# Supplementary material for: Diagnosis of autism spectrum disorder based on functional brain networks and machine learning
Source: Sci Rep. 2023 May 18;13:8072. doi: 10.1038/s41598-023-34650-6 (PMC10195805; doi:10.1038/s41598-023-34650-6)
Supplement: Supplementary file 1 — Supplementary Information. [file 41598_2023_34650_MOESM1_ESM.zip]

Archive with 503 entries (500 files):
- matrices-bold-time-series/
- matrices-bold-time-series/ASD/
- matrices-bold-time-series/ASD/ASD0.csv
- matrices-bold-time-series/ASD/ASD1.csv
- matrices-bold-time-series/ASD/ASD2.csv
- matrices-bold-time-series/ASD/ASD3.csv
- matrices-bold-time-series/ASD/ASD4.csv
- matrices-bold-time-series/ASD/ASD5.csv
- matrices-bold-time-series/ASD/ASD6.csv
- matrices-bold-time-series/ASD/ASD7.csv
- matrices-bold-time-series/ASD/ASD8.csv
- matrices-bold-time-series/ASD/ASD9.csv
- matrices-bold-time-series/ASD/ASD10.csv
- matrices-bold-time-series/ASD/ASD11.csv
- matrices-bold-time-series/ASD/ASD12.csv
- matrices-bold-time-series/ASD/ASD13.csv
- matrices-bold-time-series/ASD/ASD14.csv
- matrices-bold-time-series/ASD/ASD15.csv
- matrices-bold-time-series/ASD/ASD16.csv
- matrices-bold-time-series/ASD/ASD17.csv
- matrices-bold-time-series/ASD/ASD18.csv
- matrices-bold-time-series/ASD/ASD19.csv
- matrices-bold-time-series/ASD/ASD20.csv
- matrices-bold-time-series/ASD/ASD21.csv
- matrices-bold-time-series/ASD/ASD22.csv
- matrices-bold-time-series/ASD/ASD23.csv
- matrices-bold-time-series/ASD/ASD24.csv
- matrices-bold-time-series/ASD/ASD25.csv
- matrices-bold-time-series/ASD/ASD26.csv
- matrices-bold-time-series/ASD/ASD27.csv
- matrices-bold-time-series/ASD/ASD28.csv
- matrices-bold-time-series/ASD/ASD29.csv
- matrices-bold-time-series/ASD/ASD30.csv
- matrices-bold-time-series/ASD/ASD31.csv
- matrices-bold-time-series/ASD/ASD32.csv
- matrices-bold-time-series/ASD/ASD33.csv
- matrices-bold-time-series/ASD/ASD34.csv
- matrices-bold-time-series/ASD/ASD35.csv
- matrices-bold-time-series/ASD/ASD36.csv
- matrices-bold-time-series/ASD/ASD37.csv
- matrices-bold-time-series/ASD/ASD38.csv
- matrices-bold-time-series/ASD/ASD39.csv
- matrices-bold-time-series/ASD/ASD40.csv
- matrices-bold-time-series/ASD/ASD41.csv
- matrices-bold-time-series/ASD/ASD42.csv
- matrices-bold-time-series/ASD/ASD43.csv
- matrices-bold-time-series/ASD/ASD44.csv
- matrices-bold-time-series/ASD/ASD45.csv
- matrices-bold-time-series/ASD/ASD46.csv
- matrices-bold-time-series/ASD/ASD47.csv
- matrices-bold-time-series/ASD/ASD48.csv
- matrices-bold-time-series/ASD/ASD49.csv
- matrices-bold-time-series/ASD/ASD50.csv
- matrices-bold-time-series/ASD/ASD51.csv
- matrices-bold-time-series/ASD/ASD52.csv
- matrices-bold-time-series/ASD/ASD53.csv
- matrices-bold-time-series/ASD/ASD54.csv
- matrices-bold-time-series/ASD/ASD55.csv
- matrices-bold-time-series/ASD/ASD56.csv
- matrices-bold-time-series/ASD/ASD57.csv
- matrices-bold-time-series/ASD/ASD58.csv
- matrices-bold-time-series/ASD/ASD59.csv
- matrices-bold-time-series/ASD/ASD60.csv
- matrices-bold-time-series/ASD/ASD61.csv
- matrices-bold-time-series/ASD/ASD62.csv
- matrices-bold-time-series/ASD/ASD63.csv
- matrices-bold-time-series/ASD/ASD64.csv
- matrices-bold-time-series/ASD/ASD65.csv
- matrices-bold-time-series/ASD/ASD66.csv
- matrices-bold-time-series/ASD/ASD67.csv
- matrices-bold-time-series/ASD/ASD68.csv
- matrices-bold-time-series/ASD/ASD69.csv
- matrices-bold-time-series/ASD/ASD70.csv
- matrices-bold-time-series/ASD/ASD71.csv
- matrices-bold-time-series/ASD/ASD72.csv
- matrices-bold-time-series/ASD/ASD73.csv
- matrices-bold-time-series/ASD/ASD74.csv
- matrices-bold-time-series/ASD/ASD75.csv
- matrices-bold-time-series/ASD/ASD76.csv
- matrices-bold-time-series/ASD/ASD77.csv
- matrices-bold-time-series/ASD/ASD78.csv
- matrices-bold-time-series/ASD/ASD79.csv
- matrices-bold-time-series/ASD/ASD80.csv
- matrices-bold-time-series/ASD/ASD81.csv
- matrices-bold-time-series/ASD/ASD82.csv
- matrices-bold-time-series/ASD/ASD83.csv
- matrices-bold-time-series/ASD/ASD84.csv
- matrices-bold-time-series/ASD/ASD85.csv
- matrices-bold-time-series/ASD/ASD86.csv
- matrices-bold-time-series/ASD/ASD87.csv
- matrices-bold-time-series/ASD/ASD88.csv
- matrices-bold-time-series/ASD/ASD89.csv
- matrices-bold-time-series/ASD/ASD90.csv
- matrices-bold-time-series/ASD/ASD91.csv
- matrices-bold-time-series/ASD/ASD92.csv
- matrices-bold-time-series/ASD/ASD93.csv
- matrices-bold-time-series/ASD/ASD94.csv
- matrices-bold-time-series/ASD/ASD95.csv
- matrices-bold-time-series/ASD/ASD96.csv
- matrices-bold-time-series/ASD/ASD97.csv
- matrices-bold-time-series/ASD/ASD98.csv
- matrices-bold-time-series/ASD/ASD99.csv
- matrices-bold-time-series/ASD/ASD100.csv
- matrices-bold-time-series/ASD/ASD101.csv
- matrices-bold-time-series/ASD/ASD102.csv
- matrices-bold-time-series/ASD/ASD103.csv
- matrices-bold-time-series/ASD/ASD104.csv
- matrices-bold-time-series/ASD/ASD105.csv
- matrices-bold-time-series/ASD/ASD106.csv
- matrices-bold-time-series/ASD/ASD107.csv
- matrices-bold-time-series/ASD/ASD108.csv
- matrices-bold-time-series/ASD/ASD109.csv
- matrices-bold-time-series/ASD/ASD110.csv
- matrices-bold-time-series/ASD/ASD111.csv
- matrices-bold-time-series/ASD/ASD112.csv
- matrices-bold-time-series/ASD/ASD113.csv
- matrices-bold-time-series/ASD/ASD114.csv
- matrices-bold-time-series/ASD/ASD115.csv
- matrices-bold-time-series/ASD/ASD116.csv
- matrices-bold-time-series/ASD/ASD117.csv
- matrices-bold-time-series/ASD/ASD118.csv
- matrices-bold-time-series/ASD/ASD119.csv
- matrices-bold-time-series/ASD/ASD120.csv
- matrices-bold-time-series/ASD/ASD121.csv
- matrices-bold-time-series/ASD/ASD122.csv
- matrices-bold-time-series/ASD/ASD123.csv
- matrices-bold-time-series/ASD/ASD124.csv
- matrices-bold-time-series/ASD/ASD125.csv
- matrices-bold-time-series/ASD/ASD126.csv
- matrices-bold-time-series/ASD/ASD127.csv
- matrices-bold-time-series/ASD/ASD128.csv
- matrices-bold-time-series/ASD/ASD129.csv
- matrices-bold-time-series/ASD/ASD130.csv
- matrices-bold-time-series/ASD/ASD131.csv
- matrices-bold-time-series/ASD/ASD132.csv
- matrices-bold-time-series/ASD/ASD133.csv
- matrices-bold-time-series/ASD/ASD134.csv
- matrices-bold-time-series/ASD/ASD135.csv
- matrices-bold-time-series/ASD/ASD136.csv
- matrices-bold-time-series/ASD/ASD137.csv
- matrices-bold-time-series/ASD/ASD138.csv
- matrices-bold-time-series/ASD/ASD139.csv
- matrices-bold-time-series/ASD/ASD140.csv
- matrices-bold-time-series/ASD/ASD141.csv
- matrices-bold-time-series/ASD/ASD142.csv
- matrices-bold-time-series/ASD/ASD143.csv
- matrices-bold-time-series/ASD/ASD144.csv
- matrices-bold-time-series/ASD/ASD145.csv
- matrices-bold-time-series/ASD/ASD146.csv
- matrices-bold-time-series/ASD/ASD147.csv
- matrices-bold-time-series/ASD/ASD148.csv
- matrices-bold-time-series/ASD/ASD149.csv
- matrices-bold-time-series/ASD/ASD150.csv
- matrices-bold-time-series/ASD/ASD151.csv
- matrices-bold-time-series/ASD/ASD152.csv
- matrices-bold-time-series/ASD/ASD153.csv
- matrices-bold-time-series/ASD/ASD154.csv
- matrices-bold-time-series/ASD/ASD155.csv
- matrices-bold-time-series/ASD/ASD156.csv
- matrices-bold-time-series/ASD/ASD157.csv
- matrices-bold-time-series/ASD/ASD158.csv
- matrices-bold-time-series/ASD/ASD159.csv
- matrices-bold-time-series/ASD/ASD160.csv
- matrices-bold-time-series/ASD/ASD161.csv
- matrices-bold-time-series/ASD/ASD162.csv
- matrices-bold-time-series/ASD/ASD163.csv
- matrices-bold-time-series/ASD/ASD164.csv
- matrices-bold-time-series/ASD/ASD165.csv
- matrices-bold-time-series/ASD/ASD166.csv
- matrices-bold-time-series/ASD/ASD167.csv
- matrices-bold-time-series/ASD/ASD168.csv
- matrices-bold-time-series/ASD/ASD169.csv
- matrices-bold-time-series/ASD/ASD170.csv
- matrices-bold-time-series/ASD/ASD171.csv
- matrices-bold-time-series/ASD/ASD172.csv
- matrices-bold-time-series/ASD/ASD173.csv
- matrices-bold-time-series/ASD/ASD174.csv
- matrices-bold-time-series/ASD/ASD175.csv
- matrices-bold-time-series/ASD/ASD176.csv
- matrices-bold-time-series/ASD/ASD177.csv
- matrices-bold-time-series/ASD/ASD178.csv
- matrices-bold-time-series/ASD/ASD179.csv
- matrices-bold-time-series/ASD/ASD180.csv
- matrices-bold-time-series/ASD/ASD181.csv
- matrices-bold-time-series/ASD/ASD182.csv
- matrices-bold-time-series/ASD/ASD183.csv
- matrices-bold-time-series/ASD/ASD184.csv
- matrices-bold-time-series/ASD/ASD185.csv
- matrices-bold-time-series/ASD/ASD186.csv
- matrices-bold-time-series/ASD/ASD187.csv
- matrices-bold-time-series/ASD/ASD188.csv
- matrices-bold-time-series/ASD/ASD189.csv
- matrices-bold-time-series/ASD/ASD190.csv
- matrices-bold-time-series/ASD/ASD191.csv
- matrices-bold-time-series/ASD/ASD192.csv
- matrices-bold-time-series/ASD/ASD193.csv
- matrices-bold-time-series/ASD/ASD194.csv
- matrices-bold-time-series/ASD/ASD195.csv
- matrices-bold-time-series/ASD/ASD196.csv
- matrices-bold-time-series/ASD/ASD197.csv
- matrices-bold-time-series/ASD/ASD198.csv
- matrices-bold-time-series/ASD/ASD199.csv
- matrices-bold-time-series/ASD/ASD200.csv
- matrices-bold-time-series/ASD/ASD201.csv
- matrices-bold-time-series/ASD/ASD202.csv
- matrices-bold-time-series/ASD/ASD203.csv
- matrices-bold-time-series/ASD/ASD204.csv
- matrices-bold-time-series/ASD/ASD205.csv
- matrices-bold-time-series/ASD/ASD206.csv
- matrices-bold-time-series/ASD/ASD207.csv
- matrices-bold-time-series/ASD/ASD208.csv
- matrices-bold-time-series/ASD/ASD209.csv
- matrices-bold-time-series/ASD/ASD210.csv
- matrices-bold-time-series/ASD/ASD211.csv
- matrices-bold-time-series/ASD/ASD212.csv
- matrices-bold-time-series/ASD/ASD213.csv
- matrices-bold-time-series/ASD/ASD214.csv
- matrices-bold-time-series/ASD/ASD215.csv
- matrices-bold-time-series/ASD/ASD216.csv
- matrices-bold-time-series/ASD/ASD217.csv
- matrices-bold-time-series/ASD/ASD218.csv
- matrices-bold-time-series/ASD/ASD219.csv
- matrices-bold-time-series/ASD/ASD220.csv
- matrices-bold-time-series/ASD/ASD221.csv
- matrices-bold-time-series/ASD/ASD222.csv
- matrices-bold-time-series/ASD/ASD223.csv
- matrices-bold-time-series/ASD/ASD224.csv
- matrices-bold-time-series/ASD/ASD225.csv
- matrices-bold-time-series/ASD/ASD226.csv
- matrices-bold-time-series/ASD/ASD227.csv
- matrices-bold-time-series/ASD/ASD228.csv
- matrices-bold-time-series/ASD/ASD229.csv
- matrices-bold-time-series/ASD/ASD230.csv
- matrices-bold-time-series/ASD/ASD231.csv
- matrices-bold-time-series/ASD/ASD232.csv
- matrices-bold-time-series/ASD/ASD233.csv
- matrices-bold-time-series/ASD/ASD234.csv
- matrices-bold-time-series/ASD/ASD235.csv
- matrices-bold-time-series/ASD/ASD236.csv
- matrices-bold-time-series/ASD/ASD237.csv
- matrices-bold-time-series/ASD/ASD238.csv
- matrices-bold-time-series/ASD/ASD239.csv
- matrices-bold-time-series/ASD/ASD240.csv
- matrices-bold-time-series/ASD/ASD241.csv
- matrices-bold-time-series/HC/
- matrices-bold-time-series/HC/HC0.csv
- matrices-bold-time-series/HC/HC1.csv
- matrices-bold-time-series/HC/HC2.csv
- matrices-bold-time-series/HC/HC3.csv
- matrices-bold-time-series/HC/HC4.csv
- matrices-bold-time-series/HC/HC5.csv
- matrices-bold-time-series/HC/HC6.csv
- matrices-bold-time-series/HC/HC7.csv
- matrices-bold-time-series/HC/HC8.csv
- matrices-bold-time-series/HC/HC9.csv
- matrices-bold-time-series/HC/HC10.csv
- matrices-bold-time-series/HC/HC11.csv
- matrices-bold-time-series/HC/HC12.csv
- matrices-bold-time-series/HC/HC13.csv
- matrices-bold-time-series/HC/HC14.csv
- matrices-bold-time-series/HC/HC15.csv
- matrices-bold-time-series/HC/HC16.csv
- matrices-bold-time-series/HC/HC17.csv
- matrices-bold-time-series/HC/HC18.csv
- matrices-bold-time-series/HC/HC19.csv
- matrices-bold-time-series/HC/HC20.csv
- matrices-bold-time-series/HC/HC21.csv
- matrices-bold-time-series/HC/HC22.csv
- matrices-bold-time-series/HC/HC23.csv
- matrices-bold-time-series/HC/HC24.csv
- matrices-bold-time-series/HC/HC25.csv
- matrices-bold-time-series/HC/HC26.csv
- matrices-bold-time-series/HC/HC27.csv
- matrices-bold-time-series/HC/HC28.csv
- matrices-bold-time-series/HC/HC29.csv
- matrices-bold-time-series/HC/HC30.csv
- matrices-bold-time-series/HC/HC31.csv
- matrices-bold-time-series/HC/HC32.csv
- matrices-bold-time-series/HC/HC33.csv
- matrices-bold-time-series/HC/HC34.csv
- matrices-bold-time-series/HC/HC35.csv
- matrices-bold-time-series/HC/HC36.csv
- matrices-bold-time-series/HC/HC37.csv
- matrices-bold-time-series/HC/HC38.csv
- matrices-bold-time-series/HC/HC39.csv
- matrices-bold-time-series/HC/HC40.csv
- matrices-bold-time-series/HC/HC41.csv
- matrices-bold-time-series/HC/HC42.csv
- matrices-bold-time-series/HC/HC43.csv
- matrices-bold-time-series/HC/HC44.csv
- matrices-bold-time-series/HC/HC45.csv
- matrices-bold-time-series/HC/HC46.csv
- matrices-bold-time-series/HC/HC47.csv
- matrices-bold-time-series/HC/HC48.csv
- matrices-bold-time-series/HC/HC49.csv
- matrices-bold-time-series/HC/HC50.csv
- matrices-bold-time-series/HC/HC51.csv
- matrices-bold-time-series/HC/HC52.csv
- matrices-bold-time-series/HC/HC53.csv
- matrices-bold-time-series/HC/HC54.csv
[truncated: 203 more entries]
