# Supplementary material for: Diagnosis of autism spectrum disorder based on functional brain networks and machine learning
Source: Sci Rep. 2023 May 18;13:8072. doi: 10.1038/s41598-023-34650-6 (PMC10195805; doi:10.1038/s41598-023-34650-6)
Supplement: Supplementary file 1 — Supplementary Information. [file 41598_2023_34650_MOESM1_ESM.zip › matrices-bold-time-series/ASD/ASD0.csv]

0.7962406928705257	0.48111620621457474	0.6971815966628128	0.004971822249072572	0.4840076972281531	0.44987246445586365	0.47369125180490773	0.4498846079023173	0.32411761903305625	-0.7548553360024605	1.1579982201994554	1.0061819830137366	0.8786736158093438	-0.14737371655336756	0.05062809280237604	0.35887969896023736	0.4382130053745418	0.33107739114188145	1.1551210469456137	0.2379681371840057	0.9533604012144928	0.22148037046155802	0.6958321850847246	1.4183489895330204	1.0145819295614962	0.8454582290124449	0.8239933466014406	0.7459946802841192	1.1881753198868434	1.8772301007358272	-0.46297817625029075	0.5886379486356407	0.1168255339322836	0.13516067587765054	2.257269813954957	0.24693355646588067	1.2640155306555758	0.640186143948084	0.3573213019908984	0.8376443330479467	0.30485639784674257	1.5049935417711295	0.39527321703994117	0.8966318903249348	-0.10034009667416008	-1.1473893421789532	0.557602414046183	0.8986947751767822	0.613830076509163	0.3041464468167768
0.6771493610147766	0.5206353123149566	0.37441624021265824	-0.0047159506945127164	0.5033639008570099	0.35121554415338047	0.44931270634269693	0.30852816066712213	-0.04065040595702291	-0.8163022549272878	1.0954898243745863	0.6257075198600548	0.6146409487546618	0.17534967365529172	-0.46986404191154874	0.15530347595043686	0.4927544688400325	-0.07955076106999422	1.060839319136219	0.3242307792863545	0.6497615210401237	0.3319194577903113	0.4781817177560071	1.7043522757996812	0.7523841057732717	0.8407164940196762	0.6535991405243662	0.8521549151571789	1.1386401143680884	2.0793315375451398	-0.6625281352787887	0.40631625129321425	-0.3901274707054656	-0.09153543952583564	2.276333252384237	-0.15043044854241228	1.1433444464147458	0.45638085900189473	0.11833181111151587	0.9372281424634415	0.5035293077847743	0.9741234862780903	0.2265079195071947	0.9937166708274889	-0.332333490081172	-0.7686371845079845	0.40067408266748594	0.34383038533530524	0.49030132296128137	0.28069827724856866
0.22514922857599765	0.2344779244004669	-0.39832226735451304	-0.19320812048143793	0.13750735416463605	-0.1931312568842486	-0.00810907741672258	-0.04824792968724603	-0.5665566878688744	-0.5976341221253124	0.3882974773185031	-0.4099456805012952	-0.1603373956576408	0.6356269940426338	-1.0449538731064247	-0.29365593709649407	0.16931651861975144	-0.6382254302493025	0.5000410247606916	0.09609419644166606	-0.19964881780429344	0.2569833799125489	-0.13043929982692265	1.0551125475490923	-0.041557416083584625	0.30741663402142894	-0.09151558807358956	0.42904860994307736	0.5273668335787837	1.1379935702415496	-0.7277634083366202	-0.2463550945628288	-0.939018503284161	-0.7340582309959225	1.3128411725932685	-0.829078499037831	0.5012774859798952	-0.23574404375214353	-0.36976370300799344	0.5392775998309008	0.49117828114655787	-0.39736016884721526	-0.17892581341485467	0.6273700511409456	-0.6833257917844561	-0.012766517562451191	-0.22048736820864517	-0.7381874642885065	0.04000995636085945	-0.00013243922838373611
-0.29787300108635645	-0.32892909916954893	-1.2443193261290948	-0.4248295256142735	-0.38257579723995766	-0.942140134893141	-0.6228459362021851	-0.4201116340968328	-1.017642951487682	-0.1713080312431411	-0.6305883929682538	-1.653141132034966	-1.0821506265216487	0.9531219732462993	-1.285210886560615	-0.7656774355191871	-0.3385137276045817	-0.9116192082394697	-0.1755132745274191	-0.28214967694836113	-1.2042132696303867	0.11442291672078894	-0.8527275729622895	-0.20522645891549177	-0.9301364423798322	-0.48414976748178823	-1.0037236746599298	-0.28188108949334106	-0.3363099684265528	-0.5772493848077066	-0.5409536750730433	-0.9972810945088822	-1.1261124523564892	-1.4604561631307875	-0.18536460860385195	-1.4604353539038668	-0.28263184045975775	-1.110234276727341	-0.8500433272992503	-0.18632488054833582	0.2518301637668402	-2.012921599256654	-0.5745832577504256	-0.07395247671962435	-0.9528608460555872	0.9008765916664384	-0.9482590476709369	-1.8460531597697893	-0.4933225290114788	-0.34193786025581374
-0.6337080026210424	-0.908557018500603	-1.6603998364184127	-0.48120706947017006	-0.6902117459878226	-1.4488946734609092	-0.9436554064088701	-0.6055032558469793	-1.1206560308022018	0.3197297166014092	-1.3823747429476319	-2.4756421203546637	-1.6529471005383176	0.9044285323962327	-0.9685050048803796	-1.0013855185541969	-0.6429330078830301	-0.5341087374929473	-0.536751367566226	-0.504814767075476	-1.837543703673905	0.1000293059107983	-1.3314154891311507	-1.2913862341032423	-1.3898240846536651	-1.0651853577249057	-1.4899375353071527	-0.8340154072957916	-0.9847019163930013	-2.177877322521397	-0.028742168307195455	-1.3625979039589688	-0.7261123743149384	-1.7307497743325841	-1.4682838011307864	-1.6307855375263594	-0.7847222294105022	-1.6655902833391705	-1.0674317173151857	-0.8472471298087043	-0.09688732175672851	-3.069423580299462	-0.7139186295459923	-0.715226785966847	-0.8776444365898484	1.610136936292978	-1.263880554184717	-2.3486760612503743	-0.8313856335213861	-0.4955897269278282
-0.7275933707120702	-1.1554430042482413	-1.3439102016683067	-0.22739678909425382	-0.5535907730459289	-1.342590372771001	-0.6580088604301699	-0.5470221835560587	-0.7395769216702409	0.7464875433838657	-1.4187729614549385	-2.4575464828061966	-1.5606334352733329	0.49423575973794026	-0.2246727634829457	-0.885482516562718	-0.4356442359320555	0.5013833978330355	-0.38792563182809864	-0.3556818868176039	-1.7832201669070848	0.3305790368078874	-1.366119396103338	-1.4726344971820147	-1.1654262827024562	-1.0883436022342088	-1.181058412945672	-0.8889749050042426	-1.0990063108146328	-2.811054308407385	0.7593040063041216	-1.097186284407736	0.11246378068003243	-1.1601827388214396	-1.9594892307876148	-1.0990776867711607	-0.8369611687758421	-1.5443908524052903	-0.9465096194719796	-1.0814449943248476	-0.3841549898882552	-3.047524503477933	-0.5360284283545113	-0.8718238247470558	-0.316127808999538	1.7735373840925717	-0.8426691115948207	-1.8710374615426673	-0.8536693630271912	-0.3469270779730472
-0.7554711417417709	-0.8477352030228055	-0.41700901880979707	0.2622033930382986	-0.0624818569580022	-0.5943906170001502	0.15874654896302043	-0.37207593720323745	-0.004062972494793733	1.0454320304888438	-0.7377964927974825	-1.6617979016490538	-0.890942496101212	-0.030595449805148382	0.515875429976703	-0.5385264051614919	0.2541566998334583	1.7470844429501782	0.0844227988068118	0.10838234971702207	-1.1587010944737728	0.7271110066587925	-1.0471446050320032	-0.5931604424199489	-0.4479035282680986	-0.5801075228066906	-0.22161224579299937	-0.45939142198067334	-0.7109760760096784	-2.2150480025087056	1.6044767201455366	-0.39207817788927785	0.9156098199369661	0.15909829863883396	-1.6097958991265258	0.003916893310453268	-0.63056755826341	-0.7802269015146671	-0.6420850534365733	-0.7996724136379021	-0.5060422593464678	-2.037296795321399	-0.21820549688509935	-0.3912740010771499	0.6027972109548818	1.260469265707604	0.18286844286053888	-0.5621026941294893	-0.6731890272144333	-0.010569962924183378
-0.9520268397798728	-0.060805791699994	0.6206837862163435	0.7213118043280881	0.4176050319877634	0.42436589944311626	1.049922046391402	-0.2970325740511167	0.7197950472562005	1.2077672129623747	0.19531279978945612	-0.599867600317669	-0.08028557725383739	-0.3436018221653874	0.7924966368377495	-0.24601732170292462	1.0172749968783166	2.504364193488534	0.4423970830744892	0.5665419061133575	-0.44830576408381023	1.0335811469369536	-0.6839875887197847	0.777955028381366	0.2552146977793656	0.06592585842470211	0.7844377600310521	0.09936248728959418	-0.15667600973175783	-0.8895871027708552	2.164690975278328	0.23951021666059016	1.1653098413127592	1.6294205692803405	-0.8867823587493636	1.1850141344306306	-0.5463894860789814	0.20406571507722115	-0.42323988563588805	-0.24544544889020986	-0.4996990257084618	-0.674784265526703	-0.04909327534309144	0.4571458385857937	1.4905133128419898	0.2508563551970436	1.2521070809952173	0.9515134085905743	-0.5416896148856822	0.2445883630773166
-1.3752010808315123	0.831694303818719	1.1986456566050063	0.8556883679685374	0.504215693181989	1.151529813032945	1.457966479455504	-0.46347729768376605	1.0324194834962823	1.2315967236703285	0.7560657268746638	0.09927903615958157	0.3668424819753624	-0.2647631543904783	0.42496624194578	-0.2652579325204808	1.2983820940895252	2.2364533918544964	0.3206910109228393	0.6442706695179866	-0.17629561364372215	0.9738572912561998	-0.5740182380357609	1.6970419589390597	0.469744157373337	0.36430026851479735	1.161583930959811	0.3478607437703103	0.1802977256860486	0.2430852461959017	2.125223707983947	0.31934082419514986	0.6366862683746215	2.475532886664761	-0.4158013133006342	1.8363949527615948	-0.8394747757539757	0.8565370813869412	-0.47317857995323703	0.17465678182673136	-0.5156747406562724	0.2729815092313121	-0.21085295828962244	1.1161889702107435	1.893967619696912	-0.8301613105955693	1.7052630070991932	1.9232290360675104	-0.6542307752263957	0.1894092086972452
-1.801788433647872	1.3489754901789028	1.0440460162512923	0.5458659696205442	0.08779301698634952	1.1863294633358374	1.098882232949398	-0.8253274824213829	0.7633232880264339	1.0922932545635957	0.5928152708546711	0.09866600380981037	0.20816593528900243	0.11387968535395386	-0.3530907699472618	-0.640260113537906	0.76827164429019	0.9391373726035176	-0.29050656030722166	0.1825155345294238	-0.539842185424239	0.4479507924285878	-0.7772887906886864	1.4738889880774917	0.08046396665082682	0.09161419379805186	0.6310056213513718	0.08695265152854982	0.14621513062342092	0.455668532269385	1.389916945394895	-0.24867823429767696	-0.436289036679218	2.2349641714355553	-0.5341973397560683	1.5917948043959091	-1.4160231681927584	0.8448460193702706	-0.749290729096757	0.1745173959796381	-0.7036652262131986	0.3964565193466971	-0.6304034351266087	1.0936759171914388	1.5681558645249847	-1.5164238348744699	1.2081953032173554	1.9376443194434578	-0.9951442359046169	-0.19070584443326852
-1.8537000628678681	1.1814629125403449	0.36120507283970327	-0.05696903420121537	-0.5628218169194896	0.5515592608122644	0.17065117700454896	-1.1689489376919309	0.11274723997082546	0.7662894324640729	-0.12264702014797321	-0.43581121821555424	-0.3822502154233868	0.4952979558767577	-1.0380315235648794	-1.1546401341861063	-0.4188209302407371	-0.784323176885413	-1.0148474188281364	-0.6279039004551464	-1.260011199631901	-0.36959314437550095	-1.0648687643257007	0.14804291919853224	-0.595858280513267	-0.5385919338708225	-0.4688899282298669	-0.48844993013842913	-0.08728922050382867	-0.3129207531337707	0.19462123379287524	-1.0965025057845654	-1.485878820354894	1.0780887702527338	-1.0767418299069194	0.5702390206416552	-1.8741131166696159	0.2590536261495414	-1.0047419044934693	-0.21289208708188764	-1.089869718176388	-0.12177612213218811	-1.0128313937769349	0.30342871699156204	0.6479830880520933	-1.5274527656474324	-0.010923854491575494	1.15941427472734	-1.3364815482086232	-0.6686219164901458
-1.275774127164674	0.38389640147085313	-0.3072822905203471	-0.6194393737850457	-0.9688699435148562	-0.31688037239711364	-0.7608504665756638	-1.2528927781035208	-0.44744725291619464	0.289254595081046	-0.8122042201009305	-0.9663147151694031	-0.9411357950479123	0.5882999069046112	-1.1844543954126703	-1.4598991254285978	-1.6759687532897602	-2.0259891562485977	-1.3425834568884154	-1.3503831691399053	-1.7629187940097504	-1.1083782480350026	-1.0849182491963258	-1.5222304552997752	-1.0399609590874055	-1.017186934648324	-1.380289861970297	-0.9217400168419048	-0.1757755241741181	-1.4506056328660089	-0.9552594153926951	-1.6421972970627445	-1.9521642637382792	-0.2798431735462015	-1.5370220105025632	-0.6630570294137481	-1.7843713171148203	-0.46769270265754437	-0.9568769016611478	-0.6618834562150445	-1.5334247452786032	-0.6763487626722654	-1.0379906769226972	-0.8482174471072434	-0.40747313315213546	-0.8864074927777132	-1.281795717956081	0.2081217136260774	-1.390539747471252	-0.9200058759289164
-0.16144509190890785	-0.6447305532191697	-0.4494695451130171	-0.8464286509038881	-0.7763518834786557	-0.8551231640300319	-1.133905938272588	-0.9696892810326763	-0.4730667563503375	-0.21169225782668338	-0.9018729972429236	-0.9639784235504322	-1.0375347761733935	0.3085009951964121	-0.6948913903559687	-1.2961758289849745	-2.331304965443175	-2.092390683168109	-0.9911921216539878	-1.5799877350173714	-1.5727236151110624	-1.4190697404765111	-0.6305518053760831	-2.5583597336847754	-0.8995688216850293	-0.9070290439676082	-1.4257264099589513	-0.8227507834788573	0.11503563094908668	-2.118821607505053	-1.5238377682317863	-1.497359694835725	-1.620782913810569	-1.0367141818619003	-1.4743952487680207	-1.4170529507595795	-1.0082471653392182	-0.8626353084550005	-0.4839295549904561	-0.7863807766922378	-1.7973147077953018	-0.6842072875017573	-0.5820025170092931	-1.7071796616188997	-1.079046600781011	0.1293249396855858	-1.9009561233675147	-0.26322876576174176	-1.0098924907860287	-0.741080067129697
1.0496601797255432	-1.389602543422658	0.06644730424487531	-0.6823518073544106	-0.023063630574425432	-0.7441245525461775	-0.7714947809628537	-0.41913588078019454	0.1440839443507748	-0.560922180025514	-0.23687420501174966	-0.2762189314916392	-0.5697201802247822	-0.17408721100106067	0.1254471213864652	-0.6591424874336773	-2.0524514307007045	-0.9253647218944393	-0.11684108026326818	-1.203603479486402	-0.6467784750439192	-1.1916134288265874	0.18573200666808157	-2.4061207200450307	-0.24027914268553854	-0.17668288968968318	-0.47641013327850085	-0.15873626060842194	0.7087481556329333	-1.8283777492972366	-1.2416448012811054	-0.7397069601942532	-0.7390131764788365	-0.8283575691495435	-0.8601263510829514	-1.2889859218143351	0.17798923807949935	-0.7292402135117207	0.28575400576643545	-0.41379419096288766	-1.6912140609173218	0.006813809868398744	0.19276749458419243	-1.7932817132505465	-1.0970633586220442	1.1552338735384828	-1.5650760024103327	-0.004055063323358085	-0.29763095161184616	-0.1885556931227473
1.8161777846148037	-1.517504830330877	0.9012384075207043	-0.3483215731879055	0.8566029842642531	-0.11800778754331262	-0.005572464349051078	0.1530585957934631	1.0757942062267716	-0.6409005333469735	0.7965328957880782	0.7711850038146721	0.163236094145329	-0.5687015999655235	0.781156337543616	0.1958778586773038	-1.0628800319623992	0.8435523606451601	0.7759207848152684	-0.46212066140779295	0.579670301700335	-0.6292255204120616	0.9839471913014268	-1.282717076158356	0.49510223049271723	0.7456722007315549	0.9345027276671023	0.7011148829372678	1.2504170110076962	-0.7438228052010017	-0.28230073178301357	0.14507185058072108	0.15919502933306504	0.043019417453408454	-0.10613990421227985	-0.41117667307925365	1.2451714300306995	-0.2580737267474484	1.0492408685365755	0.2913565782992526	-1.1936308907571158	1.0221654050428433	0.9401955975688481	-1.1131454445523334	-0.5950138901994031	1.9082832060047756	-0.5453277806277343	0.6797893461149335	0.4448153744367924	0.4546536830587833
1.8201717779726156	-1.058074033508093	1.4747229072575385	-0.18160315570516214	1.303928179643146	0.5360918141954213	0.5487658987790924	0.5048435984681249	1.7512025811595704	-0.48797746255653107	1.533113522529724	1.6025883957978766	0.6617504330695344	-0.6737634713012889	0.9151691083074447	0.9109123451761054	0.0020292145800330287	2.2487333191613335	1.1644237205126187	0.22650017313954107	1.4714090667142457	-0.12293916375737696	1.3664516212874542	0.0069703313470172645	0.7883456750374638	1.2503108603199506	1.9415732448289278	1.2244062698168798	1.349137840737142	0.47674176785823874	0.8063106206016751	0.6089529755994486	0.5975571470795878	0.8413774575609841	0.24386966553194248	0.6338187757004395	1.745445300039485	0.13857453027387015	1.512094222583491	0.9370067683346553	-0.47289930988996914	1.7292697324983746	1.3491434879440851	-0.14703779139880915	-0.004691105576315476	2.2604509253093497	0.5071083457268775	1.1588757322712375	0.8944955256634548	0.8629124740237759
1.1534740117732294	-0.358952843006651	1.3588321347551686	-0.38369968608457944	1.0061553419497777	0.7208511034229359	0.4215906405455381	0.534529866238758	1.72729799371629	-0.2932595500920949	1.4901982785058383	1.7881582896298076	0.561406792904177	-0.5075320848383417	0.5291598083701023	1.236052154693134	0.5089557162395009	2.5411218798808135	0.8476658509206433	0.5557824142810391	1.6038044259615962	-0.0021408152770970618	1.193106998901462	0.6446683447625791	0.4009280905182584	0.9706894276387373	1.9060129898285547	1.0758707619316554	0.855105288216347	1.1661804889609413	1.3979060592270571	0.4251678897536994	0.44528280806398207	0.9316691948789705	-0.06721996697201511	1.1832576525897405	1.585392101122235	0.14551519783511496	1.553788297201669	1.1642845204339514	0.20745173967676606	1.6720013787898425	1.3244695281569319	0.48278033205287096	0.2379145000603474	2.2047782176760298	0.9878201026350598	0.9386298994932327	0.8922770473510777	0.8742375621812174
0.24543307237645137	0.14844910893892502	0.5654942262803306	-0.8526553264689171	0.11476812934365518	0.28054119170361247	-0.3728799363411748	0.3211816879522797	0.9868450296375088	-0.2856883402102124	0.7013849378388346	1.3318449278105693	-0.12016351601931045	-0.2700728009692271	-0.04362861255763829	1.157359882099636	0.23528777008618681	1.5974230027763627	0.0630290055499034	0.5268886512025333	1.028028302621051	-0.3201407790157829	0.6867855495035708	0.35368781297791213	-0.45636442611314576	0.05866297304309443	0.8317817731664865	0.35276712940866906	-0.027935456686047227	1.099791754783812	1.1454357363770038	-0.1628039520598136	-0.02917294836104985	0.24023147670189246	-0.7905776335433996	0.9152863925701868	1.054812232490886	-0.21191801667632917	1.2726280196201114	0.8752145549781986	0.6383722657032423	0.869814719501071	1.011958435352139	0.43196724490797633	-0.020618880670524618	1.780928419256699	0.7112970869766481	0.025817139163556213	0.5238512697179418	0.5820923618158997
-0.4074491863411687	0.2159323976550704	-0.463326405350975	-1.222627642676415	-0.8368478704047381	-0.4809624879007275	-1.322834812691853	0.05598070243190575	-0.04505119585940099	-0.5663234794443849	-0.31165228705872816	0.6571095058632962	-0.9861311039575053	-0.17595771790532255	-0.3769304239228669	0.868551130772899	-0.5005146719532713	-0.05286980998984095	-0.6907280323018619	0.4178219039030874	0.2180380462924573	-0.8138171826246986	0.2906646925260051	-0.45029508312874006	-1.2483701786380754	-0.8886239993378526	-0.6381760376901049	-0.46564847818970034	-0.8724480290305529	0.6029318889665575	0.18426466986242332	-0.6255759882880321	-0.35569130211352723	-0.6886780580500859	-1.3159293176726934	0.04935097116922298	0.6057772403166419	-0.5738879165254205	0.8968069507437332	0.27438265421646085	0.7751169825521852	-0.21113393062479477	0.6663472241435504	-0.14858326501460184	-0.562328223997708	1.0409929767477535	-0.011759947356653365	-1.0509830909100324	0.0579827927407375	0.25802063624679106
-0.5222261791736572	-0.09243901730501265	-1.1502538563278888	-1.093900057840527	-1.26298047329308	-1.0008955639825767	-1.7478726688960413	-0.07831722575624768	-0.7829872624292569	-1.0139090554712256	-0.9030746373527158	0.307365465104072	-1.5071151963503322	-0.2897292199926785	-0.22658502077193368	0.6198900782391829	-1.0703685689088722	-1.5759819298433524	-0.9893639087936078	0.5547543818751315	-0.2538049144289735	-1.0654049470808145	0.3711192708944456	-1.0010953081537244	-1.4480433096939729	-1.210127630610316	-1.639590515051449	-0.8220506103814198	-1.3027833249038343	0.26592480986643385	-0.9490000303243852	-0.5246553161382251	-0.16921581532379787	-1.0855639682603564	-1.0843418809636611	-0.804136698246022	0.5489657468053329	-0.5002126497488993	0.636208873307117	-0.2912052339123325	0.7402184798602022	-0.9749522172080681	0.4708740611163541	-0.7434693900401912	-0.9620284647409069	0.07957605501890566	-0.6251890417076793	-1.5823674062535604	-0.20743176374564343	0.16579682947431457
-0.14535848171682353	-0.4814496129978735	-1.1572182687169512	-0.305439087051031	-0.8865994032122707	-0.8446245733042906	-1.2542240768005692	-0.0004057073918509883	-0.8699803813962895	-1.3445759475618992	-0.7397758357246194	0.5712394714318834	-1.3490514398548443	-0.4855928697320541	0.34018741332111985	0.5535496127823968	-0.9680909976123271	-2.3191569688540197	-0.7417010564593939	1.0539696612914469	-0.08666166298882715	-0.7655370931574893	0.9664188231509436	-0.7543373907234721	-0.8603351832900524	-0.6175071151889522	-1.6366523116101555	-0.438564203980352	-1.2214579945435236	0.4954482386827169	-1.6375183448141037	0.1891115626839593	0.571487153775203	-0.5224745545051763	0.01614836877439623	-1.046032379840954	0.878320525348221	0.20161297961742106	0.5757276372966283	-0.5689060637541149	0.7227009625141173	-1.0718255196267577	0.43891603761197673	-0.8505352007722153	-0.8880496201504433	-0.9214036321754636	-0.7185378094884939	-1.149129844306536	-0.09578174804079757	0.39492001080334704
0.4407528701438831	-0.646833411996525	-0.5894084892082915	0.9298981855645415	0.09835765902235595	-0.01799816875939813	-0.012549825437600975	0.25109350499824956	-0.40459702543219805	-1.30091540852952	-0.005913493378680511	1.2864626446849237	-0.5742759211854511	-0.552993770838719	1.0262706951329723	0.6318139710570118	-0.14766351551106827	-2.1289118172657755	-0.20382948011743687	1.7195787844800163	0.5767110237503673	0.0865129485936893	1.7488352882556415	0.22512452088500168	0.26200531005822325	0.6049480235148673	-0.7411152631897847	0.502370416237974	-0.8347185621374688	1.2280801352852844	-1.5491177356058217	1.157323195499077	1.5753475679270952	0.7488389757670404	1.5443401165210844	-0.4795705098639458	1.3274980236881313	1.3009603527904239	0.6657378615692358	-0.5445284473583993	0.842433883941189	-0.5831895369771116	0.4540186135532073	-0.3343873838435265	-0.3336363311188948	-1.7069240494419036	-0.28745751041443085	0.09278957842540092	0.37804914325344	0.8183832234455187
0.922128599249768	-0.4809322051825096	0.09778262483687782	2.1188845027014493	1.1566404193888657	1.0082563232025137	1.328097069184789	0.5653758820271924	0.1483886407802048	-0.8438146328797801	0.7540028000114852	1.9475321236533663	0.40371154924393754	-0.3607038413354141	1.5133501256687176	0.6927355644105185	0.9545978665226691	-1.3335425433800325	0.23719224976100675	2.1675804520448714	1.27286737538893	1.1677326878690435	2.2225098705974946	1.328193348014132	1.3699562850612308	1.7687993638676809	0.3980631447478115	1.464096483234974	-0.4748409789606668	1.9924542838968884	-0.8205279725907565	1.869623436949674	2.401215624180923	1.9322091714231044	2.760521576346286	0.562890441090637	1.59045462671922	2.2459386356534705	0.7911931225970493	-0.4029484853394785	1.068295540087476	0.0846534102177537	0.39694433746800845	0.4897208729250234	0.3751400116767888	-2.0474034297512733	0.3030419618071383	1.4978075549911256	1.036051171839774	1.1895164384041816
1.1184371979565866	-0.12594690384083265	0.4122435035664036	2.753540919048756	1.7371231513810292	1.5843532927307478	2.0356146763803897	0.8285408130746469	0.2959322370472198	-0.20430653195678597	1.0226994177976094	2.0366193657372524	1.0736170006264008	0.04447796061091817	1.6422776514723123	0.5820001008825543	1.7174008567756314	-0.452637435957541	0.3392478267323004	2.085832247169166	1.532911008173643	2.006968478295685	2.024910513038435	1.853217024059946	1.9316834044737852	2.204571608481681	1.042560871190143	1.875042225443623	-0.3581980718518106	2.2493311496161055	0.04894298686978952	1.9969657941928225	2.7009758058108915	2.208779733433809	3.0704585460835503	1.434917283867139	1.5317510922460298	2.48366535286008	0.8543860146053547	-0.35204337003808517	1.2418370649873613	0.4979855604196412	0.2503897969015988	1.088881479610587	0.7951366141714606	-1.8661524203591338	0.6064368514925056	2.320149326195321	1.6291602043971034	1.3017264409946168
1.021452693035219	0.1500192614017858	0.1426872237578788	2.584293212666165	1.5832852453614463	1.2946032077970322	1.7433636618556572	0.9711143841986111	-0.13688164350351392	0.25659551194655855	0.6452935148675559	1.3560371730012055	1.1259675691574136	0.47085271410345086	1.455251938219507	0.2674047185301543	1.7409882983166023	0.13867496313098454	0.1457612219825148	1.4468373621021422	1.172796467410313	2.241330868800519	1.1402958946955977	1.5055106759784718	1.7170011195142558	1.6635528708261138	0.841017050034253	1.460714824853911	-0.45204234830427076	1.7551897001690506	0.5203762177475952	1.5701881546576022	2.3794761506752664	1.2878573379363294	2.3697013613202342	1.5873762185736282	1.240923423576214	1.7980433234366988	0.8151782588397845	-0.4507879311923623	1.1896476564049738	0.4705339692522042	0.10263995431051828	1.086274325459598	0.6571452959692605	-1.2981635062921364	0.4188584193865944	2.1462979404965687	1.9393750641533376	1.1035181816174395
0.7290347229659732	0.15772386059416957	-0.5233428744182047	1.737372232681874	0.8458839622451786	0.2321215291497962	0.6661355157926088	0.9792531660069878	-0.8915006068568317	0.29390467650355323	-0.11204983382368162	0.15243989917636214	0.6203701156527351	0.7124616834869598	1.1046885329574105	-0.13516573439997948	1.089573673486128	0.3696942997487199	-0.08922443351145345	0.5282009788423915	0.380448489800887	1.8009956073704776	-0.09791828501027793	0.5865185837245267	0.8973123549185144	0.4483865636664625	0.023714700978793874	0.3929634548860938	-0.5323975050146103	0.7056643651996128	0.34751761251900576	0.9027825425520816	1.6010064992917366	-0.38924194266868234	1.0788477817185713	0.9087016310688922	0.9156923595138233	0.4547793029677528	0.6786709141331084	-0.5681635517093963	0.8511549287298807	0.14326839349138779	0.05894482615830422	0.5108839484048667	0.040007810241851446	-0.6210849613458014	-0.08671974737270573	1.0995590954806034	1.8522159437389156	0.70311966336967
0.36134169817565565	-0.07306265386568728	-1.139493716337417	0.617230656524905	-0.046592172489098464	-1.0394769673897069	-0.545611411427784	0.8810464281307834	-1.4619784390936692	-0.04072669860075983	-0.7899053654377824	-1.031967249574276	-0.06763344618617996	0.677558182473806	0.7244243222272791	-0.4319820764843949	0.22031007329674496	0.3929127480388186	-0.11255643740041535	-0.26764884912121706	-0.4285707773121301	0.9218452471581088	-1.198659413500569	-0.24742692444672293	-0.07494591892705307	-0.7911089607077653	-0.7906050540187196	-0.8174316726622562	-0.3741802821623623	-0.4091678793704987	-0.2871187523080804	0.3459432160882946	0.6710154766014438	-1.926303615168067	-0.12973538174115776	-0.21763581968509865	0.6852674530862377	-0.9332366525948167	0.4613479273237632	-0.494876018505126	0.33852762192402136	-0.1541658413549393	0.1412077563705136	-0.23936620751820184	-0.6794600166490576	-0.09365659671802992	-0.4979416726102224	-0.2857015792092967	1.3844742006090882	0.27568993628407373
0.023400754387386775	-0.31152811633134964	-1.2875016179801893	-0.3316004412656865	-0.6551199280145494	-1.8110206245455662	-1.209104827564312	0.725370916716673	-1.4408662511580461	-0.4191688583385557	-1.0574360150892628	-1.672748365593992	-0.47457340387151054	0.42958345877771575	0.36301264779496206	-0.46729933655233113	-0.3339074962768404	0.37511167916567606	0.14459982531696913	-0.6664145619391048	-0.8670649887936183	-0.006928843960040337	-1.7676453701765202	-0.4634737301606971	-0.7200113203663178	-1.4473754909891832	-1.0216923225021932	-1.6061026363812287	0.07270491252465086	-1.1076470454404317	-0.9062740995797752	0.06845280650739059	-0.1197759268839646	-2.5355251040860067	-0.7219642907579159	-1.1605585812317623	0.5147796028236034	-1.7355045447346888	0.17243389283172258	-0.11684570000815633	-0.11309500374408626	-0.14021113773226296	0.25849939278891293	-0.6744708664394341	-1.058616780681593	0.18703984101618287	-0.4618517946587704	-1.4035492916878707	0.6686674090644986	-0.054531252333895094
-0.1931772533541296	-0.2837544396154834	-0.8198040975633066	-0.8524010920829519	-0.764954883539866	-1.6356141401123063	-1.010267450397832	0.5610632670753652	-0.7810997901377653	-0.4552390085002461	-0.8923720278410225	-1.5437128763707975	-0.3117242772829514	0.12875028564646948	0.0079489572306313	-0.2148318479504447	-0.30304687057082075	0.34588317374240024	0.5350967086250277	-0.6769365375199096	-0.774935556024315	-0.6591369962893928	-1.6761000207867023	-0.014947291493609544	-0.7717093957690986	-1.281163210266297	-0.4948535316083203	-1.6486948699558002	0.6436481630270499	-1.1670569728012805	-1.0446382744439875	0.006891228605363008	-0.6075488214348231	-2.0073019451719305	-0.5666462965489358	-1.4226260063657437	0.2533576410594395	-1.6327634477711055	-0.17856143396024302	0.47974771340121736	-0.27923936059477894	0.2474029866832018	0.2679895355084576	-0.5224537854160705	-0.8495996387464938	0.30534572703379925	0.06957900659023684	-1.8950246973947877	-0.09784925548269056	-0.2798791004126309
-0.2204462354738938	0.1401921466060094	0.08164466801819914	-0.966258692094822	-0.46341630575109566	-0.5733303884714116	-0.15946766466569084	0.41629797083683967	0.195415479061344	0.024619370710085353	-0.5165079524919194	-0.8078325222614551	0.3844533990829562	-0.06812426985282874	-0.3484304195881682	0.2023969907301511	0.1809042429213934	0.21268369534737686	0.8160731577689923	-0.5525412976917703	-0.2576611927398842	-0.92487000457495	-1.0698095176078115	0.6625431034159365	-0.2855309032240109	-0.502499075228203	0.48085502187783963	-1.0070675702676584	1.0706852515117373	-0.6847350287177539	-0.5308484412308164	-0.014256023851489089	-0.7888022515925273	-0.7873184610217716	0.06120868645447742	-0.9127693216826033	-0.22749523222593296	-0.7614970540972763	-0.5653342088969618	1.044894807136742	-0.08466439670646635	0.8406975334919193	0.0736304805403115	0.13512874193433047	-0.13015664093250717	0.41078865149046906	0.8121175910820247	-1.761551238170663	-0.724883381434728	-0.4894495441301905
-0.061869903269337084	0.8539015150409169	1.0373235778661603	-0.8937867892312273	-0.045431925859073984	0.861904495508782	0.7734583976105933	0.28248181944522494	1.0244625304329518	0.8480299688942642	-0.17796859744318858	0.11002684853193319	1.2867480859583378	-0.07771503735273227	-0.6723740672976724	0.5685886712666327	0.7147048736836022	-0.09867021999132373	0.8147799104047417	-0.5971726703633444	0.4212798704369396	-0.9239343349488535	-0.24846597476579216	0.9958539776423	0.4243145136346607	0.4048020663632711	1.3437707307060796	-0.06775348482981704	1.1532550914184485	0.03895276524411345	0.42237176110557584	-0.11633438376851722	-0.7848802558944278	0.36036497484474	0.6994265834449116	0.04375593730059445	-0.91997354912631	0.3922320533004303	-0.9416277793625417	1.3111014539009458	0.33883933371053915	1.368439924593326	-0.3137808007623716	0.9657570104339497	0.7590326421411916	0.5597610273272091	1.345748693577933	-1.2520959897979045	-1.0975322713586153	-0.7876897247690497
0.16190538650963154	1.5715737094373932	1.6842058551801224	-0.8803012570582442	0.17243569762301592	2.0027371506925147	1.2195010193278442	0.11626122001722265	1.384824817342698	1.5982037056636105	0.027153834651758545	0.7712685276553992	1.9639856295403364	0.09980935943665528	-0.9094972022062061	0.6767362515387862	0.9115145417845069	-0.5201115116405032	0.5191876357604646	-0.9538613006375118	0.998059274035489	-0.8905222915778899	0.4922063946168624	0.6917281478012957	0.9691209665573266	0.9749606314312496	1.6399188435150085	0.6750543606084659	0.8670639581258405	0.679552326992223	1.35615033546387	-0.2881040017645439	-0.7669515737850482	0.8517816944766524	0.9779217954101665	0.9349919581782072	-1.6719808497136723	1.2716861019515635	-1.2555894155842506	1.1449948605679354	0.7162117967291382	1.6190152045020858	-0.7929087608397978	1.618497390441484	1.4121801715716484	0.6461985687115464	1.3883989706010826	-0.6513549233732447	-1.2090782166418856	-1.2085582747620098
0.24048315760528938	1.989494561276715	1.8364175568316055	-1.0402792822729436	0.018601067461694147	2.3860850263773554	0.9347699651160776	-0.12932589577424572	1.246886096526768	1.882886028047976	0.16158942549456537	0.9443222101829859	2.1103704034220625	0.407616671071571	-1.030719201532878	0.42786808410192945	0.6419751110141714	-0.8519305822257861	0.047748272687709106	-1.513817433473719	1.3185455085314632	-1.0105077853060767	0.9700023949321784	-0.07615280290715659	1.0887185174200629	0.98749640728021	1.271547685509576	0.8699707927231654	0.348768877355584	1.0147601846530343	1.8276302062108971	-0.43416699329458314	-0.8702637108884163	0.6072187074224299	0.7919920584722472	1.3639253574603165	-2.2760785632239875	1.5366086637610596	-1.4663595168317167	0.6066708727735222	0.7833682542766417	1.5378518291196484	-1.2391221962901646	1.907149790108374	1.5635002523277153	0.48541110828895495	0.9588809099504311	-0.12992296287482538	-1.1390663109486	-1.6770977661543716
-0.0008924585883950538	1.945473532523746	1.5195150259228847	-1.3057282179434073	-0.4620740556484472	1.9639885687543104	0.10300710715164367	-0.45440617562435426	0.8103997966955608	1.5841994956862622	0.30892787851190534	0.6879600491954861	1.6941486258531355	0.7549064909135788	-1.0505690626413224	-0.11568186036427013	0.0793238130584766	-0.9041589967045122	-0.45203665339419197	-1.9946459099947904	1.3612263883391555	-1.3081165809608568	1.1440561054898437	-0.8275107862138767	0.770889871770029	0.5235671939684993	0.496534654239125	0.4689346304483161	-0.21157339966136945	0.9613066892635292	1.6319894398462929	-0.47923471391168765	-1.1241934038415087	0.013756990108593884	0.29802543383538144	1.2327886750326784	-2.576543665821463	1.2064051211981757	-1.547551667032491	-0.10735651440926139	0.44372575405648806	1.2201424477429157	-1.563615705396291	1.8339867026174332	1.1896484170469157	-0.008194483174752602	0.3303392280548492	0.26746569964025996	-0.9880676247744412	-2.0374279088682314
-0.5476676202534376	1.4819978762969839	0.8979344616965402	-1.4886814993218735	-1.0460993571979462	1.069386515599569	-0.8167436855027765	-0.7770477897528422	0.31582677580997115	0.9167475695713874	0.43821073404678684	0.2751207685440733	0.9526027513087472	1.0212312771794492	-0.9995297791305456	-0.7487462571678644	-0.4540708462655954	-0.6500661975422448	-0.8862865623601203	-2.123182849826374	1.1952941668199273	-1.6386492717227312	1.0779869489801772	-1.1415027451337771	0.23175771151568472	-0.13612696509863248	-0.27997743223239113	-0.2708363384560233	-0.6811066122085248	0.5581000848993801	0.8670673817566681	-0.42439504507421555	-1.4268422178950082	-0.4024179270551561	-0.22544476339161498	0.7212191257106789	-2.5188208276095576	0.5991641497937183	-1.4804961678176	-0.7820868262818911	-0.16799058767068	0.8284293713176696	-1.7253879167444177	1.4842456749754784	0.4779919060566527	-0.6927047734235249	-0.17548989424422093	0.5400166483257317	-0.8118026443667852	-2.129036939188622
-1.1407043189254142	0.7893630296913908	0.17016794832541593	-1.4027970197069726	-1.444599386320056	0.18724155177049123	-1.3764246535844202	-0.950807310227826	-0.1114715888035566	0.25927571296980684	0.4035235074582843	0.016504747059616725	0.24427177757918486	1.065702035682319	-0.8841198487213268	-1.2112983457446045	-0.710944825507398	-0.2595541561484058	-1.2252659008795797	-1.7982263567196148	0.9196791217564216	-1.7789461915818614	0.8749181538666475	-0.9478700275248626	-0.2265113996855061	-0.6800822503639904	-0.7555498276333825	-0.9339647434540197	-1.0240558033717764	-0.059039446793286626	-0.16608963743583247	-0.31395096609093287	-1.587097950873129	-0.3407650469151122	-0.5467470907140292	0.11199522661549319	-2.12855197517826	0.11936316252192909	-1.2552875343745098	-1.2783682283826785	-0.7582579636604846	0.4965968341276663	-1.7067856270167563	0.9153973726426403	-0.2919817657677825	-1.2370937498585448	-0.4002712227865469	0.6590334174202854	-0.6015623184793979	-1.8704467716479913
-1.3994805678944275	0.08162659961049247	-0.5028702394589999	-0.9687414782775461	-1.4388685433969628	-0.31905393518348435	-1.3767802740241157	-0.8417009613278323	-0.47963537260242234	-0.11287202622688423	0.08112167204248576	0.08125873330495725	-0.15581939858347846	0.7704825231913827	-0.6843914005447709	-1.3108343414407166	-0.6577881378620388	0.0221610210444535	-1.4597580768049117	-1.1343848733554776	0.614352720691065	-1.5562363837864606	0.6141865355834003	-0.5372892733040363	-0.3994835466551407	-0.9063180990457598	-0.8606037243685056	-1.1664199281298362	-1.2625925932170607	-0.6859998630129118	-1.1380922282960455	-0.16378052378961036	-1.4289059721397714	0.11442965160211872	-0.5879899270748868	-0.3957095493255459	-1.468457001885452	0.020436572431914265	-0.8903744096887259	-1.553442780168035	-1.0448652818565485	0.27081137624915824	-1.4948118080370472	0.1437266495799966	-0.8750846588199327	-1.3213103180585313	-0.4238694097739537	0.57319796460253	-0.32491164254398197	-1.3074842136025089
-1.0720865301718228	-0.5088859142452653	-1.018974768791473	-0.2532458180858074	-0.9862710980865537	-0.3745326345816045	-0.9295020582523114	-0.4234337958688035	-0.8331535309461086	-0.19932493507102	-0.4824020760967648	0.4020452428926787	-0.20271459771489925	0.11291014036568643	-0.3999004993850307	-1.0192672096294704	-0.45080981796960184	0.05749803367327358	-1.5630808406302594	-0.3740626811460806	0.3126981321961511	-0.9433711014299095	0.3092655328871259	-0.30500672944191765	-0.298888276167741	-0.7871823638864589	-0.7179490059849228	-0.8591580096980252	-1.4096663104434894	-1.1083986330538118	-1.829467628595579	0.06248098408459161	-0.909058884705218	0.6107646760285032	-0.4340298639960364	-0.7639649875172929	-0.6268504481849824	0.2703401929101433	-0.4555427182026866	-1.619707304823889	-0.9221098618796423	0.10688245553414541	-1.095666925425137	-0.7759818459188346	-1.1368128130119304	-0.8635765111312116	-0.46410443874647506	0.2714428701402958	0.008806867013308756	-0.5999359438330615
-0.2428189906332852	-0.9586709988126959	-1.3282455609829775	0.5638595611156031	-0.2544208056739157	-0.18175243634030794	-0.3381229291870474	0.1772847044265336	-1.1519785717577014	-0.23014302535864345	-1.053385578628542	0.7088333697953205	-0.0860993550380245	-0.7827911302261198	-0.0976953890105497	-0.4863828987080717	-0.29124398930481704	-0.08476607884708309	-1.4996114702480767	0.2615673439796751	-0.002839717201255842	-0.07434206410544242	-0.09548292109258812	-0.4367530319803203	-0.1313756283751878	-0.4594903960793268	-0.5038060547309458	-0.2036161493624817	-1.4348806130674379	-1.194718033313336	-2.1697240171682557	0.39595440774568885	-0.1730554926357635	0.7963736719061715	-0.2619019617481842	-1.0581462286742578	0.25816591335376826	0.5858208406998175	-0.06513444897890493	-1.4935482694740208	-0.5160214212239629	-0.08340559306257816	-0.5658620622905637	-1.6757886798849868	-1.0662663906170973	-0.10502020888199122	-0.6857801189857008	-0.1716869003169287	0.3197685654581271	0.051232104992255105
0.6710639437128553	-1.3016047051039596	-1.4264681651529987	1.2660859775381434	0.43959417925125926	-0.06458646329282772	0.10283401260385415	0.730981491456138	-1.3436587283973014	-0.44673343523802744	-1.3569852680966634	0.6784349335931594	-0.08796460969726616	-1.6689478618605336	0.10173540931944569	0.04897454834080843	-0.2753726394335162	-0.19495095799510673	-1.26597922418887	0.6827973219482744	-0.3747029292668848	0.8206112536715582	-0.675638414102973	-0.7744510437346618	-0.14402842055853438	-0.15888314955307523	-0.32996706636838374	0.4133185972428969	-1.2863393395326437	-0.9765530264243142	-2.190162645042201	0.7798929810576248	0.5040895660186677	0.5377523228815594	-0.23574247050518726	-1.3238150374215514	0.9880027439965994	0.610102058316585	0.17705901491070924	-1.178472483043445	-0.09055220018947098	-0.3602087248167061	-0.015260313525322004	-2.302524003676305	-0.7447943374824977	0.5260253714482047	-1.0586036737228501	-0.6224042373463833	0.50306047375723	0.5030260295047778
1.1638813152034626	-1.549422121857391	-1.3529884349907821	1.6811843242154538	0.7735383226639174	-0.266838130286695	0.26189067481177497	1.0325323919610605	-1.3282578477334128	-0.8785059491973501	-1.2733532374866736	0.1318614559634348	-0.3752727858203495	-2.2805027278901298	0.11575061015431072	0.40632525695344185	-0.3400396925337427	-0.10016159643495141	-0.9150339258459745	0.9403310957475829	-0.8126898167435609	1.5209521664464623	-1.434720946545387	-0.9512361353990102	-0.4299220662966443	-0.11539842621235748	-0.21910991120063755	0.6258375980829046	-0.942551983564992	-0.6423484988005818	-1.9506236401793933	1.0574157316335129	0.8741165050425516	-0.04233629613460667	-0.4141929607876998	-1.502323919506459	1.3569603783332849	0.13429266463780679	0.25630925390442194	-0.686968752358975	0.13732084667630878	-0.6910678302922322	0.44289468852588565	-2.452733035427554	-0.29642328601042983	0.6903768792610235	-1.3610437235009045	-0.9677072576653323	0.5230549376053751	0.743064891057024
0.9758136955342235	-1.6454552562563325	-1.1787286096306897	1.736115229357098	0.5905717579559354	-0.8118415527491728	0.2000789140214702	1.0248242509940129	-1.1267324127514537	-1.2868962589099875	-0.9201321708365582	-0.8216961715047716	-0.8554505739597233	-2.464615576614912	0.0036045282058003087	0.5782812016587057	-0.32563468526305617	0.1890803180077556	-0.5290506426817168	1.1423893236679858	-1.2307829380179651	1.9069735007818598	-2.2182895695922764	-0.6810336613054314	-0.8243367793866859	-0.4335538276137458	-0.15560469614848743	0.3036579959747996	-0.4484679147918044	-0.41680809554515136	-1.495601223170202	1.0703454881547665	0.8749584050257989	-0.6873248522256219	-0.7084729767945596	-1.446569722697002	1.2623531662454979	-0.7597647811670932	0.286889837329744	-0.0711319449899752	0.15030572099538506	-0.9322825994753767	0.7663047969281561	-2.1152731435455325	0.1621696389905946	0.36754500874770657	-1.3234611666597986	-1.1765074498500223	0.4790984397962518	0.8886676783597673
0.28006168397909337	-1.4835339754383046	-0.9752524447576095	1.4713855959206577	0.006631373377276225	-1.4851767320554765	0.08451683730608077	0.8297134183065668	-0.8601438331710693	-1.3228248795379824	-0.5456908480154455	-1.785349146551736	-1.195229077498456	-2.2459065988471987	-0.018960163002374197	0.7282889683334896	-0.0985853556705144	0.4828720387616415	-0.16087896404486873	1.347002071647144	-1.4312744720214363	1.992277350910368	-2.707510656659856	0.01898117976119158	-0.9765497245978522	-1.0037013489481017	-0.13870667643223333	-0.35822663031400404	0.09130996171671121	-0.39171682902884564	-0.8555811647621964	0.8033615922224548	0.6789691414683151	-1.166519459667547	-0.9144756718818084	-1.0201871441975046	0.7964477155054058	-1.7169932441896962	0.46036534741870083	0.5705028128772657	0.14221952896281864	-0.8837923182112299	1.0160006864614446	-1.4993453225297588	0.5604612429991873	-0.12513910248883403	-0.8121045197578803	-1.2836156496915978	0.5703098845708312	1.102060941790047
-0.4249510575012982	-0.9786597853308807	-0.778254571828051	1.014709775018971	-0.6210605371639749	-1.9396324267160878	0.05987850949323499	0.6557647466461046	-0.6502990052388838	-0.7850248647041128	-0.3157334249154324	-2.246890589344072	-1.0101666285877717	-1.7795620387484645	0.29438480035157094	1.057216749150454	0.3529906702170007	0.5654256788968837	0.20076710395058697	1.5058391875980304	-1.1805498792511404	1.886464639702674	-2.539361765409787	0.8325193545774859	-0.5716645600260477	-1.507083953269643	-0.1819912504132968	-0.9360107428974678	0.5534382214834423	-0.4362745862938305	-0.07220867722290193	0.4449108004104312	0.5790583053419548	-1.3577252514811897	-0.8156786871976838	-0.20726665808202632	0.23318558717754864	-2.283561245104425	0.910708547361564	1.1174712223758463	0.37045671267259944	-0.4087520294763775	1.3008555714709467	-0.9080303564331501	0.8888758524529666	-0.3447670519020596	0.06630373506384148	-1.3096073424542134	0.9575484875110291	1.4644240105609672
-0.6567346942779497	-0.14445761295431409	-0.5729934517796617	0.5261481340586907	-0.8715019551576866	-1.868474504492803	0.16168450221129685	0.6414942698726054	-0.5070560274110729	0.20830318052473254	-0.1716237964446639	-1.853479944413923	-0.12315404703707787	-1.2278739696392147	1.016632435750624	1.618926406769633	0.9052744223399676	0.3753508554798034	0.6011579658975044	1.4963242548382463	-0.3630657581443014	1.713613731879713	-1.5209172155612802	1.3603213313404923	0.43097853978237605	-1.5495723023698378	-0.26722690940014876	-1.0162032688500728	0.8411095332116054	-0.27886350245413566	0.7832434360147816	0.28355475573090244	0.775241372486188	-1.2309413787041894	-0.3155290947608891	0.8412798442321747	-0.1113916339913633	-2.147589261325595	1.5787311193285625	1.4646351778827478	0.9436902571865639	0.44123290423048395	1.6597708649052918	-0.5404480771274194	1.1786588230793957	-0.026107897208188752	1.0042463838940296	-1.193801010414345	1.6085026152383002	1.8883431313193397
-0.284940626796823	0.8697986084355648	-0.31728893885906745	0.13648683806889025	-0.4991231850635709	-1.166306517393202	0.3151059238738304	0.7466683017777915	-0.3083150635031981	1.2600046489885168	0.11267324964982282	-0.641247637277137	1.266800798704658	-0.6565071534381416	1.915385536116106	2.2167607260878097	1.362459199857496	0.06599336664724247	1.0422770243049035	1.2186681304594902	0.8742431986054185	1.5346745426848094	0.18143443045837782	1.3827012727027355	1.7054147040091654	-0.88367651221367	-0.31121555291615605	-0.4440834733727602	0.9102428638307832	0.2725894663766304	1.6119229914753266	0.48988628556800345	1.207322101162559	-0.7975498687385407	0.4727124916735687	1.8529136890226299	-0.06701980744602873	-1.3136540304271758	2.1834486612186184	1.5487811845334787	1.6939971371310873	1.382548620372752	1.9729852838959543	-0.36877526113386344	1.4514715894331134	0.7294818900964365	1.6510138539034338	-0.814603767394235	2.247197881355866	2.13758076870357
0.3819036519917141	1.806638291627875	0.012265402107387184	-0.09588256835004669	0.40400024559197	-0.001931603312787467	0.4047110447486855	0.777246293418074	0.0960947916770489	1.9208846949381944	0.7107471450765709	0.9280999386970543	2.625627200934809	-0.03206715723942909	2.5216405696850286	2.4747991324526373	1.5512645936630582	-0.106803966133549	1.4263833783202835	0.691440438903038	2.103506487731709	1.318430701303917	2.020349557409408	0.9826215611514546	2.6949976219472918	0.40057623999601766	-0.19603101585185986	0.5676180668010682	0.7738098504254061	1.126572047513397	2.303112073127069	0.9453322069824605	1.5636666316514316	-0.09885387163701224	1.2448003977998414	2.5426516038705045	0.28462268801132246	-0.11026995911116125	2.3511735458428773	1.3570661628549927	2.236133907299213	1.9964744387544329	1.9923243487248754	-0.185099174295467	1.6676930986914447	1.5073347349594663	1.7933349377848797	-0.09843493278825265	2.4734780651388233	1.960583564968432
0.8261633248937374	2.38404335210042	0.3864400176200431	-0.19183828933443414	1.4323360722986318	1.2365660377689505	0.3605760745395696	0.5348934783092906	0.7342718346489168	1.9480636609437898	1.539321746074937	2.1751395136787295	3.334902266362037	0.6808201806606854	2.395401049953874	2.063080439347399	1.3937912712267402	0.016065083353626868	1.5821968408402156	0.0782949512224292	2.78151184127318	0.9771949789874232	3.2774302109414557	0.45756725448120206	2.9130014700288016	1.8511270101854185	0.14519686792798714	1.5428024192081755	0.49412752418816686	1.8901248180936057	2.751126842612686	1.2699886208262499	1.4802948554076123	0.755776532552738	1.6445220869906412	2.72750243913498	0.6702403263318137	0.9780673892156528	1.843190766408794	0.9264797282374527	2.1925322409565484	1.9410419483419379	1.4986580322974539	0.21530377600156217	1.7149068795074378	1.8381875540041743	1.4561723504787032	0.8652545896781525	2.0003476713658452	1.264180541357568
0.701196386948872	2.40161315334272	0.7291698183801755	-0.22239666715040907	2.080017039474348	2.1071844538300146	0.20405046533873725	-0.013573183376439509	1.4426414445647735	1.4241995336388593	2.249355750234652	2.5585304312107957	3.0198690522975657	1.4111496092658407	1.4287721992383713	0.9390435500254868	0.9301030724489389	0.36822945440157173	1.371656161237022	-0.38059531135746033	2.5353468825621803	0.4448653884082901	3.4220895624097025	0.1026815973719903	2.2280103957924324	2.849646767426291	0.6515889909549051	2.0047008528349592	0.16841795130064866	2.0855728059840097	2.870489579406402	1.0631105444061488	0.8050717330559379	1.5598455900060955	1.456365338159009	2.3924950397931513	0.8191259544292935	1.560437159235047	0.7374825313075687	0.3432186564680023	1.4427499090478169	1.1621788369854102	0.4889930265986318	0.8530062829307538	1.4602148284575935	1.489695341849993	0.8717968030858141	1.8065316162914602	0.8601543094535613	0.21225143576702996
0.08225153226563951	1.825664142772959	0.9580278804866479	-0.26285952938267887	2.024569627650916	2.3154187832774222	0.02791075360370627	-0.674869925899772	1.9467910068164853	0.6707802498996274	2.4439383607764698	1.975315531769287	1.7635698309384509	1.9663863880425743	-0.02882095244393187	-0.5644563034450993	0.2918598389314955	0.703942833046563	0.8038583241785487	-0.49958871922325504	1.4008321546342895	-0.2514898815044172	2.417641020006345	0.027335604890356694	0.9512326474959987	2.940680704136459	1.1361141190413957	1.7432506593287442	-0.09718339432493603	1.4727970495260847	2.6158047349338878	0.20097926248843848	-0.258490677529035	2.0547591097227618	0.7371022124164167	1.6841255718024961	0.6555826769938354	1.5269762138204785	-0.5700475957315166	-0.26384135426364863	0.22694797959227206	-0.03769936085288399	-0.749135774634178	1.5235315493819033	0.8459484032386239	0.6031625550697742	0.3409669006814114	2.3927860159559864	-0.5682122820949946	-0.8309933942346421
-0.5962644410234335	0.8163681965630802	1.0259213978269197	-0.3566995781001294	1.309831603400138	1.8501913541868045	-0.07116875667098736	-1.1322347541065365	2.041875101870088	0.0316170161614566	1.9690905009973987	0.8167151711824165	0.07455726252023341	2.1416847057397916	-1.3369652257942841	-1.8860422438802942	-0.35315559945720454	0.7858401753266823	0.06526280932757433	-0.26509458115701645	-0.1528272055194293	-0.9730672832410611	0.7743240963894887	0.12360628851715304	-0.33688547179558964	2.1010157403527017	1.3796671934044062	0.9266596179427339	-0.22780647468057794	0.25019354762112883	2.0082924098611	-1.0278062222578284	-1.241781812039542	2.04938257969107	-0.2037477894106892	0.8406844676804527	0.34757821678893946	1.0674890145860374	-1.567859403340948	-0.7507064974417083	-0.9773511539005105	-1.14210518493337	-1.7551943293843921	1.9271807409921138	-0.032274649456883464	-0.4015656142104116	0.0673040780814583	2.413990302638209	-1.7487524351101518	-1.4948771535457317
-0.867202050612049	-0.31960211012228185	0.9316133751620643	-0.5052589921079277	0.3132726617414644	0.9781246223254734	-0.06070443159724505	-1.1497630084862123	1.7355052037301388	-0.31875773917965233	1.0517953193835377	-0.26767402995695055	-1.3788263248106722	1.8768274696993201	-1.9358149512784413	-2.541893805020769	-0.8611232756919389	0.567886308585577	-0.5683627970849036	0.13661757588109108	-1.456035846779056	-1.5193009854590696	-0.7105928518050912	0.18390407294438976	-1.116002108186838	0.769626383170903	1.2595785430913187	-0.00883646659821842	-0.21918525983480974	-1.0250514307169036	1.1552967422791403	-2.067555601220997	-1.6892306714280205	1.5370069468227132	-0.9727286603595967	0.09253998546786751	0.17177132221780408	0.5185329617775597	-1.9161253416775126	-1.0097707670122662	-1.7330466644935927	-1.7056603954224743	-2.149017756891626	1.8707239858895672	-0.928662524158448	-1.07636848463105	0.056287433600301945	1.9066571546912177	-2.2838663371997283	-1.6159001987082569
-0.5740435798099589	-1.2386894135647397	0.6968707452069705	-0.6793037060528077	-0.4825568907175744	0.09357302252695567	0.0050613954716621536	-0.7358578612644329	1.2382417726881483	-0.4230082039190161	0.16558178128669732	-0.7587371814881522	-2.1124960375268995	1.330982602895448	-1.6807647251052533	-2.3973493827560253	-1.1553084823091524	0.22875346858855947	-0.8835566125249934	0.4103733123524824	-2.002582280255587	-1.7204110812034183	-1.3876017771941083	0.06293243856467597	-1.2048837894959998	-0.40028858709353765	0.8229821675519822	-0.6200941490311387	-0.1457791462361719	-1.7620762190882597	0.239347481859931	-2.436844663038501	-1.440332321369885	0.7146450313896133	-1.3084437434089697	-0.42537908783929385	0.29279507549111994	0.14283555933709702	-1.6317945934416744	-1.0209170363114768	-1.8930059412907903	-1.6064873594222964	-1.854983714595286	1.390659576923904	-1.548839859818487	-1.1830431985216787	0.13173947068261976	1.1240353535232803	-2.1251801144266027	-1.3273405680699149
0.024982216263357247	-1.6917632062785446	0.33995210201689935	-0.835075607885263	-0.7701886112326277	-0.49393010895239053	0.02427467337093991	-0.14600521259504745	0.8041564772088253	-0.44067603347120293	-0.2888706085481945	-0.5659052111486732	-2.0474238769033497	0.797476264680514	-0.9083955206484238	-1.7215714469512196	-1.2371878479101464	0.027717614365181033	-0.8387468436142065	0.32000289907576224	-1.7188760112848334	-1.5205441485705151	-1.1040973017831197	-0.23328127577653657	-0.818954592732036	-0.923200682554951	0.2516540380304131	-0.7066600242640786	-0.11676154920772752	-1.6906521398562817	-0.5354795834959238	-2.0301096835224106	-0.7212679322657422	-0.1255621994715945	-1.2069865608201908	-0.7119350645561365	0.6234395648026199	-0.01590084802775143	-1.0449962640605739	-0.8621298799145424	-1.6523396828017731	-1.0969348460356056	-1.1376425372050918	0.7124284858921143	-1.69946715062805	-0.7796138664125123	0.05739486193732659	0.3703440096657098	-1.5601831418756795	-0.9556967847413247
0.46376210170571114	-1.6211591629808735	-0.12178124121059924	-0.9216499161792033	-0.5743133123040824	-0.7111209041560864	-0.07664583281335186	0.2825743430357176	0.5439575457463582	-0.4979097764410533	-0.2534042017383156	-0.04403830595176805	-1.4864208761627338	0.505105328442044	-0.18292820669563123	-0.9850832165884551	-1.1623017983188202	0.0956843763160093	-0.5567606541076363	-0.1619992231240027	-0.9658023904128846	-1.0055414158236904	-0.25165126536988713	-0.5761390716797317	-0.38415877280565414	-0.7555241798363171	-0.257094655528548	-0.39909677134944355	-0.19578212225078245	-1.0003570363523548	-1.0230560524537733	-1.1636148510023854	0.01847954772130739	-0.7640218527361988	-0.8791557608289886	-0.8715448990705025	0.8762010435106775	-0.11477610200842363	-0.5556950741497845	-0.6579434801446956	-1.3691245561353518	-0.612932760261931	-0.41611740316367063	0.08735487469647267	-1.3946247217415313	-0.1295185958855763	-0.3067575893344685	-0.1824985316291013	-0.9879106864222644	-0.7868324356566987
0.42158420867592744	-1.176320186979598	-0.6383543535585816	-0.8832455053437935	-0.19551480632788568	-0.7210156242679802	-0.2816326408301954	0.34972074107630446	0.3579376257280345	-0.6040267445443614	-0.02922371258107827	0.2770518922212502	-0.8816383061019625	0.45255011021918057	0.10031993464335559	-0.5384349504440816	-0.9947714556805931	0.3268309260834704	-0.21494584740451597	-0.8180985873909865	-0.27643861882724313	-0.3630956099307061	0.5139979705884511	-0.8152049546764856	-0.24488705594729956	-0.2836699933224361	-0.608073020156098	-0.043002431825886894	-0.33829804276315856	-0.17265477329644835	-1.1980665802710293	-0.3343025418577228	0.40907247963901033	-1.1601266376548276	-0.5785847260460906	-1.0326528754139868	0.7739688734578408	-0.3547227448224301	-0.3606226894255755	-0.49058236076017414	-1.283289153894069	-0.4699591925695514	0.015563389028475103	-0.36179143614554715	-0.8477465496805795	0.4769535264745606	-0.9039593956533679	-0.564920392192726	-0.6443963835531678	-0.8622409160474916
-0.048279975319770366	-0.6355896416786108	-1.098821627328409	-0.6720692625419249	0.008528777016381866	-0.7755546892674919	-0.48288790982712265	0.10879466349879514	0.0424966189670664	-0.6822977778418651	-0.028495778751242186	0.06395210196953643	-0.5549307846933268	0.41282996795942933	-0.028486048039156282	-0.396797620630957	-0.7689010602880902	0.45871811991785766	0.0751852833239519	-1.296903604527571	-0.01167558265214028	0.19812693400798392	0.6935038573203491	-0.8659678767575819	-0.4647264866942901	-0.03580612335137503	-0.8416602626068483	0.03513762182103453	-0.4027390447990313	0.3635630829321772	-1.1607799736888789	0.12709359333043563	0.38800207124629954	-1.4197549454044096	-0.4289365080272423	-1.2565279837144114	0.26489540209245543	-0.80292165920624	-0.34321511612602584	-0.3374787116478103	-1.3386020571441746	-0.6582870597736875	0.16215935228568662	-0.6726275445820471	-0.34990090186388134	0.8619738667782034	-1.4970798060143848	-0.9229394590535718	-0.4730759840248806	-0.9537736914430658
-0.5826301819586513	-0.2684897090915585	-1.3514118526697072	-0.27965618981411094	-0.14760547186679632	-1.021511228556738	-0.5449311952686169	-0.2017500470487869	-0.5149937530087091	-0.6674696324357019	-0.45171128075962363	-0.6016577330601787	-0.5491688487279485	0.12226268765200286	-0.18130912525850182	-0.2820940577411322	-0.48466932994929635	0.2807840482991215	0.3054228039649642	-1.3163067090315197	-0.16811883933469804	0.5250835655427957	0.2302096356805408	-0.7312655469580001	-0.8416023500894022	-0.31406727963022335	-1.0642884809410673	-0.2733362908232337	-0.24522076260653503	0.4973215645318633	-1.0746103878295585	0.24923429808847933	0.19413043828972426	-1.653519206683545	-0.37256950453582194	-1.4911846370820652	-0.42175719897681657	-1.3225315114520801	-0.20236391034968443	-0.09176869943270505	-1.2405073450227304	-0.8830682534524565	0.2696735245548111	-0.9433228765595635	-0.11048081990900988	0.9867410212041501	-1.7970566587602397	-1.350790570010601	-0.22829678022614933	-0.7432569613322816
-0.8030642573594355	-0.20678900237407832	-1.2789392045261656	0.22907429627957435	-0.5837588697375364	-1.3925098251650019	-0.39519730961099603	-0.35807407096287486	-1.2110777465805171	-0.5773948144963111	-1.1383453872151217	-1.3021427248943813	-0.6864158925151463	-0.4787346619476434	0.04926447825052434	0.11181982625591912	-0.14077208483469064	-0.1908041561716289	0.508038583891885	-0.8390759370826557	-0.45794491399730103	0.5586867637143729	-0.5144809568445359	-0.46652647431432903	-1.1024435949850275	-0.9974502411857318	-1.3338802279673936	-0.8150892243436636	0.16013393299169051	0.43454077267843816	-1.0707740301266964	0.3206153853061741	0.14286805713161782	-1.8432618457374876	-0.26605497262627137	-1.6035544056118447	-0.9263513068784627	-1.6577223477914342	0.2789844572385045	0.3359489325453123	-0.7102163177872841	-0.8173022098284267	0.5838493907503262	-1.197928492319834	-0.1607766567386156	0.8852400305436298	-1.631141242347034	-1.778594398174973	0.2730726682593472	-0.08358624322470577
-0.6033633515370901	-0.391710857981433	-0.8823573462467299	0.7129988894194237	-1.0408221037570184	-1.6613641311325156	-0.07853084498421797	-0.3295321043921694	-1.7753147619710836	-0.500022801809062	-1.701774942385266	-1.596242510305995	-0.7627781884957641	-1.1417216085680415	0.7368430104766538	0.8315354125908977	0.22291302637844929	-0.7092441218770444	0.6651455866310589	-0.10843639970295679	-0.5809125987508097	0.32958157405332605	-1.0570576812592583	-0.13721524700571294	-1.1201573406675662	-1.6453384238687088	-1.5898476245085913	-1.2965267164005005	0.6683393228970794	0.45334388730464575	-1.1775487004725307	0.5875793339353949	0.3596505308721612	-1.8303775432624907	-0.03373512691871212	-1.4746492616508664	-1.0091907956295951	-1.6097759502213447	1.029162677462513	0.9064013981038322	0.2535258212657004	-0.37584398572421174	1.1141806988128486	-1.3359196202179566	-0.37568090010188165	0.5862957326200018	-1.0499382189473094	-2.0040238444806495	0.9494570780565665	0.8505255105085449
-0.20562900779746832	-0.6250091060671854	-0.30195297780726926	1.007320962938988	-1.267713894865121	-1.6141471461226564	0.2674637067294383	-0.29754279284631335	-1.95895797542299	-0.5145960826286708	-1.8356700981369347	-1.3367245249849613	-0.7221834372721194	-1.4441524342893963	1.5246391089406148	1.5767250978584018	0.5162204341232571	-0.9690599177759577	0.6888358097063026	0.48800306709292884	-0.4715071572960168	-0.06846707154750847	-1.1370493242898894	0.19639192280054096	-0.9925732494045062	-1.8205423700812904	-1.6811526432670925	-1.4768565150255317	1.036535162835415	0.6274662490549846	-1.3163265894915743	1.001166781535221	0.6784111078380475	-1.4432468354161718	0.251883312727952	-1.0961881892802106	-0.7163718066590832	-1.1758544355788159	1.7059664809533144	1.4264756984384137	1.3076054546761693	0.20164256171765163	1.5937196113856589	-1.2089396585056364	-0.5860665910176163	0.095002334851746	-0.3036693853292509	-1.841569353256023	1.4658228529201895	1.644298772779946
0.04888645513333459	-0.6936111440089892	0.25864761429973954	1.0164032674936607	-1.1713079265220063	-1.218758417473883	0.5059581973775916	-0.49550186698248827	-1.7151128884092688	-0.6204128341486258	-1.5446145942989244	-0.7656201036930712	-0.6808891019322286	-1.0869973504234705	1.8677417973995742	1.891686328708893	0.6451458482907841	-0.8227264945281323	0.5067792460591395	0.6496156026779702	-0.33161459421533995	-0.5050922338627067	-0.8678692075091963	0.4739916583536109	-0.9354821701922074	-1.3982879908620827	-1.4707683443722814	-1.3024960491300535	1.0911371746890306	0.7499064732387127	-1.3625218078452535	1.2279725135250836	0.7841957145068439	-0.6663602369328605	0.43075235047974536	-0.5979074192889828	-0.33725719805038107	-0.5513726424184989	1.9317691569387236	1.653169194618272	1.9582177206232774	0.529696725486859	1.6774532476058566	-0.7585793933551129	-0.6944071229279947	-0.5586007909207162	0.303846822516981	-1.270288593875004	1.4637571352589387	1.914042542605833
-0.004596905384111023	-0.49514514488709577	0.6653149414201981	0.790008759199054	-0.8348293329588365	-0.6616730358971756	0.6009621531819089	-0.988682938615565	-1.226699019918264	-0.7353188528924492	-1.1142190707115522	-0.3228438268725366	-0.7952165545697953	-0.14813324744580073	1.440629230198685	1.5053196700893965	0.5892942032761623	-0.3776638306117746	0.18451714362228744	0.34731392273092804	-0.4303318164677096	-0.8343120483642812	-0.6009656744719322	0.6414339628918903	-1.0830427766230024	-0.6424186510233731	-0.9381083018156551	-0.905020582318482	0.8753765981765543	0.5235348378640825	-1.2276874813064373	0.9298415333908054	0.4888627079565496	0.2878747360505996	0.4053881867466157	-0.1765586712568394	-0.18375578223048544	0.00274032105548571	1.5749925763789117	1.4705017795913797	1.8882650879300698	0.38724105494427763	1.233777435348742	-0.09699078782331301	-0.7123348466751912	-1.2576127629893599	0.5959062423362531	-0.463580454768648	0.8468929532074018	1.580490543138824
-0.21763675948125877	-0.09173661543103923	0.9461787764254171	0.5186627746211094	-0.4149686560421316	-0.22043746599894476	0.6492216799919408	-1.5665203945410693	-0.7591448418352967	-0.7632046961269875	-0.8475355548625183	-0.31265860930497263	-1.0864210354027297	0.9035340508566455	0.40485869865938967	0.5686326813504534	0.44817631341720227	0.0955517633125952	-0.03794482451904172	-0.15755184955769805	-0.8370818331678564	-0.9217635244504832	-0.6219213002707354	0.6830470752828701	-1.3545449697803589	-0.0009714240349914531	-0.20463290421628488	-0.4824447786136699	0.6570777573253825	-0.13654173822456617	-0.9092977829255702	0.09400019790261678	-0.07971028484842169	1.0756535994480028	0.2496451483066041	0.032583392868000445	-0.3549870289120023	0.32914307454854175	0.865984659325086	1.0108440558802791	1.1849498078153065	-0.08161392304087335	0.4989646597580044	0.5412569167067195	-0.704626206767991	-1.7908639675983655	0.6225397082945788	0.32083432785815214	-0.09497799555965765	0.9424681905878397
-0.26403822700202145	0.336610252544063	1.2615972128642425	0.42783777147169805	-0.01402397193167116	-0.061319420159999284	0.8107883124365438	-1.8447549606454894	-0.45571575543786763	-0.670867632078089	-0.7872653684842751	-0.6747411375963064	-1.3697348846409705	1.46872021573493	-0.6727980561191735	-0.3990692521142077	0.40194989211106474	0.3656779060930259	0.13332612335092692	-0.47671973493926145	-1.3099842696717028	-0.6886205620125387	-0.9144389690583441	0.6542887195500819	-1.4919547666677373	0.223605381285316	0.532897159312352	-0.15810164448672095	0.7634354734700428	-0.9459678258998666	-0.48197220202094976	-0.8633494654643139	-0.5356007278191414	1.4292559553900772	0.17286466140006018	0.05202258537090433	-0.6634183128900429	0.4572622261536512	0.25136118653335837	0.6105084166584052	0.29587645203719765	-0.44521905766262515	-0.04518588895352534	0.942288223333339	-0.6980324749505901	-1.9271236590189589	0.6097783054777478	0.9023050684641725	-0.8332783539117927	0.48258816481276173
0.06309907723166985	0.6063625541092332	1.7543560046217932	0.6232932874088113	0.37036022781099254	-0.1122366266347464	1.1763670996829054	-1.5222534658561642	-0.24089082452562804	-0.5089149237488527	-0.6611867764384037	-1.0283944325693015	-1.3560109221939711	1.192880471269772	-1.205460540749752	-0.8380737072842969	0.5902357494459215	0.3933235427808591	0.8230500503525149	-0.3408817932920394	-1.4434390478858004	-0.16144777909044436	-1.1691451900613574	0.6689187546244179	-1.242623513489923	0.08593958651293261	1.1088634027426372	0.08430674666070467	1.3360644438658016	-1.393081022225331	-0.0463775627732426	-1.3359725126363609	-0.5141143952501955	1.3277811254142786	0.3526240308844866	0.04917679797859165	-0.7798284803349473	0.5446958254512214	0.08196073958088622	0.5991451464548243	-0.26679308329653445	-0.30267730859333064	-0.0050803917840886725	1.0402239539804596	-0.6382567229652354	-1.5365602057460104	0.7860138850464019	1.2638580911605546	-0.9362128171385218	0.5283898736055025
0.639295310359213	0.6392942000960202	2.3816543355815973	0.9893768474843216	0.7871161910799298	-0.11242672225292383	1.6616600213234043	-0.6168966555420322	0.08866744497597595	-0.36142484813164605	-0.11236264122873876	-0.9575220576128544	-0.8623770238676061	0.20524565301457232	-0.9998348824363879	-0.5298490064793646	0.9833461742128544	0.3192052671347411	1.819325001495948	0.22679170113211314	-0.9755200883096329	0.5050551568177254	-1.0266102531662127	0.822992656955882	-0.5539862245645683	-0.06314005738686135	1.457120242902206	0.3529240460299078	2.1740756070657534	-1.0995433039180182	0.32228563431479545	-0.9600370477813236	0.029255599747219318	1.002889077093658	0.7634480042084655	0.21047722937955063	-0.4920114183056534	0.7270410504682747	0.35599034957091125	1.0511749132066375	-0.27066778031243405	0.3852703260077527	0.6140902956775658	0.9318235548869245	-0.43543770655197905	-0.6872938646822133	1.1982971837287164	1.5019407120368706	-0.3673866791435951	1.0046344342250173
1.0655267113171494	0.4983728926818021	2.863766989805302	1.2244567145085603	1.2249441624630297	0.18705941833254314	2.011587984394139	0.49327569351864614	0.6579291642971614	-0.2704284285646731	0.9579766861381861	-0.3277025963031568	0.019905702181714887	-0.9447501401749604	-0.3947761481097765	0.23839350645422241	1.3468931316426895	0.3100649170016312	2.6113938243317385	0.9189376280778276	-0.023103416081227863	1.0650104629230062	-0.368809773308972	1.0967423485774663	0.36071907184306334	0.13737217035808927	1.598735811135814	0.7315657903387429	2.7927372582194026	-0.13556376694110017	0.5924933180807475	0.07594837501871571	0.7317138330812054	0.7693049087966147	1.1463761472271035	0.5840289510740013	0.11386313239422532	0.9931227449827043	0.7061789511715625	1.6778751437056356	0.0883177548228568	1.2077077162998773	1.3575737274726671	0.7736370694737955	-0.06208371461518955	0.345745434388979	1.645978479498007	1.6903783571214863	0.4634203196750191	1.4595445791263675
0.9644928883643601	0.3315418062372835	2.8160496411436893	1.0136705455578048	1.5553100381446012	0.8132919700689905	1.929518703227644	1.2698758749960346	1.3606764766512718	-0.20137845409419847	2.212262640365504	0.5962933089401667	0.9310820495864299	-1.6182962001560053	-0.01685550417526552	0.8523216589066898	1.3516701811320153	0.3992764171071259	2.651387875400205	1.3274354225152325	0.9445709551643141	1.279484869640503	0.5608435221624936	1.3138517984880274	1.1333422987270254	0.7605570003928198	1.572884324848031	1.1838548507560875	2.687640248674444	0.9612149036294715	0.7596153778767223	1.0933302298626892	1.0344391286618662	0.7993253398595945	1.1642389916652605	1.006661801092423	0.6863611965581816	1.181327989592787	0.6488970422869269	1.9617187212217317	0.3410350742853867	1.546849478225893	1.5913912542165352	0.6505033622786307	0.3814370597214399	1.175400739140988	1.787363187414664	1.7796769978358933	0.9439710599760229	1.360954771835252
0.29111907298769363	0.26385660706158415	2.0005654786213922	0.24105136405542085	1.5836558648923809	1.5100228195441794	1.2611196935969566	1.3349755555665321	1.8904675595712934	-0.0783732205638484	3.028009594676912	1.3184076248227088	1.4355746470551027	-1.471480511613957	-0.3241666454218457	0.778568968620613	0.7803195986466066	0.45981043947278144	1.693842702733399	1.185039916413636	1.3930506436643362	1.0332858936613702	1.2998046005715016	1.2142736706469266	1.4529365476332918	1.5043617614678026	1.378876148581953	1.5479382218919002	1.6503098673248904	1.5057078024477208	0.8206826732938751	1.3460998931960975	0.5607850937265064	1.0042015600964413	0.6427265759344797	1.1823679698587826	0.8392191825071361	1.1005680462633152	-0.0734949316072967	1.4725581900174742	0.09433775083784	1.0003988151355072	0.9245203501961822	0.5230355993190529	0.6996844406132028	1.4616906177279794	1.3603696481912062	1.6225370383570865	0.6437456260716368	0.46739717195349334
-0.5894014464300836	0.31108745453774833	0.5335406509951308	-0.8984499589827377	1.1811701426530725	1.8839386277273298	0.11803616518270936	0.7049210601005599	1.9417221114791827	0.1439010380288128	2.8941100861403064	1.4440286155081317	1.2842143570927944	-0.6478399796256807	-1.2665309106453275	-0.07536732746887907	-0.2994406212611227	0.33312315705447226	-0.00954351471404905	0.5160816000330064	1.0737810653164241	0.40389122270746625	1.468616586956657	0.6183826730017656	1.23927190042607	1.8856457176055479	0.9847193130748622	1.6279725993265106	-0.0665913864324209	1.1156821931341052	0.7693280808736244	0.5253371080200678	-0.6011137556967129	1.1092615744710592	-0.2792628827629511	0.875027730142906	0.4198231273821918	0.6856989800465729	-1.2939167876081248	0.1690172727432938	-0.6761883304292322	-0.31095634159076535	-0.5044353212190907	0.29189588252773574	0.7244216812128703	1.0645703205255912	0.3767542719848612	1.1100000212039232	-0.4122901926978809	-0.9792992795317058
-1.1298145035992677	0.3727900452092515	-1.1058137475755478	-1.9739049326539015	0.4037826531680184	1.6694660239455055	-1.143080575750093	-0.21759329134366726	1.4311378340165148	0.4369457044940823	1.7718280132277395	0.9408731495249014	0.5759002866863513	0.3326441970209912	-2.3081952863217325	-1.2961382866533202	-1.522083461600199	0.0023004947378696627	-1.8044197975982115	-0.3885498640521001	0.1893180116549332	-0.365286581883434	1.016621744718107	-0.41752832418252367	0.6725252686878784	1.5818957120539925	0.39829100712875065	1.323703551537941	-1.8487792207280034	-0.021248191827298618	0.6160241142968899	-1.0073861903421142	-1.917810862492035	0.8693097318143757	-1.2101253156359328	0.0909969759873861	-0.37144775546416386	0.07137313252923079	-2.503130220265205	-1.520310669043912	-1.6002252391287168	-1.7762050601198165	-2.079285458192937	-0.08240861192917087	0.4438334530537889	0.11984491859476669	-0.8409980238366612	0.3065014911922937	-1.7570184127367354	-2.3749378799305236
-0.9746472794709267	0.3099758449458885	-2.2969494215007478	-2.5481167037512167	-0.4915674623232416	0.9314982059683369	-2.082610290349095	-0.8890068885612084	0.5701805985688285	0.723813714059301	0.1529770475213615	0.1480653988804033	-0.2887687760637594	0.8996654351747682	-2.7971598539863054	-2.236100938285988	-2.401512448788149	-0.3462845968920751	-2.975524037020256	-1.142896371168286	-0.7453180586439568	-0.980351448215536	0.24135112897073407	-1.568357710853416	0.07504364204580413	0.6789457023177934	-0.2615805642952006	0.7149495422436598	-3.031505191011938	-1.2548464034974733	0.41148799057427105	-2.4297074215897796	-2.730924199349343	0.26905011895768915	-1.7445970875603658	-0.8777888757572546	-1.0939685528146212	-0.4718952520325183	-3.1565701647602973	-2.906419780829993	-2.1703200375547658	-2.6577726218202002	-3.0698593475344835	-0.5110919648002835	0.04100005761235549	-1.000828657042261	-1.812970986061914	-0.5344434922620201	-2.766003778809633	-3.1089524524628853
-0.20528944267685809	0.056023159228952	-2.606096387713845	-2.42333800028503	-1.1548369580399687	0.05912570641609979	-2.3893685779838267	-0.9482327528064931	-0.2671429106107638	0.9507433211375903	-1.235828884023063	-0.46246308251531654	-0.8346861646544754	0.7571700787696072	-2.4152262110165292	-2.4300146972591485	-2.597609660712098	-0.4418639865840338	-3.1271798163942273	-1.4686378478304312	-1.243515009648759	-1.2382056789116505	-0.42053108030838565	-2.3740753108495034	-0.2670141605425383	-0.35262995514886936	-0.7671220443405804	0.045825883552826845	-3.2350699482184275	-1.8823978443759095	0.24428460131631574	-2.9748987077226205	-2.6654270513742513	-0.4362680105389121	-1.7144374677843093	-1.5924992827575748	-1.3350979116216843	-0.6959808236077023	-2.997122942306779	-3.4192601697634126	-2.094103261520648	-2.5443799378775855	-3.0663877359835667	-0.82180537188162	-0.1979603504084484	-1.8371471030527606	-2.155281435932571	-1.1013820374912349	-3.021668018567214	-2.918564681946875
0.7226064747282792	-0.31425883772335894	-2.0175460104901615	-1.746409887382029	-1.3136245996279952	-0.45743446795841336	-2.020225206175527	-0.41182476879724217	-0.7802942711153233	1.1377497715657559	-1.8756831433603582	-0.5939675407158962	-0.7782312576690676	0.013451673307427789	-1.3874463500685892	-1.870305721597936	-2.101923485851369	-0.14740356993354461	-2.3665953648098577	-1.3094399196455384	-1.1450610996501343	-1.1128086004588322	-0.6715065567449621	-2.474347774039526	-0.23220047587182502	-0.9408659547815565	-0.8801127755772323	-0.38660812729101923	-2.527045086616393	-1.5805651231155196	0.20346774556092	-2.4045585993193406	-1.8495350883124801	-0.8712080109135516	-1.271522274352681	-1.708397494693183	-0.9555394692476173	-0.5186038094356519	-2.1825639780332087	-2.919758526354194	-1.4851785350840279	-1.5879379633786639	-2.19854516451104	-0.8812209232064234	-0.054788177328574154	-2.03796377886488	-1.7786041001223296	-1.2132817181998297	-2.5231625111410434	-2.011560866139197
1.2976072368641434	-0.6079247253335417	-0.9219197234830857	-0.905198083254344	-0.9064324488265965	-0.325895051566975	-1.1946061119219973	0.3734096231337175	-0.9051610439285617	1.3540787244460366	-1.7330787669367587	-0.2855847275449857	-0.17077644420350996	-0.9316302762137244	-0.3077376021530335	-0.9624227591918215	-1.2195682385385433	0.396588907318819	-1.1865691305516646	-0.8089860542369857	-0.6651519457929602	-0.7400475550583671	-0.5042809459691132	-1.8047762938990326	0.11592078346726017	-0.76575159203762	-0.495617370701434	-0.38010274514083797	-1.3311181225503743	-0.5714539998266583	0.3269938818838901	-1.1216399804863988	-0.8014231601290618	-0.7792630580742598	-0.7471090806729555	-1.1672737826374109	-0.15706881984776527	-0.05776166947394967	-1.14844206348246	-1.7495622599088592	-0.7579382738907053	-0.3718529689180274	-1.00638767084629	-0.6932327545826421	0.4801635268229399	-1.5231897624503627	-0.9136168330144028	-0.9259759806635467	-1.6240617162014241	-0.8931279457548941
1.2873008109347392	-0.6221038324686251	0.12710976337161156	-0.2855387692845026	-0.10610682950085702	0.36780174530476517	-0.2614643327463649	0.9715433230315338	-0.7910989735907379	1.6284447626866543	-1.189427690947378	0.1715687661332066	0.6568650489011624	-1.6357887347173559	0.28363847072488413	-0.21176897033524497	-0.3614655645361386	0.8311828579241932	-0.1433381199397529	-0.19559913319545325	-0.17827771311746518	-0.319414470561753	-0.13701093521097782	-0.6340348222915276	0.5978203087664988	0.05052385036178889	0.26424541287792375	0.06687976197738184	-0.1639462970779342	0.5683180503691387	0.5714475760305419	0.1359909756402043	-0.07030004170577779	-0.1897855400803298	-0.39799803111476745	-0.22113809253480252	0.6567382673557065	0.45620551207046206	-0.31869321955870844	-0.4972204445785446	-0.31109771982490964	0.4847960653391102	-0.07053952190625888	-0.39032249826867077	1.1891904285669825	-0.5285785380715181	0.04135148552952169	-0.4769407604196519	-0.7663428345946255	-0.034605232275696125
0.8478711093969555	-0.27431052923781885	0.7263212403826979	-0.04970937808796662	0.7689239822030768	1.2139547589732256	0.4716046883393645	1.121935161808127	-0.6297432305342837	1.86705805996608	-0.7006691037249317	0.47775303990224455	1.2982968510724078	-1.8319963613841046	0.26014931791238516	0.12168207737506487	0.20771127515448806	0.8166803738652257	0.44900961836164	0.33693177501382027	0.08312348615588545	-0.0009660655990821	0.19124371926292094	0.5791009359801388	1.012280877747237	1.0328708533424416	1.0795807274923783	0.745762627519997	0.6234927249786079	1.296963170524945	0.8256989675893122	0.7905626326413451	0.11376676169740096	0.5945269011014165	-0.2338539831183551	0.7209066304389753	1.1213262074479602	0.8197521052858221	0.13134397680280127	0.35532159952848147	-0.23967224438740226	0.7063695984170736	0.33541916089911045	-0.12582363848518066	1.7423030923555396	0.5003960993059887	0.7432532944968233	-0.11176729310882934	-0.20562073528656297	0.3820083405959774
0.3475850673433895	0.32605206825394956	0.807002698216428	-0.07907859784058223	1.39660117617832	1.7283698769691345	0.8495113028629445	0.8563081835689894	-0.48804970351231697	1.859891960958495	-0.45984370527157137	0.5341523144478767	1.4886919120007511	-1.503980678374388	-0.04920384577606439	0.15614748350230945	0.4915097818978074	0.28091493610770407	0.6183245637141759	0.6846270197227664	0.1809528146414817	0.17230174047694194	0.3935975468517963	1.417441158747738	1.2020352229998041	1.6494813444057184	1.5818530047065322	1.3293572589125249	0.9526164892124787	1.415403976149698	0.960779899469064	0.7599034514331053	-0.05701152731784649	1.1739898465059129	-0.054745882032642565	1.3161775283472836	1.095539282339577	0.9489619623759444	0.31032819936970757	0.6731114583756055	-0.2905074297358601	0.47008252904497094	0.3423183711762456	0.04075415545243287	1.8721273567879668	1.1243809463212597	1.0556491655996598	0.0741976032989662	0.09228097624131075	0.4835764520037068
0.0623932363428734	0.9145329674811705	0.5875599750603878	-0.10752994533304783	1.571807961170408	1.631792385218149	0.8776814466354999	0.4122907302283148	-0.284802653916528	1.395345889450641	-0.31644520646246843	0.4677144574528204	1.2095834300540058	-0.8227185143573232	-0.15251120413441363	0.2301933472352824	0.6767522761403112	-0.5090893248571985	0.5980602692634192	0.819717937412391	0.3658503353066234	0.24254808574415612	0.5479555650520856	1.6862074533871203	1.0799495970390924	1.61392648497734	1.54070792908819	1.519329786309677	0.9454276027306436	1.1000573537649612	0.8848471308396679	0.41891954499358297	-0.16675963706762753	1.2728853544623508	0.33721518235463843	1.439056093678902	0.6882779091561932	0.8752841331519451	0.44963259346208967	0.6544102202851364	-0.09116884171075522	0.19748946063158743	0.2961029267762185	0.1668429984337865	1.5023246378827653	1.1293139487839299	1.0482499321172085	0.16021121534595986	0.33868348880547816	0.5111251454842816
-0.011181274759877567	1.203338510270643	0.35446739491585477	0.059552015568574	1.2610023575623555	0.9854267312880404	0.6551867060326544	0.03061123510641619	0.07856459667976587	0.4182114419258167	0.006617586895886033	0.47339382099743216	0.642592471068653	-0.027619149829348603	0.20707709129759191	0.5918691155743687	0.9194366210471493	-1.1142448925090156	0.5897012337564741	0.7530827171516115	0.8109424602237326	0.2696638933150637	0.7596502197915908	1.4488925325124002	0.6375967439226838	1.0074611494865033	0.9791266049398605	1.1799731267786862	0.7670456684717585	0.6828848414641082	0.5734297685522003	0.2503985723790448	0.08470289342045598	0.8692694673001303	0.9262345883946456	1.178959298847897	0.14137239998207934	0.6721071706412827	0.6870047857096548	0.6044213290100926	0.5251541522770046	0.20699504393274676	0.44937137877267613	0.33884047570993797	0.7626225737223209	0.629611841462486	0.8750399438784096	0.2801577186143857	0.7019486920138612	0.5854199468890029
-0.08880004637062339	1.0369720587914575	0.24197901949382222	0.4003776883437582	0.590677792115375	0.1146970713404876	0.29872641245304726	-0.2055575151325334	0.5579861359483317	-0.8784303242623945	0.595233087294319	0.6178358009071437	0.03191138847646547	0.6646282553341116	0.8482879294251601	1.1781482910327803	1.1761649660410247	-1.2143619438034534	0.6120363541966347	0.5188246440904352	1.4090182045926605	0.279249446155407	1.0076021095440295	0.925558149439949	-0.044977024371416235	0.1719774887578058	0.15108063926281626	0.39789881844240016	0.5110829842680601	0.37849168703457187	0.06782482417457653	0.46424336387431026	0.6553747567604751	0.1703596728553331	1.447952970876529	0.71880778904661	-0.32887706944481215	0.3878923080917672	0.9605728563353279	0.6800454837629091	1.3498702654690067	0.49108799752725474	0.7709626358203823	0.5522380615317317	-0.09865644663777065	-0.006459190718492391	0.6398756553720031	0.46439579855568985	1.1525684340860882	0.6202148016797577
-0.35132449222481205	0.4835119763601919	0.16548387351889193	0.7054540769903773	-0.20517959473184322	-0.6047537991569223	-0.09384832978870843	-0.37691742422824864	0.931965682476051	-2.1025131117153304	1.198580081342736	0.7707865032582863	-0.44102513341189653	1.0988077951534763	1.2926464838670162	1.6506934266465254	1.2203284317455814	-0.8142672275823786	0.5368636739426289	0.18747770422726542	1.807175909877263	0.2643091675754094	1.1170417824256713	0.3442080895378389	-0.7968252947697114	-0.5233680950264022	-0.5995394399632434	-0.5566194109546956	0.19505166778202018	0.16907254569891547	-0.5425688465953897	0.8655043257567615	1.207882003334857	-0.5272358200169893	1.5708664180997827	0.20460189339808416	-0.6235562572473038	0.04311357566776277	1.0814317736201842	0.7921625054681065	1.9203404569879718	0.7701943225981831	1.0040511737785258	0.6728280575766109	-0.8348437705122358	-0.36944266534653014	0.3511533709632004	0.5808259186175537	1.4835028363871263	0.44078339423215435
-0.7370825979857656	-0.19277943414949747	-0.06035794815902952	0.7501977582319881	-0.8562023256004897	-0.9472185357093201	-0.44028352298318646	-0.5922447241775327	0.9418813611293307	-2.837107138475525	1.3862457882731105	0.7200807828093716	-0.6998052052540946	1.1948868388391856	1.1406024626321993	1.656464681823879	0.8380557018294043	-0.21911496003272565	0.2568607214192303	-0.1252388343530316	1.6650083817048509	0.22741289366781964	0.8926145707912382	-0.15419110926064358	-1.3875127968691798	-0.875662824594898	-1.0108911912866043	-1.3462686319770194	-0.16619122445878712	-0.09091809784381931	-1.13493748632641	1.0491445164946094	1.3839549510983093	-0.9921365762560088	1.1609011066062502	-0.2963024359484783	-0.7470905365745387	-0.3174495160413315	0.9142996350285689	0.7214088586980173	1.8499603301417455	0.7589267079603884	0.908011741340532	0.5280708990613794	-1.281978015195012	-0.23515006059533017	-0.014867399905346981	0.43217166667342655	1.4801952785461008	-0.003052922886141397
-0.955640871842476	-0.6653889433162502	-0.5249705174271009	0.47801657612919246	-1.1363365727565262	-0.9053367183749134	-0.6663845700897155	-0.8318873218760119	0.5038059267391187	-2.8392181694933254	0.8908395777736203	0.37308022606447006	-0.7360436584453537	0.9658257359519455	0.40058209802377004	1.1129311034594072	0.05334415974700597	0.19493838037934608	-0.16792856620239363	-0.2893521587957696	0.9417228687847214	0.21266719059554914	0.3068241389110591	-0.5169906282626312	-1.6041892431818539	-0.8937996792959936	-1.0084823184880611	-1.7080191961121332	-0.49792961376786116	-0.4698836259582734	-1.5630727555304753	0.7522332549255751	1.0944380772515252	-1.140568326025748	0.42219224638896846	-0.7380474096359612	-0.7309707020951974	-0.5816098021339905	0.5188795443513637	0.3405923264815564	1.1257243988898675	0.4247557007359193	0.48377948396751774	0.06527666911567753	-1.3750355505943426	0.3288078823387307	-0.4133753478739487	-0.06299731797507205	1.106487778685438	-0.5168766213091445
-0.7198060013252625	-0.7133389264029121	-1.104433073097632	0.056583332042652576	-0.9459403830566242	-0.6177067934386492	-0.723980597679298	-0.9067325327446218	-0.18584458962321607	-2.146976482822797	-0.13715821495916383	-0.1264470676736305	-0.5540948372808244	0.5310367877853014	-0.4754398218107513	0.3009819549528218	-0.8029289404449711	0.23847232150069597	-0.5118532193268956	-0.2290172569841376	-0.015624208139269685	0.2851749056555454	-0.41716586681532136	-0.7245889624765977	-1.3477654811706317	-0.7095124246458121	-0.6974893157833355	-1.558140465828267	-0.6793907274976372	-0.8439846284011671	-1.6797612109337696	0.08595295206277476	0.6053381524075364	-1.0237336797059986	-0.2072731473655038	-1.0187632620442928	-0.5746787098091322	-0.5983375312052513	0.1408753791156442	-0.23811093864164942	0.1512329560610346	0.036090876074621824	0.003554814684148203	-0.5545376776067366	-1.1255844094443552	1.0332525121640315	-0.6938538801547934	-0.7533658514807763	0.5658577062654652	-0.7492074859949963
-0.009012651830337082	-0.330826344496817	-1.514212962637787	-0.23350038005642465	-0.3703379355892853	-0.24351007606276612	-0.6269312908009581	-0.5797219235848737	-0.756094632109802	-1.0402660503697139	-1.1762813927004054	-0.4732049845657327	-0.15817979187180284	0.08938666183470355	-0.8813947744425111	-0.3076123371546707	-1.2576057276171195	0.005012517473922789	-0.5360777748858485	0.01706088658697616	-0.6683411263878017	0.46413753511363504	-0.9149165538694544	-0.7495708639178024	-0.6931281146174133	-0.4556889714341209	-0.2689613836732412	-1.0186576239878413	-0.6238355685204887	-0.9737086463749461	-1.3865321887267976	-0.52713664580706	0.353514687177515	-0.7591268953722838	-0.3430911517629696	-0.9787233856920076	-0.2530465820789204	-0.279367646781508	0.05709194596963499	-0.7093274424060152	-0.5035900862223335	-0.03454788434477524	-0.1794476682830276	-1.0203255107476121	-0.6031640488437129	1.5567123538692316	-0.6739711469572299	-1.3088272509776633	0.1902507761076297	-0.4359955856655293
0.8562660975153852	0.2798535405631104	-1.4931623932075269	-0.194397889839298	0.32484721252305	0.11265143856781744	-0.46638712561818735	0.23035804523700032	-0.9168837402031064	0.1074693535288257	-1.6666134874948377	-0.42207203616917516	0.40797479582682206	-0.16488044173772098	-0.46860073245881423	-0.3663373037615479	-0.9964557639599004	-0.25329122673963156	-0.1729015979180768	0.2968750365714386	-0.640114729754298	0.6648422080541168	-0.9193885860886059	-0.5714714128169868	0.13155071464974974	-0.2092556439887932	0.10806249960220551	-0.3580924748845413	-0.35460235554123715	-0.7069993326058788	-0.699168561135974	-0.6574017523773139	0.6246225427940583	-0.46332934605689563	0.07972839528813067	-0.5019811609319506	0.22469449697191138	0.2963980997566816	0.38539069340754706	-0.7824900950101031	-0.4727027448640711	0.40104715007725394	0.10259909246003263	-1.065384141703853	0.06394569794643017	1.7223473046601419	-0.2780052047583367	-1.4228821946172776	0.23094225079794473	0.378502446540248
1.4050393869261966	0.8239927088965053	-0.9847611149775019	0.15249839158862205	0.7878072533948969	0.38921419362834186	-0.3730976123897404	1.3155921049291046	-0.6737098039812153	0.9901044964663768	-1.3893212986874113	0.010051519763186672	1.0148037087303603	-0.14572744236646942	0.6090256429304421	0.1112717741923273	-0.09330415725019613	-0.3575764985892163	0.4016140381686204	0.4230308487940104	0.020807234523172555	0.7115574681994671	-0.45744112983694507	-0.2269873476015588	0.844493087642294	-0.016783498564986697	0.3449562821595348	0.12525651924445408	-0.010079455153354048	-0.13593342524556795	0.21269748782413905	-0.18252244402338122	1.3263322799127137	-0.21876474876181382	0.7587915056046574	0.3494486496098221	0.7636862812056464	0.8677299379400149	0.9924267186641293	-0.3979435722949344	0.17469392507723663	1.1858879999669587	0.68976834024972	-0.6564699080411764	0.6916962335197493	1.550607609433075	0.36751257258395353	-1.0227177123041988	0.6920346910797806	1.3189183212428714
1.3384574181756594	1.0699537099982246	-0.18793192899650102	0.5869245758607993	0.742927476010023	0.5179338728498551	-0.43714060420713746	2.231974603476946	-0.32844135243641903	1.4577507466185904	-0.6123513804044659	0.5239285219076689	1.4543469642421907	0.07569871963319404	1.783826307371153	0.7624144736316703	1.0035320117231474	-0.3500895814114556	0.864143504974697	0.28437892599543013	0.8616844812118158	0.43632352352706366	0.14805636938679356	0.16285595543068865	1.2360705607405666	0.058139742423101985	0.4267161104287722	0.22772514923609632	0.22995925799680986	0.4299204836681835	1.0569956199336343	0.6195188907921164	2.0218871262386218	-0.06984426565449647	1.2339480062995452	1.2870082645894754	1.1929102077587443	1.1048988030883986	1.5606225776339857	0.20862960477566356	0.9985215842584485	1.9039018679025115	1.183384255526609	-0.03305939567692104	1.0811639032410085	1.173703201676791	0.9667772833988051	-0.33149980445970706	1.316284449538549	1.8884861231043226
0.7432572052136938	0.9564658636506811	0.5534657393702813	0.8484558962338136	0.1454017912216156	0.4142892434927196	-0.638573261256089	2.5303479028106945	-0.25142729768757865	1.5121614054710073	0.10681561574094652	0.7295037049458941	1.5227936894760483	0.3260109269479479	2.4309986225836555	1.119897592176832	1.7325553930088569	-0.44043807160954385	0.9407979948216721	-0.08272040339305956	1.3191050888759586	-0.19059326132860316	0.48543256325372003	0.43023162463150955	1.2503083358305382	-0.06127697580843648	0.37166508425345723	-0.07822079930433849	0.24173061680191285	0.6630027625544328	1.5305147853865597	1.26079283707436	2.205035252910912	-0.027376934387893393	1.2051604743900692	1.9023846498360582	1.3399823196110359	0.7990652660727787	1.7675876405316393	0.6429467267850666	1.4930548403507433	2.148484036921713	1.2049730333567779	0.4429639160859689	1.1008732693805492	0.700801181144882	1.2115962624217917	0.269197150479299	1.7316710194730922	1.7751920697578325
0.0320659852904314	0.596504287630576	0.9417143636063676	0.8156295704332573	-0.7669520513544997	0.037967871292191965	-0.846539369847386	2.0294107765541827	-0.5893559155552486	1.2485169453078937	0.3159403822465185	0.41935406983220447	1.1366610407611615	0.46073930816699543	2.2475434208709224	0.9180828645834435	1.757922659722653	-0.7989422714742185	0.5659142062105755	-0.5147891776136215	1.0847464905379567	-0.9910739628218451	0.330993239206019	0.447946214396371	0.9809675161779553	-0.3976809353083787	0.20234288842432452	-0.6378837735157048	0.00985663730585094	0.4412997308805858	1.4625500084193364	1.3724819347563286	1.6300943665132972	-0.07087542047536402	0.7291121479083692	1.8861302507628177	1.1255973670796688	0.007850481257697689	1.4627807951525489	0.5970386493444421	1.412294379160821	1.7799788574782087	0.6442616976438781	0.5256836703941979	0.766729797741077	0.15203217385805912	0.9640536245391685	0.4836701919185495	1.6659847687976224	1.0440710812274308
-0.3493428115087659	0.18609643711296311	0.869966034146542	0.5768148843228162	-1.5764197100080632	-0.527509402832069	-0.8997617556813389	0.9530098561355536	-1.1322749126762592	0.7994607041444701	-0.02871725582814296	-0.27366226980231423	0.4040538397108208	0.47532371997756434	1.405975556727071	0.25274320079369	1.15824599035896	-1.3709478262740566	-0.09918063211832374	-0.8222428175799272	0.29320357955086596	-1.635531299858904	-0.20031906721263235	0.20469440519594553	0.5952377965398685	-0.8516969731912082	-0.052716583263640183	-1.1864643238572388	-0.3913930063269011	-0.07282638643847608	0.9079798767263277	0.936457432390515	0.4764373791604693	-0.15681495942534643	0.15449732121870427	1.2208237979831598	0.6163972199771207	-0.9481137076903459	0.7385574921404183	0.03773816863065866	0.8926126943268547	0.9958462352553855	-0.2714673414815886	0.2413649683511513	0.2557218014983842	-0.48760297324379676	0.3407718656035431	0.28195751936832636	1.0996491432275763	0.08314286637871442
-0.23392704222117625	-0.11869534716448998	0.4391811888110129	0.3472923665459091	-1.9047844979471942	-1.0652629008096086	-0.7192502284422481	-0.16986802661187117	-1.4501662219744171	0.30647268463099553	-0.565403200748195	-0.9544121105555269	-0.40780518237701735	0.5022989403489828	0.4011532073614766	-0.5020754693799284	0.34167105982687934	-1.8706022864735163	-0.7831122693021685	-0.9036458444224685	-0.5889904447484113	-1.809928102779331	-0.739266603142563	-0.19110436664855768	0.23883813600195308	-1.2156853558549547	-0.343160559569848	-1.4708026955514302	-0.8559893538032799	-0.5556395799804614	0.12493522704851015	0.2659692247502468	-0.7564696671207239	-0.24324424568253683	-0.15131174320208252	0.21207875951442515	0.0022399304259158757	-1.651611594900226	-0.13262467231226502	-0.7802497067501148	0.306042634729067	0.1792462956431673	-1.1248071211290014	-0.148763040161782	-0.1777744917524198	-1.1529680767662798	-0.36227292727527444	-0.10787727482758444	0.2712646868915467	-0.6562472099027393
0.16152022120914353	-0.2802448571686106	-0.1393021003063561	0.3002788930505053	-1.6300074079991642	-1.3297903013581576	-0.37334727652650823	-0.7957652029244604	-1.2064830987129413	-0.09676472410559045	-0.8187900090039177	-1.2304637862466614	-1.0016886073756956	0.68415338699051	-0.28255591672401525	-0.9479796313509764	-0.24536344121846193	-1.9690270992795864	-1.2611225737900447	-0.7971176798997449	-1.084476909857322	-1.3979815468892411	-0.9228396360169082	-0.5855491119820379	-0.02208526195520389	-1.290991966898277	-0.5988520357990655	-1.3689947748424252	-1.2882254172152154	-0.7509560292407483	-0.5603594095959927	-0.2316920143210548	-1.5462186077542817	-0.3231209525296673	-0.0789266817163331	-0.67741758549432	-0.488806469657169	-1.8234585798397793	-0.8429313209516104	-1.4727443301068421	-0.028061016827080995	-0.35261352514015576	-1.5628003150163607	-0.3471390363090052	-0.3462460529939992	-1.6429064193351883	-0.8564314484847884	-0.38075446296538695	-0.4585991553851529	-0.9412567734965365
0.4082079364908098	-0.3715721150384138	-0.6710781010919914	0.4394304540332665	-0.9658366226403915	-1.2123632840029113	-0.04346311633105781	-0.676638903140036	-0.41778762484515675	-0.314557253363292	-0.5519814294604278	-0.9790515366829813	-1.202343751943417	1.015115400438404	-0.45087492784723937	-0.9076096913970678	-0.40740658577371697	-1.5343589995688196	-1.4448750142993159	-0.6375863083341134	-1.0084821384581872	-0.5616340002991962	-0.6457974283828446	-0.8774677539711317	-0.19974659396058458	-1.0368181306630901	-0.7628466596550146	-0.9511879692689417	-1.6034276849016322	-0.6337678300752457	-0.9248011218014912	-0.3285958150999585	-1.6401269875333457	-0.43934871236268036	0.14793379474398344	-1.091624265835075	-0.6898736311982585	-1.4795744644771112	-1.1887474383208891	-1.7427848643461912	-0.05524007173243663	-0.5223433584893175	-1.4870621369624415	-0.2295429711494274	-0.24391345688077662	-1.7036297275242014	-1.0331891231581314	-0.37081053521948415	-0.8004062533617433	-0.8684558129422025
0.1817825921438162	-0.49858901796215144	-1.050994669716457	0.6050325186522665	-0.34175280777686107	-0.8437558963401054	0.09150195312225627	0.0014878031029281996	0.5368889567996609	-0.33141620537371985	0.08297401473381072	-0.42689984751351556	-1.0377742613819796	1.2846676117086293	-0.2537864592526493	-0.5051772518540396	-0.28869001885889134	-0.7354908214204102	-1.3671115861648746	-0.553339466514124	-0.552484233941935	0.3398515632907353	-0.1252646584364088	-1.066627147822578	-0.3410922367911342	-0.63158864025543	-0.833453380572476	-0.4448792415402662	-1.7121833543906697	-0.3941549611640896	-0.9507895544604661	-0.09511057820921248	-1.164519138321623	-0.6574057186566842	0.15209560186621268	-0.9732388672336018	-0.5587614664687589	-0.9094623753132128	-1.1393719176439097	-1.5198157999645474	0.02235068011331096	-0.4839301952410531	-1.0671835001730485	0.08766527380222	-0.04932640166468717	-1.2137343450704383	-1.0073960651793075	-0.1459874728940798	-0.6766355659228516	-0.7382993996994853
-0.5065781445908193	-0.7116806802662038	-1.2547065511339242	0.6049092747001468	-0.14178512613408573	-0.5353028236754286	-0.0259005182508219	0.739548294553031	1.1694718416209107	-0.23122137188023226	0.6935746276414984	0.014581271516234633	-0.6992431268416556	1.1902133187470807	-0.011947172313767657	-0.0508684571864466	-0.21296350094418565	0.07504245182580722	-1.1070387213475916	-0.5735281097086637	-0.1098174808831637	0.9502483413597083	0.2644888863043076	-1.216240334151836	-0.47755128929015	-0.375347416307058	-0.8750946679289792	-0.11109520534824183	-1.534088177156803	-0.2665911966990116	-0.7969010974985354	0.1999357556244673	-0.5035651436193971	-1.0013847791936443	-0.2982658166728692	-0.5608554671740638	-0.1803427664095011	-0.488104164543216	-0.8198767760042368	-0.9540584014907539	-0.05376587930592099	-0.4652468800908024	-0.5932500453634907	0.3632532976508095	-0.0030970365461061703	-0.33151065484654346	-1.0055061461102426	0.078836428768256	-0.24008274585983347	-0.7974309958722156
-1.3205501096075802	-0.967021554272991	-1.2882811314242324	0.370060946197163	-0.4559770977622916	-0.5717730058104279	-0.2917350850355689	1.03425209512901	1.21646837776486	-0.15743855451282637	0.9626065214963699	0.04345215977250274	-0.4074494320414671	0.5577564345431119	0.03516682126185068	0.1711435603720211	-0.4057956115891017	0.6114901484083328	-0.7340254145616453	-0.6055336590921229	0.016341330535847957	1.115421288318807	0.2656297995843127	-1.361678604992078	-0.5960003765302071	-0.47807247556700055	-0.9755588506507559	-0.08812437543875731	-1.0556277806777508	-0.342022938786605	-0.6609600288770562	0.31292222154305926	-0.04893661861523318	-1.394754927129656	-1.0935690722207148	-0.19971490864334532	0.284133248506745	-0.44029634599919176	-0.4358008963421112	-0.299089197295523	-0.37364234949906444	-0.5913401173992988	-0.28513265814297595	0.43023973596429754	-0.2360652499411672	0.5324724759826267	-1.1807591290127102	0.13298354125873452	0.22936591006254628	-1.042145398036153
-1.8259783552767632	-1.1591914230146503	-1.1546302483436899	0.019629795276208985	-1.0025141027338953	-0.9900380955926775	-0.5064890421076675	0.6853103288144999	0.8111668668421154	-0.2202271238329695	0.8810322765406161	-0.3150823855048449	-0.27294556070269976	-0.4851651323610408	-0.12187808085020044	0.06380166249820939	-0.8093266873721554	0.8460557211698357	-0.30842927200213066	-0.4912530573701752	-0.18617051676953425	0.9580012571634136	-0.07770914988315943	-1.4417465229811968	-0.6385153190336303	-0.8779169280925534	-1.1705944073537482	-0.2896856123947547	-0.39000238363921336	-0.5025491652879247	-0.632222346496326	0.20160281616078132	0.012414123751731128	-1.6570112759041062	-1.8336484330601612	-0.09996680607811012	0.6708234316211409	-0.7063888671423162	-0.18164755464122984	0.22499090118959356	-0.7822191594285178	-0.8104698171095072	-0.1856485278238469	0.320332157560115	-0.6650154225182218	0.9368609888091007	-1.4865438969643778	0.03448905913645825	0.484635773062733	-1.2236281652807
-1.762347649811978	-1.1963834644175622	-0.8631309719070319	-0.21208433557439127	-1.2816271005698825	-1.5096736363565333	-0.4987865229685444	-0.08806485167730964	0.3733799133023648	-0.40839520403277196	0.725268968537409	-0.7187199549630285	-0.24095752155369154	-1.5226262599825091	-0.3016748534975508	-0.26305791702530734	-1.1234971761595007	0.9937111179225978	0.0878879144887914	-0.10253222509070754	-0.4567170083819165	0.7819210278715489	-0.45185911129114525	-1.3147405824876974	-0.5244730799307529	-1.233533348204437	-1.3911182072924138	-0.42938279723195294	0.229945250290794	-0.5174399177709643	-0.6357599781383356	0.03451154008792678	-0.2460037000709252	-1.5773116887015957	-2.0884304599884436	-0.207731091343031	0.8762492480537166	-0.9917655873037812	-0.1667426778278916	0.5089941447512992	-0.9995727588488008	-0.9534635081934705	-0.18804926806063008	0.22142986071951276	-1.0340985086131966	0.6929710712938355	-1.6969284346326867	-0.02101403395071265	0.43906110333251236	-1.044103611822969
-1.1743785214190354	-1.0625385095849422	-0.4597713863830482	-0.134622491029233	-0.8799383681428765	-1.6889042569752466	-0.22124441924634106	-0.791771650184719	0.30337688808470226	-0.5780378386311986	0.8112008112078725	-0.7383340315966767	-0.1529134510524564	-2.0631653005389285	-0.3020728429591213	-0.5977293328262369	-1.0371988477046625	1.3048295009373103	0.3493672825674306	0.5801459846112481	-0.46594792357260784	0.8679781962438051	-0.49671295595058534	-0.8579432675951575	-0.1864625212172817	-1.123572625930767	-1.4823846685532158	-0.17932943143244723	0.556600754277424	-0.218602292095982	-0.5060791988229575	0.04442305957014118	-0.593215061356957	-1.033205324150034	-1.6818120229135296	-0.2712322391330111	0.88574367878303	-0.9638555800897568	-0.37805596145590875	0.5546128727780105	-0.835686900564226	-0.8609994456237005	-0.15091842994157662	0.3109704908028794	-1.0825095899150539	0.010091590747177845	-1.5603094347651745	0.1853574722335763	0.19599707038272152	-0.39518416167620435
-0.33943748952924135	-0.8240979452783124	-0.03461599997845775	0.2641525952866181	0.2554232889695949	-1.2195170016717776	0.24151383319764394	-0.9701923420952614	0.7049846372901581	-0.5433078546059651	1.2274548989651344	-0.1510644652491465	0.12158776489695836	-1.8225607210996106	-0.06035747502230368	-0.7639787763544424	-0.4744325973153668	1.8309318384130577	0.39846674582240355	1.441919727373948	-0.05014274442968244	1.2887441610919348	-0.05877702102074	-0.08318219825403088	0.38757028637511776	-0.3368820594898624	-1.296677729871639	0.613176422634175	0.48027370080471865	0.3752080766553555	-0.13424499257974415	0.34471351668984423	-0.8073541063084362	-0.08425941828175305	-0.8015170260354532	-0.04724310013762402	0.7602563287721517	-0.46795653321739744	-0.6896855687748558	0.431992514802537	-0.33340062697774686	-0.48288747356321765	-0.005683222075499573	0.603954408765899	-0.7289554914566869	-0.6191568437077174	-0.980463782498052	0.7175392083810358	-0.029887901383540277	0.5362626646278905
0.4251485942583966	-0.5809795764794479	0.3129084751756957	0.7980427337253366	1.7442586144578152	-0.16274485925869836	0.7451934837534919	-0.49187177269633875	1.3315430683528509	-0.2166612895026943	1.7568837033149496	0.8993978660214529	0.574836641798201	-0.8916251821826566	0.3110591142665696	-0.699680560535157	0.32637560031842555	2.351305693250017	0.2532874746435084	2.26375810073067	0.6830938631819837	1.856282368167639	0.7021910509529224	0.8179414677877986	1.1192301707035983	0.9425195525192378	-0.8038184022043131	1.779684208468202	0.12167406947269224	1.0649325279644448	0.42072676236163764	0.8406322493076547	-0.7921839595039374	1.023050485769106	0.13175802167242895	0.5014329305627968	0.591359152880688	0.37426572670480956	-0.9188835415890358	0.23881452849636256	0.2617313124011716	0.10282619057887189	0.2121326606085729	0.9370141767476401	-0.14545413731766638	-0.7362262929238673	-0.10140959574149293	1.4155566693500907	-0.051520014429859755	1.369575485806746
0.9255812417226389	-0.4007434535740839	0.5271516462806448	1.186755699899049	2.9566144761310014	1.0470444398705625	1.175032176435931	0.3690382406626851	1.7776548201770062	0.30288297158525335	2.040439849360152	1.976174158009723	1.0486348130913812	0.3196438305823017	0.6239712766993518	-0.4480864542591938	0.9568828835658972	2.5238445404979686	0.04062375411496089	2.7899727701075268	1.4320539614090977	2.2311995896078094	1.4204897339960543	1.5423656198292426	1.8341650715763314	2.1960068537614696	-0.14092155042734905	2.8623174041092874	-0.2220077812155362	1.587145977735822	0.9408495418727655	1.2885392937233024	-0.5877657197059163	1.9522780540374853	0.7317377093537659	1.1550232533581977	0.44750216343936117	1.2401374434662016	-0.9117068742088351	0.07624986768856591	0.6702742562486591	0.7347852793419507	0.40921832128783	1.096386432967601	0.3368094234738803	-0.22721921030335443	0.7614766237297819	1.9838295048961547	0.17189751412942553	1.764920237489679
1.1298866077337228	-0.2840185814417571	0.6224175937161739	1.2136738268508611	3.3512865706854646	1.8507325771946326	1.4859469651509465	1.1017548657879217	1.7626604938769448	0.7691871748383174	1.8482002910053703	2.600322343193404	1.327283149928934	1.3177482208892024	0.7605108569744966	-0.09895531097709355	1.102516605761431	2.1485311136885383	-0.08088150573237854	2.8112225088802814	1.8878641906237577	2.1226513565082152	1.7620869425341026	1.8249900161303954	2.306443515444622	2.8562909936188223	0.44367428035087086	3.3330219759042885	-0.2647738205035103	1.7490001655492453	1.1773020686543108	1.4514149818858981	-0.2999633214773001	2.426801596798351	0.860218201475986	1.5646915623592526	0.3391843036573898	1.7995777703444782	-0.6214706171906605	0.028253863268662683	0.7534087983415091	1.2275720224567837	0.5066706874208587	0.9817219077070249	0.4339547732006392	0.5922050122770054	1.2988405082755052	2.169224929384557	0.5060091343066877	1.6267694337955514
1.0972339099242274	-0.1833006039182163	0.6574306029661411	0.8392668820235373	2.7716893196827823	1.90750744005488	1.6767926107250473	1.2674877348292266	1.2995366185525303	0.9422673789694863	1.2457328732368789	2.5140692533445037	1.2719564653271673	1.78065754492689	0.7536788637587143	0.2625959800187153	0.7398699898685107	1.3421537911508317	-0.04400463734798713	2.2444541933025253	1.8979815589749913	1.4579362946724646	1.6240385936991368	1.5811525513178866	2.3488975846804463	2.641846539974213	0.7266218423363348	2.889519340680499	0.06618221758176948	1.5001579855474119	1.0105010848718603	1.2426634038225406	-0.017816958613852945	2.351001502720104	0.6517182526187629	1.469379598222824	0.22220673027102536	1.89990576041141	-0.13636827643774518	0.13116531119521505	0.5697556472324589	1.4148687347000262	0.4829030894535041	0.6725891973513364	0.09386959182427203	1.1863295829988796	1.378427246369701	1.9021104945158847	0.7216982116677829	1.141292526673248
0.889261527310737	-0.05672891672450305	0.6783735072209343	0.20995138703724897	1.52401469053251	1.302025783975253	1.7392579616808295	0.7533879906696953	0.6451347144692684	0.7521769254070519	0.5340148911294309	1.796995757151659	0.9056144831922259	1.6736515599225428	0.7485749594582951	0.5707999951114455	0.13624027306400913	0.4874452490943475	0.055660788959438906	1.1874663178219238	1.5115939339384257	0.4251404511053144	1.1649837373478436	0.9560230902474572	1.909251454951436	1.7216286622678578	0.6412306381588649	1.6515375101050365	0.5625685105745635	0.9237542219442387	0.5304272127005891	0.7717033991167815	0.22565634977768406	1.839076408462971	0.3600265586506705	0.8566370621322515	0.03744545367198084	1.6280231152030655	0.36683742198432606	0.34607085661546344	0.2921882136100578	1.1853974948428518	0.36923318193867494	0.34816413824096776	-0.46502370683545396	1.1647394659853323	1.1033648969230934	1.3100677007299775	0.6401006066180402	0.6340537813045624
0.5398701792410021	0.08658619805765878	0.6798806662105712	-0.428732385524489	0.19310309821488605	0.47360061342668375	1.6391923425040957	-0.18103244344576616	0.095863493173276	0.35192955527003505	0.020245881116542096	0.7839750218058715	0.39327906106868044	1.1801949682675577	0.881107221646764	0.7719378051937023	-0.33710598660617386	-0.011262176524693038	0.014833412465231444	-0.08204594335066376	0.9067050283038507	-0.6279624135812759	0.6626416327735367	0.25156045311888103	1.1119555083273835	0.59996816452843	0.3168232509149973	0.123826949554558	0.866931823819134	0.1859523390639515	-0.01958225370721907	0.2761375149487678	0.4410945438475876	1.1425314778414768	0.16152539378419595	-0.03248527685578966	-0.23737882046123251	1.2213660064045153	0.7231772599849431	0.5650274592669094	0.06861350445645753	0.5321176266730472	0.21986776667136718	0.13235245575995672	-0.8896541189680723	0.5501151581158351	0.7280475098558135	0.6115776637231893	0.25564006664010036	0.3568713534419626
0.08523066977399757	0.18526279085712907	0.6193431098947169	-0.8542546343300021	-0.6902207696482371	-0.08309489510817601	1.3520031860460757	-1.0812228625426419	-0.2045446719742696	0.011644785916906092	-0.19746627728688207	-0.13851697361264667	-0.06486606454369852	0.5341227238873281	1.1661821628474331	0.8261284892168829	-0.4405444619613942	0.009894227044958282	-0.3151992022693305	-1.1865960158503914	0.2739245856386899	-1.3730378859192442	0.3146613471771904	-0.22542145019895402	0.2066434068336919	-0.20207053875409484	-0.00312014664283725	-1.070446156824439	0.7271168420773617	-0.5105625860078614	-0.39705059954835575	-0.008309516724056379	0.6490403559897315	0.5230477661765858	0.06315020851460977	-0.8468453939417012	-0.5584036434171209	0.8977970393177216	0.875215902594363	0.6672192164026861	-0.060463590777202696	-0.39573304343897003	0.0882587175492092	-0.003908945876194925	-0.9159206867569517	-0.24039265972788532	0.49355468837020205	-0.02111820278224666	-0.241885097015574	0.35066482508870217
-0.40346405589888307	0.1703329578752753	0.4731249019812027	-0.9585163064655693	-0.9287400763185284	-0.13718538927773896	0.9170457571941371	-1.573952081316131	-0.31218990847592903	-0.07746746220926086	-0.2705204137298383	-0.7196374069292489	-0.3514091356993256	-0.10903147019067164	1.4731926499542582	0.7290059921848018	-0.19192462169818247	0.3806209432710713	-0.8729078192978884	-1.7974420261824526	-0.2606183952332483	-1.6555034010964667	0.12823631063060117	-0.3079241051859708	-0.558358618704463	-0.45620644312338277	-0.11118969283967978	-1.5334863875464848	0.1966254890889405	-0.961170917861202	-0.5061091147230463	0.03415988724243489	0.8581228263774011	0.14073903428775036	-0.03504313757359494	-1.3160539044160846	-0.8306888521225193	0.7223356221576953	0.9014218023680473	0.5989465472992078	-0.13810454828472088	-1.288258486394427	0.02136017535062785	-0.20210385550198395	-0.5340835493480489	-0.6874614368969943	0.4905779890879526	-0.533048157347534	-0.5676975882837467	0.46476201905333225
-0.8339912717296434	0.023816842463856337	0.28375320264872284	-0.7747863124548374	-0.7211049106151286	0.1596366947731955	0.45016265567869523	-1.564163055076588	-0.38120030599095683	0.05208048023618986	-0.44865180770977603	-0.9130538976504682	-0.48042247798511467	-0.6837093141918476	1.6010638918810753	0.5317913144781353	0.18628510524054512	0.7301292783655119	-1.3665218336119025	-1.7908113647177235	-0.6422278801837192	-1.5451741142695388	-0.03306345323082003	-0.03091068793125479	-1.0625266567651284	-0.32384194086343393	0.04522215508099842	-1.3014480692681194	-0.3713307694528122	-1.0060000700618437	-0.4357044170298161	0.3466413347946672	1.0640101204446575	0.009463627865279206	-0.19829413174235147	-1.369326794174548	-0.9602383811898743	0.5965103068365336	0.954295206216843	0.41914034721646526	-0.20641743540476543	-1.76748270613624	0.05788023776092035	-0.5738835844470653	0.012227991830636385	-0.528196543636116	0.6317949555326485	-0.958205369955712	-0.5107127843762336	0.49776330075420233
-1.144050085665366	-0.19110544126372545	0.15041756787031085	-0.4458774855174529	-0.481075631495547	0.42941768633986477	0.08488572338653973	-1.2383760542468798	-0.5222261294495492	0.16237528079253646	-0.868297705703395	-0.8204414065500832	-0.5491019218488346	-1.1433476424588844	1.3986254709891102	0.3287068421348545	0.43959219830996615	0.7424712333725638	-1.4320312417681136	-1.3222399901214936	-0.8531758528475307	-1.2681504904594816	-0.29735499877109156	0.4121043794489696	-1.3547635487898146	-0.185880393927466	0.354193484429541	-0.7834628834027431	-0.5485139336843838	-0.6006326069711795	-0.36814221470720904	0.7261708700471624	1.2544806378027216	0.028055258508018526	-0.36721534650550597	-1.1233031238598978	-0.9093383108633474	0.368491741784287	1.145691385172304	0.265128823703466	-0.252080072370285	-1.5660226478622115	0.21258420066737221	-1.0799457261420544	0.39191307570911527	0.07271049442187978	0.7394869105067614	-1.3374597336856744	-0.06927950061809096	0.346073251841418
-1.3326818503582094	-0.3510087547193767	0.16125368986542893	-0.16012665888529493	-0.5398615517097181	0.3759136718923799	-0.1220546386688124	-0.8953462645440502	-0.7398127925092873	-0.01192210115229603	-1.4478897401895523	-0.5825892801395268	-0.6352966307196579	-1.4079882882442212	0.8524695798504781	0.20571731564107804	0.4422965459455487	0.3498670749594396	-0.8795512011877343	-0.7561081208372005	-0.8866579319016459	-1.0682274442150803	-0.6535162959034353	0.7827738376679004	-1.5781929729925832	-0.3358077599020663	0.6389144750599456	-0.4696568690553656	-0.12884260898835045	0.12339960826574183	-0.4273049723115369	0.9119978942622654	1.4052028137982797	0.05737107406567992	-0.3972237616162372	-0.7700814951997567	-0.7183469098750302	-0.021047596421604288	1.4554719191515313	0.2506634340973625	-0.2333167485559132	-0.7008493991746695	0.4491275466908811	-1.5358378911734367	0.4072265684284252	0.6567896458500991	0.6805087620655508	-1.660194749001533	0.5325128743428477	0.05580485078836208
-1.430843931319015	-0.33285307944362036	0.3177443453158761	-0.08064533352441758	-0.9264313826030605	0.013955579973509144	-0.24223510713496657	-0.7358165679223494	-0.9777452962581024	-0.5485480893675038	-1.9610116265680906	-0.3040713417496261	-0.7219755653827217	-1.3993366471389157	0.09273416845188633	0.18244834733084556	0.24250770646886707	-0.2587303158957782	0.1405033610595704	-0.46804120664381627	-0.7535717012421591	-1.0760209839428934	-0.9435988617645452	0.9157429570310406	-1.8298847123690585	-0.7575174207329163	0.7899405953677627	-0.6011814081126698	0.7091815468945304	0.8720519973254902	-0.5772282175386992	0.7006318265465546	1.4695953281041783	-0.0021949644668117292	-0.19215590803509222	-0.45375805267003455	-0.480747810553563	-0.46564580365986435	1.7269996644260843	0.3675543042737864	-0.1553329027266046	0.4799877530148138	0.6670978083666146	-1.7439248651348642	0.12398536470309925	0.8081862066728026	0.45642477640166057	-1.8734012971961511	0.9632009077844895	-0.2436851781372049
-1.4340722081918174	-0.07845131167354426	0.5148863026875111	-0.28499029474837095	-1.3636740520679451	-0.3479349459558455	-0.4268731450068122	-0.7569632262198243	-1.200174818702735	-1.2423014991696408	-2.2135385572850526	-0.04688112736742152	-0.7074857900110565	-1.1340869409064749	-0.6782849511687276	0.19409252841942282	-0.016627368925792467	-0.7927772299562608	1.1804949319501479	-0.6254779141172025	-0.5053020252464325	-1.2508886683540101	-0.9821062725529002	0.782809052990103	-2.0602442014278046	-1.1435980221961275	0.8321535479635171	-1.0233087816057613	1.4957980233473278	1.3094706318954055	-0.6444957582193783	0.045250695659209444	1.382053989291706	-0.16791738029138156	0.18350509303414458	-0.21461582373756374	-0.29169350291732754	-0.7490022658965769	1.755509409530883	0.4721685633106318	-0.10924321854358016	1.4406870141741388	0.7294779670666293	-1.643327423684151	-0.17413414307952205	0.44669498080937536	0.1934067218979167	-1.9374248302886128	0.967904189411715	-0.45742198931768
-1.269560144988063	0.37308918853934936	0.601423303613685	-0.7303719534189619	-1.4740321691888774	-0.3546914180748086	-0.7777132032625677	-0.8097525224800083	-1.4137066091615806	-1.7068762055233486	-2.1753668861262963	0.13635665395236823	-0.49422698104899837	-0.7739550378694243	-1.2864945435789155	0.13484209266881378	-0.22012556277981785	-1.0463527836490416	1.7393717253084189	-1.0822360785903162	-0.2373102480924732	-1.418107027360059	-0.7082576142995258	0.4816094894401076	-2.094032219235233	-1.1350923459738265	0.8793015576434956	-1.31918500786611	1.7637449616467156	1.2390824458204646	-0.44924969090947015	-0.9035200021292343	1.0877994106859745	-0.3784486554501897	0.5143086000804823	-0.020613727079910504	-0.2074637913020769	-0.6954683541953055	1.4127424836513454	0.3817417931106904	-0.2184256852719045	1.7324966003480728	0.5293428580709577	-1.3517414505389727	-0.1768605858330498	-0.13214293847229383	0.046172100444085935	-1.8685568955134126	0.506460895089647	-0.5962328520201738
-0.8496447163107399	0.8996177021963357	0.4817255443662588	-1.2616642025997291	-1.0515783485394976	0.10692857253379803	-1.2312147332080359	-0.7559224195661913	-1.6073520551524383	-1.6133649371750887	-1.966900219358776	0.18542089350831156	-0.08693445383094128	-0.554139329295501	-1.6582543596066532	-0.0633558904195154	-0.3523579046919601	-0.9845118833464467	1.5581003266314761	-1.4634766614827304	-0.05633114146752976	-1.3759796244913347	-0.2532011949319453	0.1668904714164692	-1.7664809971890618	-0.6049834701247646	1.0148873202035462	-1.1280863108393209	1.3458724066879053	0.7310216641165552	0.04782339504674529	-1.844648776750659	0.5873917957174855	-0.533723543021381	0.5693669334980576	0.15677271694006412	-0.24039453083939094	-0.3112184827996106	0.7277147084857372	0.020042003056473547	-0.5230609546130377	1.2413364282337498	0.060032774649525555	-1.0615582181103382	0.24097029575262707	-0.49180615389911675	0.08584720453648204	-1.7256256161743382	-0.23666375228604844	-0.7499099530318746
-0.182787691552711	1.3457416611404105	0.18498747987777037	-1.671945123877389	-0.217604765010294	0.7984106907670945	-1.5573094004789454	-0.5941469563995883	-1.6826134303547884	-0.9070690069380706	-1.7274038789356156	0.060056385165235995	0.3786732992154507	-0.6173914848360098	-1.8312037205685578	-0.3740383357081707	-0.4753665307196185	-0.699289405290949	0.775536958789556	-1.398099555751346	-0.0288219702056401	-1.016058106952154	0.13151010087441983	-0.03374419479920793	-1.0767986553747853	0.2223289510482101	1.195640551237917	-0.4226594881713383	0.4759455981135615	0.09316570989362438	0.6875931633776283	-2.4554104866567865	-0.0375794499149495	-0.54824815598489	0.2668627625508663	0.28859725097865085	-0.3816309320229266	0.18690533604210566	-0.12497669577186145	-0.4963193346842963	-0.9023481756813779	0.2500013167603015	-0.5590256038471672	-0.8756152600574949	0.9249022586805349	-0.3862548985204741	0.24850420740785625	-1.5522176733247657	-0.9708105913993891	-0.9908329812546863
0.5571128332454134	1.5826052790168113	-0.15125793523625394	-1.8001840556343551	0.6417175947018008	1.2850518469423342	-1.4985577571310342	-0.4581412673184005	-1.4717693744425913	0.14309522936962074	-1.4887762382226117	-0.2115864298904047	0.7062546795501945	-0.8793939068300446	-1.9073257097212952	-0.6856436720347266	-0.6499608595951286	-0.31198774723059686	-0.15723084287316674	-0.7551282687935281	-0.14766159700645543	-0.39557683927548215	0.23500741736777106	-0.0772543584567135	-0.23857993421477816	0.9042223002531466	1.2591077263004695	0.4520331436125125	-0.3712335187506714	-0.31865772131095416	1.1883418711215312	-2.5482874013122307	-0.646401393519501	-0.39325242504586433	-0.25558409817242955	0.29690046623851024	-0.6202496416931785	0.48547148025355236	-0.9153934428202104	-0.9069949698822076	-1.1195838044070585	-0.731640711546241	-1.1250298454154004	-0.7224778062889712	1.5245610374022305	0.05664967227049183	0.37775999773799757	-1.3290479667797408	-1.4651524995362166	-1.2899959505202125
1.0897586074650238	1.5535506705214361	-0.37264428252382525	-1.6197771540310295	1.1103617584156014	1.245748830530557	-0.9666725956769938	-0.4941584863070586	-0.8671474867861337	1.0946542770766976	-1.1661064632685259	-0.5161647679918692	0.763021320822369	-1.0514651115631226	-1.9805853729138365	-0.871968522754078	-0.8721448191607839	0.07736835771550044	-0.746677618544605	0.26770455034093804	-0.34166487228076853	0.27567815779076665	0.02342338482826873	-0.011843565292521858	0.42436879587986115	1.0725222932438379	1.0391336807126934	1.0061245179525506	-0.7846428916298043	-0.3357013227949659	1.309207334455821	-2.172374762464443	-1.1052553739344646	-0.11023692113508038	-0.719822577773649	0.11590392371015532	-0.93361273720733	0.3650155049788614	-1.4650244977949072	-0.9719534879938776	-0.9811122396009844	-1.264156675553751	-1.4430280566077702	-0.4288724209358254	1.7019706263367413	0.43155434003454324	0.33158566530896927	-0.9849344972307982	-1.6562730357483861	-1.514980707516804
1.2029005794991792	1.2920697823737224	-0.40718984145521386	-1.2611621453874875	0.9921574159025062	0.7087855330299706	-0.1537055899140115	-0.7204305842738193	0.030421333244844254	1.5802320757409474	-0.6698673854384479	-0.7024449375116504	0.5687532519076565	-0.8348850663279818	-2.07988389310939	-0.8715211809570874	-1.0724402138910625	0.36354694005556176	-0.7349300532163909	1.2594733791568196	-0.5203275483294728	0.7311678191426985	-0.3441178882880981	0.06444425904676458	0.674223606728529	0.6784994987425603	0.5087778577120119	0.9376830510751428	-0.6567114702395365	-0.09278970585254769	0.9959141434628846	-1.5921461905770344	-1.3575309633987418	0.20834930909414376	-0.8811058479406079	-0.24140839013072693	-1.2562749635297639	-0.15569412451433767	-1.7066153699821982	-0.63931104287136	-0.4990991552623096	-1.2149148616115049	-1.413127615967602	0.104465878085825	1.3327770819988791	0.35711297531865394	0.08166893980872801	-0.46507115932381243	-1.6372377646538718	-1.5143803683419992
0.9194742494341197	0.9086839452394285	-0.2999603300368552	-0.9403334386316098	0.4133696433375796	0.03728386411976466	0.5419775899743383	-0.9843753773509283	0.8846660026232585	1.4948654043409235	-0.03584840097481931	-0.6719355701800115	0.2821492401573647	-0.1593704809371896	-2.156089426381486	-0.7169730132121342	-1.1674147877074124	0.396784537085382	-0.2133691763870453	1.8361074824610264	-0.6219941606837727	0.7815590031520366	-0.6286147991312969	0.06755290803187207	0.5107788836707159	0.018126168961370568	-0.15735125987942997	0.33460066280961615	-0.20330342451593422	0.06647628556185217	0.4151775614570305	-1.142130950082672	-1.448408292165724	0.46027701059321185	-0.6749928047577234	-0.6606768800587468	-1.4647569465329302	-0.8198079375059854	-1.6747238024146935	-0.09235679937419539	0.07414002239318936	-0.7878510351369558	-1.0642877646485671	0.7702688010617659	0.5763529582965774	-0.2398988607047844	-0.2606887009065999	0.19589073831755036	-1.5514933089771727	-1.226612016654021
0.5136343293876003	0.5502434158599827	-0.16161350724072326	-0.8231754095952729	-0.2788141324021315	-0.3287150407445379	0.750184150054267	-1.0557193761596675	1.285421925969953	1.0137860551682272	0.5498126449943134	-0.4499082318628279	0.090430775908094	0.7172210392832341	-2.117410681372188	-0.49571950375279045	-1.1123611142436884	0.019908501898636587	0.4833344157843013	1.844766092691054	-0.635852796550938	0.4192044843246045	-0.6716113098394147	-0.021946847987933057	0.16726400031746877	-0.4767202736977915	-0.6573797971654901	-0.3946865228984901	0.22979412187690418	-0.15916158173106648	-0.14284603952026662	-1.0350009654038195	-1.4815667380572861	0.5749085623812057	-0.23823353478023085	-0.9664840140163123	-1.4129790615901021	-1.2827232861932107	-1.4535686409542552	0.3681716797640935	0.38842424767047234	-0.34300450932924764	-0.5212670936989088	1.286874169434204	-0.22307093352863472	-1.0633805086518735	-0.5098315176065435	0.8576602531199929	-1.4766441916981679	-0.732405289481013
0.3339627709229403	0.34202630941795775	-0.07545595485469143	-0.9059445218291509	-0.7400838114803348	-0.18691699345978907	0.3781050117834414	-0.78585553830161	1.0157376732219543	0.451685104696471	0.8657319533587956	-0.17928738653325746	0.08034415735268774	1.3441330630432564	-1.8917156902248162	-0.27723808405765854	-0.9120999286907894	-0.8022493247958428	1.0118883039668063	1.4047493521678633	-0.5915838451354891	-0.16485152822019006	-0.49132870044420723	-0.14919404254112492	-0.05067745043368891	-0.5294010400243253	-0.733079933719122	-0.805582085841962	0.4205406806398347	-0.7940139738262458	-0.43028899748418176	-1.2384847625649043	-1.5341277270416644	0.5340530244791774	0.2015220816495548	-1.0046280510975343	-1.013828655637799	-1.3183882812247276	-1.1287706291540558	0.5306319288440707	0.23003036646797942	-0.14204273052844468	0.06667995336722485	1.387286647576622	-0.7351488341666093	-1.6501297389187928	-0.5204334930316669	1.33543803882396	-1.3812706432744466	-0.21141807259541864
0.5476893240662243	0.33242651768463705	-0.037117381907106034	-0.995033964355624	-0.8174820635828058	0.2854576255195688	-0.29850374989613737	-0.21011868925438057	0.23500048788949918	0.07324034369786336	0.8247477560116662	-0.03247768110025203	0.18508851963952236	1.3710131548451123	-1.4792609668454617	-0.06823971564104735	-0.5906169105334399	-1.8551452009779597	1.2197771476751493	0.7780884214451433	-0.5332264657988752	-0.667146926396918	-0.2526143452298503	-0.22128990715757552	0.030715897174152414	-0.18548517467839548	-0.3263751851683747	-0.7076722851282797	0.4017308844096208	-1.5370716518278218	-0.3713821556917762	-1.500544951259878	-1.5891212377856332	0.3651448190479193	0.47967886715461444	-0.72073013041269	-0.3153753081188131	-0.9478353496476822	-0.7706978996930266	0.4213110163648439	-0.31621190630712354	-0.19586269180136323	0.5882077400635973	1.0257525829141576	-0.8146948854233721	-1.6864583938452882	-0.2775641527055585	1.4997563014648596	-1.1773286789967308	0.16758554063961723
1.0025760742462997	0.4668949521996864	0.028641750427327445	-0.813515993429579	-0.5827926098022377	0.6664508571612979	-0.7802889334978067	0.48681662817368326	-0.5779451637160032	-0.022901381664985614	0.5584724331846872	-0.09774974279185585	0.24737533506474865	0.7936488545339428	-0.9632090221336292	0.16833632375762314	-0.15831623302676176	-2.6852035970449437	1.1886171039567281	0.18228572113775032	-0.49793045963905475	-0.8214867907322508	-0.13953317335220092	-0.16769071047469783	0.35126707051907596	0.25639724522374313	0.3833167407488547	-0.2545854277271749	0.38940755198822424	-1.941753809715583	-0.08024082898816122	-1.5098815860749413	-1.5365198595768617	0.11759815620009742	0.5810763752699201	-0.19224625521919242	0.4926772658456062	-0.40642074747918955	-0.4412492338699529	0.28376494541158076	-0.9012136478911488	-0.30612972927496573	0.9912804857865494	0.43627891546813885	-0.5443628579053025	-1.2132855258331374	0.09621002050370622	1.3465005483107642	-0.8181455858966403	0.3471182642391289
1.3324454914005563	0.6117891301871579	0.1929241252157568	-0.1793549975893385	-0.21138408661251157	0.6017757605898263	-0.64678418925261	1.1141144456933805	-0.9137098296636699	0.10380531961588738	0.33816437935309956	-0.3200334460131001	0.15189008383814664	-0.03277215718099918	-0.46867637608402	0.44964938829717865	0.3851171966084911	-2.8059567127547416	1.1194114296728812	-0.31294849851593876	-0.5067916028653126	-0.5338514387241892	-0.22524033413170297	0.012210688042256073	0.6859102158692102	0.4881686580530272	1.0852592656402438	0.21801070346934487	0.581093294008857	-1.7037909615487432	0.23450011740071355	-1.0906269801956439	-1.247735755849071	-0.15764074349169546	0.6062764296188671	0.4035201797834147	1.1664078015677457	0.02529715233108421	-0.1961313727090526	0.39624933896216624	-1.1296648974126673	-0.2500163074197184	1.2650439541048961	-0.01598368969677584	-0.13769620935318605	-0.5805871978290517	0.4210232387781484	0.9906933634986822	-0.3610082594945745	0.4040240325659352
1.2475346871328672	0.6250201960686409	0.45390833167517725	0.8539257475339417	0.18034542482269236	0.0659935117496605	0.1734234208239339	1.6100351290130583	-0.5683835459675416	0.3251430700554298	0.38139212844881676	-0.5406765324481854	-0.07439860312926416	-0.6336751661347365	-0.09281881115294403	0.7238966496382969	1.0114076249246127	-2.0025865604186994	1.1625267655896636	-0.7427369897938106	-0.5606187585583948	0.07155546672351241	-0.42946556496519495	0.2442780529585722	0.825528950470923	0.42349494446943686	1.5140695188743583	0.46796641817214985	0.9850611377078886	-0.8600628138335534	0.4080964695232885	-0.30790327889050145	-0.6763340050224499	-0.4128440086352728	0.6582066718222499	0.8695836894313667	1.5432522986167672	0.20881914022123563	-0.06663287404039948	0.853813991261224	-0.8148947270551116	0.038750955886145605	1.4092937208266632	-0.08942713886656352	0.2166882468567401	-0.19387555622597794	0.5738549562381519	0.5932553610962084	0.055463261286641204	0.481883026332931
0.7919642386799571	0.43893024674780984	0.7301376576624546	1.9883006023064502	0.6040672643799532	-0.6180687013799002	1.3405793611716113	2.0560393515834234	0.20996684043189895	0.5288102894224885	0.687873724834349	-0.6102590089431237	-0.2749019596726183	-0.740564030835298	0.15048577404662575	0.8860304810324362	1.6262857426083146	-0.5299982360720844	1.3160035574138296	-1.1189499525035063	-0.633185151591778	0.7210745942519249	-0.5862494128063861	0.4209986834974829	0.7283880571964283	0.24404450501942002	1.5791826155545674	0.5170386175249729	1.406395684918723	0.23434271741151852	0.4092451556467008	0.5782763813555069	0.08315032973305739	-0.5984615792931816	0.7458328820811965	1.0775055110407856	1.6338422720596761	0.22251527623415035	-0.03436151848391905	1.472507713451961	-0.09324763473630092	0.42332916091836886	1.4195606166127668	0.1627228082995221	0.4571731148634755	-0.23856979287245408	0.5599579656209013	0.27539383565410636	0.30166204324810236	0.6810401208552249
0.3520849614567681	0.10405433883151147	0.9180374237479303	2.819177788420417	1.1241371835677727	-1.0140630529842927	2.2923923791615177	2.552888051311628	0.8781621786512223	0.6427833772885101	1.0315909389862208	-0.4938665183412281	-0.2855980069968982	-0.4648890348649555	0.33337484793740874	0.8553448610200177	2.0779142650712417	0.9628279386520869	1.449353330192366	-1.3460740260283162	-0.6669135662450555	1.1355300303061415	-0.5650714632228682	0.46264581638864105	0.5285310125081784	0.2306868555894371	1.3685585215025244	0.5869274687783301	1.5905105057829045	1.1260063326433822	0.3279088172350292	1.2717454710430403	0.8206478278028038	-0.6667782484524205	0.7811110482898156	1.0194001782430915	1.5977916156929328	0.2731492212433723	-0.029249312216115167	1.8907661149974762	0.6802963229934164	0.6736328610877875	1.2960205635097035	0.43769905868491893	0.6326418725889252	-0.5732639201675248	0.49275625301220105	0.07709720919422644	0.3459883021679799	0.9811711639375911
0.37802573344979645	-0.24108594506279235	0.9628303640066447	3.042625414572244	1.7105566309350024	-0.8870264430322274	2.5637597685740845	3.0586773613639715	0.958329458066845	0.6118126636205141	1.1207267941885728	-0.2908535569540371	-0.07678171625686007	-0.19102475573496355	0.5584992417925032	0.6567220312784406	2.220543146225065	1.77430898642433	1.4148935177786428	-1.2680244164850458	-0.5852532854641909	1.1667906382837145	-0.35474906396793565	0.359084802197294	0.40293618317786745	0.5137528439076516	1.0408818965906805	0.8614716701658222	1.408417138930385	1.5215057017122835	0.2799154328502687	1.6018640781336697	1.307907214914477	-0.595670118166475	0.6676960381490369	0.7975721262657062	1.6108708100892528	0.5111620361453691	0.03313474567504018	1.8047224766699246	1.176762338163655	0.6388956692635691	1.062645902982389	0.41654064951871844	0.7945529388576589	-0.8541016823867593	0.4957412937789875	-0.023116223979235656	0.27558369910865776	1.2471725194622445
1.009856964805001	-0.46249001897524417	0.8840573340772503	2.6095179347481388	2.159604830292963	-0.3670129934921413	2.0365902648923147	3.332538877328176	0.3547892668004115	0.3818335162482693	0.8110049841281739	-0.15194577287086494	0.1978673521131136	-0.26712838514182274	0.8794193268181122	0.4354013122300125	1.9961955510172293	1.556625309746754	1.1557066445490525	-0.814757823790916	-0.3283388785737296	0.8519728746494616	-0.05338354658628198	0.16687063905604455	0.4117597738167702	0.9398382297312212	0.6979611404478646	1.2773201608542821	0.9455710786506816	1.4123261660728572	0.3023278158500208	1.5868268371999348	1.409462800337888	-0.42011906168532753	0.40607018709030235	0.5582406534255195	1.7156306973019757	0.8890563148991956	0.1937956564187075	1.1785091624785051	1.3010030669321173	0.35160725192491715	0.7760061371511154	0.013037646583191571	0.8946673610352718	-0.7884860648122974	0.5957263871238172	-0.056636334189154355	0.23413464098615258	1.3131152755049726
1.8992718991326139	-0.5261674731656881	0.7395409046696533	1.737596234110941	2.1751213868586445	0.15672475421558876	0.9717632751529621	3.0570865690576086	-0.5893130721134975	-0.06895972934547766	0.2180716896255352	-0.15334496353373087	0.29397848977424956	-0.7251715290086873	1.2506607851625438	0.3794977092954243	1.4772871624126105	0.5210994231967265	0.7386313262235956	-0.1207336385113096	0.10298287602742441	0.36385176765755095	0.21894244541910765	-0.03257402526959619	0.4463122656821788	1.166421898165747	0.33475569874178646	1.5266727809897813	0.4370116298510816	1.004597267935126	0.31712061096926125	1.3742725251131789	1.1421995490518755	-0.23946666522939453	0.12584741826925544	0.4068950795002445	1.770495954507655	1.1744660595562502	0.4151980701495101	0.2857907106124551	1.217906944646856	-0.006672771099108026	0.5131628764137021	-0.5484497234022495	0.7822541043407386	-0.33435683903036395	0.6869325166314055	-0.028402127450496018	0.3233860521111472	1.0892727425704605
2.394907621211312	-0.5255493563531131	0.5670082357975658	0.7813954278017642	1.575059958874166	0.3295606615519523	-0.17741445389964863	2.074057607964367	-1.3257292046374896	-0.6716301828560953	-0.3503672408688386	-0.22407773547113605	0.054176028634071255	-1.2415348634623717	1.5443419099422422	0.5938848935632922	0.8372018910650746	-0.7006045830959562	0.3055655721990617	0.5047462319823993	0.6257326443813108	-0.09974781896049617	0.41103375551945054	-0.18181808195610083	0.33048273089724983	0.9221946341341588	-0.10343021454526488	1.2876191996657158	0.10757431912141716	0.536145361386313	0.19115135276176123	1.120693292215985	0.6534279530141012	-0.17525237144719108	0.011364331537498959	0.35454854339992087	1.5480390221161855	1.1175965556639778	0.6011256778605233	-0.44666302343901687	1.1897288122478322	-0.23988246391899232	0.3440273733336465	-0.8850969484491911	0.3184885167369719	0.2873933911601095	0.5994363989442916	0.07849373830615228	0.5393434805494022	0.6249156048355947
1.991118616873048	-0.610478318816315	0.3616025821052482	0.04523205249200373	0.47483551862847956	0.09354467502060954	-1.0326247384578353	0.564764412392877	-1.4514469696759205	-1.2431691044755404	-0.5910576929674286	-0.18939848458397707	-0.4566217853167556	-1.3699190390000744	1.6259425216882617	1.0110549717512212	0.26577250555914284	-1.4511964019582675	-0.00843863597373018	0.7617876492625664	1.0993027025910533	-0.4125732925340217	0.5628139130962277	-0.2695384149667538	-0.006693790578824273	0.2392599464935766	-0.61493913379881	0.5093972647499636	0.03806325645601552	0.13151485489553927	-0.14857265719751336	0.9031977038956209	0.13817133394373327	-0.29071991787979085	0.16890480149424014	0.32696843471718356	0.9219957180863793	0.6550961097679012	0.6625860084833152	-0.6902528757826697	1.3558786982018167	-0.26540417926576	0.30248449138131744	-0.7240169187389054	-0.46986496137129435	0.7610372729609926	0.23160098864175763	0.2696177529113483	0.7851766211683999	0.08953367306105588
0.7247341361167375	-0.8588150794118368	0.11219977847595297	-0.3487272420376295	-0.70701575302039	-0.2773250363768647	-1.4643784993483397	-0.9758249407614381	-0.9313722925358338	-1.5463476646672938	-0.3910928307289217	0.09051716883782929	-0.9650827061324355	-0.8735607478501005	1.4401703736289684	1.4056870183133938	-0.1162048897656841	-1.4344903135976248	-0.13393842151253046	0.5730484897275341	1.3888219435549982	-0.5474831911584418	0.7440156083250613	-0.3153675924310988	-0.43363620392355035	-0.5260641015582997	-1.0849121507054347	-0.47922263378134794	0.14521114893263523	-0.20770077354286778	-0.6274525603719769	0.7172345856890601	-0.25118947735130986	-0.5239086248350682	0.5316652546948928	0.23003125776558567	0.00620777061806804	-0.004023322832496099	0.5817144873638546	-0.399248178152219	1.6228588548592393	-0.14514003101303102	0.3687382837532298	-0.0886525059336087	-1.3200562567118812	0.8952651794787676	-0.3455402683516975	0.5119701887485828	0.9449073263758079	-0.3143401805744141
-0.785514871618452	-1.18357843919066	-0.14013301879724485	-0.47007411181291237	-1.4593716481827586	-0.39462998809462174	-1.5799205642440257	-1.9870726943226529	-0.05867929431159562	-1.415579285244933	0.11887029325424688	0.5830417081672975	-1.1570136203829386	0.09127695597684311	1.0493823660377972	1.511396002310389	-0.29249484195218917	-0.8395372902888462	-0.08000317711019772	0.1578085069535352	1.4296184730021437	-0.5350800857731947	0.962862290697025	-0.33678007913263847	-0.6860904901295299	-0.9172147654947661	-1.3360355304146807	-1.1472482491046634	0.2693784049814722	-0.5029554669774969	-1.0330331274240123	0.5394199369684222	-0.4541938476599974	-0.695058587671035	0.8766305324410201	0.026838819406597214	-0.8700064402837018	-0.48817930336430965	0.4226501471352719	0.18063247720345899	1.7418474084132063	-0.01142060162479681	0.4686289163985707	0.7283215595726533	-1.8246444973126932	0.7401227483243131	-0.8943571103775065	0.7376133266628578	0.9597772122438821	-0.45449868069485794
-1.7175626006118057	-1.3571021667698593	-0.28807331273213566	-0.4818312169420997	-1.4843827850818363	-0.06386660210011877	-1.5680172979954932	-2.1667975163349205	0.7828159237382207	-0.8687502447887154	0.6644811696722921	1.0543997853736335	-0.8903919353010418	1.0768935146735545	0.5990772093577587	1.168903774079161	-0.3248894612444928	-0.13701885044464635	0.08338402330589967	-0.11007704271211072	1.2502505590640827	-0.40267311694094116	1.124730520089075	-0.3298956056397923	-0.5634729592064752	-0.6972303689006802	-1.2569119039838261	-1.1161939935803213	0.286912196709481	-0.7041940777873477	-1.1287523278342972	0.38655133501592864	-0.49493901840588517	-0.6077374140215288	0.9512907756506109	-0.22778731886710468	-1.3531533955207022	-0.5065855922229451	0.27769169740277083	0.6694537441501591	1.5064571036475563	0.04166365864789287	0.4912923918665716	1.3728815752219217	-1.6539431093740664	0.5305565810669082	-1.1395534336645583	0.87407663139416	0.8530547201113252	-0.33070002853556735
-1.595729718174728	-1.1571011934028783	-0.22346957235468226	-0.5112631525692174	-0.8930002307290568	0.5467201121635747	-1.53374888712573	-1.6563689652164157	1.3563274194987478	-0.11981019290207186	0.9964079673814665	1.1900294273599668	-0.3054583471249855	1.6535661782562996	0.23513882411372308	0.4139884076633165	-0.2951663869333389	0.28540472273054285	0.24797283914007645	0.025441981047033043	0.939781407488558	-0.14987973640794547	1.083659075853169	-0.2813791054948996	-0.10354355346925953	-0.03536429419896377	-0.9096349845216359	-0.4379393223419276	0.16129588696699235	-0.6999997960030844	-0.8067891460877561	0.31554359726843684	-0.43840175296409784	-0.19280416556718968	0.6312600695447201	-0.42204597254675413	-1.3004784069349433	-0.06032302559365969	0.18946161122846364	0.764183167304839	0.9148635238227749	0.014729374614873458	0.32485299700297243	1.6528008031591401	-0.7782916651240575	0.5082002464879657	-0.9458359877459778	0.8764248498107934	0.6927479634581577	-0.06422258748543112
-0.6241567896275116	-0.5461138572975689	0.05469539535219713	-0.5731222012311111	-0.14448416582580675	1.0055949103949973	-1.4430648818655392	-0.9522468547209854	1.6407593185391787	0.5295906253301468	1.0118324131232623	0.7996350957501568	0.2511174887723615	1.6958482511384991	0.029311049355624123	-0.5451087546663731	-0.26035424648963984	0.3772914770197567	0.2880204910373919	0.4965911867938329	0.5857599536864889	0.221038156618777	0.7556448283720291	-0.19902863412821825	0.4069234041480578	0.5835056594202456	-0.5245587445978187	0.41678009305940117	-0.08762909185369205	-0.42936823506242255	-0.18146399315969847	0.36765671930209576	-0.34578692249474374	0.4035733879043961	0.005736046029661242	-0.46830691102571587	-0.890100885253283	0.5336783254796346	0.1126572621920251	0.37450274359698615	0.17407395451455626	-0.027063663977293928	-0.09484519488174492	1.610800487182205	0.46058690059740215	0.7496389142563493	-0.42692771558005527	0.7396794994814488	0.529310303578445	0.17323623535107477
0.4430666432411808	0.24578344159263568	0.37951234185047855	-0.5822988616063695	0.24479463282912067	0.9179579920883226	-1.199428650124274	-0.5905884540215337	1.7178947520756316	0.8540578132219889	0.7666579515079416	-0.027317661090382396	0.44310498859846315	1.4363828264645153	-0.040162147082464676	-1.4384984655428437	-0.24495896607363135	0.39421159926787763	0.0921753559788973	0.9358444819973237	0.2301516117905039	0.6538764914192	0.20809721155071062	-0.12937429302001532	0.6084023751816139	0.6765848578400437	-0.36995974106110713	0.8659953897405438	-0.44425695199981513	0.0077970714673163384	0.44598736382474236	0.5118090356040536	-0.25316928191186305	0.8675452474596006	-0.6671863507140934	-0.37131237492161495	-0.5145091330464593	0.8359467620811988	-0.049010017922518787	-0.37768949965329535	-0.4501110235987129	-0.032224887717049656	-0.7382500260672813	1.4109846832898965	1.496476820978273	1.1141113336959017	0.09682783445660306	0.4915391873196003	0.3604824816230225	0.2486079101797703
0.8143153968731001	0.8155313027155732	0.4747407054222748	-0.4315860590332756	0.034360531819573194	0.21126721838088208	-0.77182373365231	-0.8083593461317118	1.615772579926954	0.8151434486256017	0.40283143947343375	-0.9316739728726506	0.15784722481978072	1.2560992161187245	-0.0483515762395838	-2.059031485532142	-0.25892688077905607	0.6279004382377014	-0.38549307794281823	0.9314585173570307	-0.12646439250090763	1.0231025134029221	-0.35136306687582947	-0.13906367640660605	0.3114566537527091	0.09282999204878621	-0.5791065283272774	0.6078878179514992	-0.9168777682051601	0.3553659883271067	0.7430056930862234	0.6428211283243813	-0.17428824180916394	0.8951815961148842	-1.1094991490831045	-0.2295019028138828	-0.5163513739406062	0.5717364600883372	-0.3545989517779212	-1.2607461551659331	-0.8155655195281887	-0.01655581973354659	-1.4649242016954536	1.1527838075958579	1.833914960498482	1.336885853781297	0.2796660233359574	0.18126905715675865	0.14886071986263813	0.12681949720388003
0.1972714178325351	0.8226936270449381	0.12029903679620986	-0.07543853894362564	-0.5911777953031985	-0.7995570809576367	-0.26107206325829485	-1.4048402330679644	1.2669380817095572	0.5461015477235079	0.06366389889314178	-1.474202412521311	-0.42835062373368615	1.3774824298737534	-0.06177295891584416	-2.327672751583999	-0.31196509336126127	1.122898722862353	-1.0755468735094527	0.3402186617959517	-0.48350562851366874	1.1853573503448238	-0.6934799961145106	-0.26749867785243014	-0.3699619674317229	-0.8760624015203254	-1.055408989042964	-0.18338011061436252	-1.4936855605110073	0.3450716774854492	0.5352027441087339	0.6423201165682749	-0.11216274587528803	0.39677670646030233	-1.1836076152780401	-0.16303465747369209	-0.9441037895676544	-0.18351551180581852	-0.7548368733630184	-2.0503264415141214	-0.9771709009053435	-0.047815272725253884	-2.057958088958673	0.7786548517225921	1.3206055713776437	1.2004967992379354	-0.037053007847153076	-0.12419568931338061	-0.1267001769390451	-0.12616806312920198
-1.0185892571119513	0.2230130648284288	-0.6789729742884942	0.43106030618632696	-1.160191746588124	-1.6147174996313165	0.15158551043567772	-1.8938064826231145	0.6207084313472697	0.22905432528217604	-0.1489316391139835	-1.3966558740474602	-0.9741810312788028	1.695336224240584	-0.10247984270517764	-2.2768141066607237	-0.406588470039282	1.6068266471982808	-1.7869874694070131	-0.572233372543545	-0.8042281177597886	1.0724888799502508	-0.7177466286490761	-0.4861271286633399	-1.0932881317906022	-1.6849154200885308	-1.5266857305921482	-0.9973147644888621	-2.0817486819389406	-0.11379508608499497	-0.08478873780756378	0.45560787976401446	-0.06509397224555744	-0.4121007522647105	-0.9640165117758224	-0.21896804637636846	-1.5023698444483415	-1.051597961886764	-1.0986726006386192	-2.5918420126830055	-1.1007763234485264	-0.17916220565969737	-2.3089588916038224	0.15519888182401503	0.2309133988992447	0.674261288745521	-0.7172128065869505	-0.34443153802242255	-0.4310781563933855	-0.390727768401699
-2.057956047977011	-0.6612191171330074	-1.6480429750135146	0.9521155111077421	-1.2442750367038244	-1.8758558210226561	0.3324506167244975	-1.8403080210180283	-0.20447996321115433	-0.03941694482139045	-0.17726800229059447	-0.787356264239698	-1.1968482427684857	1.8688185838693834	-0.15760545383215266	-1.9856216405946328	-0.5199082397116092	1.6897047542788484	-2.274447758713642	-1.2792743286957902	-1.0214095509111136	0.7582542205405047	-0.5264124964299609	-0.7004564964397051	-1.515060048050519	-1.8962291020286854	-1.7160945639456582	-1.3573708341518533	-2.502691922593941	-0.8418913159616093	-0.8001738791104058	0.12409419919385004	-0.025107081367898493	-1.111215250451636	-0.6771426615671321	-0.3266621507945631	-1.7423569287004883	-1.6023149417947378	-1.22076304861052	-2.800722853237995	-1.2955283698363806	-0.39158473156022117	-2.1182968063575713	-0.7448122736669529	-0.8926732510290035	-0.05892883128337936	-1.4020853743721504	-0.40718025995743956	-0.6781125629733119	-0.5599824450417503
-2.313888147006598	-1.3014600013327917	-2.373443460780232	1.3289373449441844	-0.7513225335450754	-1.5860216359634072	0.29744282965346797	-1.1533136204189767	-0.8939654141679467	-0.2932137002325939	-0.008173221293422003	-0.034907255329245795	-1.0391422297548063	1.5974858805229002	-0.2130042551671327	-1.5251449029390696	-0.6003025955935226	1.1766207843205079	-2.3597016901447434	-1.3390579463406858	-1.0826508337654344	0.43843188717655385	-0.35990017229074556	-0.80095194674071	-1.5040580151024103	-1.4634780411876263	-1.5147189487615613	-1.1490382272923236	-2.5764509674484612	-1.4742590463838616	-1.2445088503586197	-0.2490426536726186	0.022815373485757816	-1.3194629408788798	-0.5496031039070176	-0.34358932875508513	-1.369817484898731	-1.6343011212160679	-1.049472449567743	-2.642053222238397	-1.5054482281914552	-0.594985044730421	-1.5545558789965848	-1.7236894815870492	-1.5437195600833404	-0.6976834797095951	-1.7223272771719789	-0.29031501141788985	-0.7771347655616789	-0.5883000008101023
-1.759084033649909	-1.2714228471336586	-2.541476297001407	1.4414759363812804	0.020638919999212007	-1.0731793742429687	0.20577819646645717	-0.14100906887854944	-1.1006869145970641	-0.6230055329840164	0.3076967998344088	0.412531002570984	-0.6699887480744043	0.8670067885143239	-0.27119703806123496	-0.9488542098124342	-0.5937818261841746	0.24964664142997361	-2.0388039984401454	-0.699235930599862	-0.9946380669424709	0.3210961492238418	-0.4281179392760208	-0.7306540258661737	-1.1877456493967105	-0.741576827701465	-1.0396556509619823	-0.6680708129809888	-2.2454321841936546	-1.6729485069900585	-1.2054701522549756	-0.5663760949494338	0.09352317804255406	-0.92789652391864	-0.6626600950255525	-0.16395039708849962	-0.45996375652675353	-1.2894911844422454	-0.6552491305716331	-2.1307883361905646	-1.5506255945671028	-0.686451943605376	-0.8308279071631518	-2.4219805039081104	-1.5169743535380042	-0.979992417364862	-1.5172746082539033	-0.05830435355757572	-0.6843159127294328	-0.49976410800274174
-0.926563376802473	-0.5153517451204978	-2.1275019430604685	1.249741082636408	0.6003152201464058	-0.7326969349896166	0.24581969960897063	0.6979948226483458	-0.6951093510566746	-1.0486272271644699	0.6406586651762438	0.3334668976530925	-0.33153303524012784	-0.021132172922778848	-0.33327599238077543	-0.3194543782115636	-0.4858623741250983	-0.624899069928784	-1.4990956786759382	0.25720220283140316	-0.8226515455560618	0.4908450707591339	-0.751771496524403	-0.5214050020728557	-0.8107748125348367	-0.22249528902220855	-0.5427952085916947	-0.3633709352749656	-1.6427649910894218	-1.3245239691278934	-0.7355064738481739	-0.7786778996864187	0.18936743946733	-0.1639897725894267	-0.9057814534937427	0.1897082166043708	0.5726907285878297	-0.9222660939070427	-0.2013375613667806	-1.3533985648035722	-1.2856530267889084	-0.6174744119350949	-0.2020838913242287	-2.5345376855822	-0.9805512226054534	-0.8160811190434255	-0.9221074874807905	0.14667724153242448	-0.42079908975143804	-0.35938677778161154
-0.49208823914877314	0.5979128702307457	-1.4035957305151892	0.8063509644143925	0.6704160752522222	-0.7399810194718827	0.4953220825005192	0.9953474908798043	0.09946679675242424	-1.446241551096754	0.815346317599134	-0.12312119759614398	-0.15518205664302112	-0.6540640068512736	-0.36422088698926236	0.26738197534516656	-0.3249341623676488	-0.9982927916389875	-1.0207745583933647	0.9627345356289407	-0.6395238040213281	0.8377750536855573	-1.1300508317019433	-0.27148886085620794	-0.5284094225257786	-0.18767367815617128	-0.24002989564534777	-0.4782083775632423	-1.0360295385037672	-0.5912721088020692	-0.10444799242070114	-0.8721024154461625	0.29357865446744147	0.5616656775559868	-1.058671381992297	0.5653255773093125	1.2343642899591283	-0.8202109217926216	0.1677216665831051	-0.4745298824729785	-0.7460614884450772	-0.417840461568421	0.16060788971966147	-2.0203253566024513	-0.3291354897875439	-0.327580350444238	-0.26927127935276496	0.17629391179209483	-0.04865363376951369	-0.22981354811016763
-0.7774630029731265	1.4773446469371756	-0.7532909004032781	0.2412579380695532	0.27051895065326587	-0.9392265365597529	0.8575699451119349	0.7261170863290003	0.8182155190769935	-1.5984298964317565	0.704112689362638	-0.5381488185500825	-0.08479668972363268	-0.7890332829286272	-0.2847462672134411	0.6952909843140339	-0.20238480340021098	-0.7277361289661783	-0.8153949409421836	1.039962421675187	-0.46603822853350146	1.1056576104056928	-1.2683199730640278	-0.08056608374300903	-0.3025113517862166	-0.5248312051666233	-0.18255701010457467	-0.8663299749709265	-0.6671905139022625	0.20732806908689214	0.3714572758278678	-0.8252144654725221	0.37741440305153445	0.9244614902512205	-0.9483762913434248	0.7788399759790386	1.2668580021378686	-0.9814706089621937	0.4158649297434373	0.30472018201976175	-0.159746611120705	-0.16317676368141784	0.24372116193126442	-1.1415040224259592	0.06988690694736487	0.22422186646550174	0.12741706960750468	-0.02247029169623154	0.3697641778679946	-0.14065720248159636
-1.5373614020567516	1.6467707901402242	-0.41839683950665085	-0.27845972462968505	-0.2634057931718086	-0.9810751072827092	1.11944965916036	0.1814432971962648	1.0559598753738517	-1.3404019794116493	0.3282483125820922	-0.508684969952224	0.042228024251132285	-0.5042844100541671	-0.01596932993285076	0.874167030630236	-0.19783020390453296	-0.042849407800372365	-0.9024248600459632	0.5392684395157664	-0.25919230865317433	1.0363879223055492	-0.9858479114992242	0.010328897055126586	0.021122270870221938	-0.8353439110355292	-0.2550073855571529	-1.1213358297744398	-0.593707557447775	0.7876175669737236	0.5127505725953069	-0.5925571431328449	0.41736330890129997	0.8847796286268161	-0.5780992840526639	0.74136485588942	0.8027221509140715	-1.1141515804360578	0.6149459832503026	0.8282867158600148	0.1946687969740601	0.08019564780201571	0.168056063537606	-0.29481880587778947	0.06944063407365429	0.5812216144642668	0.16169179951164436	-0.34721318251081773	0.7921785966068622	-0.08559588414977343
-2.1683336178331913	1.0082858259815892	-0.3541062166736466	-0.6073699587493586	-0.5668408148371479	-0.600477886013699	1.090302966543356	-0.25958637962988634	0.741598701091541	-0.6976178087995039	-0.11920903119032175	0.06680618641688633	0.32857402399370833	-0.11839300537197668	0.44402968491651507	0.7883669971952392	-0.3275906172071641	0.6466323878296856	-1.1054868609990782	-0.12244124971717503	0.03200433386255844	0.5225799462152328	-0.35970031093273586	0.030866413552046813	0.5264293226456671	-0.7475800235809145	-0.28891507797845134	-0.9143876105402465	-0.6471502720740985	1.034059593483737	0.3575650648022258	-0.14771402314646975	0.4086596896751244	0.6784857024013224	-0.1396142700355252	0.5185172642344539	0.256185375659272	-0.8622800425909608	0.8545073011702676	1.0547584011753812	0.17921612628531947	0.28514285052466887	0.08725503885999135	0.24113645081164975	-0.2339925679236927	0.625635041068201	-0.025509635862208117	-0.5809631031806515	1.1805373698482433	-0.042934275812099854
-2.1627206857843744	-0.125905407162644	-0.29365773032383985	-0.682096131344016	-0.5158232882966007	0.17194599200446092	0.7255222600488627	-0.385106532010135	0.17322114774433595	0.0915088982804235	-0.375880434779254	0.8987868208381619	0.7034449932053866	0.046959252284267346	0.971445363271138	0.5088477728061785	-0.5349504959139573	1.0448387978597649	-1.1717470951739515	-0.4700404743609006	0.38510393121587616	-0.32669403237941685	0.3035456774846966	0.04106699446826881	1.0963166230280204	-0.20364095629153275	-0.19711418617069706	-0.27327172365283825	-0.549208808014169	0.9985662413291299	0.09783785794641042	0.4427792790537284	0.3631687314230703	0.6102007739152135	0.10579579623815451	0.27181700139298576	0.028222296424191325	-0.09568151615695272	1.1334905003310156	1.0608588836308095	-0.10782188111739954	0.44870621870217886	0.07926995915580232	0.4540160345403996	-0.6291918409983358	0.4351794812967058	-0.1735900331769313	-0.5280404558283972	1.4682745872633518	-0.001153511951005377
-1.4606551402285346	-1.2384969800383552	0.02626388716830436	-0.5553955713269447	-0.2959602522577891	1.0180994233786667	0.1536210326050863	-0.2551470288469384	-0.22227787753249217	0.696833755455657	-0.2896398032384316	1.4824185932387732	0.9582012478566851	-0.12303976964330149	1.3491168224243908	0.15804891361335655	-0.7295314630444913	1.1405358666343703	-0.9351725851217904	-0.30068228187698826	0.673035265270264	-1.2452051645622537	0.6607303092800108	0.07522809770329478	1.4599739371449407	0.49161540980170176	-0.02589716435235708	0.4201691143645526	-0.11295722007146372	0.8027812381662743	-0.07260412491642564	0.9881859319681672	0.2932506366156171	0.8054486051640096	0.006350301013847916	0.12384487629220085	0.23204610362134967	0.9504160302285047	1.3230668101721899	0.970048738563689	-0.40672381046945394	0.556322107255847	0.10544138698156323	0.5362919838831117	-0.9519896445498607	0.2214197608243698	-0.10063216124341434	-0.16239646687967016	1.5498251911514065	0.02953823587412253
-0.45012595825139273	-1.903775728701544	0.6451342638619423	-0.3785168429094192	-0.22476510001536326	1.5506832357827172	-0.40473443545906396	-0.09917049624101244	-0.22485609526072659	0.8897011841892802	0.04969467753826656	1.430822726624395	0.9101198443730434	-0.5008974113812472	1.3792130691572544	-0.14944919531959544	-0.845013886428642	1.1369603543558513	-0.4163164911176945	0.1962235224160781	0.7298642912235749	-1.9512024868420894	0.5643340317968641	0.11738352671678909	1.3957032229292363	0.8956921326924289	0.10878898234990474	0.7197701592606853	0.608507194512689	0.5435253147885228	-0.08509463121089555	1.2407234762448962	0.19728681565938416	1.1095354925082017	-0.35783670015357866	0.054589963477218624	0.6291095754424109	1.7965681155221882	1.238719219910182	0.8568184789630691	-0.48647999725875746	0.5687442139725013	0.0620572045850379	0.6766903652848407	-1.1554497952016358	0.18252929705927398	0.16901650632973148	0.32097797476873463	1.3179801747607143	0.026500942066031156
0.3567766076372263	-1.984229045609813	1.3262258026296776	-0.3298219260445903	-0.46910017318476754	1.5805881113990177	-0.7650902376721102	-0.1018089179584438	0.011674291823740615	0.6836483333080299	0.339655130404353	0.7461768799680644	0.5694184219262934	-0.8586847177732406	1.0109382971607639	-0.35196207383148403	-0.8710313066989755	1.2173055836320799	0.20207735087663456	0.6030556312171208	0.48268677814980127	-2.2797313901703267	0.17323354329606772	0.12652550518104605	0.9331518825120104	0.7630379616475103	0.14208202660387442	0.4724039490047106	1.3329039977914583	0.27494118164906656	-0.010312757023821582	1.0413398534569758	0.06381666415014284	1.21223355499774	-0.697131674296005	-0.07990109832281532	0.8176243142885131	2.025325472582344	0.7770685114123635	0.7008102709476965	-0.30705460991815675	0.4525335220594722	-0.11836093009950918	0.8834911308112757	-1.2522081440567763	0.3584452185970564	0.4350435866938954	0.6070301195220479	0.7364915623757168	-0.023910137353683435
0.7023484302758389	-1.6199115695827115	1.7131113870132657	-0.5213764851041366	-0.880290093592899	1.2404045072816425	-0.8697386029333708	-0.24497523669361612	0.10117220782993104	0.33022374622028194	0.2609324954641265	-0.15744070696779608	0.17431609068440565	-1.0556801853235407	0.39410903419098847	-0.4464834105034709	-0.8379447940280565	1.3500920393900049	0.6975735555524721	0.5892356603051022	0.0521086012393066	-2.229067869317931	-0.14200611172094912	0.0853370564002477	0.38524151771581516	0.2426756085562251	0.13434436316314433	-0.03615143426112494	1.7176757971763477	0.054959850855701764	0.04029865857297526	0.44838093139670265	-0.10391050799495302	0.9055429250005844	-0.679078973382511	-0.4088378658195771	0.5396571452366303	1.56144781136024	0.02044822759074431	0.4294030720053904	-0.03226337390985877	0.23050574718483346	-0.3945310746189558	0.9892743785950097	-1.2032724197689821	0.5860039905159794	0.48210457222912984	0.46371426936220844	-0.09866932256553913	-0.10961168966620811
0.7247149166493724	-1.0541315463593572	1.5826069356632506	-0.935533601079519	-1.081731797781801	0.8781587376625688	-0.7901700566485209	-0.32132084246315684	-0.2282730260246569	0.17069220269555385	-0.2846989780999999	-0.7042844613548089	0.05221244566983168	-1.1195351308357326	-0.18941467949032503	-0.4601188681172619	-0.7733694633889966	1.3003307354787654	0.9387711129077184	0.1428711078331796	-0.2730239985425662	-1.9094725041796963	-0.04342642977830607	0.024352283742153896	0.16254124550967816	-0.2106431408350846	0.23281020573943198	-0.27175530376923346	1.5761569817166121	-0.021037341403235748	0.03906012391989368	-0.25663516669894926	-0.26194352305274893	0.27528209075669235	-0.14356148797451293	-0.8925983188398294	-0.10901686159794596	0.7290665427809805	-0.770262900326203	0.01707705903139746	0.1133041880543128	0.002566753111372434	-0.6282522691831541	0.8327415622155289	-0.8732678816853904	0.5977695673149515	0.2512799064207891	-0.08626474087928815	-0.9588116195796074	-0.19321246982421292
0.7728651031110071	-0.4463291559512804	1.0097983377597703	-1.431422044590117	-0.7525003595979145	0.801224486953518	-0.6548685173087296	-0.10110048970052851	-0.859724216630807	0.43429339904166137	-1.0690773060289778	-0.5219182338539124	0.39450275504730614	-1.1699736631057602	-0.48260463333616904	-0.41424288263180575	-0.6724269097820141	0.8403738886620311	0.9379725874089434	-0.4430354942038496	-0.19842071133068162	-1.4480629250411066	0.542901045621271	-0.005311946796337163	0.49030628739423215	-0.15532965709788246	0.5454743778085716	0.1499930582490618	0.9971562248835448	0.13872994137440314	0.0852770607785227	-0.7163257389641786	-0.3257027688312193	-0.33025094770951996	0.7697212624166567	-1.2865496101380713	-0.7148861570940119	0.04329878843072387	-1.2785786926121168	-0.4403761120196	0.030477772885651615	-0.09452738968932244	-0.6718660442628185	0.4585037580413533	-0.11646437813793778	0.21488780182035236	-0.10384314549306146	-0.7523037006070237	-1.5590067001658285	-0.22917340219626936
1.0670629187082699	0.18741933048829376	0.3237183294139891	-1.8197893838121386	0.10180614665618333	1.055197860979137	-0.5610186980132839	0.47744863315756353	-1.3218914910244646	1.1024265824381143	-1.6601493823032127	0.3182847208229222	1.102531049736868	-1.268787792808159	-0.39994415848286297	-0.3075350203545141	-0.5092388268318478	-0.013682323158388862	0.8037012090476366	-0.8037093746351046	0.37083460499439763	-0.9234836626594239	1.3673685014751003	0.0108296921716382	1.2317808640944055	0.5115894557560587	1.025673280317777	1.1493467516595088	0.2902034123368005	0.5260211928391098	0.32315443168325303	-0.7155635051190544	-0.20929084854816676	-0.5460149673400178	1.6720905601740848	-1.278719619951796	-0.8090067806927563	-0.12085485034416225	-1.2962495483815615	-0.7463883231463136	-0.1699473635759422	0.029950856125853857	-0.46548496754652513	0.14871872044052678	1.0569025399195915	-0.4903193917344102	-0.3178790633678934	-1.1474548845075994	-1.6796782385648235	-0.1856183379799952
1.4910159327919354	0.8801017042175222	-0.11549325856107029	-1.9604392855957895	1.0985144247048308	1.3938727661151078	-0.5273121102567342	1.2358968962608121	-1.1359718954308153	1.9125332921646785	-1.7056379905250623	1.3454802774733565	1.8196924454996455	-1.3372301149349424	-0.06713591293068916	-0.12436200883006918	-0.27705494493397115	-0.943488585657827	0.644644881141547	-0.768953561430935	1.2287368567411003	-0.36806309107559726	2.013560167999575	0.019092444348395833	1.9533444034139993	1.454514533204922	1.464946919062445	2.1903119345303215	-0.20352535106572622	0.9722873921748723	0.7922058894319185	-0.32360807931327795	0.11301562725971903	-0.2744938856509766	2.1376854797870086	-0.7230441284578341	-0.18298830726728152	0.2446247351244475	-0.8268338027206545	-0.7185615431832165	-0.24932977913701895	0.354211241861564	-0.07168490781350687	0.23022655160979338	2.3684267424084107	-1.1847745797822935	-0.19890795194811833	-1.040497522252908	-1.2702819436950044	-0.05647413456242555
1.6860104146087653	1.5673653223596125	-0.15703039205331623	-1.8216091519524065	1.6993140304592265	1.4586844432700408	-0.5060131087661011	1.8526620143702135	-0.2245805395201026	2.4912032939855973	-1.1842526044793305	1.9908316078557209	2.1383477633771872	-1.2180748679350184	0.2724309944048487	0.14514275812670388	-0.014214958168542369	-1.5159115141442077	0.5044897684417353	-0.4619460834337827	1.960563115528062	0.18459609399986152	2.1671254386816643	-0.06589924778112968	2.195250846659713	2.1009677293180693	1.6145660491080722	2.618624631447934	-0.3076392971630496	1.2077220114881446	1.3314406257201286	0.14713789914786307	0.5644860326641892	0.20924891242581817	1.9545132349527432	0.20090780685888449	0.9497789824738199	0.8088719773169397	-0.07051412159426071	-0.32148439510503257	-0.025643409292497164	0.7481860704944874	0.3757698720209505	0.789549873889267	3.3306054083796424	-1.450545069670549	0.2351555994478885	-0.5186391691062412	-0.4783653170346066	0.1421938432831121
1.368601025923007	2.0335892490661274	0.055801032336802246	-1.4678836519489562	1.5580541253109532	1.039291402816529	-0.43007198492463644	2.0585163182877397	0.9408033146331725	2.5379416648013144	-0.43894185462703345	1.947232824429278	1.8492850298310053	-0.8309066286224075	0.4198852953710553	0.49154318921467866	0.21786604731923628	-1.488458264349203	0.37167845049841014	-0.16589590602957627	2.188921088987691	0.6638811428158807	1.8142234389852	-0.2706027168188193	1.7633122211748062	2.0115054330475672	1.3584847818117203	2.0981646052912653	-0.0894414323125571	1.0305488374125626	1.6313020198556492	0.34959623179576105	0.9813635095000647	0.42790372304130064	1.2604971985326867	1.0407778891769741	2.0539073101638166	1.1551223090248008	0.6899903686168699	0.28209582638557223	0.4828847641059065	1.052805844969243	0.7663502555685004	1.524562664457689	3.480050254656495	-1.0508066359589372	0.7675209014492964	0.05727877722863892	0.4129596506960908	0.3857723257362488
0.6113655687806944	2.019807588434048	0.21521117604977574	-0.9943973028133747	0.7543969065128407	0.233724179945486	-0.2561043344551767	1.7949817345317791	1.601474201416852	1.9650473795362629	0.04593135580602882	1.3501718003192518	1.0710428114281305	-0.2838113554795885	0.3408742789462694	0.8857549515138246	0.39414606243863515	-1.0014081897254676	0.24126812880393694	-0.07386977278178991	1.817961681853383	0.9796148757908633	1.2347663446569053	-0.48808133993357694	0.8421988287322915	1.1684621852930703	0.814892280868843	0.8416907666671821	0.2182815744172346	0.47346625889568983	1.422345896905297	0.14011847222703794	1.1906840812297077	0.0424379883276898	0.47462567251078924	1.3333675234226359	2.570375662837777	1.0728499524331472	1.2248084769096883	0.8094690165527709	1.0657314305686398	1.1808520597179908	1.0753288959140608	1.8801073938542805	2.655186586825892	-0.11286287186779947	1.1331753947861363	0.2842729832808064	1.1073849831116467	0.6519093948436468
-0.14724273554698175	1.4268733656918362	0.09439633006299797	-0.4626689344202443	-0.25043358835545304	-0.600251497141131	0.01891155273471497	1.2335123639323053	1.2259855610025656	0.9334787282918108	-0.02336530132733006	0.6636484367354043	0.17669518747831356	0.16592927873218247	0.16425698297299968	1.2842469372360568	0.5694777300458856	-0.4992261776496411	0.1624753069209073	-0.12400838626096651	1.106501317066969	1.0820184521879783	0.7977052824883653	-0.49678616448805624	-0.14007041646655558	-0.008898295045883253	0.2856314695818736	-0.5223931286412583	0.3864347895448076	-0.17029465371809108	0.6802942761471731	-0.3199605082626836	1.1102741137310077	-0.8765495291796506	0.057471967971061036	0.9137356010991838	2.2277213441467265	0.6826404442784786	1.4356955577055204	1.021617837920582	1.4721842280363924	1.1663441905245566	1.3464186086310184	1.4066639678858945	1.1361010385117893	0.9081646826675681	1.2006113679468178	-0.015840308111535237	1.4162913920481877	0.9190280566598503
-0.3866807098450111	0.4558158325853431	-0.2743593660495579	0.11145059174246683	-0.9066896104727322	-1.066938110608444	0.361524390329852	0.6538360647641179	-0.08409930725616324	-0.21993978611083498	-0.5421757638999575	0.35310193909397375	-0.4307034143207049	0.28797506463797096	0.06730322386187605	1.6295609586625954	0.852479370513011	-0.42306579569335007	0.21951029631550473	-0.05286165825571805	0.5078850634321456	1.009918452444037	0.7026906618696279	-0.0912558143005402	-0.7913637794907633	-0.9283000465419411	0.07512009099511004	-1.3500050752137323	0.33031832570157793	-0.5107601299147592	-0.3038219645095119	-0.6749851035771219	0.8065694348822556	-1.8502609170640238	0.24168948583874225	0.05387818613765535	1.1790984507977385	0.3134147470488995	1.3501170572525647	0.8638955588671461	1.5879642389974986	1.1252589264273212	1.6115104457523313	0.1007750564228	-0.4632302578123766	1.4827237073071853	1.0527906888889629	-0.6738447672277019	1.3211042303433151	1.153708474599733
0.12443154710821408	-0.44503841572843306	-0.6220640999170962	0.7119045253649355	-0.9181146038983816	-0.9783212711473354	0.7081267936996262	0.2721382214178266	-1.6040629451504502	-1.1236110947753442	-1.0769578229237722	0.5679480864613411	-0.5479812170924775	0.06184818593269411	0.13451879461638525	1.8470322083192336	1.3072529588860409	-0.891370657258333	0.4527661104620244	0.3709913832300127	0.37295673153782716	0.8757042427169567	0.8481820093608261	0.7447166759264376	-0.9802773445746317	-1.1876480760009576	0.29214997855596986	-1.3710067893024118	0.13368290784664089	-0.3220103808827977	-1.0610604430702129	-0.6249335662149493	0.46406508318283496	-2.283200778316507	0.8933456944787667	-0.6866912605630493	-0.10671781819316703	0.23136815530675897	1.0606960268031373	0.48712794316620966	1.4978959308417372	1.1556700812175165	1.8168580331070596	-1.5249897141920679	-1.5049839710096216	1.3238151024150595	0.9074945869843932	-1.2785208565995023	0.9529680444355899	1.29854318579723
1.1452408342477742	-0.8233331886491274	-0.6507755540384683	1.2634798176469317	-0.4045756116138905	-0.4649889800445738	0.966925018389105	0.1320519274611052	-2.432323382791208	-1.520411515386362	-1.1701036032446548	1.0453490598425637	-0.2661693106857607	-0.279465554550485	0.29245388101710706	1.8512342650365647	1.8479532710433277	-1.6027832647290554	0.7841116154186119	1.112642302056142	0.711831681963058	0.7853341863265194	0.9155425310041073	1.7443308708787304	-0.8616671111121161	-0.7999196266451132	0.7651021921125803	-0.8119996199255229	-0.04428843592708546	0.2803499550231811	-1.2212984042836728	-0.1412107954004786	0.2743411128818735	-1.8555533460758797	1.5856292312779845	-0.8199944062915797	-1.120102539082851	0.42421087616473246	0.6648328440007463	0.13469363220374736	1.3860173175330324	1.2507633053019085	1.8231142959778033	-2.717265387566343	-1.6602597878797596	0.5589046875303839	0.9338425207420084	-1.4390071789695187	0.5076776160129985	1.274872900675186
2.1032955203708332	-0.5086358833328671	-0.2736045943803304	1.6209955897465451	0.21340261639111777	0.11155716527774416	1.0288028036739956	0.11691285199457148	-2.0798613200369096	-1.3678889842328614	-0.6679653411625144	1.2943271566080936	0.11634661470498903	-0.39212503998614	0.3648944578020726	1.574785782784302	2.21900046626327	-2.0384215175902223	1.0176064470348096	1.8222924480009337	1.1773032064024156	0.7498487325355644	0.6064201656101152	2.434794675257962	-0.7105175478913057	-0.14499534331728786	1.1312306337547227	-0.192630215971502	-0.099736181512821	0.8832291350823749	-0.7548718420168304	0.5038692213602848	0.30925494375156587	-0.7490411732278132	1.8382359887267878	-0.2632351683205777	-1.5781702974140346	0.6004515431553277	0.2398247965956778	-0.024644864843977196	1.354138321611576	1.2892530207498127	1.4906985856182449	-2.934103049820822	-1.0643413889338469	-0.36287405433862374	1.1000177622082212	-1.028185289480141	0.14363454401052533	1.0076472617540266
2.456093972950486	0.25542362988299316	0.2930946735622721	1.634207210102173	0.5151045846303864	0.38027285139214356	0.8049587144775191	0.05685243444185134	-0.797196226391608	-0.8503552299021031	0.1609912833652348	0.9312318255475363	0.2915585082186057	-0.05778455573244493	0.20543993390378962	1.0142422554401482	2.109315633522636	-1.8236302134198659	0.9366941600136924	2.026180280829355	1.2865915566921273	0.6628246716490632	-0.13523090352963593	2.3724309623854682	-0.7059297807302427	0.30075143890224043	1.050261398989803	0.03997968728479702	-0.055346377729520495	1.029613013506909	-0.01220667116832885	0.9164194525207348	0.4622002417713373	0.45245032741466407	1.3799448058301285	0.5877392012884828	-1.5312809578817086	0.40592389863958944	-0.15088678211351164	-0.0003980112954875243	1.3084590259247857	1.111599719896893	0.7941566353480043	-2.1738892993720103	-0.20359463991428256	-0.9687797264675915	1.17009691660292	-0.24864837046787117	-0.08493515136546642	0.46627965804192806
2.0163568569237063	0.9396376631427907	0.6609199711101761	1.2549138380144158	0.35357198582959903	0.17336813808197313	0.2882723131218212	-0.15058624432555787	0.5909837333850748	-0.2936476202668377	0.8050326088404913	-0.058737272540209017	0.12029424825325488	0.6519276445625448	-0.18905726038613058	0.26582097172848984	1.35389223651336	-0.9925236740894575	0.44637477011904814	1.4364809701883563	0.7382069724909036	0.3761729705798728	-1.0707721900917475	1.411024066850451	-0.8258642380376867	0.26711201423946573	0.4139326305557322	-0.21865584748305303	-0.025866346005262737	0.5181732608703619	0.48095641915539816	0.8455217783237817	0.5049514737025055	1.1252424656065252	0.2865562981667572	1.1119417624060428	-1.2645823149763673	-0.29736842240428263	-0.44921770499083286	0.05084779050729327	1.0160637219359816	0.6294336863038229	-0.11874782907441701	-0.9587462060112847	0.3890093132246566	-1.0618253274517262	0.8648516842970407	0.5122380231781272	-0.22858411950282037	-0.2969892125308468
1.0243587259891023	1.0529234594715082	0.5383030158423201	0.6099715892006606	-0.07609839840044899	-0.393743969391563	-0.3964239740878286	-0.48180712378003065	1.2326305661136112	-0.012268080739195152	0.8625625959089505	-1.3024513246227183	-0.31084493369278776	1.4002916677320714	-0.6639687576476065	-0.4823548850582429	0.09638787478726324	0.0319820675456311	-0.3327741322067942	0.17002147651844426	-0.38296902038969416	-0.16844515255357914	-1.81630427314979	-0.16310065934827775	-0.9125319387473053	-0.1689471409839153	-0.5745701715136086	-0.7204284613648707	-0.11127322052977708	-0.4545292022070013	0.3529094635663356	0.35046730171125606	0.23429188177185725	0.9904537623687006	-1.0709194023240265	0.884807269580089	-1.0773250736536066	-1.290747613590632	-0.6127516562801779	-0.03501514278814906	0.3021467397689755	-0.10585743783179254	-0.9734883966205159	0.014291065643487593	0.43710200688705964	-0.8145017948318719	0.08271846668469403	0.9296249795161191	-0.38229600783981665	-1.1342032835156883
-0.05512278485227902	0.45842311760759596	-0.051141585482249195	-0.025209773263878032	-0.4020614179723609	-1.0083453348229203	-1.0013461350347233	-0.8144883617276983	0.8026185196616689	-0.15535372770433956	0.3241063327299938	-2.2651551014576503	-0.7698272013000734	1.7849170797630434	-0.9994400961880177	-1.014624348741579	-1.2132536208796445	0.7257558762800612	-1.0906356501768528	-1.2767100399554945	-1.6437761678565086	-0.847479687154509	-2.0851201680367333	-1.730530717007784	-0.833778089011866	-0.675381081407887	-1.4985390615082421	-1.0841494850891045	-0.3019320444689144	-1.4081930404725123	-0.36988271857141153	-0.24278061176570936	-0.3809253160658529	0.267979202674441	-2.2201986910404514	-0.01668722717463497	-1.0881021727353304	-2.1017913246694335	-0.6375126813867651	-0.2869295740255025	-0.7571592932775437	-0.9183095049698458	-1.499361720724556	0.31497283377135454	0.04082357029679389	-0.596435554738558	-0.9742174526613369	0.9222444745000065	-0.6027978092015114	-1.8303746229979634
-0.8398060618360411	-0.5262974911019714	-0.7590742439858134	-0.3560237202433442	-0.3446610875514601	-1.3458050901997451	-1.2474666284326674	-1.0096437849095716	-0.3089349644572481	-0.630737370920106	-0.4131677089814907	-2.566310931204222	-1.0301034248823524	1.5786091524008485	-1.0449271195008694	-1.185111645988789	-2.019056826956852	0.8123076720984984	-1.4734195991476495	-2.2870494342181815	-2.514481183205106	-1.3829592980971972	-1.8548658293476328	-2.6364472681931055	-0.602066122048725	-0.9055686640647176	-1.9464699493891124	-1.063896028297936	-0.46893862967372046	-1.8728695796822157	-1.2663635908756625	-0.5629351850166534	-1.1506429318498574	-0.4928929048177059	-2.805034550292642	-1.0414536138750135	-1.1842432308071267	-2.2882185505192956	-0.5681064872321765	-0.560655900049106	-1.8025946969406417	-1.5916853879323765	-1.5650922515123447	0.018071056812419942	-0.4432177421817529	-0.6688413710648867	-1.8698615429622147	0.6574772691758523	-0.8553547933131858	-2.1726595048776782
-1.2188738578078926	-1.318357576948637	-1.127624901893916	-0.2316501240158988	0.09780786000293355	-1.241280458404276	-0.9683800673825558	-0.9929847988132696	-1.2884773804346874	-1.1566079334532415	-0.8080557203367581	-2.18196968062831	-0.9965212034296227	0.8576343164885769	-0.8064383204447406	-0.9956483043664551	-1.9589265090100292	0.42831707443777683	-1.2728049004660542	-2.4568591408488087	-2.668891655552722	-1.4918457653828814	-1.3520469702658555	-2.525906495904648	-0.36169822069993346	-0.7184557210183196	-1.7286531070018507	-0.68107125836999	-0.450229098713346	-1.6662099142844156	-1.777168883414362	-0.4394038197675376	-1.7538938418169445	-0.7811865369071315	-2.7147233640009105	-1.5181799449995308	-1.134081193135525	-1.7173395498907191	-0.4777627787236656	-0.6373067887757576	-2.3689671431247272	-1.9669203028225035	-1.237075648506429	-0.40920696174015764	-0.6648363062805057	-0.9767547180651077	-2.1726924086645005	0.39924643691383105	-1.0257972691303547	-2.0374194056380297
-1.3184883796328508	-1.4336380078683322	-0.8894222598325418	0.25936438028863407	0.6602457898988372	-0.758758519019082	-0.22780776634987615	-0.7928456933142238	-1.4554019166785612	-1.422677500071422	-0.5348497646802023	-1.4186223874196924	-0.741923526724332	-0.05265448006753269	-0.43445572273385225	-0.6038239990267577	-1.0855930669597476	-0.0018779114813407408	-0.5504128098024634	-1.798088480941826	-2.1464477729339753	-1.0696966738108962	-0.8794970625491186	-1.5256671852813652	-0.26805688568134817	-0.2438603304800369	-0.9745676978774616	-0.1597119694524696	-0.17366266257195936	-0.9760203471775243	-1.5536697758901308	-0.007799236766374357	-1.9203874236724923	-0.44055065703457613	-2.083008784146491	-1.1040047190880204	-0.776838712797744	-0.6592087170691163	-0.42706794122435504	-0.38999234364524404	-2.168787297496974	-1.997711637251548	-0.7291830589116304	-0.4730128076818136	-0.5073772930563414	-1.1970569133306468	-1.7199722883568667	0.3208395087323052	-0.9940722046434632	-1.4565120925625272
-1.3171807851319002	-0.7953352738261452	-0.15112972361829358	0.8276333522312282	0.9924618180355192	-0.1365484090781342	0.6715631263699091	-0.5227385101812131	-0.6992008452652984	-1.2727093637214208	0.30194552138839703	-0.6980771650962279	-0.4496469433746363	-0.7637097208270915	-0.12809362704569263	-0.2464764104912014	0.13827465631374122	-0.081794115219102	0.37729088214665	-0.7008927880868658	-1.2901108904886396	-0.28457446241756046	-0.6190652324952552	-0.16693524847940114	-0.36534928780689346	0.22655410735335224	-0.06257602729303723	0.24985869315796033	0.2706075052102163	-0.2100365323999976	-0.6774536096564374	0.3904748898465973	-1.5912580055449796	0.26667546386708124	-1.1894089783447261	-0.024672440322389723	-0.15967072860665624	0.3654066672848952	-0.43024259238354956	0.10274886270197053	-1.2930556868230747	-1.7447182365102367	-0.2809136696184357	-0.007480135695189408	-0.13848872669930795	-1.0065481600417998	-0.73703509554117	0.41273573271226077	-0.7240368843301881	-0.6241901209662754
-1.2827511264006421	0.21075151470015144	0.6656546160814814	1.141243221503992	0.8794063824239489	0.34629473102264136	1.3174159825290783	-0.3230029395062582	0.48429769640854137	-0.7960348397130075	1.234957935999191	-0.3066920757729475	-0.3045819376594102	-1.0184015012929999	-0.020742547371059093	-0.11374254316882264	1.0855784917494526	0.2816243453693356	1.0915683221699797	0.3049634569623496	-0.5206123812085274	0.49435931637366515	-0.5471006197379042	0.9068723482972006	-0.5590931987985094	0.4320366844240754	0.5775229364546689	0.4163215708762257	0.6654979666645563	0.269024705444199	0.3895673991558261	0.44149067690202337	-0.9538779560819738	0.8689304844205211	-0.33217036718071974	1.0615734029132258	0.4703918635370373	0.8846971398768071	-0.4529440935801236	0.5849210001027826	-0.18422990960729188	-1.3277112006002418	-0.038855609548689156	0.7226196249061684	0.13176602838860393	-0.3632977305452439	0.2751714386158268	0.5320490496667161	-0.3074385395427455	0.17229578124934508
-1.1538841554792865	0.9715493920610895	1.0916957265765606	1.0137406091208654	0.3616107490839477	0.5087136560948239	1.401712483993633	-0.2887230066435017	1.3526014584045156	-0.2635977844259185	1.728980881013774	-0.26499471497280563	-0.3902079165699055	-0.7894854424102811	-0.11455048328495228	-0.2418175026218263	1.314815705426227	0.8327078083377908	1.2835345443921755	0.8353037898743089	-0.10098840753729595	0.9029203365783938	-0.506584140478148	1.280606145063058	-0.6935154706191268	0.29277243591878127	0.685910882233116	0.3563705980966118	0.7968002461516169	0.3425591559213769	1.0910063993140906	0.06922428599905553	-0.3236977237807551	1.0091560652365086	0.27105357216066933	1.4914128461855052	0.816299253302507	0.7382208176815799	-0.4400482651655397	0.7833282284997738	0.6153140787119479	-0.8703368508315897	-0.003877514528911996	1.22476533505552	0.07783016160945415	0.42259769179412743	0.8270606548337612	0.5345578417224369	0.07633807823651136	0.6773536300699968
-0.8503975132151196	1.0263513413974839	0.9132027981689703	0.5106837718144427	-0.30071015032967663	0.34849204248177146	0.9034510864776115	-0.41391819456487344	1.4049939006163963	0.05748026049531624	1.5048828741125162	-0.37647694631579576	-0.6364358378095588	-0.25517146533742957	-0.2923388386306268	-0.48704258249816945	0.817236176287706	1.1701686051099138	0.914891604209297	0.8209737390301793	-0.030652950255418674	0.7983242113637286	-0.3617867539083237	0.9665376635711237	-0.659332469296479	-0.061744345097177834	0.3062773260935227	0.16961972725760457	0.5991465341991095	0.15480549516649988	1.1144832797532	-0.5092158582697682	0.05348793681119312	0.6633000497377026	0.5345199142524593	1.0326077689666309	0.726188085567479	0.14937994690137146	-0.34883317180885215	0.5964673550292707	0.7844521906173119	-0.46107027894564345	-0.059207915989862185	1.1292832151501075	-0.2819872700203319	0.8974573901105414	0.7312165645089728	0.38109961682695925	0.2686901737671772	0.78978764418595
-0.38923568674401643	0.3550421328871759	0.3139507007340398	-0.0885440572064799	-0.7752169287308033	0.036071251146748924	0.12727425131143624	-0.5795870648449558	0.672255703074289	0.09052644031853901	0.689488176839228	-0.3938391294372161	-0.8396838892657033	0.3029158274115363	-0.3882673473892971	-0.6013002548551523	0.011231291155541542	1.041077411381469	0.24197970921634018	0.48661957977440756	-0.10869039425914426	0.3462003639593754	-0.1080022293396646	0.35933626524025564	-0.44393497341036503	-0.3805117487990208	-0.23590189275140133	-0.0355011256537571	0.2220197705253749	-0.028758775290011862	0.5699097803018115	-0.9108651879948227	0.14965264799676659	0.12412385527928221	0.5119078233342169	0.03886133575492115	0.3046707016893764	-0.42251484475282025	-0.16312377262048933	0.18227682291566571	0.40863226722041274	-0.13487706255172477	-0.04894047095595444	0.44136754803750144	-0.6915010810583286	0.8053092888460353	0.2167666497307888	0.14648089514854556	0.24058344903344694	0.6153758818029399
0.10551233143827911	-0.6017385892184033	-0.2366863160853181	-0.45065942155468525	-0.8198199145933135	-0.17090154522416198	-0.4413935498354359	-0.6021809354093118	-0.35549463040783924	0.006029950471253738	-0.2843265666679986	-0.17958096365631673	-0.7522885704228078	0.6144867628969871	-0.2733158246448466	-0.37268915101277056	-0.5138240823008192	0.5139681189519867	-0.3129086216782049	0.1800008123770306	-0.09781516436934411	-0.08382360233289261	0.1438280275250351	-0.015396753398364792	-0.09862358277714842	-0.42837500247245985	-0.5029283948059792	-0.16482142967415453	-0.03755800159131885	-0.003157583801174804	-0.09820256810010083	-0.8118152240065138	0.15301179889139513	-0.21364536847318977	0.3655340387744738	-0.779248218935336	-0.1396084463554673	-0.5515952226312385	0.1137268534976859	-0.12331715779708259	-0.09044673793418154	0.12788168741085595	0.13997338205968304	-0.4662766587100408	-0.8155663143294649	0.3036204958552459	-0.20986660104530425	-0.05663202460752182	0.12290542275381586	0.40919827192770863
0.5013455356653709	-1.2008019507168772	-0.2805748497301459	-0.37627874780953735	-0.380409005407298	-0.055840673143365625	-0.3983466297749546	-0.3336008112582742	-1.071700279154239	0.09845146436110273	-0.940982776157494	0.2335594505794711	-0.2129646939107586	0.5101909022489263	0.08358140298573397	0.24234641253068426	-0.35083725097998686	-0.08220115761798578	-0.3814239030327278	0.16534632620618453	0.1258400554167324	-0.15341589917499437	0.2819047422071495	0.1898898742383117	0.3246455146273389	-0.09846353623855447	-0.18276270604358333	-0.12530517178126674	0.09114843340126406	0.2748665658493546	-0.39982927305440835	-0.13547739689346558	0.3152179306955099	-0.10797366208949533	0.2970210681151083	-0.8156146095824333	-0.2864213113346037	-0.07811346059452662	0.46679311468752316	-0.015211730202266604	-0.23577763952536535	0.384072855902405	0.5257524282018244	-1.095041330671977	-0.44773040622841576	-0.12374126322747833	-0.08099782193379677	-0.1639321929524091	0.12426529876537323	0.42680853518156653
0.7633269891228291	-0.9759314055064174	0.332954992271465	0.09134520162578456	0.40025658652818596	0.4391384608457987	0.34167871372350594	0.23102999595002063	-1.1144584100006385	0.5574341411408645	-1.0148336217347012	0.6933462843080145	0.7353447973909544	-0.020138331809665448	0.5971990861075134	1.0678401008938565	0.4840253089326195	-0.39488564886749	0.14964441122038666	0.49136911459649174	0.5184913735999676	0.22576193152818652	0.30271995464778373	0.9490876332363792	0.7928539690270356	0.5421990587485239	0.7225024224206722	0.16377943262231948	0.6696356601694609	0.7043320662762877	-0.1029961041392461	0.8960319877642341	0.749137133095826	0.39888872298721867	0.4490186977649398	0.039279832790028196	-0.018438293383562936	0.8169466645385559	0.8588582703297681	0.5727075332270153	0.19290731968233515	0.6881657980425931	1.0200315851546402	-1.1206425593716731	0.35775965459067666	-0.012458020673102123	0.7270263435645526	-0.18591153058055435	0.3788420928363923	0.762144103090024
0.9597215614951045	0.08528381419643537	1.3352744182192222	0.6939519357512177	1.2417040342297354	1.1611139034170523	1.4694056421650632	0.9039622334801509	-0.5219912402972319	1.2900016488562454	-0.5508599922099277	1.029513172104609	1.8062689543974537	-0.8037203871603261	1.0909410605341667	1.7705073087693062	1.560306417290198	-0.2839052448803732	1.061204185075838	0.9858124716204608	0.9165888743719821	0.8300149634944728	0.31814447759280445	1.879231598212776	1.2468415709107865	1.2772224685296756	1.8598588587990161	0.7045728992990347	1.4722090135033523	1.125038530337217	0.634236278731724	1.863389794177017	1.3170116381416797	1.0335413180445083	0.8150981051687864	1.325335253427731	0.4836621012909916	1.7185698755885086	1.2065760774038852	1.3938570275866886	1.0125875644738218	1.0390871887229696	1.452701221540315	-0.5588171707488849	1.3000657469226906	0.7205048058724202	1.88546935074443	-0.1652055036450273	0.8243654184911764	1.2698347892859592
1.15602856273268	1.523364920594822	2.17977185307359	1.1002085296912967	1.8209393005425667	1.794351381004462	2.420310554118135	1.36441552412089	0.3697938079475905	1.9279717352916044	0.17375920003426099	1.1321580050514017	2.555279902147763	-1.5167058656506376	1.3568323764174297	2.010036532543197	2.27856978469966	0.10553048863095409	1.8962420071702162	1.3588605161444884	1.134818090732256	1.2596797044397288	0.4515095179009478	2.450037931653605	1.5479481650311926	1.8177948580605139	2.674288907001616	1.3446792692093386	2.074900580721395	1.3915853361804902	1.373145527120322	2.342005800236173	1.6924578448359695	1.466940630579953	1.2148133014278308	2.296157931330625	0.838932273481749	2.1928344052183832	1.3752705666607805	2.0041831993282426	1.744349959683706	1.3437512411152936	1.6275637347759269	0.2857960501129094	1.9759588406469117	1.6687856559455163	2.7738518342884135	-0.11645389410533054	1.2035413052393413	1.6299877547762154
1.2974158367826127	2.649290273035143	2.3512451126012905	1.078698062648028	1.8809412609428506	2.0000716264711653	2.66135299723086	1.3194186072808367	1.1659340888256362	2.0354659123474304	0.8259255826486595	0.9734940998206407	2.576446640024075	-1.7946428314813179	1.236375805202744	1.6060432863260834	2.2025755437749477	0.46792163689457505	2.1868744427924707	1.353714648198699	1.052529155384264	1.188514285940636	0.7087924900159777	2.2674746676177993	1.4989461588067172	1.9089600253185894	2.6826953337688977	1.7822059217419668	2.077269407436404	1.4000364513090362	1.6637177433230197	2.0887351598892763	1.5639872256593763	1.4881653947442757	1.3724590702900543	2.3683906476155174	0.7081778031442287	1.9938109560205755	1.2225667148978066	2.005657960503025	1.9030994735251354	1.4348643242730654	1.4001008323173312	1.0222150251785271	2.0719231280940806	2.178402094867786	2.822456136522587	-0.010614071451766577	1.2070508813577543	1.5308151327635189
1.2033297909691192	2.903620386271855	1.6601896021971185	0.6086241280029073	1.3321027825938254	1.5888967502503308	1.97174082425966	0.68638553927972	1.6092284817652038	1.3926902728397452	1.173998577872016	0.5900388181559746	1.7246418046724468	-1.4046184862521114	0.6974490563581733	0.6388341590284361	1.2882765497053796	0.555732944938978	1.7017866229720888	0.8743092974738454	0.6561785869804239	0.5697750769883274	0.9368740842297998	1.2820263040375635	0.9641778162846867	1.4370044066646113	1.7374147477069146	1.701008960665484	1.3381686389189016	1.0907665965410656	1.3031294882267883	1.1440390999769994	0.8496088177970155	1.0812219978256457	1.0775924949694424	1.452887342827706	0.031708076247924294	1.1661425947425939	0.6848386949519059	1.2777520278945442	1.288955566027428	1.155553694298559	0.7553331843768224	1.3809538336835465	1.5074760640748441	1.7847655304474024	1.840517044840068	0.1801213199402103	0.6781680222474643	0.8669358947774192
0.7066617311686295	2.134300330567828	0.3525527228497321	-0.12363491292024063	0.31288274826894413	0.6370332273543812	0.5640423805161007	-0.3166339583867592	1.634584601439378	0.17033126248766176	1.1527836890953886	0.06144762185990873	0.23780956043863402	-0.4004322253479776	-0.1280323438653951	-0.569347964581601	-0.10878420829986861	0.33236937159503765	0.5820199982713511	0.03800101188944852	0.03917398028364446	-0.32904579699493075	0.9155283312311049	-0.1811140054469225	0.01551122386787056	0.4989625994625695	0.13437727882995149	0.9785607070622204	0.0860418556589067	0.4687036393412135	0.4342188243397341	-0.185150136489669	-0.22087556627414254	0.3907468976738354	0.3391541303124142	-0.02405947844329981	-0.8952830277268713	0.0088114544066633	-0.14487428971694186	0.06114970198337704	0.10678574966283172	0.4741594606034983	-0.15241379412746497	1.308868338552418	0.46741204297576633	0.5439860765079261	0.14039600855655088	0.4204159918386342	-0.2540796437247511	-0.1691587676907472
-0.16293034819225685	0.6535712648611932	-1.0223594369249456	-0.8293029539609855	-0.8329829170242607	-0.5258185015012635	-1.0206583870696484	-1.2488743495891879	1.306977335825895	-1.1289925136666121	0.8368443292962604	-0.4977057340853831	-1.3323965455411348	0.8458450816101574	-0.9762821565122426	-1.5887722440480627	-1.4335051358655762	-0.035875967457381384	-0.7155272234607906	-0.8677223643219496	-0.626752897654326	-1.0815178124200098	0.5234501781749793	-1.5784696933695375	-1.0215995002694742	-0.6076131668686743	-1.5069779652817485	-0.17644896733482962	-1.1726936792088054	-0.35581677364088554	-0.5564329851147173	-1.4486749121953906	-1.2158896710637976	-0.3703557554919279	-0.5733012114430902	-1.3954448058920308	-1.5729196136489614	-1.0684878873218489	-1.013187111709672	-1.1566356431941964	-1.1481358726320665	-0.4453774481383627	-1.0345039085846004	0.9295118721148977	-0.6823675770162362	-0.9752660333601308	-1.6139275653696057	0.597340996178474	-1.211607240448748	-1.1680955583411843
-1.1109694630286477	-0.9375535498379524	-1.9031975466060305	-1.2600066221820712	-1.6820436296524715	-1.4643340077628442	-2.1844367639898987	-1.6698621219350411	0.7399387301804115	-1.9373636467300153	0.3713398012969441	-0.9480049856877342	-2.371019510835536	1.7933719056609365	-1.554920572959971	-2.0708772063181677	-2.2129969221945918	-0.32184802774173793	-1.6456633881785607	-1.5086037070510827	-1.1406883485922343	-1.3478780816491092	-0.14553698405061266	-2.407012220303826	-1.697067380124095	-1.4923482638051548	-2.541980168555357	-1.281594415757522	-1.9082958154572083	-1.1528909962918161	-1.2608867584846615	-2.2323552988014734	-1.7391498981489486	-1.0059911803189656	-1.2505115110173664	-2.1318977889642166	-1.59145287816514	-1.723287442935713	-1.6048737932270383	-1.8897111550225423	-1.9595548616946985	-1.281891039038117	-1.5820380206005271	0.4335780749003446	-1.5507431520002648	-2.0383142968426835	-2.7466503291003854	0.5805992545312524	-1.7658929301881068	-1.7185501794530624
-1.7110198701943748	-2.047919757089021	-1.999118806594063	-1.3136986078500512	-1.921144871021822	-1.8493703121584066	-2.560924252663332	-1.3851010519675189	0.06458540066567789	-1.935251186716567	-0.0909095476025766	-1.1598002921297519	-2.506412811576027	2.008815778569152	-1.6754283806852421	-1.9003810036172801	-2.2647749292276784	-0.39697735282534186	-1.8539932700403408	-1.6557660716546778	-1.338638744276417	-1.0593069460322824	-0.810247691954693	-2.433698274896553	-1.6878158818725373	-1.8436443884335605	-2.621169911366688	-1.8325582898926345	-1.8461480612417758	-1.637957359379002	-1.454503452009561	-2.3225527687398295	-1.6453034318524542	-1.3831310856374905	-1.3707843633486947	-2.091047928387597	-0.8892549549840351	-1.8133799852235657	-1.7013638997670801	-1.8968484024191063	-2.052692158230235	-1.7050360974177956	-1.612411149212319	-0.016076420741731764	-1.8792578188643785	-2.19417283837064	-2.9051481714149516	0.319692466377266	-1.6814032501684928	-1.6311237782802992
-1.6680351020850432	-2.3581082953456396	-1.4104559457172359	-1.0568673281262246	-1.5072865319524569	-1.6175192633689428	-2.1661502459704383	-0.5630280255433392	-0.5605641082296373	-1.219274740559147	-0.42815499564705256	-1.0705767516655356	-1.7987328192434804	1.4148214212050623	-1.3446439182707801	-1.2358668100544088	-1.7348057423588337	-0.2953421264627832	-1.3526505191063876	-1.2951739061121827	-1.16184023917555	-0.43419661916309854	-1.1647137930087454	-1.7835084324457224	-1.0112772759624502	-1.5811185248926665	-1.855066242646871	-1.601961457249096	-1.108378402544289	-1.6109359534747796	-1.1746537014232818	-1.7869117625857411	-1.1006275117473456	-1.4469586557960192	-0.8960856342572837	-1.5135365396795586	0.19363206424661542	-1.4316376655617264	-1.3048628604747623	-1.2862878905957191	-1.5060586017487132	-1.5553997959519963	-1.167603911642907	-0.32240131929793264	-1.6364695071753497	-1.5265647355453213	-2.2061726176814664	-0.09779778432176932	-1.0505832686520264	-1.035656673527048
-1.0268551096329324	-1.9229918817858351	-0.5346435387433388	-0.6641629863710491	-0.6973056001674419	-0.9865448766698344	-1.3410653724743897	0.357642526758288	-0.9591068205239457	-0.2249400642455284	-0.5717221176891588	-0.7303100913495456	-0.694134210824158	0.3486092460739624	-0.7582668177642325	-0.41925153752536853	-0.9715666331637942	-0.15302158172468727	-0.49276616388740624	-0.6346179246437287	-0.6948595380839452	0.1713414007602243	-1.0665829130950375	-0.8484253060749892	-0.04233998019852309	-0.8986544463427676	-0.7293388288335837	-0.7844038795652866	-0.13433225212304611	-1.089465821920178	-0.652608610888114	-0.9314763991949625	-0.4578793194544939	-1.2241016559406013	-0.10516502072940409	-0.811522956786567	1.108344695204479	-0.8349082185606511	-0.6432955103669433	-0.43189128027640666	-0.6679721966858413	-0.9434392550034184	-0.49809724095832747	-0.4482464986073221	-1.0118247202129966	-0.5500067198673803	-1.1247426571395065	-0.4802047326032274	-0.232999655683893	-0.29287650431433143
-0.16420030498770236	-1.0867847500155041	0.17251355341750943	-0.31751814998644196	0.08697117307408556	-0.3184764363831295	-0.5351266041687501	0.9203762511717538	-1.0018282125840485	0.5387411219921949	-0.5196898604021323	-0.2928860459406367	0.2333019304324307	-0.6238041544221008	-0.19360585377170836	0.1977497126027674	-0.3264109935823913	-0.08696633885447928	0.24822675227189403	0.003412149363093549	-0.14056182561074906	0.47581726708446626	-0.6211548831067758	-0.07248455193283243	0.6995178727868872	-0.16123309484729736	0.17852693915963783	0.12154114431328489	0.5731321975772925	-0.33250362420210505	-0.16202523493559665	-0.1486698542838765	-0.03453731409220035	-0.8172622866408658	0.5683924270193162	-0.3118284641611668	1.419643026391497	-0.30697401567915644	-0.043555538928954314	0.24194374022812498	0.05358802050915384	-0.19500520424282658	0.06958028265897925	-0.40242498382012537	-0.31490096238850956	0.156454045143882	-0.20734678219427957	-0.643637002081718	0.3624456920620085	0.22256361575619157
[truncated: 72 more columns]
