# Supplementary material for: Diagnosis of autism spectrum disorder based on functional brain networks and machine learning
Source: Sci Rep. 2023 May 18;13:8072. doi: 10.1038/s41598-023-34650-6 (PMC10195805; doi:10.1038/s41598-023-34650-6)
Supplement: Supplementary file 1 — Supplementary Information. [file 41598_2023_34650_MOESM1_ESM.zip › matrices-bold-time-series/ASD/ASD1.csv]

0.41258500196900044	-0.5415169387358485	0.848449289656654	0.013983808174279279	1.0321081112216153	1.2359989268389242	0.1718241639387138	1.002525876220259	0.9868283771119248	0.5689983425539343	0.7252328879776376	1.0493820715343694	-0.48812958914944876	0.0	-0.159305246182377	0.045472999465727706	0.3659059825185426	0.016133682252380082	0.3202461263667725	-0.05573275570945509	0.9931342088186195	0.29930287625709046	0.36196890826992717	0.211692665172296	0.3837887742753625	0.6742737675163498	0.5953056074929326	0.5010090585142024	0.7440673228566446	1.1878478210605057	1.3504449752337557	0.720284604921497	0.161671034719581	0.40980527500306346	0.01666361228976136	1.1880696008645415	0.7960939891859425	-0.0918594670024878	0.5899276982418348	0.0930092278669914	0.61129768964501	0.9119469674812763	1.0804967678378579	0.8466151154684506	0.10726024552162805	0.0	-0.08332468357647835	0.7170309524988023	0.5111775639530823	0.6658880224921465
0.7608381592244877	-0.8406604734957882	0.9853998867258763	-0.24638177786329973	0.9893469560147533	1.0373556522691645	-0.06354911078560077	1.0625006974551985	1.2263112627775292	0.3372666645175918	1.092589528738706	1.0679631122808246	-0.6757940333988408	0.0	0.06651757334920208	-0.05817538182964898	0.12055984457484535	0.8365572906889768	0.20457910790418551	-0.09930812312963132	1.2680872678209882	-0.43808802228951	0.4098499168222556	-0.010439736922833558	0.3977972524734917	0.5083007169347007	0.37710714797831457	0.15504082808095554	0.4949584548291262	1.8235505764825746	1.5599539636794582	1.0650412586106384	-0.2533857159703116	0.3931825598385751	0.06452003104941383	1.37938969440718	0.5658499636219831	-0.15519443591026347	0.8024082314719433	-0.4338161750326292	0.49567653556129687	0.8723899715329024	1.2904932546287473	1.1094766533607396	-0.1546214068718751	0.0	-0.1891156712513884	1.1206882063799715	0.3247217540702656	0.674007214192124
0.7937058060574408	-0.7727163143706693	0.9202843455867364	-0.3659446056435838	0.7709612388422568	0.4001919414953428	-0.29642687334231926	0.6959206824930245	1.1910475255614197	-0.11282121536691589	1.276179731783865	0.8610880605805907	-0.48367791539647187	0.0	0.34720347341054536	-0.15496301537075682	-0.07398299436065181	1.6913766020751553	0.15158459322842346	-0.06486957296364872	1.1221058290353156	-1.2017056153736365	0.47218721432582256	-0.16369961049242374	0.27907773350667997	0.14614223724020253	0.24947063169540365	-0.3521171667155333	0.22289386505926315	2.080333664035745	1.2690168904517456	1.4956093507407047	-0.6719588156873076	0.2714084396001454	0.2181933969325482	1.1223465097741547	0.17258061740474903	-0.09092130582797688	0.8514115871568024	-0.8783846949698478	0.1966894890875946	0.7043456551470704	1.2751858328034378	1.15363276773985	-0.3427899987249349	0.0	-0.12352893837231171	1.4800301484722613	-0.02339699161598457	0.46518230363896323
0.432247854551064	-0.20902503637760106	0.7534968180733661	-0.2016788147004904	0.5487762055164911	-0.31924349038642247	-0.2922014089748616	0.01358645520612658	0.9069233655888783	-0.5064271199084053	1.1975457029108383	0.6563368495195364	0.112900928918129	0.0	0.5241197555299678	-0.32575156057597277	-0.09457637071371179	2.0514326608195734	0.2875958558451071	0.03082869895106959	0.6888480662073806	-1.516582260606339	0.5779028003049872	-0.14892626416205068	0.11212022146101802	-0.19098377594121468	0.3536131919913983	-0.7209495542902109	0.12994772478091657	1.8690623495437426	0.6425085467179745	1.848132200772207	-0.9965261763281538	0.2688793382629596	0.44566973167757307	0.5166658168840433	-0.13154838301917046	0.1786971426874703	0.6113571643158763	-1.1167306857784272	-0.11937586466565044	0.6349854115849873	0.9814841387159601	1.0433928113284656	-0.22739253365569087	0.0	0.19288098317448243	1.6821550752788705	-0.33999279992698433	0.1463602466537905
-0.2196414044760953	0.6405863875107907	0.5675690653930554	0.22561135068002172	0.40350603753273906	-0.7239467993871652	0.06387389628013573	-0.7256601176121973	0.506425394488319	-0.5804185415337818	0.8907327170526128	0.6554996717276667	0.8468085300713004	0.0	0.5352865640030805	-0.6325425658076591	0.007154409340871177	1.6334680695676917	0.5654333305663809	0.1162106735500014	0.24515664880541915	-1.1192959283737334	0.6870704550298171	0.01719704612762789	-0.0019188281246144427	-0.3346131468275228	0.6210889477682712	-0.7379212903687801	0.2234288471323568	1.3184641066943599	0.013043803746741642	1.8555815885648506	-1.2094943435459518	0.5765162220908719	0.5927614886576107	-0.1835295901197155	-0.198449900891769	0.607067022352368	0.07253532687854966	-1.1687504692668915	-0.3070416448180492	0.7593080477833276	0.44828768729998497	0.896112168896095	0.26621957021988696	0.0	0.6880352556143317	1.583744342293381	-0.49133153487191056	-0.14871281715276835
-0.9183825940031848	1.302987293281695	0.33874765657739886	0.6992068769540545	0.2681275803581781	-0.6235611054063646	0.6413239683650587	-1.2537171600985964	0.16440181575291282	-0.2699381514063069	0.4924891494214037	0.8804927858165926	1.3001161522914393	0.0	0.4664863790092768	-1.0103145028812346	0.04739615172734647	0.6059211520002377	0.7790071042579076	0.1123417188509159	0.013562930321378501	-0.15504379619251613	0.731384871172271	0.19827336890565636	-0.0015772437466241727	-0.2813233518801565	0.8175382192173537	-0.40548910170609664	0.30690916815826225	0.6758320052876647	-0.3277788203943383	1.3001008419586992	-1.3143819726042036	1.1641745894408937	0.46818084689687345	-0.7098400703319849	-0.07845858152443401	1.0049473862274874	-0.598176575397905	-1.1365437444418884	-0.35434252017037426	0.9408379092414753	-0.17149107452473783	0.7773686630160499	0.9644840058882292	0.0	1.143006409835151	1.0815872650818226	-0.48579763352308886	-0.3235137877379659
-1.400737458219615	1.3343835257394796	-0.03592959883066235	0.9083341042674623	0.0027875592571004926	-0.1419787216438678	1.099416031102365	-1.4277524515784823	0.00879592578933744	0.2326192767851212	0.1687915883709057	1.1538410248017892	1.1796283482603203	0.0	0.47671930704536764	-1.2473394122085841	-0.1309198002566212	-0.5032433130571056	0.7153458980660611	-0.01638239198709966	0.022493555763051443	0.8757555356085839	0.6853675261606774	0.22066579079034324	0.11153792419433138	-0.17952365416589303	0.7211676754474732	0.06825142026827846	0.15066801401511917	0.1510866261896506	-0.30514148930321205	0.18730895117265003	-1.2729748263504965	1.7363131647643073	-0.009752238439815751	-0.9158353705874052	0.038690537703113544	1.1263382635215398	-1.103663589432851	-1.0821196306226233	-0.3925916655255333	0.9064696778297712	-0.6564590223262683	0.6439632580423773	1.5131693599771097	0.0	1.3013832671130519	0.20549837311911953	-0.4439951792183896	-0.343027815489689
-1.514291278912358	0.6391701703624139	-0.6150184429246087	0.6383684222717575	-0.4622284985161027	0.3800059832463831	1.0787928426427138	-1.282926117202128	0.05146600668874537	0.5938213036603077	0.017605350315845106	1.2296928566520287	0.5323843981955317	0.0	0.6497323966924939	-1.1006625885573784	-0.5081777355715001	-1.140797650396747	0.32932474726332683	-0.2481481310736955	0.1203540078934737	1.3974319177774226	0.6008323502387072	-0.007264316459372166	0.2845086764306807	-0.20697676443522714	0.3002899910652926	0.40322320010795326	-0.29182408167044915	-0.19006219808708857	-0.09239534055121705	-1.18487954741209	-1.0126341686569347	1.8899378510620501	-0.7094554348809727	-0.8354461916528733	-0.018858337936289316	0.8171160914807313	-1.1665686224619092	-0.9557235347716881	-0.5891256906297001	0.468876812577144	-0.8247657870228025	0.37746069689337874	1.5754376565622545	0.0	1.021249138104205	-0.8409401296046899	-0.4855921735007869	-0.22495345692572666
-1.284295102076303	-0.42000195484064573	-1.3005805028398305	-0.06687294588861772	-1.0314579105961126	0.6133798040699971	0.4334593267887023	-0.9793578169192682	0.17939101954247524	0.5555333211774951	0.012071033921894065	0.9778314447201242	-0.26481886974339136	0.0	0.8915364571792291	-0.4837259930928415	-0.8694534515563443	-1.0772944534159452	-0.1976557648029989	-0.5315184692030827	0.12042999372806805	1.091960607815868	0.5674627497299662	-0.4175058422766523	0.4407231365481671	-0.43289128034047	-0.24536480203862604	0.41054691693064593	-0.8008336290882527	-0.4204611296336654	0.017713744669170254	-2.3334184547441525	-0.5060342032379931	1.3835435133645422	-1.3134182622456994	-0.6385209795308219	-0.2739400714204054	0.13114362513896216	-0.7003759835169096	-0.6449272666921573	-0.9990187672516257	-0.2959327621227122	-0.6431711474033511	-0.11583880008832642	1.0378302815136795	0.0	0.37120212075136755	-1.7451542026088867	-0.6234570871947599	-0.023868826431089195
-0.8790061642422086	-1.2226273886834658	-1.8446056695195419	-0.8847811017540064	-1.474030723811024	0.44537514553013025	-0.6493563242816066	-0.6843866823192826	0.21827532642633515	0.10441869610638131	0.028084344216218297	0.48299727072171517	-0.7484703140911714	0.0	0.9696442620161947	0.4128934308354272	-0.9385915910375489	-0.5334099155640146	-0.5667089599810833	-0.8212967986283837	-0.04224998871262092	0.07775304485776946	0.6281865463170229	-0.8005667899344707	0.5059651114443448	-0.7630267947521431	-0.610305559836705	0.08478872420721774	-1.021584202912522	-0.6529726300266098	-0.18467442014422059	-2.82628584266235	0.15232519980660034	0.3309703629315473	-1.4779544669005114	-0.5153809122215491	-0.5896987813202933	-0.6709027203388278	0.1124016233607256	-0.10954174219024017	-1.4882171213379256	-1.0599262031244898	-0.2561097573500488	-0.8097664767190683	0.09085252399321096	0.0	-0.3957816386113374	-2.235458404075	-0.7452224601486673	0.17927504296830954
-0.49535398073572806	-1.280801691758346	-1.9867091900843912	-1.3672906818606803	-1.5579691907696431	0.03131523310588156	-1.7252538811504876	-0.4669903671288985	0.04009572403352447	-0.5208539238713752	-0.056810165043889416	-0.014141045792458827	-0.6764133808881208	0.0	0.6841537549705765	1.1806043256114769	-0.5665975299551101	-0.004088816834928778	-0.5593051553275379	-1.0817206610904984	-0.2620887078581499	-1.1690279778119381	0.7231148312192985	-0.9124614714706638	0.4312189289028403	-0.9997249965905062	-0.5809444987626267	-0.4160105620977167	-0.7210263222099524	-0.9314423569478262	-0.6806044186484832	-2.5062668881040393	0.7594894835041902	-0.8281785280794051	-1.031070062775107	-0.5565284563789842	-0.7740360400141441	-1.2513348440184004	0.9012112609879751	0.5164246573309357	-1.7929930209854799	-1.4442204257110312	0.10183075965058618	-1.53461361890473	-0.8690474119277269	0.0	-0.9759201599989948	-2.223571102902344	-0.6914727230532814	0.2951759753226889
-0.2347422411586568	-0.5523427541525864	-1.6246467056088245	-1.1873021101539198	-1.1907464685753555	-0.32479153044073855	-2.3215334638452974	-0.26766950592741356	-0.344287617554691	-0.9868947120958732	-0.26121456541677895	-0.28862650565640885	-0.17860255207130746	0.0	0.05109919405300147	1.4231891822857332	0.16739556530852115	0.08840527039218969	-0.17518028149662662	-1.2509484014833736	-0.35236772279103046	-2.0874962831821455	0.7189388401065704	-0.6068071629611073	0.21782907770152785	-0.9656850566520669	-0.16120786011792104	-0.8681427931591033	0.025202908290102063	-1.1926931952896027	-1.2221653270079709	-1.5614490914495303	1.1219284412015513	-1.578899964006827	-0.08031360238213035	-0.6920158015538146	-0.7071513158785203	-1.3777788851963957	1.3118437677132782	0.9630161493137765	-1.6816341630316525	-1.2645866256578742	0.26173878616953605	-2.041893842015585	-1.4535536408822092	0.0	-1.1690998581147347	-1.8379392794651623	-0.36612931885321975	0.2680606060453163
-0.045821299710582145	0.5462226293641913	-0.8846971843235188	-0.3311088919218122	-0.4679322355241476	-0.3681875365232459	-2.1787211098551906	0.04426454180030958	-0.7655644684648958	-1.0754752641276115	-0.47189673425153006	-0.28587060454434715	0.3597923353119291	0.0	-0.6482253960685039	1.0168152004689524	1.016050258422941	-0.3303661542105456	0.39053867726886315	-1.2080469319021423	-0.19562486966581444	-2.3211194820789793	0.5117399752617008	0.0858773310129017	-0.060930750858922036	-0.6028710698521721	0.4555076529091326	-1.0851511447180933	0.8659748758857502	-1.321152055840969	-1.473913348460213	-0.40081818346345877	1.1954692682605716	-1.6410356788546205	1.041663526926438	-0.722802287082437	-0.39401022612509773	-1.0429982219094538	1.2103354919428164	1.0026431847394437	-1.1067377292029588	-0.641054809028572	0.23442563496361743	-2.1175545105379885	-1.478304903983863	0.0	-0.957445826210626	-1.3164252112531225	0.20417809340635634	0.12941194670781964
0.22850182931494015	1.4375311725909181	-0.034048972995084435	0.882187879387794	0.394565720282845	-0.03864079521568206	-1.3628072663796116	0.5688626615583404	-0.9706494350357667	-0.8009169002834359	-0.5186536531649455	-0.1447304114303844	0.5945874574076904	0.0	-1.0131060426646739	0.21591543490190737	1.7320910993399206	-0.9638917489858524	0.9038405813672818	-0.7982595541530112	0.16436875241365445	-1.853624195431178	0.12542752205493077	0.9734401657729302	-0.2654156485072338	0.011735345206580977	1.029449199729379	-0.9711415680323148	1.4115100839847656	-1.2461621446276772	-1.2064276649207797	0.5778132071384319	1.1284046652938704	-1.129666173291854	1.958439531620957	-0.43072223855059977	0.08313082374404908	-0.44704277462889747	0.7531993784774235	0.6448507179206601	-0.23938844064040468	0.10364990176805305	0.18945264728809832	-1.6782025284899997	-1.0256523764493595	0.0	-0.46952739739926697	-0.830630067194578	0.8974772396356658	0.01792056435730174
0.7265070294081135	1.7764170901052145	0.6962565518331871	1.9660152185213	1.1832345900459438	0.5169719562444018	-0.1965626063331657	1.2958942838333465	-0.7579346431688361	-0.36061901705261074	-0.304756768012576	-0.07569910228289349	0.4743123534740739	0.0	-0.7842561054750801	-0.48770296638196015	2.2093999361908447	-1.3694640928621593	1.249945219341222	0.06764309522282429	0.5559169477543104	-0.9390943557407684	-0.27815277418229195	1.7939698891774831	-0.24427132950563354	0.7249712730021581	1.413278921361287	-0.5194502876567225	1.4972690784420253	-1.002540656598093	-0.4273284381910052	1.174157754910556	1.1534226228060867	-0.4563575043941808	2.4396960881101917	0.2858246643200285	0.6502254183526022	0.14084473954236765	0.2733720217620977	0.1860766450602523	0.6400776005813343	0.6701631188743811	0.3008246406158545	-0.8032510374514731	-0.35280898210481204	0.0	0.12583631937985992	-0.3722636035908169	1.5749562076250823	0.12199645948331464
1.4426988873282716	1.6518318546963908	1.2357195849265252	2.5129994308190557	1.7721891706377078	1.050217800882151	0.92624513750822	2.0943495512244343	-0.09949589242448376	0.03340879865730361	0.10120939110157443	-0.19049046922775933	0.25683848856095026	0.0	-0.044856836780002914	-0.6764651253613588	2.488581373738731	-1.2582389920673154	1.4650189709346937	1.2936714639486988	0.8038065771650091	0.09084282940720499	-0.49784769804391016	2.324125596606978	0.07166881736196996	1.3842084386210811	1.5867690351807469	0.21052765027487186	1.2728534613460947	-0.7076326537112623	0.6201684674114385	1.4155418811382534	1.3955699683667946	-0.042486649749533915	2.4817243595334926	1.3200911989001192	1.2769561476348108	0.5428841914164154	0.05369164674965052	0.04317048747325482	1.316460572720732	0.9554922257366835	0.5690284948920827	0.3013546928829548	0.2765353734111013	0.0	0.7082392227637975	0.20646313693425622	2.1399603810820844	0.5531356126606426
2.184961487791363	1.4540175938791906	1.6476858810966863	2.374567525938537	2.1218421362763373	1.3513398990667482	1.718920770257739	2.770696353192173	0.8214333047811798	0.3099304004447656	0.4856515922133848	-0.41411986641524906	0.2797284490077397	0.0	0.7868668387916202	-0.28556139073778103	2.634481719667646	-0.6634434843598708	1.624015552185154	2.554490055501963	0.8424545806708754	0.9984020844396735	-0.43490034403492267	2.445154017249365	0.58886639456292	1.8793456680907834	1.5850427760915449	1.1059683638444024	1.0478549922158629	-0.47567317116576463	1.579844819090082	1.437775948114384	1.7443753632345342	-0.04687094112159693	2.242057725891552	2.363490438276375	1.9292150485354256	0.7476335942636171	0.13838111549381465	0.4609921127008524	1.7539346121679573	1.047014509591405	0.7647905525492856	1.3773615759513922	0.7208093165908844	0.0	1.215583149097497	1.0207698587349525	2.535536555779027	1.2266713056708467
2.6507893193147596	1.5159177118552853	1.9822773901680872	1.679126847002733	2.2188954214007697	1.3380915750828495	2.075707776283735	3.153446820101128	1.6835165247112414	0.5635693099562225	0.618130078931367	-0.5458044058241684	0.6632262240408695	0.0	1.186873412320824	0.34573575203178397	2.603444416222978	0.11772200366768125	1.6935859770955044	3.393411964971135	0.7319033873596447	1.6898257555116192	-0.17216178711365449	2.1464554799345374	1.0514718308634874	2.1412891862428762	1.407755854475245	2.0002272204568	1.0182891429760392	-0.3397445517258203	2.1489446855905294	1.327799348559747	1.9052277915937068	-0.2961943174675864	1.8931316842078125	3.0202237962043204	2.4915388035163404	0.8568473205597869	0.31098025826399284	1.2972538684043537	2.069988568588548	1.0626033891168307	0.5641554084256034	2.188764538228423	0.9767503069237723	0.0	1.5877517035366446	1.979519038319944	2.7029715105640086	1.8502420237018606
2.587848429161232	1.810643116017413	2.1481625982274837	0.7063050541062621	2.0306872258331867	1.0588351287272535	2.0314084223411886	3.152045736187018	2.1733345020972656	0.9343387215908031	0.40310752701616753	-0.42162454064111	1.179381398493408	0.0	0.8375326038249811	0.6959018932758357	2.2308028096000307	0.7368652098204943	1.4948215660316055	3.436865460396757	0.5743575330616841	2.149481347521188	0.07346853608050166	1.4907005870653494	1.152027976908848	2.1281841494363576	1.0035558462295116	2.684160592951816	1.0953405560088951	-0.24488970619110273	2.1971103421831075	1.054023483525914	1.6128034203785768	-0.4580680633346595	1.5079074553103102	2.9836782074095423	2.752047023035378	0.9562633035009287	0.25594739156016505	2.0577537826063184	2.3936732864694927	0.9893298296996461	-0.19823383246691686	2.5748106830980224	1.0983255933969756	0.0	1.7163065902006387	2.7556332977866513	2.56434566795855	2.0633188603105164
1.9486040132842133	1.946389772194289	1.9352406873785206	-0.2766782155779151	1.5248149273109795	0.6348555465374983	1.6726982203713832	2.7644052791103473	2.124983128753649	1.4392957251497416	-0.051178057024139224	-0.05616537751011691	1.3959997363364123	0.0	-0.17724305355289907	0.41475326979565175	1.369602018150483	0.9951793207537694	0.8312336129239551	2.6069189372141706	0.4095515522090265	2.345449023682817	0.09585239675951283	0.5818249723456134	0.706529690431776	1.832105431521936	0.3457682050634725	2.9521987494735193	0.9807980437353185	-0.11841898964347308	1.7854596663389704	0.5301248701075644	0.8557597983991766	-0.3212194656859581	1.053688746725127	2.189007992571434	2.4965175705856675	1.01560631797725	-0.20496289056393788	2.189886782129076	2.719728641980291	0.6719949197596761	-1.3372321391565822	2.478166816667557	1.0997636545289904	0.0	1.4678685706407528	2.9500424428120997	2.0694675647700556	1.660791260835483
0.9446108462238939	1.4729696568734536	1.1947601299929114	-1.1059086742861592	0.7378102458085907	0.192319505397314	1.0804337279594278	2.047549664577502	1.5796019061598843	1.8937229973241678	-0.4983977086365817	0.3424297475292665	0.9937559871538613	0.0	-1.419590363167397	-0.4276458555853796	0.07727839816560814	0.901974749864124	-0.30819043765345905	1.1927133273331347	0.18011865405540645	2.198041167225082	-0.16231200145460514	-0.44141350339728225	-0.21196660935637288	1.3050189190548103	-0.47717977191317834	2.6768841252007873	0.4363355962566093	0.04027273576540188	1.0957834526441261	-0.25161651498207405	-0.06490575819005803	0.02744125378900688	0.48120712165651935	0.8596549033910423	1.6613121605398815	0.8972649659531441	-0.9646060835926672	1.4537637807250434	2.8744560980175082	-0.027589136266757668	-2.348718903542263	1.9511441794730506	0.924066446913504	0.0	0.7818716219109948	2.353721609997006	1.2784894887757956	0.7508679459617236
-0.04066381905891364	0.2701316004417501	0.03762380236550486	-1.7038619921641889	-0.1759423233136768	-0.18071589460672227	0.33404601397948563	1.0888233570025185	0.7401326679294791	1.9953578400465095	-0.7122002035268781	0.4956206972479261	0.019531435137639205	0.0	-2.3542909753716392	-1.3668541276446875	-1.3117593561396095	0.5858114744802297	-1.6425953294541733	-0.2809226222873283	-0.2044183954971755	1.6362020614048054	-0.5783154512955431	-1.399005255572958	-1.2793789260431334	0.6697865687866935	-1.255964183772048	1.874569151150742	-0.46944770966355515	0.12802623913060465	0.3261819172671582	-1.1354363141206198	-0.7099818208894779	0.2602187550841744	-0.17609652146356788	-0.5835491590180794	0.4284256282793538	0.46854907729000733	-1.676901320046919	0.11718853433401771	2.6267355550464258	-1.0332831573983337	-2.68269250829003	1.138481210569414	0.49837090811375295	0.0	-0.23164675489767791	1.125997558975295	0.3979474621503101	-0.2824737744526246
-0.6397624310734499	-1.2858847501913315	-1.1304405154682156	-2.0110574821593037	-0.9755268651086259	-0.4472954319084456	-0.45325116109375074	0.004055747181785496	-0.1429551250194982	1.5236495120606344	-0.6295449008628777	0.22925962593471236	-1.1168770445721676	0.0	-2.646699239830309	-1.830858546643848	-2.31808408404646	0.1621493379657387	-2.7042953857418732	-1.3198043914853392	-0.7607723911372325	0.6891959971513795	-0.9446157975156939	-2.0838698964733386	-2.08205211542968	0.08482575726413402	-1.7682755017124354	0.7197960018219524	-1.3482667758212725	0.0008171637438483012	-0.3842998492603501	-1.843276731387868	-0.800862896985897	0.058530444495391805	-0.7796059850899412	-1.707901125358573	-0.8285990926732426	-0.2672945973468554	-1.973087805293888	-1.174243011161178	1.868494010477717	-2.000567586725246	-2.099371035754051	0.23397284676876143	-0.1736162779138781	0.0	-1.2871055540888243	-0.2505796587831273	-0.29470528705376803	-1.015279910093988
-0.6870517040743168	-2.52326360366657	-1.808848195179574	-1.9567343492953684	-1.4417923410542564	-0.6163323650388136	-1.124264566243099	-1.0457845242983235	-0.8849049852472086	0.5157544425459666	-0.383497281293276	-0.4175051273921307	-1.9047347125999583	0.0	-2.3164029051894075	-1.4991366589450308	-2.5897360208267095	-0.32659503086476804	-3.109640573795475	-1.701566677964903	-1.374318457834395	-0.4671513119693535	-1.1142293054354107	-2.3177739352888027	-2.343029018741853	-0.329141883369331	-1.9245511942754663	-0.5072639730619569	-1.748721003088063	-0.40576706203506485	-0.9704563044385716	-2.1199261884517644	-0.4293984233332275	-0.6275427542142448	-1.1609357224819856	-2.2518930911150585	-1.733533545062482	-1.1220444582797597	-1.7060782785435051	-1.7825658263924213	0.7333928074246052	-2.484111246547743	-0.8681252926547857	-0.5806993886477538	-0.9610223772677392	0.0	-2.0441750811998713	-1.2297448676744704	-0.6166543899078019	-1.2691111339609398
-0.2962959356487495	-2.913339680964107	-1.7232183432552688	-1.5108529860845903	-1.4927217373588426	-0.7265182178932157	-1.5200500833654085	-1.856293922547677	-1.4193226080575179	-0.710917781051225	-0.20828670148047826	-1.213181253324757	-2.062454700639765	0.0	-1.6665174982869433	-0.49952539512942	-2.1312946224731357	-0.8649845662825616	-2.8091500812495327	-1.5451707147625657	-1.8427262163181333	-1.5531126385585483	-1.0843003547796346	-2.0331666240915847	-2.0691203124196886	-0.550201280710003	-1.8286503935145153	-1.5165269178376282	-1.4995991344574064	-0.9865534948546224	-1.4074027358363541	-1.8799977857255172	-0.013970462188509256	-1.5003622930602367	-1.2361873554180365	-2.209862631540499	-2.110595531717325	-1.797592381836649	-1.0580569853090116	-1.4691351541806847	-0.4382101891252463	-2.2270722323867798	0.3479881907473631	-1.1901669250665239	-1.6441163875076046	0.0	-2.290054660853641	-1.51379854234784	-0.6236837711631382	-1.2380309590197374
0.21558986914431244	-2.431123089200975	-1.0363073380508994	-0.7724500148282659	-1.2223749991830604	-0.8175214309593117	-1.550595864976354	-2.2313695229132064	-1.7749533984911268	-1.7170441100823752	-0.2869885716155311	-1.8569701187351502	-1.6967465092856788	0.0	-1.0592328928546209	0.6792409209822838	-1.3176636308942375	-1.3784640756964799	-2.124915220811299	-1.1762750724905486	-1.990258568227202	-2.2928734415219227	-0.957795377369112	-1.3327256776475715	-1.5198730306444463	-0.6517055199025026	-1.6891404077032537	-2.0996939168564306	-0.8707773715435222	-1.4838480314250113	-1.6691877114888714	-1.2546032618676164	-0.01386400973874186	-2.07820930923516	-1.0682648922701303	-1.781129772411718	-2.0604243957860686	-2.038836126511616	-0.4341016549132103	-0.5317776994368029	-1.2735769393893461	-1.3602520440229713	0.8767401030866897	-1.5637935375585663	-2.022126090204013	0.0	-2.060407444933211	-1.2119367199554834	-0.6068550572573307	-1.3416357129022891
0.5141802935635281	-1.568195972642339	-0.2725432594135875	0.0007808305227543901	-0.8325343051827672	-0.8915872431705789	-1.2418939243383171	-2.0766533652940753	-2.0081479356305616	-2.1828376211697966	-0.6455284563069901	-2.116097580461123	-1.182874516169862	0.0	-0.699103103609803	1.4915155530321953	-0.6648736172215226	-1.706212824711578	-1.5289415858827824	-0.8917563688469762	-1.7659630160859188	-2.5206723431669955	-0.8220448599489806	-0.478063444190958	-1.0185976322651966	-0.7275157020460613	-1.639455883092693	-2.1784152401440036	-0.4045789079331037	-1.6181901929260547	-1.7170345839265537	-0.5112862333015814	-0.5934143139458582	-1.9929664970189942	-0.8262819777225137	-1.2272724084928939	-1.8542208865847063	-1.765061758162289	-0.2055844140346401	0.40333452815432613	-1.5694314223402293	-0.34856146646075614	0.4571109829025596	-1.7286145197890261	-2.0197870603477446	0.0	-1.6073564556106144	-0.7377112627690963	-0.9067140118944231	-1.8830970279715558
0.4330493941640319	-0.9790461001218563	0.019435388752056446	0.48273019528558864	-0.5045308024475256	-0.8871481939301282	-0.7250965100732983	-1.4803014520379139	-2.1428483428153497	-2.0759605405125554	-1.155200137836885	-1.8999081614065032	-0.8672371588669532	0.0	-0.5598923988577461	1.6507794141747891	-0.5046151535784035	-1.675509763859687	-1.3095838943443492	-0.7879398625481417	-1.2544810668595396	-2.228337536078513	-0.6500688539672419	0.20446093918059569	-0.7362353511410846	-0.7997304965627237	-1.6111673845387056	-1.7993499400070307	-0.5184980163941048	-1.2583213445283605	-1.5262262739801196	0.08971959266660832	-1.475968898319669	-1.2234242343438868	-0.6702620632657786	-0.731771010786876	-1.723649398748768	-1.0997992547928785	-0.4681610132302265	0.7907987890346301	-1.3903509111821302	0.2966977546756182	-0.5783178472691283	-1.7194645434098377	-1.721666879931636	0.0	-1.227865194348021	-0.516642595504955	-1.6493324274534609	-2.750673541053212
0.05043269985084022	-1.0129366803489128	-0.3595260016671555	0.45394465574080295	-0.30145498974387197	-0.6961924843752737	-0.1786136433660308	-0.7137820209322417	-2.155132298320559	-1.6385065121013358	-1.6252926972219688	-1.2545460035527756	-0.8213219894578182	0.0	-0.47695928169988033	1.258860412948081	-0.7843334319081899	-1.2267497217076109	-1.36732642134814	-0.7610181365682279	-0.6010415563211182	-1.544480495613797	-0.31250416161148314	0.46187743411066584	-0.5992837021139406	-0.7858768293957079	-1.3762291187942615	-1.0953512908749672	-1.1681817735418223	-0.5207653190511896	-1.1278649642922625	0.40479798572532244	-2.1037941808032774	-0.11415574968553979	-0.6463675197308456	-0.3440099421536944	-1.7011970440969755	-0.29251870644966965	-0.9733074879632093	0.49683251959990776	-1.003976188431702	0.3438515228670777	-1.4903780557940016	-1.5485981032767977	-1.3124089976600102	0.0	-1.0689676260176295	-0.7056815756368923	-2.591712007319292	-3.39938841674691
-0.38407429018197914	-1.472694713909108	-1.119825958275364	-0.05483153933459736	-0.16517714802395445	-0.23752277370330344	0.23432705798360895	-0.12469590575653906	-2.004278180007957	-1.2082229107119986	-1.9099589300086564	-0.31856274418766534	-0.8278053088455277	0.0	-0.31245691246385393	0.6850602772638267	-1.1311293957188524	-0.48819890503366226	-1.2976376500813083	-0.6574841828521023	0.07930215838555801	-0.6778245692469471	0.301808731899462	0.22632596063836524	-0.38430551035575716	-0.5633110358791749	-0.7441968680441168	-0.24098054862586066	-1.8373038005400917	0.27268711248875316	-0.6274527069930987	0.42408636159935253	-2.0075265878606117	0.823463244568757	-0.6696920865560823	-0.024932356738197152	-1.6266565986758974	0.4041510134555207	-1.2827414559802788	-0.16702295316410568	-0.7031998771224542	-0.026709690660311976	-1.5849038852615263	-1.22329074735239	-0.9634775124130058	0.0	-1.0482821048757454	-1.1156683609150844	-3.2148368825843754	-3.169226299955689
-0.6209542673255667	-1.7795924009765631	-1.6911485019496215	-0.7630462150094582	0.00031538883667272535	0.4470832114558873	0.3982170868421616	0.03475189153612312	-1.682000749049504	-0.9990037804502636	-1.9587651520220846	0.7125925216961196	-0.596205407768503	0.0	-0.06472450057197864	0.2982089477521161	-1.1328555183328581	0.2661251579318709	-0.7119190856338482	-0.4441778810172838	0.7313772774841213	0.13709100915235528	1.1492531354820201	-0.3597509569790007	0.0745952358700102	-0.09186046648999614	0.2317887501143778	0.5810411694094577	-1.8918806242382482	0.7631784628214148	-0.1763426131419776	0.21502102289337127	-1.1379658581760064	1.192923138916775	-0.6055531474157207	0.2588051479570016	-1.3081918473100567	0.8216846945178377	-1.0521493862156652	-0.7140401140731841	-0.6367213409341812	-0.378050894965825	-0.6499470332792717	-0.797912007897463	-0.7399330004979741	0.0	-0.947440732682677	-1.3826051580762884	-3.0388682084080587	-1.753276893318261
-0.5688625401400984	-1.4264103537308357	-1.6381679339643593	-1.3017715604229116	0.23036685989321548	1.143743357925894	0.25001377679545217	-0.2547610537027146	-1.2435524268151907	-0.9870914885420404	-1.7964015231369792	1.6035457718807034	-0.030014045953004363	0.0	0.14782761782947826	0.2388582804822919	-0.6370675792300488	0.7534297917774107	0.4317873720555757	-0.26066036704570666	1.3118507628823584	0.6802207360223599	1.991212961154163	-1.018319890857048	0.7230865820521604	0.49927835983056496	1.2117368053543838	1.203414779413984	-1.0625254161183777	0.7514614572610503	0.09468807716129574	-0.14087203944696886	0.06781938110879276	0.9033850484533558	-0.38696456737589074	0.472084168029695	-0.7080508960003682	0.8910994507872135	-0.2659088710694881	-0.8504252754558068	-0.7547370253498453	-0.34448522478671845	0.8959493142371101	-0.4087330621763033	-0.5840103470536768	0.0	-0.6086584543445618	-1.2569251496916656	-1.9662673726348732	0.5022670217815525
-0.339794528154274	-0.3868472204729062	-0.9839711791611043	-1.4346547805011667	0.46207504747485806	1.5248212447631746	-0.2143920377809361	-0.7679807891476208	-0.7993849142254021	-0.9700971719727404	-1.4732878155567621	2.1083320341711476	0.6669396210956402	0.0	0.19744244335596034	0.37248619739613514	0.14121459428298763	0.8221274553061937	1.7335099408176486	-0.3132419271733977	1.7219241844635091	0.7875292959159012	2.494489416039837	-1.4692665787050483	1.294893189266487	0.9402500003814458	1.748044570693905	1.4968084034520264	0.29641729495750113	0.3057281197087041	0.1408961643396582	-0.5658909638545863	0.9370708825284045	0.1728219621326372	-0.08026251020263629	0.5266398331284907	-0.004882261572403711	0.6128205577046963	0.728195426341321	-0.6733338928268172	-0.890929252144143	0.10858435187182514	2.2383995190850734	-0.2405866397863094	-0.37978736278015135	0.0	-0.08522405670192129	-0.7983417370415506	-0.4118607138109327	2.698062189901376
-0.1575005641797867	0.8228666308922366	-0.1991634980100612	-1.1867832762444943	0.5810943748273514	1.311405693189199	-0.9129150875014601	-1.1681601179380514	-0.47100724999640947	-0.7442571817674128	-1.0397192862321973	2.0422870285445134	1.1277598862497569	0.0	0.05650667190521369	0.431120153973318	0.7725093410585939	0.50633224995344	2.5737244618869535	-0.6948645406594659	1.8034211269234095	0.4066875749319635	2.412641019276561	-1.5522987873211886	1.4910389049160446	0.9654105030006634	1.5770902887422782	1.3946645789515197	1.3822441484733634	-0.2828828089474616	0.024631273178096	-0.9638389623765444	0.9679359466023689	-0.626493141005486	0.14953850716911815	0.35606272650492315	0.518726476135643	0.03553274920608625	1.4129350565454117	-0.5608140533284606	-0.9086607870958427	0.6780946462599728	2.6402985977136537	-0.42256890557324606	-0.05115878471003829	0.0	0.37264414578094207	-0.33521462797051815	0.8971859375981127	3.854513478131292
-0.19532390541624547	1.483506162485885	0.1438195622026018	-0.7919556411515263	0.5100526441381075	0.45577891798736675	-1.6500715079572188	-1.2090758106687947	-0.334172704810198	-0.2673868018168055	-0.5583656642548408	1.3811152254353827	1.0964530622031445	0.0	-0.1765464586772545	0.22744393340884156	0.9102558324748804	-0.0246910492656252	2.5088397567177045	-1.2733374338003782	1.4294096025984575	-0.3503724779617688	1.727872386222888	-1.2785765580649462	1.2014281507287576	0.48627588911081837	0.8154349764175035	0.9129351363677515	1.461506624359869	-0.6678711234649973	-0.12564004372580118	-1.2066895762962084	0.1306092219848372	-1.1638545513576901	0.14815329138468097	-0.014179706364694795	0.6780092110609792	-0.7285710901426362	1.4114964055140555	-0.842420547464622	-0.8030130369597043	0.9636920024244826	1.8659862029432632	-0.9140191090370487	0.37321336506506586	0.0	0.4935304736654399	-0.219359664733704	1.3475070037154282	3.472882823880682
-0.4545053331668615	1.1752570085629082	-0.19830819502209046	-0.5009269068081562	0.2680367339288397	-0.7773837372589645	-2.1396562227055043	-0.8789051940381356	-0.3782229897948178	0.30679125761919557	-0.12265335286695965	0.3221998547308953	0.6277184980641949	0.0	-0.34488507384257866	-0.20789048792014453	0.5186782019672546	-0.5670580731233766	1.568913531107453	-1.7395043122573037	0.632561377596391	-1.2029562605717752	0.6607910274625122	-0.7961318281726304	0.6047050840978319	-0.3264068273011046	-0.09134023799064797	0.15308175939595658	0.3847449455775792	-0.6366482343773459	-0.19543836030713257	-1.1702833923706368	-1.1232396321750528	-1.2746442338848423	-0.12260316112995907	-0.4598650708009788	0.5207776514387084	-1.4795450691914773	0.7267193198283575	-1.499036592187633	-0.6916178251741166	0.7666365732738435	0.3079011513582027	-1.470833003472468	0.7697961248089589	0.0	0.19544181435386096	-0.555533282193809	0.8214332534993516	1.825544001597012
-0.7641747393287922	0.08436393815211815	-0.9436531456193927	-0.3961991099423946	-0.040871951043186014	-1.9073296670189674	-2.108328906061523	-0.3918484845417309	-0.5027905465102439	0.7399216542541092	0.16207110895704518	-0.7596254392827212	0.06024575221221738	0.0	-0.3340297400213172	-0.6475790410110568	-0.12422977004148111	-0.9569583229093694	0.25244586486135395	-1.7874386809716627	-0.33647714034833426	-1.7817735367096428	-0.4518095193409793	-0.2993138754721108	0.06752214426433076	-1.1166335226770958	-0.6448679207568645	-0.717678041342138	-1.2635812761908296	-0.21264772029757167	-0.15273184911629983	-0.8062510761709878	-2.1353679423544714	-0.9735226304431629	-0.557269694738516	-0.8210433252741237	0.289369590153462	-1.9532906799027687	-0.23803110307448536	-2.1197467708813136	-0.7113099925572144	0.2233997889825014	-1.2452953000001805	-1.7439623074613029	0.9970244425541148	0.0	-0.32766140010662337	-1.1032239376151758	-0.22391659928665003	-0.21516069966945886
-0.900311306778033	-1.1066590281861133	-1.4775393396001901	-0.3524087309344331	-0.29479730974916474	-2.4786482087514217	-1.447763714607174	-0.03349927608864697	-0.5572277403248272	0.8784834742651416	0.24009186459422632	-1.4704827859670144	-0.21683555144346836	0.0	-0.12922088393642706	-0.8181970479610348	-0.6370218012770699	-1.086624536951878	-0.7773605827037625	-1.3019225427087457	-1.094039055290645	-1.7815420280131942	-1.3242528097201542	0.06422268741727837	-0.09157292654426762	-1.5351641944768957	-0.6082555400054119	-1.5049752058759154	-2.502626222461255	0.38013807002891353	-0.05953771098838346	-0.19124864890834734	-2.4154378634785596	-0.3932150490160581	-0.9736349735275146	-0.987709530794335	0.23693095640087874	-1.921161316105618	-0.8961065154652431	-2.1589708452095446	-0.9026714047678288	-0.31585827730013855	-2.0480072367701285	-1.4737032234827612	0.9882469616332199	0.0	-0.7160381820824844	-1.4249997356863469	-1.0459004081855714	-1.699116554461236
-0.7401379425901395	-1.670224233125227	-1.3012659409154497	-0.16763575057125824	-0.4232302227769109	-2.312692483736483	-0.32263166044023284	0.03386109222323098	-0.4096378269208662	0.7567560328568089	0.16338920884135247	-1.5951158876835991	-0.032348922757175116	0.0	0.20345223392439846	-0.5730833706451871	-0.79629014296948	-0.8902513966923333	-1.0881700317549163	-0.4256419488763235	-1.3236527081753369	-1.1161840036556785	-1.8293182534028727	0.24443660854525817	0.18923851181468226	-1.4315527005372435	-0.14068080199651387	-2.0344460778240587	-2.570317456352021	0.8565889828028959	-0.01895005251591512	0.49888432146664125	-1.8842169369702362	0.2872814208170164	-1.2245458518348027	-0.9465887716924684	0.43757954533006027	-1.3246447608803003	-0.8115513022766102	-1.321188626738599	-1.167018866963995	-0.5573334459121324	-1.7858218632497005	-0.6648574044325231	0.7998860906703531	0.0	-0.6799813241234404	-1.1802086269206888	-1.091924474711398	-2.1336846819974444
-0.34580342202114694	-1.3109569604089226	-0.41127629816872247	0.24356278408371318	-0.4319476166672628	-1.6116133482838058	0.8591179868668001	-0.12881959105121332	-0.016639897490795027	0.5619979972955924	0.0848634141143775	-1.2150117935523719	0.45561634011559216	0.0	0.5825700887588898	0.01914137227924785	-0.6610731422495245	-0.3508280166340345	-0.7061306017772225	0.5320200625781745	-0.9693721322029457	0.01425510587391174	-1.997169298847996	0.283601769509826	0.6773555827086226	-0.9276433644385615	0.3369356460963053	-2.1963938421090394	-1.4119665536177868	1.0240220803977842	-0.09466101143866347	1.0840027690555778	-0.8583463004907945	0.8891599735756079	-1.2770956793274981	-0.7619134554310854	0.7348174722807129	-0.351860918633529	0.042649693999251316	0.19386645421539597	-1.323888537179876	-0.46877710283086466	-0.7045566020965329	0.37935057747184725	0.5820615907018231	0.0	-0.19508898161115631	-0.36066314625081575	-0.3483644284909858	-1.6954888078748376
0.07820107736628379	-0.33941614075942045	0.6733445669975303	0.7545222576647698	-0.3784334251790125	-0.8400110626822408	1.6314167349204611	-0.30071001089357124	0.5412858390580702	0.49271333550686014	0.16835966970735322	-0.6643214058835459	0.8764729409600002	0.0	0.9634709709403241	0.712590952430422	-0.4830215990635246	0.45706936954343585	-0.04255790312080146	1.2717017492614158	-0.28781248224155415	1.1972126218963488	-1.9379686859799061	0.27146297898872024	1.0016841375412942	-0.33231010068015565	0.4420135542438802	-1.977746114165586	0.28189772748965736	0.8631670245280628	-0.2602680897632636	1.4762616013538796	0.17916620875156028	1.2625264888612775	-1.2090898569652695	-0.5157343632987853	0.8662910741572948	0.6217430362188489	1.2538488188127526	1.7609252215815674	-1.225644287202807	-0.2679992633611692	0.5655407276783123	1.2067003935110343	0.4877824832630196	0.0	0.48391615888313144	0.6931454699993009	0.6693754892608924	-1.0085063601319884
0.3212963914807033	0.5695916304837308	1.2641498601690437	1.1110101801076224	-0.32874333856765275	-0.44815333926781786	1.7202215690937999	-0.2793103792866143	1.0841759948013543	0.6166241333368082	0.46830838261509394	-0.3394308168432945	0.8981143144348123	0.0	1.3384403125938336	1.2130426424060223	-0.4856115467760348	1.3310942771221204	0.4048211811863823	1.6436897020207981	0.28966639224727464	1.9951584738649515	-1.7613152836332833	0.29185080149373444	0.8917066908862502	0.04160016528952714	0.0796777500190701	-1.4701612073393628	1.5132736834243585	0.5038464535228815	-0.41524027516500295	1.7029618081226718	0.857250257909061	1.3205170077300072	-1.1328542654267368	-0.26045256563809277	0.6681058668112533	1.2215439871764124	2.189234950164204	2.6774060998990032	-0.8497620736419798	-0.21875794895992695	1.368199832148554	1.470973660567	0.5766571809473825	0.0	1.0025719996503673	1.5035301299763222	1.2768664274244057	-0.668823137791067
0.30010643813905685	0.8548203333589983	0.988549157645423	1.1333338251771565	-0.32957095649033136	-0.6050181659244477	1.2061277182610766	-0.041295274657731154	1.414958690596479	0.8308134908284257	0.8710142507724479	-0.47301134644718246	0.43262445464570043	0.0	1.69679900870435	1.3195683401011618	-0.6858141586530726	1.9745337413256663	0.36040308171846075	1.6707675001642075	0.40632456015185076	2.1515538060425787	-1.542690342229311	0.38631017532218487	0.3386252955046784	0.04207138834428522	-0.5273375802875181	-0.8437364172859707	1.601552302573152	0.1283825573787726	-0.45629827801339445	1.8378448802096585	1.0772595972271903	1.0796176394296104	-1.1055253224125536	-0.01724317036301552	0.20243877576786146	1.2865779027662607	2.344923251070381	2.5689389083764014	-0.3098473275872049	-0.4073650650607199	1.3590443588095233	1.136689314185496	0.7750073257317608	0.0	1.1517070717681561	1.7485183546747234	1.0853646374245745	-0.8503784516073642
0.09680158882923277	0.44528953560759815	0.05934219838110561	0.8733790382824494	-0.4033350930326122	-1.1071973489049562	0.48540437724660684	0.2346650522351027	1.4240465643707576	0.9483102380728629	1.156596011099697	-1.0081940870606985	-0.33370672659509854	0.0	1.9912110204748192	1.0088386991481035	-0.8893318083135131	2.117981391431323	-0.10745112988714707	1.4689562553700881	-0.015298649652757075	1.706040134480845	-1.3308795546068608	0.5441053234063763	-0.41915542485091245	-0.2680881899932017	-1.0289895763902355	-0.2853612647762242	0.5913762066124375	-0.12864956942969683	-0.35166010194973213	1.9013972887855966	0.9900060198577127	0.675431491793953	-1.090029350182671	0.19199540657736067	-0.28697695539587675	0.9675841354493011	1.6287347603171551	1.5968350567282847	0.21580048441968477	-0.6799825930817719	0.6552498293272139	0.5001944420085491	0.920922325893202	0.0	1.0031035397177637	1.4411096725582748	0.2571634197203056	-1.2446246404629453
-0.12005715978411112	-0.21969920500884185	-0.8656096403303052	0.5917786406696437	-0.5496012496317991	-1.5194016510314299	0.038927221278961956	0.3026422708811744	1.1590862390920171	0.8423082413426926	1.1522558461661883	-1.6449630337040153	-1.0814021974160049	0.0	2.147532967005936	0.43271254509522417	-0.8540316870623852	1.670471535648987	-0.6981612082446788	1.149538961310306	-0.7421481503366301	0.9602937706359022	-1.1557534684151645	0.7136654158503795	-1.0587092170558219	-0.682331965558925	-1.2008791323915757	0.07902002955505569	-0.807085735512172	-0.22766367611355146	-0.16259520256756593	1.8219638668219773	0.845135347297197	0.320077753111972	-0.9917192661382901	0.3226796293878688	-0.5542011052131095	0.6329726741775062	0.41685976865783264	0.34548861320172847	0.5864584756127339	-0.7842098450112872	-0.2576154938680852	0.007813217569481518	0.868822258347402	0.0	0.8400404675691702	0.8854909148790356	-0.6162852485407759	-1.3398504508762197
-0.23023867080212804	-0.5268421391419765	-1.1340379390263633	0.5596787055155719	-0.7381355675546962	-1.45551440740166	0.14635689003841187	0.0432744795695729	0.8124262992691071	0.5394532424621232	0.870107312742326	-2.0224874490383287	-1.5512266322930053	0.0	2.113409886709276	-0.1575641548378848	-0.49090442036590637	0.7971440537220211	-1.1096013151784607	0.7788100966842627	-1.3870659968225763	0.3182039348626814	-1.0119818055940764	0.8252436269951817	-1.3615292880462655	-0.9854184659211965	-1.0713353312738334	0.23949458083968383	-1.6854765172408255	-0.20597712914651997	0.003929492642674039	1.5013129986392888	0.8299178128842285	0.20353188861913582	-0.741711173680769	0.3271483651222777	-0.526458030622263	0.6302404416891547	-0.6483179062277709	-0.5272269601195013	0.7665284802792002	-0.5917544542968186	-0.79449328982189	-0.016657388213799192	0.5869544925181734	0.0	0.9349755686943176	0.4552086088696536	-0.9227358328535141	-0.8146194983888553
-0.2510023534950667	-0.13507432730934182	-0.540573547867206	0.83372575873419	-0.9026459909592397	-0.8221319585614625	0.7246966103482239	-0.4291175607391102	0.621170125954831	0.1948487350056243	0.5211781335294908	-1.9210920779019556	-1.6579275806584568	0.0	1.903374102262252	-0.5220036245971094	0.05080007934961488	-0.14519155209926568	-1.2138166309157492	0.4045294061919664	-1.6455280767152056	0.08771688952253122	-0.8394593898631116	0.8167424225137274	-1.3062424963698995	-1.0661375654706826	-0.8461359543875742	0.2962347382406103	-1.4966990254919745	-0.12499705764176579	0.07455968182493601	0.9355609475966441	0.9899414094217442	0.3891351856080089	-0.3663319927887618	0.2030196222488331	-0.34360534777324675	1.0528567344125224	-1.0063823594733128	-0.6537948240420082	0.8218499267205556	-0.21571145757780424	-0.5752260387037992	0.43688674261101834	0.18153609394773648	0.0	1.3357073892242974	0.3520363250122871	-0.44158937619542776	0.2362966245380259
-0.3137142104775583	0.7809337220829703	0.5494154317575561	1.1861137026331547	-0.9600550122931536	0.1251423809418314	1.392504699701473	-0.8310798123750568	0.7286342058606998	-0.028461321996241615	0.381290647744072	-1.3661213633153588	-1.4737214930535438	0.0	1.5979900056531404	-0.532918578419979	0.4764748988555082	-0.7884081178604714	-1.074638452545838	0.09391506128819897	-1.4597497220207862	0.3430000835093299	-0.5443968732257336	0.6579236795609316	-1.0254992195296715	-0.9523688015463643	-0.7148747833424963	0.3845431655623065	-0.3541306871673321	-0.027074503968466442	0.058044356597911594	0.282703545991527	1.2498174746528727	0.7709989928364787	0.007895392142049193	0.0217166623112505	-0.23715397835724236	1.6677130217458467	-0.4791920497030413	-0.12219590475225957	0.8561809033361861	0.0752286520018401	0.37918919802948403	1.0731782137813812	-0.17284846909987361	0.0	1.813466805796162	0.5032222901166709	0.5167117547697646	1.3810233274931192
-0.5440224359393704	1.6519214415057475	1.4706945708087191	1.260550030130694	-0.8636857951479185	0.9404316147639621	1.7142599188637728	-0.9046971362050493	1.0875991633318796	-0.08116950211317012	0.5960085523104977	-0.5869466605566861	-1.1313661700540125	0.0	1.2920055256024408	-0.22853586664975944	0.5470349217185344	-0.9384952744760435	-0.8348673575926749	-0.07627401166562509	-1.0147397875535902	0.905831950124574	-0.07512966986790158	0.36801771350173723	-0.6844349318140736	-0.7679697829936613	-0.7050348368535156	0.5702870761020902	1.0912779568355568	0.07283753397469381	0.02384091796173376	-0.20166665459288943	1.488394354976095	1.1280221208359855	0.22154493897335137	-0.10262847569788873	-0.3469744630093491	2.056650419689719	0.6411351485082242	0.6311175669426689	0.9337096951817541	0.07644137392548357	1.6464199066000564	1.4865304788288025	-0.3522273797318099	0.0	2.0094736914157147	0.6490288033029057	1.3282799436279324	2.1468299599061282
-0.9342103684678765	1.9071410877460113	1.7214245173549316	0.8496001708598789	-0.6588582796289094	1.2554594476815961	1.464319689308761	-0.6018051101808107	1.4699324285447388	-0.05610248192759104	1.065609784685419	0.1256439313539614	-0.737189010059252	0.0	1.0300917123708166	0.20340175583365216	0.24258657723215496	-0.6485013908641121	-0.5870738691196817	-0.08035555679135474	-0.5865804549424113	1.4435894228863917	0.49465312391737776	0.01925499530948058	-0.3781818596961203	-0.6501967894566347	-0.6945930290775716	0.7862553520997351	2.081303205295462	0.16852488348337363	0.02893497642423198	-0.333824641813927	1.6080658994702643	1.2465324159921773	0.18276131987260177	-0.09287368468657804	-0.6170758495701069	1.8838756337512188	1.7593778320952684	1.105834811557448	1.0358339065196867	-0.17783649804288792	2.5990815398854745	1.4107557044513845	-0.3674546963811716	0.0	1.6767381885371604	0.5427113884309199	1.4715986552332814	2.306009614236888
-1.3059866211820212	1.3663364268044802	1.289474828755019	0.08427757650880208	-0.48503081793752506	0.9904252940112954	0.7450817271545345	-0.12079257797508997	1.5876776381807134	-0.10034994895262374	1.5009905947368887	0.5704291507024701	-0.3463390157880792	0.0	0.7818011424715953	0.5102314128898746	-0.22362831926333632	-0.14120545797335718	-0.32738893157750787	0.0053022608720437	-0.3555716688284517	1.63153054439795	0.9561686209960163	-0.28062762134014424	-0.10969470364266304	-0.6727763581725441	-0.5542338645476221	0.8645854756103682	2.195904257729568	0.24495485569861886	0.05692222186769221	-0.15190459025056088	1.5658176954556482	1.0372870904319915	-0.06047344756792017	0.024428110291351925	-0.8451401386701258	1.1162533958795402	2.2996156508770222	1.016133988515201	1.07470491836383	-0.42783247931521273	2.710422127968891	0.8651714845301006	-0.34697469601553776	0.0	0.8509517716892793	0.12079461109864413	0.857930053563439	1.9608894800667753
-1.4009516362439982	0.36852006948811783	0.6230661607623009	-0.6202901542670939	-0.49415669583491906	0.38733970547092245	-0.10080674986641427	0.23458047564545176	1.2615822701022326	-0.27819005365665306	1.6192855105392032	0.7154665299967963	0.015970202529103698	0.0	0.4780527128113645	0.4949054329289225	-0.543560609645725	0.34996045402315856	-0.004378236636488612	0.028840757816143134	-0.30697857511546944	1.3071955006989688	1.0720866917558567	-0.4263372264894845	0.16279016672525748	-0.8042836827238667	-0.2837949784140629	0.6584193220012973	1.5460812175227308	0.28378754563953124	0.02853905122923972	0.0838390512466601	1.3706001908421483	0.5773020643503375	-0.32321520069152226	0.12938604123521366	-0.8395147836979077	0.05440678532264394	2.0013382825227493	0.4117332786578405	0.9515312008381497	-0.38214941796098584	1.8272689208672614	0.11627977207393246	-0.42126965803388927	0.0	-0.16097986235436723	-0.4617552692867993	-0.135116962098243	1.4052738498472417
-1.0465147446677339	-0.440729141852198	0.2866857027937526	-0.8410227798377866	-0.723109515914579	-0.14046227527202518	-0.7065733476838609	0.2730700134423959	0.5385681224049085	-0.49331056227535175	1.3429631320613757	0.6820902173075596	0.33664456833738615	0.0	0.0825665338196122	0.11686022681992908	-0.5037639024229842	0.7024139741186939	0.403979677785414	-0.12715491541605137	-0.27200825771238535	0.5536177947270998	0.7490262799266737	-0.3603996035013446	0.46572889199320827	-0.9144405809486457	-0.02012527789144792	0.17559373292347494	0.6341343247490229	0.2888277023405442	-0.1143640576176751	0.06686117299457273	1.0679026883375597	0.05831329706982089	-0.36678028431504445	0.10381170278246547	-0.5580914133040464	-0.8420992961103007	1.03159766872393	-0.394397217274509	0.6242971006475984	0.05942924581037853	0.2725168862439289	-0.5002830511659352	-0.5895476065594858	0.0	-0.958485213507733	-0.9362668808609346	-0.928948993694599	0.9008654256488701
-0.2893953599193111	-0.517030742914547	0.560476800821388	-0.450852182283036	-1.0162912904128283	-0.24240810807257682	-0.874756307133008	0.05030699204132485	-0.315175331594085	-0.5391856329326861	0.8583935464507365	0.6619474486478278	0.6239271239570281	0.0	-0.35778950920969393	-0.4808969949181773	-0.09936608892397464	0.9117083096819664	0.8604031785488067	-0.42846630535280206	-0.06650461772508036	-0.32406870816443667	0.1505193311265443	-0.10349135202761733	0.7849642582719097	-0.830072937778905	0.08979232999207243	-0.3776983767400933	0.013064624456262027	0.30585533692436356	-0.3169038843111878	-0.31806719750126017	0.7244288726867183	-0.3174288349458969	-0.022216951290795216	-0.05603881815308225	-0.12582456348087578	-1.2188547201986333	-0.1336534893754675	-1.0150527482839482	0.14697186479161156	0.7280248346294711	-1.2879747038502676	-0.7691775526582443	-0.6764728440633386	0.0	-1.2672691799311877	-1.0810919247501831	-1.1142193887438916	0.5433205922274648
0.5944423811522375	0.24343885092358397	1.2643712486389809	0.27605141627436286	-1.0842312379937733	0.18790153279595312	-0.6334042126417259	-0.18083450863287945	-0.94679015098865	-0.25233376966093407	0.48850341296775235	0.8170078109206156	0.9181706201094638	0.0	-0.7258570498257089	-1.0389276597871826	0.49075261264781217	1.0069333615182636	1.302258121697334	-0.6688805149062937	0.3708322428434334	-0.9253721680630098	-0.359478501518092	0.25046903984394076	1.0773102812814614	-0.4293273001860357	0.036583702107923145	-0.6959510804481064	-0.023856613216365237	0.4104135111620185	-0.3984247408351267	-0.8758234425980469	0.41141206819131	-0.42865844326025093	0.7104973939997167	-0.20545006091660978	0.27069652581797937	-1.0119408945457977	-0.9766689137565219	-1.1744150302135572	-0.3418411653398263	1.31009108530267	-2.1626922563537776	-0.6785104041837448	-0.4345804959724562	0.0	-1.0630006605765179	-0.8343836250611706	-0.6802849999252916	0.29179101394719054
1.2270864688062726	1.439491876514739	1.9122956363418553	0.8459414459068654	-0.6938677684494531	0.9744962326688862	-0.15050225244494123	-0.16832529854586598	-1.1014670150837278	0.3380177422254344	0.46811995601621414	1.2028069323270991	1.2635230895319856	0.0	-0.9051154526084456	-1.3116625154000248	1.0324330485055124	0.9695734486699691	1.691446898504867	-0.5900189588843902	0.9259266112555132	-0.938741113879681	-0.43901120249306114	0.5782444176120837	1.2884844091605718	0.260548645609302	-0.018184232517201953	-0.5695843107651225	0.4495583973434923	0.6599878527932127	-0.15598001430853117	-1.2098012020127147	0.18227180384037114	-0.27024153013244345	1.6424926781831106	-0.14306337727441942	0.5165814178587572	-0.44767956969634265	-1.198569490955981	-0.8048625805104257	-0.6777423623352872	1.571730119049577	-1.9805570402954467	-0.36709841076995603	0.2570417889600642	0.0	-0.5386168249553571	-0.30469357246316436	0.02601421627487539	0.09305076092858704
1.3210417035032922	2.401539948538545	2.0643246032274307	0.8911811260903252	0.1261540219035792	1.7663035775617075	0.40098402128377364	0.13960069171695272	-0.7547358091009656	0.9782055473516301	0.7810691233285055	1.7360881625621083	1.64020470004849	0.0	-0.8590685256549226	-1.1913384132010754	1.371286566574651	0.7384905593928253	2.0213760483273737	-0.07435218365488856	1.3658674571340557	-0.3039202580600475	-0.017795204870154777	0.7907366414038808	1.3555483289043984	1.0192975494707655	0.1374404812001843	-0.048722752851177296	1.1081781568514835	1.0373722337768423	0.47095653319136505	-1.0019700926670476	0.05020753952595072	0.06748296096659598	2.470859812202869	0.22331302661047814	0.6206655343480744	0.1239187556264708	-0.8391202031179786	-0.04003886250674519	-0.750084758579692	1.505661306601001	-0.8814823387862284	-0.001493716656001163	1.2336813317037068	0.0	0.03744076505381873	0.30226163686334173	0.5526610802646809	-0.03454337761216103
0.8263513351544307	2.5744542224280886	1.6179669230144407	0.4307340337158789	1.0257515063336262	2.2181297109112688	0.9204123737329257	0.5439611795022655	-0.1196270004865187	1.3155632413178038	1.1727905916955947	2.216009144167217	1.9153419802819416	0.0	-0.6617368381910682	-0.7575089424624198	1.4893093657110084	0.2978803328112383	2.2718769077110657	0.7286384997505031	1.4636144389146	0.7319657861359334	0.6132812451933142	0.8805358337206517	1.2068750021957113	1.4962825276732965	0.5848709551383436	0.5502433959690715	1.5994651100606798	1.4268930849922103	1.2947092101453705	-0.26841743069601515	-0.019739160763183262	0.44482870035825733	2.914254060738717	0.7615517093420608	0.6536361414274876	0.44065563091656146	-0.21301765552267873	0.8582638125562415	-0.5626537577906889	1.292489961529216	0.5582453840965124	0.31759876181213853	2.0598553596232225	0.0	0.46569939234714197	0.7802698696555334	0.6184144429451064	-0.0345178089723737
-0.04666526591182656	1.8193827640239149	0.8448410631779046	-0.14750498013902058	1.502857530864558	2.1503479811705546	1.360538165262664	0.7345238309412409	0.47037612271099427	1.111586939381463	1.3251830268307008	2.400307755891463	1.883000676904097	0.0	-0.4567046952599476	-0.22729501643147454	1.4648903675863434	-0.23903112575154276	2.3636481331094457	1.4526652304883845	1.1205352325073477	1.7095234300823043	0.9680745273115556	0.9218472718244773	0.7909026645922815	1.3821757630942408	1.1851362060613024	0.8249622780121714	1.7240758791940172	1.6511660789451592	1.9331990111805302	0.6057551964153093	-0.09424640035407358	0.7167143806448466	2.8412565364605706	1.157116897654713	0.6407536759107192	0.4509399798323977	0.2778190487481208	1.5926834106740684	-0.24080886977872573	1.1221219340360629	1.6301601447649237	0.5637434186641592	2.248678841319846	0.0	0.6787365794937089	0.9909954976790701	0.23795072168469758	0.0814488342045788
-0.9325809806612415	0.47331203557673457	0.17377982658874003	-0.3741307417899292	1.2251921153789311	1.6191217195667469	1.6619914634659883	0.5191028962637355	0.732438150625472	0.40642608676616	1.0660305572029973	2.1207748116476295	1.4027861135878184	0.0	-0.3732073162070672	0.16042802659958205	1.3851142000596584	-0.6453077351234667	2.1751990246932933	1.7284602822874522	0.4283253710427154	2.1724261079285263	0.7003703195461521	1.0161856184304345	0.1395956663589981	0.6143995622396048	1.6631846667267305	0.5524140674568065	1.4853831653273983	1.5593121930861986	2.0207057389783523	1.0981828968749476	-0.2373197605895367	0.768707682956841	2.324838421265615	1.1102300974851296	0.5173125498002894	0.29004395593399435	0.34320106779354465	1.91612627724768	0.025807707684772575	1.033604204394738	1.858978933977072	0.7305848955599915	1.5710151955884417	0.0	0.7123383914433286	0.8901489124667608	-0.35144028665210586	0.17488283213010355
-1.4782329290819465	-0.845923956202046	-0.10353814935351656	-0.04812856667982524	0.2956936932331509	0.8790597963501751	1.7251529246526776	-0.02563632984804713	0.56517008029923	-0.4783039891559354	0.4669814916262964	1.3936699988254049	0.5521571636888671	0.0	-0.4571110359376365	0.25856735899567407	1.2805513576708576	-0.7094519998265223	1.631776235077508	1.4221074077254232	-0.3535785486337287	1.8973281370871384	-0.11834128677207288	1.2113291479181922	-0.5777633833957714	-0.5116258542266642	1.8080741874889799	-0.13672114272084815	1.020842288100336	1.1206278144173139	1.4529621671027484	0.8971666999255249	-0.47792994963525204	0.552113586272933	1.594516559286529	0.5627725036295973	0.19859484978439848	0.15392152629460792	-0.08117216269285288	1.703349583603564	0.08152110108188686	0.9102795621373425	1.224030357365714	0.7849201485997209	0.2538451010901535	0.0	0.6367854575110197	0.5264555426989317	-0.871525081647278	0.05189508486322625
-1.4842458839086088	-1.5644995840553797	0.005011818384664582	0.6061532257878823	-0.7419579228804618	0.26474278450244043	1.4595218193744968	-0.593889255025566	0.07564320965406493	-1.1100921045302314	-0.2284065168652441	0.46021345007222847	-0.3367479308927151	0.0	-0.6614862646879189	0.06389054499665203	1.1220505183783387	-0.390434766047322	0.8022124717802835	0.7273894117872042	-0.8942243016994952	1.0091909227274223	-0.9907111419581645	1.443331449596991	-1.0786496535321164	-1.4281836626230553	1.6320010755297991	-0.80623735207715	0.4929114569186709	0.4654918863429551	0.4968175913606284	0.11942829096363598	-0.7977685449107846	0.11415301788826576	0.9134660240566808	-0.21342990007917195	-0.2903206257250098	0.17010757276265903	-0.8377287783835289	0.9992349228430445	-0.10714230420884317	0.6302561490571242	0.11861854539257108	0.6783382035295754	-1.087235898614939	0.0	0.5087565193512492	0.028094380290178793	-1.1517035032795868	-0.373158854568217
-0.9620873651898563	-1.4299029018229132	0.25372278726739617	1.0906028273496093	-1.2020406847615401	0.04267471792940586	0.8707912381482297	-0.853759358558515	-0.49871467837288463	-1.18844063031485	-0.7805053268877513	-0.2915056846365724	-0.8252266376290295	0.0	-0.8968960371276612	-0.30795074634467107	0.8677002816248953	0.12664306751880647	-0.0862642008660842	0.03761109106370465	-0.9256012841696277	-0.09243548548213872	-1.2912251634558605	1.5450686074869786	-1.09749980081169	-1.5719124957775499	1.3581519441270988	-0.9740993074766888	0.014355836685119352	-0.16106332938131698	-0.33346008779207004	-0.7653864332965024	-1.1415097133015892	-0.4008567656874047	0.4494012065657145	-0.7534958806806266	-0.7457541774024462	0.34385758071779166	-1.6399684516426338	0.021929987042324243	-0.4260780891419369	0.23404775001972983	-0.9119918521269348	0.40571082479082116	-1.7743441209790733	0.0	0.36498797168128844	-0.4265380097103623	-1.160159325901359	-0.9571852597729708
-0.10103614725225257	-0.6086182566264609	0.369225273938419	0.9842755660056599	-0.69006129330653	0.2913993749290213	0.1017152583475084	-0.6676224118541455	-0.9201897711973785	-0.7105229577428973	-1.0991793062409547	-0.5108324901669318	-0.6354930938463386	0.0	-1.099216990113052	-0.6944750865267436	0.5157681971946301	0.5335108986917632	-0.7524940847711338	-0.3191967818654075	-0.3653776853581612	-0.9605920603328775	-0.6854214249379222	1.3289791871668732	-0.5639365251197642	-0.7128613231461111	1.2419054114400103	-0.42522479525906115	-0.3663039124903263	-0.518894148502036	-0.5781630762060027	-1.2579011695239437	-1.4369577368423738	-0.8037015740938845	0.2099573093655815	-0.6905606136276714	-0.8638374782072825	0.5885535987382092	-2.1965020701492763	-0.9006353970220184	-0.6730897749952953	-0.05108606489007855	-1.483214995618979	0.04879033127258523	-1.4678216595176712	0.0	0.23498123604150264	-0.6641160244407489	-0.9388682157397857	-1.3722433962267617
0.820313527621047	0.42416364869254214	0.24078743905522396	0.24064086484761252	0.6144784128652111	0.8585621290373208	-0.6251849080275875	-0.17309313186793449	-1.061315188872652	0.0411277503364233	-1.2598975839638233	-0.08700697806090754	0.13831841775703455	0.0	-1.2634574589635894	-0.9577579752658691	0.12414239017337314	0.5976343011258473	-1.027152694540521	-0.2941341220071316	0.6255836683893297	-1.3473731619094453	0.617450361832569	0.704768992576319	0.2945583084271975	0.8659200462673642	1.3649290102103677	0.6288344505377459	-0.6415815437664629	-0.5047074919346303	-0.12570715974398938	-1.1716398087233026	-1.6114800611024271	-0.9574136242526695	0.07319454938616957	-0.009059051732989466	-0.4373037222309914	0.7917016089505899	-2.316513563458539	-1.4550156496065267	-0.6742421902933702	0.02608138034339705	-1.5451756122207678	-0.24915088117021222	-0.38712062428828325	0.0	0.14082134642812608	-0.5899763357093376	-0.5303218853428131	-1.3111999627639221
1.5340118169351635	1.1294326306349305	-0.037929876932177434	-0.7793364162375362	2.0322912787131155	1.419451054169674	-1.1322686595295508	0.32801936656413777	-0.9453101910118383	0.6755469914265998	-1.3962026689764038	0.7539882115861352	1.0411137836060218	0.0	-1.4210530665336496	-1.0231539062395216	-0.21324241580211362	0.3138152318841109	-0.9613277810084839	-0.1253586012195119	1.6889062653036582	-1.3172806884352624	1.9672317409346325	-0.23635564425087108	1.0281462835230921	2.4743260694718208	1.5671974238884503	1.65753078104335	-0.8204656066494134	-0.22035016538108199	0.7014744069786362	-0.7476058677336286	-1.6032907263454999	-0.8659078711968745	-0.11397942529820905	0.9216481835610609	0.46468648358812775	0.862073639251396	-1.9703883427041824	-1.4797769909081382	-0.38978139493739566	0.5103078712864405	-1.3305994261480139	-0.37173269548268356	0.8034366024658751	0.0	0.07939973488164127	-0.24335464378098365	0.03394869151382294	-0.7153838791524527
1.863650150352553	1.157248467958412	-0.27837120261585846	-1.554051128163285	2.7894123802340074	1.622229778713678	-1.3848625234782248	0.5852696478057545	-0.7076098500004178	0.9182675455002627	-1.5656365890031965	1.538854101638652	1.5138190645405345	0.0	-1.582804890530715	-0.8832928669557034	-0.41364709929496657	-0.10537131461710618	-0.7888376437561974	-0.13471121380359236	2.4147953196124172	-1.1576461339805166	2.6776076682158685	-1.2292573992799594	1.2090948688487964	3.3734040662232254	1.5745783982410149	2.1258844759021587	-0.9201079902234671	0.07019143663524088	1.3412687798338347	-0.4566270666326954	-1.3770466972725148	-0.6852123298547423	-0.4354501790737906	1.5710736179054752	1.4782973926362255	0.7422117144786113	-1.2960994072565828	-1.0445441293389268	0.05805027995048773	1.135807510530546	-1.1394160481392726	-0.31399572385591706	1.387990346497787	0.0	0.012902670296365965	0.21043308256113302	0.6877652644721136	0.15162319298653895
1.7715658888123123	0.49151723208623826	-0.35176327047117123	-1.7433190900777076	2.497407838878	1.2611363724754503	-1.482209129091808	0.5602609801335565	-0.5077333610683676	0.7432930414269878	-1.6961467090019136	1.7947030999243077	1.242077142798802	0.0	-1.6966856816164604	-0.5838754658232771	-0.4475172307453884	-0.3931603618819704	-0.7576780999050676	-0.4651065142402403	2.530743737123055	-1.1502004962019425	2.463225027916392	-1.9440061331739178	0.70538837005024	3.184781364089273	1.2233581807079559	1.8162485700547393	-0.9657436141967272	0.08251568139996979	1.3517601231208847	-0.6337284691073205	-0.9491300585896072	-0.6284297377803406	-0.8644512749233808	1.5859192894830905	2.1281415477538546	0.4102814515569027	-0.5487223974304042	-0.4176538476720059	0.45857732187021255	1.4597274938695057	-1.1205098161912177	-0.18859548497208808	1.0290418326402573	0.0	-0.1072070931258784	0.564248112632261	1.2933139861932403	0.8564812060913863
1.364033378823617	-0.5694472476333332	-0.26880763416636033	-1.382061031123704	1.3910176756731443	0.3932689185511614	-1.544681454155234	0.42067606068275	-0.43922483478875884	0.3398086770335202	-1.64767569440886	1.3190503531485511	0.3610646931360633	0.0	-1.6595587187367535	-0.20494315103655675	-0.35535634348640643	-0.4204464215022554	-0.947794249019513	-0.957222286796678	2.037142477864378	-1.362621594106965	1.6084479322352903	-2.1453181754436605	-0.2044347927652234	2.101137693173661	0.6030034397207571	0.9504151528655992	-0.9828724269100767	-0.31991840990878817	0.702174653434973	-1.2136926679075224	-0.41044915875104726	-0.8122393870423128	-1.2975839726160527	1.013285487888604	2.1051149527817223	-0.10220836258796871	4.84033867354365e-05	0.07194024894743302	0.6463102861759398	1.161121263866974	-1.1947017874689645	-0.13684266701613132	-0.04036421793278455	0.0	-0.29161405602943774	0.6884359324103381	1.67265444259634	1.07738987867153
0.8483094314994046	-1.5741816133344317	-0.1413823975735845	-0.802928792537794	0.1633089792597344	-0.669984177637914	-1.5886949092285765	0.3838764173386925	-0.4814000153354674	-0.04604453899736966	-1.331421218522039	0.3056107902868607	-0.6325027627365919	0.0	-1.3819158795598239	0.16168298749382612	-0.23466817308849053	-0.2693455076308738	-1.2105069611786206	-1.2617215539124202	1.2067706505667015	-1.6055980516543975	0.7499778758371338	-1.8148952506513536	-0.9771273525931446	0.7615397998883197	0.0003544291835737416	0.036911566006387474	-0.9788412499814758	-1.0267321344159257	-0.20348803238581123	-1.7641520358756935	0.07902722917742142	-1.1494979530934972	-1.6292020992385419	0.2539626035376739	1.4538338001088933	-0.6843827069026885	0.18327731426308544	0.20846981922824845	0.6103158444180371	0.29160097706664134	-1.152390484914139	-0.20714344917351254	-1.1848421606522381	0.0	-0.48328203667877057	0.6077608139858034	1.7024847336511086	0.811662821057633
0.4467296893161861	-2.1360284583318716	-0.0797160560963312	-0.36879049408238107	-0.4891632642765375	-1.5064365167170743	-1.498240948188216	0.5366562521423918	-0.5156836119727355	-0.2750863739821886	-0.7900008707744374	-0.7619948241294877	-1.2085417884248284	0.0	-0.863595005246393	0.44231585129710266	-0.2029094191648459	-0.13759722424338525	-1.2800498406344751	-1.106363190665351	0.43492640476389166	-1.5845612464106864	0.426100781933381	-1.163608443055778	-1.1394896328961612	-0.13439793313099058	-0.3150732970693595	-0.4508086521690613	-0.9287341841966814	-1.716112103617467	-0.7936597699809522	-1.7942279794305798	0.3415436255045233	-1.3774445305554142	-1.8085108060300077	-0.22135072071201592	0.5376996193916671	-1.1519654089228761	0.026511625665781604	0.0012449311680536878	0.5050523575768334	-0.7199316966458259	-0.8369812479764429	-0.29914951418320146	-1.7809148819175007	0.0	-0.5861443356443609	0.4763981311944406	1.4014786880668713	0.3537531730993076
0.2964977207708928	-2.1016934335280646	-0.11737870647753544	-0.22702393760179335	-0.30223928503420877	-1.7950520027874786	-1.1284065191432395	0.7687418530504911	-0.3996580890315788	-0.3727749874468884	-0.1811450515493449	-1.3923419451227226	-1.1470227475930455	0.0	-0.22541509228078563	0.6111661900254213	-0.34825934440735173	-0.15931751363285787	-0.9803433039368742	-0.5181718981594627	0.01848566815009487	-1.135661625912367	0.7099361810591978	-0.520994758462552	-0.5989062827161732	-0.23166007025020346	-0.2977727057392014	-0.3529806215468236	-0.7840194499072812	-2.0177042777134635	-0.7130470574859328	-1.113911902224564	0.2656498488957753	-1.2225805290260472	-1.8427502715234727	-0.19280846501226712	-0.19871518301319513	-1.3171614754010652	-0.2556180293373992	-0.332041525827178	0.54906207055191	-1.3345589562227609	-0.27575083042448645	-0.2296498948984578	-1.601218342574562	0.0	-0.5452957540462253	0.4591676628146449	0.932957503047922	0.057493867733678324
0.3838869215393701	-1.593658151721694	-0.21613233443285468	-0.26183518960745117	0.42878727279769635	-1.4828384810466018	-0.4657333925548875	0.865043036282741	-0.06304892489182091	-0.45362649784279757	0.3128299242783601	-1.3719027833571453	-0.6579861193576073	0.0	0.3330973985399304	0.699228722173707	-0.6851175914924275	-0.2939263866368613	-0.3761742350087728	0.16969044335886876	-0.004846039094157172	-0.3730189088691341	1.1830017600292175	-0.1618266512211372	0.2842687918520628	0.3081418377908264	-0.16177996611894543	0.11524130486047493	-0.5070281337756334	-1.7198020091931978	-0.0651219249650537	0.017786716519783186	-0.12154213872900912	-0.5999511889632625	-1.7561430522788182	0.17612117273036423	-0.5080572585212294	-1.1021222143806708	-0.3731228381922987	-0.5034725946906254	0.8717477066466947	-1.266269770929638	0.3296572043265563	0.11704486294888304	-0.9180628548603739	0.0	-0.4182019465771496	0.5988274787560031	0.5072691041811642	0.06190832773042611
0.5556109637734093	-0.9155064212727596	-0.32726874080493473	-0.2547344751832062	1.1002666819700646	-0.8098866168453496	0.28823686545358995	0.6795132502428353	0.42642910128767963	-0.5849955182126959	0.5747226545918253	-0.8752033859428276	-0.1990811591351863	0.0	0.6319014060697014	0.7657636273673035	-1.135088239827198	-0.3757927017826154	0.24510939002654628	0.5385574733199912	0.14520802161613283	0.36368973117934483	1.2615591484435433	-0.1688793731165362	0.924140347672035	0.9642501542006591	-0.21476959669673246	0.5422404274973509	-0.11244288368098398	-0.903376246801714	0.6530714983503975	1.0623722988761035	-0.6440488063103236	0.29449389678846816	-1.5488559974912361	0.48306042095847046	-0.46861706435370887	-0.621101813156375	-0.1363199803552906	-0.3349593261901308	1.4064138026357584	-0.6840796051263816	0.7349853536381222	0.6649089301988454	-0.2714978100117999	0.0	-0.3669679480808005	0.7687234914778561	0.24916320229104558	0.19249843580337983
0.6105327691885492	-0.3789220384395507	-0.4424205279024569	-0.1014557896865893	1.235626845265395	-0.17334655462900234	0.7972506253481174	0.2552568771866718	0.87142322933202	-0.7050732898969214	0.5797778571559055	-0.331567091315497	-0.12952899010581015	0.0	0.607290958805816	0.8423034602045597	-1.5495774149289134	-0.27952855993532855	0.5532714629199841	0.37499080476169916	0.15708828270670447	0.7280180020056076	0.6371884966794573	-0.41088777851171915	0.8929671735427184	1.2233393065318197	-0.617769612285675	0.6027607610317014	0.3133939044593435	0.08188609714678889	0.8825678028502532	1.5633907839860797	-1.0476074304251795	1.0761664907124255	-1.196115360599432	0.3965618920757706	-0.3791163502555168	-0.15299676776124002	0.4087752517638424	0.12571102598427533	1.9025696420220028	-0.10390435334122056	0.8069330738051312	1.1517415306311143	-0.0767897908286238	0.0	-0.5549513250514808	0.7555035471819324	0.12862815135158445	0.11910365110748398
0.4222613721943643	-0.14821462888416498	-0.5876799759129687	0.09847122780097514	0.793613369641673	0.09415363827725917	0.7981158150763903	-0.19765635711362078	1.0360108104448869	-0.6648404263548864	0.3603982351515786	-0.13802437699864045	-0.45513224729980073	0.0	0.3459882531216743	0.888713027565207	-1.7716522531090602	-0.05399974311675238	0.3912888026685	-0.179954805468056	-0.1509078130826727	0.5963356391635858	-0.48463717884420576	-0.6452670786766592	0.20448937840549966	0.9049572141441272	-1.255304690125115	0.2533477590824026	0.6343543899841376	0.7973634166453389	0.377617655496055	1.4375150026030645	-1.1200676352259284	1.3981391339255373	-0.6892886435365883	-0.09756014879332826	-0.5027148946393224	0.008503879974169088	0.9816528618180538	0.6221287657957	2.0565211700304515	-0.0398215190982387	0.5938474020898208	1.2787106851846084	-0.3497256029954122	0.0	-1.011703348857701	0.4217225298445649	0.009062298960438657	-0.3472002137544421
0.01573638182072804	-0.18251475071518675	-0.7749531397202724	0.14650767168643467	0.14541903008898097	-0.09671096966858415	0.292165199200662	-0.4440460109898532	0.7786071042272006	-0.36494750767647943	-0.03995964585449292	-0.4063907136991619	-0.8468236710058193	0.0	0.030992014251922242	0.804328074597116	-1.709245664293649	0.10001402780572816	-0.1225342174596284	-0.7321538305700506	-0.7015670049403283	0.1427092576056	-1.5147900879982275	-0.678915867247603	-0.6961740797952837	0.23841280802654835	-1.8140377199726172	-0.275408632742879	0.7220955086580674	0.9550501007159649	-0.6287664654789169	0.990625985259213	-0.7960290253232251	1.1600116834929923	-0.08073046779402344	-0.6917441680599021	-0.8492498617265474	-0.2544728577512888	1.2252392717759408	0.8312348407651861	1.6840323492816054	-0.6556788417235094	0.27646414128283814	0.9094540445273841	-0.7348014148064009	0.0	-1.5722285473222128	-0.16820647060004665	-0.22315563274583308	-1.0506527029173156
-0.4547543685420784	-0.2966717139388944	-0.9667025542329044	-0.055112446858707045	-0.23566151642826288	-0.5598898906735965	-0.42783898747806526	-0.3749997514743087	0.15125798607494734	0.12048880615429991	-0.5738018266097413	-0.906187974376737	-0.9100059562058145	0.0	-0.17089801281883843	0.5021931591059443	-1.3776526134968667	0.001012692937487912	-0.6738354421471139	-0.9127444753914348	-1.2106939145607705	-0.2948154614184197	-1.8809856681009887	-0.48573225228022504	-1.229550497327675	-0.33683091868158654	-2.006365018360744	-0.6596238251108503	0.5210259123738054	0.5773165418086759	-1.5789454559434546	0.6603366338218483	-0.1867178018735043	0.553165349941617	0.513162697594252	-0.9918544554799794	-1.1547234733343614	-0.7844441902387009	0.9359965899247762	0.5486952686544041	0.8313822469312053	-1.6565731093854976	0.04552704364434237	0.17816375210632962	-0.8005793833605961	0.0	-1.9563341775362282	-0.7594582741883562	-0.5484412514900237	-1.5524270829024187
-0.8126012874869194	-0.2943900197603661	-1.0966991017186412	-0.38763484960329364	-0.12589513656939294	-0.963885922798377	-0.9529579857972722	-0.06019075665439648	-0.6023951308190711	0.5401247858715691	-1.157622681244277	-1.2332664248197538	-0.4975846858095033	0.0	-0.20961768085919466	0.0015982026952770744	-0.8826355129430321	-0.33589763581214127	-0.9521524732772398	-0.6317471805876929	-1.3845845814935482	-0.4581318039294009	-1.4116164276640157	-0.20908887154981218	-1.063236170498102	-0.48863485728020645	-1.7667815617567877	-0.6956033629817246	0.08540227589679068	-0.023715796721070825	-1.9571738494278599	0.6851972540382968	0.4798755813259305	-0.0895483722904507	0.9632494263271916	-0.813366909196561	-1.0737907784545981	-1.2282760506062214	0.22007317822083167	-0.188473159988993	-0.24092338326698085	-2.4883090241039314	-0.006397626961167956	-0.5782588013740813	-0.3775578337749993	0.0	-1.9513901554739044	-1.0627082210054626	-0.8114091020174368	-1.4321397809078416
-0.9747824053991921	-0.090808045849902	-1.1334566612329606	-0.5920161774536544	0.31372532017098304	-1.0410110657649063	-1.0243644134282046	0.3237132509184618	-1.1636144448547274	0.6047485352706891	-1.6495359280820263	-1.0867394098396015	0.16722366509386832	0.0	-0.17266905878047625	-0.5342376948389506	-0.3532318354261027	-0.6790133533322243	-0.8319626456460106	-0.12650221579076054	-1.1260821973128101	-0.3441773984953764	-0.43747441056513914	-0.052692372526014664	-0.32098991722155695	-0.20392555384063363	-1.2769326440169972	-0.4035798075145658	-0.43397747659753705	-0.4428461264077031	-1.6194844041515284	0.945944943078226	0.9719795504411516	-0.5291512084774533	1.1989346583401101	-0.3178371838469915	-0.4481460058040784	-1.2650930627068413	-0.5378765598849355	-1.1113569801964311	-1.1895948647099424	-2.698352569827956	0.08471551864681215	-1.0271631351713737	0.30901974611507155	0.0	-1.5725273100862582	-0.953925141524976	-0.8322136153817129	-0.6166660302897841
-0.9902961016847294	0.24408960513600889	-1.126251884112753	-0.48203688451850374	0.6979886386614135	-0.7473062326550052	-0.704123983018528	0.6180999463161204	-1.3098506925869624	0.18467299720639704	-1.8840488471268702	-0.47190420603511146	0.6451078004385105	0.0	-0.20655127181171185	-0.8619871167693917	0.12973479566472595	-0.7592730651444806	-0.4192581176296514	0.22309683918049514	-0.6059219478470927	-0.18380128794084555	0.4452327363164302	-0.13518649188989412	0.5131163158607115	0.2357046258613485	-0.8138135171485767	0.025792263806632354	-0.8508210387524482	-0.4395678706066301	-0.8682854733986435	1.0869613394185391	1.1579323469432596	-0.7664426640870794	1.2440397008356938	0.10901544276283295	0.5402570977666694	-0.8375484872968056	-0.8908658083463189	-1.854079039377469	-1.7556006356751912	-2.2085721674675685	0.2047290410007979	-1.0484934451428554	0.8031995497611563	0.0	-1.073200249519437	-0.5754394520238502	-0.5492544688634848	0.511435703589918
-0.9706855461313335	0.5375598967997612	-1.1803672493398096	-0.1181342643856345	0.726312370235676	-0.27845511599092265	-0.3234525529647355	0.7594163572525753	-1.0380242575552683	-0.5732206590980212	-1.7584978341828121	0.2970400174824203	0.5919259187330751	0.0	-0.38592294504151325	-0.7993505911897466	0.5576610794723645	-0.5180442584016511	0.049470462309901334	0.17151685846139098	-0.15086839389701678	-0.24339036454791776	0.7679721074094671	-0.40557986938664453	0.9168891983640132	0.4705839337158639	-0.551270049265204	0.3758757124035345	-1.0248349649950967	-0.0958484236761694	-0.23146304079159918	0.8141616316263657	1.0519269107559854	-0.9903588098752272	1.186719768903362	0.14257800198319462	1.4415741175373817	-0.22080689805867335	-0.6029324310796539	-2.1371781686524822	-1.8719899387638466	-1.3262872913142507	0.2455597707899505	-0.8014180491991548	0.7529345841871216	0.0	-0.7788890323431022	-0.2557669520684081	-0.08387550415167574	1.3241682830946815
-0.9669551402496234	0.6221904426534056	-1.3665770073907875	0.21203679022394928	0.39129224105581784	0.06199325287519534	-0.23823922663123584	0.7600786031997819	-0.558587285203413	-1.302670969400616	-1.3078961308544754	0.7870030529495583	-0.003490628227030723	0.0	-0.6204643542996804	-0.35385210842415393	0.9538947790231409	-0.21209209507397841	0.36816225622389914	-0.2255816327629405	-0.028893048705282948	-0.6009166407129451	0.45973095959582455	-0.674301855915561	0.6526373417849982	0.3014282661396606	-0.47019955052693835	0.5238121797379901	-0.9243679670410987	0.2334499255835192	-0.10623889024546626	0.1386611735902662	0.7897133443764545	-1.371327351347519	1.1057761749051993	-0.24723699085157866	1.7912570745344054	0.13739587872082984	0.1957275054311375	-1.8976914119689035	-1.6603142445499126	-0.5112545397345242	0.1678957781054926	-0.6028943325600769	0.16802568649648675	0.0	-0.8503882897554946	-0.29093082310180113	0.32555266291172036	1.3465515033598325
-0.8960911757355751	0.4340712965515988	-1.6322472732979147	0.20847415263384317	-0.06622522918115176	0.055879941401713894	-0.5631499415263593	0.6336429606687844	-0.15868212453569724	-1.6271623821709607	-0.6984562894931831	0.701780481049101	-0.8212391321139422	0.0	-0.6756180327116327	0.25686496905002043	1.3048546242626207	-0.2548210171534425	0.46716508213506863	-0.6684665440267322	-0.2819800568682265	-1.0676632672000161	-0.17809530274730573	-0.7371677877630782	-0.11902739193717571	-0.21398744173857165	-0.43247224105924215	0.4619996115518218	-0.6378111783088016	0.15745311477626217	-0.5122304364120971	-0.6151128459331677	0.556262188861381	-1.8643938039912218	1.0133100828732438	-0.7872806488056071	1.3792596506038053	-0.08566407282134532	1.0779320603011184	-1.2980124480555248	-1.3327221686516413	-0.07900076965370292	0.014633078415628623	-0.7026834397114505	-0.5842407613116665	0.0	-1.1490399567255707	-0.732980217014333	0.4753965359404907	0.5714495526806481
-0.5902018649151214	0.049048496432674116	-1.7934313147490368	-0.19086969165403556	-0.39844013293703123	-0.29469556625679855	-1.07646612247842	0.35124196846543415	-0.02031582363254997	-1.3902212653587043	-0.12863259726835582	0.04649785981799197	-1.4349812019006356	0.0	-0.3139770219769694	0.7229814070720559	1.5263937929362412	-0.8787240989883183	0.4068200417172563	-0.8405633907955237	-0.7191630751710288	-1.3179446093955427	-0.740978421053283	-0.5087413118347637	-0.9844399982825951	-0.8479563999104158	-0.335126434707791	0.23691220102076688	-0.32530632479609084	-0.470813015428463	-1.112288191783175	-1.036136522338058	0.5006455999194083	-2.1855094768172254	0.8624699580159153	-1.118589943956071	0.36575393992605565	-0.8499019082555445	1.5744121961659483	-0.6166991611919022	-1.0676215309429076	-0.042831696890117746	-0.11826333472153067	-1.1106872752039478	-1.0364307304880938	0.0	-1.3158406893247723	-1.3357228009347115	0.3257474969328334	-0.5297868402449513
0.05275947782575671	-0.35535363095637634	-1.6335938569032864	-0.725478541081772	-0.5747538299491225	-0.7703328754168752	-1.368915016625639	-0.11839608221251631	-0.11359248574105396	-0.7532599470957576	0.29470604084311564	-0.8868880450082374	-1.5831774427416858	0.0	0.5214298088898308	0.8311545517223563	1.505883116506647	-1.8683957460573977	0.2904068630423974	-0.63135716613957	-1.0653741382610753	-1.1323768151734785	-1.0150228567805826	-0.07756186578335712	-1.552335550840082	-1.3793568809363044	-0.20123630562033104	-0.11758407310737468	-0.13316522225553182	-1.4150326406833644	-1.4696095409839776	-0.9136874161652078	0.6686816360930793	-1.9957519857739758	0.6147175474332183	-1.0708796283488091	-0.8191222584967751	-1.744648818947492	1.4528710265663878	-0.09061811187060488	-0.9307479623555462	-0.17613960891513347	-0.13005942167217965	-1.593478266590428	-0.9392511300259763	0.0	-1.0243277702857945	-1.7048020686580032	0.015741142397867117	-1.311796158460734
0.9273135152968689	-0.5860096504173058	-1.0530359764309525	-0.9760453640776672	-0.7955724581300255	-1.0684820846414997	-1.1348135214111983	-0.7183542031078685	-0.23707266634022742	-0.09070267473627722	0.6070564735561996	-1.6863226681786014	-1.2933870788939419	0.0	1.605132847703823	0.5990908226116508	1.1981864548976509	-2.5973022040149782	0.1787912928055377	-0.19398369127357598	-1.152162090062364	-0.5728574220367872	-1.0800081103793457	0.3503150097031655	-1.6601737344121656	-1.7161609305732624	-0.1302570977410288	-0.5868494516363787	-0.1156973328172264	-2.1618202653197622	-1.3509895684212383	-0.3731992296732956	0.9747128542931466	-1.1665283527029318	0.3068904073228981	-0.783936732181154	-1.714597912270275	-2.23089276884865	0.8436009452110098	0.19902894999459847	-0.8750376979478139	-0.21479298634982916	0.0374644298246853	-1.8366048600218148	-0.4114865579877171	0.0	-0.23240657599602002	-1.5578270410259913	-0.24106826362855394	-1.3672451944209947
1.7106559093949592	-0.523651619936442	-0.1664009543905175	-0.6686208090486679	-1.2811230320217344	-0.9846468702307651	-0.3994125432768353	-1.255700963057557	-0.17628550321179198	0.2521060387455158	0.9176035544259269	-2.0291028227079146	-0.7939613028463153	0.0	2.497068171492879	0.26071579861119193	0.7000886451896583	-2.3967552390120224	0.0688616990608404	0.19207581714026079	-1.013557400109709	0.04456575271123276	-1.1692149463940174	0.5788257053355277	-1.3902680028497212	-1.8862146411993577	-0.16378260403752806	-1.1239545377602704	-0.20887748873502274	-2.223828926054854	-0.8669109098521856	0.2284322456002525	1.2270918396029153	0.07309431265338102	0.051682654172169516	-0.5843149040023274	-2.0538340555686307	-1.980747898624978	0.13709746065819653	0.3360492021977441	-0.8020149082171297	-0.037272455998852885	0.36574709001309197	-1.654937165405988	0.17649222578049725	0.0	0.754845784930751	-0.9196263840625223	-0.301255596547916	-0.7672255542901686
2.0223927199783174	-0.17631021244871217	0.7276273879660576	0.10462227190471252	-2.01322384755839	-0.5328356723615211	0.48084526938418315	-1.4679945349229464	0.13258370028532376	0.1775032261197392	1.2728608314730465	-1.8185188365423592	-0.3126212363147497	0.0	2.766560727761642	0.10701951304050591	0.23003909817837528	-1.0326980751327357	-0.06640386497244283	0.33665287256835685	-0.827726115147897	0.364127587364127	-1.4227868336766183	0.5356944394664074	-0.9292857138451498	-1.9360652268515324	-0.2050639187362366	-1.603659047819854	-0.2738365341869914	-1.457605937415755	-0.3653578442523766	0.5561874350317842	1.2106199696767113	1.229455751115143	-0.04275363762887535	-0.7137110990569412	-1.8490952811564192	-1.0881890648330672	-0.2698772175945904	0.4790373772135323	-0.6370509632725525	0.29355649604327405	0.7491762207093384	-1.1060757243646333	0.48557999875312896	0.0	1.4719618654876239	-0.1172321961201072	-0.17264888835572453	0.024902072089101033
1.6636270853539241	0.3233376193359446	1.2963528201390047	0.9196603378842151	-2.6582908941367243	0.06223406087067599	1.048177750998279	-1.1829755051515862	0.5518220371900792	-0.11689225542886258	1.5693150655955777	-1.1926912310015727	0.06632340607904957	0.0	2.249621479582564	0.288709425174133	0.0053292133301829124	1.044645667892729	-0.22845151019180204	0.26524676981846096	-0.7615175655684125	0.2381540402200455	-1.7430585712962159	0.3018928816241972	-0.4125959249894649	-1.8488221527612465	-0.08701239725836298	-1.8473968649222545	-0.18755913784344638	-0.1905321246958539	-0.1717804149385765	0.5047661047029287	0.8040001107055429	1.8282890021287832	0.024280143815001137	-1.1202858627077128	-1.3161215451389199	-0.007371493328076236	-0.2086215357267379	0.7357767834756301	-0.37457249938778414	0.6212390388133329	1.0216669982897781	-0.4376765410569934	0.4403238275766885	0.0	1.608803067182074	0.42565034494578163	0.01715944775639572	0.49234390001269746
0.7696185691303865	0.7743493859524495	1.3528655996910293	1.2966267766462096	-2.7631615367849025	0.4922046392062244	1.0438229685440654	-0.46054873238938365	0.8413236733570745	-0.2934583199399764	1.6032727328326764	-0.4281951929816506	0.38450358981855715	0.0	1.175919163357404	0.7146220694682367	0.09250906087299994	2.8849210770666334	-0.38317278760063367	0.16611513573420586	-0.8424686947816344	-0.17184451811395288	-1.866705965459783	0.04605753190470387	0.12084443446284407	-1.5626648822208395	0.25336238062963595	-1.724309097669517	0.07293267977168126	0.9394115330832851	-0.36702678016013135	0.21616507042513317	0.07775937133681089	1.6988278851840364	0.11170351171332374	-1.4784776290267607	-0.715810005864199	0.7409499414871753	0.19333499875124086	1.0834560615187252	-0.07675814540548419	0.8187556406853493	1.0235925968496973	0.08065966440794946	0.24262721813396948	0.0	1.2322589344138315	0.4573148083608993	0.12772756633190482	0.41290937623267543
-0.24778231260449862	0.9956036692222036	0.9541555475882574	1.0244617664017008	-2.0951150821782525	0.5358732167162173	0.5708436552792724	0.4024306453810234	0.8350372620489287	-0.12444047549711426	1.2376217139389736	0.19324376681579158	0.6763212086611303	0.0	0.06733643438073898	1.1129774669341996	0.3428693378524715	3.5722293628246273	-0.4930275732429081	0.2102286310356055	-0.9529564319287455	-0.5143709934922271	-1.589771938575364	-0.08420998302239943	0.6516835478662063	-1.071908817283181	0.648908133403566	-1.260591788781305	0.4067444797933835	1.348385632841577	-0.7533836505670727	-0.08276628054046306	-0.6955340278274117	1.0625789807640256	0.020516282920954126	-1.4299533669321651	-0.22282593119377556	0.8960631277571061	0.6353775548512571	1.3823059745672037	0.1620821005689796	0.8445248065888838	0.687266339266866	0.3150976458791211	0.17115409113107455	0.0	0.7481944974766178	0.04911316962280563	0.10019835376020468	-0.020752868155921804
-0.9502912603286163	0.9095202074082476	0.3594658960597668	0.30254762524574136	-0.8667797187805443	0.17790058811889972	0.010493804472249986	1.0340546751135296	0.5639764133653652	0.3392906913530406	0.5596547850702456	0.4898681562463354	0.8626163080227659	0.0	-0.549590839987539	1.209441527095296	0.476846078282674	2.7769055469433352	-0.5509985782156779	0.39256235378083076	-0.9408425546607845	-0.5003943529956607	-0.9590793613861256	-0.039552866959374225	1.0817467342135394	-0.5095270768198138	0.7637345160135977	-0.6660227174173317	0.6447546360866255	0.8579587485599199	-1.0147150050233262	-0.2760332431255657	-1.1549471376501872	0.3686235343694612	-0.3465160368392922	-0.8676521106525386	0.11401458530268284	0.5975621772559015	0.8549259759208314	1.4692341683397379	0.26049009425391795	0.7124341093040754	0.09403615989017262	0.310201022219355	0.33431016728479257	0.0	0.6198783877679019	-0.4697001435633716	-0.02708911516729286	-0.3750056690096652
-1.1538093144033967	0.5818736926099494	-0.11940929226629636	-0.39974229735160954	0.34627753221358853	-0.38678038019334904	-0.24277909617128257	1.2192391758613987	0.2338116858619658	0.8020342396645086	-0.10909676374001745	0.42579087396532705	0.7837905599373486	0.0	-0.44802271507772595	0.8989512132790929	0.2757857873404639	0.9632762621906356	-0.5764091326967382	0.5226265099623671	-0.7497782281028597	-0.10561794924749307	-0.2703056025293399	0.1301277801077863	1.2306149293069788	-0.11540202959094525	0.3358850067597214	-0.2361641478067366	0.6538500168945035	-0.1864774963690275	-0.9392789381301831	-0.42674307047332455	-1.0502164017140507	-0.0037356184306121796	-0.8650730857225998	-0.04531564027149056	0.33037990476025875	0.2520497975721691	0.7773877619758591	1.268927857764338	0.18407747471972946	0.43753680350250507	-0.5425337214539342	0.20720982821227257	0.5757068695554011	0.0	1.0366747611339713	-0.7416126274068575	-0.1767292768496226	-0.3020073149155522
-1.038698468674928	0.19216126640151177	-0.2798820053270652	-0.6602240412887949	0.9650862419337556	-0.8599874657433579	-0.03890887373167188	1.039820318335126	0.07392195426240884	0.9400324388505094	-0.3889985996506553	0.10068555219781704	0.3554157495298661	0.0	0.17184732180178233	0.3012565232519607	-0.24790079326210537	-0.8868757027532905	-0.5741870087141945	0.374323298030509	-0.46066637092588364	0.4227255718347476	0.13509050041265294	0.3378873367688389	0.9544949147630243	-0.08667828213688082	-0.568312831199401	-0.17775914912957952	0.425671650272501	-1.110585804804442	-0.5410581123002749	-0.6707052076640727	-0.41413324844098687	0.03509213795273204	-1.2167396965122852	0.5813844718032996	0.4826143097796473	0.23049129415074487	0.517639416820277	0.8526042696021906	-0.03909976725545772	0.02963728711402307	-0.9737689974784906	0.12172032281234603	0.6083190319889552	0.0	1.7692528360902395	-0.6108513304036893	-0.2992881732800193	0.21834719978200198
-0.9959918348499966	-0.058726767031932206	-0.10818770077359521	-0.3689022838446829	0.8003459699271683	-0.9965842559853701	0.45365981997407895	0.8139051002867287	0.17265483240011084	0.650443114981296	-0.09713258853226138	-0.29837265071512725	-0.28907128884693206	0.0	0.8214658938600049	-0.32170473840237906	-0.8306213130215031	-1.8563734761204127	-0.5014208576731226	-0.11794369842914398	-0.21089272948910615	0.7562036663888477	0.12378256616590629	0.5296085562014244	0.2972789934679467	-0.4118807736460238	-1.5012335869323234	-0.46762591231687833	0.09276064410962377	-1.3057508844010968	-0.004133241316118631	-1.035059311464168	0.4154780831117753	0.28806331824250236	-1.0754799055562547	0.6780093619286367	0.6123718733490224	0.6148745003253575	0.2605594217957751	0.41070668078105943	-0.3218683890275223	-0.4553075346607966	-1.0437373070992138	0.08413619892765872	0.27234115319431534	0.0	2.3198541711139886	-0.1946286403478901	-0.3858545883359927	0.8832711844476423
-1.3030839603717714	-0.05929264742391029	0.25653795457214984	0.24076984163553314	0.19410002623792008	-0.7254935125648041	0.8974728682571911	0.864841984775598	0.42502067034862584	0.1526074584829367	0.6030174336552367	-0.5651140998017419	-0.8097303839073983	0.0	1.0450849578685233	-0.7151993992886906	-1.1183817997694963	-1.6055282959048782	-0.28605598590996	-0.7662085447093332	-0.059539786892946464	0.7311311949063228	-0.1184973450186104	0.7078577113150103	-0.4614118123024195	-0.8223291788248279	-1.8672217397647284	-0.8438095118930296	-0.1407020608674673	-0.5847365642504041	0.4876286155567202	-1.3446951475819886	0.969441790765303	0.4755345302764819	-0.34499212423982145	0.2874913367726446	0.7466369697467288	1.1696918100736429	0.12708250647237354	0.15914901218935595	-0.5382888729335352	-0.8682953321575065	-0.7681157503204319	0.08126600967828153	-0.28938315579240637	0.0	2.2672163792565327	0.24514753878649023	-0.421945792382429	1.2962834486968973
-1.858452305231441	0.14629127823155677	0.6329449768852268	0.7975652623519283	-0.20637382013237296	-0.17465461086644044	1.0409847979745042	1.2761748927936905	0.6327281072165042	-0.14170676782284714	1.2807870994146329	-0.5472012453470896	-0.8507048076656208	0.0	0.7142288309556353	-0.7468011859046079	-0.9092300737408264	-0.5008866217443568	0.10263445821456782	-1.2135211567533544	0.0855964408128576	0.47005079916956055	-0.20995039648592895	0.8978614591007815	-0.9282290626845147	-0.9219831006955016	-1.312333233031083	-0.9469420917929392	-0.1132602784227438	0.7158999642365703	0.8910737541873778	-1.309858012677242	0.9306359193357828	0.4734674311718317	0.7163842132619542	-0.1734725651623644	0.9037618835223384	1.5461455198128267	0.1212241331361922	0.23435306903801742	-0.5593537189506561	-0.9985952200604197	-0.31019822035765693	0.14381565004106223	-0.6880621869902576	0.0	1.565608390483452	0.5243352017413266	-0.3420792018860628	1.242587742815277
-2.1844952040306485	0.3805930984076899	0.9037652230901946	1.066113646835436	0.1014945914084993	0.4065187434833737	0.8926018706060596	1.8067578856261763	0.6764418122173034	0.08681217973819662	1.508844808095889	-0.20587610069867174	-0.28850267062561885	0.0	0.09790853367217045	-0.43370300605901335	-0.3101883590788084	0.6889249078535613	0.5855359936858514	-1.1436613387988221	0.40819786602254543	0.2908926411746508	0.15078118700922413	1.0916664927544517	-0.8250674522091491	-0.43010336190222603	-0.0021759724091890633	-0.5336664291089239	0.2016267218204195	1.9420154247308818	1.3020584455078554	-0.7420966248135951	0.3468458388430452	0.4033892209461664	1.5882504780457856	-0.19063431477923323	1.0780071844237842	1.5576539311026167	0.17226945172893024	0.6307675997363175	-0.298128874462578	-0.6921035603403298	0.12941779301222314	0.3805083923825982	-0.5546294162974561	0.0	0.5879189171158378	0.67983004578707	-0.05294552740767532	0.8138108878227767
-1.7314769909794847	0.43645525432292925	1.055400593820561	1.0819638441686898	1.1096926868240962	0.7795116702258648	0.6940879848601459	2.0323978079936906	0.6194053404791154	0.8146081091117807	1.1423313025166835	0.36048102404104726	0.6432228230950898	0.0	-0.3403495649356762	0.09565926589042353	0.30919842538863707	1.297536304171198	0.9734395604488041	-0.4774703386158343	1.0240442977779658	0.4699386307767724	0.9483227552974542	1.223631125263812	-0.17217415616976806	0.6169817040348405	1.4269348549787153	0.36367663469625167	0.6769508612955177	2.5017861438075277	1.8172038583612815	0.2627536699698205	-0.38473432498655086	0.5124683384680253	1.7634035494441072	0.48066784228614273	1.2088245056568045	1.3173264346257358	0.2079706080849802	1.203214284468785	0.24950924505247316	0.02084171338866051	0.42889480197764573	0.9034615667647183	0.16990938765389568	0.0	-0.1174145210095996	0.9206804526920279	0.4668638560982432	0.307614276626484
-0.29832322822024254	0.20044201672621698	1.141386590523631	1.0610725426150172	2.2734509388831468	0.8312577890838135	0.7217031214862102	1.6222895605237042	0.6508600890468567	1.6372584808021127	0.4078820925503531	0.9456352289420202	1.4559132416751728	0.0	-0.27948933075842936	0.6473445276651658	0.5467384363062086	1.1278012414576826	1.0563200587816086	0.5695432446845996	1.8395635148492209	1.0285869781455592	1.8228846976551543	1.2041439302927759	0.7051443783179351	1.8422517632779285	2.2382667072825417	1.426521529649249	1.092624608373345	2.184738210088621	2.377017279927049	1.3220554201304469	-0.7759848098993885	0.9445336324236432	1.043936158896567	1.6104131567559457	1.1720570806861765	1.1354002131473302	0.1837954906023003	1.7210508844772814	0.9871743153789234	0.8953618470647591	0.5816367631060801	1.688312084248994	1.1334936849904529	0.0	-0.18583266433181492	1.4203012298500368	1.06452365665198	-0.006023864599046417
1.719277599994925	-0.28180331251861085	1.2100078214188434	1.1756671672418777	2.8480817977727915	0.6139834815870973	1.0648701809187797	0.5637097266749773	0.9038487818429553	1.9884126160606121	-0.2641754216507567	1.314407522279073	1.6806838382870295	0.0	0.22377692677144864	0.986329573989237	0.23037043798429668	0.4725630614308019	0.7329805579439351	1.5977549504222548	2.5446378069314264	1.6950158013864582	2.2768041619423207	0.9897273569438085	1.3575109469264122	2.708562619360427	2.0501858882272757	2.1976450409262807	1.2368886502658811	1.2367943420681191	2.729071864654132	1.965175203828392	-0.5893674408623374	1.5839826648459665	-0.3272138902046589	2.6003518494090168	0.8262451068639343	1.2571452321378744	0.05320952796473213	1.9446952601475775	1.7367268196805647	1.5857536020726748	0.6321959875354133	2.4864032072215907	1.7503473264685814	0.0	0.3348177852255943	2.1089877578088574	1.4135554485792166	-0.07191539859777718
3.452361279982432	-0.8394612698738458	1.2521744358160902	1.3872338920468652	2.3645514407407333	0.29854689715939664	1.5426753232021913	-0.8150616096420971	1.2895859136685446	1.4909513104099752	-0.544876984380431	1.3028114952610015	1.1402631675287755	0.0	0.7698069038192709	0.8689736231457837	-0.46508577881435675	-0.16718433252474793	0.09262537508328965	2.2255467701554563	2.766808743326169	2.0675385196701415	1.9834166223529135	0.6346023817326042	1.4641378026898018	2.8003248317754257	1.0702787270926493	2.3079273350154925	0.9959067787406631	0.17088023678120678	2.56276546091979	1.909174136335142	-0.023878999736130363	2.096093633266692	-1.7844322345795534	2.843720984515088	0.10648719750430043	1.6441877360092656	-0.2645666504672377	1.7007844666045335	2.291699188586723	1.8400756980119926	0.5766752923748822	2.8899973159414407	1.5542583816682183	0.0	1.0362260061195436	2.6375545794951853	1.1654287776882681	-0.05808452783831634
4.015510997255115	-1.2827069141093725	1.2035871250542707	1.472803253104938	0.9296117381064621	0.07650971652551482	1.816189651302563	-2.033440009387154	1.4930141639758008	0.22210087798404432	-0.4277897048027039	0.896289478096153	0.0482135551947541	0.0	0.9004141285696682	0.13197574798596193	-1.1285982420908194	-0.4331313367082595	-0.6136549124304524	2.2616983553063994	2.299154912867257	1.8679629152847277	1.001312467287265	0.2778993330724921	0.9983707509986828	2.0427063923791984	-0.051005507655054384	1.6641535370518674	0.39639080492551243	-0.5443828907413328	1.735830977828268	1.2295247165070573	0.40412902640680787	2.137612092495538	-2.735066949540142	2.1095398364370594	-0.8883779080815168	1.9732564133259942	-0.8498094631579369	0.9445902487168608	2.4864020488264362	1.6427531845584362	0.3289742713750943	2.5473244521471385	0.5025589763266891	0.0	1.4329400435192858	2.5666313085355474	0.1854799249691162	-0.19344456402597981
3.03025282788591	-1.5037278651176775	0.9951517425994895	1.2203767275144979	-0.838235987427898	0.06835318392237408	1.6165449478506493	-2.726717132266231	1.1615447650315927	-1.280663714702497	-0.20684424364459505	0.2489168970554238	-1.1139318785884296	0.0	0.4328420390127491	-1.166818965625147	-1.3759720924107068	-0.2912594435812644	-1.0985533096222253	1.7632885680694992	1.2551646571494666	1.1172956317284066	-0.23802193284394244	0.06674216259061427	0.21496501585885444	0.7382782340012345	-0.6440120755296337	0.5050439237339854	-0.40385721111306644	-0.7171416340791521	0.43387611040293184	0.3143139970366816	0.22539161697637722	1.5855597766403597	-2.852592345818919	0.7042384245285908	-1.8828679159314234	1.8658569156138134	-1.6751042462891226	-0.20003346571506725	2.252944395819566	1.2021399863561268	-0.1967817001270917	1.4046370533116774	-0.96490244075139	0.0	1.2726370006612509	1.6708946352658545	-1.281311628152581	-0.5674346983458001
0.8854028955292103	-1.5022601125313242	0.6144889054743286	0.6316755854717113	-2.1794437700598728	0.28238770164073396	0.9321952981008009	-2.8178332950052534	0.17011995570593505	-2.2895355178260033	-0.2323825179037823	-0.36931310093124786	-1.8483130111074726	0.0	-0.39683221706970717	-2.6469090616379516	-1.0857965072583606	0.035683727544524056	-1.1813949481179742	0.9739541250195997	0.04318599233362102	0.12608538471600747	-1.1575409542163835	0.06479369944887588	-0.5106845208793289	-0.5873948217560389	-0.42969437458489385	-0.6983948337618824	-1.1635399244251425	-0.4607819283146131	-0.862940670445157	-0.3647285898497484	-0.6182844572057073	0.6226977477140716	-2.2002273060291717	-0.6932131204182158	-2.5173645051405975	1.1873685413111814	-2.508916750747482	-1.4429657771035864	1.6433877906068621	0.7918274428215593	-0.9425438803841126	-0.19164985516045743	-2.1495819868239066	0.0	0.664745590039146	0.15085318272445175	-2.654298730404468	-1.0444512926776843
-1.4426268004341625	-1.3272926148846076	0.13604873129678985	-0.036902492612924824	-2.6197485268353753	0.6330414534624365	0.032264344854709276	-2.4966391398925256	-1.227471446954498	-2.2797785182824084	-0.6318671308241982	-0.6797726599588659	-1.864783345279325	0.0	-1.0888530614992822	-3.668343614363478	-0.4508585624054725	0.2798482988548642	-0.8598860636910591	0.20020376057932054	-0.8353240766379417	-0.6817014609728973	-1.339724167288508	0.21115663063719495	-0.8765252413442369	-1.435697993033353	0.3547952996847299	-1.4486077426267339	-1.628722631060603	-0.04036203324548778	-1.607698194921534	-0.5148957773838695	-1.6772927011138907	-0.37332035812868497	-1.136551737023539	-1.4186511019221533	-2.5113241700948317	0.19367914313204165	-2.9432561020965338	-2.3963210215217545	0.8098305426678758	0.563546179659751	-1.6310193566235978	-1.626471313247576	-2.4624904354077857	0.0	-0.0395424903135737	-1.4099505157612822	-3.2872395972011867	-1.3533702336100166
-2.913371158228806	-0.9962866295222571	-0.3024051994617701	-0.4372700101863407	-2.186933189373876	0.9936087536321878	-0.6840105517758077	-2.049060666037617	-2.487372686758447	-1.2188727226083755	-1.205841946644411	-0.5165297444916488	-1.1692831096228449	0.0	-1.2279611703625952	-3.6081012725660955	0.18023483244620594	0.30469070130403053	-0.2774485777041329	-0.3052250938636315	-1.049589036819999	-0.9903090292744748	-0.7383976542451379	0.3623986280936142	-0.7713927499093722	-1.5485446952401458	1.1753060450153072	-1.4388197413164443	-1.6167546188369946	0.3279262801493908	-1.4795914674616644	-0.158821199591484	-2.2576583178154936	-1.0497584660833355	-0.09198370339398024	-1.1924971266252833	-1.8112162841369297	-0.595352879496998	-2.587457212129335	-2.7117973854183774	-0.04741839917652071	0.46997497954960343	-1.861321765823314	-2.3264622326480806	-1.7196822415521278	0.0	-0.5054448050412449	-2.3417025014647503	-2.8254326132785437	-1.281150194516507
-2.9776433005974847	-0.47330106536003713	-0.5666801991085105	-0.3782536933718033	-1.3126882435280394	1.2479049506771478	-0.9106937512449257	-1.6728969812235583	-3.0685819855220022	0.4132837350558864	-1.5749139438052249	0.08743874257843762	-0.013649832246294756	0.0	-0.7772013318160038	-2.2399468270701703	0.5496761118014122	0.13806927262803367	0.37371412148053756	-0.4142993592885586	-0.6133153751264411	-0.7264215954010602	0.3081356898329973	0.3921539377959639	-0.28081340000380023	-0.9929559385533474	1.583528377807043	-0.6856518554847204	-1.0970281644716797	0.5828688349874916	-0.564276786846441	0.42222030814976524	-1.8823205405382633	-1.2533062904913204	0.6327526787665592	-0.2515870307979801	-0.6369918074763199	-0.7237400747054556	-1.3378833286591756	-2.2440696225178542	-0.7424915225046284	0.34974642034252945	-1.3539733312472342	-2.0699517939841305	-0.2084576205506991	0.0	-0.6168851043329812	-2.2660714285281416	-1.432479771214874	-0.826721455347738
-1.8352434768814263	0.2631974784677808	-0.5992330480487446	0.027346759042206806	-0.5245448443914358	1.3197274395019627	-0.5940330698031799	-1.403911001317075	-2.747069837439572	1.8787227918678095	-1.462736844591265	0.8903493601484762	1.221666801401399	0.0	-0.10481477941743587	0.017959044793160777	0.6472843320310557	-0.1099408742504761	0.9386804256137206	-0.14576561664974733	0.1286094468377733	-0.04781362601182739	1.2548149876545576	0.27960814406128937	0.3797205450075416	-0.10025636858154433	1.4839959449825348	0.4815215726059378	-0.23553778279118953	0.780539067015476	0.6889747417341623	0.8794155849397324	-0.6345606648582789	-1.0549687411892872	0.9407614323454015	0.8220296940240756	0.6051224254757663	-0.10985296238805661	0.4588459983880984	-1.156884093885154	-1.1551003154663366	0.10023299737102956	-0.18983616977591947	-1.105384936585999	1.4849004583876086	0.0	-0.49209536674876736	-1.3183323965341587	0.26821935164120864	-0.20618510739045678
-0.2563006397151245	1.1166377479580227	-0.454326338932738	0.42935750004971934	-0.14788352180994893	1.1821382755301624	0.0570875997481316	-1.1761710676120605	-1.7440741290233002	2.5602196471300367	-0.8988879638638902	1.5248386678328343	2.1430642590677333	0.0	0.27827187187583474	2.2008509148756796	0.671645776888183	-0.3353210325010094	1.326203250005552	0.3511741418435786	0.6883817659547602	0.7730523406741722	1.6175752189440464	0.12228207485696857	0.9456013941782596	0.6925294605159538	1.1140582723066068	1.571080544517807	0.6370902218255872	0.9764243521523963	1.706820012522174	0.9913069303905045	0.864339676312839	-0.6405058592779297	0.8869443069681016	1.454111599636531	1.5002474081168966	0.8744596224337291	2.098421160183175	0.10822772041141267	-1.2544948625198211	-0.20493713806715358	1.1461636002470676	-0.0009980911869112842	2.7631309548214036	0.0	-0.3335066822319772	-0.06919549365880907	1.5200119554542126	0.288588251861909
0.9010787016997357	1.8351672933087613	-0.2694948035081953	0.47308404881744015	-0.19338526314655322	0.8597354283446105	0.6954993095696343	-0.9375424571120283	-0.5821479539891542	2.253901519619866	-0.19053874498873521	1.6533368773642527	2.4400753728811537	0.0	0.08315175596967085	3.2609307860445087	0.8353216808654156	-0.45666656899015234	1.4859908519014706	0.8465827695726083	0.6907446083314521	1.4777722919922869	1.1993787284230502	0.05931018771347104	1.1735499964418286	1.0254507837136244	0.7889796452654929	2.1527548914804626	1.149711148414259	1.139938292093349	2.0841679333049985	0.7516104711623736	1.8404800320481507	-0.17435274308084484	0.5829991465146565	1.3916845951681005	1.7994905278360929	1.6158176141354763	2.860724113258276	1.0176238995398472	-1.09148547342086	-0.3531201411137473	1.9943062438674057	0.6838259819042986	3.259995474986416	0.0	-0.2532244369741268	0.8088537178395426	1.8390377519972392	0.4726860877009067
1.1685694897084586	2.1078485883781872	-0.18406163766678948	0.02981555716494783	-0.45392199862336036	0.4288466051115482	1.007821041535987	-0.7131246530014902	0.23463895301730187	1.2279252342080347	0.30872714875426327	1.1343593448752152	1.9785986498234354	0.0	-0.5538296059885001	2.6642194206154475	1.1662097284344455	-0.38047014169899923	1.3863092847409926	1.1097585802077727	0.05885550841435982	1.8916525853172637	0.17473084650896037	0.15498639261126518	0.9136871907501162	0.7555377315213898	0.6311271659495569	2.049374268881285	1.0671119962079545	1.1694429314386612	1.7612840578662599	0.32267413585150573	1.8555722063934503	0.2569521525641249	0.14357661271066718	0.7967191225185856	1.503507852557711	1.6257773825405404	2.4157512624672326	1.2078236994733562	-0.7654903382410551	-0.16174911914962803	1.9084977712735955	0.7041674063345401	2.9337906261166853	0.0	-0.21598146919592054	0.9236595626289086	1.2563248088944412	0.3647708534421535
0.6599911563348079	1.7581372816991496	-0.251075671024912	-0.73619738061759	-0.6960289609864311	0.004921600470612164	0.8391801992196486	-0.5699999547842745	0.5033163219690822	0.039080467717488146	0.4501628002131924	0.11669360538736627	0.8840206929995812	0.0	-1.1780544509029602	0.7533581007329393	1.4561029990153798	0.0002815598197597597	1.0276287718728048	1.000308427276647	-0.9597924392111505	1.927183530007096	-0.9984177287457413	0.32448661474134693	0.18865668893157114	0.008120542411690206	0.49280605729411137	1.4012439690923186	0.4270658754540251	0.9824483566203891	0.9970526655617131	-0.08995741662923425	1.061921369998716	0.6010775690613737	-0.3087948494557788	0.0864383298499728	0.8224006636107565	0.8236437800205768	1.0370883348613869	0.6812961957599556	-0.3829257590478651	0.3497909177548619	0.9550242006349684	0.22938252582134835	2.0099327111329224	0.0	-0.13103763299421148	0.35907118894107576	0.2541116767688182	0.1395446403142889
-0.10205210791580122	0.9044048348758046	-0.40053293379897265	-1.4996365601731172	-0.7976625508553774	-0.29630556108072126	0.22421218969532875	-0.5288959825909697	0.385915985098115	-0.7714872458871026	0.3679989855346365	-1.0028939954372542	-0.44385737148812965	0.0	-1.357493558447348	-1.3887708001822057	1.3969298446325356	0.7232741568633322	0.47836260432044503	0.5292094841939454	-1.9292504438461668	1.5644912209510178	-1.7962235770486634	0.36036906567620075	-0.7592149248398805	-0.8795086972189353	0.11600693539841173	0.5684904256642119	-0.45608616978391314	0.5924705157726627	0.17658437847106248	-0.3555073947170188	0.053680593725873416	0.7672814608819924	-0.6298190419549996	-0.3583854740710474	0.049152676445840066	-0.4410304678577932	-0.5323562593129734	-0.18942825771146646	-0.02637934782404667	0.9220406174265011	-0.2953141256166477	-0.3112167159127664	0.8414612440715428	0.0	0.003043163908296265	-0.42690319880060446	-0.5524037468370622	-0.01651613303213001
-0.5727491383130978	-0.047813436124047724	-0.48585655717867854	-1.9954076686225217	-0.7597934279669815	-0.4179335484027756	-0.6605848388054677	-0.5140782877734396	0.22896635134850973	-0.9341006544060554	0.3312249909435674	-1.7592165757067828	-1.4518931324112403	0.0	-1.0091712215243327	-2.539655323994205	0.8076146694991619	1.6399279817450036	-0.11707353322035195	-0.15141054941557938	-2.4443354686207797	0.8511947456421687	-1.87756859545263	0.0531205814262433	-1.5200732355924704	-1.5069072861319002	-0.614610041144352	-0.07615884574834411	-1.1487414252421586	0.10119296095455257	-0.41610743514063253	-0.46884165912071124	-0.5667037470394393	0.6180564956442871	-0.6876255666774651	-0.4266081632030703	-0.5746160078577894	-1.624777126927584	-1.499660378052274	-0.87019378563985	0.2523598866197226	1.1904202923109888	-1.1047459122946108	-0.5248215012463188	-0.23324460364575778	0.0	0.03890019378110174	-0.9207851879423381	-0.7795935725610544	-0.034742730601780056
-0.518838082273189	-0.6139918737754027	-0.39206398645310403	-2.165270294515536	-0.629197105162398	-0.4074087053897729	-1.5759027233508587	-0.3963322060693642	0.28121073270174896	-0.5371041571175962	0.4951817304188028	-1.854477745293755	-1.68684615390814	0.0	-0.4706049195372603	-2.0570953587778242	-0.21078746218195565	2.3851703115850897	-0.591841764903973	-0.8349177295321892	-2.3207076223824155	-0.07774646929043734	-1.2475100241663515	-0.6657509018696351	-1.6968716817757838	-1.595744144048496	-1.533345477121163	-0.34645799499973073	-1.3401998601490013	-0.3859726647996594	-0.7249066283631554	-0.5263480730721682	-0.5868956990747058	0.054546147281125654	-0.4449828983975624	-0.3121950458195261	-0.9307805012897851	-2.3153172437100253	-1.473130280837404	-0.9749026132864342	0.41727057174741744	0.9050829836923059	-1.0301317294727677	-0.2998201284014965	-0.9889845546508709	0.0	-0.22993478270102743	-0.8757519468923939	-0.4595519940604927	0.011944785389631554
-0.10093385757052603	-0.5251417340534498	-0.13551330414085652	-2.136583538410913	-0.4259420862436454	-0.4057334518844178	-2.2909621165057716	-0.09908232588413517	0.5143989672797084	0.07247208851682868	0.757067816504648	-1.3198477375528141	-1.062373772681665	0.0	-0.25905821180323635	-0.2688461587744315	-1.3028485334634188	2.5171581385252333	-0.8483586799077402	-1.3749768795247335	-1.665875704229697	-0.9989905787568764	-0.25103858817962355	-1.6502017088769803	-1.1453989871728836	-1.1258096667943758	-2.277911525700558	-0.3168910032222934	-1.0234634008463623	-0.840988955285448	-0.8895742948197931	-0.657108689837931	-0.2643316854023688	-0.8674660828916441	-0.022948185191890024	-0.3448667086147324	-1.013943227480837	-2.4312260997483515	-0.6632677329977019	-0.4918772709355343	0.4287652175648774	0.08593086812190903	-0.20355184919402763	0.14959851015282832	-1.3577295424592262	0.0	-0.8942445066226341	-0.43460351541466663	0.05398935085003152	-0.0022233893278547066
0.3079783289322845	0.08679378684946987	0.1212625873679638	-2.0740334727004535	-0.1390133694620156	-0.5658113285552945	-2.635417878828983	0.32222760440167647	0.667854976302059	0.4956611557602805	0.8350286510748561	-0.4981088898428788	0.03956360191644931	0.0	-0.6882503412968846	1.7281753832924978	-2.053013741560678	1.77926302296506	-0.9170162419905357	-1.7518917677724528	-0.8041119709542847	-1.6558092780067655	0.6093053167454583	-2.5889205568163822	-0.12264525647178073	-0.3450203892243577	-2.528041332478291	-0.2304624556725157	-0.4906672957686527	-1.3103412025135015	-1.099712569755456	-0.9484615945237411	-0.04967719596541512	-1.8958120478890028	0.3305998339210677	-0.7367786982358138	-0.8713320814471245	-2.1854819647640005	0.29015287317943445	0.21627627450323836	0.24298993496405152	-0.9885487225783902	0.7627795674659931	0.4505408626060435	-1.4215781568687784	0.0	-1.8105622242681478	0.008000669585141154	0.3702083037858554	-0.13157208840230716
0.409493984674063	0.7542861682215026	0.16649986326406202	-2.0358597651523853	0.22316724748467778	-0.9384815783868222	-2.537226248734999	0.7008940674166513	0.4719837210063633	0.4789719648426886	0.5104842621515289	0.1570805350246005	0.9443502101102168	0.0	-1.6174423083356364	2.7461736917417565	-2.2179439721762537	0.31507704151799215	-0.9223016808293178	-2.041094622309799	-0.10026553918067171	-1.8626211787840625	0.9436207194675753	-3.1555801494258717	0.7925777237509085	0.36408414940724376	-2.2156698635522916	-0.3053371053540476	-0.13280895233037227	-1.8219122917817954	-1.44260335187964	-1.3944557664213308	-0.1863767212518561	-2.6722504359931945	0.3789221402921451	-1.4135313027886962	-0.5511529860661012	-1.8723858446673411	0.7459495016560382	0.6447930704430545	-0.1598135844147647	-1.9416306732459025	1.189599549339639	0.32746522957710317	-1.3576934796346238	0.0	-2.6437654146683336	0.09333374119143807	0.33149151285792217	-0.29857185840485484
0.1684540979991472	0.96814122051426	-0.10468877787610643	-1.9469237835708741	0.5928403568535041	-1.4038465183034963	-2.046508486042557	0.8727966771742125	-0.12047956114225501	0.011975057375654838	-0.1602737559713703	0.3510117396656494	1.0729022252581373	0.0	-2.5149753285906034	2.2369856579892247	-1.8484064482290774	-1.3364070527924854	-0.9673823826016194	-2.305427177414703	0.22426392787659205	-1.60288094838624	0.6845980771177471	-3.1745734679759012	1.0110045668464647	0.6944388650882147	-1.5557816490316183	-0.5739910616592263	-0.1680842689886155	-2.2833192323734344	-1.8420034488050874	-1.8830682692541874	-0.5069529170356045	-2.912472055770342	0.06021203821943031	-2.039962052053424	-0.09789456530717469	-1.6507235628118055	0.4626121323555746	0.4684229803037744	-0.7325129554831245	-2.4927788844704564	0.7841039395749329	-0.22158395529120253	-1.3450856863781924	0.0	-3.053482976036163	-0.2628451860007568	0.0909897165705219	-0.3447441315229578
-0.2057438600681244	0.5149164082527918	-0.5822452432932158	-1.6953049833191889	0.8651270546740881	-1.71243203527473	-1.330382351609242	0.7977383899115839	-0.8658826313612559	-0.7018693384509244	-0.8405185468209838	0.1163935113772167	0.3119693320132368	0.0	-2.7950202866470018	0.6109719241279372	-1.2319598393138875	-2.5023180815820605	-1.0236859546805586	-2.496088647719723	0.18813700238242248	-1.0518897880410547	0.110364876587823	-2.705107335407394	0.3101110095579929	0.5789133291631168	-0.8895797781494166	-0.8672817394472132	-0.4829102965860519	-2.477515323452245	-2.115804432469534	-2.2292717704545617	-0.5862680102292229	-2.559531192404848	-0.44424843232252875	-2.2264046101020747	0.4130416755186837	-1.4767016321058677	-0.28250499312977045	-0.2497430001430724	-1.3387400556335816	-2.562678078983471	-0.1737587044813188	-0.9325346095585638	-1.465591849500091	0.0	-2.894694902328158	-0.8319613080924777	-0.03718487050100484	-0.15472269867350497
-0.4403115539479985	-0.370026932494937	-0.9716694487584943	-1.2568639056260684	0.9716694542527374	-1.632022477548154	-0.6219270342900702	0.5914495768158753	-1.3723891802866226	-1.3659732979923835	-1.1310825893470648	-0.23417615630313968	-0.8867686026209645	0.0	-2.1943114041132743	-1.052800507785999	-0.7065402165672748	-2.7471097466198486	-0.9248451136314069	-2.4493444695737034	0.01104537866499317	-0.49622973401081105	-0.3419256209261605	-1.9948582417803578	-0.9706321393016492	0.20661991272322153	-0.4678623611425453	-0.9537956784102707	-0.7032561487709995	-2.192132290580213	-2.1024959620350927	-2.2491446555703614	-0.12643722107248456	-1.8062430129285154	-0.8054646781456064	-1.786037094008026	0.847033614277797	-1.2118768109480826	-0.9160753653127143	-1.0940368617671963	-1.7828003907243246	-2.244235378279566	-1.0351751961200668	-1.4458689166084373	-1.651451179084572	0.0	-2.288862302986872	-1.241700987257323	0.1678146212608708	0.24047767473280485
-0.3955104950192768	-1.145485109627519	-0.9657739395561472	-0.7353325055677482	0.9423795401394265	-1.113843559603096	-0.12829871595398784	0.4388047625780383	-1.351777444403594	-1.7344268702510608	-0.8546819464168472	-0.3443522176896585	-1.7716192245491955	0.0	-0.9321292318631843	-1.7062665852955383	-0.4706777940778926	-2.113678091661397	-0.49246876135449325	-1.99737660883786	-0.034638070268106315	-0.1880310522143929	-0.36155228587431365	-1.3327131249024038	-2.076822698448207	-0.11911129343916066	-0.3296943765829146	-0.7309976411150194	-0.4582042830413448	-1.4041686524305796	-1.7686267408107252	-1.8499841707865812	0.7406687046036445	-0.9718963571834828	-0.7571321810861237	-0.8783706655536795	1.0345507740915063	-0.7955904757458346	-0.9668285972481168	-1.5516807224118243	-1.892831496840978	-1.6934302950860476	-1.2291142861649564	-1.5199752001727247	-1.7213367810421552	0.0	-1.517710350128109	-1.223041137839073	0.6611050971035543	0.661088366731717
-0.14058511168853355	-1.315013208571252	-0.4561740261730745	-0.28311946631504625	0.8955002546031561	-0.3588501757482218	0.06453535116740547	0.45237705022425745	-0.8056778833387683	-1.7122162482885526	-0.19349118586748942	-0.07661825894264737	-1.7661421927025962	0.0	0.44525072779981456	-0.983091566193368	-0.5031620396351983	-1.071227109534195	0.28712403026662975	-1.1193202380680207	0.20734194753093238	-0.21772321249186877	0.034439946883197174	-0.8897661625211253	-2.2715249306749263	-0.18468506106520027	-0.3403339013927127	-0.3224833871727576	0.3411292206003568	-0.3735785941598884	-1.230406917360353	-1.0923101257442203	1.4898812205925527	-0.3184580435599435	-0.2798882489175943	0.05956932913516193	0.8547923918359838	-0.3300578274022599	-0.36677320670707475	-1.323786737829464	-1.6168993088318835	-1.0364866906645436	-0.6398165714267118	-1.1536133848243542	-1.497754086230889	0.0	-0.8236575566479524	-0.7670772110710391	1.1588517215064373	0.8847695873402743
0.12474871639710863	-0.7523017153149479	0.36141688070774924	0.027702411884753	0.9531237251460306	0.2827073145754049	0.03674705994433824	0.5857050667292821	-0.023935627322349502	-1.3732937572353314	0.42617334401850965	0.38862554811777184	-0.8432057306245804	0.0	1.4131902682347743	0.6111745511732494	-0.6223429840807442	-0.20470077199681172	1.1745902022002899	-0.014808774242716335	0.6891521212653087	-0.4801311586349151	0.5217507783074611	-0.642190876212124	-1.2926228732131904	0.00826434291602796	-0.32664785955252224	-0.0009921868333187928	1.4042659410142886	0.45714679342764386	-0.6826088808122494	-0.18157224983993103	1.5712605346655932	0.07283732025092568	0.3752324653013969	0.5625809854788727	0.3325164336314353	-0.0060288545794907455	0.5339249390772514	-0.49743645216506266	-1.0700363627935219	-0.3520950756888682	0.3397235134927726	-0.555622714177433	-0.9391547282556666	0.0	-0.2675132116060509	-0.100497739689402	1.336157158353725	0.7904766624812075
0.2270370359575798	0.21669794448853583	1.0768620828298856	0.27099745081818044	1.1421123734568104	0.5321986986122352	-0.005933166503611766	0.6705481616775745	0.5946007902048132	-0.8972837345953179	0.6203326660515969	0.6970696474365189	0.4592762998640289	0.0	1.7635326984583652	2.065693859605412	-0.6256981530524005	0.142346887159578	1.7697933633034884	0.9720204012029711	1.203112690721875	-0.7511258575323209	0.7036196938160453	-0.4171615224815728	0.4645762776573972	0.28034552680479913	-0.19021091085285208	0.013161959015116355	2.2226171568893145	0.7240381140934703	-0.2858669595286922	0.6192001600583522	0.836825531480036	0.29494365575083853	0.8499918984085587	0.4196065821177105	-0.3244448132186304	0.06791160430403521	1.2240948589830587	0.519718307626807	-0.4897815691791674	0.28925802521022365	1.0987878185727162	-0.001300405273616367	-0.1965528726193773	0.0	0.25488060117995	0.4812145957505819	1.0504298910243992	0.44048166414427997
0.1359044609642506	1.0271345026456784	1.3098009685042755	0.6074720479929292	1.3571908970206064	0.3805991764775949	0.15339941002105856	0.5522209669933847	0.7729193426687011	-0.4618435317107098	0.29799846643448585	0.6087416809984088	1.397382582392229	0.0	1.6553688370525572	2.519665494516438	-0.41247635048797415	0.03345666543019195	1.7478719190977583	1.5420925435367758	1.524541080235777	-0.824664230748953	0.40136249815594366	-0.027242176871273418	2.1716548197131065	0.4395201037486169	0.07522390516341115	-0.2708856220719021	2.386385297528884	0.39724920006857095	-0.084257336499457	1.1146097549267515	-0.3088551096055983	0.5038528205432755	0.9199380264555912	-0.187035167652956	-0.7946121443032379	-0.014477133110249523	1.366887454748794	1.2467476823280208	-0.11268256227830034	0.7941397203341175	1.2244337464108275	0.3223636901785407	0.4556531122182953	0.0	0.8608587559414815	0.7941944673290496	0.4348539507880532	0.04242733792655557
-0.0322761413625828	1.2358384013491064	0.9539506949899755	1.1432234308517526	1.4196896127198713	0.11558432304286924	0.6131339905360038	0.2207243095620894	0.4911603154269389	-0.148126980215011	-0.29971877943676495	0.2138537556091016	1.5107294325825855	0.0	1.418523357934196	1.7698499069803182	-0.021717487755233727	-0.18118176757985474	1.0851029798843772	1.6175144258528489	1.554002179235865	-0.627116065187538	-0.20572558190479523	0.5932391512886279	3.061663960580321	0.4424221747559775	0.4373073601646185	-0.6019092460661672	1.8419602931859778	-0.15879755741565427	-3.477805099367644e-05	1.2672764888282015	-1.1685294945573	0.7939254820544802	0.6440751065393268	-0.7805404323961976	-0.8006913622793157	-0.00038558853889747544	0.9846856219154664	1.3948255558478337	-0.04034629906673277	1.0694888769017528	0.7466321949358604	0.39067001759354253	0.7809043046933167	0.0	1.522408120085961	0.8402602614445024	-0.19503417146109858	-0.18427449681744149
-0.10961367398307043	0.7863295066069023	0.2537675194108927	1.8179356368662167	1.195507535415137	0.13512384517968476	1.2817099501718363	-0.1627662992709317	-0.04270300788736939	0.0884842795128128	-0.7871908245317274	-0.10213521572759407	0.9058616056464144	0.0	1.2812870337020945	0.32232681335419383	0.4165811785234511	-0.16114212767710837	0.10829441935530223	1.3760621819980683	1.3606441070386541	-0.24596741944585268	-0.6988519625852827	1.3333376409973876	2.872898204643177	0.4230143720155232	0.867218194111447	-0.6603950211585934	0.9131798872505303	-0.3932552526174374	0.09846867990833419	1.1962617782137877	-1.2442272105734786	1.1431052257183651	0.31617924242079404	-0.8762328482424725	-0.2715680718369217	0.3298430934149483	0.38802762193548107	0.9922098910532291	-0.180058877865603	1.0842701688329857	0.056729418793225676	0.30826469250069183	0.729777123259354	0.0	2.0329504385644395	0.7453475530288715	-0.5469577647080274	-0.14737445361729962
0.006622736822205413	0.01040269291839304	-0.3482485791715808	2.4136410381957165	0.6924087324230793	0.656297345805051	1.9090660079863493	-0.3659490952112445	-0.542858671429901	0.3632708574177354	-0.898902535006199	0.056869304396132477	0.14319324142578327	0.0	1.2300189311796572	-0.9986315486082656	0.7670892129455936	0.1770258196255819	-0.6859299646412265	1.1127957119196763	1.0996114939501196	0.13395788409285272	-0.7209045207329715	1.9618605672845801	1.954062868557272	0.563289992953355	1.3182758964443893	-0.2985008457814155	0.07461144425002308	0.06913322467708019	0.30328534990949224	1.084717825429784	-0.5972039373535383	1.4461869997046042	0.2521492279154259	-0.28452985021504407	0.5936501101559107	0.9603627811652689	-0.07316261083351322	0.31578983491397067	-0.3041609224520297	0.9073949023569675	-0.4140666261600303	0.21340350374085346	0.47201658544079816	0.0	2.132563850276233	0.6326779367224091	-0.5235745918030488	0.06797197313824856
0.2934048564507017	-0.6154038582408305	-0.49813855440627636	2.680901024075915	0.07089350346041132	1.5184123677000272	2.2085157400994353	-0.23936727684411177	-0.8049613281429422	0.7524460220660314	-0.6368844569964051	0.760590024949295	-0.18122014679333948	0.0	1.0885450819915206	-1.586801477793721	0.9529642835958354	0.6317706357791428	-0.9334384333367581	1.0248408683346397	0.8706508320015212	0.3399335455886154	-0.24613948319390316	2.2555493543557557	0.9751151049349444	0.9085626863948683	1.672819872306582	0.3328214598251877	-0.36103160106021603	1.1491614804708257	0.6059950255592361	1.059754542703593	0.199579961906977	1.5894445787721732	0.565218931176598	0.7588509844028518	1.412164472454106	1.5898113868873052	-0.24485002118517374	-0.2980038775916167	-0.1965482530385191	0.6738694073868903	-0.5031578966772973	0.19229315603102815	0.2816226333672335	0.0	1.700428757325464	0.5368230538658135	-0.2487898930161511	0.2703391314818527
0.6239884383888225	-0.7778614741651403	-0.15807296316251004	2.4888555960143743	-0.4381701177109576	2.234681391007598	2.0051711613885606	0.18671665998427736	-0.780012928343832	1.1976295558663625	-0.21015589543488397	1.6238006329050518	0.145195545690416	0.0	0.7292579133426033	-1.3762232451810645	0.9695385610487087	0.9024105924661808	-0.6246575089418769	1.077092326885103	0.6326290355946954	0.30024872811474407	0.3836771842031589	2.118878889390361	0.45710949491462466	1.2817910497883664	1.741563807555514	0.8732797262681324	-0.42162767133279555	2.3187305387528583	0.9032219785336811	1.126192960133833	0.48970231454470053	1.5050989877107812	1.0878923326640304	1.7223291802868148	1.81608381546136	1.7953579665296646	-0.22959639870756848	-0.6295837365002657	0.20577259555311542	0.49423525002883306	-0.3873692185694356	0.2524715779978622	0.3482795056449975	0.0	0.8690428127114159	0.4170140994391811	0.05320798847302808	0.30316456216846777
0.842583756658694	-0.4924360882821288	0.3818772712886473	1.8911398107845128	-0.6560233407232371	2.28476177116831	1.331506346208703	0.7283322265909274	-0.5431422670666144	1.4954044149101444	0.1601941455324826	2.016136001515802	0.8265237107512563	0.0	0.23158754402474255	-0.7730777538665616	0.8590240949876571	0.8263818084078346	-0.09296056206316512	1.0515197437284185	0.24952972848043614	0.06771103206054038	0.6958825798893999	1.6266212886382874	0.45044080665823216	1.3816902709886747	1.363858636776944	1.0038215990312394	-0.40117755204880856	2.909766210936828	1.0599001226031177	1.194798334978578	0.026570363461096674	1.1813413964842518	1.4917359017268692	2.092724233989941	1.6497380131151644	1.3163657039868264	-0.25109099667146045	-0.6423926519083171	0.7691305751189792	0.37867332700605794	-0.38417123313381163	0.353620164201215	0.6446408011477501	0.0	-0.02875047013315721	0.24078580436554092	0.22578360384449767	0.15599113503177964
0.8390973540009239	-0.036734250077394566	0.71572598014145	1.0704277076088942	-0.5447722790650448	1.467742477170442	0.4193631775135353	1.1706389296451076	-0.20884172845314847	1.3980450876466017	0.40173936978223845	1.4959630751705841	1.3015078320524538	0.0	-0.1443210457756099	-0.3001846358598828	0.6776699816842872	0.48354263516459	0.2239699988256956	0.7466415920077665	-0.35919600030163656	-0.22435482979938728	0.43469319131982853	0.973285367552006	0.5734814140658634	1.00624397568698	0.5582225275143089	0.6773688832014343	-0.5973391604261383	2.5370992784949746	0.989061177261852	1.1742643472615917	-0.8383829427249315	0.6506283502478657	1.5143400576721646	1.681023012531832	1.0462108984785996	0.265118835068377	-0.44233486724399884	-0.4337620903535576	1.2475297924666124	0.24422650782153602	-0.6571110055707766	0.4564212009391704	0.9445931032253	0.0	-0.6458851355009665	0.05311531770943624	0.2708220946784287	-0.03291986649806942
0.5887218906646791	0.2700126650402762	0.6078607866261931	0.2201567972880029	-0.21583108706413615	0.07580689796678562	-0.4066690121492053	1.3941003164871004	0.13685461426665244	0.7798865342569556	0.593526006796878	0.17093084456365848	1.1621797267103053	0.0	-0.14800117486546932	-0.23299597781821604	0.479724273036328	0.10401909914559039	0.08515316780936989	0.17637896798263356	-1.0819568755281541	-0.4394469017091728	-0.23250491864597242	0.3714019439429848	0.36037465783923317	0.23587950210951267	-0.40126540388241	0.1550071975406205	-1.0599188570583415	1.3579435668300863	0.7017676696825383	1.0495821386051385	-1.417246266079267	-0.009843191415789727	1.1311155696698572	0.7297638490869209	0.3354969909819419	-0.8924796481834909	-0.7212757835723816	-0.13991437278507016	1.438716675025973	0.00863626577646663	-1.0631009569238468	0.5485380534092142	0.9835452088681237	0.0	-0.8105545562356706	-0.03623274354494944	0.3059847295389186	-0.08452614480955
0.15332544873482437	0.27018358847088103	0.15209716872186402	-0.5363159152867326	0.13762653821472862	-1.2452723333176474	-0.878447015729394	1.41666043197934	0.45172025560116785	-0.23122630138701528	0.8284758449999188	-1.2904065158352178	0.4387402683592276	0.0	0.2587394986843873	-0.47037359901184483	0.3206163680463986	-0.12431206430501839	-0.39669281123077066	-0.3905819219158178	-1.6154991291398526	-0.5032110086304272	-0.8108934933316815	-0.03448890270295992	-0.35102814080289313	-0.5735826191341028	-1.0795188064483479	-0.18710100916046077	-1.5356073309472313	-0.009734066035273688	0.3028756652090126	0.8846681427498483	-1.2038286791552137	-0.6634236603997367	0.5575334204454291	-0.24184001702376884	-0.1573502527120907	-1.593035255241338	-0.8419410434023182	0.12859169970483214	1.3068523152217626	-0.30130771620567603	-1.259001140134098	0.6350833878415458	0.6509050819122371	0.0	-0.5915777261875665	0.05905455410036809	0.434538841923146	0.07983765508754585
-0.34054698368603836	0.022027184186756005	-0.30581517272185305	-1.1337590483344113	0.3401886801523119	-1.8752939416540584	-0.9003999023112063	1.3348381870480066	0.715031225280001	-1.255269799369533	1.0717511947050677	-2.0432966557925907	-0.445268594542996	0.0	0.8477297782308767	-0.6867533064012785	0.2640312900671588	-0.18271827368960836	-0.8444107250711205	-0.5969359090808304	-1.6321828123696753	-0.4258299849862025	-0.8211409185144181	-0.19308901372825943	-1.277500179067169	-1.003522407757274	-1.1205138215793697	-0.14189068411940292	-1.6461674781766205	-0.8633162578092023	-0.05899791762325556	0.7524693045357148	-0.2606873325951824	-1.1211539737437461	0.0941159375654375	-0.7515835055717758	-0.29584909398141274	-1.5122570333155225	-0.5773678664144304	0.2966482302977532	0.9906138978961606	-0.5211090401855457	-0.9791197482295061	0.7122434712381364	0.07984425456747303	0.0	-0.20744093720946968	0.31228471900328336	0.6363480776149439	0.366984172741629
-0.7366147948977312	-0.2988798861083554	-0.42149687552148396	-1.4955838102459889	0.3132823078203041	-1.5970872739850313	-0.5773382279973494	1.2231216098767286	0.9060202898452246	-1.8225384506864515	1.1508573943250524	-1.6128880768293745	-0.9934656656983364	0.0	1.2635918571923233	-0.6117846564684959	0.37499952738668135	-0.18706941281765666	-0.8810759272486478	-0.2600495790693681	-1.0137574383839367	-0.27768299202775676	-0.15052753800668864	-0.11529838421612594	-1.891953044840576	-0.8502569783177546	-0.4824746324763975	0.1665787365949543	-1.1662900976662607	-0.8427899108270946	-0.25629414413691803	0.6580159567272833	0.8159267862065518	-1.2058487697632616	-0.06519656227122586	-0.6252515453978024	-0.18389584420025692	-0.7638927946982642	0.10019110659209444	0.31216107464101206	0.6965836663645905	-0.4391912396523649	-0.2638048414441296	0.7527379141413567	-0.43060140812987485	0.0	0.13990277389126368	0.5738176919778943	0.7666090891731243	0.5652706313975895
-0.8969180002263609	-0.5445849373740059	-0.09653965962065963	-1.498615126283527	0.10041170784192181	-0.7229254866632662	-0.14610940923834626	1.0749446890427712	1.0061434301296832	-1.6249096685147373	0.8959592922807333	-0.2334136405924618	-0.9828268994957624	0.0	1.2536237426944505	-0.2202811628910232	0.6922702389371345	-0.24099286450941895	-0.38261352079379896	0.45782558361084486	0.016552478371093016	-0.13849861041133635	0.842117866540145	0.16895186041243263	-1.8120569016926102	-0.26961622829018533	0.5041574598748731	0.37191121156607515	-0.19906811686089781	-0.13241881807860492	-0.2299072299793982	0.5267423574843768	1.3277187391644323	-0.8587544490014274	0.07138020809465087	-0.05946631939274517	-0.062464084084164796	0.1717863593742984	0.9671873490991658	0.15531027064251735	0.5581482149728287	0.046054657928913584	0.5397519495097861	0.7165310955829776	-0.6099352474294535	0.0	0.37958900722431455	0.6604912635707292	0.6627078601516074	0.4890287792895088
-0.7599103430013323	-0.6684551952836717	0.4579720198553106	-1.0346098315522905	-0.16603402657931865	0.11575890686506872	0.14824667260484797	0.8259626213814321	1.0162399624122058	-0.7140685552979988	0.3138855466777224	1.2658491406006618	-0.5855356710539206	0.0	0.8212220058095495	0.28497047771534767	1.1893977386020598	-0.32127565893213006	0.44884958901441774	1.107680170382057	0.9779913219268861	-0.050787807697812895	1.5517418960107117	0.6209825056435212	-1.08845396792553	0.3212124402664521	1.3164053880423816	0.14730717049603387	0.8723204010864576	0.6870309991096983	-0.003289716190673896	0.2741684000325475	0.9802031475070196	-0.21699910510484616	0.3417674411382004	0.5453276653807003	-0.13186770675322626	0.7461735354437659	1.657142675524553	-0.1255661694760025	0.5614701512533685	0.8143734377011739	1.006485505197673	0.5761374173936333	-0.39542428499323246	0.0	0.560223561669949	0.48326737571498746	0.2755972024315572	0.11258406319064806
-0.3866129295395982	-0.6930344230491665	0.8751376295732468	-0.13736610213989203	-0.3374114790356606	0.3753169916332218	0.1664654983889422	0.4303606778791789	0.9635324973022633	0.482527603036213	-0.35959281764692796	1.9710069061196214	-0.20038101796418634	0.0	0.19944622741540433	0.6472459978566725	1.7465352265497436	-0.30601824714248743	1.223361720958357	1.2186076822241216	1.399944452737466	-0.0029071325535259948	1.5306474230295646	1.1631409315024805	-0.1857372635261604	0.5205197204197011	1.5470984441902134	-0.5270264530273828	1.6139393832448186	1.0263601520662307	0.3329926370011883	-0.10065258373220677	0.08715503659631764	0.4174349829207709	0.5608056327033222	0.8523866486785258	-0.4252631365300346	0.6749389119937765	1.8561709972996623	-0.39383105420355446	0.5867846235456626	1.5457318692274806	0.9202806782470409	0.334270400528265	0.02462657837019942	0.0	0.742552224367945	0.11619369326131887	-0.2769434509347503	-0.4039072871078661
0.04139625050435799	-0.6350384800695724	0.8825769968842291	0.9344303869013219	-0.3283753640995531	-0.06781137091998267	-0.07583795136167887	-0.07873207385204217	0.8860132864464294	1.3602159248604895	-0.7920200579425402	1.4583203814797685	-0.14590635337422198	0.0	-0.32108262255048364	0.7326454530922151	2.15810601981741	-0.12276972421076308	1.6005782810033409	0.5997739945288044	1.104480746232835	0.0505636201853473	0.7880212744405488	1.6456696521898815	0.32446102975840996	0.2034042330618081	1.134625937840011	-1.3164650329756624	1.7851825024372332	0.6541540675391443	0.6527789268301746	-0.48346648166804335	-0.6726314753778304	0.7314975528254091	0.6240555669060923	0.7726331531925162	-0.8142229504559148	0.09275427309110729	1.4651190062016035	-0.4679182253124509	0.5250980902954734	1.8754613378197538	0.407986000192075	0.020906408841236512	0.33129041056927355	0.0	0.9005396029116071	-0.25028342284784955	-0.778783363724013	-0.8192223947598554
0.29456653442488334	-0.47790893276528607	0.4681004795887778	1.759445332760972	-0.16696703492264106	-0.8753066206989597	-0.4407446530102771	-0.5938844343374343	0.8073188396969838	1.4544051314079265	-0.7826281556275825	0.050640034848674256	-0.4535579415425395	0.0	-0.5730224349106255	0.5825429955877344	2.1916140597586855	0.12343875711936485	1.462303023504435	-0.5226010894167165	0.3118853997087344	0.1451882403314003	-0.22456094806387797	1.863285054082762	0.1363739147746469	-0.41497693835957367	0.3598024878201371	-1.7514771435491614	1.4363755018163467	-0.19255852161748063	0.8311089848433559	-0.7146000809690385	-0.7562219347171805	0.5946680704225833	0.5187076478808871	0.45630150121262647	-1.126668174461617	-0.561578015111875	0.6410913312043274	-0.22704825653055066	0.3738237172510004	1.590358623446629	-0.1689029536344119	-0.32312888387780764	0.2778109550200305	0.0	0.9210731138291683	-0.4415624138482626	-1.0570932954895944	-0.9737250559976532
0.21751308660009652	-0.22124856834664586	-0.14502524067971564	1.960880316856376	0.013313284917721855	-1.5085502843885297	-0.7548871036641115	-0.9941879730619531	0.7266507911585286	0.7004158211871598	-0.4116939259354164	-1.4124190089860265	-0.897848802534015	0.0	-0.5733034240591625	0.33234017366098456	1.6891966347749305	0.17922009817438733	0.9254947826352049	-1.627429909178624	-0.5074227567025923	0.268949041982578	-0.9274960134548349	1.6421427397551798	-0.607963247672861	-0.9510799762080138	-0.3756309497274023	-1.5608029448479521	0.8188671968034756	-1.0039608218480736	0.782244674701756	-0.7135948623336371	-0.13686629322120078	0.15761401413374476	0.26567230522046265	0.12891862623186945	-1.2762600806874194	-0.8432558139160763	-0.28901041230515	0.2862632734076923	0.23340660034479846	0.7468330065689248	-0.47144707064561026	-0.6571590096726561	-0.15718875027250057	0.0	0.7052801500168654	-0.41913631388259615	-1.0923151775850601	-0.8914703447341038
-0.1653924638407937	0.05237895484412671	-0.6713702163302576	1.4385265813205164	0.044604243580753856	-1.5994702090267745	-0.8973951168873908	-1.2081874619320383	0.6337691660110779	-0.5181452489629106	0.012421889940473182	-2.126825796898067	-1.205092229578246	0.0	-0.4412130645395566	0.09130909343841735	0.6728830533291057	-0.16241387669199245	0.22577664643463788	-2.2012694261979626	-0.9355158431249119	0.3584428847469647	-1.0001359477485734	0.9584698942991586	-1.4371193816576016	-1.1257105761021977	-0.816923726892651	-0.8735361159035708	0.20290623744861416	-1.345122038850859	0.4951718693863165	-0.5566336430094095	0.7141819284366686	-0.2320706612873054	-0.1267203440843443	-0.08487767420592432	-1.3010245022194264	-0.5814255653113685	-0.9814191386025947	0.8531721595893652	0.2072648139666948	-0.3542496811572219	-0.39264491683909464	-0.9349041174643392	-0.7596313445595688	0.0	0.28555218419906586	-0.2971032900524619	-1.0133997158906207	-0.7436915684172745
-0.635287350961993	0.18392045302808194	-0.9404369934757671	0.4626583184398692	-0.1710982194775376	-1.1711407781482333	-0.842001692425007	-1.2294910579495586	0.5329135263612815	-1.5691047547152417	0.17781389573706557	-1.8201598179754115	-1.2527726222956854	0.0	-0.26424775363810354	-0.11090299940609344	-0.6062911457501795	-0.8451674969865002	-0.4183660087317143	-2.0250639071924614	-0.8560806731080335	0.33714444369025887	-0.5663564822211997	0.0076664031243338674	-1.865485401456992	-0.9363812944812606	-0.9738383890041221	-0.13523438895531398	-0.25329770315197114	-1.1153373187504763	0.054603605423711815	-0.4315069141703886	1.2142713003064634	-0.26033400967852216	-0.6411335508590795	-0.2146131418279561	-1.2874543939914638	0.03797050359157507	-1.213605504891085	1.1899034341862298	0.2879816936783686	-1.3106311984436447	-0.07353325758238728	-1.0910779355917795	-1.2106008114703666	0.0	-0.14648401781864048	-0.24063579520911102	-0.9798969383836645	-0.6970661456029323
-0.88352544938952	0.047150593144827814	-0.9509177330989071	-0.45608316475903304	-0.5836224379205641	-0.5675668080862559	-0.6393747421570316	-1.0826970343466047	0.44829926181491336	-1.911547638591801	-0.0018790530162232707	-0.8644078629653262	-1.1052054966906193	0.0	-0.03370666783338843	-0.2836904707515516	-1.7258255445210362	-1.5001299672273012	-0.8689874361712829	-1.2670776359074836	-0.4820058051981151	0.1746543173595036	-0.05702954739509245	-0.845044482981608	-1.6794859627273764	-0.6124576388697042	-1.0175176270895212	0.20785160602119773	-0.508137648270748	-0.5619942097804571	-0.3717863885304746	-0.4902672165451534	1.1160803118428104	0.12825423775842923	-1.185048868029675	-0.3508031326368264	-1.252864426193055	0.6257304752015965	-0.953440121870981	1.126092686936862	0.32990019861613706	-1.7919234610329162	0.260790297189329	-1.0438607482724893	-1.2689954321582153	0.0	-0.33905921493147734	-0.3237806387323552	-1.0383024261829963	-0.7604391162253674
-0.688008026833559	-0.31355002091701495	-0.7914190419028989	-0.8567892105018893	-0.9993815640278778	-0.16538992190328586	-0.3639244558882906	-0.7829174460725351	0.40065090777404966	-1.3839501243521009	-0.3300561547332549	0.04372358360207979	-0.8873282147279989	0.0	0.2995293615592688	-0.403985694493082	-2.258816023852779	-1.643862893959523	-1.0543890424200508	-0.3400402812024054	-0.15559460469044548	-0.07400991867855396	0.13465199380042575	-1.2328551379625383	-1.01542396794651	-0.40558016324984153	-1.0640866617886848	0.02820192339240056	-0.5578233368144022	-0.07319827390300351	-0.5922098711500361	-0.7104239450361879	0.6692654897784547	0.6758163169536132	-1.563496555888625	-0.505514577003486	-1.096275447616133	0.8605704070294069	-0.34912153778805954	0.729548916792824	0.14520911529327507	-1.6580708734728247	0.49418336828855913	-0.7296920848062457	-0.8954392141141148	0.0	-0.14417110483770898	-0.45923235052328454	-1.0637018045699949	-0.7537028604586692
-0.05773788487717135	-0.6443546052874065	-0.5293080875977816	-0.5982640501312634	-1.183067229187644	-0.09195644292628531	-0.06803895717829342	-0.33506704717124947	0.37496399835396876	-0.27828118274815816	-0.48849630130237176	0.383265341127585	-0.638526188968238	0.0	0.7094099622217829	-0.4004184896974141	-1.98532815459826	-1.012784264515129	-0.9427308239945411	0.3641572264365184	-0.08068136834682982	-0.28367711691478664	-0.058043891169929536	-0.9911855447306944	-0.21406448384305696	-0.39025085775516494	-1.039643099117302	-0.3958928734716424	-0.38268734643571556	0.08179138520091181	-0.48285894334941254	-0.8843869572351857	0.3803868164971015	0.9815063561293198	-1.555190181041889	-0.5635205721912832	-0.6740881047779755	0.6897155725517673	0.3394404086829655	0.2788983652115209	-0.33773226126091704	-0.9892607366444541	0.6803748170273537	-0.1599890176536165	-0.2547674766199721	0.0	0.3712338851909271	-0.4616956734922422	-0.8399439935700674	-0.4382866245376788
0.7492452577448033	-0.6132865395390974	-0.18310644899942854	0.06654279042047986	-1.0049119959787152	-0.15668098775917932	0.2257165884868564	0.223383469870826	0.314733619262364	0.8366628221736588	-0.29501353915124257	0.12918158176313493	-0.2935264331766649	0.0	1.0360853845259101	-0.21970426117104755	-1.0355416727932052	0.20254024046318353	-0.5622122773671093	0.6813914384162011	-0.19023965633896958	-0.3296986689770305	-0.35504717686835974	-0.27320039274147184	0.41158711328534875	-0.4314482846663945	-0.7479481764610663	-0.5934532175361957	0.013757281259561768	-0.11517535878606493	-0.0701344872197326	-0.7666670265690595	0.5691102602253565	0.7893251202569511	-1.0669645947287743	-0.38054070132783974	0.04915307356673338	0.33171128283709034	0.8373963403905594	0.08619782474003639	-0.9737242740529256	-0.044524919953112224	0.930968894699129	0.5376366549403337	0.3873391694296441	0.0	0.9509923618934149	-0.2043885780601936	-0.2314519095923825	0.27395142236150716
1.3556217293842185	-0.04947931911620114	0.2001086331951567	0.6603538482372125	-0.5390398307754061	-0.03443512528861139	0.49756829665797564	0.7815765537262853	0.15944011962424667	1.434187992947944	0.14298117151751177	-0.3153491497905119	0.19235773979078388	0.0	1.0557218273568976	0.08458839468060286	0.13409130796316285	1.4134581573828455	-0.053784696265153656	0.7028073172662782	-0.24277113535847014	-0.17341796690418484	-0.382739409932704	0.5086426489311653	0.7274915424775098	-0.3349014498793348	-0.0867719738673921	-0.26007766187059683	0.5125056862018607	-0.4888097121547989	0.45165095363908525	-0.28181596725270996	1.076354235594572	0.190460808411523	-0.25491149132350677	0.04818377847265274	0.8987325343698801	0.09702558680170101	0.9509725805522524	0.281819282997711	-1.4477945973372723	0.8190506853606981	1.2397053210809623	1.1348679754213509	0.8024632022956923	0.0	1.299128139766736	0.2489298887816832	0.6721860640328557	1.1882328261849529
1.4701860403383071	0.8785271310733951	0.45729310601348255	0.7828572222938217	-0.03597770588886224	0.45060745503721245	0.7013640097280118	1.170880846458694	-0.09747395733485434	1.3052427017778854	0.5028074312863692	-0.4880675875154436	0.7035816220163981	0.0	0.640307531642868	0.33449626715670094	0.9479477695552636	1.9736628906123117	0.32176589678193046	0.6368045638100077	-0.0599378341947083	0.0973705421062551	0.0014571473883269288	0.8994589212772036	0.7746260030903861	-0.04521118465774444	0.7760128006146945	0.5018467397128594	0.8474841072080583	-0.8354950666714398	0.797399828928377	0.3676942148378943	1.3609175665750002	-0.4142238018101619	0.5032788619262991	0.5021213692207456	1.5387939345067547	0.16449540382060185	0.6353116194123246	0.7110265860141244	-1.457901878528527	1.2505526688386046	1.4093585877349943	1.3877096917169303	0.8970243341423588	0.0	1.2515414519808519	0.6457692693934776	1.5490638446417546	1.8871696530784445
1.046825199751468	1.6998264746794127	0.33733677895421493	0.3472371926692995	0.22965372540559478	1.1629786805192304	0.7683583859295591	1.247620670436568	-0.3791394890613034	0.6398300444537542	0.49764329393646983	-0.23763088735226662	0.9706441041436231	0.0	-0.11501042742753065	0.3229773177085304	1.0071102317649923	1.5899893128365286	0.28632899777201526	0.6289500193315832	0.29372485696684975	0.3106362389209982	0.5677087140605521	0.6588733246965359	0.6646343221733843	0.28184424011221043	1.4366947908218997	1.2431072751567358	0.7166093024714891	-1.0507239118422944	0.739391592076977	0.7968500031786093	0.9188962781397925	-0.5798946266910159	0.8042527797064337	0.6362058991938774	1.6658159556583785	0.47119489127048275	0.00923248535599572	1.0224019108090199	-0.9186020741087504	1.0277620736533795	1.165373543405354	1.1579702924004602	0.7315653156471175	0.0	0.8552632987233477	0.6973674049472487	1.9987414581823757	1.9700105955698672
0.3031144701205393	1.9064065723130033	-0.3242852594225057	-0.39348110746478	0.14467792826206893	1.739784215903945	0.6510595600041761	0.9909665264061864	-0.5591697729556179	-0.11544779732172578	0.11370377736850203	0.18575325657836086	0.7607618763908583	0.0	-0.9069642147278488	-0.03304137680083744	0.31037150054537715	0.5243190425893873	-0.27226032487841967	0.673285270827458	0.5423344231339876	0.3183619303829931	0.8695992980837158	-0.09584627763251179	0.4888850301723346	0.4019400581939395	1.5065754881195539	1.4893292167839864	-0.004563621065396707	-1.1318345446557936	0.24991835385393482	0.6933861748605844	-0.2921487357125729	-0.13297201640210118	0.4723201481472528	0.226151283195913	1.2222568741364643	0.7826188405520144	-0.6947890958729936	0.8970656084248813	-0.04446919877201553	0.1728768351414079	0.38383336551064356	0.5048809131694535	0.4703383729999823	0.0	0.31016851591691447	0.28607408379507493	1.7722024423392206	1.3228270902916812
-0.40744014179696486	1.2877990755997404	-1.3995425155181394	-1.0303037627055684	-0.152238638827035	1.8548098964956714	0.3765169579269593	0.5372170547471999	-0.5453243507491836	-0.5235726294631186	-0.3533448284687539	0.3697703277671675	0.11558547252714362	0.0	-1.3888521145936474	-0.5975286693842733	-0.7369283474187128	-0.5605353953197019	-1.1608212718605961	0.6624934633134565	0.42467914076156504	0.10318472788306171	0.5843912036189877	-0.9533364795924315	0.30830381959500375	0.20422237335582877	0.9037904011596097	1.0917593430243235	-1.0995546468111879	-1.0891919286107339	-0.45150194277798533	0.059918847845405736	-1.752112795367501	0.6873829554733917	-0.3037671270817599	-0.6150476790509081	0.4719580465587608	0.8786776502919615	-1.2298360914928421	0.26694643764092957	0.7543353055505176	-0.9992736781703797	-0.7441090747954425	-0.3144056257900553	0.2967986329135466	0.0	-0.17349367910069302	-0.41843160546230507	0.9359914269646522	0.2320028979957648
-0.78655195842374	0.1048486493188987	-2.417667281838582	-1.2567092365456076	-0.35081969119807144	1.460794736076503	0.061442870235626466	0.10949400966597761	-0.354249778215272	-0.38615943841051353	-0.5023276258874176	0.10266823055992931	-0.5774302902652776	0.0	-1.3782215697609155	-1.0640654780893524	-1.5457289270510857	-1.0174005481801849	-1.9177457855511173	0.5146324925900195	-0.06429027221116465	-0.1931452712890712	-0.21769635769110665	-1.4470470941480593	0.19515758506364528	-0.15426217769752631	-0.04214327451292662	0.34948620464855557	-2.052111018729376	-0.8773995602599319	-0.9921255768915793	-0.7408482566191202	-2.689279250542025	1.369061598039624	-1.0620394354077531	-1.4310352395171344	-0.13697922895943984	0.7131710037689845	-1.4387716188023714	-0.6263589405243627	1.1062787123470303	-1.9663612727928534	-1.7571019753057346	-0.9509516434660462	0.33235928213717675	0.0	-0.49481910954109265	-1.0280271659301976	-0.1379079024384291	-0.7547064061727095
-0.7310747641145126	-1.0347773052055056	-2.77481109575848	-1.0317390420260024	-0.1804846736028519	0.8263772589336351	-0.13751902517867884	-0.11982467559367682	-0.11664768874668746	0.1866111131364489	-0.1293168372473331	-0.4364309670783628	-0.7892292645730679	0.0	-0.9644298504471053	-1.1324662167227062	-1.6758251127921104	-0.620212690597055	-2.051565272759705	0.26355719995218296	-0.6198800433870142	-0.35009813175674975	-1.0826184997424715	-1.3282179686884945	0.24474527547248798	-0.32920666684113636	-0.7747929003966366	-0.19094390533154287	-2.315542271312902	-0.4307465972382616	-1.0447093610167129	-1.1942618733540555	-2.5866496172020375	1.4586909576118363	-1.3452349207287027	-1.672289619561632	-0.24745681619282672	0.4322036125469615	-1.3111899565836973	-1.373565117477388	0.8941028726107624	-2.224892616948253	-2.1739663018376256	-1.130604213185472	0.584498274447304	0.0	-0.6806697223988938	-1.1614403046665212	-0.9602537977078672	-1.1475923639644623
-0.34972520322114264	-1.5362095308556005	-2.1132037054454966	-0.5595677702602572	0.38586072378754477	0.34124892094165915	-0.11754005008080351	-0.13870970448591688	-0.00044397976449368423	0.8814251241918454	0.591678877056403	-0.8117708526718147	-0.22113405492240693	0.0	-0.44278571607615086	-0.7001033421777946	-1.08267898351774	0.3074900005546311	-1.3532302451409746	0.040655288836629014	-0.8261485849904447	-0.2138428961741151	-1.4645841889118023	-0.7076688062761949	0.5123387934259857	-0.04343101498671498	-0.8709611968646195	-0.11907205394145261	-1.6598767156462892	0.2197632563309033	-0.5231939992698997	-0.9708271097653371	-1.524129934212851	0.8586296204206381	-0.9888413187215529	-1.0590369181368835	0.17403921641707518	0.2456307816143288	-0.9650200174687193	-1.6459407321327095	0.3130808208607365	-1.5658690259914367	-1.7903411142107237	-0.794532242650879	0.93923343125209	0.0	-0.8082716270746366	-0.6874722399212878	-1.1849571212969725	-0.8137426892266068
0.1324832858304948	-1.1818743337109305	-0.618616662370631	-0.1276912102110239	1.0820301267867865	0.23786064517790245	0.09339805106334478	-0.0940343469243803	-0.10301506494267282	1.3768201290868316	1.1886572986836532	-0.6821998726882361	0.922971492774714	0.0	-0.12490616636511426	0.06270078916728372	-0.13030119635283802	1.1182993720383898	-0.07289382629090455	-0.0315375388052509	-0.4707541171573645	0.18730180699763738	-1.09787123189303	0.018910372898228	0.9211113160425586	0.673273806710091	-0.3236161052029147	0.5455274153041908	-0.3621383925307723	0.8627628311261448	0.3437704306211437	-0.16431074978060026	-0.11943560565401985	-0.11469079931410596	-0.22620497993295835	0.18985472625536678	0.8105755959508029	0.2540597091359567	-0.5690734677531787	-1.3856357365269254	-0.26286272177873415	-0.23825462707986883	-0.8187054044469387	-0.13503784086178328	1.2037077711891544	0.0	-0.9098592975336384	0.17264184201491747	-0.790513646672653	-0.05693526553506018
0.5064937065433032	-0.25952958248507707	1.0040484632632858	0.07000298724432344	1.5014522575378324	0.4383730456824701	0.3364522532945414	-0.1746046979145001	-0.3911270817105895	1.5044080962516002	1.1868639992148136	-0.08901787803940561	1.9946745046610252	0.0	-0.15813482222318775	0.8066925029532962	0.6349858588549863	1.2621453126619546	1.1817543596148483	0.05704462285336278	0.2643951912614023	0.6413817049231804	-0.18489630963417195	0.4132906661407703	1.2418231052352713	1.453005149454697	0.4584869581855742	1.3584217092816289	0.913031036049643	1.164844904142412	1.1172553577414246	0.7425080649377166	0.8790378524259456	-0.9477280019321042	0.4624818032042507	1.4397321448774878	1.2005128553665876	0.364286098899584	-0.2572213470848213	-0.8178158927321448	-0.5151614798216765	1.1308810148644248	0.2286832900167118	0.4979603593378373	1.190234054775932	0.0	-0.9428529691045461	0.9570828878842236	-0.0780891201442367	0.5797802377792903
0.6662037728097052	0.6303635164164842	1.9161951752337578	0.01272816730267758	1.3606791692531652	0.6375379421312015	0.4122457509632764	-0.4618044988731194	-0.7335051831121456	1.294089997143881	0.42218393214432376	0.552212629192513	2.2934653357463333	0.0	-0.470347430257478	1.2054374281534046	0.8073988461454661	0.6235038126829651	1.7872963113606883	0.18910472983142038	0.8985377195299105	0.8770737354563292	0.7329093417705327	0.25309127793837816	1.2046049861320767	1.813667054980767	0.9374871466992675	1.7512539514927898	1.4921421129304053	0.8705534247781536	1.3817233470064967	1.1762005730463634	1.0538837498930516	-1.2668509482530828	0.6567986587609635	2.007851430818605	1.041599859559708	0.35857056011805966	-0.0840114231849936	-0.287775711315876	-0.36069331985984376	1.8549252062605652	0.8397954590893536	0.773856343097477	0.8117344133731509	0.0	-0.8469793302156081	1.227134434894751	0.5091080625478696	0.6627031301685079
0.6155814360081654	0.956351913899021	1.6704118375168802	-0.19033929150221282	0.6969950763836653	0.5522377591829817	0.21120321134234504	-0.8592957366051006	-0.9995513232302032	0.9040406037073637	-0.8365766884221219	0.7580912124330456	1.5429389602486203	0.0	-0.8580445518364804	1.1336049514323374	0.3427533047775359	-0.43405940964507905	1.4767717096922262	0.20748211966215113	0.9841936345741885	0.7387779829380383	1.1306045659201303	-0.3509883777055956	0.6915217340151066	1.4905276342655076	0.813761545112995	1.4168776560921565	1.0970622429103458	0.015537104737077121	0.9771789774554183	0.843366978271648	0.5230250780517887	-1.0611899215942306	0.2535911867147787	1.5879420803603894	0.3881745568204639	0.06847385484024607	-0.03633500291656799	-0.040808076341195994	0.03248062883829031	1.578084024908037	0.7904434097539904	0.5492009474523778	0.14176984368170428	0.0	-0.6323526206564793	0.8234315841426475	0.6368726491498474	0.13850759760626205
0.4206674251401028	0.5727633853545804	0.5245758064861338	-0.4037595423085477	-0.1398956109247371	0.14381807499387023	-0.20175730873099337	-1.1571207451487537	-1.1452104044609845	0.503336230240152	-2.0339192292976325	0.35009717244531097	0.11288201092586606	0.0	-1.1340829391293208	0.7138309290824055	-0.4489797250537403	-1.3213986172813972	0.498269851674258	0.037788142441677205	0.4401491848327325	0.2969050922971533	0.8345169734291308	-1.0428944814611847	-0.13129374373355507	0.6362272025597203	0.21115952774539684	0.5118695999146644	0.011061487458575667	-1.0165192817494122	0.09323675830283869	-0.07338306135890975	-0.22173977700243708	-0.6454289615138583	-0.49055140105466327	0.45082207064355806	-0.3917737137652757	-0.4746581879636334	-0.07423648791988705	-0.09053882746030537	0.3883872027786007	0.4975447163849968	0.24005563728099152	-0.06192638986366416	-0.6014423699310443	0.0	-0.413209606360169	-0.040182188121154795	0.2566707776758166	-0.6492690102175087
0.15857822578168604	-0.2280003537757453	-0.6910789209399133	-0.5436246368571767	-0.7046955950743883	-0.3562349094551265	-0.6113617653792222	-1.1850604807240246	-1.2176599692924708	0.18709109330627643	-2.6415521581036927	-0.39461406707652635	-1.1905002512994212	0.0	-1.222796644193607	0.2177681786184072	-1.1170423200260298	-1.5902896601573095	-0.5480327714586436	-0.2482948211895242	-0.36684020068444545	-0.1850903081321922	0.1103072092990787	-1.447685213189345	-0.8660093521532807	-0.26482412511113884	-0.44518126771342	-0.4572015916558962	-1.1044503616782815	-1.6714019655117147	-0.8333983435817065	-1.0266438325187697	-0.6879110303374459	-0.4050077623425767	-1.14599127787748	-0.7197475712545658	-0.8673087714440599	-1.0267987550543631	-0.15915419351162463	-0.24989518510108052	0.5148711625131689	-0.7389399400954328	-0.40816458715006904	-0.7510149689902694	-1.151515496984818	0.0	-0.3450253360070334	-0.8994362383189543	-0.38753790292421386	-1.202960124016996
-0.1026649296302428	-0.9400520769636268	-1.0956707428787098	-0.5874627079443938	-0.7401583046756727	-0.6336623782076075	-0.7784707422279483	-0.9413109458164378	-1.2784910174939714	-0.03647906989549079	-2.4386809783659786	-0.9364484384201321	-1.6416296555772516	0.0	-1.1491500509268098	-0.10005993812810654	-1.3405893854001008	-1.175310161562841	-1.0870671637912708	-0.47814683721452395	-0.8682379910126647	-0.4119524396176869	-0.5435670834181354	-1.388580359256201	-1.117449265642263	-0.7175519770784613	-0.755873713816387	-0.9752708976286996	-1.6219781648350775	-1.5486366796772828	-1.3604247699212237	-1.4492365651384067	-0.6859006216567106	-0.5166311620467331	-1.3859395454251704	-1.2551520268067804	-0.8284458146056806	-1.2741195727290417	-0.25027100049085227	-0.28496211542195815	0.410560685735465	-1.415749425135338	-0.7717873708554439	-1.1765554516864116	-1.3259722249941592	0.0	-0.5043052049661149	-1.302430581362321	-0.915981182361232	-1.2033041442624721
-0.2998145202526508	-1.1746421865672416	-0.33548862720641087	-0.5397146903226424	-0.3369930760868997	-0.5441905879216461	-0.5914931114040205	-0.5991437542650092	-1.3159620725682408	-0.20374623237314082	-1.5959134780655575	-0.8707509418260708	-1.0692840256407108	0.0	-0.9602503933639976	-0.12793404814587203	-1.086737369268582	-0.3795040994326517	-0.9099234711335884	-0.499380687321629	-0.7016688286853884	-0.24389902543377426	-0.7408823050195191	-0.9630752009989628	-0.761496174527896	-0.5491683827280865	-0.630090615560002	-0.8475745853097374	-1.3186085504599305	-0.6652195771742826	-1.2800077442819973	-1.1049757978888743	-0.3693116891336652	-0.8430276475222577	-1.1634664903010048	-0.91539573459271	-0.41007403015589483	-1.0393295171243373	-0.28765208730663794	-0.07708636744096403	0.22464855703394723	-1.180246485233431	-0.700648077151286	-1.1378658754636846	-1.1194660207445286	0.0	-0.8050212974026688	-1.0566587377840797	-1.0347995127807865	-0.7065145500256198
-0.37581392590868895	-0.8733254225333464	1.1703465700329574	-0.4056669436596353	0.13752006521277843	-0.2339046026016074	-0.1433059308386686	-0.3850641204378208	-1.2304043221921257	-0.34560171640058807	-0.5380054615040445	-0.23175957844880415	0.04299747614509393	0.0	-0.6656359201458146	0.0802284347299365	-0.5757599183961093	0.3509688466955184	-0.2590800955788034	-0.28888334773278507	0.01454000818377283	0.2128660209333738	-0.4490899560000926	-0.44578258750463096	-0.052059652542569654	-0.01728157822929022	-0.31814726598454934	-0.29639393168528055	-0.47078777387150955	0.5270241867526633	-0.719047912228618	-0.21896598489465088	-0.03389214910771142	-1.0642877936015465	-0.6868087982725537	-0.019044221897971034	0.021215546935464125	-0.41168752090087807	-0.19860451661670564	0.31109904315146025	0.11596121590722465	-0.24730394143398654	-0.31494094743576495	-0.6714032409715343	-0.6998191431189656	0.0	-1.027589044155678	-0.3216604343174227	-0.6942515104166502	-0.08002960726612252
-0.30501754749611676	-0.28417045846223765	2.491249554589069	-0.20148139886489888	0.2919657414159193	-0.030918977461541205	0.32036336820925354	-0.41849245996461737	-0.9172188660358784	-0.46670283803855767	0.30419645081373675	0.5269511761612453	0.900660206059538	0.0	-0.25184519305457875	0.3713911754335275	-0.10503590720512364	0.6949019479139062	0.38078880666206416	0.028324089051024286	0.7488480600551818	0.6731454568951525	0.028867144494736773	-0.09800383697849993	0.529229319164421	0.3839045687097646	-0.18375045624934055	0.222987513998441	0.3688296451551706	1.3990727656100406	-0.046609942611333596	0.6858110936025161	0.1326352010099471	-0.9340672150487334	-0.23873957407509674	0.7883535780756944	0.12881508317888132	0.29049093856411307	0.05754401421062221	0.6925625407578856	0.12535779632960337	0.7555090861783751	0.12221368562033691	-0.022786441910186684	-0.306109794545531	0.0	-0.955513496989494	0.4950440108414834	-0.09947657917638723	0.2661388988003645
-0.12620927582485653	0.24514604712309432	2.7872377738613765	0.020710833743943936	-0.028163737427325343	-0.18772243071261932	0.5508523054195162	-0.6315658390304907	-0.38469896204395276	-0.5562697408370076	0.6967859615660149	0.8635863684428905	0.9436720870319981	0.0	0.2507976424792129	0.5874272828325633	0.1349997234977196	0.601179337082456	0.6244799623162821	0.26230973214714876	0.9295265625404845	0.8542716649565661	0.2998091980181631	-0.015331012955893166	0.5931332638450749	0.2798646333328544	-0.40279950921186597	0.3426333727592018	0.7431097122853596	1.5193417314263582	0.34942160835179054	1.1241432313884612	0.15498508936430538	-0.46552660596540757	0.013500717058447237	0.9647197422400777	-0.16961856903487563	0.7048079609247498	0.4346328794378255	0.8799531472510775	0.15604006773306445	1.199701317875382	0.38699123683195974	0.4865308329759196	-0.11107503294484361	0.0	-0.53081936728341	0.9685656860466423	0.42158405664013926	0.15833033975785907
0.054041974548353376	0.4899541831658417	1.8526800767496048	0.1761431239014114	-0.645245234687979	-0.670338025887118	0.4483269526210533	-0.8265636900670621	0.19776562104398945	-0.6058040727167918	0.6624870904070402	0.5452485467669941	0.21108579372300312	0.0	0.7251649385355892	0.6305474254875126	0.1373036248481575	0.2514668509006079	0.42022605336506436	0.28317366220948426	0.36047772168914916	0.653772417727481	0.1661541190812727	-0.10565687909567437	0.11268357158545642	-0.32033073485287616	-0.8245466269224323	0.013194377957666948	0.5570327650031368	0.9037422636529528	0.28037117622904817	0.931806768945622	0.1800926624565036	0.08473398007021796	0.08630560411131608	0.41209659634632345	-0.6648382091788814	0.6392326120763746	0.7889267919573538	0.7899260426003278	0.06901572563044002	0.8525189809731362	0.4091035488965466	0.6255762507344448	-0.13447318408233655	0.0	0.08350605566655195	0.880377888456732	0.6091411139501809	-0.24328478945513993
0.11000179404638775	0.4389868400147601	0.24202456270523026	0.19630282176794864	-1.177511821497939	-1.1597140396581342	0.11681413168748701	-0.8248089891459957	0.5806371456245032	-0.6111056177732007	0.4016460992657166	-0.18360898370243678	-0.7242072089247218	0.0	1.006401708086732	0.48402096700787717	0.023480928960987486	-0.09658131797079463	0.02927752168407935	0.10063044505678759	-0.6220797455269753	0.20839998512443433	-0.24891789964580294	-0.19372198287544806	-0.5543502639463118	-1.0382525133198255	-1.0985942650316274	-0.5004719268680755	0.07822263796075248	-0.019039290482956057	-0.15618034757275373	0.32355679900954265	0.30584982511444087	0.41038575207524325	0.10257997912749843	-0.490256170582256	-1.0174814370573422	0.17900211965215665	0.9447960926838045	0.4720441642273203	-0.1870223481590324	8.565599306568236e-05	0.2662532280143821	0.3664079741352951	-0.2601292529563124	0.0	0.587078869294911	0.3173026042717673	0.41063608923684897	-0.5849660844516525
-0.023394639754396433	0.22546861133708382	-1.0979225657906504	0.08986279472389161	-1.295981101121042	-1.2746049298755693	-0.21182685421288067	-0.5940918286165809	0.6009951477156357	-0.5605549216590262	0.15218152083377992	-0.7846002384631936	-1.1897512569493272	0.0	0.9871126039165913	0.20464728563265105	-0.07367050492102868	-0.2658432393256566	-0.20626448470665945	-0.153596825297476	-1.372794876149922	-0.20091668441534413	-0.6129217963710542	-0.1638837044234701	-0.9168741358867704	-1.402902367551122	-0.9631592841816301	-0.8338994492488525	-0.2961584646282494	-0.6959546685573416	-0.6613526409577952	-0.2861703525823288	0.4899138437930297	0.3732646899331008	0.15724974122528645	-1.1647397176123038	-0.9937047918823428	-0.37961814130630933	0.8094948137267044	0.06551424166996304	-0.5161118717061364	-0.7733008042284241	0.09610578368659409	-0.11343109004832538	-0.3387185335304674	0.0	0.7240750008176288	-0.39573022545515757	-0.006304660314423005	-0.5852760541872024
-0.2953765660532946	-0.009069074200088258	-1.4339710880686853	-0.04323971739250746	-0.9351601289846988	-0.8591120885392066	-0.33229101019280116	-0.26188401829017655	0.31169710305208526	-0.4326543011979978	0.07254633292089577	-0.8218548502227717	-0.8962574634020939	0.0	0.7066132215633848	-0.09583952491439478	-0.09470002780083053	-0.227061071093469	-0.12050682939633384	-0.32323530349772606	-1.3880365115618891	-0.33279735388828174	-0.6389356138035227	-0.03634858162119612	-0.7036465547316502	-1.188069024005477	-0.4668702329203438	-0.7831264044157873	-0.32125618941974154	-0.7929794319733364	-0.9290600257950826	-0.5588554540409113	0.6068342636190022	0.08381911751816483	0.24294671137394422	-1.224593301765411	-0.6105352001518397	-0.7214578384773936	0.45811262316307655	-0.27342472303450044	-0.7349989152694352	-0.9881086620407213	0.004683919839582438	-0.5363683344294866	-0.3001261184818422	0.0	0.4450538233868284	-0.8812276917940851	-0.3662565804131735	-0.23265938943625297
-0.5582303985063498	-0.19818662699810474	-0.686710692937743	-0.07404782612535359	-0.32350144160510574	-0.12472442517103013	-0.19530226054412042	-0.011316896625877565	-0.03751319262411761	-0.22080048489108753	0.19031097930922353	-0.2765950236817817	-0.1241661127406459	0.0	0.3440420756730934	-0.28257223893495464	-0.056282019474881546	-0.06544794674352902	0.18015693236502522	-0.3340721017589504	-0.6653266500822691	-0.13723131089933757	-0.2971093203560926	0.0705588942352577	-0.06571018935493371	-0.5702785751253221	0.04991323538769035	-0.4308985128738665	-0.04015787893742184	-0.3670199715391844	-0.8266479413460164	-0.41861481467552614	0.5810101976741189	-0.20513574325762252	0.28718911954739595	-0.710972405130413	-0.1035221174570518	-0.7040055544984304	0.11368121279134379	-0.4318411043071033	-0.7101398126012706	-0.5773404980007746	0.02634018719996615	-0.6795316071462464	-0.1951346428108367	0.0	-0.059604384501810964	-0.9094432410678074	-0.45300398317720164	0.22066078542113254
-0.6596835408046037	-0.3323457512597737	0.5702126122736044	0.052365026234108866	0.17318229529711668	0.46420226735114606	0.07156050954867205	0.054627980675675814	-0.1711312976297587	0.026186093068092182	0.4148135006806518	0.4502405227774358	0.5075104587681301	0.0	0.10786029512262088	-0.2524414433829022	0.0032215713236904567	0.10304354219442965	0.4333386121770137	-0.23679798134258567	0.2863143785060673	0.22013755433751137	0.16331699521158424	0.05371126443110384	0.5231040817969168	-0.0006488911771305934	0.20250485425274473	-0.06705675759579907	0.2968706022705839	0.23206444226038658	-0.4565239414357659	-0.04695271768498093	0.4598400205402196	-0.29786614027902986	0.25192156024851314	-0.0328038882923612	0.24143303147921716	-0.42708177244145074	0.01477536678952822	-0.37295740296918745	-0.4693435867091579	0.10156045408457114	0.13603204472648472	-0.4944872130289002	-0.13945955475710956	0.0	-0.47760112234541013	-0.5106206886750635	-0.23336371101700593	0.4530758716685795
-0.5498425017266588	-0.38932458559926836	1.5199207348215618	0.2542716431094273	0.2811983265276307	0.4922115318232919	0.2606279791430321	-0.023947601078000348	0.007191313667057334	0.1871215002437425	0.5937824507399785	0.8432467356245835	0.5089122397267863	0.0	0.09976425579519771	-0.001267216668565384	0.07190993960715822	0.20373846488156364	0.4410221636731952	-0.16017515844328906	0.7961106004540238	0.4715937483079185	0.3901610256284847	-0.07675752659588118	0.6045227715229884	0.11209478557430597	-0.1476845776061626	0.02452591976190678	0.4420273269549841	0.6382914283150669	-0.07139788964029774	0.27922016907727115	0.3565306998860311	-0.19045914561687732	0.19583493461931073	0.32994252430024373	0.2646704889473877	-0.1425053888781891	0.24959266920669806	-0.14635752959681328	-0.20127759093826694	0.5414095445687109	0.2796443776747775	-0.1264517348961472	-0.2053887477279823	0.0	-0.5658927697958348	0.05371029102900031	0.13165597235184515	0.30899775514713496
-0.32361352360564394	-0.30359878838875726	1.6233987062016548	0.3539932804110972	-0.02738574499394108	-0.1205619754417994	0.22936287807347894	-0.11601980025134864	0.334868945342432	0.11132747121144725	0.5942041639604713	0.6547061927005527	-0.12008851630480888	0.0	0.25723563567548785	0.33907205627394493	0.1636978824221492	0.23044911332037238	0.21967630937867091	-0.21020215142048015	0.4974037727115727	0.42154415698321296	0.17663342981177027	-0.1900219256156788	0.07593045903614506	-0.3174605452027265	-0.7766407125854544	-0.24021080543374715	0.32471701422297816	0.7183055233060313	0.09562611206802504	0.3762739799265237	0.3213333496790792	-0.041791131717459074	0.23781591197496457	0.14793108922915255	0.003661523413550971	-0.07027694976384065	0.6745198634510842	0.12178689783549267	-0.13540308040908944	0.44382408260015926	0.394693095188106	0.1780710780526704	-0.34515250342139436	0.0	-0.29022106997612424	0.4413941623053162	0.3916804814392896	-0.09283636051739202
-0.15886260482873207	-0.017009376890095802	0.9073571700445144	0.2083002738101323	-0.5406962180563838	-1.0418423970930488	-0.0041177403968890745	-0.11679762021113405	0.5112243574933236	-0.28327160350735897	0.38390710778703296	0.08074321902557834	-0.8914245664321608	0.0	0.42025866009759505	0.5407459937686434	0.2806988950467986	0.23037108843441886	-0.025896211891690366	-0.3856839027617815	-0.41554732687624335	0.07005364761185515	-0.3867776354482826	-0.12464220403071075	-0.7121358412903435	-0.9968757348531179	-1.2411237616042627	-0.6946100568027178	0.07609745417760447	0.6208310931869795	-0.02159263732292635	0.24493920155839077	0.27364735672905194	-0.01385987529459671	0.45012884492407723	-0.42261984973257644	-0.3662250604762228	-0.2456320994507616	0.9886436937538303	0.2675466721500122	-0.3810183293117923	-0.08622834242096371	0.4226251534009683	0.22369681228175686	-0.4075211072961545	0.0	0.1735289669711411	0.4225897194616776	0.3642986189851864	-0.4477379685851088
-0.18554165239511075	0.43451690257959164	-0.13768245637654564	-0.16293671518514674	-0.9474771149777695	-1.7157791953993276	-0.2763067897157094	-0.03138658374926979	0.34129149498001377	-0.913800171038254	0.07557742572369851	-0.39399477673773176	-1.1810483423530225	0.0	0.4685961329403079	0.4023477602869512	0.38637446963089367	0.2662906851345393	-0.07041112923700021	-0.5678465531499707	-1.316775275217378	-0.3883041110256316	-0.9555231091894263	0.1877895882578223	-1.1785213634961886	-1.4543438901884993	-1.1772713632214609	-1.032391310738613	-0.08990743520325697	0.6101861826448753	-0.2856399600861859	0.02596774656677367	0.07579089180641778	-0.11656185627681326	0.7745814258172211	-0.9649352165571399	-0.6545827497356094	-0.4970490233507905	0.9285503771588531	0.16226588103314737	-0.8361950576891483	-0.631580630388056	0.32888228178768886	-0.009652582997389659	-0.24144627434931795	0.0	0.5677772028089698	0.01265568455161533	0.050989373984125584	-0.47858565943435666
-0.37739167263467555	0.888935923754866	-0.9315118377873111	-0.5552837892225475	-1.0114940740830425	-1.6973422906940618	-0.3902491053995806	0.04102390721433253	-0.08224025120746803	-1.5162283929912899	-0.10957152457625757	-0.36281256840223863	-0.6736507108457046	0.0	0.4168811911242366	-0.10822248780337179	0.42366375288512315	0.3746597413071802	0.15897017120583481	-0.5924667647409229	-1.5712766073160676	-0.6843351879811089	-1.1394221019789603	0.6532046428128723	-0.9076492104647771	-1.345588014192092	-0.5421399217526001	-0.9976962375124767	-0.03437809953660947	0.8245125156980456	-0.44841907255186736	-0.12211435138897114	-0.30518164145043813	-0.18637420751790507	1.0394026049407663	-1.0859392948571982	-0.7497754580475217	-0.5675708358406746	0.45522798181135654	-0.20313543248989135	-1.2333450271898747	-0.7608006464328839	0.13170835490128407	-0.34723248108018295	0.18349725726167532	0.0	0.7184545916621946	-0.5300776896201631	-0.35895201610683314	-0.12127100664700236
-0.5506378188686577	1.1318208123594313	-1.1687391735217671	-0.7010958254826183	-0.6798804413391609	-0.9222744996249672	-0.24821495208288716	0.0036986561072654897	-0.4146237647067293	-1.7515626627364718	0.031177907535436835	0.19722283332972496	0.4119815558258761	0.0	0.3867583825847797	-0.789937256317671	0.3646474265396696	0.5339490659466481	0.532360740435825	-0.36005779640841096	-0.9593668611940922	-0.6364347965545107	-0.7449077482911223	1.050366907687892	0.05005500758247971	-0.663613022646897	0.3643208221469019	-0.5350638754007792	0.22279539951790672	1.1464459362353294	-0.3153093560701363	-0.12750859681350402	-0.6985150670974781	-0.021582560575246098	1.0720146491955787	-0.6667110348275028	-0.6371545671216088	-0.29868618346967263	-0.20146649336075098	-0.6757973858539668	-1.2983123501466876	-0.3207056438498438	-0.08577460860167169	-0.5232778488096476	0.7251393158944192	0.0	0.6265081125093818	-0.8483441202460318	-0.6020145971004726	0.44063208388724623
-0.48289440932107747	1.0345683588731265	-0.93874423185814	-0.46160180689907393	-0.08505437223469543	0.25022519707710894	0.08027587092325583	-0.14590481683585774	-0.31157904622168175	-1.3970601561312177	0.5197851904304223	0.9013786183685054	1.4627473382365035	0.0	0.47643796560141066	-1.2904635689414605	0.24273987460028418	0.658666869002074	0.8146498607040715	0.08478420985327904	0.18179174478788748	-0.2587310471807193	0.09532139715233078	1.1514716668074043	1.1799495959546782	0.2731820241572031	1.0976312701851099	0.17985457654152753	0.5334500206934361	1.2821351063837247	0.11841779713863439	-0.029801615006939595	-0.8106672146891056	0.42840925650045286	0.8222142420238092	0.07392632076959545	-0.3640414768121637	0.2436130918870481	-0.6830383477626574	-0.9906897193484839	-0.9246457833471112	0.4693409447769942	-0.20930842757474857	-0.3526783674332072	1.1265092747309597	0.0	0.4333442753853456	-0.6992971000235081	-0.506327664762991	0.9025235908126978
-0.07802143543767612	0.6510475447065016	-0.5671473971935748	0.04709313996182273	0.5340836733371583	1.2387199763481576	0.39557629500478936	-0.3089605394072046	0.27508314390699734	-0.5131951050724317	1.1092994958612272	1.2274186727268295	1.865888570450401	0.0	0.6379464675843813	-1.3063599708013505	0.13001579609040512	0.6324993846375601	0.825851059324749	0.5565534056747113	1.18333369588103	0.24429363761080444	0.9796567946351742	0.8539846758199638	1.8103361142635013	1.0248596842695914	1.338726696929045	0.8316733262575499	0.7210894884705743	0.9865217346160213	0.6419484017106495	0.0703660777168503	-0.4546348700317373	0.9701526152884036	0.3987605101329274	0.7243567049922531	-0.0053219384688488755	0.7841301051426204	-0.7395447679370084	-0.9117878240948721	-0.2530340899372199	1.167992815899877	-0.16917615908490813	0.1322584517264646	1.1529322207345343	0.0	0.297391598068917	-0.11683870400383885	-0.10934940566014938	1.0289633858923721
0.5378348293500023	0.18901782930098163	-0.3400980270296732	0.4979027693740694	0.9369002845294492	1.5563278822516515	0.48435362677895394	-0.36942005826428226	0.9888701279790191	0.5317374159623374	1.3648440988768804	0.8816013842745182	1.385683289507466	0.0	0.6755248028425254	-0.782477251172703	0.07288579478919621	0.3769189462173491	0.5450362211121124	0.8186348152153758	1.4729933548817118	0.5894136096991301	1.447395649146266	0.24484030643134613	1.526031677936719	1.2800571651745152	1.0549032297835224	1.1200798218976156	0.6720687299488279	0.2658362939551712	0.9347289391984628	0.08520710651069771	0.24683767175105628	1.2544215512029515	-0.009775527345313628	0.9270489645189518	0.342236802318601	0.9904791689747324	-0.40153548783311255	-0.39257363336989287	0.39608716377036246	1.3909318036845946	-0.008646285714908492	0.6712314247583578	0.7271598705031339	0.0	0.27661605869072226	0.580844430512713	0.3492858625058412	0.7795915051383392
1.0645601329305558	-0.1312675514450387	-0.324858972466282	0.5556377786953175	0.9690861867480944	1.05980835619479	0.24444761694302916	-0.2968098253494933	1.2611609618803792	1.2247099508336292	0.9108871050976438	0.0018420195617479124	0.28357862553314306	0.0	0.38643317173824443	0.026569006775802786	0.043522814623981824	-0.07771191724276512	0.09675651855405754	0.7132698498531364	0.9197757985616977	0.5684542841171332	1.2245231935168461	-0.43791142979710057	0.42428146046408044	1.0000953869090103	0.4674780000439647	0.9005899983426027	0.3712684917358573	-0.5924601389262042	0.7499817780314806	-0.013288218302590983	0.8693080411185725	0.9991609233166028	-0.2669102759050876	0.5745138187990372	0.5581801283120658	0.6729550137185537	0.036808721603920624	0.3527925053247021	0.6992882393498837	1.0321323815520176	0.11774615450679637	0.912865828689689	-0.01664517549811377	0.0	0.29982318321981055	0.9603515495150089	0.5640363340765976	0.3026944090919951
1.2006440802394716	-0.22628622703399232	-0.39179437728139804	0.11079581427919291	0.6167756763019275	0.004534766879502853	-0.25228848025489453	-0.1759670786415343	0.7027446531262875	1.1871439341237788	-0.2858758845970845	-0.9353927802602007	-0.8680797498810944	0.0	-0.2533037457978278	0.6897883120161812	-0.040897461623475746	-0.5700200384654724	-0.34662452632605895	0.2596128358299246	-0.11647625938216251	0.16192864159778592	0.3746039522202857	-0.9199719716298673	-0.9418120372731834	0.39489566462096737	-0.11746705569791681	0.2525945310786417	-0.10971327802680196	-1.1856099133396723	0.07537188351673355	-0.1898279482784952	0.9436422764229333	0.19911906610057534	-0.36870976225156127	-0.14782197314805234	0.5299633472775094	-0.08644778574722532	0.21793056759979537	0.9379398592505953	0.5137052900399317	0.29959168190211005	0.03785439280284577	0.6292631975209421	-0.7892808933957669	0.0	0.24051687528447036	0.7335424905156198	0.3528696613864884	-0.1755335150123116
0.8327868672666207	-0.19024226054381316	-0.37607773020204865	-0.6170982732163407	0.020650768715166534	-1.1017641236213696	-0.789938951789614	-0.13123629625065342	-0.5699550237686076	0.4117890978655912	-1.7916149375534518	-1.4263831591364657	-1.5293004709688192	0.0	-1.0062059772550072	0.8550618115218779	-0.23525410234575042	-0.8689299789839755	-0.6600226620114235	-0.338451423068685	-1.0347018331182747	-0.44514210136908305	-0.722450090425549	-1.016734906193962	-1.8846249885573907	-0.22070143592795483	-0.48017718888751343	-0.5488415517380469	-0.6375805418704332	-1.242077502643683	-0.8233151405226906	-0.3699339335573598	0.29982908606195	-0.8246117870780285	-0.4121303953958769	-0.8739869224617185	0.22577560615886577	-0.9539902654753941	-0.030387748248946682	1.0222481334009308	-0.037996967546733935	-0.43091490876465416	-0.3033898657009968	-0.11871924697008987	-1.279497087662561	0.0	0.032462389596516976	-0.04353543365623178	-0.21496555395542816	-0.4774365163369064
0.11817836893095762	-0.19534277748788945	-0.2246935994885712	-1.188189428247664	-0.5600138726622009	-1.749911371559915	-1.1110350601248271	-0.20331414647399357	-1.9203363438874055	-0.6947061789422994	-2.864173539651327	-1.2484957569220487	-1.467465069330465	0.0	-1.4780080645676585	0.46431468548916777	-0.48575578777957695	-0.8002262952004323	-0.7949483133426616	-0.7860508776412433	-1.3563390664961714	-0.9519325630427204	-1.5518904681334253	-0.7069313365247558	-1.9616483263919255	-0.5859668427844448	-0.55523352905966	-1.1459487887776103	-1.0393768275405602	-0.7814379958690528	-1.5110523516930154	-0.46924190928800885	-0.7576313840271911	-1.5790191660389608	-0.48332462912880686	-1.2456580070750127	-0.23986398842620715	-1.505948316342892	-0.5698778609477724	0.5308629862889576	-0.6286782637343258	-0.8320081022709519	-0.766209016949768	-0.9751393146997287	-1.2924913319152471	0.0	-0.26149701304649076	-0.9649809960690028	-0.8373737474380895	-0.5385180798809082
-0.5979829148344769	-0.3320678467686799	-0.015219500406003833	-1.2034584467185667	-0.8404485657592426	-1.6534619273851068	-1.037704899457657	-0.28416865329119706	-2.5358377632012994	-1.5094542113381497	-2.8462020182720833	-0.5648077991870541	-0.8184577893109292	0.0	-1.3578131164161351	-0.2139547310007183	-0.6291782512782961	-0.3653758430494725	-0.7490290489744028	-0.8476776759786002	-0.9700486286505345	-1.0904778494279106	-1.7145221330240177	-0.12611254352087822	-1.1893606377041157	-0.5864856732944453	-0.3897388574215205	-1.2545711129525234	-1.1375974329814296	-0.08695965198232473	-1.5982578671548642	-0.41935903152816767	-1.5983238267066942	-1.6683976044459874	-0.5640957173072229	-1.0746679672404513	-0.6188294311479076	-1.4451188716408692	-1.0385724619967043	-0.2709177004908191	-0.8987884951572198	-0.7784234016175151	-1.0689377399237916	-1.4628652956202308	-0.8281759114396211	0.0	-0.4792868773713698	-1.4858330903258645	-1.1430209719227045	-0.3937655010800707
-0.9802541303387381	-0.5210515063756277	0.14324498496970334	-0.553577045839983	-0.640796096168108	-0.8510948154864153	-0.5543860475727026	-0.17692059516516162	-1.929179610629404	-1.531498481813218	-1.571701595336007	0.2201730485803743	0.05521102490235959	0.0	-0.6340092262090907	-0.7580292514498473	-0.49376060407098543	0.23215815039452062	-0.5314331365644908	-0.474280353322829	-0.13151543802630114	-0.7609922002980068	-1.1212143354382167	0.504846097881755	0.012154781042777622	-0.261136103474951	-0.0647356897800955	-0.800499136416334	-0.8179823887392838	0.4786478912283801	-0.9516889017724514	-0.19347982906989689	-1.6635006006591968	-1.0156930461012423	-0.5394745010462292	-0.4116057946861574	-0.6480206294822726	-0.7552635394786965	-1.0914913395803976	-0.9140876351893328	-0.6449582090432733	-0.3692401352722451	-0.9572943719626987	-1.248672843508207	-0.07077957780374966	0.0	-0.46778477434665583	-1.2372715606141742	-0.9083357480804575	-0.12547223781997482
-0.8917398062282005	-0.5728835153866423	0.2194714480667857	0.504802102464126	0.004755537979532475	0.33707034183271206	0.18255978952059648	0.25065116854787073	-0.2717911767898414	-0.6672554208595488	0.47672375221364505	0.7293231519782506	0.7820879852691648	0.0	0.3692360796082569	-0.8575496568544315	-0.03881947241170629	0.6870290640623937	-0.1687958836868073	0.16486691361776126	0.7372633949853212	-0.08632167785157248	-0.034314392634568765	0.9747120137753296	1.0793343686845824	0.2446087105115254	0.3442967789461246	0.03076451865729412	-0.11307351356761354	0.683567530003441	0.21485508043378693	0.17011156891534435	-0.8457702406586687	0.09483727923248736	-0.3043797754825569	0.4926036706871494	-0.21717739332652636	0.2882065125871021	-0.6312979884319316	-1.0013177628797705	0.07495463131667085	0.16158770400889563	-0.38443811720670884	-0.3466010719487551	0.6954558293564193	0.0	-0.1930326557756351	-0.2583695759937924	-0.1976383847620847	0.17729544926709123
-0.45715271274030034	-0.35227458310038406	0.2778837559474663	1.4937436234387014	0.8329244238137634	1.4606239631697475	0.9096153247282539	0.931956644818902	1.6695331588730202	0.707649973054828	2.387364646986159	0.8172527284570993	1.1392820403675503	0.0	1.1711527090466882	-0.4950533058071702	0.5745421891096593	0.7671788615204113	0.2591594275522747	0.767640509517201	1.2925529543781544	0.6437977160399939	1.0652340169553765	1.1579438763269563	1.599057260956514	0.7401925400428394	0.7537228047960806	0.8685875283704747	0.757875278038488	0.5294344743541538	1.4282139513880918	0.5629595592621163	0.4197531766957218	1.172805112941435	0.11850147934606639	1.3010400622225051	0.5283285157157864	1.254595683792217	0.1262312889515161	-0.4507622742311368	0.972597141238314	0.573501039774719	0.4263149155261055	0.8664719914205327	1.2023526100747415	0.0	0.22509735867173525	1.0041365896842274	0.6622917631420903	0.4301321655817704
0.03304998306942157	0.08568701592584453	0.3957319288166968	1.9856622600617522	1.4647824067827968	2.1262909761316564	1.3663495879882932	1.5975988655793731	2.965634854621302	1.951227986715944	3.3071569784791386	0.5932892544603247	1.0916022153052258	0.0	1.4159904617749526	0.06934509071007837	1.051291456413189	0.4535847149538789	0.6083216023209325	1.0578927403000322	1.4094016558131415	1.113512602535132	1.7174192178919154	1.046654599328799	1.4752458267505404	1.0489194608739436	1.0520360015593309	1.3342305020023413	1.451104364513333	0.19892190483600591	2.1842841490094167	0.8386754334978902	1.4271485288732453	1.7773921014236185	0.5531102786307142	1.7294827883833572	1.2390732378308045	1.7670079551954632	0.7915588402871264	0.44995867379980714	1.6751242982066359	0.7176782519585774	1.0931515606195932	1.8419534281785541	1.2984867631829233	0.0	0.5788590456541762	1.9387401119128627	1.262581099151203	0.5557984084563198
0.30844362458578556	0.5036546665283045	0.5643658538747834	1.8309234699594015	1.603127372662099	2.148096304615271	1.404387683750287	1.9222743225222214	3.0572090847789344	2.5051135794103585	2.9083575874275205	0.2863282621680612	0.7421438718405052	0.0	1.0720867200623971	0.4875485232643327	1.1391558752881266	-0.05065921700254736	0.7239331256805135	0.9294407894532336	1.1699365365901397	1.1363028802170385	1.7050255299366497	0.7350199532356366	0.9069371786543948	1.0632886182070067	1.12564975441438	1.2351882493422426	1.6602467670203311	-0.09173354465274164	2.1983765649932874	0.8804469162545211	1.6517993612946682	1.7264685555014307	0.7703666776051833	1.6569277290745172	1.5559749321417167	1.674617450757736	1.045993367133803	1.2174379593684819	1.9074989367501214	0.5755342229595501	1.2992575397185822	2.1519452068917557	0.9988409570833267	0.0	0.6958412182210321	2.113271156909816	1.3409302224650745	0.5040931096466047
0.27267965010201883	0.6397716669910106	0.6726281559480172	1.2076610732965518	1.2020773142109107	1.605687757174703	1.0479304204888151	1.7302764816750333	2.051743592725663	2.1863833174800598	1.547288916784392	0.07500808191130406	0.2587301947154889	0.0	0.4213715481858475	0.5497956047480357	0.7969454889807325	-0.45184035129276	0.53888167126898	0.49326316493775485	0.7557775672932957	0.7436364581949894	1.1416597135722208	0.3691749200914723	0.23024069809248401	0.7888158549990121	0.9287834028683697	0.667619977387931	1.2935726295676793	-0.22381186482251103	1.5411550007993415	0.6699625626455157	1.072005266225728	1.1521466038319221	0.646786471880335	1.1669796238296166	1.3290927568376196	1.1028544932780144	0.826437061292141	1.4628992748070848	1.617188258005852	0.24328772701467993	0.983220196575596	1.7137008244503036	0.4675592988294615	0.0	0.5387899490883906	1.5117585160747837	0.9209961682715716	0.2872564387790772
[truncated: 72 more columns]
