# Supplementary material for: Diagnosis of autism spectrum disorder based on functional brain networks and machine learning
Source: Sci Rep. 2023 May 18;13:8072. doi: 10.1038/s41598-023-34650-6 (PMC10195805; doi:10.1038/s41598-023-34650-6)
Supplement: Supplementary file 1 — Supplementary Information. [file 41598_2023_34650_MOESM1_ESM.zip › matrices-bold-time-series/ASD/ASD2.csv]

0.2905370116810087	-0.2917011264877712	0.39812314450984354	0.0932734054232088	0.5529148753992126	0.15558909585065692	0.5763967709903134	0.361083290335626	0.4182370547365677	0.43674521618488854	0.8004677868939594	1.0647497559604624	0.14538552170040417	0.3203349677663359	0.2124114937571529	0.5923011359869218	-0.1377665870122494	1.231579500070507	-0.013502463585010848	0.2537981768708131	0.8393200089932721	0.7489169674626482	1.363044519844503	-0.17112096261738657	0.7166549411850012	0.6850622508591039	-0.012587529668856635	0.9255593638784918	0.08275407968571345	-0.07973844420343594	0.544681522203566	-0.2690047040203894	0.11004667043541275	-0.2278478905261159	-0.1411351789033089	0.638927574720497	0.4994599313163558	0.7891686860128034	0.7231763207943828	0.3813973967028866	0.5973435302210369	-0.058889355040472796	0.028752650496457664	0.8650753123085771	0.2799057320553377	0.939001266459204	-0.3441972047224852	0.774359964533952	0.3092988003212729	-0.530419438046648
0.6430591575701805	-0.7160117594965404	0.5135208847332532	0.05593983508124034	0.5782916943801987	0.6034568820038443	0.8717469302549136	0.019820639223918156	0.4413885301519085	0.9618984337483685	0.8303849503656315	1.654442876765985	0.25715525717752896	0.5912451941485621	-0.16919297022226565	0.6941627728313058	-0.40182737868976365	1.6318041496238256	-0.3189394110692831	0.22512270782105429	0.8785569602990897	0.9178298733471308	1.8227009526451712	-0.543693908473258	0.8545015668128774	0.9064736279548097	-0.23137068103284644	1.2629389764641537	0.02172098343419242	-0.23940229294829254	0.6749538230433426	-0.6803648093248241	-0.408565789939188	-0.06898185964061684	-0.38577662049863115	0.4580576154067328	0.19523169472125268	1.1813115817065494	0.8870716342876056	0.40431089830905	0.7934851347225875	-0.16973558901763683	-0.049394330545706015	1.3393261466064939	0.4667934874287117	1.4560223157381713	-0.7456064043951734	0.7002879688139704	0.03575232398691829	-1.0315465772806254
0.8301361964185454	-1.0116914487070827	0.4606955414755983	-0.05352084558607073	0.46989754923203236	0.8623027166475209	0.9511351071925674	-0.40403277971953183	0.40675126701028674	1.1961665813303648	0.6560309256284131	1.6873337695754873	0.18337901193114556	0.827934677362269	-0.5529803207971847	0.48434072266457145	-0.5386250341427016	1.5661902594964203	-0.5563341398528647	0.08037454594308227	0.6726601526402869	0.7612722031605436	1.7949777781683747	-0.7901265345178207	0.6845984653725522	0.9518525011813491	-0.34488789493581845	1.2802656341958205	-0.13622464730124137	-0.4213212182000572	0.542637030726263	-0.8709965390239537	-0.904280437650339	0.18020346441457608	-0.5573262975561348	0.031141644877857054	-0.231761301818908	1.4818595750755863	0.7250351225145101	0.31326611928782466	0.8304945345850149	-0.23896932237867663	-0.2519984854250957	1.403661806965448	0.4020346808535491	1.671383555579735	-0.9388713055920955	0.34808355824722315	-0.3190633945253793	-1.280933055183514
0.785889111990149	-0.9921962099606972	0.25500960222600627	-0.19571268115538207	0.32961038472233845	0.733714936493863	0.674315674674491	-0.6234133688586401	0.29737986621346396	0.9081728542962374	0.35422958535537236	1.080960471898545	-0.009828704445563344	0.868280753051843	-0.6886529742501045	0.05731246070329058	-0.4739701767019702	0.9553053089688612	-0.5545807432188758	-0.12176722983951924	0.2989994837515921	0.3205054772385868	1.2338820575557823	-0.7680243262962816	0.28904292528772585	0.7561769180468357	-0.3188262670078863	0.9403040545410855	-0.2710371651700566	-0.5071891123986682	0.15953543918485721	-0.6803812027284258	-1.0461745842034023	0.3509383706609046	-0.5359779061203513	-0.41755500001988133	-0.5497246314494593	1.5175925664597032	0.31526280719364164	0.1853129029776954	0.6420395711062802	-0.2347217375466746	-0.4451405442406216	0.9502111522846493	0.05269872328984046	1.4124314775499156	-0.7760340088196434	-0.071368267740197	-0.5744535473231799	-1.1334736582064149
0.5452179103181712	-0.6115562001204857	-0.01078081565503392	-0.2682261945452474	0.2516446780124233	0.2896598557727532	0.08827315662264057	-0.4372630148380674	0.13260810710911056	0.16670232131662624	0.052005188313078536	0.08881365418604795	-0.13084847449585188	0.6466242486230257	-0.4247255814369809	-0.3477144541781597	-0.22252383871965953	0.07687585550052486	-0.25616596783734086	-0.29113252860897143	-0.09775909866332047	-0.16939485003320354	0.34808693483442615	-0.4426395547922968	-0.10329103724212269	0.3638490226042737	-0.17782549996547461	0.3703199442021939	-0.23918883813287806	-0.3797293886121298	-0.2855396472076672	-0.12631988510767306	-0.6398246473407956	0.3445339851716917	-0.2853317269829546	-0.6000685127937171	-0.6009055114050509	1.1722556286301569	-0.12134628467994604	0.11234100542467396	0.26695176103974144	-0.12970839205540113	-0.44400220105059685	0.1471630179832116	-0.4073340782275324	0.7324010408236121	-0.2619815070269002	-0.30504873043606456	-0.5979224159598185	-0.6168474975678139
0.19272326500260545	-0.017032994192903897	-0.23316285041550738	-0.15242534493781587	0.24424032437638446	-0.17421930070091352	-0.5486349008879315	0.11867107590871534	-0.014109323591968589	-0.6719457999801158	-0.13846877906297528	-0.8647210144694079	-0.02847606567755327	0.27014600978040954	0.18234857893423423	-0.5056421033411009	0.1320865701601087	-0.5586609386655472	0.21915514990790405	-0.36358641794955815	-0.3709449533989118	-0.4127154719573639	-0.499537543405493	0.09626185749238572	-0.2585226349034507	-0.07721123692271327	0.0273572847659607	-0.21021369211529561	-0.0029142852526163666	-0.025727864674046873	-0.5229601515181823	0.5835941603037028	0.22613836614792474	0.21547138737551166	0.10595438177889513	-0.34856302562133096	-0.4033176275086055	0.4809201763729685	-0.36621739146644905	0.12519716471441963	-0.1494056352558893	0.0766980756992649	-0.16488485779635131	-0.6481567702968388	-0.7019033198557827	-0.09681707236890165	0.43097944612295186	-0.2212450540708528	-0.37816727533192096	0.08840688488077013
-0.18718662468089622	0.5093890512781846	-0.3635357133041891	0.20503273305742747	0.2299474944927005	-0.35320793805938994	-0.8864089295371906	0.7687020148524346	-0.03745852093533351	-1.1713242006940177	-0.16806145341975182	-1.43858953954641	0.2634775746501469	-0.02736346416982185	0.8774523281933307	-0.3571903522342975	0.48082557109432905	-0.5257190369521264	0.6220955647308182	-0.3376652347167459	-0.4309577972180161	-0.24372052455044604	-0.9738689136371389	0.672950274602833	-0.08096732271110162	-0.38230958116615815	0.248347157941588	-0.601371004590704	0.30850347266849737	0.4092215635950699	-0.3718755951435733	1.1472870968768336	1.1901267307877068	0.1329048516976492	0.45605573767504437	0.2569281312251245	-0.12757724097934742	-0.33629504014993505	-0.3384235852197819	0.16926556048281893	-0.4187318357240245	0.33275764947364744	0.27866175249896746	-1.0942629357073907	-0.6401343403258861	-0.7228477449116962	1.0335146276669696	0.1127090259729418	-0.019999802858861212	0.7394320787748908
-0.5194638176179348	0.7007679745410831	-0.423414556840389	0.7248613868114342	0.12456660065388017	-0.1541990324335085	-0.6929940397016763	1.1541957921868022	0.1393188480484103	-1.0812657805452228	-0.060168672828519516	-1.5396298715462837	0.5307129374801605	-0.03697074969199426	1.3363749115985313	-0.041113347564067176	0.7262653333917449	0.21545358598353934	0.7174214573905763	-0.2650881962840751	-0.2749401843176001	0.2523941021588336	-0.93067093011815	1.095706413897111	0.3326973408367132	-0.42530606053662795	0.4443436602141859	-0.7087807751191257	0.4693409548063281	0.6790172700591325	0.12837473581099101	1.323094889563987	1.7938125989885927	0.2420450142133623	0.5871947852105792	0.9105736211487069	0.031021439865406546	-0.9439543095429597	-0.127034248902905	0.15428350181444353	-0.4079976283536186	0.5363188328258485	0.6249575597309084	-1.054109723605239	-0.24886460180273032	-0.8999186904532861	1.3028024554070041	0.4865807054749041	0.3260393593080476	1.1353522912563716
-0.7197521685887169	0.4647854155139676	-0.4616469322440674	1.1960750117819583	-0.0733574282529521	0.24252900359215185	-0.024638251588794714	1.0543716089298705	0.4997966481876696	-0.4855834897976146	0.11294642607038383	-1.3007356419473148	0.5406821956414264	0.2715374724235623	1.3417102987039426	0.2171283016416645	0.8020431891828754	1.2535656989727069	0.4369148456647433	-0.20562427108664125	0.016838013674257114	0.7761047047627179	-0.4773272778423059	1.227120197575394	0.753254252320565	-0.21106256451225563	0.5734856551425848	-0.5655883503518211	0.32070547085862305	0.5933317551555314	0.7197221071749549	1.0587992712425491	1.731103464353639	0.5307723306867319	0.4341637976673096	1.2495802485552412	-0.010731016367214194	-1.0492946325962742	0.09278054791086424	0.039288698503843	-0.11667183515541238	0.5811199798238202	0.6388807326150164	-0.6472356451761573	0.24940434132267678	-0.6120262701323321	1.1380634890688661	0.6895203330565566	0.5438885972999157	1.1837668007235578
-0.6950125701124881	-0.045408473264974776	-0.4930145169393093	1.3653355616606326	-0.2624565497876331	0.5223843595254797	0.7667550916784678	0.5292154333379518	0.9117234639002869	0.2621299041214041	0.26502298915386513	-0.922992156540825	0.2380086430236886	0.7084770754983764	0.9017057110531744	0.27559821227353554	0.6844175425860358	1.9620952322241882	-0.06168176629411769	-0.18315295571180829	0.3096813968721058	0.9925930582726826	0.09261364343000808	1.0318576590848816	0.9449267931803217	0.1176269986795373	0.5942361649345437	-0.2946383840692406	-0.09364857363361835	0.17093082346188265	1.0688813908037464	0.520131236122137	1.0264748156672487	0.8125446879235354	0.0952533237622664	1.0673147152510014	-0.1772239632470571	-0.5708845467561486	0.18861306944831424	-0.11872392163063471	0.3142369518789934	0.42670259644862696	0.28903771144864615	-0.14280355439334058	0.5950331954496326	-0.06328041132872465	0.6291267657998693	0.6352901487793158	0.5900528811720557	0.9120826202077285
-0.39178848526977605	-0.5031673393147199	-0.4714654022769964	1.077739785580771	-0.31121647664990365	0.4665759192092844	1.2190193837629244	-0.10800209637534905	1.172958940215665	0.7604637690416711	0.3239565639893818	-0.5257800207586365	-0.18774907749560427	0.9744085177544801	0.24393436309778113	0.17541019409123684	0.4067349579171662	1.8895585151446335	-0.47778301012121	-0.17610225625024536	0.4594436522531365	0.7412499893488379	0.44994056831906143	0.5908105718811361	0.7799180469658563	0.34849978443760676	0.4881174263159752	-0.042510169997854445	-0.5294625682823739	-0.330726100098437	0.9664359320130053	5.276696703331387e-05	0.034630882865983564	0.8531049542631621	-0.21289559020008483	0.43666129663045916	-0.3054070684487967	0.2835728863247022	0.14867300615848025	-0.1978024449091357	0.6701665724139203	0.1424378115318534	-0.20911754084350923	0.2208949590943502	0.6640868461574139	0.44737130934124797	0.012479122750962923	0.3903157424975122	0.48021665792759266	0.43977916415021456
0.1357546226848239	-0.5926801877014155	-0.32125645962625415	0.3884063380792173	-0.16719939985319343	0.10046224564214296	1.0395978527173955	-0.47159281742468484	1.1110357784528018	0.7846554558470064	0.2505192647134941	-0.1189600002622962	-0.4276314696463224	0.8495596669641012	-0.3088528781711739	0.09479445550351528	0.06974166497012146	1.0426280745905938	-0.5471421371644116	-0.14548191455703796	0.3669914140752036	0.1405506983908526	0.3876542914396252	0.07813269680040164	0.28770507160512343	0.3131937021869463	0.2883595862476209	0.08235262114585687	-0.6937152439677169	-0.5554774528086582	0.456146944831717	-0.24056959106497347	-0.7452811627066639	0.5552707419852931	-0.27567105754271065	-0.3316155617337774	-0.27319381944827714	1.09306187794205	0.062154850162200154	-0.10497867197822046	0.7719479878400762	-0.11531155222521086	-0.5272981664610027	0.3638906930739996	0.5254719353334575	0.6821440839901275	-0.4433856087250139	0.1026832448705268	0.25771134050092837	-0.0624610050570265
0.7055102096946728	-0.2012618929401077	-0.0006774694355050423	-0.4321808171853112	0.08886486179703895	-0.3419628743709351	0.30562579564407116	-0.3249857246280403	0.6842440063453659	0.37357299194932264	0.05367413076425187	0.3086664032902253	-0.28376239916892376	0.3301936194109839	-0.506428557493538	0.19603992650805832	-0.17499132884769014	-0.12981538654684743	-0.20319629470762393	-0.0724908522124299	0.02968445722587728	-0.4794667762302336	-0.08744209003526254	-0.29675440908152967	-0.3673138727327249	-0.01248880479177374	0.08417812060818944	0.049603273300013385	-0.4429336768988179	-0.28004025271453337	-0.1860348672366819	-0.10953666619690024	-0.9400896866781434	0.06098158257517678	-0.005533006827579287	-0.8635854865621542	-0.0846013792129446	1.4292260377292323	0.03462578595439236	0.142802851100039	0.5660360875391055	-0.18883022320397627	-0.44601101886798794	0.36394053138817317	0.34775602167460223	0.5606420534408354	-0.5652642578094184	-0.09991119513152812	-0.017094582381842867	-0.4139595688803552
1.0808706700964317	0.49885157566405874	0.4538056003453265	-1.0196572704830056	0.2946946928736856	-0.5958162844031963	-0.5551573764256927	0.28992754979293617	0.024527731023792416	-0.2493398910554785	-0.19814970069955745	0.6940373377655982	0.17268825973955998	-0.38186117509512774	-0.28946329895361256	0.4870035301122523	-0.18308179639479516	-1.0362655090597315	0.3849245082494749	0.028892069728459643	-0.43431141842135246	-0.7730393544951663	-0.7674409561697161	-0.37000374046756673	-0.9538285014520075	-0.4786886510630633	-0.016385581436923362	-0.0817754023329599	0.11558321804814192	0.42124515989812206	-0.607241612306327	0.2805016104436602	-0.506257533204748	-0.31901035374486814	0.5043350046584718	-0.917594194990196	0.14941838341223213	1.0856014727133636	0.11449729760278807	0.41971992234787875	0.14811817742803732	-0.014818739585822211	-0.004559770130501194	0.3526317826036455	0.24296507548461505	0.158619651419076	-0.351372466619428	-0.16594954916445676	-0.2516016768874967	-0.46889629050208126
1.109480862170426	1.1370968444677187	0.9381838979141502	-1.1062540258855533	0.3277944476220138	-0.5417850004589746	-1.0091597541008308	1.0847607097939256	-0.6086673614174161	-0.8330176450670446	-0.3838392852187921	0.9056233213052539	0.6430170220869837	-1.0207398859111392	0.1985108393086343	0.8068589135031902	0.10076237595341592	-1.3148578446471064	0.9211959052167094	0.13534617591204257	-0.8156371392683999	-0.5782733851490448	-1.3500313980293468	-0.09985000437068653	-1.257849196408727	-0.8271065014427345	0.050551771204634076	-0.18595320606482663	0.6949910019404035	1.20463176012889	-0.5694757462953772	0.6930437108709712	0.2485215174670716	-0.31195308839300834	1.0295618963941862	-0.4869743099285802	0.31086543283277845	0.1979749769997923	0.28339676589017854	0.5800489109741117	-0.2890398752770768	0.33485341746369973	0.5301634533872068	0.40313517360442924	0.18334555272187358	-0.3618571202454311	0.039956012904454205	-0.10410309463359581	-0.3150806269625011	-0.1676703170167618
0.8311370673399334	1.3554650619704032	1.335648208245678	-0.672244378408437	0.19974232097399441	-0.25394232452840776	-0.7453126390059822	1.6864413782638048	-0.9454012655519854	-1.2111639350129964	-0.37013704697189315	0.855584745015802	0.8153389308851821	-1.417355998969963	0.6999127249000096	0.9473547917666614	0.5856745994673855	-1.0249192426803033	1.1624736699125195	0.2508002423998605	-0.9031356632214688	0.00076186800842347	-1.5870978796244322	0.3981596390922468	-1.1631236572950525	-0.8264682642688287	0.25693627173641176	-0.128203070155415	1.02059713464775	1.672107251068036	-0.06589277802174506	0.9121520453721208	0.8390557349985037	0.1169524701436857	1.3342557695209978	0.23192665482461494	0.3694912286175863	-0.820643905460084	0.49949331142084313	0.5685637592886527	-0.5513537558689992	0.6958460955302567	0.8520080168014278	0.49502288949485945	0.061310953164796705	-0.8305195604451242	0.37960430435629916	0.06570014476134892	-0.0813944338836909	0.4201815675560863
0.4615298413805206	1.0194019144747706	1.5694993131978447	0.035168180211719545	0.044503593565779535	0.09547229291705352	0.11930674779003332	1.826334105931202	-0.8346646965134762	-1.3118145652843705	-0.08176886890932723	0.6125000808087003	0.5893430384132609	-1.560605420431921	0.9766239171021889	0.8134934014723018	1.0511155095130726	-0.5428324129910138	1.0475626106976168	0.41830155082372633	-0.5989761961529371	0.6700156275364372	-1.4031009476909921	0.8852365974375623	-0.7079718236056601	-0.4082396088315073	0.4868744260071606	0.156211984041588	1.001198458684234	1.6286684848117596	0.6940687054721053	0.8606095898083835	0.8752273167672769	0.7203947953416348	1.2863558632112155	0.961237402143227	0.39559797287016135	-1.4994894965900276	0.7375313275470174	0.4633162631689295	-0.5309146733323391	0.9066032235035175	0.8208838870022247	0.5670599106142138	-0.16427895417440563	-1.1141749455398595	0.4865352242404186	0.3338056437200292	0.4827054840373255	1.092693143297723
0.24302748604766164	0.29952297667510885	1.6140909322678245	0.6338252851437668	0.007132133565345473	0.3760374226413616	1.0940892843859937	1.4527518771438042	-0.3198318139650385	-1.1048382786596929	0.4332348979451858	0.3920040110409661	0.13987127244518902	-1.527095467588401	0.9189548197173718	0.49634051238718535	1.245709573187309	-0.26112426095595076	0.6947365904756242	0.6875839365735704	0.006468015047698372	1.1199132448013713	-0.9229655501308969	1.0998309691276644	-0.08952845069709645	0.27688172209837636	0.5959862823979709	0.6008482997533738	0.7579226108651207	1.1983625501145727	1.403756892062102	0.6233128901989387	0.28144708537319413	1.1229079196199203	0.9037749950256303	1.4660271131644262	0.4849882159768142	-1.5594142009629794	0.9820035891563736	0.41127265369366256	-0.24402662921242388	0.8894967643433135	0.5358296953638838	0.5943036365460558	-0.3741445123189521	-1.1316645457075905	0.31532267702044614	0.671710988973124	1.242416410039996	1.5759190361018933
0.26099185194129276	-0.42772182713796064	1.4653471297831873	0.8166364732815725	0.12303070031454608	0.5641286199154291	1.6041504809091984	0.7219160825881354	0.37802149487578507	-0.5748959216915284	0.9917231657394687	0.4024313998059449	-0.22614008268310468	-1.3579593150383469	0.5837307002936548	0.20074152295532743	1.0211930820310102	-0.32075296261471653	0.2843624561449431	1.0572129220841144	0.6585446301099545	1.1856093509571877	-0.39278694191332997	0.8828798950378468	0.4094901168831753	0.9243586647766605	0.49132256983189243	1.0119985006273242	0.5001226783053291	0.7139340176611202	1.8029591945877417	0.37091514903915374	-0.6591999274514685	1.0714321015430026	0.317728043431765	1.6194689991591147	0.664401334959338	-1.048524625032838	1.1861065489600997	0.5029315998635393	0.19050245783771466	0.6671568862529944	0.23100557849444778	0.6122637309842015	-0.3490447303919473	-0.8663444218050806	-0.0291807138156084	0.9885475459390701	1.908088728548077	1.6380161746752748
0.36698868987813077	-0.7997328643658397	1.1123393131268764	0.5177186220411432	0.28912726869392813	0.693450410454874	1.3364016655737014	-0.10394488163683926	0.9595810916538394	0.235108444195119	1.3443154234952626	0.6578633905832485	-0.30334513391732437	-1.0039392759575714	0.154075232435221	0.08646442459515577	0.42287751158294473	-0.5628854204077537	-0.07489862811750134	1.4375960201551072	1.0652194974351643	0.9036874206248978	-0.035394432617054536	0.26450592972596565	0.559823890171915	1.2366078289201834	0.18269549058440573	1.1579329165118817	0.3548266661823455	0.4620502172538658	1.7713828302542531	0.24202949120828995	-1.4602317160917604	0.6064066803925561	-0.3062086846506701	1.4047857638652257	0.861666679917738	-0.2900506062625729	1.2535130764012614	0.6858038933279639	0.6123629178025014	0.31713160261541956	0.0857279538736894	0.6661430399665415	0.044368912550913374	-0.3896112002478382	-0.35266499971612686	1.1348883485939478	2.163093779426326	1.206131854564466
0.28367224376439876	-0.671707644386472	0.5515633812781228	-0.061748646152052895	0.3537701753981725	0.7588762233898988	0.4250756556056307	-0.7810602494919231	1.1797805260828025	1.1538163141706281	1.3014298814590686	0.9223511024368485	-0.12824738501154978	-0.3973981389438751	-0.15335386125108835	0.15017018953631353	-0.3221320457211459	-0.7093181115373822	-0.39276699470673593	1.6730152671985878	1.0599277245489045	0.4513801577312298	0.07496262142204733	-0.537620306904937	0.3238500971860371	1.0900669008189574	-0.22427004049277746	0.9070240539342692	0.28652649218366716	0.47634090881072294	1.3437946681622415	0.263595131075871	-1.6991383526155317	0.030124195509821573	-0.8308585466490007	0.8905188527720892	0.9686509222068576	0.31688846227040673	1.0863085845653206	0.7920831103580207	0.8855861875206863	-0.08545086878231942	0.1008000691743846	0.7369627779177829	0.6911179389374581	0.12704555463639536	-0.4730692360952978	0.9796993305976304	1.8459078117133114	0.41937456596081485
-0.16989074898299997	-0.18065347481329783	-0.1581984602749798	-0.5793843536009572	0.2510366274937429	0.6808351842951395	-0.6386906368276306	-1.1683420269793692	0.9505162219157028	1.878508922905473	0.846165006430451	0.8606156437712794	0.07880751411397845	0.4082800577781877	-0.1913489857140677	0.24199458911781646	-0.9165732242609531	-0.6093807409705122	-0.7282833268033322	1.6199290274921159	0.6972060601569446	0.02627423503425063	0.03966733036998993	-1.212968122111665	-0.1013096065258156	0.6057735401911691	-0.584910046769514	0.3301716355931633	0.16478825044081202	0.5358710643085676	0.6665778131165792	0.35593952484449587	-1.2471175320513606	-0.3065263243822594	-1.1635026071115981	0.21035710183869508	0.9428992777642244	0.5169759939359465	0.6773212431723861	0.6675583525542768	0.9410506513562367	-0.4870976560279053	0.13307869872667152	0.7230628174915593	1.241422188544437	0.4512034997389388	-0.3113409282251509	0.5162260296690081	1.067608967477733	-0.4222872508771337
-0.8974341951076847	0.3625854482375263	-0.853436514556568	-0.7499652618783519	0.06276865078567721	0.376032033670538	-1.3111228156682566	-1.2476014703153928	0.36908039238038537	2.09298970087303	0.15867578989092881	0.3033310866258204	0.11323098731356439	1.16611730770442	0.04725483080905411	0.20096190468122996	-1.1405031008345283	-0.35433556852110853	-1.0730650453012889	1.2346587210074258	0.21173864525173722	-0.2525091863301697	0.04404622761307169	-1.4995784590406636	-0.38989762050877563	0.07298310182446321	-0.7847055103793763	-0.3128166673778555	-0.08679684791425125	0.36858160572592813	-0.06623730600992173	0.40707785407441494	-0.33334835103126276	-0.24679616630004808	-1.2416904866708538	-0.45557852790026576	0.8550193449229726	0.30947021857642315	0.1663618354134946	0.30441404954697293	0.7852935249291567	-0.8313871899377882	0.04852986318764327	0.5097182287217802	1.3249830111047656	0.39224651700717167	0.07148915926850338	-0.09034600571657211	0.17015347771093858	-0.996007916873379
-1.53881490476871	0.6740677906739534	-1.2980717848533463	-0.4976885122426004	-0.05174591106562861	-0.12619666481860994	-1.3163495373308782	-1.0939620657932536	-0.33477907178146943	1.6555322621676927	-0.47484101262807965	-0.575665304993331	-0.041783757136357104	1.5262843118822553	0.42184704816768553	-0.0037355972682622048	-0.9506027165024079	-0.17860999341558467	-1.2969928302597364	0.6106211037491864	-0.13892404242898196	-0.37223486959764773	0.20712322588170304	-1.3002202839724089	-0.29856938783889014	-0.23255882073569428	-0.7822931677905178	-0.7151589531622269	-0.3942433559232173	-0.10267433623485026	-0.6713505567928181	0.35478563315457456	0.5897569347477937	0.07279102947887064	-1.0301417419455219	-0.9225129687899511	0.8293894254042032	-0.10050895174670767	-0.2121376734854009	-0.1308826451995164	0.48205319492670773	-1.0331283791205488	-0.14223554587731976	0.07869397967419224	0.8251575780219695	-0.07672343581504364	0.505383960009541	-0.5725337781068163	-0.4674739645100936	-1.1108639988152473
-1.6920972880217648	0.6553405124963093	-1.3016672688104314	0.021589584068035343	-0.004992361422457063	-0.6376242689410511	-0.7817144692793844	-0.8258056288610786	-0.9033625099335139	0.7257199316237481	-0.8207970633405416	-1.3270853122052695	-0.21246920521692292	1.2573984654641466	0.7071049021734875	-0.2438799074819798	-0.4811830473517689	-0.24151192160098614	-1.2183472915553637	-0.06411789226587425	-0.24268976484324006	-0.38886655100187756	0.48045510197216457	-0.7165587482053778	0.15241425921993643	-0.22064052877697957	-0.6106790466322604	-0.7131477323777913	-0.5783832371215848	-0.6717015137582824	-1.0221697883165843	0.2168811173165046	1.100459800811757	0.3350066378140877	-0.5512768208817775	-1.0726116283630531	0.9168526331195606	-0.4565299487610188	-0.28110910880608675	-0.40724404682356824	0.1209906989749622	-0.9995128688169331	-0.28487941970376723	-0.4365287651650139	0.0023209221359791316	-0.7608273227668619	0.7926188875361607	-0.7205941175690262	-0.6569624888452675	-0.7959967755158492
-1.1990513298825467	0.411810423872357	-0.8578995033683936	0.5287302837231348	0.12034308417618104	-0.9010164157735284	-0.11439392418718941	-0.5569006515957049	-1.157389500609527	-0.2823459371548722	-0.8268348306848878	-1.5154267350915183	-0.1987566833575477	0.44465224710082296	0.7046329438126748	-0.34165183586557724	0.04131272862464643	-0.4750637208722586	-0.7567533669205829	-0.6043586648854326	-0.19210487542552326	-0.36646782121785126	0.6768951059485881	0.009467019997487851	0.6669384857598353	-0.03280756168622995	-0.3478383157575003	-0.3955850096183681	-0.5090678967485267	-0.9971663142440113	-1.0810351299794798	0.0558098157176953	1.033447972395736	0.2805742112121776	0.0738224254094417	-0.9214111624753967	1.0060980070738283	-0.5988075131091314	-0.06903899373027171	-0.40019941765460704	-0.2126034568450106	-0.7004929575633112	-0.22117519287669335	-0.8111454163831795	-0.6508939324058117	-1.311323843640421	0.7997418631894276	-0.5268532684654715	-0.5076905944506556	-0.27487551345437206
-0.2860607439807612	0.13525152174294022	-0.19722029510273548	0.7839224198167956	0.12251304537226607	-0.7654781459889485	0.28276735519193014	-0.3607140046760253	-1.0582181714262267	-0.9175445725125339	-0.636104281143697	-1.0272730772616947	0.0374390753896892	-0.4993049349482969	0.35283088495770887	-0.22709385771750823	0.41186087223502876	-0.6242796954357575	-0.048758803112076136	-0.9175338099245539	-0.18855263599811306	-0.3367555812880285	0.6181043113486416	0.6101097153995967	0.8633821361274366	0.07315897785136259	-0.07965614964456876	-0.045382672992958645	-0.23744782548383744	-0.8766605872118095	-0.9079222523626729	-0.08368825168973203	0.5483969499768506	-0.10219700517642212	0.6273779361072777	-0.6223122071649391	0.8649058836416361	-0.5156491329007858	0.17308519224166471	-0.19275982756176369	-0.4580878786290435	-0.23179425643114884	0.05036559955745527	-0.8750985760540672	-0.7422111513146192	-1.403812962593197	0.5178590129944403	-0.202813821986461	-0.3328831356441583	0.15759519688790696
0.5565237754945422	-0.05016254278592809	0.31234011947278234	0.7038377722469091	-0.1417319314958199	-0.3119992178995198	0.25964755977369514	-0.25140111732662795	-0.7029756889043207	-0.948497244977633	-0.47552752490891415	-0.16393029165679537	0.3237822487324468	-1.0531776301180078	-0.22468224298215997	-0.009085527547469302	0.5266491550989011	-0.4475195970664611	0.5818185480074286	-1.028730754454845	-0.36088986710872833	-0.29547380325846817	0.29428837647427497	0.902750677621857	0.5500644592529946	-0.07585191854823849	0.12816181198586227	0.06021302873589371	0.015820445045461932	-0.42694623798980924	-0.631759336822639	-0.20658801137541435	0.006508063875396486	-0.5726535874775346	0.8746572034676294	-0.38212417405609994	0.3066216414871356	-0.28924685047376525	0.13151146165777966	-0.01937944212368656	-0.58591018265905	0.20108586570913833	0.33581069489586307	-0.637855647579894	-0.2658753925016983	-0.9277278073192896	0.06484516152156693	-0.04003951080877028	-0.4140975687538576	0.2859282828557519
0.8872840255942014	-0.15896840263105283	0.37879663726134477	0.3733796544371055	-0.5934318840006979	0.18137345461701287	-0.02750409087070956	-0.18714367329935558	-0.260871459026173	-0.48797318773112874	-0.491262922318471	0.5646887789547306	0.41523653861669235	-0.9076598061947152	-0.7687346482563326	0.10770383560137721	0.4011667065864825	0.08484421558504639	0.8051930028340903	-1.0301649045105428	-0.6386306330680792	-0.22476440026899414	-0.09413371275058412	0.8492015020335043	-0.11429137103907933	-0.424632100180852	0.2451032254723275	-0.1438984925729557	0.024523899778818355	-0.014650361263290567	-0.3858721263185492	-0.3418008675820847	-0.26496571211752384	-0.8168334400045302	0.6956994746334951	-0.328073926754014	-0.6293617243020534	-0.002773526026796929	-0.32615975934413155	-0.08450581504163134	-0.5913555871564085	0.39670813815079464	0.3768437694384758	-0.2888387702536572	0.37736478326340395	-0.06391493756425079	-0.37002964309609476	-0.2011333023213918	-0.7886641008054034	0.07296977364611118
0.6034898690328709	-0.2824426638434016	-0.018016836792670042	-0.03676380352588784	-0.9326150058469319	0.42381772418069724	-0.27387682238934513	-0.09941346394294807	0.11503534183523513	0.10087812061125577	-0.6428527544429914	0.801207524706095	0.20518152918747193	-0.17013467760645967	-1.0176552784937825	-9.919835903368762e-05	0.13859821715461568	0.7529615744542503	0.5063191710106585	-0.9973440139846591	-0.786762105026208	-0.12034746443582409	-0.2657050677017901	0.5474032275794685	-0.711679418831911	-0.7135216241903681	0.2792267483213134	-0.45086796545197066	-0.2490189120197923	0.023813297320828944	-0.23751126259858996	-0.48461124280950113	-0.17382069595675298	-0.6767582656199457	0.18605101674290161	-0.41802665180920395	-1.6264117600871766	0.3081410985446226	-1.0023108264921636	-0.3895416756626594	-0.48189987737678974	0.30247554102081115	0.05869631791671804	-0.060212822649931115	0.660970696614038	0.8106774353736753	-0.6124130123347268	-0.5888205824645729	-1.2155733255653047	-0.33912329272249914
-0.001042564617595274	-0.4505869229829337	-0.5905439940034805	-0.38122722846600143	-0.8377286138372806	0.31226574303863175	-0.26732304457876654	0.059895080538620256	0.3563397368983639	0.44997536670738547	-0.7304692784083074	0.5868421704275331	-0.17028403782659687	0.6977351374269993	-0.8557619080791059	-0.2486929260212654	-0.12204884555160334	1.2409717205505346	-0.1123619278217609	-0.9354391777589953	-0.589127648169079	-0.008358425946576311	-0.07890264389495016	0.1708816232045402	-0.8641392743725924	-0.6641288894958217	0.2673720849970211	-0.52657132851183	-0.5905406407489714	-0.3410591611645496	-0.1574975248147188	-0.5660159114417098	0.09352861836156873	-0.2646294195090167	-0.35908129408812717	-0.4705903904096157	-2.2351414646315444	0.627348743723164	-1.4526968719068094	-0.7069357711991032	-0.2682138650621975	0.07653373918203973	-0.4703285635391922	-0.04869968464522364	0.3233373269981169	1.3395258831523735	-0.5796502045224678	-0.8969770181475011	-1.3516764519305524	-0.7170356380572114
-0.456978915976273	-0.540301382826892	-0.9138742046597188	-0.6084835052350477	-0.23365483333049464	-0.00588198078794512	-0.03735749802673976	0.2766020933938363	0.4943962211023377	0.4113265000353805	-0.5404439974379668	0.3015542524579875	-0.43154313798134447	1.1774913634109712	-0.3899007860444858	-0.3876003570458878	-0.2575097741983824	1.3590886539415639	-0.6341664893908119	-0.7937667215135877	-0.046647183266250454	0.05359703879495839	0.32227692654853046	-0.11276831625382336	-0.5296164934193439	-0.2004169022981861	0.24921380163900925	-0.1676387559343045	-0.6707842639101469	-0.7860327930247205	-0.05812328857573617	-0.49021530737382973	0.20971759232342677	0.11516775041653939	-0.5964565510844099	-0.30946493720077106	-2.1415458310716615	0.8943638854688554	-1.2791720714415258	-0.7369068235723636	0.032437979858825045	-0.005050185510253123	-0.8748688303320429	-0.13553214949458028	-0.41764620123278	1.387300837872807	-0.31284417690688576	-0.8221839419733273	-1.0173692058222874	-0.8614433649420863
-0.46406048754779783	-0.3235803814174209	-0.7064420489979691	-0.7548588838789464	0.5796793257991769	-0.2586071789192686	0.18636818231461608	0.4651121724404237	0.615730450954387	0.110224005038367	-0.013064067129981595	0.3396182075092847	-0.3858930775244387	1.025797805474817	0.09903950544577209	-0.1936703485072411	-0.20632678309090244	1.1591775199047694	-0.6847470405478675	-0.5332755797890818	0.5695877166542657	-0.007711577256762411	0.5719507792456592	-0.21306663159974937	-0.06172294604043187	0.4577455494405981	0.2312941006898955	0.5122242096395961	-0.29648571752734965	-0.8776550693750107	0.11931082072557272	-0.2243797779162761	-0.06522691223273776	0.17394724282975527	-0.3454368581332224	0.07591820997827331	-1.38595160948596	0.9801681050528022	-0.4434879130677189	-0.3436729301945637	0.38011411644677123	0.24497078362192032	-0.8629692873053693	-0.07831477257516291	-0.9979805061783881	1.0938921573251443	0.04847250880227312	-0.2956861785599483	-0.3601791940708884	-0.7057044848096942
-0.11032142134222295	0.356192147732052	-0.03680445633500135	-0.8845362375785922	1.0655947284923577	-0.2661825464635586	0.16295129682655574	0.5042350306395893	0.7835669328302043	-0.19414607384883914	0.681020478991225	0.7705592560451796	-0.10147997568988684	0.4122529967267325	0.3093318540364395	0.3224916590420601	-0.005136409052320646	0.8563399869487183	-0.17661332894325105	-0.19097654885843812	0.8727837004624798	-0.24896088379372158	0.34231829948439796	-0.15393697729662315	0.03874268562185721	0.9097258302225009	0.16263183062583136	1.1152270709121577	0.41074857863393976	-0.4315852940685465	0.3284866177596677	0.12761811558860917	-0.7124620691846465	-0.17337055444757524	0.27556035254989264	0.4790755929736566	-0.3755239689320172	0.7454076608302397	0.6295213123674509	0.30182717234972534	0.695291576360196	0.7466915488560605	-0.40583270307581226	0.2816629824811885	-0.9114006190117919	0.7488383371911393	0.33303972353896166	0.4288696697802291	0.20926985654782343	-0.34469022670925475
0.19555307670762093	1.3997455814315916	0.6919517875314412	-1.0259726624754335	0.7909479607964688	-0.07787031149105385	-0.16925168952130928	0.3021608065716349	0.9719818305968932	-0.3209978196091765	1.2113438535552103	1.2552957766127912	0.12611599203120133	-0.22805598577078945	0.08840206849804255	0.8637453397848389	0.20284892740866475	0.6262439128862649	0.6246530049410672	0.11346945376256354	0.6287293058467985	-0.6694918744222245	-0.37293827344415814	-0.06311346019813473	-0.4823568492420201	0.831214293348846	-0.05122300151940908	1.2078969221756983	1.0540886214410066	0.2916517717948283	0.4165159623600717	0.33862074047851976	-1.4503665848382605	-0.7661973385812615	0.8884762967156847	0.5914094109750685	0.3370587470677627	0.15000917394617344	1.2646630246605177	0.7897172489859767	0.8601668474054638	1.1501106345612149	0.21951704943111142	0.8505522900761665	-0.10192483655008228	0.5770138858970253	0.410571505079593	0.9044619304095202	0.2754933226925969	0.014184229913778903
0.032584976542409834	2.407510069798142	0.984606518460077	-1.1475040616548189	-0.2599039712647087	0.07983891815594965	-0.6393615351432517	-0.1466532056637615	1.0558408996183208	-0.28915861864148246	1.266130888409346	1.295598863102826	0.0008329567902085177	-0.5143609737085862	-0.4835195665973406	1.0086216568419022	0.21216138824326808	0.44878240983921647	1.2620802500512474	0.24131165855858144	-0.05422015851489005	-1.1826023995281858	-1.1728884118573888	-0.11236447152273642	-1.3878182731912316	0.197846917855578	-0.4872288685579074	0.6208913245461565	1.2095875193250125	0.7286528834652667	0.21208030181864718	0.17382457168587853	-1.9006310778333995	-1.3173476265943027	1.0649519906594112	0.2180159986338516	0.37799360304176544	-0.6710846178565695	0.9519421816534003	0.7199625682468388	0.7512734752714979	1.0428890003230789	0.6044542184204219	1.2910847281368054	0.9427951050556042	0.5877202304266455	0.23608985343004338	0.7619348764317302	-0.3018175991851174	0.1528609741363181
-0.7059880072185224	2.8433976474140685	0.5714453149923155	-1.1815516868136824	-1.6297948635414257	-2.7577795346853638e-05	-0.9611972794815831	-0.7477249837939326	0.870959421941449	-0.2647792628918678	0.7315413610646009	0.634649853526669	-0.5282104157729242	-0.3787252268980123	-1.1473827569704866	0.4897819942399225	-0.1437444898006553	0.13215387669070894	1.3719256550495067	0.12808256097489182	-0.7649001672134037	-1.6260047573678564	-1.464276970831607	-0.4262244716401584	-2.062167779712022	-0.6861318097481223	-1.1247452889036993	-0.41297605053591063	0.7146862343373372	0.4150727009840304	-0.3480107204664545	-0.4540947549071774	-1.8176168980217338	-1.597290612029367	0.5850827551001512	-0.5565168172613193	-0.22663426699854086	-1.4390299787153007	-0.3041303918172381	-0.029751310348507774	0.29749296060087543	0.24754781171563786	0.47977944945747963	1.2258304456931035	1.4820206174036645	0.5928083295188816	-0.1482513141564465	-0.05070671108915185	-1.2772203121932952	-0.04693671562507547
-1.705731315148258	2.3341534913018327	-0.40804673943172826	-1.074062028235672	-2.65275111004212	-0.32503697626105066	-0.9304500228250674	-1.3447143990810733	0.3179230647560195	-0.39253449132737445	-0.23438473831293324	-0.5005052878426243	-1.201440418097306	-0.08111095464370992	-1.620726499050612	-0.6044948164225381	-0.8748826904798127	-0.4944649242756823	0.9027789243948617	-0.15834124275655206	-1.0505036674938377	-1.8240500389426069	-0.8646402405547371	-0.9979923862072989	-1.933729476924318	-1.3822672972864736	-1.8018949289846424	-1.3903968908608217	-0.20925002926413552	-0.639881319643584	-1.140853803103257	-1.3943754739810061	-1.2344908893539837	-1.5550408947135081	-0.4163281469098487	-1.3814877519038955	-1.0767361009729342	-1.8676038291468056	-1.9446927539686172	-1.1998268057078674	-0.46399001517302263	-0.9985779468918341	-0.10827789335272235	0.5048499163828382	1.010697877915045	0.37696538239397626	-0.6423566859872976	-1.2172209790867823	-2.154440486196054	-0.5326740796283106
-2.423295038424519	0.9254609998331066	-1.479465446690849	-0.8241680198615065	-2.8689310158994	-0.6896040881038855	-0.5589328040947452	-1.7859584834601332	-0.547801451507346	-0.6543100274012104	-1.2729756184269514	-1.513469279780907	-1.6253972178712974	0.017008418208129043	-1.7535473694790353	-1.85320475687706	-1.7755769548397116	-1.3720660214344103	0.12773415712076672	-0.4393599828785183	-0.724940700246747	-1.6797622178153322	0.4786284585086324	-1.6607522525425535	-0.9132746308240725	-1.6032723582264357	-2.2557435198506663	-1.8569468960091846	-1.092106627032544	-1.8952048616171757	-1.8896453542911429	-2.304906908598934	-0.43536337584736473	-1.3079578770040472	-1.512748687088584	-1.8401807151594287	-1.6533756955467274	-1.822096511587882	-3.169099728109793	-2.2828956804922895	-1.3696639504067478	-2.127494717573155	-0.8383156894680718	-0.6513625742856833	-0.38347639251585314	-0.10761059044879334	-1.1234938704406718	-2.223633212441376	-2.4760169856124077	-1.0849880413385173
-2.442500821376328	-0.8781824343794841	-2.1180229327126034	-0.4910639790464234	-2.3051903357902073	-0.8410333214383393	-0.055712833887079566	-1.9803404893319159	-1.497589019352699	-0.8689152312366552	-1.9959477191347472	-1.8397977159306418	-1.5598333275033964	-0.25953099545965064	-1.58671879567131	-2.7414634311361925	-2.485315278728071	-2.162819191941586	-0.5479312712399302	-0.5195491868201374	-0.003595620505258446	-1.2425774758950519	1.9003944560257717	-2.1436405247394528	0.4828298835121576	-1.3879640702587168	-2.244824617782809	-1.6944339232856724	-1.5147760946522866	-2.604971671408981	-2.2954073877108443	-2.8214719645626	0.2234125876824197	-1.0320355480916763	-2.222993641973841	-1.7079686596868422	-1.63595880702532	-1.3926805659540242	-3.4038753067912335	-2.8100125667598683	-2.171308084903662	-2.560459607639487	-1.3331875106493647	-1.746494567763777	-2.0391840188428203	-0.6689027077063069	-1.4701391601881983	-2.640967053045794	-2.076867478246255	-1.4050534999860516
-1.74358643812713	-2.3401376250981123	-2.056068041510245	-0.167740452910515	-1.4240250394908038	-0.6896936892926123	0.32128147432711474	-1.9150697538008004	-2.20734368381708	-0.8282453897727056	-2.1598732111449173	-1.341931750142115	-1.0913682949774244	-0.7692862581524158	-1.2844137108140437	-2.955074097912472	-2.663344476603747	-2.4223063856872824	-0.8432384988592684	-0.2980783115262509	0.6411211606340096	-0.6978291558434219	2.595569374337857	-2.1998680742387435	1.4455476359694506	-1.0410500505736004	-1.6917416398665788	-1.174433477174211	-1.3626940347398155	-2.3147638270345605	-2.189497694299951	-2.750040108623102	0.5232421245288882	-0.8453187440268833	-2.2763377243489415	-1.0908558301713218	-1.078182572520012	-0.8291518742213446	-2.623449971641433	-2.6031683110013475	-2.6272393918835726	-2.0646973039600756	-1.3959405646076408	-2.2913483563909454	-3.1070911946573054	-0.9844725286355751	-1.5768668334930487	-2.3447613818865176	-1.145465908185293	-1.2564349656623024
-0.7018080056232031	-2.8701623333940054	-1.4158016889339908	0.06143633193040508	-0.7786352467757849	-0.3878956209584393	0.4303728382540574	-1.636239576394993	-2.402232879606429	-0.4572343277088443	-1.7571969983163034	-0.4017652222576101	-0.5553866996942187	-1.1736188872999298	-0.9989739883216927	-2.5346216033726585	-2.1873766998263826	-1.8869279697181731	-0.7470084263606537	0.16890528851908113	0.809672565362232	-0.2675738579118315	2.1357798894393816	-1.7450398935043308	1.423535301974975	-0.8838684410726749	-0.7555216023838446	-0.7414532214969376	-0.8597843726582304	-1.1763976452125096	-1.6136454626901102	-2.162297237850372	0.48973876987100834	-0.7613757403474258	-1.7442635014887828	-0.34640773328737684	-0.33959567482063896	-0.3806395824729693	-1.319315876362761	-1.838893364631662	-2.602224254880361	-0.9079033281188794	-1.0992967693180715	-2.092655303690848	-3.048885442791434	-0.8205353118514126	-1.3763850054588334	-1.5465735212332992	-0.07474121318509842	-0.5989089357803207
0.1722493941200143	-2.338970014146082	-0.5932508647629402	0.15796702015781894	-0.6233059098281557	-0.20737526736586068	0.3133308387866975	-1.2156218888396269	-1.9967111795556685	0.1277814359752859	-0.9920278233870332	0.3608964534926869	-0.26712179283914106	-1.2047213623367712	-0.7695832796036757	-1.7976297336060312	-1.249966052935461	-0.6768691909558349	-0.4666270185946926	0.6915280018408754	0.4583300337112626	-0.07579535071071308	0.7769007141516121	-0.9249756926460027	0.5215243483633989	-1.002483284646922	0.224506481981208	-0.6835845688682478	-0.3730356372371416	0.1492340339080397	-0.783714561582341	-1.3359673923994262	0.334933993598455	-0.7219560399629518	-0.9668900511562736	0.15759308169810873	0.16583008590160422	-0.1510793219790586	-0.1548824421880744	-0.9018024037836769	-2.12524120406525	0.3008211786633272	-0.6848193402163798	-1.3574098465246933	-1.9315386926974907	-0.20771400119941505	-0.8770582026562499	-0.6388558880309714	0.7761691812260488	0.35808498645378517
0.5587437497857587	-1.143281505679718	0.011672845220066794	0.14593391909231865	-0.7591754494652483	-0.3120172433884518	0.13070457009842518	-0.7278869442433119	-1.152145526961468	0.6999725824213036	-0.17032870289381324	0.533394742567984	-0.2769947966908685	-0.8698005279069687	-0.5249964437512777	-1.1025891544789024	-0.2740783137565189	0.7335980538455771	-0.23891221442462543	1.0409247959145742	-0.06980186120788516	-0.06779682048990895	-0.6708709382172888	-0.062048512548321645	-0.5524986284603207	-1.1833002161656259	0.8936449083380889	-0.9296631469750335	-0.1438220190656917	0.936722126000063	0.030066158277087564	-0.5835553621811256	0.28609962059496225	-0.6591211939231053	-0.3340874258361908	0.276133164652846	0.2277144263858927	-0.06792054066565419	0.4473301211265992	-0.14528794158072716	-1.3738882793031693	0.9837103069377555	-0.3697765399092774	-0.5467495604573053	-0.3480823874778061	0.552084872421061	-0.19878247640192584	0.03263196854467003	1.2462032451463245	1.226149123798902
0.4951068866786179	0.018618273392238482	0.22933867855369636	0.102303281836006	-0.7210812793296253	-0.6135707744617163	0.029301473561242002	-0.24414678402675816	-0.21284613698259724	1.0680192634138705	0.4329043041651159	0.18443304014913534	-0.3482732477036204	-0.43338351014738	-0.17955862818919047	-0.6314482721490172	0.3187173842136303	1.7676977908562004	-0.15492629981393788	1.0619096919720994	-0.2921352469595218	-0.04862406779704485	-1.3473040422926599	0.5027133429430026	-0.9723267321256449	-1.0871728992428595	1.0628024451885276	-1.1188537935868355	-0.14622563111942616	0.8718053300917025	0.625667177592085	-0.08461782239382983	0.4245250915239944	-0.5317403688097051	-0.06662714530869884	0.14967286699523236	-0.06251840206705002	0.023141927005907465	0.5085919028885881	0.2778632521637713	-0.593005192384755	0.9345001421966711	-0.21514258205648884	-0.08220980324714673	0.9539084961440327	1.057232522737037	0.430624707680587	0.3273095213638512	1.375518537569838	1.6151106844146939
0.28596288175313916	0.5301770182250473	0.1704259281026666	0.12373676802556711	-0.15995915049523352	-0.8353518501565333	0.04721145435281986	0.1709850367810213	0.45403952549771687	1.1693686084873316	0.6718199291000913	-0.23534183053700833	-0.17691680330472642	-0.19561765871929726	0.2586031669091713	-0.3354560629265236	0.35094074681854354	2.0580652469526077	-0.12673001790729413	0.743926274004937	0.0624656746632301	0.1732740611030704	-0.8942053629890743	0.5880179175822675	-0.37406520161307005	-0.532297268170584	0.796684328285034	-0.8885339301908765	-0.16527248190906685	0.2211446207718174	0.9259880364346113	0.17258043991339414	0.6430343161529445	-0.32299502345659686	-0.12809882484756305	0.06141336263388333	-0.41882354013387524	0.21709451729923931	0.37347739576343053	0.4233603934034412	0.009991921137367963	0.4037034530917134	-0.1411058641779259	-0.10158308541479251	1.4804590310031673	1.0439866175265586	0.747629983358882	0.3227542359152097	1.2873458951893446	1.3344330031497
0.2481929310959456	0.17789821063714242	0.08380770163829847	0.28086539681562667	0.8663876225074103	-0.7393696985303037	0.12003009891875123	0.47297795003305027	0.6340407600023582	1.0494308933005574	0.5636721918754539	-0.2819377408902529	0.3248110037919873	-0.24452376884464114	0.6558903828854354	-0.054945226642952656	-0.01241789607121781	1.6216745347429706	-0.006717001998695816	0.2174570243604344	0.8499697700523419	0.6308646758490514	0.31633877252092557	0.26752535402718836	0.8840438668985042	0.3301812243851869	0.3563233357172292	-0.1664380146657925	-0.015277500460504538	-0.4134298755823094	0.957877239858365	0.31625990632071777	0.7425887923485766	-0.028484755658096956	-0.3013866001445038	0.20419971702699902	-0.5771737521876653	0.472182500396162	0.38719308299430216	0.43562414901330015	0.34035768673849626	-0.11515889012007774	-0.04910025458133435	-0.41793430731562187	1.1908587306868743	0.5351286632030046	0.5802411533748404	0.2078293589408689	1.067426032036767	0.5092347565620392
0.490183023741137	-0.7665377947464276	0.14771121651553606	0.5781172973391256	1.9090903462474067	-0.33341258963029896	0.1654156181336432	0.6587458231119881	0.3626072577580108	0.7689202702831412	0.2584822195072613	0.11072297653752558	0.9169155325832533	-0.3804796657636439	0.8267955258625094	0.3056699880790107	-0.37805245534836923	0.7998018427275048	0.24857653563681217	-0.31608820021046835	1.5991779939805504	1.1452844874937342	1.4348304465215476	-0.1772311438998209	1.973182320272106	1.0881610794256424	0.03524248564429436	0.7489572420874021	0.2854193738794868	-0.5598755424644741	0.7952081032948806	0.4539463474259403	0.590076753955664	0.3328436353606932	-0.35629540328005477	0.5337148322201568	-0.46236435142370336	0.6518105316883139	0.6253235952670526	0.41659497835376885	0.4288297107579155	-0.23742141450617643	0.07170624926805735	-0.6894943129880151	0.41107316181107784	-0.1914520903548823	-0.034382783471087044	0.14793482704538805	0.7365616619316614	-0.46406004578124094
0.8772130229231115	-1.7343306206813487	0.35136509104400626	0.9397189354878825	2.435514552440318	0.1167564967019654	0.16261305588620806	0.7747064078806789	-0.10984139449291166	0.3406758817779089	-0.03673082808356802	0.5684770624310358	1.19458878494457	-0.2765519932243875	0.6601851512184568	0.6930269605881998	-0.38046652385750884	0.022872769803348073	0.5084196429321047	-0.6814131811401054	1.8252316548318448	1.4247487115795932	1.696898277650842	-0.42077970642093965	2.1775308575781396	1.3442433029486467	-0.005687478640154959	1.3792255577471866	0.5240107619891125	-0.2082576306241024	0.5180743897913649	0.5821751755707818	0.22048066266071162	0.690046125727343	-0.18974171580370297	0.8130373844021197	-0.1983000991859502	0.6454154596643621	0.8706933743466103	0.38266566556550297	0.38516181691682105	0.06987195807634394	0.14728182147126284	-0.6667795731795298	-0.42581353497534363	-0.7830404973272906	-0.8250983297144114	0.20791815681534465	0.31535547334046105	-1.1123187386033255
1.1804718326032586	-2.192638836781666	0.5396672893198882	1.2349542366191337	2.1987068338493945	0.2901499600433945	0.15601049336886766	0.8915060734460372	-0.4665800286327807	-0.23899676816849602	-0.15073384186509703	0.5740371590439309	0.9059570149635213	0.24675056703712922	0.20500577040090986	0.9665873456813466	0.08635311036183678	-0.4358330114981728	0.5513140612160305	-0.8053627581141292	1.3430111615242954	1.2584334083752595	0.9122582535559596	-0.27755028244551966	1.3884776377628554	0.995784044350693	0.19515359184803663	1.3890314138127113	0.47520594118551324	0.23113035626154516	0.20631732973932732	0.608596327427494	-0.1875553927362164	0.9155772351912511	0.14124761280669756	0.8056424266790552	0.022891038922334954	0.4657935770056537	0.8323674682976694	0.31811014898003714	0.325747788015969	0.5106605645901733	0.11758141658974262	-0.3443827394470155	-1.016470564532739	-1.0161066398467933	-1.3976069112017653	0.35828166707450443	-0.10438118924088885	-1.1315033929527873
1.270024399268409	-1.9251306989703463	0.5640004244066997	1.3373276135160823	1.4001379531735088	0.0701023232485625	0.18404891880584945	1.050208374726518	-0.5039352926310081	-0.8978450036202591	-0.024442279881811482	-0.10705349996523778	0.17304187261929993	1.0459717509903126	-0.34759100222039546	1.0375711118344986	0.8124792007612527	-0.5682096847077787	0.23795875860112262	-0.7385774506117514	0.36335741003035116	0.673532971683019	-0.4467567747494754	0.203145701800836	0.15531496439844206	0.3120476260389303	0.461475189125399	0.8089856844889834	0.10387845193729507	0.29546427035054645	-0.05593853010532486	0.46111834882014224	-0.4387164653705941	0.8802757044699568	0.4893978124845898	0.4634148197921871	0.09861470907614986	0.2413343032811522	0.4175218988958628	0.24879029043253145	0.3163905085224381	0.7086696880678112	0.027711319045563006	0.07197478019759547	-1.269600277350778	-0.8954372531567458	-1.439766033645796	0.5298515195503273	-0.36948989065351046	-0.5472606755542916
1.1953157145150302	-1.1103873514903129	0.4083137126491118	1.19113690697127	0.5370298624452715	-0.352001045059578	0.20534582007610233	1.2151681754293922	-0.23965816447666966	-1.438492388684801	0.26167024724426163	-1.2054468784924341	-0.56840544427575	1.7201215541596269	-0.7713393900437909	0.9560391916541159	1.4230454690385785	-0.5610211753240391	-0.3622344208337042	-0.6166097718213897	-0.6785150386317211	-0.059105167969491355	-1.599597080592809	0.7837081530015632	-0.7336896620867638	-0.2508641294474249	0.6134060940089966	0.003971291620459301	-0.38020107727187924	-0.1331418961617597	-0.1972340095833182	0.19018833688443912	-0.452308476435416	0.5516619849554356	0.7212120071791567	-0.033638642790957435	0.07954242267975542	0.10936651333413784	-0.16418738140425718	0.2513573017480757	0.3555006741930046	0.48689687848583485	0.013766917473335702	0.3358076340414335	-1.2394824881237645	-0.602032229649252	-0.9056124987393828	0.6635218819026785	-0.3655463240731064	0.30390937473889434
1.1038532597249782	-0.17807170377433415	0.19263550626845385	0.8491159912679989	0.059751473612477166	-0.6215165864546631	0.10244094783377782	1.2768733672488226	0.11147479130468944	-1.6122293734543098	0.527571119670265	-2.1103041327265064	-0.8760607052960495	1.8772071449212915	-0.9222134069206515	0.8691615851939554	1.6293887217471044	-0.625126927649921	-0.9923032474319776	-0.5813404103773019	-1.4171107336030988	-0.5825396011600504	-1.9894413781414908	1.1915744323846365	-0.8213747991539571	-0.362468436061635	0.5802365496638888	-0.5795124235400774	-0.66556666782876	-0.7135872742479458	-0.1989195456053091	-0.024454465410356417	-0.2997785961744899	0.06510416063051555	0.7827382071814609	-0.40978273893080613	0.10166462719458534	0.10102474245312779	-0.5446064059501189	0.3828502562534799	0.39691805113184475	-0.02317286500787853	0.18340116215532618	0.33148592787959663	-1.0149513138643982	-0.34741120558120286	-0.055153026601547014	0.7274347487700653	-0.12521029693958186	0.9658308128616082
1.0859293085238437	0.4501520141971511	0.06282386988839776	0.45603002448988444	0.09541857195259722	-0.5040295904270503	-0.2200847718343857	1.1196328917764837	0.27970311076976884	-1.2886900113889908	0.5897876382861713	-2.298386848456763	-0.6225688813708292	1.4093613048821756	-0.784672803594407	0.8894881543500283	1.4095228199528294	-0.8488413762168475	-1.364521663788744	-0.7003769766342692	-1.7505135619142058	-0.6695501373519682	-1.6160943095441371	1.2817445176160716	-0.2803944559957992	-0.02900562337497465	0.4251562990642133	-0.6974984825613764	-0.5710131468352276	-0.9042567130418518	-0.12133056348022318	0.022824320528482198	-0.123598408022155	-0.30561287089689987	0.7014919346843871	-0.48848426595466593	0.25385001831292076	0.11924083868201311	-0.4728172789745704	0.5990966516926102	0.39177778465199586	-0.503516281655484	0.495044288538541	0.12855047137673828	-0.6628617583197961	-0.24408755473212843	0.6942923730922895	0.7117282279456211	0.1597008978820302	1.1181425564519027
1.0884012557847564	0.5773508132048258	0.0671331197255561	0.1818482446347217	0.42751407163570887	-0.07697356481053186	-0.7128267820042529	0.7191509631285902	0.11529004652317267	-0.5943265093079512	0.36858946005647875	-1.7068783047615221	-0.07999945462112729	0.5756154600959658	-0.4257649193730372	0.9921723168108099	1.0022806329522933	-1.1578032363690205	-1.3376941744106752	-0.9232610763383308	-1.8065539571776315	-0.3478038900859889	-0.9538146215813156	1.1115059935744467	0.26976545061239615	0.44746769406624265	0.284303502376277	-0.4244751074399869	-0.18390540432041982	-0.39216633236709875	-0.07430004755425405	0.4212422477129351	-0.003997408875796538	-0.2884943631718564	0.5501701219021194	-0.2972991077548269	0.49439217997522494	0.037041547295101646	-0.004352750482891893	0.75182376021202	0.3244457216977827	-0.6900513216336902	0.7554578854538547	-0.09969135025253428	-0.24363633281225863	-0.2720558283039045	1.0270387564897747	0.6257414208105391	0.2570272168097631	0.7493957132191164
0.9728348244124325	0.2941144704031103	0.12492585838957568	0.13764888210739942	0.7175240669583146	0.33568024368937477	-1.1416937615833818	0.20063323872128236	-0.3088296115253638	0.10967096145047067	-0.05415596585122682	-0.768286302352472	0.3036994575516761	-0.16750341252911705	0.08960014687422543	1.0364681695725217	0.7311436069479198	-1.3793785587189704	-0.9866942680231041	-1.0978883043327927	-1.7417064885395976	0.14992326942441514	-0.5465194250603906	0.8899145418449818	0.27226762216194494	0.7214639539173348	0.2778836090814834	-0.03788353499361445	0.20620123395423912	0.6420778160398101	-0.13292004987007142	1.0660028064782194	0.11860411086789475	0.21290896224951042	0.4125368737631849	-0.008695034917552844	0.6855489881187677	-0.1598766761287251	0.5439161323002024	0.6910970636834519	0.22621731377835128	-0.5429990776074854	0.7615510515365371	-0.21123048457938398	0.1580548873788297	-0.3404806138226188	0.9353593309495378	0.5061804634583623	0.06937607240267593	0.14948470204996708
0.6635356417880328	-0.12124576692879638	0.11078840142128839	0.31857655855955996	0.7752294903722303	0.443586818376556	-1.1907746815141929	-0.19896437835051378	-0.7302891893117788	0.4292021491275574	-0.4668208706282351	-0.08324007321687649	0.26591170849278	-0.46404933889170275	0.7404276081709436	0.8989425101426385	0.7871412648566674	-1.3492369974625564	-0.5214624989772866	-1.0432762146406576	-1.5630343319585576	0.5667971007741771	-0.5998145735441682	0.8416650759392992	-0.3277305605632603	0.668830315480853	0.4552858121618806	0.21784713109608012	0.3293722814386745	1.6314998199039485	-0.25643850042355293	1.7038373137361098	0.3978293373219165	1.03101159684745	0.36716225843107153	0.22253656266272032	0.717407359776569	-0.3104374122341732	0.8363262840703084	0.40251950023349464	0.16340941874999476	-0.23019057340658258	0.48300083348437856	-0.1757888975703808	0.4481282491007908	-0.37685872011482596	0.7287421220977652	0.41946906245698445	-0.2682089927581154	-0.2702587899212161
0.24953815434210413	-0.38198163273488717	-0.021639734782594806	0.6032474520279147	0.6656709751893052	0.2584154211210462	-0.6631524399404017	-0.26069619304882974	-0.8493174517627894	0.19542330417764275	-0.6398222359108104	0.018058045513453733	-0.05421439307084859	-0.2732212726657161	1.5078107944412824	0.6048528679036731	1.1174013682036645	-0.9945747825617213	-0.12832805265724007	-0.6465025616925995	-1.1330523746139562	0.7945684037294342	-0.8711326534699347	1.0707801777611266	-1.0472651561487454	0.46028178905734296	0.7945376980650772	0.29797222985922933	0.14027788036354819	2.0225926557752056	-0.2860180996278062	2.0720062143136957	0.9381353232850376	1.8045040796372294	0.4731984958361	0.3830801969637518	0.6182500118501127	-0.16774626716106864	0.7677570666748079	0.061577261370794716	0.20643263293256783	0.039195016321161964	0.12847986561214372	-0.051733356283792165	0.5837037228197376	-0.3700544640925827	0.8229119096737424	0.43667057976975354	-0.4572635982941948	-0.22096457384177753
-0.05949634232625026	-0.33965431668886437	-0.18567630348242675	0.8077343171961632	0.5886513607867165	0.11670231693473657	0.35025878184299464	0.06848105363026828	-0.5106437332394542	-0.4047974094320517	-0.45659408949724695	-0.30606115449193855	-0.21850120428143474	0.14315245662448087	2.2872610737550403	0.3373813432322454	1.4815129844810855	-0.3654309147268411	0.13900405270112762	0.06369456201675809	-0.35334381780336294	0.9081197759744722	-0.9183025121432057	1.5001899462127624	-1.251668179964557	0.39289911090730373	1.2297974240037455	0.33627531705687697	-0.15406073917505309	1.6631030233261375	-0.04860559067070129	2.0364031507192473	1.6588076093399897	2.174241526581199	0.7393437297239787	0.5810461917224651	0.5552915405413429	0.4053215381780266	0.5255567647136791	-0.062012539895523855	0.3919376070042533	0.1808180172407093	0.01581783399801821	0.09970159025598294	0.619633488511507	-0.3451658773455718	1.4352534041877798	0.5833030042897493	-0.24000356346335697	0.2979240911728043
-0.09899225712540734	-0.026629092055233068	-0.22807218983261313	0.7649167618722698	0.6559338896691327	0.41148528484580615	1.4616544375884186	0.611796826319955	0.19321356370041848	-0.932469026071102	0.01419241381516976	-0.5691012800775558	0.1608206329725262	0.4342919035084006	2.844599410573897	0.3021185046387751	1.619028134143868	0.37909947070377265	0.340128802608786	0.9063502947145552	0.6399260177143788	1.0427196692863352	-0.4913288982761633	1.9121232559600114	-0.6580162261138717	0.6204171189440917	1.6687097812587224	0.47574077543983356	-0.2656146756382809	0.8845144790650133	0.4920130004913454	1.640302465189515	2.274926020930285	1.9804723125162027	1.0866515092233884	0.9020799006918994	0.7126416219385099	1.2766763515534676	0.4181031133693132	0.1992173859121832	0.6931326928675209	0.26701152640785164	0.32336928972194884	0.2761481688402491	0.6815353759618791	-0.30980600219033877	2.389201260830029	0.7981190523502283	0.4002614334950402	1.00246442334535
0.09775987880616724	0.40386841754382063	-0.06344342182165397	0.39248614231878004	0.7687123035525464	1.2287901734707511	2.1682732935707203	1.0430700631895733	0.9605153372630019	-0.975527293596528	0.5510555210227416	-0.3607059130312743	1.0915092145703327	0.4082000500564772	2.883865565605206	0.5486477126107997	1.404856204934813	1.014755360531646	0.5325889066399389	1.610750551161166	1.4608549509572217	1.2218897339247	0.24860668596393543	2.0578189999704355	0.4330397600659711	1.003971389326221	1.9899189024399897	0.7077688111891693	-0.06050402264559028	0.22415560204004295	1.1516120394025209	1.0444646327081686	2.4295713949955147	1.3326472990326788	1.3462596990888933	1.2718263027626273	1.1305279430858313	2.057769385325016	0.607892853054902	0.7545036606877742	1.0140320865574894	0.41306430222943885	0.9119663942087541	0.5163791077421968	0.868990872276664	-0.23204812833559144	3.1725503374862405	0.9426942924522653	1.1904051998307528	1.4882728365393956
0.2962335863467016	0.7814003316166193	0.23770954074432496	-0.2741738188342533	0.7044086767001856	2.1858021485025705	2.127816993205183	1.0796492901410593	1.4403993271793216	-0.41558486510393056	0.8995398136744941	0.3244074102504024	2.147403731716927	0.13572510339032703	2.212144031634766	0.8983610012151171	0.8964341196643089	1.3205314900792722	0.6746686765396296	1.92493133427758	1.6921260716848465	1.287568558599181	0.8530506219753446	1.7759507613618735	1.3514371366744982	1.2103789794277777	2.0480470996890427	0.8613162293889285	0.3291756524774916	0.010917275223582363	1.5949502470468244	0.4170536527174422	1.9061368140904018	0.5124389753268918	1.3263629178933651	1.457767641128768	1.6279848239081696	2.3106478629480045	0.9631663648762875	1.2700658858124407	1.21815362318653	0.6321563332408188	1.3752833021549902	0.8248943409553989	1.1611108360775189	-0.0757354877881904	3.23291452984542	0.8737821744060547	1.717192120278934	1.4555181258238459
0.2297106532114215	0.9974932140191867	0.4892521109600599	-1.087934093516665	0.33792625196453424	2.634251228006084	1.358580405334511	0.6729103628296474	1.4223692694354204	0.49917058672635073	0.9087294638572587	1.0876900477805032	2.7378459660513177	-0.1469530415025005	0.9010571738545442	1.052923012054307	0.2665124941752795	1.1657640866444472	0.644442332932471	1.7193511075267023	1.1928202832488755	1.0063803184827098	0.9486317759530876	1.0663280334335083	1.5481580188009278	0.9869300124769134	1.7192058958116405	0.7520745371865571	0.6082691139962281	0.14106196478729469	1.5382759408807598	-0.1407854727314071	0.7874422749638531	-0.21115578981904096	0.9321364947729671	1.232062973271289	1.8799600581099811	1.8270988914101076	1.1507544150419313	1.3701453187582708	1.1878605227864005	0.7968795675259468	1.311667745164453	1.1160968432817011	1.4063416924314842	0.13885722763498615	2.3321630538826117	0.541652585822641	1.6815673342150184	0.8678432812824234
-0.17793477499743135	1.026108158639888	0.5360679265241794	-1.8260180685776195	-0.19855364917283136	2.114655890508883	0.23484313028912718	0.06736926310581345	0.9462086470043428	1.3178424106221966	0.605132028633183	1.4516260248764863	2.5033008254233167	-0.2424423528238397	-0.6748213721717232	0.8149871635515623	-0.30581045020506936	0.5884900154222125	0.3696417555762044	1.0381165269677468	0.2557820900475488	0.2824284882434221	0.5448784018693881	0.0947121594706247	0.9847695440937564	0.39463470579643645	0.9834466399245916	0.36354223941686964	0.5576233847001998	0.21673365703475012	0.9563353798694282	-0.5884286394181509	-0.5461653009133911	-0.7178718584234802	0.2647139227348131	0.5781203984555667	1.6133983219841375	0.7899352705460421	0.9039649761083771	0.8979555378593058	0.8907197095765432	0.7490610587442259	0.6325233840578608	1.241713645992391	1.415712700197217	0.31110008453296917	0.7312703115265022	0.04821875569560834	1.0865683557883248	-0.036472424243411586
-0.710468402808605	0.8977509826232616	0.3928169033807109	-2.2468960437288286	-0.5698516155535748	0.7355635884157048	-0.7245088799278604	-0.3271640328172174	0.2713070942884865	1.6640326758545942	0.1657344341450373	1.2478755588986699	1.5473991641152212	-0.1382091870478799	-1.9743217231794754	0.2547283031174476	-0.7026573186418642	-0.18470653633674522	-0.044032526321089824	0.07810598132860909	-0.5343384139569124	-0.6909481741265027	0.03770664950702539	-0.8653753039525602	0.13042380351821048	-0.1961529588428375	-0.008628407386118506	-0.10001144006247736	0.21936563444706492	-0.07015425941740759	0.14026165740315413	-0.8856224742880533	-1.589707763495839	-1.033189115718677	-0.3858681458670295	-0.22954722504103953	0.799585430730095	-0.3077715412754813	0.25854626638258515	0.05209708412580357	0.41593342430303626	0.4650447651076222	-0.32766934580841706	1.0934360472336992	1.0945111591389876	0.3097167931574587	-0.9227397592158998	-0.38423755252632424	0.2317374865338259	-0.8764999695005499
-0.9738701209155031	0.6653976103002077	0.2562033340947634	-2.1611239181117603	-0.4838957804537987	-0.8215158314116936	-1.144743706859238	-0.18654868374118108	-0.27249645257084715	1.4338903307929123	-0.186058982654985	0.7593072281157213	0.34403076949224803	0.010361335129160659	-2.5394433680590667	-0.3149399295919866	-0.8657257100206802	-0.8165468917940637	-0.31674763546886076	-0.8882105211292292	-0.6724283391399906	-1.4792698780046292	-0.10114720077670426	-1.5294024020697736	-0.418334244595211	-0.3644810967596131	-0.9523295108551224	-0.34711371832889076	-0.12484829247954288	-0.6246177887509164	-0.4573396350748005	-0.9504804518379917	-1.9615125364013744	-1.2103525257971748	-0.6800187634168667	-0.7604958988157726	-0.28655048841094527	-0.949303243664046	-0.4332181442176353	-0.7115805410183934	-0.04946953165989018	0.1251427687644793	-1.0055767499469959	0.7028255906334916	0.5134975572939477	0.07095163544731171	-1.9474012281448099	-0.5267069642866166	-0.4793533520862989	-1.3236758490023848
-0.663083233467492	0.3917376408244315	0.36499351321617163	-1.5042310590736916	0.05786104670183792	-1.7110238295262452	-0.9845664580383585	0.5056944882744691	-0.46276100954488386	0.7979512459919518	-0.29631563285957685	0.49955793247085706	-0.5955921488469917	0.030553081713041386	-2.217310783794476	-0.5508039209609434	-0.7640731646225133	-1.019355516736455	-0.16574469786416687	-1.6079850085493406	-0.08104006307385088	-1.6516800565097385	0.2911155926814103	-1.7048859206929263	-0.39198077935948367	0.03284215358360451	-1.5119019451508737	-0.22350408051929624	-0.17596587406294686	-0.9716349040680675	-0.5043219272128103	-0.6882027081609536	-1.5851732136584022	-1.2132930799100663	-0.4307264355771414	-0.7056441350402789	-1.1892035394518827	-0.9061021481382643	-0.7357178285593133	-0.9619059679108072	-0.30525244754124764	0.006827141303653826	-0.9910369930049052	0.2518681168365278	-0.13230243259307095	-0.32853141094012667	-1.9997967000021892	-0.27517038660448595	-0.7847078362655157	-1.2547139897141455
0.20283563019508163	0.15661591527649407	0.8032944106288702	-0.3870073323029145	0.7124891688573632	-1.478778577267677	-0.5166540731454965	1.4120034969095723	-0.28906125213442707	0.04358670292704353	-0.14577156329046648	0.7983885790934934	-1.0389176779185996	-0.11391665933464401	-1.223999970509671	-0.32926923052711027	-0.38925438550608976	-0.7160466522952204	0.46216187060352315	-1.9234448065780205	0.8195034376739925	-1.0666177661715814	0.9137778623388402	-1.3663924510523513	-0.026262873696597987	0.7151095097355831	-1.4962302972256745	0.1503914576013794	0.12789864060472114	-0.6179243594383615	-0.010841636883703314	-0.07688639626645476	-0.7075588998772706	-0.9126646790989589	0.2625618358462585	-0.10537054071858915	-1.5110146177289738	-0.36970828879820705	-0.4469293755937357	-0.5737579225902452	-0.24505854145358735	0.2679558016036627	-0.3290761797920105	-0.029209660775114665	-0.6399611068564167	-0.6903534589856091	-1.247735022969104	0.28079286445396573	-0.6985645559366914	-0.7898648420156538
1.2481110983328285	0.058235571525588274	1.3974022890067583	0.9087254542742006	1.0087688680333613	-0.3735861389776661	-0.12613966407125973	2.0138063932540753	0.06896424550915883	-0.5971398663551168	0.1593447459832476	1.516334054146012	-1.1056036484609237	-0.28925533786638585	-0.016342893973403303	0.15362708619006987	0.20515843834817865	-0.09655387629301408	1.2776708498570397	-1.8072492718801352	1.3841062682391432	0.003742566145627417	1.2102627033530544	-0.6720116037611222	0.16259602695151043	1.14100895608361	-0.980339480454631	0.4479556143861455	0.5288337324886625	0.5185502987357198	0.6682737125489695	0.7608977197545556	0.24508786626551113	-0.21013943873146426	1.0510773304774907	0.6438408841266833	-1.1294122415400032	0.18429203357258575	0.2352180740942609	0.1835609424504277	0.07509965247074551	0.7896590596403191	0.4861552654843049	-0.012681876289026619	-0.896807415604951	-0.8079492523838914	-0.2409584018596581	0.8966587413918126	-0.45570797888670944	-0.20962691544736473
1.9423338463514497	0.18308308261954967	1.797490270639893	2.0071796579412315	0.6774350275891642	0.8142914228488083	-0.06659499047411209	1.9091966014053139	0.36623724429852816	-1.0084887571010168	0.45060997301754874	2.117363175514605	-1.0750677249918563	-0.2992572969288121	0.9451684300101821	0.5137213789777321	0.8623555242549822	0.4837104505386088	1.7745873816674584	-1.3567023970555019	1.177423709077876	1.0108973305161335	0.7918948381849042	0.09329389470592508	-0.1825511513392504	0.8808002466103707	-0.2841266060156105	0.37263940233570336	0.620946931249023	1.9517390652001216	1.0637412671382533	1.5718463379492893	0.8800067986378783	0.8074103647487089	1.537639404092217	1.026820471192638	-0.2636152753873953	0.3091046566279265	0.8282735778137391	0.8160314744489598	0.45458178932357796	1.2189334894514392	0.8412205189763465	0.2347827652074042	-0.8915538907152273	-0.6042857180473132	0.42426805757746316	1.2966181810481112	-0.3207064287740872	0.19621852776010965
1.9058414064598703	0.5477566409024871	1.7016149276718828	2.571196270198963	-0.1440573086833184	1.2832263757984776	-0.32954844242095505	1.0555196472628907	0.4378615851610246	-1.1347103213610241	0.573937932655681	2.055669630917821	-1.1114866132376853	-0.044112269610275194	1.40001732599634	0.45131061504729675	1.3422495329616475	0.7142019785106245	1.545901189545111	-0.755553955457285	0.26734513953751504	1.4489036254026253	-0.23941884984268885	0.632326029578104	-0.9547413020018675	-0.06448000227493732	0.19427223442777855	-0.11033888791038905	0.16625109459668577	2.889755535237319	0.9032997647454296	2.0808723486462006	1.000307409321906	1.8202721037161247	1.516076538298768	0.7398010765798197	0.6441753035659233	-0.13221853760326596	0.8909398610280748	0.9224302386340634	0.652114220249428	1.2031043544488762	0.43714962269352087	0.48960175244406673	-0.6522102662801588	-0.19549786902044258	0.43278418819333714	1.3089756753225084	-0.40430740502807305	0.2669474784628882
1.1180478167781343	1.0494647899031952	1.0694714564424852	2.4349349149204675	-0.9891199111022252	0.7505445023325633	-0.697613228004502	-0.19578148402211631	0.2794126623892731	-0.9104947057330559	0.44684703171207585	1.1908978028625805	-1.1385789748129698	0.3935582323388872	1.3504639265604825	-0.03367377710310081	1.4224869454811424	0.5171073153305089	0.5883345158617352	-0.21307504375519534	-0.8278830730781467	1.1447666597419994	-1.3188515178420916	0.7607741588950483	-1.6481813448326788	-1.230438568671064	0.1959542276380006	-0.7242291167059892	-0.6755674743829985	2.748632488805182	0.29035373492207717	2.129881700951729	0.6445362858495086	2.399776171026852	1.086545810219989	-0.10915866796570191	1.161456649589512	-0.9002568020868259	0.33293638154808136	0.44872867685025164	0.52123623982077	0.6537157236070429	-0.47845806221908715	0.5172427735988514	-0.19101622506714533	0.1737849432182725	-0.12118297608315527	0.9372174604645022	-0.6103927486063149	0.03200435258315677
-0.09829688302791702	1.4728250870446924	0.17133039950707724	1.6693846631500044	-1.3720391664884708	-0.38454398441445836	-0.9254832310671876	-1.2985122970094267	0.023020329565282514	-0.2851398980002269	0.08484908946661822	-0.08039654312580453	-0.9556828284129888	0.7953876749826431	0.9757322385250549	-0.6425873984238321	1.0273178886786682	0.08574306066520626	-0.6277541571768651	0.10847617915131638	-1.4976366100841338	0.32850852765174626	-1.788785928403352	0.4816231344382771	-1.7371959234436745	-1.9765293564652076	-0.26343374273882797	-1.0591499770180266	-1.3870182443605523	1.5536172993917563	-0.3753664712952699	1.7519085257466693	0.012647605068419634	2.2397325207775354	0.563263433974699	-1.0660792981622365	1.0792977714601213	-1.560539611734853	-0.5103136720575926	-0.287458581821014	0.09685254754193832	-0.16057821704418307	-1.2543180044017674	0.22751025126517857	0.4748693261034596	0.289174565492901	-0.854570753709673	0.3347475554775479	-0.7337603490816313	-0.3253784631672479
-1.2863403739556627	1.5744108611385896	-0.5706954671026561	0.5432559894612337	-1.1097766844689567	-1.3481838387376497	-0.9134501165782546	-1.824997473992623	-0.1631622915332358	0.659678285243464	-0.4016508499346499	-1.0804147885680304	-0.47780999923590384	0.9426106954656449	0.48207065355907774	-0.9942003001786581	0.2914752584230107	-0.2562901181063435	-1.4042411215133113	0.15869031417391768	-1.4451253185252417	-0.5540285214098037	-1.350045437513788	-0.03165971186279676	-1.0722891766522369	-1.8990247399583304	-0.9226259713910285	-0.8556756542054437	-1.400756538993866	-0.06378345544777472	-0.6797171526052709	1.1288152782444898	-0.6526623425863335	1.3436927008290096	0.23695789667458209	-1.618169516273487	0.4942652572098515	-1.7786676938404233	-1.0941948407917041	-0.8125869313161352	-0.4227760432863121	-0.7765539329152945	-1.2664274111617702	-0.2669515322860126	1.2405126596034917	0.11449639949539414	-1.3559243426326173	-0.289938972549079	-0.6219286223361468	-0.5738868268580518
-2.1026362194328327	1.2150333393820052	-0.8455844340978448	-0.6004106521591228	-0.42949665916428936	-1.5380081551754958	-0.7550783783856487	-1.7003156908990242	-0.18148123259323065	1.6177997737719518	-0.8388136635499354	-1.3101454726872606	0.12128924693955287	0.7363568197095508	-0.0031950956061109394	-0.8957154044206792	-0.5000734165149331	-0.27972704025959894	-1.242334566486633	0.02740767176052429	-0.8575220828974114	-1.1431754447443987	-0.27210365320422586	-0.5345761064394134	0.006964271919851706	-1.0873762891740317	-1.4430133901829703	-0.19132941847295115	-0.4811396624850057	-1.2754055754338434	-0.4801371662705099	0.46464855238341646	-1.1563126329570845	0.03858262089034093	0.16250755691009933	-1.5087245081480394	-0.2729415407051549	-1.5257137734506652	-1.0258897059551377	-0.8040007654567117	-0.7910559965046884	-0.8505824801961448	-0.3465887333419934	-0.7259925328125716	1.8611989432121592	-0.17565756368801358	-1.4076734098641381	-0.7757902706675388	-0.2798010796945063	-0.5513101802778124
-2.4428189252393406	0.46601342186438505	-0.642316281301425	-1.482910794353935	0.20313968713793282	-0.9171017266540835	-0.6367522048725289	-1.2143669194083746	-0.05154762631915573	2.1274325818669597	-1.049534238026776	-0.7819650173201148	0.49922043849398795	0.22592148241886734	-0.43861534973529237	-0.46953724752244613	-1.0683433290790358	-0.0008672018520289856	-0.17768350901235264	-0.08854524296608894	-0.23337472484910485	-1.366407467903479	0.7848169440988535	-0.8365122733594633	0.9158198989820089	-0.05442291414467275	-1.6027743804416823	0.5622060248624352	1.0773437752566055	-1.5834427350360916	0.004364071851055435	-0.13220046096966437	-1.3828218133094308	-1.1972932167346821	0.1295093044201376	-0.8748835865205804	-0.862248716864499	-1.0628205587828932	-0.32457749514327794	-0.2853516106792625	-0.8554060295037654	-0.40161528616670644	1.0835253713182367	-0.9347396967896846	2.0222607655395803	-0.3084183530637683	-1.0476616304640127	-1.0643982339405678	0.148351415510007	-0.23607723296605146
-2.3933354779664597	-0.3865312223586483	-0.23808640668167974	-1.9697880231042975	0.397861491787421	0.00974329111011069	-0.6720373702176364	-0.8103469225382376	0.1233292801816592	1.818201261913406	-0.9314380658332484	0.010261497024311136	0.4040694256180647	-0.44988533067702297	-0.8045128097566963	-0.047234221378806104	-1.2903485290170245	0.3467768614923122	1.2066011576821216	0.019910736299066076	-0.009040126794834834	-1.4070211850797723	1.2047948993733246	-0.8794091083015064	1.2261796811796997	0.6004105178319629	-1.394600409319938	0.9777842303235708	2.5768155633485397	-1.0976398945970918	0.3579601974619977	-0.6744150621479701	-1.2895800572928324	-1.9784613518955507	-0.15740642313891642	-0.1314582869791995	-1.0542293674727583	-0.731858328832574	0.5919554912831732	0.40813517714055064	-0.6382351931013734	0.19603851708118541	2.2632410303103048	-0.8277654083533514	1.5259755439682952	-0.09961403695774192	-0.4735675340739963	-1.190273171544883	0.48935530822440065	0.2560012575443686
-2.087944164887291	-0.9654815014448412	0.00027710510176595844	-2.0616224555877336	0.06869227294857824	0.5929809051066787	-0.7959011783639336	-0.7905661742870403	0.23749498191697976	0.6893738224134762	-0.5201779942653242	0.45247963255262214	-0.1098057507485632	-1.1392279546698925	-1.0447226538674943	0.08266402457306843	-1.2409257806083607	0.49681247877775286	2.1142278780388826	0.45654348253394444	-0.26154960593617976	-1.4862474339818814	0.8019025166747104	-0.7306387729277423	0.9219033049931867	0.5581755204768784	-0.9791116108698077	0.8375506077797558	3.2969373598712433	-0.3853499778734559	0.2648919099697746	-1.2187506186977715	-0.8992790358653051	-2.1740384221434517	-0.8189950136259035	0.30405557158224766	-0.85353769505259	-0.709073442822414	1.1785538766049741	0.856269984692626	-0.3070194085946696	0.4705400680921638	2.5579990647616473	-0.5062673865192207	0.4739723662372705	0.4107913373156611	0.10596194346252814	-1.228111281622401	0.6521088695910185	0.7392002408388543
-1.6013693660364137	-1.0026907950775896	-0.1401756539973251	-1.8267331232539192	-0.566307342443259	0.50186884294365	-0.7971755753216465	-1.1308899599385238	0.25291984376264	-0.7974528622197601	0.005761065221933501	0.23611681310579336	-0.6939088393212153	-1.7083457515463476	-1.0733999777981933	-0.1202014717259218	-1.1028552990649667	0.3527640946817655	2.0118352847703878	1.1439983102208708	-0.693445884690327	-1.6408352308986924	-0.09974235016542671	-0.5086439759620669	0.3375569872951168	-0.06215267340949992	-0.5471850922035163	0.24567538889741714	2.8939827593359824	-0.029049330415381838	-0.27389713626558987	-1.7574810391182167	-0.3077703596276387	-1.901740641671428	-1.6599543246773987	0.2556602153703067	-0.44709582703188777	-0.892748178219257	1.105071508692761	0.8136438202562705	-0.056754672447464106	0.1787456514635916	1.8301109559226636	-0.15041719572719578	-0.7111334304996235	0.9706422396115318	0.5616246930414814	-1.236568174092094	0.6607593571102794	1.0480926217429563
-0.9562650123843673	-0.5047892522731451	-0.5963034999983732	-1.3406694532773593	-1.1770547360926071	-0.0782703750849982	-0.468097117838203	-1.5204143596976718	0.21289903054330736	-1.9262466114574874	0.4022011785745495	-0.45347511515079747	-0.9478920054918174	-2.0269271644938893	-0.8421011607586264	-0.4415533879386847	-1.0195072680361417	0.05906002406319811	0.9437609384668635	1.843033948116129	-0.8876340570343525	-1.6732103480525031	-0.9193825967095929	-0.3025723478313659	-0.13410997217691858	-0.8332326931684663	-0.19910677535241375	-0.4696341250406959	1.5750715607621477	-0.2265947400382408	-0.9520262880338554	-2.173825327181435	0.31250943394580327	-1.391238685640615	-2.2646396378265754	-0.14621036815897537	-0.07757750439194995	-0.9917898680386487	0.44536932288459197	0.33708274629298757	0.01438290576014475	-0.5317498251059994	0.4830379523150274	0.09937755049964535	-1.487118606644332	1.2728764675937174	0.8379047644931452	-1.2289469554075734	0.6013252965948793	1.1026295905133403
-0.20905378031288774	0.221992515302335	-1.1007752389565488	-0.6785540142057459	-1.534127764465458	-0.6323952476335344	0.23269974595219356	-1.5925797035622797	0.1966599816750258	-2.136354129724469	0.4917719791177051	-1.1036971050250177	-0.7063900287749373	-1.9637731891372157	-0.40620749916790827	-0.6006306230515581	-1.0043834651499692	-0.11110431880662623	-0.5129336842957192	2.2692468042518166	-0.6246010020048971	-1.3122768040352304	-1.203213614738295	-0.14292283693671595	-0.31304567825661955	-1.3132049708375793	0.07892540199519069	-0.9725629800115312	-0.045254057536578136	-0.7152585698498721	-1.3766064510336131	-2.3050159894093127	0.7478464129108197	-0.8350864914571509	-2.2765718399658734	-0.5922847740334467	0.08975932844952773	-0.7401275161384847	-0.3979325907633756	-0.28332840537905934	-0.04702003233052854	-1.2370335375110604	-0.8242003491581597	0.20714518046885164	-1.5133352828679962	1.1563228991470715	0.9010928605922055	-1.1782136141216606	0.5390693119380581	0.9204533324559231
0.4898539637704226	0.7218741232914179	-1.3810692883906135	0.04912288398580686	-1.5850901006455633	-0.7176977196440146	1.1173615135529162	-1.1874170725730402	0.2521092980452571	-1.3693660643708585	0.2770934325941355	-1.2559143569762268	-0.14603732455711987	-1.4419019974996954	0.07377706173923769	-0.4799358705435848	-0.9716356624931342	0.03468740303784061	-1.6146996190435976	2.247147052710815	-0.024328065712007074	-0.45775108624548067	-0.8680238389037659	-0.032802843985003785	-0.276239556654483	-1.2892155482905883	0.34323042067874027	-1.0936349526972078	-1.2982872267052272	-1.0426942846656178	-1.3290506057088847	-2.0680120786165053	0.827438289979661	-0.3288379320457832	-1.6661209443121048	-0.8022432603761025	0.03751321441034736	-0.08277434739111428	-0.964579501054752	-0.7222845596340266	-0.10616378492406822	-1.5382418693731252	-1.5801617794198635	0.2186327333640504	-0.8773459263841339	0.7154552648712168	0.7182587799135783	-1.044138066570066	0.47643826319560895	0.5824693873219747
0.93911974376004	0.6438156998256367	-1.33479932612284	0.6725361982000054	-1.3749094851907253	-0.2718460504066545	1.8528809843973517	-0.4662104628204519	0.3560698702121733	-0.10700923941772504	-0.045263875041517666	-0.8183110169171264	0.36837640771424446	-0.5343305625389817	0.4100294396424294	-0.21509788782073347	-0.8504412772498712	0.45905929013911106	-1.893378713445934	1.8097465641478334	0.5760695836745866	0.6846425637248098	-0.16647964550464536	0.003345264823600988	-0.1812542546890041	-0.8266737440126104	0.6004801098873356	-0.857485051642615	-1.7990950471983582	-0.9484247311543001	-0.883723930878349	-1.5472600517865045	0.5207831694817433	0.08894156413683907	-0.7861522680517439	-0.6694554201054421	-0.12280483932374858	0.7874853811370055	-1.0148356979802386	-0.8070861464556603	-0.05492137531398298	-1.3271179624087115	-1.6732941996968758	0.18836926702149911	-0.053285178739995366	0.24310861185958477	0.2976636034715117	-0.8034204829600057	0.37733060240125504	0.18340517658869776
1.0129041048595182	-0.043045608711955105	-1.060683102863005	1.0016122258207631	-0.9281510921966927	0.3853445520409523	2.1418213690045156	0.19817435958004462	0.4297345857833649	0.9398797444008162	-0.19617739402853696	-0.09699976538283027	0.5704365456191783	0.485285135088857	0.4947775413081576	-0.07550863400996584	-0.6761108579162255	0.9176455399743968	-1.390649773199474	1.1782052148531885	0.892625593289328	1.6876236615692717	0.5493734765796816	-0.0887418086017932	-0.06348159385872629	-0.14250042211263853	0.7772235421251876	-0.38727177436821403	-1.578682622253024	-0.5535645973697484	-0.3163537597293365	-0.9670290136439037	-0.016697383277855325	0.37078475788126464	-0.1586894286372328	-0.2703893746076226	-0.23623792825435416	1.5519530442882328	-0.6393192177806194	-0.5832308274674369	0.10180317474622136	-0.826462405609288	-1.3546034577329873	0.1272430538591365	0.4028956337913302	0.04179614884853722	-0.25272206731239616	-0.46783535319126734	0.22458428191373517	-0.19926249923099648
0.767371108490152	-1.0060406458585918	-0.7405350479030981	0.924757584941193	-0.22997626498838175	0.8248548598554204	1.8872302034495936	0.4782838347016828	0.3979727350508668	1.282909560160616	0.0073552481105280485	0.4511789901415485	0.4788293842368729	1.2199057167114635	0.36138528440477286	-0.23128463667998458	-0.5709160263855612	1.1353128291378385	-0.5546228440840534	0.6293671636483348	0.8933431428308859	2.1517828783843758	1.0594212153654496	-0.34128319102778704	0.1909341494461854	0.5584565812410295	0.7754765266524856	0.20224494499194992	-0.9691574652571552	-0.2250849650909973	0.10864862602439139	-0.5575253986138811	-0.4979303684640033	0.4515463460327789	-0.12825649991881288	0.2277957758498422	-0.2027180699639716	1.9501662518796707	-0.15164810214248403	-0.24050155025909725	0.25267898361186786	-0.38897801028407586	-0.9818122394194314	0.01453730367094364	0.22344737431311296	0.2285063237732526	-0.7240352059532895	-0.08409039471173897	0.05321004305090886	-0.5065137759702382
0.42757038282186927	-1.7168293759754618	-0.47959600629372223	0.501375228274264	0.668570106420679	0.8250782844889718	1.2410193147418378	0.31796106560260634	0.25088568379210907	0.935906817544354	0.5202879759206192	0.5439778164931978	0.3379044429716521	1.3500527716197908	0.15468918866518888	-0.5924245355723058	-0.6241259367721506	1.0030407500295542	0.10041957118742671	0.332832241627411	0.7782841318809839	1.9434657646345113	1.3375579774324515	-0.6927799321325757	0.6702286076161541	1.1524213153362324	0.5646136086125143	0.827673403301547	-0.3554158749818234	-0.2441670032608697	0.3036874765522603	-0.40833907049965573	-0.6473887170944146	0.3111336098576001	-0.6209022487244448	0.6698424076334663	-0.03440273391492593	1.9030544340710516	0.14006689391757624	0.027721919970784104	0.27394698843701065	-0.21867057640909807	-0.753872971449777	-0.1434602892115796	-0.39404166668186624	0.6633082810074763	-0.897377270037425	0.2825804700317609	-0.07124312935766987	-0.6854366574193734
0.24611552594880637	-1.743858251928381	-0.23670133923491762	-0.03360714373044377	1.5358038076415863	0.49363445625592184	0.5104431997761292	-0.030781138819702493	0.06378164151267102	0.3350790308531655	1.079263209768953	0.24090106672427494	0.37174698500716463	0.8443650603477602	0.03121486102285939	-0.8525881107628566	-0.7752512176268241	0.6494112881743578	0.3219790953713017	0.2622328890477371	0.775579894714191	1.256789934870652	1.4438838812320518	-0.9692806893241869	1.2360859708477525	1.5530348394310558	0.22910589601220152	1.3800330209249	0.03318778366590221	-0.5583848775865775	0.36159122352728695	-0.41826406616531636	-0.35856127269037846	0.04221018033607689	-1.1835428257221006	0.9568641092588889	0.15582810025788404	1.5118473216577422	0.12100214547723069	0.13208982345737527	0.1383608925251526	-0.23160008081703085	-0.6216146575452464	-0.27070577293241116	-0.9334226140071643	1.0488927489333513	-0.6802241112959593	0.572583887997547	-0.1084056244686389	-0.6908521954309491
0.33106963416451785	-1.0025660835551664	0.10287184209198907	-0.38277584811639676	1.9884045522313873	0.12930640838480478	-0.01445246381734742	-0.18803192653549478	-0.04171043167059459	-0.02405876873318303	1.3591102192520998	-0.14707523533858835	0.5675260420314653	0.024877126657090524	0.059663167171333124	-0.7135729114563903	-0.8155737766609475	0.3368522647348854	0.2184469535140496	0.2383704324757868	0.9324549663207595	0.46852693184979344	1.3872702245775685	-0.9621486006375074	1.519069770032622	1.648727354878305	-0.0725405709726068	1.6809389533863757	0.17788320201802885	-0.8209939018510383	0.4195614315288083	-0.3820160620770976	0.23103635077274662	-0.16154404509669715	-1.286811709761873	1.0345251505560544	0.22551778871390096	0.9625442945034149	-0.09735830035549929	0.10438150512754724	-0.04732253325265933	-0.15946472865280756	-0.4092776711687966	-0.24684144374365694	-0.9319503631990759	1.1322903736298573	-0.18933825267472637	0.7518317598493056	-0.08128316792972366	-0.5129126190155222
0.5739871765182666	0.1851592090627339	0.5775948581804273	-0.35887680463507227	1.7075837295235294	-0.034807238156075934	-0.2048293240673909	0.07974195127583927	0.025730053261767895	0.048975464256126845	1.179368795812159	-0.3095349394394828	0.6798095438402583	-0.5914706131558216	0.1900510312730665	-0.12597242571614728	-0.5336323085594384	0.26429169885186865	0.09261356914490246	0.07401815973831015	1.0756062498680647	-0.09599285174377503	1.1034786313375118	-0.5704330631905129	1.1722190316356886	1.3265062822539568	-0.21013872458288102	1.5411904275795818	0.18130387853351254	-0.6835027446245093	0.5147732914098567	-0.15158052886819223	0.8032651592417978	-0.11589860441341106	-0.6892589163521421	0.8767862845912261	0.09397043781120955	0.42113596177426865	-0.29622491232577197	0.03733870745298287	-0.1113675123890558	0.19188746232919549	-0.02312819652570068	0.00458181479847223	-0.3132857633627574	0.8707155977801927	0.29436650872873604	0.8172669978683916	-0.0603283881878722	-0.21198012118013435
0.7390072535258524	1.2610411147154232	1.0548148215665105	-0.002595012864771619	0.7107888950081562	0.010640976882628557	-0.12564377202852767	0.683233256352229	0.26039584621296874	0.34617174936029776	0.6240539736193652	-0.14948590063111936	0.460619694603543	-0.6014120409817466	0.30895787681090064	0.6372387765601375	0.09363134169481113	0.4255411414563447	0.16397179280013077	-0.2789149547783566	0.9709491148682443	-0.3153678310497224	0.568927516046546	0.08948033242694114	0.2050335232917249	0.5916783892166592	-0.16751703689386388	0.9130607307894166	0.13622855576140333	-0.10051480559157583	0.5593802434587348	0.24892010910605972	1.0346387479311359	0.21926980739357832	0.38683469084958505	0.5060784455276263	-0.19599096266084468	-0.011227012428919521	-0.3176377345739606	0.007011515347437506	0.05323242738595233	0.7398733711700134	0.4284306490599931	0.43004992912933254	0.5584709985062731	0.4490724204192613	0.4852283825063591	0.7870785486530628	-0.10331592838325629	0.07748078052886238
0.6516511818719002	1.7332588626039762	1.2845838760916986	0.4446699251336004	-0.5434059470262238	0.10676836937353099	0.051149262014450005	1.2601464822149495	0.5484777485371765	0.4929051128181616	-0.006820380754364594	0.19101292751715263	-0.07688516541768246	0.01972503555990965	0.33688773313637344	1.1399351633734673	0.8200455799259406	0.6275804774367476	0.39950231261231217	-0.6810355916328312	0.5479985648323	-0.2518208103829808	-0.06998554114226456	0.7032744567472482	-0.8919517573812078	-0.32235616637466163	-0.04466684369119153	0.018894185257632288	0.05967644365253722	0.6070157824499472	0.4536497573449628	0.6437126725018422	0.7844434534492278	0.6941158278483557	1.3916841778327367	0.03571530431976009	-0.4818059193284619	-0.27747737769022773	-0.1599637827704723	0.03377865876472381	0.39521774934336573	1.1495327164011608	0.6966286495837675	0.8392255327755785	1.1431229429890153	0.14040348979068037	0.26673741141395524	0.686480386330637	-0.19907584170179135	0.19980668612458788
0.3461500282476368	1.4375205230908814	1.080595992951607	0.7065460036449636	-1.3528630850111065	0.12348066803932661	0.18548102321162555	1.4250618977414808	0.7277063749152777	0.3029297574208264	-0.3803838258644769	0.48443600162674344	-0.5952758991112562	0.8828395449047176	0.29603892748528543	1.0731071117808717	1.2511085312618462	0.6515695961406238	0.5723106192263434	-0.8894799389107501	0.0007003303994587589	-0.009719914444799015	-0.5023676184053343	0.9250873213921627	-1.3934273383461278	-0.9867943689185573	0.02691880532029659	-0.6806944946805784	-0.07242631671774631	0.9922409269467463	0.23266126235695778	0.8480875759917148	0.18265961278050047	1.0662181853453616	1.8065773930620836	-0.32272479220114875	-0.5544900021216923	-0.3272643373331314	0.055448902264703996	0.0977784579187312	0.725315050949766	1.08201206495572	0.5844913114506748	1.0045595903707671	1.1148255370846525	0.11093516029123482	-0.23622595520041392	0.5447512952643566	-0.2614857231004139	0.07215061202558547
0.05643585001374461	0.6094318523710446	0.5000218599163385	0.6668354375348499	-1.1903824697370982	0.11101469632149871	0.26455986854894353	1.0514002378527625	0.6895825167040046	-0.04070985636820207	-0.3225969406072078	0.6096078132587979	-0.6505935163898583	1.4224221070957483	0.3004954157596667	0.47816654257843266	1.1092075223994335	0.43387790563607126	0.48418815708863056	-0.717466227902792	-0.32528650062798914	0.3847249811624183	-0.43371004416132497	0.60168801502649	-0.8316761319285599	-0.9878684695445413	-0.0077751448623164686	-0.7139113651726795	-0.24154949195476078	0.8433417415001377	0.10594120170001498	0.824196901405174	-0.4387491629687637	1.1803587400693127	1.4825622705321706	-0.3311621870583433	-0.2695271992928158	-0.1155952354167744	0.20599626184468528	0.18260213773279127	0.8478445391356367	0.48677300401117135	0.12014368393158233	0.8157400955810823	0.5943718309065986	0.3106086795471949	-0.7349181218247552	0.4093336257061205	-0.18124834120933186	-0.23795409157758832
0.050794474246888835	-0.2645048107003111	-0.12233718988667588	0.4540620647676392	-0.07462299146296882	0.26597020784739756	0.39331937208483786	0.3876056352457372	0.46480618640372406	-0.1337863992861154	0.10894054214434565	0.6281169495827091	-0.04095527298610581	1.2634002853783897	0.47626892246744357	-0.2522290409056045	0.462133123849837	0.13161354175782314	0.16222899031950083	-0.1624007564849924	-0.179264645741539	0.9721091446987273	0.17694145705089162	-0.0931531171337104	0.6112060846748052	-0.20024756748133873	-0.07837632999395476	0.09895516506275205	-0.34157218682010415	0.3764602497465947	0.3316331115349846	0.7248510764022755	-0.7339720515270323	1.0914118676403455	0.730776444043482	0.14291604337435454	0.3593475675192687	0.3536160740630498	0.2779667599676471	0.3061258871383162	0.7155426463901072	-0.2897976478745367	-0.42203613356599007	0.3862236321252011	0.055001977562321	0.5285554625452252	-0.9495996182931479	0.36214165479615645	0.10048214005684296	-0.5160342568778076
0.4275314643440076	-0.7215298732192101	-0.3390375094449834	0.34623107614463605	1.3789586406243655	0.7354845104506446	0.6905437558055488	-0.08435715273971864	0.23320922404159922	0.28580337202043044	0.7066974664878274	0.6971247318083561	0.9846759751794181	0.4768715861284025	0.8654372503883127	-0.6027866431110942	-0.26448671187540396	0.022717641903110684	-0.13595610725147264	0.5802819155748639	0.39984160593377555	1.7312130583296035	1.015988221956449	-0.7212559911630873	2.126293223337475	1.0709700866666627	-0.03894486225124771	1.470981802304795	-0.2243979754453241	0.09292229041973427	1.0034242418586012	0.7803285724399868	-0.5413425025210681	1.0210775947915778	0.10548774972918729	1.0137606144996172	1.1350284314234886	0.9795149595338349	0.37970617104982785	0.5130994703666105	0.49131556370320656	-0.6842640718503818	-0.6753445804868883	0.0261686597239452	-0.02846993746478619	0.5720919546546981	-0.7623050251127708	0.5088295015300243	0.5462854857485304	-0.5073617834821348
1.0202842088072082	-0.562971883079149	0.1307664023309003	0.5543637413010862	2.298029206874017	1.4256442119403976	1.1640877945493961	0.03341567125722726	0.23631096832402465	1.0560739232267853	1.269444566315415	0.9029697739903356	1.8364988035555256	-0.45090913653035686	1.3761881348196023	-0.2506137600224938	-0.5314649387005976	0.3087846545670363	-0.12093944845649156	1.220891794704641	1.0880284009633854	2.460415394340841	1.5602634067834575	-0.8249446986270741	2.748868461623075	2.207879494378861	0.21579757968142707	2.7473673926422535	0.18763189915850775	0.3905131896379503	1.911065656893691	1.103037178176633	0.02415050662289552	1.1645322199060204	0.028381260387332515	1.9688846610305493	1.7419804598044046	1.5642058165730792	0.645810852191319	0.8336265087936171	0.4558428207072095	-0.2833617502730255	-0.41105712825113905	0.0756855997189038	0.46724025341672687	0.43302022745890006	-0.25758590226470063	0.9218823954991908	1.0302073399409724	-0.07923683804508394
1.4834370749917314	0.06581322853060086	1.1825872546501988	1.0370271695304345	2.0832478756055504	1.984819057938115	1.652631079854543	0.7672352281341036	0.6273393754220643	1.6354903799798024	1.7028685019261904	1.156585101976216	1.953204063694322	-0.9236009625212046	1.8081908920504826	0.7280525308657995	-0.04385564177527268	0.9544093927606816	0.2768933035427324	1.523100501617248	1.4765238811667198	2.8017541963993167	1.395656516681266	-0.21463463770228555	1.978757348366805	2.6107210280069024	0.6487934954498993	3.2461187856409532	0.8039970131582042	1.2163965937171848	2.596089993525001	1.5556687997865666	0.6352489483510354	1.4898162387994935	0.5063838943497136	2.589185528134732	1.8782894749868917	1.878498671133837	1.1002609937788366	1.2342675966478094	0.8058538838327299	0.8646079797824703	0.3035069647859534	0.6851452413396579	1.2103621920541423	0.30713512340460564	0.3550649139432065	1.5548374487513654	1.3861775563764571	0.6591260444813017
1.499409692665269	0.7796566906668528	2.320000089480271	1.4860018053717268	0.7825330342004624	1.9969174564771774	1.879131316077779	1.7099198720915048	1.3394516087569603	1.468265968827894	1.989816877371168	1.2357347052865701	1.1709819241060353	-0.6171804749309294	1.9363908382374126	1.8807111468447733	1.016995961875923	1.6685813769019149	0.8030153339858713	1.4006114443752034	1.321053435841311	2.4291204055717763	0.49582321938752605	0.882009492991027	0.1224065535934412	2.039422652942385	1.066274149725967	2.639481898653188	1.3627971481582648	2.033806190181321	2.5891072490480767	1.7943079199205134	0.9321807756317049	1.697038726212906	1.1278828187716634	2.5385280830947456	1.3952777169842165	1.7601064145555365	1.5795520758844663	1.5937265789994683	1.4730570254621667	2.2127246479380562	1.1190403904611468	1.6746491601381936	1.628584729798444	0.43627300011210984	0.8638298674500842	2.1848255893349866	1.463179926704508	1.3673583387197683
0.9658123820147663	1.163536480788895	2.8867403022134983	1.5080522379568861	-0.9412283521318711	1.2536306741008667	1.5904687168779543	2.238109854105761	2.0580115863445156	0.4076253959085159	2.0733678606422363	0.9418012248080354	-0.17180326091950932	0.3099813998322175	1.607057161979297	2.610671730285574	2.05830006287476	2.038937477589956	1.0183511278490538	0.9140375842163738	0.6661422982316072	1.2810689255118928	-0.7391563856249274	1.9142306618096827	-1.889231953793054	0.744139500081298	1.2064316322774238	1.1360464917023145	1.5429531454982754	2.1522409555232827	1.6836118955439394	1.4781913375488298	0.7118326995570707	1.3963762033745453	1.334063279350248	1.7183169392561337	0.3765541820444252	1.184815954711174	1.7822978317726597	1.7244674218919227	2.0960290901992624	2.9950616150065597	1.5826610915241728	2.5702994946274282	1.2847924994497648	0.8777823490332143	1.1343161400252015	2.4486353861139807	1.163024602402348	1.6310483305486962
0.040979356467960755	0.9678917555110164	2.416146792411521	0.888287267142611	-2.226989381866637	-0.09005567737640566	0.703408870157416	1.8812384617439712	2.336254263197519	-1.1261771707948907	1.7806674445035575	0.2530364121605341	-1.4623029437350519	1.3144191387905841	0.801738007141767	2.4817033684046663	2.4156308551125156	1.7378635666669975	0.598650441383788	0.1937366162094614	-0.22578255261864996	-0.33764099053302465	-1.7202821915005337	2.301686900661107	-3.0865847350922464	-0.6985541983298994	0.8816225103463322	-0.651103504150291	1.1364567514294837	1.2038129498253867	0.07080438112663714	0.515369559858088	0.0219834203188066	0.3972476094676084	0.7829549554659033	0.3069402458109269	-0.8853024251215759	0.2699192203712579	1.4314494381728347	1.44168030059891	2.1882047576420494	2.6581437155542145	1.3778113882909733	2.8176393811958307	0.1540119928981976	1.3761233764690095	1.1124500133053352	1.9934852648324193	0.4617480903415941	1.1875877899361325
-0.9686762924222233	0.2007638805388223	0.8998955382604362	-0.24320998961266213	-2.536029498957298	-1.5882028740104908	-0.6278912984171898	0.6139449880718508	1.8143616985752855	-2.3872264612004654	0.8927343789564742	-0.6371730863148422	-2.1977395587598223	1.804286624879815	-0.35137274111843025	1.4326547576215023	1.7586092812783456	0.6877578426517901	-0.4148348406350872	-0.6394047260633027	-1.0634862920743968	-1.8820069888996143	-2.0252325513873632	1.7576161762058413	-3.0478296901978514	-1.7297237031868147	0.0930060023296617	-2.0603558207596344	0.18163070763119532	-0.566463579319404	-1.7481226376938992	-0.823652737621611	-0.8814214397816191	-1.0980389368072336	-0.42860603841823625	-1.3233353194727082	-2.0067053361287397	-0.7843126527293742	0.459016063124535	0.6577866456493975	1.418198916047801	1.181126788192413	0.4940284296279156	2.068650080834196	-1.372691015957622	1.457601492025372	0.7873740619187746	0.685154191814859	-0.5718011331924978	0.09054215552324402
-1.7876732418271883	-0.9006533473815527	-1.1794391451057413	-1.4595723030324437	-1.9342035280326788	-2.750640989016497	-2.0615972014487287	-1.1098499329908262	0.4328529682563369	-2.7813393419715853	-0.6559289902052704	-1.422017963306657	-2.24871969262458	1.4942926932884115	-1.6136978161230568	-0.1962225026839161	0.30283540470965614	-0.8909455431847585	-1.5969323766906713	-1.4973443260700432	-1.6822355448587467	-2.855290106349414	-1.6339241151916246	0.4514823776569225	-2.0916592164861556	-2.1039316571293587	-0.945815055489685	-2.731046962183011	-1.0252457036571676	-2.405922629916463	-3.2101188653687687	-2.0141147677731293	-1.6751250919835563	-2.5522642557210493	-1.818065589597445	-2.7529398023319582	-2.6705891847431613	-1.772545384730012	-0.901428638351513	-0.5392101467189617	-0.16330117121319704	-0.9054566957563281	-0.7599719666641538	0.38915082602572776	-2.731847137251166	0.7190994508931585	0.1771917080347909	-1.2455260796603913	-1.759947236269273	-1.2903762826756426
-2.291792781013054	-1.9776328883883798	-3.0727161932191684	-2.274038259252397	-0.9702774997903492	-3.293437046387835	-3.2068684987915517	-2.6004635622936467	-1.4832243660329387	-2.2377660228131497	-2.5925846246137985	-1.850840259605958	-1.8358383959226485	0.5548534307119797	-2.7023527656038695	-1.820587151816663	-1.3083157466690207	-2.5580276433161746	-2.3776153228401125	-2.2925878482209483	-2.0625661346958757	-3.0730137416068213	-0.8972032986132998	-1.081262582717528	-0.9736953415636009	-1.9566890318122148	-1.8890348715288132	-2.7346730354145765	-2.0558600084520373	-3.4922732040287494	-3.9418684166410225	-2.5536873824237003	-2.119487929073401	-3.3869609643582628	-2.797916860793751	-3.64889269813117	-2.7487337638246077	-2.538112708392013	-2.184357892685624	-1.8713094101575232	-2.0959198147416784	-2.802351920640256	-1.901223892547242	-1.7314366233363399	-3.4922465553278585	-0.8654751569624044	-0.6380856304468726	-3.229337290122868	-2.826533134452465	-2.4418429439339078
-2.5040732400607504	-2.6787623876637503	-4.121782628544983	-2.412165105073597	-0.26644337416577546	-3.2362025358352096	-3.7764788178571407	-3.3012972254726587	-3.3347305492956543	-1.2120831019405052	-4.309279086638545	-1.8556153968156104	-1.2846601279601655	-0.5253551501711045	-3.3673958331291223	-2.866777701029708	-2.3747421396030304	-3.813917912725209	-2.3846381943533683	-2.9022565360499466	-2.233525475231768	-2.726791863998202	-0.2824487860800928	-2.2226091981760403	-0.33725945269919666	-1.632384199554998	-2.4039844715279832	-2.4347004733224953	-2.5512585596558	-3.414764505806291	-3.875408459049833	-2.242118909390463	-2.139663049152026	-3.3247526177407836	-2.9995093380341142	-3.842213053703976	-2.333109583877875	-2.988443075330295	-2.9025606879130748	-2.9489901130969907	-3.712957125328033	-3.8463178733980468	-2.498913088871625	-3.5839803127587087	-3.523374294883332	-2.8350430910581026	-1.476457407575352	-4.581768915010941	-3.462042233190791	-2.956338261227548
-2.4999485709473883	-2.7701399735112053	-4.057333165776046	-1.944932518787892	-0.12109262176020198	-2.812005871289416	-3.67824173928345	-3.0608511938639587	-4.513575896794364	-0.3330072253692113	-5.115963581203104	-1.562217091434361	-0.7846431434791533	-1.2568732413877008	-3.463251024147372	-3.009137282330608	-2.52699061454921	-4.279247852847847	-1.6632871339564979	-3.1829845925049476	-2.173707656604227	-2.2118724376726058	-0.08651376090194933	-2.5795964226802823	-0.32310704218115693	-1.4231336589375603	-2.314950446190216	-2.20252407942692	-2.3921724975255954	-2.385964706670359	-3.1943602647836467	-1.2926299250723234	-1.8104099596987793	-2.5502155645564013	-2.444974648889191	-3.3496247662334286	-1.6678902803553755	-3.0888450518541886	-2.790563921212837	-3.427000188533384	-4.468398641780795	-3.8016715528355687	-2.3703548224155204	-4.559493079681318	-2.9593604943741756	-4.431891752411714	-2.0742854298000846	-4.823354653115101	-3.4412062839566517	-2.7169931030856276
-2.31558846759858	-2.209560341860556	-3.08615141809331	-1.2065609297240993	-0.3858946876897651	-2.285200971099983	-3.012337895402599	-2.1581244834578994	-4.688950948359394	0.0326658576894573	-4.624303148081381	-1.1941352617662293	-0.3428942317574084	-1.4340727298908764	-2.995477382035396	-2.2952777489251397	-1.8934460441229126	-3.835590361048056	-0.6313713175013139	-3.042517994170098	-1.8105230772810668	-1.8476085153799406	-0.3058117336045054	-2.145668642810422	-0.5925754850786292	-1.4074657006019116	-1.6819854715688494	-2.1932508812523293	-1.7464094614203796	-1.0623546670158517	-2.1868482804082157	-0.20824442378353475	-1.2772524718135665	-1.5795200455571636	-1.4835939526685096	-2.358946476158738	-1.0235000143900563	-2.8575041578025826	-1.945309919219066	-3.1704536562145225	-4.203404534628251	-2.894767041798081	-1.6529598763891065	-4.423721773504699	-2.044604573484382	-5.0034192356126646	-2.1935783127142665	-3.921649609924986	-2.742183101200822	-1.9183781553247603
-1.9335038407759428	-1.1727696054162955	-1.7394880637737613	-0.5667151728581188	-0.6615621180997749	-1.8129358059365872	-1.996192461816554	-1.0923585795071484	-3.9582609145121572	-0.024969252700719303	-3.0213203091966347	-0.9389110628405817	0.06748986987903655	-1.2121573532585777	-2.123263948445406	-1.1133481018332356	-0.963477685004147	-2.6810084107197496	0.19200491900964853	-2.5156383819170864	-1.117607271358303	-1.6890693108580466	-0.7184643543874295	-1.2447856516033766	-0.6921046625561711	-1.476577182894697	-0.7786306903429014	-2.313359929185523	-0.9680095780214727	-0.11555476313105147	-1.1168080995888607	0.49875243066686537	-0.6747506871423302	-0.9286210477923631	-0.5591622544523607	-1.1845233053338915	-0.579151431486758	-2.3657524008743698	-0.7791421924654364	-2.3394653245280743	-3.202336597341406	-1.6140899298727045	-0.7195400094365352	-3.406882832621579	-1.0062637469624045	-4.375142922382963	-1.7628534599863885	-2.308430038363272	-1.5906874825224486	-0.9257232016050059
-1.3431567606779078	-0.014078459889420216	-0.5832994946944081	-0.21690002269609096	-0.6292919102956469	-1.421775247425427	-0.8708414099881749	-0.2886385280958003	-2.7755899246471927	-0.12765332549473452	-1.0307567130585706	-0.8570127090259427	0.3440129832701502	-0.9483110480226888	-1.10781313429471	-0.01455600975688921	-0.25902439068389643	-1.2697697051793444	0.4965284255351738	-1.7750599554580528	-0.2128166310403908	-1.5515085527458778	-1.0770158606053581	-0.3179347712731699	-0.43990814326575506	-1.4844549111830312	0.026905132384745383	-2.359284231015564	-0.4050295330898625	0.1521576545902638	-0.17495485769545466	0.5744539327846485	-0.08763427936708602	-0.8052845901149414	0.03396382203179256	-0.18264776033269703	-0.3686375356390361	-1.7274091198965347	0.19445393299071428	-1.3291099021053907	-2.012745441538399	-0.4284355609779556	0.018687607220361918	-2.0651028447286794	-0.030834950327709755	-2.955215532749041	-0.948713283925692	-0.6528537398922409	-0.3806857310886988	-0.07018348818199147
-0.6084777209310194	0.8492656341043829	0.04567831590716457	-0.10569264295497784	-0.26292226823939635	-1.0696304656768985	0.1634181552763366	0.09702397173720623	-1.6962880446497037	0.020829521470857856	0.4513056928199312	-0.8748203877861981	0.2669259411874434	-0.9302849017708159	-0.21965038099442177	0.5383655844111226	-0.03543189856078269	-0.13805064204383913	0.3268171711940087	-1.050847852677048	0.6492898605784565	-1.2079108020887892	-1.2516781218067918	0.3086081646108978	-0.031074612870620286	-1.376688594074769	0.4401756883619696	-2.190985353316761	-0.22424612543765265	-0.0895593560049824	0.51059742592522	0.12560985485405046	0.4395276200523683	-1.0257694588239927	0.26512493570431134	0.37153952603360074	-0.3049379715899264	-1.0632321297304341	0.6228640635876959	-0.5786094022233859	-1.141141404569532	0.40623714715342385	0.31855143474487213	-0.9898610511266185	0.6974387993205236	-1.4919349739556131	-0.08665792722355407	0.4805604829023891	0.503290334955642	0.4944133255574119
0.12771635267463774	1.1051520358245281	0.14562585721061008	-0.04243467498204183	0.21148037333349554	-0.7117954444163543	0.9676646117006195	0.17631418980331923	-1.0841327594431647	0.37401832054890694	0.8430309580248783	-0.851054212560214	-0.29132858737676204	-1.1754465487370849	0.35736990843517674	0.3865307948984689	-0.18930550307041746	0.3290245920882713	-0.015101483616286196	-0.5039856726473311	1.2078426183644042	-0.5962415016586065	-1.2362547806124116	0.5463204155808423	0.19211688324496856	-1.1971273563627816	0.3819401208201997	-1.8071816765541613	-0.35081430383749024	-0.4064612626291059	0.8646830105754904	-0.4870308457780717	0.872012492124078	-1.1939638653673015	0.3098979752953858	0.4046561931429909	-0.25672812655045835	-0.4519319954729721	0.4738901447730546	-0.3469961560293307	-0.8028723515112278	0.8683863374221487	0.20941162185447332	-0.5206213370977796	0.997664631046736	-0.628099180278605	0.5023346068093308	0.8889789257828498	0.8667675311381078	0.8010608467177699
0.7127789154187191	0.6977144907410151	-0.03503396405852781	0.12778672284568138	0.5357432799177183	-0.32000196306302686	1.459391521065195	0.17114313804536016	-0.9493218864572442	0.6008112790424124	0.18796069770525742	-0.6711652432272479	-1.1408466556617995	-1.4230162785154103	0.5796537005460134	-0.25428484954828057	-0.399505365160807	0.0830289112418889	-0.22072156612502472	-0.1433776646116052	1.3560592332075954	0.12172319573368678	-1.058474055899427	0.5153397099106821	0.08196569612651923	-0.9930436728875006	0.026819132535798366	-1.291941119718582	-0.5524571253432786	-0.43823721796145204	0.8891369021822151	-0.8816663800550855	1.167437360793966	-1.0000733112588054	0.38702780356822825	0.0910474911853859	-0.12802937083304491	0.09702239340825965	0.0036069104199761945	-0.5852397024597737	-0.8621317163763167	1.0594112603593113	-0.06270745091347125	-0.6105660619058205	0.7817946448987798	-0.5321653666680699	0.6916533684298865	0.7593145350811007	0.780292431517971	0.9665353457152079
1.069668128661821	-0.1258071071752201	-0.19765968600106454	0.4104812104619671	0.6200515828352745	0.1288702691146473	1.6086186228929498	0.2320722854672497	-1.0046706411082396	0.403954173792864	-0.905493966575226	-0.31845695422014675	-1.7690522174654821	-1.3123374279827895	0.5289705224278992	-0.9168732871254048	-0.37792604112146727	-0.5596206085762218	-0.19245238854123092	0.1483287021957059	1.202895415759119	0.683620215621761	-0.7103429983371936	0.413073438266889	-0.16389502535075545	-0.7302458215723113	-0.29426457452565374	-0.712937162513503	-0.6099875361151759	-0.12606341493876985	0.6925138659903958	-0.8675217147907186	1.2841938456176731	-0.4264495006304625	0.6058553081191933	-0.2292696148736962	0.0997093611360961	0.619301451257141	-0.438241234247523	-0.9859057083347638	-0.9774426405431061	1.0702103854790526	-0.21695407015708212	-0.9081923533121716	0.169849613244594	-0.8406885021823824	0.5989572001495745	0.47184097569318	0.5014842811767986	1.0660450809890174
1.2251360171411967	-0.9204171741914552	-0.17967229440271723	0.6787330112751628	0.5674120682013459	0.6448857352209882	1.4446421055768148	0.3560812294650506	-0.8926985933886206	-0.175874488317097	-1.656869186853341	0.11257277046168697	-1.6325986662594678	-0.6278052014557763	0.3416272286406137	-1.148407217597251	-0.05637017649937415	-1.0883599395439778	-0.07995822121452485	0.4937343898023633	0.9800994399876448	0.9221238415438009	-0.1747711072963976	0.3764970557613848	-0.17339086363324166	-0.3135214648433899	-0.2881908068822852	-0.07950445102619447	-0.4626295627688202	0.30485169510505483	0.4677179777234785	-0.5190524309017929	1.203440008526839	0.26799664476554463	0.9121787621444123	-0.24054117723659152	0.37533791514512566	1.1292325189272097	-0.6346049102697517	-1.183766720007711	-0.8461628253903054	0.9227285527318985	-0.13064647113380257	-0.9967731401415102	-0.4939491129297434	-0.9443170018675812	0.4691986420998561	0.32536379022268563	0.29544323661550387	1.076602907645376
1.2560405449007612	-1.2635002967454307	-0.022214658973127983	0.7849563322800681	0.5291967485816446	1.1818186038895782	1.0594873555205475	0.4373109535847809	-0.43298440192641174	-0.7365078025018498	-1.586754862561836	0.46742466718378695	-0.5683821267807387	0.5388364515127464	0.127319541764344	-0.7766411564665255	0.39623198448194114	-1.0922396445884206	-0.12750127967167627	0.8943537927084988	0.8630580694344319	0.8729650238131555	0.48458259862598935	0.4156590969847751	0.25454430129126265	0.2972681849881668	0.11538432493817635	0.6020713666238025	-0.23362648895928223	0.5561534851237148	0.39510031081585006	-0.09066626781824681	0.9426176075300906	0.7474356109961138	1.1457195695528803	0.15352957183765292	0.6190256421959164	1.5619334512053158	-0.6117524006077705	-0.9826381354557606	-0.3925183873286794	0.607344071877378	0.08464626500297627	-0.6477976922432094	-0.7933305840840765	-0.423361354490631	0.4779525376077782	0.36889218887111197	0.27217270255927517	0.9189069789147766
1.2019438522686148	-0.9735434212100038	0.1039382555271567	0.6676629314962299	0.541482278245351	1.6039378275341256	0.5874468177486336	0.38599667260493103	0.2665495766927028	-0.8091183726235722	-0.7721658318700713	0.6236062263908589	0.994387449331964	1.7994213648143813	-0.07277660347612377	-0.016875675259652712	0.7079153346870645	-0.5086897709921744	-0.4596252918853306	1.2014322345170203	0.8464345208927275	0.7140122923525635	1.0789782914497024	0.43804650243760185	0.9300240350290292	0.9844611778349077	0.705607594938938	1.2403189088149948	-0.12160041499228096	0.4838239871104885	0.5213919635556289	0.15505106754942102	0.549821087643113	0.8232454580384506	1.1548061002250305	0.7570973443442318	0.7676534428919994	1.781390594869716	-0.5684479601739512	-0.46394238803224885	0.2077949285423814	0.16064301658546318	0.17956515999029843	0.05696850642559056	-0.49158215182201753	0.6589074779340257	0.6047870239125415	0.43730460232216556	0.3463713612878703	0.5524869544146196
1.025522641389329	-0.1985444067505243	0.04985100898579641	0.3748525763310175	0.49765979665686483	1.727246055590858	0.1577188796189968	0.21364803485217126	0.896269352855749	-0.2439861262831788	0.26310777208444425	0.5748685371204433	2.230333394498987	2.642423100316061	-0.2683709096328655	0.6567074164766232	0.6805861528623237	0.334352526560041	-0.9680447908761161	1.219395034707218	0.773732170975998	0.5954796932070451	1.3739140798991518	0.3292254732274537	1.3799905746385563	1.4953443442059688	1.1112259964091868	1.6426631900853637	-0.23576498663387627	0.18046111742279014	0.7085089304955108	0.09539229133177185	0.08764767063208874	0.5481920644403174	0.8918740753014565	1.194785422257619	0.8025338566697617	1.667543026128043	-0.6849888844677884	0.09006715748089604	0.6641975287360683	-0.29578666696872924	-0.02693416124272309	0.7968231607681285	0.29197090829109745	1.7988397853623117	0.6740691715094989	0.33958992446179126	0.3383236535089557	0.04392448269021203
0.6645836529055487	0.6819333013346895	-0.18868493599994574	0.005751036639619928	0.282949500019695	1.443397832073972	-0.1558328094511761	0.024497007206412805	1.160245835089793	0.6278118663336328	0.9277237729376949	0.4531034866774173	2.4354849584297074	2.673635264143701	-0.4651088187003918	0.8074044207486929	0.29737274325516755	0.9251902608876613	-1.3791322289066268	0.875501190310783	0.49475407717751624	0.5105002652562164	1.2557707532915614	0.034290318467667995	1.2160755916914174	1.6007378120572875	1.0405397345659122	1.6187335345368956	-0.4953010530780805	-0.12262019741727774	0.7129911031569142	-0.20527287055254298	-0.37626991931276155	0.14091635030912633	0.4396313938890385	1.1514603779181296	0.7534401703938106	1.228447157122446	-0.9579774206019	0.4004632389938969	0.7685821336610571	-0.5966157025907652	-0.4795412250336619	1.221408621216674	1.1295027558516966	2.3958307150517157	0.5290122336989224	0.0448056618707953	0.1357661614689097	-0.4457080392068538
0.13847725624212362	1.2805967569554142	-0.45665656900317164	-0.3599027166402087	-0.05526057065083773	0.8452588210000608	-0.35265564990429826	-0.06699823492124939	0.9713014941855983	1.2060041089152502	0.9470225807006644	0.4589924031728169	1.517355980279871	1.804357805599823	-0.620005593597037	0.3177444446225101	-0.2847316152669052	0.9026504810840843	-1.4454760962987605	0.32799087983803016	0.018280892014098157	0.3201477451901139	0.8516391938893978	-0.4013546929713089	0.4724094342527585	1.2761542815721234	0.49091084282945413	1.1394345880559786	-0.6719455955594102	-0.2345105778599601	0.36225861430367434	-0.5550126140636016	-0.7648587382555284	-0.17258268118047812	-0.034019419782111794	0.5875080399625329	0.6847314896728155	0.647500807043793	-1.1873093120713871	0.3792434193317004	0.5253751134130092	-0.6285444242292789	-0.8888075344943346	1.1628144267333693	1.5515337785764405	2.158338394064539	0.19542631094152269	-0.27547272389060606	-0.20354957546182995	-0.7444717371470393
-0.3858326566400091	1.4103438470654899	-0.5391327962214622	-0.6767788011096317	-0.2703237716556603	0.2362401816587705	-0.47471524244601365	-0.019177323540902895	0.4991407540586091	1.061984480539251	0.5028861844409644	0.7266597120561245	0.09304542601312708	0.3015469394466547	-0.6450180949683509	-0.5269581324049973	-0.8239702370417252	0.3011219925386159	-1.1169571424284082	-0.08472879037130147	-0.4713452941867841	-0.08437524958200535	0.48030567103413235	-0.8435843123136366	-0.36868059564237726	0.7539089662442072	-0.2193255965121388	0.4206751611054649	-0.5536208980931951	-0.12228830470362471	-0.2904079619204477	-0.746502617213017	-0.9850601050415037	-0.2721168412899687	-0.35631180346724833	-0.2159427039662231	0.6711876996924365	0.20777983060022598	-1.129065853893293	0.1716681980504092	0.14008887130546444	-0.40994878585625383	-0.9196160760187808	0.7219683273171055	1.3589365591598552	1.2955759482985671	-0.10606460011517548	-0.3736921611587687	-0.4819416475097749	-0.7625434574127841
-0.6447639547690602	1.1478900506180074	-0.30523538178445997	-0.8889286152108984	-0.07595037475871015	-0.02731976874326459	-0.547729072790589	0.11733008166055388	0.05101538570801331	0.2748315008270738	0.06003591482129552	1.201681795962338	-0.9055137418811096	-1.316969102549981	-0.45875091274419616	-1.2133154904824728	-1.0968554650429057	-0.46205828084448675	-0.5673957504022362	-0.04352229923973418	-0.7534752438923256	-0.6208525300719995	0.4379060946706571	-1.1203794923998618	-0.7071997811168913	0.38271947119195937	-0.6363471304642548	-0.16044457346515859	-0.11444201507215761	0.10903118787977349	-0.952488228931872	-0.6522010608495137	-0.9399539096650176	-0.1464641107361382	-0.4194958993186685	-0.8179765815386911	0.7679491619396516	0.1223134363063371	-0.7010343892778568	0.03162831454903743	-0.11323036073145151	-0.0912960588784479	-0.44108171997591417	0.1871346349489356	0.7563248327924269	0.3693974389578739	-0.12217972493044933	-0.11835013231954157	-0.4991946936435247	-0.5292842233136416
-0.4359077220101014	0.7267729824823856	0.20007689898289094	-0.8875228635360817	0.6042682770630294	0.22206904560008509	-0.541660366149665	0.2503526524799299	-0.12213417572552164	-0.6043307140627273	0.02361806984880937	1.6240421752096958	-0.8615478198295803	-2.490940449852709	-0.04892106586146181	-1.3215678809133113	-0.9662407816723315	-0.8557785195730039	-0.06191008573740125	0.5260587597821447	-0.7538542726834725	-1.0055103859284535	0.7646981952661939	-1.087630083654259	-0.2738722149390077	0.3829885083947809	-0.4644356167526959	-0.2856698195904459	0.43891391783546563	0.3358466252633108	-1.2490340908567736	-0.26054922446816675	-0.5683590090598661	0.17429612436400418	-0.21040492764595037	-0.8816923659199893	0.9795902157902033	0.3796719286888643	-0.0802083948241245	0.12996248866282606	-0.05261765507029743	0.13318555449440014	0.3479781294279168	-0.1493702739766121	0.20270543259898324	-0.08381771897849448	0.21884188262703855	0.3983495529916373	-0.19433930623263004	-0.15315492041930573
0.2196846203046765	0.3524054019101554	0.7774778227490936	-0.5406436821677908	1.4986886639867125	0.8130375530945994	-0.38842472778874965	0.31859010659185877	0.04129181014311628	-0.9474115812342598	0.4733352237038746	1.6547209305684647	0.10403533692346707	-2.8377605178708807	0.5010550484378922	-0.7815842977084363	-0.40698554513156426	-0.5827355773948932	0.2346880303164113	1.3598061307405176	-0.6155757227189985	-0.9278964578349516	1.1788659711929692	-0.6853131401717779	0.6453888391855596	0.6803306162178842	0.22888705757052355	0.0935747740850927	0.7946110452279497	0.5249344308485329	-0.955148618353316	0.3451860590528844	0.10522726353904194	0.665566231204557	0.2039546266638656	-0.36732783565384197	1.24044651087749	0.7230900590976949	0.39634902464368404	0.4421853183424323	0.32343332212578485	0.1497858666322184	1.0293937160944822	-0.1511474364966101	0.08172817918474233	0.1036339911672277	0.7185627995873967	0.9190598100684017	0.3114997281714265	0.2603173800849006
1.0361943141528762	0.08099831379360597	1.1938463425749313	0.20012778399090425	2.097211397527837	1.3152631610953727	-0.051529655393753315	0.3268962338874878	0.42218257421523975	-0.5137964505821416	1.1455140893562492	1.0889220437546836	1.2243753151549834	-2.291444990156118	1.0426393599881705	0.10616716703273339	0.49366332806643026	0.2306443257947036	0.3694232420554821	1.9752307480065545	-0.5891466151773687	-0.2938546058432378	1.253893496292428	0.03556527262348022	1.390035797202205	0.9548308669158392	1.0470021852976845	0.7113069297641281	0.7620032374012067	0.7431176889220742	-0.14733789021567836	1.034742380290448	0.9461562307515637	1.2817234128788701	0.7173761570104638	0.4680512348471376	1.4240190732972622	0.8005249223454493	0.47133023899957965	0.7980756510125325	0.8638653132550279	0.004124454423954563	1.255154289189023	0.12355426650407106	0.4313083107232646	0.6556126335474911	1.0358712267904568	1.200043774651358	0.7994965350374165	0.6701746918395194
1.5964691660101415	-0.15345823915714912	1.3226764361644885	1.1939922863317356	1.9631180544922924	1.3270807432709215	0.40409870674231085	0.32344295185436744	0.8443642236885374	0.36649320006954444	1.6498459885076724	0.023700707091188482	1.6335149626429473	-1.1055289309084742	1.430627182152875	0.891904030478022	1.549855118032894	1.130597532614993	0.5552907341986362	1.9496934502317584	-0.8213069430596616	0.6508386284764159	0.7317722178839616	0.9258128145057428	1.388016104097106	0.8847499788021923	1.5290505358105468	1.1556503968231508	0.439809926938879	1.0669208464483508	0.8335632499543298	1.6734701771898566	1.739358245314047	1.8929032232717844	1.2267922552611064	1.2515452124297028	1.3919131474000288	0.4022699845612547	0.17851845700945518	1.0482583496599478	1.3755127817550685	-0.1217034192904618	1.0161810951518082	0.5113906058205373	0.9318804340114413	1.0847541453059575	0.9517359812833113	1.1743588292767382	1.0999171672405423	1.0986850760123856
1.5926927057684646	-0.4012954699523301	1.2129051739062446	2.1093556428905154	1.0400183629675537	0.7797602853123985	0.8053239511595254	0.34781135734024027	1.206611219385102	1.0340533735375197	1.7479332062400843	-1.1446922054613475	0.9803451713646822	0.27430888654270114	1.5846925932321632	1.279509060496459	2.512127838043214	1.6474236787704897	1.0043365553622552	1.188100257856782	-1.2127260668700373	1.4301931853890546	-0.25341612114916756	1.7869586571709808	0.5652594513288471	0.4096149240221054	1.4699807393153494	1.1447292769034305	0.1936352940157408	1.4739737845332055	1.5858728809272746	2.14622819536919	2.269633942192234	2.2747522575311687	1.656401742464691	1.7215300907750968	1.0693852511319701	-0.371558835979456	-0.1385163526204127	1.2089036946089782	1.7350425986332192	-0.025551104364141847	0.6839298600724631	0.8799893298924072	1.159826955199608	1.056327658191063	0.5701033158815728	0.978938962515429	1.1940473964841338	1.5736746832904085
1.0224166653181967	-0.5772715677940768	1.0433128520857324	2.5659124653443937	-0.26785019787197534	0.027350805588649326	0.9514531433057963	0.3989149556206079	1.5212157263577737	0.9891052244072568	1.4947776553916534	-1.9177574974897456	-0.3266215979971225	1.4039700076028088	1.5070319701184345	1.2975039832040194	3.1330866290037904	1.6007895766605342	1.7591611437102035	0.0066258557874246705	-1.4688436591253098	1.6266335915777936	-1.2191723469039901	2.4360805702334107	-0.595728452613429	-0.18968841174904955	1.0680056400907256	0.7192236415689768	0.4336832702396594	1.8118440568794978	1.8790113387366179	2.3682122313324148	2.4125333140255574	2.204538089454298	1.957979488341317	1.8456202444522767	0.5081430773105916	-1.1386860003857737	-0.03678307477020339	1.4588617048081842	1.9317206300903367	0.37564815579359856	0.7673705345454104	1.2044861346997342	0.9124416351894455	0.6204714084134612	0.28187733098326817	0.8310875987940247	1.2014579290019456	2.0625307860357402
0.20537869320343297	-0.47648501544825667	0.9960749421198293	2.348330823698055	-1.3141027739454612	-0.3714565092147533	0.7408846168482026	0.4475850233609299	1.8396040035594072	0.26314493713579457	1.159001644127181	-1.9765316676872147	-1.4112771049677593	2.0093616061872512	1.2529375322054064	1.224745164436357	3.2514467443240633	1.186971221765775	2.6386646939668075	-1.0312363518487626	-1.316900302308143	1.1550579362248892	-1.6350639318871523	2.7572128115279835	-1.3856964212668976	-0.4687919534174093	0.7821999140226612	0.21288627969114185	1.3251962256022702	1.8784211477107857	1.7585199467023829	2.2943420989447865	2.1830060393407273	1.6179722223633761	2.096693720451908	1.7656318463445437	-0.11002934093975515	-1.4566351887627356	0.7147871578343667	1.977771974723646	2.0257954350992318	0.9747435344065145	1.5348605128009312	1.5334139516812773	0.3569588958602767	0.15214424379329272	0.4883832716225392	0.8540931654986383	1.2693799856000059	2.450375053546014
-0.40050201926535905	0.06570665779794474	1.1356986471157409	1.5476528895426467	-1.5923377082390677	-0.04706423790599731	0.2576771065380708	0.47508898587360693	2.1396674873948265	-0.6047706778605002	1.0008510629056626	-1.3677028196095942	-1.5401270960415876	2.056081477634714	0.8844741201084497	1.3383542437521139	2.855612851662683	0.7975357939487434	3.3312115377898284	-1.4337809001644313	-0.7245891404106353	0.32651950437906013	-1.2776850350374398	2.717165764743583	-1.3431067995882433	-0.1392582295233885	0.9874092709969196	0.016937709682933625	2.624640563114127	1.5607364301455084	1.4623346457681599	1.9312206087424455	1.71203723413144	0.7056857335244282	2.0399933487381623	1.6365637454707906	-0.5488158631444081	-1.102784424823436	1.9346788637174093	2.744424910336073	2.0665943986105613	1.523085197475031	2.7654259810903263	1.8836435075823719	-0.10816026992088762	0.05237964865546502	1.2705247407270948	0.9870315175170243	1.4509950088100552	2.581978862675207
-0.4720510581951977	0.9871506610970276	1.3731822528900177	0.519298722286749	-1.032293857676952	0.889763870296645	-0.25319694057704945	0.49562826524902365	2.2818772240703034	-0.9683872583459695	1.080108716298218	-0.46528198115350355	-0.6124935622876694	1.7025771743153875	0.4452362949568608	1.6796392060112828	2.085769969773534	0.7139132686345291	3.568777779655076	-1.0619480220963315	0.05508429671231691	-0.35215327269415164	-0.38811570568137366	2.345950210963426	-0.5365915797372524	0.6989893207957152	1.6680868531835595	0.30113682858271956	3.7656048554218575	0.9320939419817248	1.2215511862497448	1.344562856686824	1.1667372343780746	-0.15034001135007272	1.7636376446678115	1.4973029970296494	-0.641767827149408	-0.22798851888671415	3.088293972086929	3.460639416621711	2.0374070633922075	1.7751094792783848	3.8238043836281848	2.1614969258676293	-0.16943505482702936	0.43550628154344107	2.2535774768133265	1.045266055812263	1.662515551169196	2.3423225264685885
-0.009045348826025793	1.9445408496045935	1.535166774528552	-0.32959107760929335	-0.02039044545777462	1.8825574142941828	-0.521967514751205	0.53824945740653	2.086151997889594	-0.5513685498478783	1.229412738819658	0.27250008621135696	0.8045811213641213	1.1808358938548087	-0.0281274447471705	2.0151747720046607	1.165791035534315	0.9072554876568331	3.2680174813631053	-0.19987041686608695	0.6574458956502888	-0.5101428656993667	0.48463309284778827	1.7050962651597001	0.5249936707462737	1.586465412900833	2.3800005216883267	0.8868608140125525	4.159889251368064	0.2338699979316459	1.0962214242193113	0.6511702567559071	0.6655796934887358	-0.5869497249122118	1.2748197072189351	1.2711734413596103	-0.39344408556770183	0.7230278095293046	3.586509123073848	3.6858632179586017	1.868316463982575	1.6396631747484918	4.036148354043259	2.1873302429729975	0.155463700148499	1.0330057945728672	2.7954564359810155	0.8803977027083318	1.7464102704959092	1.7256811358257542
0.6817812526669499	2.4668135469589365	1.4863447912301073	-0.7838767482261598	0.856551452186868	2.285540850554057	-0.4209035665450142	0.6050012225464828	1.4809637107940254	0.35268829395663176	1.1991603334964593	0.5881144385916901	1.892961814816738	0.6801671714434101	-0.47551744042957794	2.0198425416310832	0.3023054929548526	1.086864991601582	2.555958423573621	0.6260421671888291	0.8702878871378801	-0.14806752959670866	0.8465907418456641	0.8726019675415099	1.2591724216558196	1.9845041034759996	2.5277463327199485	1.3615703245225637	3.5357101919981098	-0.2525772089876453	0.9618118156262451	-0.00872345165207731	0.24142744448984008	-0.48320784794042315	0.6361019819197004	0.8811053868837979	0.01368556585649199	1.2771683163502638	3.1391633243870114	3.1143335257027385	1.5047737302458069	1.2388907252614736	3.1278253211446727	1.8183097025204535	0.5347080845655182	1.3839836284041869	2.396813867043127	0.5125260348079038	1.589424595940207	0.8524028049056804
1.1920772294548583	2.2384848087812683	1.219861708713662	-0.9241584773493445	1.165008819483029	1.7999817411755143	-0.050312146947073144	0.6489677919530097	0.60868891940324	1.1004635772565245	0.8574599553054187	0.55662920978335	2.1299740945234165	0.2931472845654046	-0.7998133036962395	1.539967465305959	-0.3882920769399614	0.9502359377270091	1.6798111818563353	0.9641612073403476	0.7833026666363238	0.3840607558922067	0.5730687145872984	-0.04564031251631423	1.3730242488434259	1.618187639446194	1.779491197450772	1.3554855922075668	2.1040640746851933	-0.36349946194291083	0.6446537959461094	-0.5109938759266586	-0.13064729038366107	-0.036012907893287725	-0.03252636152036824	0.3695680624379231	0.32445741505933917	1.2122421726970354	1.9374242394489796	1.8110182939024007	0.9776791169934597	0.8314517980453221	1.4275013044518832	1.081386011332132	0.5906643607689268	1.1729848800658111	1.059433247727024	0.13080749733830252	1.2074109051274484	-0.07398735890013323
1.2682282503852802	1.3246413616102326	0.8567414280054417	-1.0150915059267307	0.8478412242967442	0.6806024040028347	0.3210585040725272	0.6015966858016896	-0.20816543625876505	1.1696262186400193	0.2983019951426377	0.47840479468535424	1.577095362790073	0.03256750625206026	-0.893576799668183	0.7344323741388984	-0.8844890022332895	0.4374046427925216	0.8718355603672893	0.6935705011066815	0.7018332002576283	0.6460326817151589	-0.04250187133744028	-0.8979289554313503	0.9788658091523521	0.64892967517179	0.33121405992928	0.7901689651566448	0.44910056508241675	-0.1397036938836068	0.0945077785443279	-0.7830973268469011	-0.4703661049150346	0.3765884523089444	-0.5857381594024216	-0.08784656596904879	0.37043859937863943	0.6697506246833418	0.5484249084715997	0.23328749324407683	0.4188964098826786	0.6456218605914245	-0.30918492818340737	0.2097962595816864	0.21066217004767485	0.46937819049446583	-0.663649823385152	-0.0392689149461142	0.738029944422745	-0.8435774308449671
0.9510024325838937	0.17002001559313748	0.5608285258566597	-1.260757906352789	0.19545336411193273	-0.4384641944034443	0.4288704086832792	0.43357094889426845	-0.637636634673554	0.5310860858982263	-0.21382964900557833	0.6199939032693853	0.7408825351668991	-0.11893925563392144	-0.6964581983067817	-0.01574263825205697	-1.2063431142078531	-0.2061093662259551	0.25523726682495823	0.0651796658174771	0.8880131850797824	0.4177983974109492	-0.5267585108070768	-1.4977485065844989	0.4271574410783879	-0.4344186137776026	-1.1744360657497144	-0.06805263918705752	-0.7896578914169599	0.21059832377658855	-0.540155937558629	-0.8205725826879564	-0.7472368879391437	0.4548389577808155	-0.9088279093132742	-0.29558885905408677	0.17952312376236151	0.035272640799059986	-0.40837659532380105	-0.9981607392202267	0.004420368627530349	0.7309264596549299	-1.347140036667666	-0.4608645803923479	-0.34480765339154573	-0.30604988561470886	-1.9795278369468774	0.09848495168027695	0.35120970705257826	-1.3121098055744798
0.5136957991773339	-0.6488375627942847	0.4328559887226966	-1.61282694890816	-0.3811936438003241	-0.9749000176432709	0.18632273484198342	0.1968183955369989	-0.5397548132414592	-0.3425867439980137	-0.41642814079596374	1.0008032277822594	0.1578449991902075	-0.1763973630799121	-0.2454429812505806	-0.3644300391987943	-1.3567532148839943	-0.604156336589363	-0.1658476001665725	-0.486717231462543	1.3323618936039727	-0.15646279408555336	-0.5676188012429442	-1.682908916058137	0.02821428185876304	-1.1213470581313665	-2.0339067665864476	-0.7794370246821597	-1.2494135444576093	0.44647073782929175	-0.9911215171253277	-0.6789973720552237	-0.8899758847727807	0.1752713531706301	-0.9677786136599875	-0.19069306131446356	-0.04561404598990644	-0.3229159616128859	-0.5976781501172594	-1.4453688133466691	-0.141710191989063	0.9289717220076497	-1.3976087179489738	-0.6804874878130669	-0.6272659012668147	-0.6659499280228254	-2.3315897761508206	0.43671381854150526	0.1433046492574291	-1.4399066900485622
0.25107277743503226	-0.7670987593615527	0.456403758973105	-1.784001875303333	-0.6047483047405788	-0.7776671821401723	-0.2602574488175253	0.0025386720363286186	-0.060743932113571965	-0.8231176136987698	-0.2164922761574753	1.3851616985867394	0.0345161105554059	-0.1584753752650163	0.32131706580076475	-0.23494094816097366	-1.3096869119696175	-0.5275961942247621	-0.451516321472344	-0.6331333976184654	1.7412546294854832	-0.6847989256911593	-0.21005911685611398	-1.4018696003535975	-0.11744911260424386	-1.1706411012265914	-1.9187859607839093	-1.0046227412283493	-0.9970089076391656	0.4394151448167699	-1.0451376498186478	-0.4473705427994165	-0.8426663659089557	-0.21554006517129737	-0.8226390469279754	0.08990765897326196	-0.07638626967974162	-0.2768157316510432	-0.11551054453785713	-1.0978235228019042	-0.02137558987521563	0.9860346125849783	-0.7476585590358514	-0.4346965894312589	-0.34324640172578974	-0.3930282236005462	-1.725532924644101	0.7356606718540953	0.08578399789190587	-1.2903352021924062
0.2691197067063943	-0.2459942557227431	0.5262395203278002	-1.4678514427966731	-0.4542271286515209	-0.1875492049405645	-0.6327041502398364	-0.059333295907073764	0.4508134402036401	-0.5628493163819215	0.25481451791148607	1.4798777996852797	0.19025017743923378	-0.11173549021877438	0.8185417306353276	0.13820021669193985	-1.054800436635863	-0.06408510441517651	-0.6612770042567665	-0.3521772548934251	1.7591499966233903	-0.8120120713703333	0.22206958578804273	-0.7720916672243455	-0.08779740638816788	-0.7028343457527317	-1.0693095618394857	-0.6975708506304966	-0.43002428479843424	0.23852277044266323	-0.6887096919145286	-0.21603909969888607	-0.6220111664863281	-0.40347961642897323	-0.5941437249155568	0.28828592652766266	0.16245765894903222	0.0194578415531616	0.621709883383058	-0.3594681684724757	0.23412029042462712	0.7324800972266987	-0.02509878046232858	0.04461632761709905	0.4046075848254289	0.30588580635774987	-0.6907200916454213	0.7849212109413081	0.055367166694055996	-0.9970123318034202
0.4193510866592728	0.48450915064170424	0.5295422321050113	-0.6060865646128595	-0.11189161730653163	0.2502910540572137	-0.7096244243771942	0.0003723703181253956	0.655870194401539	0.2901520596769516	0.7247253261029332	1.1773244339666797	0.291232356293931	-0.11409406649755109	1.0992120038039332	0.3852368393131351	-0.6564296816244174	0.4456128359213764	-0.8235625691591602	0.08072145546346947	1.257007252981254	-0.4645015644698571	0.39818250577014935	-0.057792073752215845	0.0067219206874431356	-0.06286665070943862	-0.11868089852564793	-0.1008526048230317	-0.010260664706800015	0.018567814851813007	-0.12393005461061135	-0.05184710945627736	-0.3273586694269578	-0.2503228232197726	-0.40290024087042375	0.19783395804195958	0.5131304215903381	0.27842033331045823	1.1488577752323568	0.21088764084197176	0.434549896561159	0.20524827462675968	0.2230692094678632	0.4187019720673116	1.1642070252563386	0.9323688969304863	0.08785898573793036	0.5368867320005589	-0.08328833611454033	-0.7145413882122339
0.4182448399503167	0.9136271412699484	0.41731840007828674	0.5029032292699045	0.18941586254626785	0.1957106517541945	-0.47078827428878506	0.06137573193343255	0.4265247217566034	1.2279595106422312	0.9346271245218294	0.648178858090847	0.1453130255919398	-0.238079166693839	1.1228689143263504	0.2597725292227188	-0.26711941999616917	0.6528980373429027	-0.9445920622155335	0.29901158647469767	0.4587610185775046	0.11593916280008103	0.22908385474571596	0.4403627797262974	0.12144332492067746	0.42062531669016295	0.32491136190576403	0.4337248940819882	-0.004203932717483992	-0.051005786046478555	0.3493531428910759	0.013269343764794772	-0.0902045116140918	0.10751428446606898	-0.31755637949184584	-0.19735456591543038	0.6752467673210534	0.2967602373231666	1.200828744251118	0.2362261857067801	0.4325959703464389	-0.3731340328982304	-0.15202505293852708	0.44164068466947815	1.438639795138095	1.0205755157263712	0.20939458573853817	0.11964456525299323	-0.3988202961576302	-0.5663428718312914
0.06444171958540075	0.7714310766720663	0.218769299916249	1.3534388245284812	0.29889548036983515	-0.2618088088824693	-0.09671594671523354	-0.02308862564610197	-0.09343389640220773	1.7384270978612628	0.7701567980070184	0.20666206382378047	-0.18491451786657698	-0.49503912965340446	0.9672424692591303	-0.20958079393014292	-0.06784796788409893	0.44293168703698127	-1.0294026021694551	0.10627399181770054	-0.20233985055203574	0.5634457550150871	-0.09386591541669707	0.5307607298202922	0.24515430593642312	0.6034306510609233	0.050692808985812014	0.6641702648577027	-0.378220801959184	0.0711557554040241	0.5005180727842233	-0.018296430239416753	0.0037420611065721037	0.37846483004581977	-0.34021087945366224	-0.7177142634129416	0.4183137780726244	0.08314102028601636	0.7973104629607387	-0.2773595837399649	0.19669820238877408	-0.7452245703512898	-0.8841559031093177	0.09282895586254869	1.0261309500435916	0.4316938007095422	-0.22752736316773853	-0.2697137110169124	-0.8606260491132718	-0.6023141109982294
-0.5995011574103903	0.17014151009896752	-0.000487486718657741	1.551125642607202	0.18874782389773653	-0.7190546398483179	0.17349688422220452	-0.30508385455871107	-0.601841455084285	1.608859266631684	0.2984884207261439	0.05383365104813703	-0.5094457203331292	-0.8066906366672333	0.7769893590302807	-0.7751628021714342	-0.16539620626014795	-0.0026520819737655588	-1.0870105912536066	-0.3815156381870684	-0.3958184041991228	0.6569959604014975	-0.28219027609059333	0.2265901704057705	0.3032609132403339	0.5278160877805845	-0.6721209612725393	0.5717792319260984	-0.8824198781259043	0.2647656546804525	0.27772213696109427	-0.11678301053398668	-0.03562777338813328	0.3574478388584453	-0.4298930670430479	-1.117209620368771	-0.22849195069069253	-0.1838684495930197	0.15016491002780452	-0.9895126195586326	-0.18461614232639065	-0.7921388578542234	-1.54757236052752	-0.4359524298971544	0.14866673188697785	-0.571954675061663	-0.7626238689751967	-0.5041363450155573	-1.3578288378404402	-0.7802639066597944
-1.294658230936524	-0.5168154450253047	-0.19407784317447008	1.0802964246167073	-0.08453754992784958	-0.8077818447517552	0.22072694155747277	-0.676309772384832	-0.8401475930404201	0.9796890265228878	-0.28929096731347403	0.10723363854014457	-0.7251829039024849	-1.0359640269011987	0.6794283426251764	-1.174521535629823	-0.5165624708321247	-0.3565114032172241	-1.116983209025164	-0.8068634317736892	-0.13658976827137295	0.4693719223700682	-0.19724486114651482	-0.26972563525631377	0.13671970275503995	0.3026287079845941	-1.3339404824329395	0.3124511586039997	-1.2394921982067493	0.32660463893256386	-0.194717986834179	-0.2340255985524372	-0.11779378722353373	0.09736712455454213	-0.5392882655972041	-1.2462517291533644	-0.9541526979304715	-0.31770043817984783	-0.5053170857620946	-1.4728154188866687	-0.562804263543306	-0.6056545105881247	-1.871441262163845	-0.87798225917129	-0.7168899024247745	-1.5056152415351443	-0.942855662706875	-0.5955324247335572	-1.7463967224849877	-0.9828459292223499
-1.6801640382517655	-0.9347469978151307	-0.35880758403987517	0.3252233940425823	-0.43788794061253816	-0.4957626162977134	0.12901114325751314	-0.9203726240255361	-0.7445125499985651	0.1615635539545052	-0.7821101179833495	0.0630488775232101	-0.9034569208909726	-1.0641510977549764	0.714250435683972	-1.316819484315871	-0.9373150847491146	-0.38503667969362354	-1.0992924979154048	-0.8090857813602815	0.2321707130999353	0.2922270425480572	0.039835533302030775	-0.6874638661244672	-0.376118978399811	-0.01250530527083643	-1.5551661725806578	0.06590771727555092	-1.3081223529339663	0.11112373231354492	-0.707170199592757	-0.31437073681990174	-0.14154934681236764	-0.12856576204078163	-0.6358137379073809	-1.129957562134973	-1.3487765757722816	-0.2715024306119156	-1.0290327873951308	-1.4852906643925163	-0.8124191591412583	-0.4085908788830682	-1.8829663854219718	-1.0544404396304263	-1.1708565072419237	-1.9574573274112377	-0.6486930007995796	-0.6532699088401689	-1.8979877666233804	-1.0701816303485399
-1.5780399407657633	-0.9791239284197323	-0.5148941102243427	-0.18068071502147048	-0.7918490181476574	-0.10726566561936438	0.11178313967683887	-0.8594644274571076	-0.45157975497264613	-0.5979130466610625	-1.0405848558204973	-0.34626112392967145	-1.1710730429418768	-0.8622837268911686	0.8140949378510826	-1.311096739636977	-1.1991853514237742	-0.09519304894531253	-1.0091515978236452	-0.27450768213379856	0.3071265194292089	0.39858738692307244	0.15882333379876215	-0.8408941309998156	-1.1431530549644346	-0.4230111444830943	-1.3200513764517459	-0.09596836093608602	-1.1322921275460878	-0.35998818266726634	-1.0732728622726735	-0.3101555340320359	-0.07058348802248678	-0.04928157134762675	-0.6978283339554457	-0.9160607363166593	-1.1822223199343564	-0.159059305247892	-1.3857816873571633	-1.0959931201817144	-0.8878031318860438	-0.38558062508967716	-1.8014762421262487	-0.9584583296600615	-1.13845273440917	-1.8021588888973477	-0.15276573304539665	-0.7784174445536052	-1.7386949962119675	-0.9495121744198207
-1.0965261596635076	-0.8200396284914766	-0.6701969176708464	-0.10968413858076173	-1.0742676398805977	-0.055578400606965554	0.33600134363400497	-0.4945233846919806	-0.1724402743987951	-1.2083550626268134	-1.0412191254198695	-1.098190529212313	-1.5085857467447852	-0.5052657893433308	0.8440938755957315	-1.3292960441150898	-1.1554844130497242	0.3084619466520133	-0.8532082237987912	0.5668426587178468	-0.06237876487879717	0.820411147861443	-0.02340706310844637	-0.7218277489831747	-1.8068865421457811	-0.9238416671009482	-0.9258534685442034	-0.23102010111780905	-0.8750117474560979	-0.8953236904271641	-1.196521056231169	-0.20170821453925994	0.038045835096365256	0.36913521131793203	-0.7023384171188318	-0.7496489775185804	-0.5866371646317525	-0.14154025759125208	-1.5823110728030196	-0.603444260909538	-0.826863266915332	-0.5535533136014594	-1.8017171622712997	-0.7214073864032768	-0.8614439583019751	-1.2119119871122994	0.10891658652853131	-0.9825585566294737	-1.2773225031445787	-0.6284035202583214
-0.5665480238470025	-0.7224583437262808	-0.8076237420396359	0.4469258047164136	-1.2272199589158546	-0.5050917234845854	0.7763947808869105	-0.03129746428365729	-0.03861740602465066	-1.6537121380239839	-0.8684527525521308	-1.8397841169301852	-1.6789764142740675	-0.11960053880190527	0.678308741965159	-1.4294451998028537	-0.8194185306954216	0.6017136960813787	-0.6962415952351529	1.266576022295076	-0.6626255274416719	1.3046972974211173	-0.4353525648568534	-0.4796954643855147	-1.9238430474736061	-1.4255392452053413	-0.7159722885662687	-0.438930789364205	-0.7030103835884383	-1.2461616362001866	-1.08076303506032	-0.014716666631191826	0.07079243649929917	0.8643763876587733	-0.6287007596941363	-0.6815296368949263	-0.0007440951918078257	-0.2783060696748991	-1.6140389087441587	-0.3251038618508363	-0.7110617166257234	-0.7704623683999086	-1.8531960308579594	-0.5055545514767381	-0.6624943103063294	-0.49408104016128984	-0.13288030950512478	-1.1897061337190529	-0.6192825108095733	-0.22021927171288386
-0.3299625501099847	-0.8158313409084921	-0.9091974116030482	1.0552704568234255	-1.2321118180505222	-1.2305310016158346	1.2123219242023067	0.2395485870469756	-0.03268193540618626	-1.8602578051574468	-0.6679572936004297	-2.1129226469321045	-1.3915896436809747	0.1935827657087965	0.27425608017243214	-1.4915636796205822	-0.34867064834433165	0.7004712481319253	-0.6451138127759265	1.4314196411034512	-1.096818074803648	1.4812107853098195	-0.789774865996372	-0.3114034433781284	-1.2879011982760953	-1.7685043889099217	-0.8164000966281778	-0.7439315695530316	-0.6990809671206809	-1.2641419640428044	-0.8071652979332091	0.177858968423849	-0.06797196493362478	1.0523166089358993	-0.48493972391832635	-0.676420294658503	0.1083975017711295	-0.4654701480415547	-1.4727830157307404	-0.4068723945121094	-0.6145816083114708	-0.8727671095925646	-1.7630209401099106	-0.40777827589802473	-0.6794738995889904	0.10540687142945865	-0.7935897780475425	-1.3068816625154707	0.0480957867656929	0.10676751249481185
-0.5175356286641849	-0.9953932656823717	-0.9911701077880611	1.2493251103373006	-1.1314973107363435	-1.7814132538114553	1.3756632123257388	0.1339738856814426	-0.042314001119832724	-1.6798117200399747	-0.5796663870696505	-1.6898849587893032	-0.5887713055532754	0.40110182789014537	-0.2910628676281505	-1.3215185879268738	0.048126758845761196	0.6788907196832374	-0.7859398558590414	0.9733092224320653	-1.1195643043006682	1.1239603239122293	-0.8020080139934977	-0.3383820114093756	-0.15570686405449896	-1.8255888614623157	-1.0721085917349837	-1.0428454189896008	-0.8398521261743406	-0.9995898044101783	-0.5022485173019842	0.2792630326318224	-0.39558223075787796	0.7123778007270696	-0.3344472569432037	-0.6946352913333125	-0.43061723692777015	-0.5139856289562574	-1.1956180542417054	-0.7664024418985058	-0.5741122390923089	-0.8288188167048143	-1.3741035686017706	-0.43357024149515466	-0.7766534370303734	0.49708642315193985	-1.5133722401248657	-1.2953971231744918	0.511250767644762	0.21331072007465576
-0.9633521545935414	-1.0264997920995806	-1.1083546722233613	0.8549041149182114	-1.0121144169485703	-1.819726338180319	1.1452632148755562	-0.29420385014905626	0.019759397534274435	-1.0318267383399395	-0.6716367717969679	-0.7671073176983194	0.394975597917166	0.5183006664024659	-0.8425395022415331	-0.8362728871485116	0.22148086856196034	0.6491634111787982	-1.1107598008195632	0.1748703285181164	-0.8563906995958086	0.32357695922291185	-0.41809981193904383	-0.5480386153944976	0.8381344560147972	-1.6055432150390732	-1.21159832480032	-1.1580924174081746	-1.028310106294017	-0.6704113752660749	-0.3006118247742994	0.21414271931781678	-0.842018374524839	-0.029873209826914365	-0.28843449863972953	-0.7569951366455595	-1.3482025163341005	-0.3071913699167807	-0.8899286398451932	-1.1805372620702486	-0.5892471040839226	-0.7786873633251926	-0.742237915021156	-0.5368014219469617	-0.6902076277685015	0.7053715368164483	-1.9216694829403007	-1.1829271253266531	0.6169015060811024	0.061447033630193326
-1.314155332861126	-0.7609086567370811	-1.3099375268193256	0.09961528220485581	-0.9428421566070128	-1.3669977204607189	0.6451996817527459	-0.7772405429728232	0.1327824227734959	-0.07945411818207755	-0.9007005718618313	0.13999896995811054	0.9793306892637464	0.5547574498841292	-1.1795784454656404	-0.17270900285471288	0.14397742846072162	0.6229699531220616	-1.4887430616515047	-0.47712421686631123	-0.7205276833794837	-0.5491384598247049	0.12639719481316003	-0.825534475276934	1.071529855460866	-1.259852773639529	-1.0896672223301935	-0.9561719117585303	-1.1470674854978198	-0.5171044018019941	-0.29418295152879775	-0.025765667676136778	-1.2907285699536477	-0.7669070607528311	-0.44977610102651555	-0.9222509134285797	-2.0822078436355715	0.08706585084249326	-0.6898348670150082	-1.4345203438908225	-0.6405271567599832	-0.9186852339674507	-0.1352798773049331	-0.6723369592347466	-0.27862367592866716	0.7628100960338826	-1.8799130673255073	-1.014903016031112	0.3495720850539905	-0.26555056338989874
-1.2642141708211998	-0.2857853468966644	-1.5755488385943022	-0.5637229570637371	-0.9093844338009625	-0.7733881579930458	0.17042272301726896	-0.9994060116214902	0.18747023771779603	0.7488700352186887	-1.1246509854965592	0.5381409637920354	0.7290135761964804	0.4832497953142346	-1.170269484314286	0.3801124393957615	-0.1000274096877379	0.4854095038562507	-1.7152285493600052	-0.5907611239061317	-1.0730159721601011	-1.0651503407186727	0.46697163234777983	-1.0395610758625626	0.3790219913190154	-0.9740680528729743	-0.807295168129972	-0.44655097811834144	-1.1055697725505802	-0.6400458712880072	-0.47559338171722926	-0.36516228909205256	-1.635501530842951	-1.0833657480555703	-0.8353654990623807	-1.1922922332835482	-2.135968362563444	0.4424770464721897	-0.6650445074320758	-1.4290435730174451	-0.7045103875979098	-1.316228784070112	0.15403863307489615	-0.8115387425909223	0.3294251769196028	0.6513988134756682	-1.529543632124529	-0.79961330347969	-0.1494711613924754	-0.6073808063966467
-0.7625651000544303	0.12011265706795345	-1.7890691497246942	-0.787838975189166	-0.8060968509194414	-0.44125695831659867	-0.0126257880900548	-0.791222743548715	0.08672562409181392	0.9733307739517647	-1.17191141523208	0.2905075413693097	-0.2888934726310917	0.26865173749778626	-0.8240346273630578	0.583380892567646	-0.3773347700181252	0.11029774148852478	-1.620934445356077	-0.11391847088869733	-1.8817565568116017	-0.9985755649270273	0.3731721388826291	-1.1171732868476885	-0.7803273330120275	-0.8256699936341843	-0.6165623037589404	0.20769354230098758	-0.8723345905718962	-0.9329783048285187	-0.7111985448751679	-0.6766257969721253	-1.8165201783697618	-0.846142277049673	-1.3334691999852832	-1.437339122839862	-1.4094063920541162	0.5265981420578358	-0.7555241576905001	-1.192665331126991	-0.7559269950339694	-1.8071611488707604	0.03463900705701769	-0.9164053958298761	0.8098099868600185	0.34225491912832184	-1.1333866422767327	-0.5055866524406989	-0.6449902053268992	-0.8105081311472073
-0.055586621593144245	0.19523261666770372	-1.7891307036092727	-0.5761653426647622	-0.5081662821957059	-0.5235415512251774	0.14915387681026934	-0.2199697579197957	-0.15994429317770245	0.3942222772481098	-0.9405164568945357	-0.298602420092347	-1.470087270627089	-0.06473293207901397	-0.3036844020290146	0.43020405184731175	-0.5766523708108843	-0.4825025326367276	-1.1783534479905196	0.6312025619247341	-2.655114570028335	-0.46015690017702765	-0.0795473255029759	-1.0635497335112496	-1.5876000851875693	-0.7262449032079953	-0.695610837263409	0.7743553921777643	-0.49090998713321415	-1.1635115800676068	-0.7840810927859545	-0.8502244930115999	-1.8229117797684913	-0.30095280641844946	-1.7405798346394437	-1.4306029490167542	-0.2729507120216122	0.2700056408949043	-0.7960019939942931	-0.8221821044092494	-0.7642265113497861	-2.0747025103159693	-0.30124857381888287	-0.9132714646757089	0.8812257767661442	-0.11274566854238445	-0.8552834945980767	-0.11882150669845747	-0.9247099247828159	-0.8049790628827906
0.46543833794982553	-0.0927226031633916	-1.4775761232863718	-0.26818468984829846	0.02110722798652823	-0.8278183387606918	0.45712052934174535	0.4777389625827931	-0.4296790164764325	-0.7035617893151219	-0.4702564131536917	-0.7095621350296	-2.0274964212926445	-0.3938607900945616	0.13825225754943996	0.15817393829850263	-0.6507194781663815	-1.0731351557463689	-0.5362578944280686	1.1492462700044668	-2.7318411936589735	0.17632304614714933	-0.5536058362588422	-0.9304100791592999	-1.4056603052575265	-0.5018476730113907	-0.9820047775064011	1.0765982455521679	-0.07330006159391993	-1.1468877951479077	-0.5094801079907995	-0.8622532508814965	-1.6768346180189593	0.0955283676790896	-1.869931698130034	-0.9947871521616888	0.6762772758909992	-0.17354480498402938	-0.6270707263706744	-0.4145102247400777	-0.6994345416238428	-1.8700045333338422	-0.5142182355026518	-0.7109462353752026	0.5195637391772308	-0.5367510645698037	-0.6564795262374633	0.2937893789176182	-0.9033508138529216	-0.6329893649035818
0.5140477179180996	-0.5025830326336725	-0.9131708759128695	-0.2795656675422191	0.6740743824723914	-0.9878636242018571	0.5980511538285399	1.0601050255583906	-0.5761885935319756	-1.6571667816085132	0.06371352788864437	-0.5758961124430518	-1.5079706695282655	-0.5406044981635197	0.2770176268706227	0.07082191608062455	-0.6196426259955986	-1.3589429412705964	0.04632164942260982	1.083751568824399	-1.7412160581886293	0.5005864068827477	-0.6740853419379698	-0.7716604114674099	-0.22397756100438476	-0.05145124515054645	-1.2028439095426815	1.0803651849535605	0.23771747060510934	-0.887063292790175	0.13493727222856203	-0.7959229979432522	-1.4214989955663724	-0.011154698234951466	-1.6665934391253714	-0.15998789233837651	1.0159408430789703	-0.5239760559594314	-0.21784249349041337	-0.038061533961281604	-0.5529586701378646	-1.2139392271021119	-0.3727045583760879	-0.26678498525780714	-0.018293162167174394	-0.6951212086102742	-0.3794300076603289	0.5843977148610757	-0.6504252676698942	-0.4162595530333071
0.09291986573096857	-0.6892448171556786	-0.31343810189462407	-0.7866089954790196	1.2504689746713376	-0.7547841470997031	0.3618001709810643	1.414108481957393	-0.5451948584615757	-1.8114041636677063	0.44362353745019906	0.0738721288732623	-0.10625672869529194	-0.38738588264142904	0.03199789380145938	0.2960236893793122	-0.5466934430598912	-1.1692973610046113	0.33355473089429055	0.44241201129565677	0.09337474915701637	0.30148010418238214	-0.2723442990740259	-0.621897560787193	1.3172903040645578	0.5463499325924329	-1.0798875537790467	0.8953595703480448	0.3324385471778351	-0.5760423547590218	0.9541295601425785	-0.7911789186070565	-1.1190559765878314	-0.6357548055606687	-1.2474999341769213	0.797834798736978	0.7806935220032112	-0.5622823060170964	0.2919960305644417	0.25645757998729596	-0.360561211271428	-0.4166840737699215	0.06852009041716173	0.3469211969866401	-0.3784131445134981	-0.4435738064111992	0.06744154015025969	0.6092420143637755	-0.3272828715626053	-0.28305054409218683
-0.507798077554413	-0.46686475734291893	0.056082018582753385	-1.581175479328719	1.5896509110646129	-0.1756273501666449	-0.21199674681424688	1.5653337656146866	-0.4206239706726659	-0.9383644543289811	0.5371942331562011	0.8691472198130628	1.4552908455218365	0.01591092842598371	-0.48143778693563755	0.666644301340865	-0.5029222888080201	-0.614191360057905	0.23810302213387077	-0.40877955065120153	2.037002464679258	-0.3261263438976557	0.5176641954040127	-0.5017076543594157	2.3533574562278523	1.0724574516308307	-0.5470303627380312	0.6953533938523231	0.19569348390625788	-0.44333745144879494	1.6136923230360058	-0.9467814199936692	-0.8433670464082363	-1.4536095258298691	-0.8286892581086759	1.4923033647965736	0.4228927040523729	-0.2754494144786401	0.6684903962140486	0.42129059260690743	-0.20390359550055126	0.12118654231133998	0.5063699653447563	0.9389491764497421	-0.3599413133287208	0.14929321819095892	0.5902953304417107	0.3452401169117316	-0.07965940998378165	-0.29572355594985655
-0.8963167793225976	0.03392967531529511	0.04456854275470919	-2.1978778671246633	1.6828384943930068	0.47003052924953226	-0.8583943853168757	1.5740667052113277	-0.35944617416266844	0.597857164987518	0.37867409479982944	1.3885937836527902	2.400812018569963	0.44691498113583383	-1.0010265325703525	0.8253873309644714	-0.5316753688385503	-0.04012990080029408	-0.13296357539476042	-0.9792850304819808	3.2718734261500986	-1.052687503159372	1.3616627265586239	-0.42570776334236765	2.3737108287042	1.3295087359119546	0.19242417287388466	0.61002452500642	-0.07416240121249297	-0.5630507256565933	1.8219646859924572	-1.2357650528981923	-0.6512786802371021	-2.0279325921033595	-0.5807209463133542	1.6594130704904562	0.4707157804287214	0.14374760877562898	0.7299207500928827	0.4234416522151054	-0.1760631694534747	0.19436642205550805	0.6190616494163097	1.281774642368617	-0.04438434485064065	0.8063082129900726	0.9632578348448327	-0.05517066680730058	0.039863341618169484	-0.4167464911100816
-0.8257499627793922	0.44348980445427866	-0.27649180746156177	-2.2222859463912887	1.668505482083981	0.9052324816708408	-1.262126480990671	1.4209017182054058	-0.4615386817342313	2.0531869590621454	0.14477883746037232	1.4588368468238395	2.3914261380333595	0.6357110241210376	-1.2508291517272958	0.490773405368049	-0.6211757369699825	0.1916444241168466	-0.5353263883379441	-0.9651975176550569	3.385403113121821	-1.5058286721776875	1.936142634910224	-0.3913101719841455	1.5423283344934102	1.2999538889260625	0.8137283524569644	0.652436385518071	-0.31051937229325444	-0.7689934419596266	1.5062675595576143	-1.4959904673804214	-0.5395426690696923	-2.0952473850953197	-0.5104433361065519	1.3267668316902754	1.11861456796217	0.43999833405641725	0.46325977262456014	0.278228516886084	-0.32213098719046	-0.04660570598285666	0.31540503748110366	1.2394266013327364	0.28466909172418203	1.1878427328359562	1.0151209556604996	-0.3302161582007219	0.07108352212174235	-0.5291474860815171
-0.3390491924525524	0.4213452399634905	-0.6410335396283433	-1.5654009986752744	1.7016295897961693	1.0594980304586112	-1.2592453975417424	0.9922880143219638	-0.6759024896192783	2.7540232507073523	0.03668938612231669	1.236973358502732	1.6879505298014184	0.44768307356177395	-1.090907230400749	-0.303590724242408	-0.6969108793557887	-0.04838638964166763	-0.7122199114399935	-0.4369075894885386	2.5877617085409357	-1.4650476422600625	2.096014536799316	-0.3550298609437381	0.5357909990021034	1.1677592443705003	1.1065978773857774	0.7209880904302847	-0.36826178839600116	-0.7583312973083836	0.8626875676663099	-1.513925888887087	-0.4222250725959428	-1.7099370502312707	-0.4568306644911435	0.7922242157924803	2.0423781252348334	0.4771962152763466	0.03158907714236018	0.06937218200975767	-0.590620181091659	-0.19393947446411555	-0.18422714106322793	0.8571600386785014	0.3594267270268596	1.0914685765656218	0.7942541559212164	-0.267496841469161	0.07938729923935707	-0.4996627684554388
0.2793416128482227	-0.07581694728001992	-0.7444257669578811	-0.5197902974300666	1.7946167366694374	1.0774019587452082	-0.9286174198424454	0.1911530891176914	-0.8216451873352235	2.484286946333967	0.14620551945217336	1.0321156902279995	0.8901578092885146	-0.005683938255460267	-0.599488096920827	-1.1749478820918298	-0.6467637583812105	-0.5661527370383501	-0.5174132715020698	0.2167592804641939	1.5208297698939526	-0.956871122177396	1.8998429592642008	-0.22902599531279802	0.029031725084460978	1.1756056862066278	1.1137638089086859	0.6701353185338963	-0.20337064323212758	-0.3243116741874479	0.23655262520932846	-1.1568814819399027	-0.16501163443352468	-1.1617756508031372	-0.21168986573366386	0.41901061511264326	2.5834340009616046	0.3278896074424176	-0.32881123524889444	-0.07608835521296968	-0.8347129944543273	0.11336440604465807	-0.49700770089118973	0.3465870900106006	0.11394894900109408	0.5741476489372263	0.5663135516243124	0.14907416507881893	0.08410288446332322	-0.2527397651487099
0.7044946595184228	-0.7276443288814166	-0.4322505537922771	0.43101355789620216	1.7659032992037462	1.1405569071265158	-0.5195928124877591	-0.912955670827261	-0.7167525646692053	1.5590260889249055	0.3987187897032016	1.0272899476760369	0.4702683505934933	-0.42111559979696245	-0.03655695321837484	-1.6018401434521963	-0.37933081070376357	-0.9771809234528487	0.024490762170707392	0.5477912084931719	0.8069713240329645	-0.21693647946594846	1.5098116507745936	0.07587822178313171	0.21342115163634343	1.4228536300516135	1.0663698938387989	0.4060641707468733	0.11021883974886396	0.45006566815513804	-0.09265446459932769	-0.4694978196341332	0.3236031731163227	-0.7465786105096216	0.3152976525707383	0.3905112744077478	2.1918751767225237	0.2076215163006011	-0.44774381099686794	-0.05420982605795942	-0.8770842512443917	0.895022963842328	-0.3473533149483009	-0.03255611612875718	-0.2945315529325507	-0.08402487100492208	0.6285409239617973	0.7111889799581037	0.04254826542321546	0.18108221684390338
0.7813569439136115	-1.047791250341876	0.2002364634823675	0.9107152429453422	1.360612230876768	1.271052653301779	-0.27802921079808274	-2.0263486013693472	-0.3238501078901103	0.5601132412629203	0.6134151373134212	1.1337231712386557	0.45841929055681624	-0.5020371282303308	0.2955911933945059	-1.2482143633997114	0.10879082563362097	-0.9716772402412982	0.7409380089531405	0.3380385281133507	0.659468046923473	0.44075178554603955	1.0677438787710276	0.5740822265605533	0.6984578785446118	1.764937595339633	1.1731590745841123	-0.04873647842613762	0.43689796614234716	1.1956374453826568	-0.07718280905023178	0.3342287475299264	0.9964411528970814	-0.5663714733473982	1.0061181012544693	0.6015427810850977	0.8312758169777081	0.30334319809721494	-0.3045736585354293	0.1495813432014092	-0.6111339009632883	1.7688127964702582	0.23904120876478732	-0.12213753166853017	-0.6276508627873961	-0.5492088952929329	1.0726783831724584	1.1061245687629686	-0.09864406969585365	0.6675547410505813
0.5997375355379648	-0.7187352986247859	0.8635579124991973	0.8546912244439938	0.4722512707356858	1.2970810311896108	-0.2973208487318211	-2.7392732126289805	0.19598582373433665	-0.059040540448982486	0.6372960611340971	1.0918835774554168	0.5024768676329247	-0.16978587021844238	0.21798146113215794	-0.18958472723414954	0.69963414902382	-0.5228939522631844	1.3942735410167102	-0.2727433221041679	0.8155236713015322	0.7696687125765166	0.6412021175167278	1.1503483748863055	0.854195005087129	1.9032780608590407	1.436465735448454	-0.5594220639190314	0.6667281145899063	1.4827765602568552	0.09627321682603546	0.9865634932558697	1.6437957205504947	-0.49712220564448917	1.5904508439082825	0.7642916978374222	-0.9369624357484991	0.6205468263020885	-0.01142381235641004	0.4430658713807552	-0.0812531284982781	2.188178969586335	0.9530430156062712	0.047872477350308494	-0.7473095013582767	-0.6249250818657046	1.6791015861743508	1.1097667138063478	-0.33108951369370515	1.0246627848974155
0.39011731815894757	0.16741621976098142	1.2480995791224412	0.498400322873276	-0.7010611794221584	1.0176747695588255	-0.4912256565438872	-2.748481528638335	0.5674271431223703	-0.22183312701761293	0.45534790235860884	0.725489156209615	0.2253342103553872	0.36538770107350454	-0.2274984229215492	1.1066909047439482	1.1888330325149843	0.10610714013773989	1.779116816180775	-0.8997062039433381	0.8095683950835378	0.6838956356179589	0.2539773325975	1.583322462176207	0.32094917097249903	1.6075460311651815	1.6452540544284786	-0.9496418729206656	0.7701990253165324	1.1268517240741895	0.166073482144036	1.3187626471087528	1.984949748572588	-0.32732688110889085	1.8171845331101857	0.647613224213105	-2.2617638655625583	0.9598328732359153	0.2755587293440772	0.6762927737653684	0.512269464723593	1.8241590482690866	1.4110344180081178	0.2892604733741814	-0.6950097630237763	-0.34654276831881886	2.0354591000234743	0.7237199871049509	-0.5568984349200502	1.10987189555844
0.3275833542485501	1.135240383297124	1.2035968969870148	0.18290891429276399	-1.7057671372985184	0.42489147206267197	-0.6889985178170909	-2.0480824250001164	0.5706425839471617	-0.1824095063311101	0.19608536231580823	0.1260295982425147	-0.42449253126120584	0.7349775831386792	-0.8037668511778832	2.0342928914321114	1.3842698160485447	0.5537132729139405	1.7941246395396786	-1.1824653947646302	0.36197580052377654	0.27014183463597274	-0.06157898272475554	1.656796105218228	-0.7048076518206859	0.903377784285921	1.5523365567222838	-1.0990136716485623	0.7846647726948879	0.35421881356382656	-0.0004647728735757201	1.350545736751413	1.8395185158256488	0.05420000013388595	1.624741677402174	0.267909770755027	-2.5110810047870475	1.041920835905743	0.4462518343840584	0.7282425744218621	0.8992832112576503	0.821603239010763	1.4003817806684107	0.3785901566794299	-0.6210943916379675	0.06732609857241463	1.8088841160287896	0.16493428842172977	-0.6363067881838358	0.8986654608887713
0.3972334867772519	1.6116387762781366	0.8114648690226419	0.12867832974684737	-2.0862134256581792	-0.21918264236014756	-0.7657158942133575	-0.9518993185394611	0.18214478344726825	-0.26076511527197493	0.029110195922327168	-0.3982099397233371	-1.1139442483296342	0.6623665648279818	-1.209973791373994	2.175436304585847	1.2169242992025002	0.6045621745692301	1.468804656652914	-1.0224255378084253	-0.4083534165503487	-0.26894993059109307	-0.2615311384488917	1.2997572203836876	-1.6194395693848251	0.07660919687544233	1.0936444586261052	-1.0101651758248071	0.7528603401783219	-0.3099595326358454	-0.30846455874045897	1.2548696409567903	1.2722199339161997	0.5671091760149118	1.1891146498207457	-0.11433398619127756	-1.6520046321466106	0.6964679548406514	0.4723177553986653	0.5754425106903743	0.8785952744034458	-0.26246042701403155	0.992708876049128	0.19254125697750968	-0.6383739529702854	0.35812116612661177	0.9843781130027353	-0.2811807369976229	-0.47918636127088643	0.5131210924441507
0.4257288192776379	1.2858627683448738	0.31323611504403986	0.33089648867421995	-1.684151706894981	-0.5402803673102046	-0.7061081383362571	0.07758226610989055	-0.40806816883156655	-0.5805551651433571	0.032475428899878395	-0.5772968427195599	-1.3991096891837278	0.15888843282652845	-1.2401701880795224	1.5084317366560818	0.7934165699834613	0.313558539532957	0.9454873067309577	-0.6253187781057803	-1.0902930095520103	-0.70490872290649	-0.3464081119906686	0.6603180289815899	-1.8717468320763526	-0.5189999128669186	0.4710744077138008	-0.8044688833601495	0.6725538983926823	-0.37889503691003196	-0.5134536291107807	1.2212160654313993	0.6001495929130631	1.004698388797372	0.8119971130980621	-0.191612211946789	-0.25677835115757924	-0.013437408911657456	0.3850806963527556	0.2996609243821014	0.4353079105985364	-0.8083748156315862	0.46361469548443673	-0.22644110913011692	-0.7271893989938377	0.3658045820686278	-0.09942925610573014	-0.4397609213031545	-0.11005272599099317	0.17865357049094577
0.254319757847219	0.30858001027671145	-0.0456171437737696	0.6255800607870927	-0.7735111658110686	-0.3363102480469393	-0.5645963997938577	0.6844492519165485	-0.9117039659852788	-1.0000008716935747	0.13136595873316737	-0.42948215172525467	-1.1014542540614205	-0.4761918071659619	-0.878858742449304	0.3886719125170964	0.3488160179964748	-0.06706253246021726	0.42662406063389735	-0.3256664270613378	-1.3043249550701213	-0.8693743197516882	-0.4147326058704485	0.04969591091042957	-1.3759859524912834	-0.7117208471123939	0.026510036110309748	-0.6476111277856945	0.5046227416234428	0.2563139207478018	-0.41557623134370086	1.3129873814542212	0.2302519699892424	1.1926179210320724	0.7245661462314169	0.14794790552665793	0.8637657861507252	-0.8145647825489172	0.23448388897602596	0.033847498215679554	-0.2321501474773824	-0.5339752635404034	0.09780823958856069	-0.704734875325952	-0.7648000048994649	0.084545078414852	-0.9455301720793786	-0.3358956530446634	0.3465340736800565	0.1214433918028351
-0.08570880548463772	-0.7964240468313383	-0.14794980233521868	0.8494819629600134	0.0806937151896511	0.23950182122777333	-0.3728620074742335	0.7918248905249935	-1.108775678804163	-1.2581623878917874	0.1568070637082423	-0.28557071952535135	-0.47434151507017436	-0.8573269998761708	-0.28616747893977124	-0.6607319455792267	0.12105892691188666	-0.286766395710896	0.10194426914173747	-0.324643105403704	-0.9876726354542164	-0.7086057181458895	-0.63915476195453	-0.2237038003081358	-0.565299500156537	-0.6306829985125342	-0.00037305139511041054	-0.6499950981017666	0.23315890504646253	1.2271106644685765	-0.023079204550032175	1.4217182959086772	0.4114072838588488	1.1135795773707446	0.9433362603702153	0.716611369470753	1.155674728739943	-1.3786058698387402	0.06871818403835878	-0.11452026659656625	-0.7975278890455424	0.3321670602894278	0.026315454974470118	-1.0384858044702026	-0.6426531214507385	-0.37405661976798477	-1.1935863925796943	-0.14172965240167984	0.7517710971388186	0.4526857920827308
-0.34523265349859644	-1.4443643225285498	-0.033138713514680736	0.9607704752324338	0.36207764823958044	0.7603197230901547	-0.08784589675267356	0.5859494807969443	-0.9554761522022117	-1.1937053484205853	-0.017716929530595702	-0.5407959267797533	-0.017625799910095268	-0.7770012215750488	0.3060535543304012	-1.2110800758409164	0.2221810586777771	-0.2665649922035336	0.0756623166463548	-0.5340765284534537	-0.42849878644296535	-0.29339960575842955	-1.1518100255426018	-0.03075987020676093	-0.05367573540189248	-0.5987184492111203	0.35552171239211633	-0.8045444529327671	-0.0793675405567005	1.9145169232852715	0.43850233269985445	1.3539536801037564	1.0590876780284117	0.9073355628485913	1.2775466331325134	1.1434154587150338	0.6273214538321863	-1.5076975295004789	-0.06020458819420862	-0.1134066188166393	-0.9648425620675103	1.2224010461855128	0.1959869586790583	-1.093740767936396	-0.36392229830895945	-0.8602922979830254	-0.8192245929659628	-0.031113993361934125	1.0438401335948182	1.0992320826667596
-0.2205302982581281	-1.3218079540517558	0.17857814032698463	1.0348867499257584	-0.07917854736756527	0.8310640977701261	0.36472073197842	0.3407582780721709	-0.5719649562621352	-0.8566278834690749	-0.36469032424336567	-1.3113965009227262	-0.0829007837593195	-0.3467165581164831	0.7163405814985134	-1.1012918190661622	0.5862439783640838	-0.12079370953189267	0.32067908931585315	-0.6430414341418009	-0.036637687944244275	0.21481769042967042	-1.911872074953569	0.5057394843028961	-0.17272979271766095	-0.8740306243882859	0.8157121090934328	-1.0017857026103816	-0.30130669443610164	1.8611983721564302	0.679172417863217	0.990665637844312	1.7805376979907663	0.7567540075384191	1.478456074560923	1.1283277754342733	-0.2172543188398742	-1.2337843102184942	-0.09213341658158364	-0.0041271261135470295	-0.6171871100384078	1.6200269280344037	0.4598047659637399	-0.8532941615091993	-0.03762705249194556	-1.2478107733624717	-0.11515405898460357	-0.05272804210136326	1.2623424727668853	1.8220222759499287
0.39870513692042636	-0.5361724557092298	0.393810845341924	1.156072885366036	-0.9425167454008282	0.39126123752398745	0.9820392163102385	0.21977603901185253	-0.13596524911655344	-0.44057497343467533	-0.7033468484758919	-2.2688991086212664	-0.5838874291535596	0.08506818786738032	0.8820821537263754	-0.45764289766200933	1.0230844456808064	-0.033066659490548524	0.6853772822065572	-0.36266886328153936	-0.03683587338861666	0.6279645668504891	-2.6641460000521673	1.0915316188808506	-0.7371821476561911	-1.4328376609049167	1.0682722987559765	-1.1112762093325548	-0.31297200499957284	1.0881318173127374	0.5460694769282453	0.40262250010880263	2.1037916857148455	0.7547291620418737	1.4190017421523546	0.6492421186695402	-0.749434516000549	-0.7760009230733054	0.018369256329995413	0.14071265859897822	0.12257267945160227	1.3895427379492433	0.6926305798205957	-0.4015316454355117	0.22008079534543773	-1.4523760804693095	0.5156630538890203	-0.11070607847000219	1.485547498420115	2.319839666076181
1.283300847143514	0.4895207552677796	0.6013692277321565	1.3056784785497624	-1.6821623914510557	-0.22430898340309133	1.6060084152250356	0.1955592803401063	0.2312479909200604	-0.11581185613637111	-0.8183974735713501	-2.8080388753772167	-1.048246531476115	0.1797992925502412	0.8461848104205955	0.41066004894007035	1.3359665064590158	-0.09712858491911133	0.960244295175323	0.3268696438871167	-0.3193966547563693	0.8014145020126737	-3.0455557416683843	1.441067129650536	-1.2088665355871964	-1.9597465710459596	0.9935935528582664	-1.0727421513428173	-0.1020803978681434	0.09104489154653952	0.12544173514803403	-0.16852566897107202	1.7739205667312712	0.8512023991407376	1.1724166097134012	-0.027481128285535197	-0.63211072367748	-0.3928449908318817	0.2593044690895862	0.26378201623703085	0.9512614771229332	0.8201451937553025	0.8415780521956195	0.12440736050169163	0.3851288212171526	-1.4266100786775797	0.8037323710467511	-0.05786738692943546	1.7307348494216515	2.3691159025516377
1.951071243635815	1.2837243290267348	0.8411662267437838	1.344884316663971	-1.8596143856209655	-0.5293765740173466	1.9581129380778475	0.12798311166711385	0.5072757363742132	0.08571418821635271	-0.6146004323596623	-2.455205634068901	-0.9800247195088616	-0.15324995893474633	0.68938130326095	1.160247448614888	1.421435591740803	-0.2483885767526694	0.9795973691323445	1.1111077992300458	-0.55306442297806	0.6834073945669029	-2.790242305148235	1.4369503370236003	-1.1215412770843005	-2.0612502050189403	0.7310210152481029	-0.9325679101634803	0.2065336255889738	-0.490079988146891	-0.327261480887531	-0.4597330104405512	0.923086665759976	0.9090598399747517	0.93537089425322	-0.5368794148516636	-0.01122944812753373	-0.22855780415345675	0.537628732634571	0.34331349566934904	1.532907262264221	0.3695226127645564	0.8961160498959007	0.58213056469153	0.533720957785953	-1.1627751594648819	0.7350199210910121	0.17478956688443523	1.9012574458863405	1.9281975901426276
1.9550196795971215	1.5752541763618202	1.1235685221688483	1.1101562458366576	-1.405625346342468	-0.26096970891952975	1.787967861574839	-0.07964416569768769	0.7243399187098892	0.24283983671281906	-0.19634524759874522	-1.2312514310134643	-0.2563162076980043	-0.6921871269938711	0.46546389291012513	1.5356193654379942	1.2900161961295877	-0.33003356372371856	0.7067242649211615	1.5176976453029203	-0.46208100971328797	0.32493901919767215	-1.9039399846142762	1.1654137032078375	-0.43598267470112667	-1.5524516548365286	0.537465384743555	-0.7996939184251378	0.42218466227360496	-0.3055962417202896	-0.5729123800991482	-0.366789740137914	-0.005646154193946767	0.8134184928760096	0.8580486718334934	-0.6644919440627457	0.6202542678769838	-0.24835969471778283	0.709842963036929	0.38111382674524985	1.6565227028634313	0.3118598397089906	0.8369356463742516	0.8545081666492316	0.7499539526004493	-0.712126361885157	0.49320599994177455	0.5093131747172281	1.8313824017970535	1.1515805331181248
1.1886491514911142	1.3827372270410412	1.3733034151873227	0.5489477874818521	-0.6243914181485027	0.39805029282189774	1.043830849059064	-0.37960370766568713	0.8914037079806425	0.41761924494328423	0.18690945326653532	0.30304888508071304	0.7493248993886779	-1.0499182676321435	0.1839119685324369	1.4335941247649104	1.0101049781975808	-0.22970764881924124	0.25106850557732013	1.2240587499571982	-0.04944714786924902	-0.15145971627762644	-0.688197145255651	0.8145243148219791	0.439889085024803	-0.6108401325056498	0.5533863552685242	-0.7541988574080797	0.41532829056117787	0.46489318824692616	-0.5502024073829607	-0.027186132386577522	-0.5397595937694053	0.546722064160825	0.9134015111334316	-0.47598962678375606	0.7687943969576706	-0.2937761777207102	0.6601356678593262	0.37626082292381835	1.3238295909092526	0.5538072294094071	0.630650531394407	0.8692066446566973	1.0153635579831233	-0.19631737896083234	0.2916907372969512	0.7596807441057423	1.4042344125351347	0.30787440230854357
-0.007406909205414415	0.9261457512848242	1.449762197062332	-0.20983621309478337	0.043972225910047014	0.925810926678907	-0.05685446614619217	-0.6122285505890734	0.9559871321726363	0.5578507882104607	0.29425516251745193	1.3716579798626878	1.4162323948256303	-0.9252060101838487	-0.15744127731916358	0.9122928411767424	0.6344536646334208	0.025936125886216573	-0.19874356521603245	0.28860893998195536	0.40208360033110824	-0.6071339421060207	0.40847851755659614	0.5190460596369423	0.9665253024188404	0.3149338450208556	0.6653348744044502	-0.7788214486392611	0.20397530451805562	1.2354210456994876	-0.3968710051196324	0.2594592336178426	-0.48194813341543813	0.1810286748775317	0.9083492390422381	-0.24285040723651977	0.2555654312522512	-0.21215126983770347	0.3741577542867728	0.30899268559701787	0.7269972230458304	0.7445460497870301	0.27882212126329586	0.6169562675126758	1.1848228467571333	0.22113870730124216	0.22699769148117896	0.746478352295511	0.6571632447081088	-0.35287698381847804
-1.0297765368088383	0.45530161878802544	1.2339804690955931	-0.908669060791578	0.32346263853075696	0.8289891324486681	-1.1195970483835422	-0.6366178023436951	0.8393610943797117	0.5284498262779364	0.042517558029174035	1.4657822476513176	1.3134798498977063	-0.2847975281474883	-0.5256228084941765	0.15594773960429342	0.17468880936025347	0.28860085461229396	-0.489743226099023	-0.8565689495237456	0.5455710101788508	-0.9400765856696448	1.0212250347812237	0.269537919288907	0.870140387963927	0.7791258569071173	0.5793486715628282	-0.7688585204036077	-0.07189600128629135	1.4127233279519553	-0.32397014005730607	0.22600371644251935	-0.034361254087479344	-0.18978731871989635	0.6324521777741317	-0.2309282739524715	-0.6956452848602149	0.027494433932049794	-0.05012906898211153	0.14738966845775509	0.13593546446953667	0.579081602837716	-0.1358601035244587	0.1645234433767713	1.0834178659166906	0.40642126209900825	0.24677100172539124	0.4066516782141207	-0.20876938936820283	-0.7115258476265389
-1.3816609726156983	0.11992626146958262	0.7199535688434633	-1.305613927891743	0.25637574156336357	0.0038379768212163426	-1.7805565537313006	-0.44458377517588077	0.5141572810026281	0.2495377005274897	-0.4468220992321172	0.6562021618878368	0.4979832981879831	0.6353638262019625	-0.8357805800745377	-0.595608970971411	-0.3589584397153967	0.3946531952245637	-0.5956539632801297	-1.6552437965059221	0.23362031297785632	-1.1122351232282734	1.0397141487131696	-0.05030340114788738	0.31819131013564533	0.6073118161965818	0.0540523747761323	-0.6171302970446524	-0.2720302543409788	0.7942768273743204	-0.44668760719376266	-0.18278071543562413	0.3435866470603007	-0.511907655275722	0.034279336779855604	-0.5129436913721322	-1.6262363451991049	0.3047761032276374	-0.469003168420881	-0.12870775138535787	-0.23987080000139432	0.050801006422634014	-0.4713833052783054	-0.35440378373074105	0.6538609733066988	0.33119056050357537	0.22812814924574834	-0.17039297762797584	-0.9316407021884479	-0.815761423009444
-0.9861489724956936	-0.053620132851829864	0.04303721434790481	-1.3127283539900911	0.12118067124086522	-1.1753293937052514	-1.9001804967590317	-0.1600838483252525	0.05633526874484523	-0.18506985607555593	-0.9277479855938073	-0.4735937446476951	-0.5429149838803695	1.4883911300165324	-0.9831244084034283	-1.1379052644345586	-0.8973690454181468	0.2719715523433933	-0.6221212122504748	-1.759387928932541	-0.3680757965489798	-1.1436121511538857	0.6248536666195441	-0.5336051341865671	-0.2463178770279084	-0.01829605299559553	-0.8847643921601451	-0.3104885732772111	-0.37564648391077404	-0.3074642431679248	-0.7024914072347733	-0.7692468500329882	0.25029420732076446	-0.778145999479044	-0.7088398560291606	-0.9364224276591623	-2.1279934661899196	0.4194091233583223	-0.7888409257882237	-0.5028535967225718	-0.342099942006671	-0.5432573119263584	-0.6203368706085919	-0.7814662663373025	0.03224914530497987	0.0970927586550433	0.08514891735483851	-0.7925794666838449	-1.337634441488517	-0.8282412889463595
-0.2307315884078366	-0.10417901721994909	-0.5776659483530112	-1.0368537342073962	0.19585561217696515	-2.1047257234925167	-1.6183099802554104	0.0749052322271637	-0.37735405215525314	-0.5301953649195871	-1.1759604559818824	-1.2169109938971057	-1.249457716029885	2.008091052029937	-0.903580362778154	-1.3811039936452882	-1.2993388213725603	-0.030461506554560976	-0.718027377580519	-1.2292534183960562	-0.8967551984529892	-1.0825784023547276	0.08233986224137431	-1.1336068032499167	-0.4634388374638581	-0.699399045372072	-1.9159973605836897	0.040389388446628316	-0.4941635732590099	-1.2916139944225284	-0.9137678849872855	-1.2100624811112228	-0.3820556620568734	-0.9862331579308293	-1.2865004770549873	-1.2546093645449956	-2.0524619701331677	0.21740427420330743	-1.0146670970035234	-0.911085815594677	-0.2652838343071364	-0.8432394949086839	-0.6038420172982073	-0.9966813025199435	-0.521266722994794	-0.11867950556123569	-0.17865789582682784	-1.2581534547717745	-1.4335020486863557	-0.9223606078875359
0.29234785783318057	-0.07171884227226423	-0.9472551676981587	-0.6999382293177931	0.5490680653068511	-2.35255563569912	-1.2374326767249388	0.22868919543360222	-0.6362362996897374	-0.5587699120469185	-1.1028457339596316	-1.1814589769966843	-1.3706919073240322	2.1052798707649685	-0.6201033884891545	-1.3759541946484681	-1.4159971332983685	-0.39778195660338345	-0.9497648712991174	-0.4747339255760418	-1.0453280810504202	-0.9717618162591583	-0.30988651099733006	-1.655296726720719	-0.31879302154237277	-1.0753344419459339	-2.6094995486783827	0.27019965541497865	-0.7536586803434364	-1.6775309753964132	-0.9376882877463966	-1.2658001586188354	-1.2369940976630915	-1.1001707695775926	-1.4544559145825224	-1.3078320143806068	-1.5301685708945523	-0.3038653705193129	-1.2090060396304685	-1.2511316208151582	-0.17855234034513745	-0.7187706937413413	-0.5744071435431932	-0.9685038406521352	-0.7960117374410112	-0.1692070335122634	-0.4958692952118772	-1.433510948640715	-1.3781559038572908	-1.1840126595359652
0.1789939001876412	0.01702709694676604	-0.986596214246952	-0.49699093782516185	1.004372309205914	-1.921445729772159	-1.014984477756523	0.4068381858442301	-0.6651756745454447	-0.25355964020565264	-0.7718565095363658	-0.4844574693160829	-1.0868469229830717	1.8309486174012934	-0.23995592601396398	-1.263868121972064	-1.1947192237013435	-0.7299675371427387	-1.2264257024228753	0.017301349687733447	-0.7639481357758534	-0.8274934865869354	-0.4137134220239978	-1.8673632081832585	-0.11077497767777489	-1.0131205308733822	-2.6933025909022943	0.2837483947319637	-1.1352970699748772	-1.4066650287460056	-0.7804133898173078	-0.9311212254506216	-1.8217657099859375	-1.0602412567866797	-1.1980967830968787	-1.1164691138106104	-0.826903510365407	-0.9719538731746492	-1.3930259653911097	-1.4095893996085869	-0.21794583975127302	-0.37841044913228983	-0.7014569081502664	-0.7587413959834025	-0.7787467652568271	-0.026784269307240573	-0.7946448605592283	-1.2835501457886336	-1.3547063168080609	-1.5672945135004455
-0.522922233096219	0.11912957512125502	-0.7564266172841703	-0.4863101484349997	1.2854361951592932	-1.1919674406506042	-1.0037030870768986	0.7444493769678678	-0.5312054191954256	0.13983970770844806	-0.32579410859770563	0.39784827370275994	-0.8004899222367869	1.27423164087266	0.09884472735005438	-1.1739549511882834	-0.7410118790572702	-0.9796677835380806	-1.3357644056368903	-0.011912437493929564	-0.27053197255767963	-0.640650821663501	-0.23848227404591188	-1.6547699905962399	-0.16450509325668952	-0.6224376121251219	-2.209161514838498	0.14395719215933028	-1.4128178239890117	-0.8357228897690755	-0.5853091861244768	-0.4263753002667046	-1.7913719409563542	-0.8384270587786182	-0.7437208574190161	-0.8273908789133029	-0.16385525029499132	-1.5099639207483402	-1.4769438419763918	-1.300015037472021	-0.4104091248165067	-0.20590901962762748	-1.0147132403115198	-0.4778835033016858	-0.6571581382244475	0.20602260082589255	-1.030791050161531	-0.8610047317653258	-1.4346456786468704	-1.9192197542567566
-1.352985338960673	0.1536846257995692	-0.4095067264545334	-0.5774645735241183	1.220350145599488	-0.6095632221441002	-1.0418848886899235	1.2461745984002126	-0.36844743440021627	0.2636238071758948	0.10866822759889558	0.9844147949303844	-0.7798580341062106	0.5000373942173549	0.2997403556269462	-1.1311717932707652	-0.2780875008218367	-1.1288435071671201	-1.0781176227514262	-0.44984698827051284	0.12258379059285733	-0.3944439710893958	0.12158374872126529	-1.101007917740432	-0.5334805470103452	-0.1201371514043415	-1.450745409567511	0.04927101306231578	-1.2665125490031777	-0.4453656182853353	-0.5074944636255202	-0.042020398202461985	-1.1696857354391994	-0.48868430553532516	-0.4079777802308807	-0.5741676355088697	0.37513053349291403	-1.6640474319538092	-1.292848284481355	-0.9012497696086788	-0.6673020804457672	-0.448247036905374	-1.3330642830334736	-0.22057646799224806	-0.6671376676190978	0.3714793226991976	-1.1709335001030632	-0.28025109033626033	-1.529775869344692	-2.0542589145159376
-1.7484578408285114	0.03057075206671606	-0.10861806435335422	-0.6131579400636888	0.8534148673648991	-0.3630296005072068	-0.8908447386116723	1.71146022862365	-0.282744136944424	-0.09125662690112545	0.4706248956222677	1.0825174614382855	-0.9414784800238558	-0.4238488148127346	0.3542289396850456	-1.0410391817745726	-0.018141947206569996	-1.1459628435892009	-0.4156173457097425	-0.9111873089548612	0.22715671947541113	-0.08660143154854674	0.5519907466163744	-0.44071929013110483	-0.9323331029980172	0.33059068899203836	-0.7427981261811146	0.203704966303622	-0.5183472793147055	-0.48758499789060555	-0.5778298344502143	0.05269671168177153	-0.32282237381529494	-0.13881851760036978	-0.3895193540535412	-0.37327059299376947	0.8129578528198994	-1.322878292465563	-0.7241158257477078	-0.28138491861044884	-0.8437180864196692	-0.9999474306226848	-1.3572481448657288	-0.02449966285283968	-0.8945966727996562	0.36587217228699903	-1.160734943207856	0.30856970429303465	-1.463037116816355	-1.8409409753717028
-1.4118007036706306	-0.27932047380167807	0.040784863369763134	-0.481813447899601	0.3953753747080538	-0.2937577448725621	-0.41860289571778736	1.827032525875083	-0.28537908444472804	-0.8033870664001188	0.7481131263496197	0.8320405408213373	-0.9368061566325688	-1.3546030363290735	0.33539440093567974	-0.7680018178038192	-0.030621407056458695	-0.980780046520758	0.46413099215340986	-0.998545073190166	0.08366145003279206	0.25735929669442703	0.9435315985210745	0.08215773293261605	-0.9545374467334133	0.6863193798090819	-0.23380815790172718	0.6643452942477562	0.6768012207879088	-0.8256925518797217	-0.6674603616918691	-0.09432376993901158	0.2888281146380918	0.08283352256369804	-0.6459998903477328	-0.13903157492741067	1.1841864992028392	-0.5709502523548018	0.15986865748828927	0.4082923963681047	-0.8243833070141786	-1.458417278426616	-0.881948247415962	0.123099264079235	-1.1842577598476367	0.20733245466478076	-0.9302770045493303	0.7493046270165211	-1.1046662145047486	-1.2640327348312725
-0.49094368225430923	-0.6892308352096896	0.015469729666806573	-0.18641527261650734	0.06661874371990316	-0.08559241849197337	0.2965425831310826	1.3802084279092046	-0.30076938520740926	-1.4627668163671343	0.9299053341584615	0.5158410873044118	-0.46247555032491006	-2.051984751718448	0.34444765196270577	-0.2566013197332703	-0.20331376204548443	-0.6119379457022642	1.2213507806022004	-0.5493649512668846	-0.1096452089701172	0.5872515530326388	1.1909511295796185	0.34952468677577603	-0.40146076996439084	0.9694932198514556	0.14657306407722157	1.2757877841029275	1.842545174509782	-1.068776201460825	-0.5842075534231013	-0.27650861103640045	0.4053701837518028	0.1352896353091896	-0.937552121182901	0.20367900896883837	1.467649544335421	0.347987162364233	1.0766428734809204	0.9771343145427659	-0.5863468007719028	-1.4183681881573071	0.02036079144202429	0.24425050818075583	-1.23316811754692	0.017658613109379984	-0.4523411441694705	0.9228247930730853	-0.476409212496888	-0.44019556430584
0.5360999966909576	-1.0140614017123555	-0.13953309661155985	0.1668965539042174	-0.04216175447988933	0.4327315585363532	1.0078115686003566	0.4430769866812459	-0.23647437089991552	-1.6224792900484708	0.9803582251990723	0.31776096606414844	0.4595402989254257	-2.2628103775935275	0.44453112078157087	0.39239281127064907	-0.3290325119309777	-0.10370921099493269	1.538888304804655	0.2822750665556468	-0.17084975425136448	0.8461371895027557	1.204449520299076	0.4066570819081635	0.5372964969375477	1.1707242548939452	0.5501569128358246	1.746488668691158	2.4230564647389703	-0.8853240639294694	-0.2279093881487339	-0.2905047858793418	0.1107350660338596	0.09747563883555586	-1.0008786595367574	0.6120802065249116	1.5968699629738952	1.1374225600995174	1.6568019952870388	1.2662988644208315	-0.20656991158965748	-0.7875583548119831	0.9893443048913068	0.3334818127525722	-0.8095817814943245	-0.06478711882613086	0.18908173566162711	0.795946586895048	0.2468650669547825	0.41696848324723695
1.1773432997634101	-1.066347501422801	-0.34222321435754194	0.4413628108022237	0.0035621679448300525	1.1188696222324075	1.451249487257824	-0.6173641220656938	-0.059090887075395254	-1.0922255834965953	0.8632331031349864	0.2200424214839234	1.4552674726071182	-1.873704477758934	0.6218327901293084	0.9530544212308524	-0.2586090148613831	0.39177096540181877	1.2955420852234039	1.1409973502302695	-0.07085578744114855	0.9935607254022039	0.9524223612789835	0.387229464779592	1.3941568651113851	1.210490979521214	1.019531595385086	1.8240826919143545	2.116305873673508	-0.2581363967161008	0.3154239826653858	-0.08158339091335702	-0.26102859332234724	0.11331963021999995	-0.7300687938632885	0.9212063195896065	1.5252065426485426	1.5726856844692971	1.6565248621213469	1.2169072158032266	0.18377782786302968	0.1161959811358832	1.5701250071741646	0.35799608450350756	0.05861428726848734	0.02291072409642559	0.7890036460913685	0.4476134930380569	0.8345434687196176	1.0704096066102033
1.2214588839491696	-0.7739605750211327	-0.5039574711772716	0.5495308001061353	0.06858120126550665	1.6123317970620645	1.5006377381133993	-1.3312015459683628	0.1804954304201416	-0.07136148186521844	0.5915847372465063	0.09438749294951615	2.0460105525690113	-1.0202882678645466	0.7955612493138351	1.2005349792446045	-0.009548837934371423	0.7093911000194059	0.6325520637246178	1.687945300511055	0.06616169029051372	1.0217304027955105	0.5074806631156852	0.3930880457531816	1.740871924043345	1.0003899642690894	1.4077312471440877	1.4549927437163142	1.077970763382603	0.5016485553394576	0.8150896474652365	0.22829102550791833	-0.3765376255924128	0.284259997288917	-0.2416769930615113	0.9544572933041335	1.2799332904825163	1.585810639048774	1.1160961399094296	0.8982211115788756	0.46743273571704685	0.7671391270883721	1.491014631197114	0.293884077454592	1.0643590510583723	0.23423010382255888	1.1046727807294088	0.04357284950475689	1.1265869505540236	1.3467010925473544
0.8211730342804313	-0.23847381967012474	-0.5538958188682772	0.49191177690836113	0.06454935322992389	1.6121610899694583	1.2262237872452109	-1.4019508054883132	0.3870013861705018	0.969480486159986	0.2539117332339306	-0.12266177185242125	1.9779638768070962	-0.054698932852150474	0.8683848858105394	1.0503862545336227	0.24985754505039529	0.7765450087951795	-0.12681454719199106	1.7758002946516602	0.08439172664656122	0.9560538325431388	0.0441649737161915	0.42278431408159683	1.4738512897974128	0.549023295164044	1.4778047002888954	0.8209458882016605	-0.15182931679842648	0.9793889114215104	1.044879774953674	0.4412691651026928	-0.12945730490617227	0.5874546077719055	0.21262854234838174	0.6646264724867842	0.9565040241531179	1.2744245330884214	0.349279190869016	0.4751951632246825	0.5921717525683637	0.7912582895737355	0.8371077350106719	0.1646490367812899	1.790251006617749	0.45460298642792135	0.9933435597468195	-0.24006999595909365	1.1060792269525361	1.2039552894525671
0.3350666423463924	0.31138400591355586	-0.4598617333284007	0.3400410673594324	0.0045481730161730785	1.1143476695111896	0.8295606355767381	-0.8826949155191671	0.4904172846643333	1.5743101395058026	-0.016051567957299593	-0.33717965120640614	1.3855108584612068	0.6302367170742978	0.7859059063845126	0.615463726921329	0.3295381559987357	0.6662423476710109	-0.6541190058838864	1.4847183204483476	-0.06572634042789834	0.8401962970913642	-0.23625200962530002	0.3972352607955248	0.8599528340250989	0.01192612802027707	1.103388699644036	0.22780854451009747	-0.9638825630480892	0.9464851584378101	0.9318533916717849	0.4324868846569096	0.3093844487256641	0.882300184486483	0.4166114762153355	0.19238041129167877	0.6595984072286205	0.8365747079123348	-0.23956853015548357	0.1282035712823462	0.5802976648885644	0.22425906558765527	-0.0029588459507482795	0.04399261790743346	1.9526708413998395	0.5815301048004295	0.5130333627910817	-0.30512767772437727	0.88027993207732	0.7501144008681893
0.06368136082132751	0.6458768012719859	-0.24307555292150335	0.18562465140335965	-0.034711479994312046	0.4242438688793029	0.5102935525198937	-0.1317798270594503	0.4906540723057602	1.5607276661513478	-0.11206963970439592	-0.3696800634820333	0.6749295299162194	0.8144285251250185	0.5702747100606052	0.13991677365543279	0.16368785203783548	0.5473223901073737	-0.7818263984911444	1.0257658478018168	-0.28304223921749616	0.7147519382212608	-0.21908469207374934	0.25158976324860644	0.32222922557992284	-0.37331770238810047	0.40671902538269844	-0.07784818503715904	-1.0360148131920288	0.5045161506752582	0.5985886717533055	0.23697799173915898	0.6373726202310851	1.0035914279523146	0.32267807343359983	-0.2095270009475173	0.4417287085976115	0.4690328792923459	-0.39363730126365387	-0.03217180223264331	0.4986557017145792	-0.517354103146795	-0.5829130926698021	0.01354108542994444	1.5582791731073484	0.5840804741752867	-0.09216352605055927	-0.17609842766519163	0.5974438354998459	0.1980080697536
0.07196876875063256	0.6599552376082956	0.02385294473544241	0.09209765785067243	0.0033327249526252808	-0.06094395602914942	0.35818432649095794	0.421036522149954	0.44604407246173666	1.087340585000237	-0.019682158224410225	-0.12390612011635961	0.23010142471037373	0.560896061850922	0.3095825468560058	-0.1457590338865054	-0.1355090530209325	0.5609292386210734	-0.5639431602633811	0.5992236844205064	-0.3942427612805134	0.6021175492645889	0.048654266984402963	0.012110989686649415	0.13837999930288178	-0.43123198889927505	-0.2839569118333684	-0.04268658579028806	-0.49872161106505186	-0.008257260997196066	0.2730755038182374	0.016067351701404754	0.643448463931662	0.8753924568234377	0.06241556498337543	-0.33547222323462117	0.2881364845549604	0.2817708624938251	-0.13996005494963884	-0.007306363188146088	0.4132307605712747	-0.9279818652862545	-0.6692997237069955	0.10493048698466581	0.8759063391741327	0.5046800033518628	-0.5251184114383478	0.029381632817326638	0.36368251029546095	-0.22773969266078112
[truncated: 72 more columns]
