# Supplementary material for: Diagnosis of autism spectrum disorder based on functional brain networks and machine learning
Source: Sci Rep. 2023 May 18;13:8072. doi: 10.1038/s41598-023-34650-6 (PMC10195805; doi:10.1038/s41598-023-34650-6)
Supplement: Supplementary file 1 — Supplementary Information. [file 41598_2023_34650_MOESM1_ESM.zip › matrices-bold-time-series/ASD/ASD3.csv]

0.8463959351883132	0.3429933309724079	0.9602169247641917	-0.11776866124462508	0.7646013290869302	0.12460469740313637	0.4270436832415547	0.4360735731610284	0.42290202215840894	1.048784494662082	0.7645860742901471	0.9958792689551605	1.3133158991664498	1.2380452032049485	1.0802261428282016	0.32795651229729056	0.25748515170361486	0.7947631281121148	0.4349230639941092	0.17146969938639106	0.603341757128816	-0.1581094882846578	0.14312583230703774	0.4531486451977339	1.0717777448337804	0.37145656891765355	0.29447909444437287	0.1375687594910592	0.41291767136752855	0.6998649385922695	0.5830391208640427	0.4476054127443027	0.7027999654256077	0.08738601082638854	0.5883281933869948	0.5089174573915232	-0.08011418100497802	0.05165807453336852	0.019650571417049935	0.8506857906001503	0.6500768447608866	0.7471569414254917	-0.4078021579901723	0.8344330121209474	0.6731806051213512	0.9615929660759759	0.601942915444978	0.3167357067498929	0.3052721096147138	-0.0764402730206585
0.8602589796395581	0.7416786171151105	1.0759559380406496	-0.132513864597825	1.2393720995446391	0.7156318845195427	0.35441749562784264	0.948983524974989	0.5796710682443096	1.5675529668695585	1.1989542294954296	0.9023906823099819	1.5416068657716961	1.751550011083381	1.2957687172271857	0.9817615802555956	0.7174454479810637	1.0483780246703074	0.6974950938225201	0.022674843513436915	0.768766916711404	-0.46304909953379597	0.31045887267348143	0.8692407759614044	1.4837652455958568	1.119839064311912	0.7555384741162924	0.387189085721482	0.925402737733801	0.41596029211244256	0.9363816013117194	0.6466375906181282	0.7247483259575591	0.27760396312698277	0.564896042794215	0.7685055199718281	0.16430837296448253	0.28766656080090414	0.217034001508046	1.2751095242103454	0.87874531474633	0.6798136903523081	-0.29293807620436046	1.218165271874961	1.1159206262944765	0.9609307327100559	0.9019388297720741	0.6711031477226391	0.36593492033611374	-0.0629712477818484
0.435669469155142	0.9749268152375082	0.8712224279091788	0.029008106792108183	1.3252619752742272	1.2701876587584893	0.1861298037237733	1.2110045086040815	0.6284133757125955	1.6209024175006832	1.4673579081686634	0.5812756606893937	1.2709047109238039	1.677192228509767	0.981399126577769	1.5479349015810262	1.119802765208334	0.8357411244567484	0.8568850383646699	-0.21545119038696992	0.8630251741919452	-0.7183901746810357	0.5227592583815419	1.105528685433452	1.4375226624807513	1.616229248125053	1.1947291487120073	0.526117865094656	1.3111191424031157	-0.029953496041787698	1.0790486654538087	0.6390010913752239	0.5010040376420357	0.5750982238724345	0.45977841190339225	0.8498283996816769	0.3478064183224028	0.5024180787643342	0.4222655563210727	1.4659200809948612	0.8536143607366604	0.29962121449957685	-0.017659957174094132	1.4005738089584736	1.255298300969606	0.6301641346568215	0.8071342524835042	0.9186500613583914	0.23856591465272897	-0.11779636082943776
-0.2285573303617921	0.9233992746533529	0.4213054737535869	0.33249948393407025	0.9165861401696858	1.44963603942357	0.037216638118366334	1.0173887457505215	0.5173492910494314	1.1046927035004552	1.4015510023719489	0.3112213602369712	0.660981050550433	0.922171279133654	0.28865534620739824	1.673110292579333	1.2226246130641494	0.2773307507060165	0.800613142148989	-0.35850418644582455	0.9352968301535226	-0.6998753993816641	0.7461697512674058	1.0040851364127457	0.9148972545602829	1.5457468808805432	1.326141133655187	0.45242464146394623	1.3328629699402663	-0.3780155387620491	0.9208446736038824	0.4117324628479076	0.20165302889371126	0.8334799983225979	0.3631669222077608	0.7123105846552462	0.3507048378311176	0.5678526913931394	0.5092583335959883	1.367330718650296	0.611614280757105	-0.2125554779641461	0.30003944874695315	1.2819300138676266	1.0114985383783717	0.15947877418208015	0.34806199014739314	0.9720461325095795	0.028363050495859094	-0.2170771455815662
-0.7405655641024286	0.6022087388118736	-0.04684857721613638	0.6261082432118261	0.18340586426149644	1.072819273745042	-0.020109456231901836	0.3828819975127699	0.2887829158618105	0.20510606100214734	0.9521350227833864	0.28699621432866135	0.04603928456368617	-0.2015543593054226	-0.38920061690540664	1.155529874408369	0.9091436212442078	-0.3087892391330457	0.5148687991790286	-0.2657050772427258	0.9723826068230699	-0.31175231356024286	0.8913090180810009	0.5751651526789974	0.15915315665981616	0.8780570845458524	0.9706510546802412	0.18749660150089928	0.9201289465137256	-0.3964165729269479	0.5329819913377035	0.08094217081257389	0.03665043662023789	0.876716603183135	0.317988811599856	0.42227979735065596	0.16438150586889733	0.40921571589497807	0.39019063913661345	1.0032592899672284	0.30111697352538225	-0.5626599284841132	0.5087591868098325	0.863322913206379	0.5175533292352459	-0.2175011434468946	-0.2059070364267308	0.8054849804026188	-0.08596137857835737	-0.2732796800743549
-0.7739718550319601	0.162661796260225	-0.2766659401182929	0.7114265247066954	-0.5165970863213613	0.2596109410969207	0.0012379022528234331	-0.4505603796468614	0.08396779317827524	-0.6967120092129293	0.25743521550340154	0.4606487389442408	-0.28940580377730885	-1.1191122923609975	-0.6589501517384029	0.1227952526968346	0.25101066092073265	-0.6192906331181801	0.12161352325553215	0.05141222210636991	0.8834548538583533	0.32528251604963987	0.8479838709551898	-0.010118437733755838	-0.46451186391704335	-0.09228389634706644	0.20245537691646845	-0.13065744726968212	0.2421565069573304	-0.04855553491139521	0.08978256574477694	-0.17877806401792207	0.10388268102651002	0.6157269921365544	0.27510160231551606	0.10654531270898436	-0.10398186061146082	0.0823693760258059	0.10861420543461599	0.44550575700311656	0.0759456970475199	-0.5375721740065025	0.528756363023347	0.266627916647541	0.021205015001435915	-0.3547779212603819	-0.5009926542306739	0.46902193153168364	0.029653371670089645	-0.17433514250664026
-0.3037939423193247	-0.17927894381726073	-0.13420973896274316	0.46540785625729003	-0.8515563462916329	-0.6022659561753079	0.03070727301678268	-1.1403955894584468	0.0689264406419979	-1.2320329377717065	-0.3925796615076726	0.5870107722603297	-0.28534456390995366	-1.3318895969770357	-0.3786006670918789	-0.962649907400758	-0.5318297684278707	-0.5550055145725593	-0.16796882754352693	0.42206584152259646	0.5833652573394168	0.9253191998328006	0.567647809730008	-0.5224777496524686	-0.6857263887185738	-0.9025941878314031	-0.6539435094202867	-0.3385136652553387	-0.36207139091874996	0.4551692855537137	-0.25412841103843936	-0.2461338426686053	0.31650673942911656	0.12371006115442468	0.1328401202182033	-0.1230088774628168	-0.30718948223914566	-0.22532458251223214	-0.14348150440952237	-0.20239524652205448	-0.004869712783130621	-0.15724472581784857	0.4167877731355226	-0.29473067525673813	-0.28063712066702706	-0.25120279610622953	-0.32266425453222	0.08878884049545757	0.37349171090305927	0.14295681944376878
0.35768561094369283	-0.2539174404087735	0.30570174776964304	-0.06342835054290587	-0.7157404407087735	-1.0621475187886584	0.00928113035963424	-1.4300165601955042	0.3173858195882194	-1.2385204861732169	-0.6996228158446794	0.4407942037646854	-0.11547552157585254	-0.7411390225925971	0.24932580074548094	-1.515988407779372	-1.1806626837947507	-0.2562733584789581	-0.17088374108568866	0.6208640511523933	0.10634585612233818	1.2008454715157075	0.13486312637195685	-0.800110176130429	-0.4874745549376108	-1.1820634592439525	-1.1954625533279188	-0.35887786413840383	-0.5677873431439809	0.7715839574062723	-0.4570896855900701	-0.13430695658721492	0.4618466196808621	-0.38811924323628466	-0.1657850361692894	-0.22537765418392622	-0.35858043701122844	-0.2914215530375145	-0.1232564778347214	-0.8023901194506741	-0.002003286760135924	0.32939128458458033	0.3359656751565697	-0.5972912875470522	-0.358388760766193	-0.015244132356636153	0.2588073569855549	-0.1648805858405019	0.803936856721781	0.6280610984057272
0.7665152945803424	-0.0327137688170988	0.796607503050618	-0.6563635555597682	-0.28224895867082805	-0.8648297070291568	-0.059871871441414745	-1.2810606055012705	0.7313247449229614	-0.8302903674671869	-0.5334266565479313	0.027014327617291833	-0.03947711595068898	0.2660782660513834	0.8031038845193985	-1.1652337131055444	-1.508426827990373	0.028832943947983625	0.143205300857078	0.5140322162231602	-0.3618646025893519	1.0308113093166789	-0.24276715009515976	-0.8168105933988803	-0.10903818015543816	-0.8541834125701648	-1.1806541705730205	-0.24925439958531864	-0.25715157834760366	0.6416625685871385	-0.5870278449813449	0.010919849787733527	0.3476748385915869	-0.687706511160878	-0.5567463773443743	-0.23904048656368343	-0.2825516471425525	-0.0017777242253797206	0.2939136462358735	-1.193259595534248	-0.033650688377412856	0.6079696202320736	0.4393030275270947	-0.5159961077577354	-0.34478820910858254	0.21800966435401	0.9198318130720382	-0.15338887975522453	1.1205107666155962	1.1072123363803588
0.6583455701519104	0.3441028171576208	1.0591573674747334	-1.0373759308895134	0.1279563433794437	-0.10459885260541432	-0.12187511451819637	-0.8710627358981217	1.068626066690222	-0.3142189446572499	-0.029604689204901596	-0.39714100326079793	-0.21698533366832926	1.0429025154721498	0.8999175370118222	-0.012284491886652354	-1.4566385538881341	0.13283411589719865	0.6003778484955735	0.1474033123404514	-0.5895119824649956	0.5202539618296866	-0.3472501211577623	-0.6603991073107619	0.10522860887615249	-0.1595192602638764	-0.6804590230495198	-0.14689016253004478	0.39706876771542776	0.06908901356861985	-0.7324800426869504	-0.0033709218281834682	-0.07011735504372911	-0.6606280699809309	-0.8684950307785682	-0.24894395719852477	-0.17778595782269793	0.5539937875438047	0.9833122477100674	-1.246415208011114	-0.17718854513629767	0.5071639690404768	0.7410772555094536	-0.10685578611763846	-0.42603201280911673	0.3538231846682492	1.2733096459612891	0.1339982364206081	1.1725818631258142	1.348738246057036
0.14301661648017922	0.6289343897658773	0.9349765438785553	-1.0356039558275483	0.2700314064050897	0.8207376739040564	-0.13160504592548572	-0.4622160596014009	1.0792082469098696	-0.012816177965888782	0.46636644469429384	-0.522596204202453	-0.6165407342808081	1.085422169847047	0.417445328949018	1.3606139471194738	-1.088201675432447	0.06818730059246438	0.8888628349797791	-0.2823552896466211	-0.4800381887354004	-0.08505403489782164	-0.10526900560384037	-0.45408785194254675	-0.08442549968262472	0.5057992603354212	-0.03334513123224513	-0.15014382974238685	1.01270009648655	-0.6634453505404068	-0.9061013968691506	-0.29809048884103057	-0.6663191415359823	-0.37962020941342184	-0.92723519300591	-0.33852561450299085	-0.12322901541905143	1.1090286481221445	1.5831541182147555	-0.9508189686287954	-0.40771310137862027	0.10318862845339348	1.069197543280482	0.392116126019448	-0.713421208389301	0.3554524920402431	1.0932335319748765	0.5271900617461157	0.9273116431230407	1.1773875717644664
-0.36541451109390677	0.5944371051234123	0.46169677784599106	-0.6942758545596626	0.13583138229596062	1.427684623457184	-0.11106681967737154	-0.2294828803998314	0.6697712823975353	-0.09840515954812804	0.5905560631683826	-0.25887988262025563	-1.0686162359319964	0.3509815345771323	-0.4561486552503899	2.1781206124548165	-0.5424998470284031	-0.029668664385227146	0.7196183542934996	-0.5505348312096371	-0.18468067395571644	-0.5632128902428396	0.3246946541448751	-0.28552578511380533	-0.6719131792212367	0.8242098749139355	0.3705097025390219	-0.22989532504985424	1.2012952116555746	-1.159271338342166	-1.0219702080830892	-0.8381194110951248	-1.237827250121155	-0.05770129525773241	-0.6819872086976462	-0.5513356033299449	-0.10313283019878117	1.3632539186210688	1.6723309635656742	-0.4633248118470785	-0.6151639509729339	-0.3515978158320634	1.1452155743256933	0.662928786831263	-1.17897932183864	0.22569001013533804	0.4312592442092756	0.7286934986802678	0.4647957737749527	0.5764910504620574
-0.44321685442314446	0.1645434834028824	-0.17072021626258482	-0.2498464635919057	-0.061487601864588556	1.4045577151031392	-0.14784720621635006	-0.16062446863627272	-0.015943751750918698	-0.522981531892237	0.17695136886665766	0.14886752962599303	-1.4007340404973438	-0.7194912809763859	-1.3573636383968335	1.9060765695786102	0.01427291127310042	-0.05510141264834674	-0.004298484945714173	-0.5363725196557623	-0.033422140357003575	-0.8412313934477098	0.6148197290566144	-0.18786508286718245	-1.4120974235296848	0.7140273160069807	0.33252996995135026	-0.2476806114453289	0.7767993686001458	-1.1511821943396994	-0.9659146523212908	-1.4312445818060109	-1.6325572859276833	0.0862728604276153	-0.2554065087843004	-0.8716998820484455	-0.015666222197985708	1.157658110412088	1.022572574862362	-0.06048389240890485	-0.6835564733624147	-0.617064369133702	0.7536386310341083	0.47320211012732183	-1.6812697989404155	-0.012296241161462045	-0.43991872712928615	0.47707310885556614	-0.079917324436765	-0.28382039291868233
0.030097266525828097	-0.526193620946226	-0.7446315043141487	0.01286172971670335	-0.06641972181408941	0.7586371641972192	-0.32673814324561246	-0.09083885144372798	-0.6676808639591151	-1.065731682829003	-0.6367920596700852	0.2720513869932269	-1.5416726241691816	-1.4908990436458813	-1.9619571119427883	0.576927519366666	0.4290739721054761	-0.044770507492852336	-1.108451506121366	-0.27931157146785424	-0.3054760598388097	-0.9961461062840579	0.4631177864617343	-0.166734589330336	-1.9634955860359444	0.3227765279026996	-0.04717846384923751	-0.07626250727821646	-0.14866291731343964	-0.665906764659748	-0.7010814138395252	-1.812368252695675	-1.8207430839249776	-0.03718663014332925	0.12353622814300606	-1.2231857791621357	0.2343526165311825	0.5654157135626438	-0.23062460079199143	0.009507184991660663	-0.5741130104923493	-0.6268355128991611	-0.10369935170229247	-0.18372372057209352	-2.0452567821082805	-0.3150769161023177	-1.2040130782937963	-0.2636222880611768	-0.5801869444093192	-1.1154109805112757
0.7671399520899737	-1.189918915577254	-1.1341012551192875	-0.06008088112157098	0.20737466414803588	-0.2210450247645916	-0.6439140821206145	0.15600500750418672	-0.995175701023126	-1.4580000050504793	-1.4851115645598614	-0.17527923274326776	-1.5242000071377537	-1.54220295488933	-2.137255045124531	-1.2012855755327772	0.5964135043213368	-0.14986351601017933	-2.209846744733694	0.06749348732494553	-0.9975972680720095	-1.1429768546502537	-0.1972328810248878	-0.2304256148342592	-2.0768344250052806	-0.1155937642152076	-0.4671686053353913	0.2674925189677906	-1.2307684059701833	-0.0036710596261945905	-0.32084932928767257	-1.771335051415835	-1.8661561175640091	-0.3389692798807121	0.2624118456943081	-1.4846034611366954	0.6273559816496302	-0.16003232290957609	-1.6182370449064114	-0.30818984173259334	-0.3559856619745245	-0.5050572357034964	-1.1712142210452334	-1.0630937282739654	-2.1383450454785744	-0.6120308457897814	-1.6726798345189833	-1.2205067198542725	-0.9501984394329992	-1.6443047929162282
1.2580546981266596	-1.5400634707570582	-1.34423138291811	-0.3946660412109107	0.5904823209755413	-1.1436146243394523	-0.9744054734722347	0.6185126150084228	-0.9103496244442563	-1.515496574408411	-1.9869998538410825	-1.0810795592654605	-1.4084671612342967	-0.9230024385908411	-1.952857711646419	-2.573597600760142	0.4906813358837592	-0.48690986797023217	-2.892806926183763	0.3427400001304169	-1.774309917529433	-1.3042192841762743	-1.1198455558643765	-0.3866327199900863	-1.7198756039431013	-0.44522651623753107	-0.650528638416117	0.5895766040539011	-2.0738069205773533	0.4511480812681219	-0.0019243844582754425	-1.2616244913326717	-1.8349709712540616	-0.6169767249302364	0.12383958356211695	-1.527306556759739	0.9950563329389294	-0.7424754705276999	-2.568329620873723	-0.8121956371872143	-0.16737482075769564	-0.436143379610842	-2.0526022261565156	-1.7862410393381403	-1.908977062546902	-0.8172739088593725	-1.8422544164544383	-1.9221938488969736	-1.1444261799033428	-1.7332895079657098
1.119878495944856	-1.4591472806957506	-1.4559373886218774	-0.7392367290308501	0.7662358925175741	-1.718370620954967	-1.1293129971594655	1.1443794991199683	-0.5797372741576304	-1.2160907281471487	-1.9608128094618644	-1.9596781092826203	-1.2109372287041116	-0.09463072397731566	-1.5758564016352765	-2.915482336367653	0.18372769399805436	-0.9918369649283026	-2.903044939732005	0.465088709652316	-2.164076532018191	-1.3660752504922085	-1.8667382732793176	-0.6087962014747256	-1.0739929308039007	-0.6595253279584045	-0.5348969282450868	0.6314179558902937	-2.4174904845953753	0.46348243493580826	0.11059627322981484	-0.4363425920803981	-1.7240265415675553	-0.6896631516153477	-0.16361399510226596	-1.2712787443050824	1.1021807403675286	-1.0371681086053983	-2.7072148390810598	-1.1501086091348145	-0.13514901186462466	-0.4997051189492065	-2.4094695126148324	-2.0419647830598	-1.3917624359767682	-0.8681122449331498	-1.8182110773809634	-1.966210687336835	-1.1475570815535867	-1.426870683312667
0.3639956794013125	-1.0746124208363637	-1.5274031140944453	-0.8298461843376659	0.5030568697490281	-1.8626956340057403	-0.9726856546585274	1.470708053859736	-0.30666393896265	-0.6945971513296681	-1.5061668156764785	-2.2616586928434086	-0.9067267046716552	0.39275901359937965	-1.1460096721563067	-2.1726133332401325	-0.17459187091406092	-1.4083496546964132	-2.2556369365626816	0.45127372965663803	-1.880562433006237	-1.1574505924273046	-2.063892339429997	-0.811155125801338	-0.41587303890376986	-0.843560694764385	-0.29351322765851134	0.26228742739234473	-2.2288915540282375	0.0772590253695424	8.646913170976998e-05	0.4088271724200973	-1.4663072864453859	-0.5083054692370553	-0.4064344632070953	-0.7393455484116609	0.8001648207877015	-1.0800188797172452	-2.051307201823254	-1.0420184525710523	-0.3024449603472778	-0.606406367813159	-2.127070027843224	-1.7539972755058182	-0.697966744948251	-0.7654211483233341	-1.6850082291746218	-1.2842020659640276	-0.9754753643949	-0.8983293869075927
-0.6074870578188668	-0.6837097282404972	-1.529848689636597	-0.5613164335817038	-0.15527745234481746	-1.6752286259858096	-0.5191089429789927	1.3864077347155839	-0.3211568759063785	-0.16441027031508948	-0.9078863707367415	-1.7554722839720491	-0.4966996697257801	0.26147750251374535	-0.7167727862271588	-0.8595827065760582	-0.42050780016464484	-1.4401718673362043	-1.2051074937212432	0.36856379138209877	-1.0394878889514663	-0.5924714848270932	-1.6277428626377703	-0.8707974113626081	0.038807775824732764	-1.0504968335152884	-0.18145396312634168	-0.3877225043203459	-1.6660687751271426	-0.4324740517102434	-0.21567711216449095	0.9633972074145833	-1.0031821125902414	-0.1773770212263331	-0.4817917554959526	-0.0743169935854638	0.14844375338577384	-1.010118014518787	-0.9755351373065504	-0.4770700691763577	-0.6025752889380916	-0.5853248389780424	-1.3519623957057303	-1.1117207829085582	0.004055295266176527	-0.5783643482310892	-1.429473089371022	-0.22057269069147198	-0.6845694055952655	-0.3392070920048741
-1.2726559786364267	-0.5623914785755173	-1.366419997143038	-0.05151320927516289	-0.8849621979272865	-1.3228476515415115	0.059593770770236074	0.8703891533094968	-0.6227973128982233	0.1939314277937809	-0.43672875385596416	-0.7013937669307786	-0.06493711784511427	-0.3347251701552003	-0.28021860676531113	0.27313120876083474	-0.4594948405702904	-0.9647900131372857	-0.10637699316508957	0.2707078446129967	-0.10140952413215057	0.23213434414683046	-0.8119899770098716	-0.696379875249495	0.23829833274768064	-1.2196710758688343	-0.32959121917997375	-0.966928931810136	-0.9593003461761609	-0.7421225793015739	-0.3724107797910586	1.0436383556053408	-0.3578184759269767	0.12308224991805171	-0.40839073455413955	0.5072365562247505	-0.5890852664376324	-0.9369406937190421	0.01591790728402551	0.25976474645169384	-0.8880027184171932	-0.34801996433812665	-0.39067027688019346	-0.44554460321189887	0.5315010199996374	-0.3991308033703887	-0.9740869165093428	0.6519358739583867	-0.3682220813375707	0.13538252223956795
-1.3348909544718093	-0.7763593123095112	-0.9609558273281588	0.4400797802468692	-1.2789227179206355	-0.932748207456962	0.5292679711415711	0.11559404544410563	-0.9867287576536239	0.3229605129088304	-0.18747993947152208	0.31662351249796516	0.24342310953536744	-0.9462338652518661	0.17171372521301423	0.6891041192914821	-0.3185959606526391	-0.1481801843736712	0.7471045694877954	0.1683442201948125	0.434556982212831	1.0609793676238808	-0.04249046771522782	-0.2990217297570754	0.29123026908123517	-1.2053210544313246	-0.6432379854251079	-1.1095510073503374	-0.29568617757041415	-0.6741288045966964	-0.37275850012701833	0.6800293753039529	0.35388962006482116	0.25436361610044056	-0.306456272597164	0.8148237926934737	-1.0836467007786497	-0.8591923800316877	0.5692709599345432	0.7634309335856169	-0.9964699224935956	0.010294458902129577	0.45536207703784337	-0.028118958650791715	0.7580431987759766	-0.2761194386882857	-0.2857246786558419	0.8783441224092003	-0.1252140317557582	0.5091281210288344
-0.9001833878515928	-1.1236554803718757	-0.35136948372198096	0.6794019916820173	-1.1160280779041527	-0.5557150429048968	0.7294025848329462	-0.5758974675913452	-1.1281596238222749	0.31040507253647814	-0.06104755205060485	0.7849449871035562	0.32210986649247936	-1.1468306456587067	0.6113286356242209	0.35263343306463546	-0.1282609764250144	0.6353090011121323	1.2211930885120132	0.04855399153454306	0.37308965107120406	1.6131370663706148	0.34879702130321066	0.19044899619435313	0.36927682950937063	-0.8947485386680553	-0.8787890215758738	-0.6806628776845615	0.2279937925918384	-0.28609047623652084	-0.24023627328583635	0.10361428756030241	0.9841088593364644	0.19526815402649922	-0.28717990199643195	0.7859457551823911	-1.1329180374903378	-0.6944192939012216	0.6408201412370803	0.7752466741372704	-0.8244956945629769	0.26327410023073233	1.013608024092052	0.07039697083852994	0.6852200338981983	-0.17860796623377223	0.534802865219217	0.40472352617764706	-0.010738358908541749	0.8129614196549868
-0.3696753235196414	-1.2592910077045545	0.2846216239363349	0.5952214893784941	-0.5154761774871526	-0.20128919535945797	0.6599866697339007	-0.9584335247354622	-0.907650493002488	0.32732214902804563	0.11121384785525398	0.5961154286746422	0.20256552072526798	-0.8098400188626892	0.9878257296749193	-0.3132259823795024	-0.038467501515139876	1.0318650863261412	1.3396271215293414	-0.08345138077404844	-0.04844742383113706	1.7347966752621853	0.3130444898998426	0.5798899038917217	0.5826520464589902	-0.32194828247729984	-0.8347443739545451	0.11399195607098474	0.5796173477397387	0.18545758192944348	-0.07824152685290786	-0.368152956347977	1.435120178198093	0.031964939697923966	-0.3638149259754472	0.5244380141233209	-0.778651141140252	-0.38573748885335385	0.4537046651152813	0.3558317114707744	-0.37959846432659833	0.22568033721692146	1.261245991243952	-0.015560456654116204	0.46101215504645804	-0.026809876225340756	1.2627941317491294	-0.3970662649437518	-0.0030080937638412557	1.0514326905186135
-0.13581704249344115	-0.9291191441746021	0.701225592727695	0.29817082923720173	0.13754907380520928	0.10778460095357302	0.4631844501522747	-0.9648887503756943	-0.43045890298248357	0.5119746359814891	0.40620382633556906	0.08612899172640595	0.05999218356560254	-0.1600884926970051	1.2621532401097508	-0.746874399650154	-0.121975851173413	0.9275990654702878	1.212997658508669	-0.18195533591880447	-0.34406261133035043	1.4713118257959865	0.07627002871359256	0.7175392873434581	0.9069039389755275	0.3177288944502771	-0.5076466497290244	0.8436594407326835	0.7419800745431686	0.4749987528008476	0.025997517249239824	-0.49217390332625444	1.6970047702721112	-0.12087901975034668	-0.45414739289460937	0.2415662837480793	-0.270736908252474	0.01179394657908165	0.3039481338517627	-0.1605587127376621	0.21007068100086057	-0.0899849598155671	1.2602591384872215	-0.07649084392285846	0.30959139599654734	0.23062620224670133	1.6637165442930322	-0.9867739087621069	-0.014842801468511545	1.171974564785818
-0.30636918013258757	-0.1570751143834446	0.7192082177781994	-0.01990922259698192	0.45129878426731695	0.3185173300850065	0.31723231879466945	-0.7142666414541654	0.029961361070132937	0.866513487080265	0.7387509605132304	-0.24435622393978912	0.10258223877618224	0.4133777170107134	1.4221302818697674	-0.623235864164546	-0.33101304805478254	0.5038098372571116	0.9615236932919425	-0.17871295026676687	-0.14567998532166865	1.019235891729371	-0.04786486656515461	0.5719338531869725	1.2037051955584752	0.7738153814912005	-0.09319290826620126	1.1286424107039825	0.6959495089392761	0.43405878523078373	0.07160222569901871	-0.22332793894905678	1.8157470238418851	-0.2036448287816831	-0.466600187002088	0.12864037655119778	0.09893412733524852	0.3459799623269925	0.3581868852985923	-0.4013218879738911	0.738571651694494	-0.46283738541475555	1.0792025085220454	0.011245330305405194	0.39647286950257854	0.5527468221685278	1.6357644466452694	-1.0202710212746895	0.05043145048437037	1.1048126781960714
-0.6508515056551103	0.7483075279094178	0.3436702450503655	-0.2235746574494335	0.295862383158151	0.38281693611117584	0.31964745335096784	-0.41109073680028063	0.22714423260261152	1.2354548164306445	0.9356802089063816	-0.10868969307795551	0.41605401469405406	0.6347221619510711	1.4640332131165565	-0.04068128860201535	-0.5379786620607901	0.09225797139453747	0.6791416808754861	-0.027360122677860293	0.5164598124763803	0.6025165384677231	0.11556665550591756	0.23954188205104096	1.3174569106279845	0.8980185697098607	0.16606414714814946	0.8922674455310708	0.45397239408167034	0.09535616039661253	0.1321694680918148	0.2678918714070901	1.8267999779225228	-0.23802555085360294	-0.3926690355535975	0.24018667090636503	0.1804634379722554	0.4793192470727054	0.5737397850036591	-0.21325527737176944	1.008908161145006	-0.6184894335760652	0.7664977440314943	0.20879750088593915	0.7131639919805806	0.8131600216617508	1.2803978200078054	-0.5660769191203472	0.23334397785733849	0.8415921564092887
-0.7958559339216716	1.3819725185476102	-0.21186239902585935	-0.3056044282881866	-0.10785298377956339	0.3093255103712896	0.4400759278693069	-0.2111341887571484	0.11361529517931133	1.3907727228799218	0.8921732834679423	0.3710112027133035	0.8808951849886684	0.5105023371520849	1.3676700662204693	0.5844621986765087	-0.6298130938760866	-0.06008585225621753	0.4397843096075254	0.2601502653191052	1.227786008580839	0.36143510715710747	0.4946758894815108	-0.11976682452515262	1.1811650240157077	0.7401148573817551	0.16632798542149546	0.4105618487013168	0.10763964531112573	-0.3628288453428372	0.27482360090169017	0.6958062979113961	1.7174236239485248	-0.2810397776568413	-0.32317038199262105	0.46564816329873576	0.044159982517972415	0.40815917478600827	0.7741562030793793	0.2428618411444059	0.9307920424431406	-0.43715186174197396	0.3819801135970455	0.3699178162935754	1.0701618806244655	0.8819777941877329	0.847845750728205	-0.021920762234802344	0.48778380319647935	0.4845878824092117
-0.5154700460368804	1.500590250088751	-0.620983838310579	-0.34716207618847417	-0.3464017594171961	0.17907462990693865	0.5689295292605817	-0.14252278493757006	-0.133153550962669	1.1789675743272747	0.6800225382848339	0.7894886489144265	1.2331622965743079	0.28349420094045485	1.103782661614216	0.8228741791805458	-0.5855552263494638	0.05562348231062417	0.3095498154895121	0.6114862102119578	1.4889588184025597	0.31973330630432917	0.8446124200685109	-0.37149694907953396	0.8600410473956359	0.5096589106545145	0.016526717239451365	0.11639994104942952	-0.17041842731474108	-0.7149142476214778	0.4804601370598463	0.821855806485198	1.453277356602882	-0.3482604044876457	-0.36963874701635174	0.6108521682487471	-0.09528213688574692	0.28424719478928917	0.8042566609423641	0.6277656121929571	0.5791175837731127	-0.05401239136371465	0.03561381728935848	0.3749381512687372	1.2195003296598015	0.7251958026840035	0.5898115594351878	0.20359202084500191	0.7076635806224459	0.2154726441941234
0.09837293002795705	1.1708759122920216	-0.6154598267539493	-0.4096283308293956	-0.11476102542121867	0.10089079669257038	0.6172847478725756	-0.12565894099221706	-0.24611680054285842	0.6360424938824631	0.5106760698568488	0.794203901229716	1.2339057372085767	0.22237679356389312	0.6815975726094504	0.5211375311688853	-0.47975182792606647	0.2451338272073392	0.3304595202578466	0.9261266075633945	1.0800493051202626	0.4289971485287891	0.9344795097722008	-0.4618853025309359	0.5039016682408433	0.42574175888652693	-0.05667176190232533	0.28752991207722145	-0.2010867755095724	-0.7919295565104376	0.6350350172587282	0.5847829875643048	1.0448083060665272	-0.3721539567703657	-0.5538661359332524	0.535455154560421	-0.04818926928783327	0.3058801201884124	0.6443847977810976	0.6859669472684641	0.17045350159336659	0.2329968517806352	-0.12632952981380394	0.23377030950181574	1.0308445009303064	0.44343988564008247	0.6143181850773916	0.005994871819169184	0.7932560442459001	0.19283683672718044
0.7040580583655046	0.7013577179493243	-0.1390979621981484	-0.45462792779096745	0.5487219624219158	0.13387697344657956	0.5884657701618328	-0.06447928110994086	-0.06421047636842316	-0.013109057094829488	0.5690282320038718	0.3652746126332209	0.8290292515599214	0.40932525686153665	0.19783508420517196	-0.11333622975313429	-0.41236307260458654	0.2969595557291351	0.4788023288979471	1.1193568291269402	0.22092777203199282	0.6344549497794624	0.7048987419045063	-0.4144399393659785	0.2427075229454178	0.5593109827627988	0.10188702121510902	0.8355431074423499	0.08243229728293816	-0.5483136261323063	0.6045507483835153	0.12359353249200394	0.5889412961043778	-0.2358823601416506	-0.761136398461295	0.25279092009995646	0.21177286550458885	0.5522974920375691	0.408652886908875	0.4367232917662543	-0.045336837604350734	0.1872894177601153	0.000780347510635762	0.07661493245243399	0.5939812309910004	0.21340619117272214	0.835244860637381	-0.34015013395147636	0.7130565313413678	0.4464105661864886
0.9575429569457166	0.40641855718198766	0.605591738113383	-0.3649024117840426	1.2624716917970078	0.23672201987274025	0.567098737977427	0.06460835709721442	0.35351752361424926	-0.4821007960278898	0.8423027052770218	-0.17474788898014276	0.1864266877446467	0.6778502180517031	-0.16860559960516952	-0.6704300884344038	-0.42393216041309817	0.16898282493150418	0.6395268537366279	1.1530147703828777	-0.5873100959812444	0.9035700926635601	0.2886151386496753	-0.2876668971540088	0.10069467231243197	0.781638960727431	0.4410555723002587	1.3491135814814894	0.5533860122972235	-0.07511190791816041	0.33848781085330154	-0.3155988382747922	0.23761696266915025	0.13452041364628162	-0.8071903839823287	-0.0760071661367296	0.5386305327013292	0.8914068002344308	0.24527344880767324	0.14924488153261092	0.07324713124483438	-0.1756785279645872	0.39097603097210754	0.04225326603322706	0.163828257025301	0.16940485056602597	1.045313810999524	-0.40404314278548503	0.5222401994889428	0.8468483011221908
0.7527463686635775	0.37680655111157685	1.2524945360233453	-0.05547412494459359	1.5462814957899553	0.2896425332609882	0.6368782974105858	0.19095235957238238	0.7739667278930997	-0.5994510773752977	1.0866481995271784	-0.420404578456027	-0.4126402009035645	0.7387003388020489	-0.2376279814962324	-0.8150567656344448	-0.46640907739140136	0.02897408326901406	0.64093362830832	1.042177681108115	-0.9171413137495544	1.2040500294208276	-0.10364931412713106	-0.13587907726219936	-0.006949404572579778	0.8594905819406619	0.7304057256346499	1.3699898300184583	0.9231938521319155	0.43761965489391774	-0.07822960786830858	-0.5260907533101685	0.10592056316784608	0.6846703369274224	-0.5785574817927329	-0.2482694461491489	0.7353171439168613	1.0473427489917446	0.22640473173551712	0.12125135453946376	0.4686261234108298	-0.5781680331321568	0.8661827988383799	0.15650786138045752	-0.02155895155202123	0.3115065405324514	1.0609044422381149	0.049198317462977224	0.33006113422433375	1.1807440429507756
0.28287038483638544	0.4301048524518564	1.463743300728055	0.4139803967605924	1.1485780544819206	0.18236174178828315	0.7941219922845496	0.20589354423433417	0.9576371555513961	-0.41472163250240285	0.980865642851247	-0.2026855520617446	-0.7456737458000784	0.3986663832524045	0.057155421407026605	-0.49336991879252473	-0.4542959973917729	0.1171946228659803	0.35234849397450346	0.8426946359592294	-0.700233681626924	1.4686243598942175	-0.3320237936707219	0.0007804221137242919	-0.19026097148776125	0.6325960488340502	0.7312797150385894	0.7155847104714238	0.8941142512477447	0.7762022891643716	-0.46699674802670377	-0.447862662525366	0.18855547334955886	1.221079365883909	-0.14127841413429482	-0.1522822085496742	0.7090850951871582	0.7968501006088375	0.31187832920163927	0.43087121868959566	0.9089816828238256	-0.6673727672567406	1.1802271257868269	0.30270033676477703	0.08170726357529053	0.5101813570131989	0.8434286158208972	0.8475292683647266	0.24119904216357096	1.2847862450269545
-0.11258184506290672	0.2821873627114251	1.1144472537676027	0.8259064414896691	0.23147608706634562	-0.09124720722422942	0.9284904302396274	0.049798562205396295	0.8242077008675343	-0.15716757867286238	0.3747439490224726	0.28223864170629426	-0.7626451426629061	-0.28252495429106556	0.6012544110055739	0.05983277730127411	-0.3531669499564511	0.5374119192979596	-0.20934144311831157	0.6294366046005656	-0.23750686390290648	1.5960430199505238	-0.39726642687186364	0.08567440216526119	-0.4758565625205936	0.14678563000927008	0.38174656809741975	-0.3752216058534945	0.3533621940964673	0.7936419332124587	-0.6633449647541022	-0.17458505254190004	0.35550263184898356	1.496461820726554	0.2725991484758173	0.16317442647727193	0.540501287710886	0.15841863910498538	0.4049190046649483	0.8548375958605419	1.124396921188665	-0.2709584469544332	1.166837099450063	0.3133634470385469	0.28825470261360064	0.6051904438211491	0.5211649536065939	1.5104250631259573	0.30711652669517336	1.1468187334712154
-0.1953051470147875	-0.18902610611812837	0.36444425749177023	0.922023816836826	-0.719344823025337	-0.4037994646857612	0.8918171778791307	-0.2374242800622005	0.4994643781561562	-0.07151492743342024	-0.5466480118512316	0.6308968727153571	-0.5726672826886374	-1.003894366646341	1.140042126852266	0.4982886437614199	-0.2281239613369315	1.1391894865793863	-0.8438799624547183	0.47069714604291724	0.059954754439664665	1.5020162009501086	-0.3917394328910751	0.08294055287990713	-0.7604724592031139	-0.35717019930547683	-0.14726747428999248	-1.377458468090522	-0.5165543471962161	0.4796022370748799	-0.6151672876543036	0.13044176892349693	0.43983709401775223	1.3464640448396958	0.40483190523070123	0.5237191472183446	0.41174310095460775	-0.5716246284059281	0.4442478144823751	1.0215086840450782	0.9736633439833303	0.46176200042888993	0.8523781379543097	0.113930538627977	0.3257464194877131	0.5239825825297713	0.30146255108761866	1.5916549836664922	0.5092535965709117	0.9018460584891236
0.010506620087187894	-0.7949828034855921	-0.42828153701193067	0.5809046826065429	-1.2060726285477055	-0.5616873482349146	0.6083585998305083	-0.5390016565653992	0.21661283502017897	-0.2456039078580146	-1.3212027126505221	0.5476989407555175	-0.3349530712708596	-1.3946046550308748	1.414089724647562	0.5933229645578767	-0.20392585781753825	1.5873652592407523	-1.248633131574612	0.40119514130535533	-0.009374425892443906	1.182717392103995	-0.38929813739847197	-0.021712336813863434	-0.8730042464233098	-0.5992058384963641	-0.569938359384353	-1.8075663082963698	-1.3005866121390448	-0.02872046813817658	-0.4051638870956796	0.34112913544408463	0.3566627403464206	0.7931253480624664	0.14570638903735086	0.7369499611153179	0.4485258628593654	-0.9812364503308736	0.4529529224973566	0.6882829100212629	0.5323244565716586	1.1368431744018483	0.4470404973504552	-0.19756060776793757	0.052327458633857314	0.32937262304024867	0.33188162139592436	1.0119017070613836	0.7723024667256426	0.7257123481299105
0.25277145943168394	-1.1329356174468381	-0.9065294339026585	-0.07119924207067657	-1.0433889054614471	-0.4322572272118679	0.1453240174049474	-0.7371691923745788	0.14851478942354168	-0.5544086147995728	-1.4810009303074705	0.06907196628203294	-0.15094048307300015	-1.2339676432244215	1.3038243544461472	0.3624369365494629	-0.36104637707444476	1.5756772405287542	-1.1858288376271227	0.4014958329080831	-0.30326502943285905	0.7331413036895802	-0.3744918613655064	-0.193517628916249	-0.7096484333698919	-0.45587801861542276	-0.6897471900664834	-1.5214831623859728	-1.5723141512399543	-0.51301033544043	-0.188183291445894	0.4230173909263437	0.16190954465380428	0.045500635148710465	-0.379785744390015	0.6963402677587213	0.599758776698241	-0.8054234787778562	0.5053965186077711	-0.0645583898668496	0.03875002491841671	1.361430629070305	0.20884374702302616	-0.4062193899470572	-0.41861399954857687	0.16144862350106665	0.5979424568005484	0.12754320812851386	0.9925881600289367	0.7042118958199052
0.2476595607041686	-0.8742258587490185	-0.9103917859568367	-0.7091729167773543	-0.4741925410448293	-0.04600584472302591	-0.3125198952412465	-0.7827213583126106	0.29050489077872976	-0.7620570245750873	-0.8705364048004862	-0.4742559820905073	-0.03659742048305076	-0.583831841303054	0.8850576975180585	0.026904768957216812	-0.6502897494115844	1.0348457157092077	-0.6378585946484255	0.3993450340420561	-0.48126824801211193	0.2936252450568803	-0.26909866847249175	-0.349903289326148	-0.3427293619963628	-0.057485041416089774	-0.5354545862404504	-0.7833469757272353	-1.1505663418745682	-0.7919288357890882	-0.09301731355143038	0.4076133783990241	0.0010539440278163137	-0.6091742094485685	-0.8801499818511503	0.41859791783547984	0.6559606459640712	-0.11126028673739592	0.6433108262002541	-0.8720316171594702	-0.2693032320284052	0.9922034467364071	0.26724383175435323	-0.3385395020943294	-0.7909504526387082	0.1219794408805849	0.9200620188466625	-0.5230532889783909	1.0699027564354113	0.7741086348023083
-0.10780020375208942	-0.037386685082434326	-0.55451332252552	-1.0027297057104259	0.006623965889451881	0.40256214788669037	-0.5731219120501877	-0.7058210880888154	0.47039864019718447	-0.7058678881736071	0.20601736414766952	-0.7188664579391257	0.025804133933267262	0.24272434348844943	0.35736568212508263	-0.15382028926177954	-0.9029104839882233	0.1891048769799746	0.15417367198004273	0.30475261163499334	-0.3037447983628358	-0.042992442280777365	-0.02605959552788372	-0.4081547900520119	-0.009552974660047918	0.29017805497497917	-0.3256708244167829	-0.0649515416324509	-0.23030287081000442	-0.8239324918659969	-0.15561233946491135	0.32312488746401374	-0.017876520958981006	-0.9598699845830256	-1.0787143636280545	0.007217745740868729	0.4054965260766416	0.7289049194052799	0.8145021119813323	-1.3299684940004646	-0.3157418956425196	0.22241169376497114	0.5285271452736036	-0.005545420929430186	-0.8100384292239258	0.19505068402879763	1.0516151056468415	-0.6097292659426942	0.940282978703564	0.7791025403247883
-0.6542702893202309	0.9660407480758618	-0.13962275338668276	-0.8331400929003666	0.003998312018490357	0.6678084181667276	-0.5595942848662424	-0.5634415615766876	0.47060848252998744	-0.4222858275736729	1.1286021109398132	-0.5428987377114101	0.026895493151678287	0.852132478069617	-0.10081147362878543	-0.05007637538575189	-0.942421644826746	-0.5762734101292838	0.8067520964119033	0.06974109964035	0.15884353805808749	-0.2927658296246678	0.2979269433268973	-0.35382631341777676	0.032373697675342636	0.3157209649187563	-0.2892918913327418	0.2783014658040734	0.7077059390162578	-0.7241771652616481	-0.31850971958516516	0.14941619560474506	0.07009823751077811	-0.9766850065371253	-0.8874236844966982	-0.41388375829024104	-0.17981331165496872	1.2670552461127695	0.8896014107090405	-1.2671806289993384	-0.22960303685888683	-0.5425998585750765	0.7336752870292899	0.38377467996134695	-0.46994421097028416	0.2681670407933276	0.8211967248131501	-0.24316189239159716	0.6074594647503619	0.5969341623974771
-1.0690672509953474	1.5690204139330517	0.045760514925301046	-0.38304265183256525	-0.48994591500362306	0.61303045686124	-0.3603761993627745	-0.3704229563372	0.1749939090169755	-0.115826904916063	1.3269346520316179	-0.13899055222826218	-0.06956219626099047	0.9788412742474607	-0.4421858404628972	0.27401562288197445	-0.7205486804220089	-0.9425341438214571	1.0034367897601353	-0.26224557653557384	0.5740985711206772	-0.5570225246805882	0.5611968673996655	-0.2731566765133961	-0.30454203179745765	-0.01633828660080993	-0.4792635793415519	0.2281784031928472	1.168449088079277	-0.6736030298561574	-0.4802559726458843	-0.15971809331521097	0.09025416220251299	-0.8017108603197931	-0.4575060517728575	-0.7444564979821336	-0.8708813629108495	1.2608430017581458	0.7496874301506935	-0.8436409230141564	-0.23661065037371704	-0.9304965543973014	0.634367174089687	0.5604656235207384	-0.037943993860744575	0.23607876664402222	0.23794896948750086	0.12956191209008908	0.15978963402140556	0.23913892705451206
-1.071781798197376	1.4180917586184716	-0.09254950895591388	-0.02613350667959141	-1.0746786080166169	0.3113951006328745	-0.16992997124320647	-0.07627309112650109	-0.35316143569070807	0.008259459741633456	0.6439323452853434	0.1622412296329342	-0.26312940493889275	0.6165033796223321	-0.7440627967994994	0.6258414716393766	-0.37005669336844615	-0.8269970444185903	0.6706686306929351	-0.5592895449706349	0.614765685052772	-0.9238582953584858	0.63795097089286	-0.30714296986746137	-0.8392713158055638	-0.4564300074778185	-0.7229541979205142	0.0728871947368125	0.935544599079335	-0.7739656216053867	-0.5500324539354587	-0.6041184373101739	-0.15044269729531257	-0.634743014533794	-0.07603890698532961	-0.9123209555037899	-1.2900555989182623	0.8164817953744405	0.3803294790425086	-0.406054457058555	-0.4750439676915115	-0.8070347673664875	0.16843760827129067	0.39128384590732107	0.13541350839704028	0.10052842686999353	-0.49966026480296816	0.09106318140524333	-0.24853038998336224	-0.15476028604644207
-0.6000858155666854	0.6163239110366446	-0.40483604806173284	-0.07736248571314501	-1.2103928031238742	0.011821451194028379	-0.15682378124129978	0.38479438829810436	-0.9012338427491869	-0.08166255577998506	-0.539682133845302	0.16713724052633505	-0.4594105475449746	0.0068515342825113176	-1.0933603841163784	0.8185574392187988	-0.12062028531090342	-0.39237061308261956	0.00992153814364297	-0.67149370646478	0.23189872283915883	-1.3669963838638477	0.5188052387843639	-0.5422248761398576	-1.2030195020660093	-0.6210436269604115	-0.7491426767193933	0.1568169354629321	0.20242668534698233	-0.9511910152046563	-0.4747518144432207	-1.0791319399682178	-0.7052287148050917	-0.5913256077044076	0.01977031042383733	-0.8629997661955892	-1.1454605536524076	0.29686719950508544	-0.09978945146888944	-0.2158765171822812	-0.8718968505965645	-0.3222941385573496	-0.4862424514806049	-0.011871954181017233	-0.11425756163545116	-0.020370969678721415	-1.097971115976076	-0.39722681773218915	-0.4614944164721405	-0.42544073256971543
0.14916010381502756	-0.33793635015408563	-0.6105126730445621	-0.5645193803942906	-0.603436594506034	-0.020434980121817048	-0.34606099243995153	1.003007284814876	-1.215600834654517	-0.20364633182188624	-1.5116626004153169	-0.03251536404865399	-0.4960620799369897	-0.49914135657742564	-1.4577816680225022	0.7802210786454206	-0.12595014925773806	0.08958797044143889	-0.632676461272977	-0.5351567374653732	-0.2850024601617419	-1.7246788130389181	0.32401620789552327	-0.9111494586658689	-1.0672644722326068	-0.2567816151766166	-0.39743175057838415	0.5963210553624918	-0.5454649494183266	-0.9875656041642304	-0.24033089765280055	-1.3918641266666503	-1.4084669506979806	-0.6283591222632409	-0.2106746111030384	-0.5700494982555582	-0.4387783005574123	0.06054651083293798	-0.4999871966016129	-0.2598092255025349	-1.1768216853204805	0.20800465930777393	-1.0177035656474978	-0.3560834214354726	-0.6213843281747524	0.012532857323633557	-1.315990776718726	-0.9365268365219731	-0.4083124012969072	-0.520306513644449
0.8257966742734624	-0.8815637266674625	-0.4958483759473416	-1.1775269719891457	0.5510505922564204	0.30815811336783466	-0.5944912927489238	1.6337603880955474	-1.121911887645623	-0.0991184987986206	-1.6473851452887802	-0.15452240566693445	-0.258946546604285	-0.6279424577343505	-1.6540847516690134	0.5755827634832472	-0.3254541755664358	0.41084663698998747	-0.9731488228281961	-0.2406245407636664	-0.5143415245339307	-1.787609618560791	0.21144824205767493	-1.1873772949467503	-0.3758992921472054	0.5541203141176527	0.24766225399795247	1.167192157651109	-0.8276638671962117	-0.6760085383428466	0.12926493130791017	-1.3571781931429743	-1.941919921417959	-0.5865832004571452	-0.5910266489724197	-0.07174320187894323	0.4990495179474865	0.21331819357410603	-0.6673749352282752	-0.28614770222646385	-1.1380302919502872	0.4925711409070456	-1.1740657413158204	-0.36719327774819505	-0.9915538776978005	0.2323158268098263	-1.0889712570102004	-0.9810613642010722	-0.16156399118519707	-0.5371725172539346
1.1057226465367023	-0.7579408981538641	-0.061589553424951995	-1.4409429790867248	1.6410345933406538	0.828414569725051	-0.6777796440444198	2.029521387008929	-0.6009495172191033	0.348999989170266	-0.7855629831102986	0.01808310786727929	0.1951642189681057	-0.3179827378474269	-1.4550938724607443	0.34432274792320156	-0.45132582910301344	0.5193392360385247	-0.9395085014310313	-0.004148389552095782	-0.22093885608472894	-1.444264827021752	0.2486910875595601	-1.1001998677600309	0.5800087920077159	1.3919425439664774	0.9005804509002063	1.445010784129145	-0.45831954433383676	0.005113009460073156	0.5618291122108984	-0.9148894631973035	-2.0132515990653523	-0.3196371782614402	-0.8344751644530648	0.5009638425459978	1.1812772740891386	0.5431378860598247	-0.5704583217794288	-0.03325574508556675	-0.6968168598047775	0.4087185260454031	-0.9151939434013671	0.014836305126391818	-0.8845217626514715	0.5119614584459166	-0.5622173974139388	-0.26896342744924073	0.08348022144475314	-0.6460795917891988
0.8420059147035929	-0.16908094173489785	0.4795489690754421	-1.00937757158897	1.9919435692343377	1.1868962230436693	-0.43527086593007047	1.9617898871197736	0.20122163185939232	0.9844645442861413	0.6710000159536599	0.4341933777737735	0.622027508157808	0.2663641163430644	-0.7707755105197186	0.21062925714560107	-0.19435176020864847	0.4884435233036261	-0.6740164007534049	-0.04357990688614996	0.4561556215997065	-0.783875776318185	0.3524572519894554	-0.5100923652420566	1.3108081091334494	1.721779699808653	1.2668827907678633	1.100784459755265	0.35484031744007405	0.828004026953633	0.9311668264189136	-0.18602342682548736	-1.5347959990294826	0.1803906898451886	-0.7009455102060205	0.9503402985593842	1.246478504852187	0.6795107751799487	-0.30327243409644805	0.5342100214306197	-0.05601091850628279	0.03561465814037647	-0.42340524277601094	0.5869443317172168	-0.2742962363496521	0.636325347158	-0.01695899627029219	0.9312049955985205	0.11468571613836528	-0.9457940555343207
0.11930607618121854	0.39522166147686616	0.8510804630459572	0.09861430941356625	1.2850960586469211	1.0596100189254827	0.11761197114824051	1.3642863330892052	1.0211091261306533	1.4450235538151304	1.9893136655922559	0.7945075842707211	0.724034579884038	0.843749199038512	0.22651548616806572	0.2245553080420376	0.5742099686837269	0.4145699880135132	-0.39976332922847274	-0.4295793040516112	1.0910617537368659	-0.07962281356560959	0.3489096001933276	0.47092944957700367	1.4167376507519363	1.2153870872498456	1.2437249523941682	0.14671811984357866	1.1613262904068193	1.4269154472514876	1.0858792578646654	0.5773099112734446	-0.6878696609064028	0.7498702696673809	-0.11179485368294677	1.1003645133031874	0.6712573675515114	0.36270467619073576	-0.015155620450340955	1.1724481569925305	0.43756166896477866	-0.41170903754493743	0.025998002634267135	1.0194857418720433	0.5093635570028482	0.4548008709936866	0.2723889889868431	1.9571752408021552	-0.16123167363633117	-1.3667561952659324
-0.7967766373757441	0.523421033047885	0.9000449458963233	1.4783250062583253	-0.2244003210599221	0.37366444114619085	0.7786337541281432	0.40294983148423885	1.5655613669240314	1.396181000710072	2.5273545829490978	0.7827120738201404	0.3595804176469101	1.1828144653769903	1.136311842531495	0.360811452370419	1.6771256768993952	0.33471436508793856	-0.25379380131189916	-1.0146493184627345	1.270014916943041	0.34653783330149096	0.11334450073578729	1.5050769110280788	0.8326922084238884	-0.023672483481374743	0.9824794223761494	-1.0372176261230623	1.5633018916769439	1.5256339871989935	0.9215573363773417	1.122260795744532	0.16808824823344268	1.1396575765538737	0.8279663642470465	0.9000260163622297	-0.2205781237031339	-0.36521062946691063	0.17853944575023561	1.536125884626451	0.523397670012643	-0.6906404335205331	0.2391537574422867	1.0832858402812031	0.9960842478147754	0.001469450093206596	0.17344218360874367	2.1916642624558094	-0.6425367662133198	-1.7019183639400013
-1.5769503290341866	0.1771156385788893	0.6897749940166357	2.547248433838066	-1.8308183612786897	-0.6071532781242783	1.2556592140190777	-0.5832222257951062	1.618679142912383	0.7695748902201398	2.085172911421045	0.32368663698335026	-0.32386820802234445	1.228825035653489	1.5246086581894305	0.557034051697478	2.6981672766077165	0.2214032999556182	-0.20470203292803774	-1.5015893062895107	0.8804128419440117	0.2958750583918603	-0.3179467322173045	2.199015761528104	-0.1317036698092332	-1.477359646525093	0.7691019777238717	-1.9152103403114296	1.456660257059352	1.1281773597987834	0.46144389776710254	1.324781580025282	0.6841845241852236	1.165345899956284	1.8871148821701995	0.466237390872447	-0.9576017035420868	-1.1775778743919139	0.24355198642995787	1.4494445131370697	0.2112890435645865	-0.6286352402716194	0.2040344794655275	0.8051231460931694	0.8949733651979347	-0.5127673234575378	-0.24780814269370144	1.493803713005459	-1.0789254814630183	-1.7508610121917052
-1.957649621007087	-0.29623277100537343	0.4334273296867687	2.85970783142112	-2.769398172702961	-1.4008841126795097	1.3135092853526282	-1.2462456426878903	1.1372293270785325	-0.16897042517824049	0.9821262822135229	-0.3405312335924608	-0.9475853849085539	1.1133680116705709	1.1696698109458452	0.7527335271843416	3.210718992333956	0.039514271067946506	-0.10523670748278197	-1.621313901578934	0.17998614796363044	-0.2045963124266559	-0.753480206134862	2.318209611288437	-0.9835910781013536	-2.4750114753184826	0.8113284505144636	-2.1072018965964956	1.0600999980141081	0.5311217358537106	-0.11658700606665401	1.238545227607304	0.695302094648724	0.8219208107042405	2.7965586412410226	0.022880278034135334	-1.2017969622619298	-1.6734301656487656	0.20923049693251436	1.053606678701791	-0.21462420841034416	-0.18619925286681796	0.05789656346905853	0.4395851913322153	0.289175774947251	-0.8383249098529532	-0.7760434155791217	0.3093133622209995	-1.2255252239156562	-1.472712780640789
-1.8359650509746201	-0.43619720783246796	0.3202198459531233	2.3402055839983054	-2.6389027715689037	-1.5726206476161948	0.8878702496679053	-1.4046652569235758	0.2903811417247049	-0.9788393846999597	-0.16748343837913196	-0.8226399041182296	-1.131634483936334	1.040203713332627	0.2086568554850937	0.9019547172514765	3.0266628458934104	-0.1994986946381009	0.1692654168916118	-1.3091213757348494	-0.3958021369481496	-0.9283531190330342	-0.9712451133035035	1.9113811790371884	-1.3424124374828301	-2.553400653258519	1.0883681135853354	-1.6016552498177232	0.7231879558629212	0.133583447219617	-0.5476422622479689	1.038671605632508	0.2837772511518854	0.28617682556835317	3.326969297778364	-0.23403059568602735	-0.9355248999053797	-1.6357338186280206	0.11460067845896876	0.7037974862435864	-0.38315651221445146	0.5201725172910429	-0.040238015593271365	0.2772214266117456	-0.4331522945372148	-0.8584633894233711	-1.1678257808587649	-0.6284701544116293	-1.010177794203919	-1.0299520707402983
-1.300122592285253	-0.024095198067520647	0.36602042051918954	1.302688826326825	-1.6044962388709623	-0.9926174505523551	0.10849656856522549	-1.1261785345975028	-0.5951342496732617	-1.324024561414325	-0.8257812265807605	-0.8773539375760956	-0.745664781246286	1.1204620292681529	-0.9096124866928783	0.9620955404999291	2.307145503399183	-0.4387229282259289	0.6052822808502195	-0.7589556511734397	-0.5364873815448684	-1.5795905655810816	-0.8716432789272307	1.2685173488755397	-1.1448927283099224	-1.7077693295485252	1.3707042260215572	-0.7438048399254319	0.6576803337922084	0.16648632929788088	-0.619578585482689	0.9043456172219356	-0.28678323707473796	-0.19389595961428222	3.3434579008383283	-0.25518426015298123	-0.44432407759220266	-1.1657649206446157	-0.030946162625855797	0.6839330565658888	-0.09220292888918062	1.2426733362486797	-0.031296702412154515	0.4272687958024996	-0.8550725825277666	-0.6686299209113986	-1.2724310527326366	-0.8006363202731164	-0.5985477726592812	-0.6821889361628878
-0.5850984755483702	0.7404131185181387	0.40288649746169236	0.25686291131180883	-0.2719141129968177	0.07058778510219449	-0.7707716178620319	-0.6694375042670622	-1.1820010148437825	-1.1758997002110465	-0.8198541299615383	-0.5772836771701676	-0.0008435762354946181	1.2701603626499764	-1.6444597044353508	0.8830115144821884	1.465298690433931	-0.6286828716363961	1.044832916822009	-0.31046054008391016	-0.24509957583610598	-1.9408696556500908	-0.5446237949880767	0.7448322341483904	-0.6320007179376871	-0.39037248589706885	1.3921645351372205	-0.022086784814166857	0.7870184723627139	0.53048815819277	-0.30208100205072475	0.9184253152019913	-0.7132062354920713	-0.4473331456503698	2.8428411754189518	-0.154949965792162	-0.11805858843137636	-0.6111262131603535	-0.24102257250000403	0.9580975501958342	0.5401715762692888	1.6848937035687876	0.014826749492524632	0.7320093262913755	-0.8081111103750354	-0.503523274578228	-1.0851398668156305	-0.2540462305098082	-0.30123837105492285	-0.6014375026630837
0.03221649824354332	1.3675933678480614	0.21866342409728962	-0.37173712922525587	0.6747188044275433	1.0850091901578414	-1.4883234763225857	-0.32435122253431203	-1.2959490430718592	-0.7971264661974411	-0.38757726098554457	-0.23643931616736547	0.6907049055771819	1.2500656698421613	-1.6330724562411678	0.618521681843001	0.92423436641644	-0.7790518674362348	1.2903306654121802	-0.23601325640125073	0.21429927474053648	-1.9521737529295564	-0.20052507780986278	0.5669016578902953	-0.14339952429507535	0.7387485748402401	1.0465239705203113	0.2033894847296495	0.8208356615075139	0.8658742492168032	0.22488521161548097	1.041337877977738	-0.7864473846069724	-0.4669869081860762	1.970697434080755	-0.11168842329944252	-0.20439177277439477	-0.34356430008601946	-0.5116076864262604	1.1634400956022968	1.1354625708110326	1.6318608394798204	-0.025592552092586422	0.8755094642031277	-0.45107493986887115	-0.5634317164932267	-0.7123954494306006	0.44547899431919713	-0.3726920483672186	-0.7438142294607869
0.3558124234937665	1.4156412572555528	-0.2569713690311406	-0.4414147524566788	0.8458595667788499	1.5439794967181621	-1.8747571667369032	-0.25099483600163486	-1.0215469335502816	-0.5239069413609904	0.01939442688420843	-0.1399884709060575	0.9955796152474671	0.8348442466371563	-0.8628770847774847	0.16033608245669878	0.8819171778661731	-0.956075790623842	1.2395403406818324	-0.5665253748683302	0.5500032988546933	-1.691623282371081	-0.01630295869701093	0.7384662048581099	0.1252906081634463	1.162448873442159	0.46588708170491155	-0.13192179387732758	0.4966246321929642	0.8171156425463075	0.6729901814498225	1.1611407146761112	-0.4583749116250561	-0.3810460962591701	0.9974448266295748	-0.2239600431882588	-0.6687271511451708	-0.535081455196576	-0.7887631095590651	0.8730818990791683	1.2903321645523358	1.0748514612877333	-0.21756637004513052	0.6104485160401419	-0.1062661974076593	-0.8655625319411361	-0.2854049288144002	0.6225563776297475	-0.8312436187923361	-0.876903689020111
0.3523405735804223	0.7954141497216531	-0.8635454792323125	-0.11134336428789082	0.3171754874908979	1.2410457726069828	-1.8946977859221583	-0.41236434018992124	-0.6440947331665411	-0.5105058356000362	0.032091129408161896	-0.29528657391737806	0.8801181411338618	0.0028055775251200794	0.33884589487107725	-0.42933759867157034	1.2219332487488066	-1.22041338041566	0.9498142816601696	-1.0728783622452769	0.6660139675579564	-1.2948086211347571	-0.011672236863230158	1.0861470121867978	0.23124497520712714	0.7612147936200346	-0.07360542672572619	-0.8118909359336016	-0.19278755218052276	0.3110299230137181	0.8183526253118981	1.173849380264842	0.16732568356209288	-0.3370934949044473	0.23472509284727358	-0.4313509325917826	-1.2368088243462159	-1.0696712993423163	-0.9805452174393088	-0.05265960044485927	0.8362435010300743	0.2517992964939765	-0.507779729391383	-0.057112511165319235	0.007967824851052647	-1.2273156330070556	0.1118822733869453	-0.02653922632222528	-1.4245465178922307	-0.7505094431740896
0.14668235018496104	-0.1706683191184598	-1.2939213626729538	0.3071523984800489	-0.47628648778657795	0.37174804519648047	-1.6267756706142917	-0.6310942916484016	-0.4561018761166441	-0.6248666947784538	-0.4252302468147481	-0.40815835334430245	0.6138212279314289	-0.9920141398975898	1.4787535971586525	-1.0168423367244093	1.610202296210417	-1.5540201026735219	0.5867769743650667	-1.41652736964887	0.7050014396479791	-0.8790596675188384	-0.04617831235400593	1.38997590534372	0.39344807250028874	-0.16038341174188234	-0.34793503028724243	-1.4949613221257145	-0.9596903358508354	-0.35387808701588774	0.63250280048786	1.0392892995657845	0.8918919400965334	-0.3864326389730744	-0.0927579824486051	-0.5623874251911597	-1.5770822249827143	-1.6303016375400337	-1.011900112536236	-1.2927589270787527	-0.04365164373980961	-0.4489758728081751	-0.7631197970738761	-0.8549276977212497	-0.06195044493866261	-1.391632221645316	0.45274762363249016	-1.2172254480037372	-1.7730900778863552	-0.2921230098609027
-0.06750003567460512	-0.9677074838624925	-1.2997423770020011	0.5530313145201329	-1.0274027618864656	-0.5916022555589934	-1.2078879462946444	-0.7203300227806103	-0.5489913332762791	-0.5691222907581946	-1.1227838788535713	-0.11604584864380098	0.5529755285529977	-1.7364067321277072	2.1320523822532733	-1.4414059339265435	1.7027720192920672	-1.8386560212950809	0.3003730664933092	-1.3686122037053887	0.8888334290319896	-0.5159702872499754	0.06243988902412593	1.4996541587055783	0.7830133957249742	-1.0717823064982779	-0.340944815187072	-1.895039217300761	-1.4081897070648832	-0.6861355606884242	0.2838880057286395	0.7866077594370512	1.4914926738108898	-0.45225749115094527	0.03926121334128962	-0.475486353214319	-1.498630771389491	-1.8892787330923526	-0.8841532498551321	-2.222731786076035	-0.9132642545666009	-0.6933482124432457	-0.8757627759122798	-1.4128476220836372	-0.06936990313635004	-1.2028162725539924	0.7200918708399981	-2.2689682300526086	-1.6063117051661435	0.3138642586419886
-0.14707542518707292	-1.2226991913287621	-0.8724017650843486	0.544906646502599	-1.0379612456617433	-1.1705971342443307	-0.7748768737008455	-0.597699804353752	-0.7406691025670302	-0.13044623426604818	-1.6934398583209418	0.6921634112128761	0.8623457099882802	-1.906230009947148	2.11705229047158	-1.5885764742755781	1.33343468624318	-1.9105842400161077	0.12396360872204289	-0.9514586073099752	1.29155213455935	-0.24602533407782223	0.38690007268519544	1.3704824078785043	1.3570940281382735	-1.51228809925292	-0.24893471614862464	-1.885760777407558	-1.318418221973435	-0.34069930946370225	0.01122846362691298	0.482042855337669	1.7811000314101937	-0.40105046988274046	0.42930419194372166	-0.18528390356449698	-1.044737822687979	-1.6784388800606445	-0.6929977913238189	-2.3195819885625535	-1.3339567487078374	-0.40158475689957224	-0.853061642273964	-1.496994031125265	0.2035759392741911	-0.7095624643683421	0.8529157121338009	-2.5636679795942605	-0.9413899397279166	0.7245921275630456
-0.07118022658926981	-0.921734972309512	-0.26512213366918874	0.37554227144331526	-0.536904254311094	-1.134290512036453	-0.42460050267912786	-0.31346256162141617	-0.7091375072914813	0.6280982295185975	-1.8612928801909512	1.7156651591992895	1.3780351240062219	-1.48682886469238	1.5355461985423178	-1.4530805406759713	0.5801782153893866	-1.657161077067675	-0.028875857047867572	-0.41129454317863506	1.726460119519227	-0.09631104754395138	0.8159004245958982	1.0278234815717435	1.8589555279089471	-1.317353589084283	-0.332335042457376	-1.4989133669699233	-0.8220275896311054	0.6086064719733228	-0.0407248131135825	0.190059238220595	1.6661766141206387	-0.15990976209402677	0.7474707930113272	0.12579902024855044	-0.44011358765324676	-1.0483356674490771	-0.5864088363922573	-1.5414692876565133	-1.1126787070126685	0.1887480296657449	-0.8226498141525078	-1.1532914656800104	0.740220496510386	-0.13038747022953903	0.7445919160737727	-1.949481039599227	-0.08896571097746252	0.6517607807229796
0.0801872964588015	-0.3748671475851826	0.16680803822763757	0.2029651490255439	0.20034220864192934	-0.5940287798433211	-0.1967927986119971	0.010446489967365186	-0.2548124551971306	1.3800406623324348	-1.591892073902992	2.3772436208962477	1.7118449420562716	-0.8073389044334109	0.6811886326574634	-1.1506066820946892	-0.30506396666319996	-1.0888463656296041	-0.2722237509929887	-0.04714387336082511	1.8370392883422528	-0.07094334299410568	1.1084410991662368	0.5211963027247779	1.9808067958393405	-0.6643676771279329	-0.7199289780856488	-0.8596817441005143	-0.3336768998409393	1.6579675179537932	0.09158446513799667	-0.050202538414255836	1.1752840473195072	0.21042615600834533	0.7146419900129716	0.22551381640551862	0.056173646831514074	-0.20799093453952452	-0.6853172089126556	-0.407359330179901	-0.40399672739210873	0.6559813822639214	-0.9460825850889074	-0.6702475807755914	1.2721409362228355	0.28284137568612705	0.30911917323497273	-0.8211518162736973	0.5198894101082072	0.04670878170927698
0.21792259219453725	0.02269458479392963	0.19931607964380108	0.1281251531200909	0.845202509310355	0.09785094759174287	-0.07553796436490372	0.2731564931123736	0.49584263573929316	1.7423768999407432	-1.088540056184585	2.177798760372373	1.5230695652147281	-0.34646210498995705	-0.12014642460834501	-0.8630408500568035	-1.0403072540511658	-0.3394046992529635	-0.6358031456548339	-0.01641394980015097	1.3279764983353917	-0.12202585409027727	1.0380474894793923	-0.08170832335927472	1.5693915996353116	0.06264605394719616	-1.3021825301214804	-0.12291776067537247	-0.274981352091556	2.1496240490805425	0.23611220765380994	-0.23180288201244195	0.4591011180279138	0.5426769160840287	0.2623234982114449	-0.005041152978964363	0.29125451693297455	0.5931970320557118	-1.0144698551306923	0.30215549091192484	0.38306589359673504	0.6539626266077216	-1.300290992889773	-0.39381398729882594	1.4652320636855578	0.38184290199482784	-0.4273984467060309	0.1586065852505643	0.5790775904266244	-0.8634817653474278
0.3285556727755473	0.05091606960982683	-0.11639749705436075	0.1402381093843465	1.187506330962062	0.5654699182676659	-0.005799963383673811	0.4483593563408196	1.113829690371742	1.5258480957409357	-0.6549866110338209	1.0333283900858554	0.7654025529308484	-0.4252621310395549	-0.6537321871637982	-0.740065522611362	-1.4427096033022442	0.3996443157270017	-1.0219534389163225	-0.24709191157910243	0.17471905904248228	-0.1396389491437492	0.5311453322891373	-0.6685445939752247	0.7306738059812807	0.4945149517091252	-1.7868695366942284	0.5571748505501344	-0.7781731909423282	1.6698002344537235	0.221999899389448	-0.3790064157271025	-0.2560117922486125	0.6707215851423058	-0.42647745717877167	-0.4836167760537115	0.2725981519334136	1.164764594721711	-1.4824550870916235	0.04102111339636893	0.8089110330021727	0.1343590415400777	-1.8080793599238596	-0.5197272068461043	1.165236650495314	0.17233711546734493	-1.2834885295613638	0.489200617021773	0.07794948890783829	-1.7054882376691094
0.47933998539913897	-0.22860831869773154	-0.4983725567741517	0.1509656107887578	1.1946485234200153	0.6058060021609176	0.07683797067572416	0.5664894276565952	1.1352584018821548	0.850835279576786	-0.5148855899095849	-0.6328003927715106	-0.2619425441128709	-0.9915208663014947	-0.8806683563843642	-0.8099047236625911	-1.4854012511275736	0.9605760672689567	-1.2650902259815058	-0.5066336246107711	-1.3263423173408972	0.007496496279566615	-0.2831786147590952	-1.0782918880255257	-0.2302009455977488	0.4593515272235993	-1.8795821449762118	1.038413472496466	-1.5774089239330384	0.31860629448143063	0.002717570284207343	-0.5405513282387259	-0.7515039490216054	0.5387201499917952	-1.0251396556794934	-0.9794090787725808	0.12264044132803746	1.4158477012948987	-1.917565656771215	-1.1340594132160335	0.6295147142614735	-0.6181638570548804	-2.264086953141636	-0.991549204308111	0.5151480072097115	-0.2335181049612936	-1.9759967392458961	0.12176247765943912	-0.6977427385992371	-2.1614795602249424
0.7366742789440253	-0.5674468023775373	-0.6312724376577649	0.07516366621037249	0.9589088813875015	0.25877707471743705	0.20972965314828032	0.6524794683284363	0.40533503552868494	0.055301105833996105	-0.689590241950186	-2.102778954552219	-1.0893364442480844	-1.649668891487054	-0.9072841633893637	-0.9539892589879515	-1.2771303773821787	1.2462816679861721	-1.246959558382063	-0.568318531214877	-2.6894363732423896	0.39078852850185847	-1.1303801067004047	-1.1637679928352695	-0.9799176283501623	0.041152332912308735	-1.4703044624279216	1.2156776731063115	-2.1688646770032514	-1.3195223037739805	-0.32233121658409186	-0.769332452588266	-0.9028774402829435	0.23280734533546774	-1.2557571390648443	-1.2657061311496953	-0.016467923753855924	1.3472421472486351	-2.135149464294028	-2.5716086102373685	-0.0898443987964176	-1.1666666560807955	-2.438910974071853	-1.5528871680635024	-0.14147053425735717	-0.7022475954507268	-2.2530160559867687	-0.5642698846095092	-1.3230452184235293	-2.111733010610868
1.0680326878736741	-0.7289481857517855	-0.37370009502133583	-0.10763545573393758	0.6032523161231483	-0.26379178234362616	0.3758281764215666	0.6794176483432609	-0.7496690214151083	-0.5263266260292035	-0.9933798565875733	-2.743098583868822	-1.3543764583677733	-1.9262661870859086	-0.8888608092504588	-0.9692588348108987	-0.9963696722973711	1.2293519500907613	-0.9783886905673024	-0.3547668735226622	-3.4604055043332083	0.9526635860894406	-1.7094178133595195	-0.8999335989805034	-1.3181261004807194	-0.49369815691009183	-0.7071106054492151	1.0684324021001983	-2.1347299363855945	-2.4882695477130565	-0.5942830258756587	-1.085089050587046	-0.7249106211279335	-0.08440971416821527	-1.047366735910458	-1.258295366040195	-0.05929100664624188	1.0285395760176035	-2.0026016282626746	-3.4118304686079797	-1.0177817896066474	-1.2003622891647656	-2.1966635299379815	-1.902376545609689	-0.4932490773755047	-1.1292448983049397	-2.0271507111087352	-1.0468184715007371	-1.4498127403140881	-1.6420815591441362
1.3215820794465698	-0.6373730971523051	0.1684818967037883	-0.3506440876744629	0.22144033482793926	-0.7206579007855209	0.504907351469702	0.5819540903764213	-1.6737407020084836	-0.7493034558363285	-1.1400751262242972	-2.3161377552941786	-0.9992728478672418	-1.59454420884084	-0.9250812880823488	-0.6917857702234403	-0.8166454393679247	0.9309719574319864	-0.5857722153257839	0.03499473841794034	-3.399497796983943	1.507621223119404	-1.8076269033430987	-0.4546724781398302	-1.2341088302377514	-0.8449880197525399	0.08574840916408784	0.6995614761955491	-1.4123443487151952	-2.6653678253014603	-0.7144139630732534	-1.437155273515217	-0.3513444682368057	-0.28414135900499804	-0.565210401961183	-1.0400102356560075	0.005060552278332673	0.5810815769633777	-1.4807635932941547	-3.1058650779324273	-1.7220103719135582	-0.7247750809356676	-1.559368799297819	-1.8481443264677089	-0.4540513201195723	-1.4318675043776412	-1.4210375858344262	-0.9938535241639662	-0.963672562684326	-0.9408712333959541
1.321415276119278	-0.38586221854783104	0.7429762260635292	-0.5858529665960175	-0.1214702841292881	-0.9591845053343229	0.5115671044588775	0.3212952028079295	-1.7861358291024185	-0.6874074239858129	-0.9015900605160162	-1.0573620548872815	-0.2740412347565216	-0.8328200967335115	-1.0042730168658207	-0.11418188058281713	-0.8460436397197674	0.4148703425293869	-0.21584670671157885	0.4190206430332321	-2.5497914349719686	1.8293047089955905	-1.369421128888796	-0.1402885376357486	-0.8528513290160861	-0.8216074431760302	0.5895780983837562	0.31887624056418695	-0.328486844432283	-1.82468170672019	-0.7025748427014106	-1.7012309821330391	0.03767213433443123	-0.3437998458718767	-0.10126078995726194	-0.7629884034214743	0.1449812095222079	0.15980377231696336	-0.6388547796794113	-1.739117790766694	-1.8723521434792902	-0.03998939590745112	-0.6903435700761058	-1.3802594270859592	-0.18109518160353022	-1.5256628042400415	-0.691004489264583	-0.4275026201308517	-0.014984342813889311	-0.17917846800904427
1.0179501564314108	-0.1291934608438678	1.1374818538193354	-0.774018401165141	-0.3599084385660004	-0.9513786641111258	0.35455841404119365	-0.05246492284029229	-0.9784572027440329	-0.5109422994008322	-0.23836385308246716	0.48752483627543824	0.43215182377701533	-0.10178760718089093	-1.0254974111763673	0.5764915661096548	-1.0919609789023959	-0.19809452191959123	0.06415780458254876	0.6662231800534197	-1.195837484188718	1.777587929206218	-0.5124587960399618	-0.24243936243635683	-0.340080990295308	-0.4169539121356198	0.6597895321203667	0.153927394775601	0.6179820979504238	-0.41676467992741606	-0.6550566692076739	-1.7337355228938298	0.29697592907013015	-0.33247691765753484	0.0964572123600248	-0.5156285664239589	0.32830875234362195	-0.08435007990910035	0.35264559417890284	0.036580613129757175	-1.3913254642268371	0.46792590141549695	0.18290941292976093	-0.6461421033641852	0.07633373362269463	-1.339799653713998	-0.07654755351652004	0.3530735619285143	1.0666588689735619	0.5413107610601244
0.5715098138041316	0.034587429437285724	1.3067567415348533	-0.9181501900078651	-0.42099860886910945	-0.7558815062885228	0.0813916739543779	-0.39833106905947957	0.2763422681461217	-0.33209982756737155	0.6624315810735227	1.7350627459684187	0.806641093267507	0.1779406775602882	-0.8835895338855132	1.0750911510398042	-1.4599381305656873	-0.7258335235222875	0.29220153343073896	0.7705679524049053	0.23807591509185747	1.3845802608913127	0.499504890486193	-0.8248555872052241	0.15747568238025456	0.20436476783937094	0.38422862365929195	0.3262915065004283	1.070523452385754	0.8960151278838717	-0.6452637319222183	-1.4667692243812795	0.3625526608392008	-0.3304296976521396	-0.05252698624281973	-0.2652427748223933	0.5385043447113061	-0.06260373294299813	1.2524950420089462	1.4026262337057853	-0.4902963284839966	0.5698495391296289	0.8592602987736067	0.12929839609956437	0.16578999599909552	-0.8816430749118654	0.32504662721575744	0.9943512485686161	1.9133129668418205	1.1593402325722575
0.28055577871276555	0.10382584611530973	1.3514720275186838	-1.0348873896198025	-0.26168406170384895	-0.4569091069885965	-0.17695558943651385	-0.5570171320645921	1.2008813605612527	-0.14521053005170972	1.4618676072630432	2.289283515103881	0.7463766647998097	-0.0771728960307004	-0.5637221677750247	1.118641909316335	-1.7931412464378211	-0.9681749106018922	0.545514582810397	0.8198145170286496	1.3096257277024006	0.8396093256072595	1.3247793591071018	-1.6504060077437366	0.5168352591710653	0.7908036220637089	0.007033192107510075	0.7697005708135013	1.0124149791430401	1.5795678498421801	-0.6544186277468407	-0.9834763971482645	0.24673918660626906	-0.35388456587337985	-0.4506267530051709	0.07878569907312867	0.7594762334062001	0.2011183841619705	1.809142779748243	1.8421113034715433	0.4241713661538697	0.30421985090608794	1.2267895955949875	0.7255397382060311	0.11198935497038183	-0.2944868241724549	0.5768531551975825	1.286731386908028	2.249149294915198	1.6005616694528988
0.38041419009642374	0.1254116377223607	1.381890912828887	-1.113780505348116	0.07821655795351685	-0.12723671176340134	-0.2685544019110297	-0.45434113322008546	1.2095534261823602	0.1040964273979145	1.825341373984952	2.0373856817605898	0.3572173413843719	-0.5530568802901814	-0.18181308811598426	0.6450718333486265	-1.9445484034228757	-0.7974511525442383	0.8411626547585793	0.8956114797072303	1.6869630759605352	0.3793456174355746	1.6546407652396395	-2.296528268528348	0.6301092952616045	1.1178487342303223	-0.22566491725029078	1.2527026365135974	0.7243165587539747	1.455103426868033	-0.5905713536457993	-0.5072512022189344	0.0017555043064556805	-0.34758059709278083	-0.9109876469924465	0.539334563629569	0.9522798797719283	0.5674297093178114	1.8478004925828193	1.3905869036231226	0.9374963845246145	-0.1054074324723767	1.281817497216889	0.9843000591912863	0.043636642504367135	0.1686605494975497	0.8071726876304409	1.223579971112416	1.9719619563607762	1.768657439371432
0.8501388347289618	0.12366383660950363	1.3901105344962137	-1.1033159543593813	0.4604915998191821	0.17432581610467013	-0.10780375110043278	-0.16279278063372885	0.2964098317117113	0.40160482608780435	1.5863221905002551	1.1300889717603044	-0.141641962233609	-0.7590906726303702	0.06421840851836423	-0.1443893884652826	-1.8502955192013442	-0.24609122226319696	1.0901477964273392	0.9906604274003701	1.2711387753908499	0.15449633296704338	1.3470076757350604	-2.409786352929245	0.4326291308633881	1.0842920028793006	-0.20179014959309458	1.5058977255172832	0.550659817483901	0.7168852486496367	-0.3779321115948772	-0.2864714234008371	-0.31359215826316156	-0.24730742948261122	-1.272640981108392	0.9970224556150794	1.0525728336295932	0.8443985295526973	1.3563492656264728	0.5414710560393808	0.8282590240067959	-0.44303228607498185	1.1108189695082076	0.8475359105657153	0.05015672933702819	0.2785019051895866	1.0763019313811175	0.9276207547067382	1.1759923367572107	1.60034294666145
1.3820846983016248	0.07664413058713879	1.2430258243221022	-0.9394921158036006	0.7024869099237764	0.39372287545700985	0.2686165050773626	0.12753559363951728	-0.950544883029073	0.6201611071776564	0.8350635767418977	-0.09569042239164743	-0.5313978405864739	-0.3754441658274233	0.011984318618280832	-0.8666390633200782	-1.5601778694354318	0.47811438399930284	1.1499572199048127	1.0103294387373813	0.2677191612212091	0.16146538610149852	0.5245039204950394	-1.9352946317175517	-0.03289534934114089	0.7521523001886458	0.015613161465023426	1.382897337609354	0.6517376172441783	-0.22637238776428567	-0.038419684428995335	-0.4336371361304053	-0.6423540379120991	-0.05313508010593386	-1.4681106266089952	1.2421117755146172	0.9985333894843432	0.8898209037498667	0.5226108020540126	-0.09753725439114116	0.18698740900060176	-0.6475181409184184	0.850504075448887	0.3833789042654214	0.10103933900652544	-0.00036279820463546044	1.3078378851414234	0.538687656640538	0.11921695430262223	1.137715104401091
1.5641353718094888	-0.04574495066474528	0.8047617015683638	-0.5974827904795414	0.6792032594796653	0.48662969030609277	0.7195238697295254	0.21659632947250004	-1.7247722582892173	0.6027511997560444	-0.11788753592646828	-1.2157433276695049	-0.6732102871121176	0.5191248758979209	-0.34884379560561746	-1.1485488381297915	-1.1992953850626042	1.0811736513415915	0.9392863445159911	0.8582753800739339	-0.8582253185935276	0.2820900532290161	-0.43744082808970025	-1.1585920506792111	-0.5770671268096427	0.31297952091069065	0.25673339582515936	0.9551884332860479	0.9144788311898709	-0.9703778038861219	0.3071075548071994	-0.827332641831517	-0.9191930404027738	0.1569488299960002	-1.5180758223100115	1.1243352521430325	0.772312975491189	0.6930751458919682	-0.3160880835536714	-0.1609477166807819	-0.6170066641339425	-0.8082824286087738	0.6394883103581871	-0.21241446776032616	0.09451350567112196	-0.42941616887987794	1.3394019894710267	0.15298246425303783	-0.8585501788350033	0.547952441715211
1.166306757355722	-0.22983550264566066	0.08594081555638607	-0.12724698641256332	0.408700520840607	0.4398213556944144	1.085916343993512	0.013875944161055542	-1.5178280455970052	0.3106851688829226	-0.8900342026555336	-1.8397635327843642	-0.5462041724817496	1.4990025229540997	-0.8399758093178076	-0.8277936224357951	-0.8797280266277379	1.3360949176327093	0.5230097604935087	0.5407036690059388	-1.5721901145995887	0.3979383199723577	-1.0658325130579098	-0.5197147477560082	-0.9169247114949081	-0.006138188794808475	0.3715736434664234	0.4773803868598069	1.06920284280379	-1.2787251685317196	0.5237218073592391	-1.1612494480914877	-1.0656914268038447	0.2923528805148439	-1.4824386408502987	0.685875563224668	0.42525609822790145	0.3821481333972065	-0.8076717275568048	0.31700340716627534	-1.1194912120102236	-1.0308233700875815	0.5732269694725799	-0.6659321114222589	-0.018086301054394516	-0.5949650051439711	1.0579526107666648	-0.1680031192467223	-1.4504391850663716	0.0597069017692062
0.32991532319218725	-0.4117152825680531	-0.711131061471388	0.3554601794594148	0.05771636884732325	0.2870613971543419	1.2911233628983085	-0.40616967522826175	-0.4339581617421049	-0.09346733193351708	-1.2109862849844752	-1.7529473179751551	-0.2551897049775857	2.082392150565978	-1.1739106962120112	-0.04853516535568683	-0.6224446207929133	1.2057425217228877	0.09198752589519119	0.20857651945773023	-1.5400680157702518	0.49214486849295097	-1.033189012630105	-0.3200408023343709	-0.8243171558296897	-0.05354473585650705	0.33213580199653936	0.23960325845339864	0.9095404050801518	-1.1364828585461089	0.5661931284004877	-1.1310627550538015	-1.0094191254497216	0.34115590311097277	-1.416801739007521	0.16563766409595748	0.06709106358503328	0.1462186727907351	-0.746219749757226	1.0032157232026848	-1.0091560806668107	-1.2968376732026279	0.6763496227859397	-0.7329523273117691	-0.15546895073531916	-0.15464267003065632	0.518084307134566	-0.3677706038612412	-1.493320513310994	-0.14596600449593294
-0.4915531262303505	-0.5281948237850351	-1.3020460851524978	0.7191743442589075	-0.14626060630667279	0.09758830713846771	1.3825637071745305	-0.8457314805431413	0.8992739908572999	-0.317453807791584	-1.0419105531644473	-1.0307387677046589	-0.004518396080881049	2.050648813899987	-1.1129281460632925	0.8080595903908232	-0.3512774147638407	0.8510025147505175	-0.15825593749331346	0.09958711926678175	-0.8276301955066011	0.6604430857826523	-0.3542767714944368	-0.5249503217644644	-0.2836531901085142	0.1757531862744636	0.24610214435625674	0.39588314255987006	0.4479565557081188	-0.7071547180029533	0.5158287467363245	-0.6472001215657734	-0.7216747251867103	0.40201844843591444	-1.3601502914050716	-0.14270831395046618	-0.17660587474524123	0.1193981259253073	-0.1716861069767091	1.5181767461157487	-0.3031695076490823	-1.442208792517772	0.9064898776950872	-0.32590692895575935	-0.15868654743434785	0.9176068481864255	-0.052088256223984705	-0.3986167570895077	-1.02364587606706	-0.013394734831624854
-0.8203288075062689	-0.5774487838422253	-1.5086233375176643	0.8754875928744374	-0.04667255763396222	-0.06046341622414991	1.4783364535359853	-1.0912710628185578	1.7498926429062773	-0.13306009746845926	-0.5642907448160744	-0.044009125789614204	-0.020281662873745235	1.5701780810954429	-0.6153927822144218	1.3262433462339267	0.02752434601536648	0.513676351236839	-0.16371607291388363	0.4093723420011814	0.11534690413475056	1.0191108027931561	0.5981627352003726	-0.8037734479080981	0.46197302545645863	0.5490533157798217	0.27393085249393206	0.8733995563936422	-0.09898607253298247	-0.23924160773027167	0.5169361590053335	0.07404695041535517	-0.24897907074590805	0.6115584354867724	-1.3413202891094074	-0.08200979118619743	-0.21439673349255892	0.2985035791499578	0.6553393009427015	1.6610773758536297	0.6587003408498215	-1.2744460950242276	1.1921426585764308	0.41602850899209737	0.06313889127932863	2.26119805908961	-0.3754348931915881	-0.26221283471056306	-0.24256953927619831	0.393295877072849
-0.4809285668107118	-0.6263171804915622	-1.3788228773276034	0.809545636452973	0.34908689098495965	-0.1542666228197404	1.6493620389142285	-1.0163733363066134	1.7389113330510508	0.44615701727291096	-0.04889117684431386	0.696322086752997	-0.4253425400428259	1.0387074269076266	0.12310875859461576	1.2814865352882054	0.5147008008483325	0.35106551128402363	-0.03741304646285609	1.1674101832181403	0.7121739779319214	1.5749508891980193	1.2949687245389638	-0.7812025207259226	1.0363831995552824	0.8821973850736655	0.5020550828140028	1.4167285288418008	-0.46782992808589774	0.03623634495142237	0.6612196494574858	0.6212353694383317	0.28656794299423377	1.0086784950215688	-1.3752600040100564	0.2687910966316938	-0.01989619532707115	0.5470477968284847	1.398052971165835	1.4809825142248634	1.4099840794900071	-0.7334411399100195	1.4853216079747837	1.1765214051656776	0.42088102384449344	3.304845882780475	-0.3035460540248426	-0.038430925865691974	0.5977620190600322	0.9631426890725304
0.26649130612187977	-0.7469645103392363	-1.136683388578967	0.5674545043827641	0.8750916851132765	-0.1900182925280391	1.8215170661550486	-0.6202182528517869	1.0363437986546264	1.1433215837065875	0.31075241083324945	0.8063987123362585	-1.1247703232784796	0.7790581681935398	0.7664906099101646	0.7634850563781233	0.966126400666857	0.33630244147281046	0.018049514399655898	2.189796603877645	0.6181008571190608	2.155976522083238	1.362668404443205	-0.32016635668093757	1.164820074771868	1.052259090605065	0.8549564247627538	1.7366033079485372	-0.5190479847058915	-0.006675056881993477	0.9128048838951064	0.6472591558220009	0.7241561297668575	1.4424845549263483	-1.4384873392792958	0.6635889913903771	0.3678437019879136	0.6819914303113351	1.8267039019662943	1.188153079489988	1.6335970010582914	0.03868009232177884	1.7930547084462287	1.625860409529379	0.6777636983356905	3.5950710756707727	0.07433198619827658	0.14576733446090964	1.322328014669457	1.6090179063169898
0.8909670992007989	-0.9327955781770582	-0.9925685889872591	0.21696919320487862	1.306788466613828	-0.1849778121904788	1.7800627115433552	0.00708874574060945	0.19140728508872745	1.5833722094057197	0.4948040488037292	0.2604087138036745	-1.7927913018838357	0.810041475309684	1.0216633083412314	0.12530701198594865	1.1573789995079626	0.2949988322118371	-0.12832177990188004	3.1360284146750357	-0.0498873865983795	2.465666674915835	0.811069763834699	0.37084374395954695	0.8606984836237662	1.0650237048598563	1.1092328072339652	1.6691093917962505	-0.2975398037345707	-0.33369134135427586	1.1358977956822363	0.11524794850338688	0.9226594561949447	1.6161011210471712	-1.4462504204297058	0.8769021919916204	0.8662108339203939	0.5864417999028988	1.9307476129141123	0.9973884522949934	1.3494917407869	0.7807547693543871	2.1581109368345937	1.6114191051246343	0.619481622455069	3.06971029685688	0.4737170797937428	0.20107674969508446	1.8951058282840882	2.274056595975398
0.9478208131331074	-1.0709993109359677	-0.9603668737801715	-0.18543361457393986	1.4896796323153347	-0.13768587579896233	1.2946421324259105	0.7501897417018866	-0.2549671569426865	1.5347978555177266	0.6260531735945263	-0.5730891108136298	-2.0157077434675714	0.8595130428856331	0.8034129331718978	-0.21626939329996914	0.9380048071128061	0.053159155829955375	-0.42272966549354485	3.6418418920444213	-0.7787582385637275	2.241012786472765	0.02046560322354406	0.8888267440820922	0.4227190308647056	1.0306094470367846	1.012333877231574	1.2487262281233529	0.042444241504888146	-0.7494574555083533	1.2042641232467863	-0.6366055378909579	0.8155770590234245	1.2653186192688857	-1.2671561982436759	0.8687557692082675	1.374911828646597	0.27602870987508016	1.8896524931400414	1.0114517759492643	0.8924567747612792	1.2872625654838161	2.5923108936820984	1.2530830608339611	0.2331268502614749	2.0929297758559513	0.5918997429792539	0.14949252168813063	2.3748931254245575	2.8759727426666952
0.3795865132776884	-1.008103048771083	-0.8341710879989324	-0.597496838151643	1.41338456415077	-0.03126661092713066	0.29619219634397503	1.5096781825134031	-0.09709965518598283	1.0549794290417451	0.8410308211680178	-1.1399424478832123	-1.5415349744570586	0.6003752196885598	0.28541986856819274	-0.021059524443883572	0.37157755176590246	-0.4086879603294684	-0.655282616769606	3.46644626636285	-0.9950628565969137	1.4205890118146376	-0.5144040853850814	0.9401078222397173	0.22592887927821353	1.0605049447279835	0.4415428741037222	0.6571052947524703	0.3647658784352097	-0.9685023225267612	1.1032136151491518	-1.0685266450235182	0.4431283474686013	0.36299977486109447	-0.7873092174676855	0.7998168672752162	1.7927899685820636	-0.12113742223884258	1.9203772829109942	1.1959026278907492	0.6892586949157318	1.5377356490873995	3.0061679523203595	0.8702550138178394	-0.25671060910041754	1.2217220466745873	0.3103474981687833	0.11689834735044409	2.800933170470864	3.2570291756137295
-0.45362857557087916	-0.6663653336564307	-0.36008987045473373	-0.9679630687425695	1.18612110279805	0.125260473793141	-1.0122835512893358	2.194862763782363	0.47381477606558287	0.4325669939616727	1.1602993928427932	-1.0409275676161869	-0.4861463495113032	-0.07452497826891198	-0.19035915412626836	0.625807580427623	-0.25010327677847544	-0.9066992353664702	-0.621272910140647	2.5921405359899663	-0.45458032075916627	0.21426041820193267	-0.519385005003753	0.5754752958180654	0.44180735712083047	1.1562810118425604	-0.49350316559519253	0.08975459497916521	0.6171531435839283	-0.7470110136460103	0.9375715895129808	-0.7529589612956279	-0.04738135659171847	-0.7990973866602873	0.007798999378425991	0.8832730127308557	2.0263158243377206	-0.4534956969768537	2.100998220160731	1.4243270922449256	0.9755324369282253	1.6787118744327225	3.1952371281262035	0.7744458067010199	-0.5419678716056565	0.8544151790653639	-0.20913234574143735	0.2347757138822555	3.1002722959014517	3.2145632654529934
-1.0374006252414734	-0.11912789801957811	0.5163443918967587	-1.2148370490903444	0.9330701739760584	0.2544689115534273	-2.2009842721635393	2.692622317930852	1.07138108402298	-0.03084117053565799	1.4542856258757717	-0.2883699246068343	0.6639892467911779	-0.9463055099545039	-0.29255310840175186	1.3413571276168448	-0.5530322277281396	-1.149539690659639	-0.301367146316801	1.2388697427013509	0.5788719175182625	-0.9776288248113449	-0.12845481689047458	0.17863305320298284	0.8872248859663443	1.1733470189872302	-1.4752010204965913	-0.3670618204248033	0.7887616245950378	-0.022145237196873977	0.8339694412171786	0.3643924631265933	-0.4360115724141164	-1.731303837074874	0.9914256849547488	1.1866234092317571	2.0002939665173796	-0.6423158265403851	2.2901406909426285	1.5403017120031524	1.6354544952403662	1.8733726257620453	2.9168414113667493	1.0569527462104193	-0.4689255925109861	0.9934329222939122	-0.6022715440894192	0.5201387398553737	3.098736184780483	2.622201362072653
-1.0709863561318063	0.4418611426061743	1.5203620691437263	-1.2345279579623403	0.6940189522885889	0.21871060881077065	-2.81027449192512	2.8616983073837687	1.3968890428542051	-0.23758655093761913	1.5313635111956116	0.6943964867264714	1.2986265457491049	-1.608969212810215	0.1310310189658183	1.639963494763109	-0.30782033232300604	-0.9182229359186397	0.0789284789335564	-0.21051990140056123	1.493447929653837	-1.7561445108983635	0.20912260895450263	0.20472578968439356	1.1242461819601168	0.8980766411310505	-2.1262950510198806	-0.7680676279309923	0.8186233476253952	1.018566524869893	0.8145817739421622	1.9182053205358027	-0.4998077411708661	-2.0144555202963295	1.9331744677056097	1.539332100535443	1.678640339131884	-0.7211918880617819	2.203991957071515	1.4017919257963847	2.2688734043002667	2.1404058691992223	2.0314439768426356	1.5148047930776227	-0.17436859112182235	1.2779384911102205	-0.5131133690008104	0.83263022692364	2.6416155436808504	1.563872690717872
-0.6742006189035509	0.8303141073584038	2.157537969459404	-0.9490700740650068	0.39578069702904045	-0.10120201348587358	-2.593947604538512	2.5815449703722417	1.3945735341062209	-0.3476677305993703	1.2848417163998163	1.3366201800843303	1.0528110341759962	-1.745089141103792	0.9795592264959699	1.1985439858352795	0.4105081890694508	-0.21216264840942128	0.17246979111890584	-1.3483560818013731	1.7243398396911342	-1.918968409468299	0.04467168619649321	0.8471514192296598	0.7596064022593816	0.1994035799309499	-2.201821925625709	-1.2318939297266005	0.56566282134052	1.993125107190595	0.7500557799466268	3.316853694903524	-0.10796714949574336	-1.5514841193033626	2.601843507884056	1.6264733313815511	1.0899501013771287	-0.7947603199005167	1.6108138402237542	0.9128391841684838	2.441508004249471	2.3136484426316946	0.6289428383466151	1.7732111453907518	-0.0005268009509449134	1.2582417086772262	0.18715341796389737	0.9568484063542781	1.741262709526213	0.3661509954191784
-0.28401280513632765	0.9878497315412232	2.0129999763570328	-0.3681535143317174	-0.07736847716024305	-0.6974963524667247	-1.6642712032592772	1.8348075081025463	1.198654718260333	-0.6294108714496884	0.7900840493927404	1.2749246811611403	0.061933825493123644	-1.331952649351749	1.9469763857016653	0.05435024999118798	1.2452070506838742	0.732394269857865	-0.25225228596987276	-1.8951652547977755	1.1176273406651898	-1.5492193193892043	-0.7438966637446492	1.867849875911536	-0.25470415292488124	-0.8418376356152913	-1.7131087349947063	-1.8117690553200396	-0.09899020042697211	2.4955514535750396	0.44328410139197033	4.050608237115263	0.6886959017328107	-0.6369255713230334	2.870301357878721	1.2094071147481944	0.3399850148129967	-0.9476416208541839	0.5216037804732774	0.0633989611038409	1.954497185411418	2.1589557012067324	-0.9477766740755309	1.5319807653098092	-0.23683280710729637	0.7200542334377478	1.3038568478620916	0.760765438320861	0.6353741720086084	-0.5307320998885118
-0.31837716769921265	1.0086975282626187	1.0427895337036255	0.37436521613919493	-0.7619958101683274	-1.3788010429329811	-0.44730108522012824	0.7631709587191079	0.9605087770052154	-1.2199636760888362	0.27641926890134183	0.5664437912872311	-1.0846037973972038	-0.6311667314100851	2.656435644203105	-1.3722342969965249	1.7605908623130526	1.5598948153974204	-1.1189323520180652	-1.808737701504922	0.020524777255766628	-0.952549596587566	-1.8390619064758214	2.7163343071555	-1.5318327008438386	-1.918681973856329	-0.9104606797922274	-2.4069571021359133	-1.1307580122325356	2.2980167757979006	-0.20734088463207628	3.927202085197179	1.6253497196203341	0.2071809422971132	2.754489665835297	0.3161857466419329	-0.40718546229660807	-1.1680350167850029	-0.7513177111368122	-1.0240182259567199	0.9608194532439652	1.559673035869223	-2.2186208604574644	0.7755415860484249	-0.8779690709720233	-0.16365934290330547	2.401728633892058	0.3135157950569562	-0.3065361629218631	-0.8082058147791417
-0.8554405880959277	1.0455963865975824	-0.3515634709692087	1.041058433519944	-1.5300779818488122	-1.8285841230098623	0.5293954727171681	-0.3579123570184892	0.720192696317143	-1.9778475506025386	-0.012014450342461269	-0.3724574741989941	-1.687795084632048	0.01791730424736848	2.813838130959669	-2.4524886718058267	1.698823108517803	1.9716485996991913	-2.03777510913345	-1.299109512000661	-0.9518240219682169	-0.4859471984504262	-2.662607519939859	2.8633928864422424	-2.447967559219951	-2.6241256993904503	-0.1374168789825416	-2.7830251750882877	-2.2182747853035933	1.4723503618777323	-1.0871185378952959	3.108504831927053	2.293031849859954	0.5280256587206574	2.3649969755689373	-0.7390640794116093	-0.9824463909427388	-1.3405558410380143	-1.720714483291356	-2.078193395282978	-0.1379963058654488	0.626293468374815	-2.7753907422652286	-0.19564794413166745	-1.5889676849798666	-0.9526423237214141	3.0184792941484746	-0.13466349321322862	-0.7834287849927892	-0.46564839052190443
-1.5649697470042654	1.17151234179578	-1.5338214070392868	1.370509320162858	-2.1102618914656093	-1.7671402827353098	0.8938138156731621	-1.2288101229864457	0.42097943300389745	-2.5437654175938973	0.02866373297883811	-1.0459999762760246	-1.3713612205141215	0.43481960527922586	2.3184301480005978	-2.6449279125773253	1.123721071251316	1.854885601636724	-2.5084774681840316	-0.7329050776880947	-1.301907466659371	-0.37954541613489867	-2.7275940683104674	2.127917605297884	-2.5109266964995753	-2.653496622191996	0.3514648609273241	-2.698314865358138	-2.8709103406996097	0.3573795537475857	-1.8887756264663476	1.9580577341643814	2.3098184940717696	0.18506271714673855	1.8133170938501695	-1.5287383768125873	-1.2796908487096443	-1.316495659151056	-1.9757311363769101	-2.7394710111943046	-0.9360048311022112	-0.35634503997915	-2.4762095955478376	-0.9388758448236356	-1.9204403467334272	-1.2418977042725974	2.8885461468912434	-0.30982745621203445	-0.7409883811789068	0.1601335236361599
-1.943592513810867	1.3099897524696453	-2.0016085608695318	1.1849807619382755	-2.2199499406481515	-1.1247110404764227	0.5866655801427807	-1.6616796704580454	0.02697526049795165	-2.5733305871027556	0.2993023496506966	-1.1797712459246084	-0.31850112280793313	0.6841564119383987	1.2966117602760774	-1.7694000243521706	0.35890913076792424	1.301045601616619	-2.2128133331518347	-0.461589593057114	-0.9254018240367042	-0.6467794390306525	-1.9311698844675431	0.7827462271412686	-1.6651192943830484	-1.9671641472388957	0.4982037545367273	-2.062216387036543	-2.674586202956873	-0.6142279202094267	-2.2822823669010024	0.8231753290977695	1.5236684188922769	-0.6058283711393005	1.1469563626980546	-1.7622913723388902	-1.3039148482366738	-1.017051509488822	-1.4167090029385698	-2.7035535291583948	-1.244107913554623	-1.1054250558049539	-1.5178895509484662	-1.1382085618150244	-1.6279232799052261	-0.9350086877140675	2.0579524877379662	-0.10404026473513645	-0.40399975594749776	0.5804186546039761
-1.6826246122109223	1.2941504884807602	-1.6728936284683324	0.4780327655672784	-1.7377191712238196	-0.10894922217407269	-0.1570621174425852	-1.6599774511397307	-0.38563861573748126	-1.978922204820163	0.5702780668821215	-0.847466286105006	0.8485197578840089	0.9553806223922527	0.05513489871820572	-0.12005324355603503	-0.2327377318398857	0.5258174054796004	-1.212054110920645	-0.652772625202344	-0.11133057325670435	-1.1174173816046449	-0.6034656371842279	-0.6207164406119413	-0.3379286611575047	-0.8184357234317093	0.4173668477467609	-1.0240955448369609	-1.565621799763144	-1.1335333988012186	-2.123257003077653	-0.10649857412049317	0.13257219666384853	-1.4353634781141087	0.36221251669710874	-1.4483297854491173	-1.1690720120788336	-0.500624124336578	-0.33389031131994557	-1.8908040692182382	-1.154369358246189	-1.5070489681685095	-0.3445592394058995	-0.7942076858749076	-0.8627954923949626	-0.30290927647726096	0.8393194014713767	0.33861671973438706	-0.13446457542892537	0.4352461973357259
-0.9005896942178683	1.0106693788929666	-0.9035918775768785	-0.559522437901196	-0.8104974247033152	0.8913142640109573	-0.9672030459320338	-1.391363027938063	-0.6607225311162567	-1.0095411269247634	0.6363954335252952	-0.36421855508934026	1.4683167429892812	1.343988201201454	-1.0283249049836118	1.6488033353921787	-0.47477159221135595	-0.24193470232718295	0.07884196779744679	-1.2120562776813515	0.694830713752105	-1.554619549746062	0.7028586699420093	-1.5805511108826469	0.7996852963189516	0.3681800560524704	0.2734212553310366	0.07134780130310753	0.069390584239971	-1.1556030778927868	-1.5565196245570425	-0.8002187756848578	-1.3695738230196204	-1.9452552843207456	-0.5206188057277059	-0.8672373048962078	-1.0400336083040773	0.05439029114856342	0.7238677026466818	-0.5409745704292365	-0.92898717179426	-1.6514434304068466	0.5581438576531393	-0.21169780709505995	-0.08804613920178628	0.2043262929010381	-0.35425514567579053	0.7065987932527041	-0.2069180374201264	-0.30779609666418567
-0.07196315638554578	0.5135132565888323	-0.2315864263015625	-1.5916608762749422	0.1808040696270556	1.5165899617900473	-1.5263981300836937	-1.0733819093711545	-0.6943984741943037	-0.11157500275863738	0.44446497051841466	-0.049469345399335826	1.2525864878272779	1.718471759082523	-1.6431975259196676	2.8175178511001064	-0.456474640689693	-0.8352911670238417	1.126072525196728	-1.8411847418763947	1.1714566843227727	-1.7772831506466842	1.5294644503272816	-1.9050265937495514	1.2050970362196123	1.1959165834665992	0.1555661006026482	0.8468632718349258	1.562337887212784	-0.8880173507526714	-0.9378321016060578	-1.2909888303279689	-2.419772985414501	-1.9905015658116505	-1.3879930187387122	-0.38486124161713714	-1.0450700647582847	0.4466955453650631	1.2244968377966006	0.8457514011158203	-0.8109391091054176	-1.7197177352414827	0.8736310632248451	0.20328282995951283	0.229642393205709	0.25560957594868106	-1.1989996353100592	0.722309772327696	-0.6499129018239092	-1.3593848976685021
0.2956070515183024	0.012003254387793018	-0.025368788701921663	-2.2521857358474944	0.794158254857933	1.6306996831324014	-1.6796861911851098	-0.8486349099149315	-0.5449797922868164	0.3346833647428021	0.10759973790142018	-0.03403204188237213	0.4385229444536618	1.7879973866486762	-1.6651883298126335	2.934586247077687	-0.4227336600107148	-1.1655950083335942	1.573951708464772	-2.2039172459684964	1.2526423172954695	-1.722406990110184	1.7304332715523683	-1.7496939122924653	0.7416404479042269	1.4609751667356548	0.038596327055604736	1.0841799073250606	2.318720895755487	-0.6432071921471814	-0.620068015748964	-1.5848623963237505	-2.6717683982708498	-1.6351654898374839	-2.038007503484805	-0.23909802150681492	-1.2055347208588911	0.5717128029247662	0.9231793866207646	1.7187571181915082	-0.8893316951221963	-1.8205598292084733	0.5651962206841531	0.20109928952725145	-0.06427210834674721	-0.15876989087409962	-1.5772030658388154	0.32306348327557133	-1.255042379077846	-2.3030451214247964
0.0039676732072646695	-0.26471783851532066	-0.2719793658152051	-2.282653445923011	0.7512008230365507	1.3732389121131212	-1.4313931887327098	-0.7297632254411033	-0.4095197657126225	0.22697553793883174	-0.19456018774213124	-0.22673706832981716	-0.40691366038816423	1.325738883362782	-1.2051189864177998	2.0205149891099317	-0.5668614518318881	-1.2045755227064208	1.4215416609990155	-2.107306874676611	1.0609114092673708	-1.4323827733191359	1.475996935559509	-1.43913025260979	-0.29030862635789006	1.2041674724497922	-0.1523381665378825	0.8330140820417613	2.1436474906878695	-0.6474639373798543	-0.7424873800521385	-1.6480786970634274	-2.1736357711343595	-1.0271131314879272	-2.272333307522504	-0.4338644853544378	-1.4237707895587846	0.48819774986004544	-0.019230066208222263	1.7404161482683735	-1.0932990898086927	-1.9088405425257926	-0.15425619864395246	-0.1680600903438176	-0.7120726470270681	-0.7507214655343167	-1.5757366776482309	-0.3010069507735209	-1.7363777991786076	-2.8390416225984247
-0.713285206862796	-0.22629019817538862	-0.6336322227419624	-1.6415522970110659	0.09008757451486611	1.0392514614719486	-0.8760219057746121	-0.6417242782130328	-0.47073252857460074	-0.23063617367694142	-0.34827478909309345	-0.42600336408065614	-0.7793987725588063	0.3763215103528957	-0.5547820238135704	0.5366556390951016	-0.8828825936315795	-0.9709913869733569	0.9788971195288172	-1.5950318811580073	0.7474316830654707	-1.0004994038956485	1.0809539051309776	-1.2243991467702053	-1.3588410422292587	0.6434095766276513	-0.43540381795613564	0.37192316509964424	1.3315664135545437	-0.9186121885365836	-1.1583328473804868	-1.4662693610082609	-1.3224111445949762	-0.2773465197906435	-2.0187869168370725	-0.7867708384702325	-1.5393138505484907	0.3860530539160613	-1.1317022681082647	0.9597913535010194	-1.2876290765862588	-1.845589082122549	-0.9567020621423699	-0.6134549372284278	-1.2281399919895928	-1.1532162689663514	-1.3885222299662592	-0.833235168438071	-1.9203676608642253	-2.916926848744538
-1.3655144117643494	0.018184988655895216	-0.7146212042152716	-0.538223146571738	-0.8435845895444707	0.8722193175440915	-0.13851728914550027	-0.5182908434029346	-0.7380692844415943	-0.6845000814418739	-0.3712286322691978	-0.4664806868924982	-0.549870021086221	-0.7191866297120426	-0.042698697433517126	-0.8628889358011618	-1.1817514049560203	-0.5366705898875379	0.6450807637813522	-0.9019353860853806	0.3946384221534384	-0.5225942664101164	0.8012879484968841	-1.1496534415276127	-1.995521760297907	0.04692505274905953	-0.7160850696262576	0.042367810077199544	0.46257513668200584	-1.2774792795204095	-1.540865748189704	-1.1071869263998972	-0.6165632792355684	0.557545979734559	-1.3977489998383863	-1.070180289891479	-1.4238511513222278	0.47025019712772853	-1.8860131172130739	-0.20756335571474616	-1.3788302178578573	-1.541060814281327	-1.5546820895189306	-0.8175113638111582	-1.2333763859768674	-1.1724766308839414	-1.1900043162937215	-1.0288011441683724	-1.8334538181227573	-2.6882833164153004
-1.541104205344651	0.24373473158393197	-0.34344214900176906	0.6325634929664995	-1.5697324747852726	0.913839337805684	0.6385385658369203	-0.3734617479424319	-1.024909630008694	-0.853386295820593	-0.369098635811484	-0.2955781437973023	0.00499591340001157	-1.5137526606498868	0.13372688934411445	-1.660594544992235	-1.2490052628847235	-0.0324246817361715	0.6573625934245347	-0.3037694535216245	0.04771800677612036	-0.07988962021642516	0.730455444068232	-1.0982607730440446	-2.0044068390784626	-0.3763023582383377	-0.8309875812704886	0.05308248351823314	0.038782051706332664	-1.47686310976554	-1.5900738067817755	-0.7199665778360221	-0.35896854247924576	1.3971580336738891	-0.6785305685972087	-1.137925885733195	-1.0608575166100767	0.8298900519018856	-1.9671478303988967	-1.1923313940024682	-1.353883596505838	-1.0558745435045738	-1.8023753637597324	-0.6555133214045286	-0.7025280513859944	-0.8990544648544101	-1.0494236300548676	-0.8495657689347976	-1.6384093163170967	-2.3441223250065715
-1.163645101681193	0.27286418567516607	0.3195776687118929	1.4425247820004874	-1.7199906636456475	1.0096721080673308	1.2867623288018306	-0.2928965155427318	-1.096715736683104	-0.6674907880848062	-0.4279085321580235	0.04288024786649776	0.44612723267313	-1.7318954649189813	0.007010804235841056	-1.7072486269260012	-1.015619137949706	0.37684638052616004	0.96679705371126	0.04105377326351584	-0.19582026212793455	0.25806833358601106	0.8255465402377613	-0.9471113986629067	-1.4913947605425382	-0.5255340671055669	-0.6601896628275731	0.3694717736934957	0.19491541638618562	-1.3646217455405443	-1.2034538105758106	-0.4623950395883193	-0.4985898472034029	2.064462047926372	-0.1452044908799205	-0.9662989360826908	-0.5627397771407001	1.3737961897288244	-1.4177367530769365	-1.5647491744520496	-1.2434486119368429	-0.57293691132185	-1.7120497386759892	-0.2748433440418606	0.04303551083086561	-0.6120409775129743	-0.922113059640201	-0.45362402001356233	-1.4850521083647064	-1.9751127389128766
-0.49905607275000385	0.09498094083276992	0.9053430862459427	1.6140386443619987	-1.223609598325608	0.9557755332518959	1.6376468279054688	-0.35619696761495917	-0.8770095127387415	-0.2511089262971108	-0.5349719090181733	0.46206131031403	0.49209361823562014	-1.4378866040966853	-0.1947158174492098	-1.2368398740525	-0.6082133455061283	0.5551353028990403	1.3036200652904133	0.16092443791473116	-0.1696537113525326	0.43896907746903646	0.9937380919173693	-0.6862316957912944	-0.7415174781741152	-0.4030677811750137	-0.22096553732932825	0.7507459745881975	0.6606060558270285	-0.9817441171140081	-0.5104697514391738	-0.4106892586999294	-0.7079028052926324	2.321361432659735	0.047306294463614264	-0.6165895132962769	-0.11445943712618437	1.8748426884402605	-0.5882326390008739	-1.2479140952191623	-1.0643568896232145	-0.26279744321643855	-1.4048404907129246	0.01333169873987073	0.5782511838944697	-0.5585478002411246	-0.7077791814065935	-0.06485199087263178	-1.3993476911778222	-1.5562494104836944
0.06741093701228115	-0.1433807531036632	1.0865560130238066	1.1550741609741693	-0.33249056102232893	0.6711434075663406	1.6025529169213149	-0.5569659969535444	-0.5349146363061652	0.20885828128416561	-0.5937202482511745	0.8586879210664338	0.18583811001339998	-0.9746114278939288	-0.20281412565588983	-0.6742500472044232	-0.2419194381805774	0.4656968918983588	1.3731671247745256	0.21653003240686092	0.24551126834239198	0.4553154683714678	1.1483324876514758	-0.4078824893087472	-0.048563140636827325	-0.08805133562239001	0.33162553117323357	0.9077216839485487	0.9800679499772097	-0.537570081129564	0.23114162674582814	-0.5217279770574631	-0.6343582879100849	2.020349992037436	-0.059887525926694385	-0.179546075832014	0.12313996048967746	2.0977250904891993	0.06777466422575157	-0.5342775331675242	-0.8028714970884087	-0.15584959557083003	-1.0379055423371901	-0.049565662808245294	0.6700564851531262	-0.772685687806814	-0.33266977681561033	0.1725350655750679	-1.2948904718927443	-1.0459515037575984
0.3042915667504561	-0.2596241948572224	0.7792126668499011	0.37058431516146495	0.5244056300478566	0.2670178607541243	1.2590575810614122	-0.7901904990378382	-0.36201715888529984	0.5958099318797645	-0.5177194304076111	1.1066024630181015	-0.18732789205180256	-0.7168128022767466	0.10764599758189826	-0.36539690263039665	-0.04389837777422729	0.19952338548332108	1.0495051857564182	0.367929077044204	0.9558665549223576	0.37461704552606717	1.2046213727813515	-0.1895807192877037	0.4039062433156182	0.28730875849813997	0.8002824437929035	0.6823583152886219	0.8285727407194952	-0.27724729810885596	0.7912522658904301	-0.6753413317180655	-0.14827003692513122	1.26445904840463	-0.2748907964867652	0.24788922215848033	0.09248241725114223	1.9318389707806476	0.23467898462501452	0.1000919259215914	-0.451827995085829	-0.13081445276227607	-0.7425136108383594	-0.4930204079309314	0.4174367406231354	-1.0607170783859323	0.19274033397954585	0.25228569152079816	-1.0868542040523483	-0.4946770284865923
0.25852847495342424	-0.16579118843413038	0.17241283362692156	-0.2741954808684705	0.9712708367099794	-0.03480682500405014	0.8576312855588707	-0.9227194809086426	-0.5190279002126106	0.9037925587475638	-0.321564978750472	1.0680399734205122	-0.3367054996921475	-0.8132451338869898	0.6230163201518402	-0.3959678002111959	0.048392825520330765	-0.06730505664942402	0.45009511961325427	0.6548600926794412	1.601932514547761	0.3335614468506968	1.0622237153996976	0.011185597077102519	0.5728705386272153	0.5634504835975134	1.0658467506984046	0.14057086584100092	0.21550283724078126	-0.3202063869200993	1.0708147290229384	-0.761460250605422	0.5808684838793216	0.43028809353744896	-0.37650209064322376	0.5560343311401784	-0.14524508510825204	1.4472894291639637	-0.11543634985690364	0.2748210625534881	-0.05885995228029303	-0.03245643374950712	-0.5864766841769002	-1.0960541542851654	0.15070074205594247	-1.154303082500334	0.7683456150522712	0.25165183694455334	-0.8040556280331964	-0.055227953447495606
0.16042521468836213	0.09063343104009401	-0.40717444546379417	-0.3871064964596354	0.869891842036625	-0.06882850111344273	0.7004196504790421	-0.8938066225099871	-0.8557782967472486	1.1750775962972888	-0.12654476822569466	0.6653396172301462	-0.1653878272226448	-1.0963316767980187	1.052536127164771	-0.5962757637360454	0.22673715640909956	-0.16986269777702476	-0.14048001302021867	0.9656327235431199	1.7201725646969432	0.47423261680054707	0.63755488734407	0.3417871426890656	0.521313963600222	0.5984820957830235	1.1427536396299653	-0.47269374740517217	-0.5438965514676154	-0.5682075859749139	1.1023667319316197	-0.7454228884944365	1.2197711354098961	-0.008774298564703988	-0.2346310794541576	0.6286860151175011	-0.46294025291019003	0.8413459264571315	-0.7330661085998419	-0.08134278773513123	0.2699157939105506	0.17856857251617458	-0.5600607370182931	-1.5289128216451737	0.1791320322277768	-0.9137179695426346	1.247413869796718	0.22601024838792313	-0.5966324415051495	0.12415341540137434
0.2067318449978053	0.39295038101386787	-0.6849402935861323	0.1355041601825164	0.3605629887841377	0.14922597330543494	0.9410742852536139	-0.7636375620006136	-0.9728518694445775	1.40485321362698	-0.06849927379940286	-0.016107133266526328	0.2050419312791811	-1.2158141361268486	1.111645098428392	-0.7036110178730143	0.6297087116361089	-0.047575853456271106	-0.4375031634745562	1.1069825438779215	1.048424234240189	0.8459470721839982	-0.048957892934237995	0.913780198869741	0.36315247746462465	0.33256027264808563	1.1318725407813508	-0.8806600527604659	-1.0450986351025442	-0.7455813193257318	0.9756341710801125	-0.6678904767593699	1.5064776365250174	0.2271007705504762	0.13557430875586007	0.39246022077504283	-0.7491227738452347	0.3132901700429511	-1.240695106961113	-0.7017250588270076	0.4256081094729328	0.3727446343910167	-0.5840130297612514	-1.5585902899084498	0.5737771414617358	-0.4320191541764016	1.4995087231489432	0.14660693721888357	-0.6232691901635722	0.036419107306733825
0.4013528291384161	0.6549337504820856	-0.5590710399721129	1.0338865039921652	-0.249854253483042	0.43105201513798796	1.438028120647204	-0.6642401559380785	-0.5130734812393252	1.5009023651659221	-0.17931758074999674	-0.6896552813672997	0.5689127061890845	-0.8958255493214968	0.7085661667452825	-0.5553422520016367	1.180134104232445	0.22356129189899102	-0.3104232681654179	0.9231130656193594	-0.2381329531215339	1.3363952068710814	-0.8048832485118294	1.6462944175620868	0.21479568013401484	-0.16081061745537004	1.1145056989021342	-0.928840153465276	-1.0410505723027064	-0.5597080983535088	0.7603803167787949	-0.5911686276227613	1.4087708401502044	1.0108009393495883	0.6013149424543965	-0.11335852805761791	-0.9613367165557347	-0.04908542701952522	-1.3320630452825355	-1.1488856337066504	0.36956919871000077	0.349189653344856	-0.5422912785578292	-1.1828670962935417	1.1304874642083271	0.032272284085852455	1.459204991790984	-0.06775438817013427	-0.9041412315547447	-0.14058704257525229
0.5725465977490332	0.8588212066646824	-0.10297254771633958	1.808983378108818	-0.6730053262888873	0.5473380827660157	1.7878924271043757	-0.6842288625444102	0.5202721923333342	1.3352218099121798	-0.34311047346868334	-0.9753142170828031	0.7949778832610815	-0.13495063779649805	0.009290767755131147	-0.18070638211615803	1.5804242117161778	0.47871202781259836	0.1563262520541563	0.3883115989153317	-1.560925205170248	1.6941641552892497	-1.308948180556459	2.234318852231341	0.1573953108034124	-0.6827620294020329	1.0771156742796881	-0.6540567755673936	-0.5634611329332835	0.1045030651632972	0.4824174399517188	-0.5439382503563369	1.0983650276313828	1.8351620680354226	0.9884761345856352	-0.7105488500167633	-1.1171176439278188	-0.2985506893079162	-0.9179686128401293	-1.0775204407709391	0.16051930278451532	0.013082678073086296	-0.3371818243743841	-0.6123382486345981	1.5200929064603959	0.24046004743688204	1.1400025255516846	-0.45484469646921216	-1.2618064602284673	-0.14839736021180816
0.5384171140488329	1.0012759164703875	0.5104124668259014	1.9941224503429575	-0.7824252842428848	0.3814514110484963	1.556232811927377	-0.7774781613943742	1.6702760783083082	0.8490935768534144	-0.37537391674604675	-0.6293572648214057	0.8783984924775459	0.7823097232634194	-0.6640568064642446	0.2549065307993975	1.4923539729097324	0.5588831676342249	0.7144208954779742	-0.3763245554509875	-2.2630127227035652	1.6526771703241565	-1.2833021438569217	2.2997792677920663	0.2099224768480276	-0.9957822470536731	0.9295541057781591	-0.2372176067623731	0.13336775831522846	1.0735129564252888	0.1544723856084698	-0.5097151794119003	0.7800746737022329	2.0918870097203186	1.1578019235676704	-1.1475912059441726	-1.2354468123930662	-0.559452601183967	-0.15526998932885697	-0.4405557114359656	-0.0917763515494982	-0.5096632422336228	0.05142429617978075	-0.12396308426333143	1.5052824234538709	0.13908146635139257	0.6150899324872813	-0.9325819647831146	-1.4112067569449225	0.1638342174287506
0.27709338549684503	1.0101596049725465	1.086496352750863	1.4288698342217738	-0.6384024452606426	-0.00614133246738335	0.5775963373881848	-0.7771352363186872	2.264052400507813	0.13099893403685425	-0.17569604045697107	0.24866652359131342	0.8675607319857962	1.4590324950013973	-1.0336415643853425	0.5887988216654886	0.7881373763293067	0.391347850004926	1.0745454730432886	-1.1600839283022186	-2.025930305295361	1.0935357508311507	-0.6980334800059069	1.6440751247931746	0.32454573902523515	-0.9536668372402637	0.6013754945131198	0.11609368869399207	0.7377103465289359	1.938914411734846	-0.18119965927379864	-0.46022620676790105	0.5251859843664031	1.4399747264957423	1.050032584098368	-1.2363875331782568	-1.279995498016595	-0.9142244406957303	0.6395271921380634	0.47870972083939484	-0.3105123214469132	-0.9218605252946273	0.5348744779155223	0.10889062115450787	1.0753125086610573	-0.11578652494352434	-0.016616777054207412	-1.312292456005261	-1.146556144591925	0.7068105481238375
-0.03875324363584661	0.7320133132028969	1.4473340484618933	0.37319232005910863	-0.4002923200223818	-0.4407218365548922	-0.8772887041914698	-0.5205533637752745	1.8444745239731402	-0.5940046897991196	0.1622848644534815	1.2027190060901898	0.7625418455838225	1.6189014940605078	-1.030157786075951	0.7655352422436876	-0.30540032909566417	0.008987443457870746	1.0361862315160721	-1.7520935680659009	-1.0880682814633644	0.14672815853627688	0.1473819810422905	0.42978447732239294	0.41827902510362175	-0.5967795549562274	0.13442417065472004	0.2837759437652759	1.0334390288583148	2.2667741978671905	-0.443759694038204	-0.3940007768635253	0.24644000649500056	0.028950128551084822	0.6975498693380363	-0.9713259407052006	-1.1560336452244493	-1.327723035532157	1.138236474541136	1.2242641332742124	-0.5018116420799352	-0.9439845340387468	0.9401758680732766	0.09859357222839758	0.4266486725398797	-0.2921509989961378	-0.6585618367985014	-1.4033695208293793	-0.4937790908869518	1.1832371412943785
-0.1703808622384662	0.0331689385389541	1.4479281768475334	-0.6181805452774347	-0.20325136555581522	-0.7641580060307854	-2.2042418824735623	-0.000740398219097767	0.5007228550315059	-1.0628152967999052	0.3797146024649292	1.6601844613350358	0.5000311937736002	1.2471367556080466	-0.8123828098544894	0.8309617579248972	-1.286570616564171	-0.49320460793017545	0.5701114446646717	-2.0151270953407416	-0.09528466550223563	-0.8481415868173696	0.7599667245176246	-0.8505141967172631	0.43366139518071134	-0.14302525069949695	-0.31006082080077974	0.2602472474495853	0.9587982366537612	1.8552637827913696	-0.5480435160383161	-0.33874749005820237	-0.17058264900790063	-1.571274439082644	0.21386652892981378	-0.5368694598816824	-0.7728682057209225	-1.662468348468899	1.139336546334389	1.422295001017606	-0.7241750169774295	-0.5054889370357947	1.089195970873871	-0.0057926362722628315	-0.16962294885949064	-0.2734517462054527	-1.2292662532347602	-1.140129324645292	0.2856973151147936	1.2755183378860666
-0.0018663385377654686	-1.0495006321609184	1.012155205091472	-1.0019970800925992	-0.08891277134836027	-0.9292783075951162	-2.8014216855567593	0.5750775908973885	-1.1457158336731055	-1.1018800803960966	0.2178891438617872	1.2991314239721152	0.047798020933625944	0.565005540225763	-0.6350837332055888	0.8381729054446669	-1.6507044326481368	-1.023701189132938	-0.1722391631588936	-1.917549062483258	0.32922492764702077	-1.5112008050633072	0.7496042980526997	-1.6233187160925246	0.3903250637743879	0.13295808847256266	-0.5436329113371903	0.11040932168423556	0.5736297722443142	0.8882672091922675	-0.452794352064119	-0.3136867938177493	-0.6990682276612282	-2.6921883043356662	-0.2335458653402747	-0.18256904516305153	-0.13057960780324365	-1.7719162551033771	0.6427462626868575	0.9871290344615167	-0.9994935765587541	0.2068817279137105	0.895417445922312	-0.05041977544529117	-0.5091446690158068	-0.16175379719704447	-1.6644212197949275	-0.6409180159289719	0.8509202985571253	0.8627258448744272
0.3586808927683356	-2.2367672765777047	0.195996723037903	-0.5599374333202651	-0.028604994395859125	-0.9924596768175658	-2.433952209969155	0.885548566012503	-2.308188157846212	-0.7091822474927671	-0.38774522975168624	0.2968003676012578	-0.4845439813508599	-0.12027571250798672	-0.6626549713637419	0.7630956141669308	-1.1883428069934998	-1.531142176617727	-0.9203510566647496	-1.5243083908117419	0.002342251830621949	-1.62549854413596	0.09654123543296426	-1.5558599829378643	0.38122743236498596	0.06329028255643075	-0.47432580211669695	-0.10437587696820652	-0.0035754228369213503	-0.12294358249720627	-0.18356465464345773	-0.28983946987714576	-1.1210843910993478	-2.935163991078421	-0.47096709047975904	-0.04531724786976227	0.6366737263655193	-1.6036529668448456	-0.15862846569906264	0.1627296547989037	-1.242861886409809	0.883227964416419	0.42240505575400566	0.009003669115168273	-0.5206962357813686	-0.20678141306333017	-1.9193177230393064	-0.15314915866981516	0.9943817603729085	0.11398998829520891
0.6434368551849895	-3.10174739729502	-0.7709574809609917	0.4685303281806029	-0.0029358914107585825	-1.0269553878951503	-1.3851288568508204	0.7080047487291864	-2.513153181828166	-0.04794085613742064	-1.2251318558476463	-0.73648516025632	-0.8446771116892449	-0.5774735437949674	-0.8592652388298638	0.516843406460575	-0.11852512348910414	-1.9886516867097048	-1.3944318116041043	-0.9620603272707484	-0.7078282699184226	-1.2474240494873308	-0.8053606895882911	-0.7475957749869053	0.5009582352202343	-0.31170943963806486	-0.16571815120868805	-0.365725500619937	-0.6338290937591157	-0.599640998958109	0.1850165007317363	-0.19311238882317103	-1.157486276299906	-2.3573221766832066	-0.38486208198713634	-0.04871969602845297	1.3052583405136087	-1.2392109372421904	-0.958184172706193	-0.6195939151992857	-1.2811791008545608	1.3068545195692585	-0.13558941965145876	0.09029571186087183	-0.24635863710753006	-0.6005350234298975	-1.9769729070160507	0.08598513855064818	0.767860686527647	-0.6087122871799362
0.6056467715558782	-3.2948678986259017	-1.5335084650108355	1.5199188340806173	-0.058818105322186426	-1.0428679572305066	-0.28194331584637683	0.10561155976227557	-1.8655042242123816	0.6370329802748093	-1.9047045554097157	-1.1287814394145153	-0.785946320929117	-0.7280450306904689	-1.0270611533858138	0.05328758949266825	1.0315142433657531	-2.345749265445597	-1.4253021400607377	-0.3733082455556254	-1.157288467623699	-0.6526543450858403	-1.3844817424025235	0.3328670952707116	0.7503156028697744	-0.7733798180573368	0.2148529659326935	-0.6772778743928091	-1.1671722345712945	-0.22094360637397092	0.5689095676745236	0.04145875514449331	-0.6873747866553097	-1.3744166244847702	0.01609859856373957	0.03720889727429702	1.6783475938611154	-0.8447826394249557	-1.453366493821092	-0.9815553455610233	-0.9619290544953228	1.488279799490421	-0.5458883459551036	0.07017252713200225	0.21646499507587424	-1.2816950350909082	-1.8562542372621638	-0.01240793659567605	0.4377446694907665	-0.9704695934321561
0.1836471347730319	-2.7521388089058547	-1.7659734107650724	2.032740383149091	-0.28606395910700594	-0.987465884555622	0.30015537160276196	-0.5520295588616808	-0.9263251076329951	1.129350612519705	-2.0844109055036277	-0.5929387971353713	-0.26718295432665506	-0.6178333313643731	-0.9573070072565759	-0.5233068698549694	1.7270633419497314	-2.495288301394211	-1.0370119589764906	0.12904023093258343	-0.8933326508022381	-0.1531388074472417	-1.2656803092619353	1.1271033700757398	0.9945974633994624	-1.0687930757208648	0.516008353059122	-1.0113379979559343	-1.4601551523146732	0.8751213593377043	0.9034607294284716	0.4048111835696003	0.11921921414898477	-0.469849895804571	0.5831130736017883	0.40872483300877044	1.7013472387023103	-0.571571496843083	-1.4612224676569734	-0.7974754817597426	-0.27672104381716717	1.615249062974461	-0.6525126804815622	-0.09806147848642653	0.7576340295229413	-1.9016781981235427	-1.6088338829612807	-0.3371092457925415	0.30410282502589153	-0.8541947358153106
-0.465209607417046	-1.7356218635691256	-1.363617363932626	1.7714247346962095	-0.7245474634829705	-0.8238374638048913	0.19347022224543675	-0.7767218048769341	-0.30204888835681154	1.320412046635739	-1.674132336999414	0.5556608595729753	0.4614819947838832	-0.3379225416131776	-0.5828309396256834	-0.9625226746409008	1.7208096281445768	-2.294565822464478	-0.44997322701340975	0.4937871994991945	0.017251028090653993	0.09236411020092786	-0.5327856994946473	1.3065683905375018	1.026480634118051	-1.0737474267440776	0.6916122284515889	-1.2793236548118738	-1.4281578263937975	2.14310320490121	1.1443626046708317	0.7958579721298052	0.8775113157188374	0.08327765734365508	1.0816350355930988	1.046699121221635	1.4948482325179009	-0.4780479368422709	-0.9915081098179965	-0.24264656834253528	0.5972366215709638	1.8602304822686848	-0.4490182938709068	-0.3267791003930494	1.2657425106050795	-2.0034986205480925	-1.3001116107867041	-0.6426181961465723	0.5076762161961762	-0.39799968587436674
-1.0718873382573515	-0.6699133461207044	-0.5445859117152192	0.9520857251820767	-1.2767370800138007	-0.6115687646048528	-0.28410572097141606	-0.2599135639329374	-0.24234782763175478	1.2257465831448218	-0.8840567348262461	1.5732972297202459	0.9825303390857936	0.032569512322348546	-0.026378917095620326	-1.0132728581034032	1.1645854461562348	-1.6413690131540435	0.00962186506067957	0.7349540104987748	1.0281507586041239	0.1473978969109245	0.30745102709637756	0.9357612694391289	0.7078252548106942	-0.8652522593660692	0.787263270762306	-1.3629741735203436	-1.1105059652303209	2.9157779374296307	1.252765495789893	1.0745397505499235	1.2361015802108049	0.3109966964718445	1.3045322306828582	1.6804636542455496	1.273550542291252	-0.5249717777090777	-0.24701414530089255	0.328642683363122	1.378904869321748	2.1996078158714294	-0.06958002917522813	-0.4438965593230094	1.6299356089191517	-1.3182400807002685	-0.9827664407990143	-0.693396765433798	0.9497951987755858	0.12997444891762996
-1.4140496017936175	0.11173068625632822	0.22987453225807716	0.09513243937785934	-1.7080042031402234	-0.5044673759124488	-0.5808201844474686	0.903073989923569	-0.5243892306951923	0.9423782105844514	-0.08819575667015636	1.7528308781454047	0.9789193918174229	0.42861803927814474	0.48107791204254774	-0.6179580866723625	0.4817531761269367	-0.5634320623708081	0.06256628667010351	0.8994807574871766	1.4868401962816702	0.2045351434904496	0.64730977071005	0.38848500625854915	0.09404724930392051	-0.6557450315026173	0.8405783019203823	-1.1918874437332527	-0.6882266788235045	2.7620805064696854	1.1912999556838317	1.1512517628383885	1.118823555466986	0.41055505933537934	1.1846470046883608	1.9384480991407746	1.198060950838281	-0.6355667517896183	0.4564499539586912	0.5957476575863982	1.8372770175475075	2.392787600224091	0.2913365417659153	-0.31878979733285734	1.756438874412318	0.01022290365964283	-0.6802433401843232	-0.4028681215167611	1.367142894943442	0.5145195522196581
-1.4112152203064618	0.5307526174493046	0.4972722950704787	-0.3012296032266854	-1.7580528826415422	-0.6475525016904471	-0.31592387736374306	2.216117935027322	-0.6828635989913737	0.579537218129888	0.3998824988237773	0.8750454582093652	0.4550086862170375	0.7698401981031763	0.746827480873601	-0.0011921932465888787	0.0940724408391347	0.737743191738156	-0.38029525519635105	1.0136752806151745	1.0733273257929246	0.4036995403337795	0.1757472029333158	0.08644203204380568	-0.5595507726979153	-0.6362984060650473	0.791054518513059	-0.8099226659182396	-0.4105128311835206	1.708236750915251	0.9451157485669166	1.0433545825677037	0.7732522632270631	0.5320049283997283	0.8346224944907492	1.5917656604254655	1.2587719721074109	-0.7637433206087314	0.8244245917568711	0.44748450351055746	1.9095145340780975	2.1476961238100785	0.47938645230579263	0.025071122456424396	1.597713619696043	1.4350724306176514	-0.3919822693483936	0.11133898837978398	1.4998791667792357	0.7005920877456576
-1.1066986709525697	0.7269742692271604	0.06274227872041162	-0.06275186122571172	-1.3015476814370808	-1.045065190598191	0.4454310334039251	3.0303925026023832	-0.39372347511244427	0.2038224885332375	0.4871957155719182	-0.65256222381491	-0.26135492644785324	0.948840278704885	0.7248724365063742	0.4417951827526654	0.17852746760443616	1.9278443786191874	-1.1624886741070835	1.0448158421222833	0.0010787544115956474	0.7002769490345669	-0.913363063174653	0.23559715625925087	-0.9337902088117513	-0.8377419825579291	0.49554163288074843	-0.37322915677469576	-0.45262144243133423	0.1965868745952794	0.5539633633080483	0.8514794173512599	0.5776580675246473	0.6453034808347641	0.47987178972218064	0.7242204868818447	1.2768316707272311	-0.9115051837612187	0.7156234311519136	0.023013166393273828	1.7011360373422393	1.3542810235988285	0.4433816201256513	0.3955882723236681	1.169549696438352	2.2748480387364256	-0.11514011556001538	0.5864253031558977	1.2400492930570939	0.7633573783791452
-0.5804782645543871	0.8705969475339452	-0.8732319376262199	0.568237684745415	-0.4482721038547825	-1.5082594663627855	1.2383467477319376	2.9000538712357957	0.2797238306009872	-0.1720892453347822	0.29933958603572086	-2.055819212544168	-0.7485939957522492	0.8651035318367498	0.5209567852315198	0.4048852110487524	0.5959607631444385	2.6581250421268003	-1.9506564608028383	0.9141979924616553	-1.1428037710490881	0.8851476102547552	-2.039160600401264	0.7228954724469084	-0.8420760323186731	-1.1040070634815835	-0.14070687707328042	-0.06857697879951831	-0.7931169499388092	-1.1804543630533837	0.1239565157042093	0.6727173607950999	0.743190871790577	0.5864759858017226	0.31937805327241287	-0.2925050721798271	1.0310370711497332	-1.0837191098943026	0.20625757608281037	-0.39487299654752955	1.3760135151930997	0.21065015031470943	0.2335706654950974	0.5357154872825063	0.5385699484575864	2.0968578805813487	0.1372309805133733	0.7560565310241147	0.6758677466031091	0.7906483664272609
0.11625786277799977	0.9886419313814092	-1.8157712439007525	1.098529754453403	0.49688121249386885	-1.7411107886511101	1.5291549956400168	1.8348108332049253	0.9500809719038752	-0.5546606531458916	0.038680930773439204	-2.6695326191919735	-0.7866393084036517	0.4864074296018437	0.3064206855970155	-0.09936245806739241	1.015193453232816	2.7079337751931156	-2.3953916331486584	0.5660904511173075	-1.7843988392212624	0.7459010470149264	-2.5934682592111034	1.2207107921214697	-0.3507353598520383	-1.1927657596789711	-1.0144510636057806	0.0003034148683548554	-1.203790811518247	-1.997688266232599	-0.20205349128307099	0.5224956956411472	1.1362548297214705	0.23105703727620586	0.4015218609823937	-1.0070321941039817	0.4309205413644604	-1.2261379548660982	-0.4506232977092618	-0.5592826685533838	1.0281016229198563	-0.8586534429466989	-0.04907644184852243	0.28415994481529877	-0.2079225361971292	0.9853040101351345	0.3400477709477874	0.49915692209062695	0.025527121854547072	0.7891049724011299
0.9485022134909038	0.9544233382172571	-2.248599068241856	1.0947016171746324	1.2014813088364533	-1.5189029658556739	1.0936827346022255	0.2974505686649058	1.2101789763394404	-0.9153233077221572	-0.1778596460859502	-2.3097651324782915	-0.4946600351125039	-0.10997518206718487	0.21100109789940139	-0.7193746819830532	1.135562625069435	2.080005607119772	-2.296843149684016	0.05054968842489728	-1.6981486377475572	0.2501150783410066	-2.2995827816767447	1.4113543419047754	0.2677757184821194	-0.931725063010866	-1.791873668198354	-0.11760874732949998	-1.376629425846257	-2.1723291446088613	-0.305696959882818	0.33410623989259874	1.36386592949166	-0.35388553490824587	0.5979028855169906	-1.1432037848219696	-0.3825393775951876	-1.2129252505484764	-0.953831090945824	-0.4000231203525363	0.6379117898430309	-1.442415729980418	-0.3106518476215349	-0.31049699637636036	-0.9787804366062609	-0.4805115601847121	0.48139868813236686	-0.08396560153108976	-0.4790918257254617	0.6925393615489713
1.8308878809208702	0.6469131475383081	-1.912909784983982	0.4403311256387971	1.496682869582264	-0.8385328015586113	0.1741194656181517	-1.0507164418323334	0.9345927933918603	-1.1598780768073202	-0.3783493924221692	-1.312799633494206	-0.20569154633833178	-0.7539156558176078	0.2646311170702065	-0.992654809356362	0.862957714474034	0.9983726144909216	-1.6843759486456744	-0.4470023948593327	-1.074887605163008	-0.39110343129058517	-1.3406644243000891	1.1779904500568943	0.7208082107100655	-0.32532978912868715	-2.0569246452111583	-0.24579841954082654	-1.1145706450545336	-1.9110101363195413	-0.149887283145422	0.0420544187899508	1.068724035122005	-0.9067026091743094	0.695238343156105	-0.7366236328033687	-1.0854420496742692	-0.913232942523001	-1.1024442582074938	-0.04665149107580371	0.14483147063090862	-1.377678957924623	-0.49343244596805586	-0.9995735320188817	-1.6668673790706243	-1.5410760635458398	0.5863063667470839	-0.7114335342989946	-0.6855838590226077	0.4560035576992514
2.5867064490531195	0.13537975298047808	-0.9263818252701167	-0.6143986859570572	1.4645415317998707	0.06799073928406973	-0.6929948366504912	-1.7014307707353906	0.3522502202423983	-1.1546756643700753	-0.657795659511586	-0.25217273822217956	-0.17741801237549057	-1.2542648647526062	0.4101513090589261	-0.6756181048927178	0.34068470929305517	-0.1912485136613012	-0.7728496586590756	-0.6725050530033313	-0.3164244369935928	-0.8375973984263327	-0.19638017070037161	0.6473109878629827	0.8875859561226102	0.4533445333743309	-1.5678488654882319	-0.18840168253313203	-0.46008993192910974	-1.4997215947234341	0.20454190879093226	-0.31870888246413115	0.217927720831091	-1.1266698453809456	0.5450928386831276	-0.07387454100961187	-1.347746933068134	-0.2986254710263744	-0.8813521750934561	0.26825670738403395	-0.43147542617550816	-0.8238708192251086	-0.5701430390436762	-1.4665222267986173	-2.130342150633524	-1.684824409584964	0.7115464146383995	-1.0586408468136699	-0.5548656007999229	0.14247736396654728
2.994358638242716	-0.28907076637500106	0.3150689273960293	-1.6252409538237025	1.3603178123768445	0.8700311861207691	-1.0483170335455063	-1.5403067445357794	-0.14783960457913933	-0.8066342688819972	-1.0375585324086256	0.4400733598234047	-0.37023393099223756	-1.4847360654719992	0.5569042223253582	0.06312394747401907	-0.1635992818694411	-1.1672247282174741	0.16615361091124736	-0.4437769166857625	0.25872276062289973	-0.8394602678401798	0.6755536844313751	0.07715707342547315	0.876122025527841	1.1695739061300707	-0.45003191823074634	0.1471796490141325	0.32795620701365336	-1.1043933553891823	0.6312858353465994	-0.5885510158462121	-0.8339169476442156	-0.8749554127348994	0.16979660903021646	0.508683779803789	-1.028710276403884	0.4920519768707979	-0.4380483242431185	0.35663830582979195	-0.9316614550165777	-0.1380236843490259	-0.525117402081	-1.5007405592370149	-2.2112697697971773	-0.9323593782847771	0.9048163450952098	-0.9247956582525849	-0.14685012420434645	-0.08560758580040126
2.9071285630488153	-0.29392959720389605	1.371380169425903	-2.2230736630332575	1.421470516717822	1.3307772762798162	-0.8105808130075907	-0.8466086205423166	-0.3091578246257743	-0.1504508889455311	-1.3847337926301244	0.6839209503684971	-0.47467125598258614	-1.4336986847835007	0.6290092631224815	0.7419023031739058	-0.42861113625864705	-1.748690149795823	0.9324851684770367	0.22068714675430653	0.5790053734804524	-0.4053190450529273	1.0883298808678517	-0.3185669370608911	0.9039541863119224	1.6540343697353783	0.8251139921625917	0.6925796374054294	0.9354665980208351	-0.7205936045954497	0.9970288108108301	-0.5718743103601824	-1.563018878484918	-0.2725238129460695	-0.24882641123377094	0.8221083345451194	-0.26392938849131775	1.196177749538235	0.027767951439957986	0.18169963285317325	-1.1231071517806692	0.3491999533780314	-0.34935010479934875	-1.104753445433789	-1.810711723857075	0.1980054154725488	1.1542659211144208	-0.33669084615094763	0.4113110366961799	-0.07575192560611643
2.361774588825687	0.22539882108038845	1.9729448013586492	-2.304499031024341	1.6955842673136516	1.4238309974364673	-0.29328887445030094	-0.07547785812215226	-0.16503379240724095	0.6236085019429588	-1.4645743348945484	0.6817736343391758	-0.17369780918760336	-1.191910656042733	0.5855494258445089	0.9051113680199308	-0.40078782056286744	-1.9262809077578646	1.4516422246269147	1.0794844112668018	0.764168374281452	0.2056783729176762	1.1558694387058903	-0.4882277240504559	1.097223948685481	1.8684205079497491	1.68720642208212	1.26186185300247	1.1824886778825474	-0.28294309977289134	1.2101872526470474	-0.18483133112239	-1.6228049307417118	0.3778519354137071	-0.49155581046921776	0.892615045020279	0.614570197400434	1.5709156856203035	0.38577793852225867	-0.13320158212680777	-0.8528370980313641	0.5003566572833941	-0.057214241747183786	-0.4699282609836454	-0.9815319752383838	1.0228372004567448	1.371712049544326	0.4700918921385326	0.9577851361610198	0.1887121079178329
1.58683054769345	1.005798262022737	2.095872916572419	-2.035498313416158	2.008356789401695	1.3018339869657536	0.0647963380673317	0.4246752271832947	0.05161920235714824	1.241464395379671	-1.093094339712333	0.6720564091905331	0.5659094494948543	-0.8900298739110004	0.4229133664064534	0.4648266899100268	-0.20466442837123675	-1.8012775762607678	1.7420396105752385	1.7858910631232217	0.9411365572445485	0.6676050591437871	1.1241902866988926	-0.5381818163251954	1.368526156135899	1.8810304411152263	1.7915155943840104	1.6648941137787123	1.1134531165437165	0.1825030202142213	1.2382312470023693	0.45002490824100544	-1.0683395789527579	0.7903046413954508	-0.45213425986371447	0.8778808302512408	1.2739460162743765	1.5494153448007977	0.6283885848068033	-0.3866360374722901	-0.171230231280625	0.38408139472673664	0.2931674199818409	0.15845068843544197	0.03976621164122571	1.117449417738743	1.4354344119137874	1.1838062063732153	1.3349963147248154	0.5529257142642997
0.8897887868140605	1.5454335352702782	1.8873852100166635	-1.6908427896840812	2.094756063756215	1.1552984148730343	0.046867527791821614	0.5825481380961978	0.1536731428740439	1.4913318470040946	-0.2773375774883831	0.7234820482100661	1.4112848676662333	-0.6240945501998362	0.17886507578925506	-0.2115350765656358	-0.05354315052193262	-1.4818717001397081	1.8443843429431714	2.082165191231525	1.1075225025424194	0.8159192693175688	1.1595584173476485	-0.628665723985623	1.4751721644290887	1.7882343560853917	1.2086978326789455	1.8144828922630918	0.9344375333357768	0.5092688911786779	1.0977703444467946	1.0470306471994661	-0.29890573092048234	0.8747885211480343	-0.21354975305818794	0.9164774239494721	1.5638991061942853	1.29871808111777	0.8277954512787034	-0.41419754323662494	0.674914283544694	0.158587512205737	0.6035245523591372	0.6345868268216726	0.9166734504986568	0.5664742504618379	1.2736197076212188	1.585218984410011	1.4418674462217667	0.7851367075218671
0.4915031108260733	1.4372416465288385	1.5292177024038904	-1.4555758989717549	1.7995674156592951	1.075442981371658	-0.18033573535676	0.5737269622732487	0.18414948788449723	1.356050717047046	0.7618119651395607	0.7242110076010629	1.87056654055851	-0.4091584517939207	-0.06189996393455022	-0.5505617847163637	-0.12402360547264957	-1.0091157961883712	1.7798511883465677	1.9450061328379622	1.1523136314090583	0.751174233991677	1.2534559564489964	-0.8532704770599825	1.2173190977013155	1.6464383850796227	0.35230454175183296	1.758345821516443	0.8531822399221731	0.5010912995016056	0.8365868061350821	1.3246813794178265	0.23159327840883667	0.7731606444844022	0.0021445168409506914	1.02789858402656	1.5693187073535453	1.124489527452409	1.0391596439371966	-0.16945204636065012	1.3838832052000969	-0.06230746495232337	0.7746089837325467	0.9821314354694484	1.3829418907678324	-0.11336905525561286	0.9301070018624905	1.6490982687860416	1.2833878506913767	0.7378577094068697
0.4167985934576837	0.6705958424318094	1.1460436454969827	-1.3245042051109994	1.201838003422308	1.019641687508012	-0.21310273642416036	0.6378348290912202	0.37836005815407897	1.0333064392840843	1.7022570999795568	0.5438572572421512	1.6414511000317273	-0.18306878678824023	-0.1838050302619464	-0.19473145208139833	-0.4643397420280356	-0.36187042074612463	1.566369087507963	1.5795056182796678	0.993367656578145	0.737307795105873	1.2899724238341863	-1.1820299803991117	0.6194570801554884	1.4567149708191625	-0.3048017201226334	1.6203069264564147	0.9414807680680396	0.11911650019041077	0.5205771552065899	1.1851464813469543	0.31693737283722057	0.7332971354977256	-0.021837245669230437	1.1242712019476169	1.5036021973704286	1.269972810145461	1.2305258793433234	0.26523361939717577	1.773664549853163	-0.2577294355170915	0.7623341086879442	1.3368938070684329	1.3900532162393293	-0.3240945345457228	0.5549813622442329	1.515438921669709	0.9801549862629589	0.45402413223767824
0.5106861902881838	-0.33360395514964064	0.8032066963479664	-1.1533365062104055	0.5704731380553193	0.8886153971554669	0.24421674279341862	0.8831948371145811	0.9298332084548289	0.8085640897242811	2.288232917299027	0.2041835604089444	0.8348127384667454	0.1430099005931267	-0.09589818450790452	0.7072705692613227	-0.9747236632084817	0.46718825540941317	1.263006426259608	1.2593000644749053	0.6889119527024372	0.9663284318178931	1.1871879482743553	-1.4927656539147276	-0.05682963191796424	1.1957578177381165	-0.5291263388323729	1.4968498088010262	1.1125051557120635	-0.41521626266484074	0.22165419404796008	0.7751133313138089	0.09266554797793744	0.9151418284261061	-0.35252694047934685	1.101641319559389	1.5228510637527322	1.7352945663572046	1.2970557802241844	0.7287576742528706	1.8597057050144798	-0.4473981938850776	0.6119343508178113	1.8056094364925357	1.1174718318111483	0.21665825036481223	0.3114187520349502	1.353292115656408	0.7105910588425802	0.13363001304382657
0.5603118046364386	-1.0016094577513284	0.5534554564824834	-0.8053171697970266	0.17978489620445245	0.635447981281853	1.0975168450842	1.2111823891361424	1.7543265008510662	0.8490071216389194	2.437758485443484	-0.10237390244125297	-0.1037836462948195	0.6121667170218954	0.19237365367342385	1.5663335651668409	-1.4560839709082931	1.3864788409282052	0.9820834795025626	1.1210158689850334	0.4093460008877919	1.3668146551345042	0.9768940659274076	-1.653464814184244	-0.4932116604061178	0.8539744123313144	-0.4383032460973719	1.3834191435968057	1.2125950460235486	-0.712692700419104	-0.004521104787221662	0.37736045444994165	-0.13296870786291154	1.2652371420523045	-0.855214765511998	0.9237910824000707	1.5940905130603455	2.24098676351573	1.14919030749998	1.0540498768812865	1.7802131423306866	-0.6107996264863315	0.4389504632485783	2.3419986662686956	0.8219254406690415	1.2862140069229688	0.25602386149549444	1.2165589094164466	0.6031331619466723	-0.018168228469219023
0.43178242311397824	-1.0083500088924133	0.45714690005227826	-0.27770574065459225	0.1172516972652504	0.3096170199262532	1.865324466682424	1.3985559140589776	2.4595041007342404	1.0585284488825752	2.2283087498672343	-0.16870811801234487	-0.7195072845040897	1.1641194641922628	0.5314558858653324	1.747998125183298	-1.6960477476760132	2.185811632290473	0.8349683967052017	1.0603719265416784	0.2865754804775664	1.6104248920838962	0.7567832400007108	-1.593280632572769	-0.5568419728595255	0.44788387510412214	-0.36141815338498906	1.1819351746220446	1.1424989174847326	-0.4690128948307843	-0.14962763047417163	0.2064932893819673	-0.16228430388805937	1.543229502278541	-1.266043809648115	0.6329823061699665	1.5114459226686354	2.3728798835932463	0.8030895181761384	1.1261475948720032	1.6346128556836212	-0.6665548427212236	0.3597189439561758	2.7313634675258074	0.6283563077820916	2.2915956588790394	0.28209919586169835	1.0021184491639623	0.6429713528285165	0.052093052970075264
0.13013734998649742	-0.5061433065414365	0.5398344793630957	0.28059088754352984	0.2249940603896509	0.004912122539026562	1.980580008589676	1.2660763232070398	2.57255941516909	1.1123771482196294	1.7950240444293837	0.029335783291825367	-0.8704910854332703	1.627921546197755	0.6806471793196274	1.0256728537615218	-1.5560648690550443	2.61482081594987	0.8411627853442322	0.8111836892238908	0.27562459402728484	1.3297368101159805	0.5704837336905285	-1.3221632729505044	-0.412660122110839	0.007458618000001174	-0.563693456672989	0.7841964499819574	0.9117401429543011	0.2920722026336306	-0.2705947131292228	0.25705250407045793	-0.0734675650383392	1.4777407040619803	-1.343625283905121	0.2940786903595926	1.050264466607334	1.829306261889758	0.3957750618696358	0.9096706012536502	1.372822386304325	-0.5370019518694886	0.4117988226263864	2.703478059492953	0.42646192915410003	2.6361972886349623	0.18184244505875424	0.5508469456552854	0.6649925598899944	0.20458812752199965
-0.2437320536637589	-0.0028904283949608613	0.7261734586947269	0.6629509254625191	0.22214876038063708	-0.2304356764212428	1.1866014878556268	0.8101972308233907	1.8738407624161932	0.6751309553564608	1.2372301716277094	0.2699643958438036	-0.7950765698587261	1.7827012699551843	0.44251954169512536	-0.2345730724650357	-1.0313319436300148	2.521364006535082	0.8779401943365239	0.15892035650366743	0.16429055007889146	0.4016992189708154	0.3389065189714971	-0.9044776477414355	-0.40294631684608856	-0.43478966688393134	-1.0426560360945534	0.1741083732435527	0.5959778904040427	1.1716922096716136	-0.4670803443870885	0.31812681925708397	-0.136322878434307	0.9453330455456767	-1.0090007833620722	-0.06330047903476439	0.152433513072884	0.622351612640161	0.10425348953016582	0.4510925482239406	0.8354284526869233	-0.23851225162682227	0.5188409926576728	2.1075595967592786	-0.028696092126953867	2.082161712544277	-0.200005416024112	-0.1756637288303055	0.4550982299370483	0.21391216320083603
-0.5875201840359427	0.027833878740628582	0.8301906077437655	0.7346625990823334	-0.07644180572496587	-0.4284875228847457	-0.2529211600224826	0.2105089364172197	0.5907621326811072	-0.33084050739910204	0.6083816373166403	0.22893058862122947	-0.8706171149173078	1.4704639857524453	-0.192593064042826	-1.3017374234338903	-0.2656082841643222	1.9604475874508691	0.7340036617701937	-0.8609425953362189	-0.25368535560044625	-0.9089104890510222	-0.07651404779970113	-0.4225825006463091	-0.7690957057704333	-0.8324542745179854	-1.5403643670831368	-0.521418755270236	0.25274422233686594	1.607943181654661	-0.8145496506636604	0.14706632511287468	-0.5511449906131962	0.05845764092733949	-0.39508803156738664	-0.44418795630371577	-0.9869817694633967	-0.8912374696868216	0.02542793815389778	-0.13272851226096277	-0.07708008492393803	0.09240394748511827	0.5314937751311314	1.038940588628514	-0.8700278593314561	0.8844072301884346	-0.8241336058871375	-0.9786935509380574	-0.09493432392162243	-0.0534588509106946
-0.8615583724656626	-0.4847507211639558	0.6477536037103424	0.5060388823284411	-0.603686044374231	-0.6402953141675451	-1.6844436444348998	-0.2833042843801985	-0.701911068665503	-1.5974170027711976	-0.0183885875236021	-0.2668042086682458	-1.2565932337393988	0.7080155561824122	-0.996637880868541	-1.5698186843205066	0.48748537277576404	1.1922874709550908	0.2565242051561394	-1.9270226003045376	-0.9700991253952524	-2.0635031202513945	-0.7166050825925597	0.03874306631170691	-1.4228585522522117	-1.1030221967750167	-1.7498952002959602	-1.0707148641967734	-0.11678139116296916	1.2284324133410467	-1.2879546575427498	-0.32509403048330143	-1.2292823902443004	-0.886391144337497	0.21759240376591144	-0.8290653557045898	-1.9960455656302414	-2.1721923900916846	0.11046247157782191	-0.6763949320181025	-1.239974531051906	0.2760804759396312	0.3276396603774537	-0.166763982846882	-1.9147738804108194	-0.3732544506262131	-1.4368030720118274	-1.4751642477429114	-0.8817833640548125	-0.5253946673598944
-1.0777625782487015	-1.1433040801794414	0.10996935929756554	0.10771100976916238	-1.0646361539822295	-0.8326131998547945	-2.453873033280583	-0.5014005793997951	-1.4191091709092676	-2.5590498882646435	-0.49112159516584775	-1.068476232635175	-1.7142716210651645	-0.27150335079330146	-1.604638644172011	-0.9664506298716711	0.9517258261184748	0.5558781798371252	-0.5013879345972134	-2.596656123306856	-1.692921239038578	-2.5605520040169125	-1.4059123691927695	0.38704346528693834	-1.9543524680155284	-1.1310643174790387	-1.5504795216956893	-1.2471433885963996	-0.520356901147851	0.114222231935764	-1.7335185125658106	-0.9116821828963833	-1.8050830056959701	-1.5607603010950812	0.5396056562155565	-1.1177916617661732	-2.5208188076739995	-2.76235306421627	0.2104926774604821	-1.0035314227444565	-2.289984832649137	0.21858004215221044	-0.08798325910772432	-1.0769017954197972	-2.6873835717982804	-1.1196530206443374	-1.7066495927715917	-1.314123560000534	-1.6146436039492298	-0.9602508973342043
-1.2381879516259315	-1.377720524868294	-0.613203844883165	-0.2992790972656298	-1.1330322016973284	-0.8499570199458645	-2.294555533951038	-0.4409550169006544	-1.3123221863333465	-2.7227278155312584	-0.6091941888634217	-1.7583261479509464	-1.7638516912941329	-1.0925435057416997	-1.7207369722650443	0.010706627193147954	0.939096004398381	0.28868045368473644	-1.2495318859153937	-2.5685450334408007	-1.995347903654137	-2.2403539766511353	-1.7936894264958205	0.5227052998192461	-1.897391104007328	-0.8217666048593667	-1.0913481578502666	-0.9494831028576343	-0.8890037893264925	-1.209070822759699	-1.9266649109472382	-1.2794504110925669	-1.886078653808808	-1.7636185774799462	0.41181204408167676	-1.146158943051209	-2.4166941749420467	-2.5023123609991758	0.20410916051618655	-0.9820303620405594	-2.80100825974469	-0.010905648020447531	-0.5528973153033298	-1.3654672898155258	-2.6963343500103956	-1.0952924255382481	-1.440273984842376	-0.4257274589323498	-1.966378172189324	-1.1071725084951698
-1.2912281956924618	-0.884171262578255	-1.158566988920563	-0.6056415989702474	-0.6859745338208599	-0.506877618089995	-1.458384812545175	-0.24281958376434779	-0.5934452377459131	-1.9935933306610742	-0.24860772649301804	-1.9026666542407487	-1.0742432676496356	-1.408657213963185	-1.3007608211555417	0.6557627459222248	0.439703953748983	0.40453549966791325	-1.5982829029060697	-1.869256330431163	-1.595573150676267	-1.3775580121824884	-1.5587076986414339	0.36944743180309436	-1.0778727181687826	-0.1850716621481669	-0.6666481573682527	-0.26574756220534745	-1.0495369086926525	-2.062164656707195	-1.6981960246050032	-1.1763197842722872	-1.3544564951811968	-1.5032824259917374	-0.12231222915626574	-0.7877750536398179	-1.818382124686293	-1.5887153830464524	0.10692951941031426	-0.583218024914274	-2.543955390391989	-0.2248596235680351	-0.8166042363796968	-0.966121721721664	-1.7920558466404712	-0.43738480504959787	-0.7308125472483163	0.8725251342057817	-1.7614324113547422	-0.8735413543619358
-1.1560336994131382	0.12433698962206967	-1.1685860585032617	-0.7746027606215824	0.08947955697589446	0.23684318670315774	-0.514944161724283	-0.08741631121520385	0.2357518134790138	-0.7709486037866348	0.5055138046731611	-1.3330009289391045	0.21390001646135007	-1.0858205088502628	-0.5849286967056104	0.5537544995008609	-0.3570019815973365	0.7077965478970898	-1.300776856368214	-0.8390730663600675	-0.570860752079278	-0.4969489962406868	-0.6481627865661348	-0.07137766203337509	0.2056226753192178	0.6111073544815044	-0.4862307847056949	0.5545836850381797	-0.8143695774235176	-2.0070435399348816	-1.0559285555488422	-0.6165780189001814	-0.4820105451516494	-0.9708308098471214	-0.8413957464610208	-0.07710608150718491	-1.0512135309378652	-0.4529172174205541	0.06842361351089453	0.08408080242936185	-1.6496535945633817	-0.2603431548092497	-0.6811963725189878	-0.0953743183896158	-0.3428569825859477	0.467455866116735	0.07383617712493647	2.0078828847163335	-1.0813873035655053	-0.3803828940311734
-0.8034894028309016	1.051539007548471	-0.5320379821429049	-0.804929199648542	0.7977275956843272	1.156277291471041	0.030808748713712742	-0.0874676663224482	0.7145093353774129	0.27070612999661486	1.337507962973767	-0.2609417659635575	1.4980478825909502	-0.2869496320656966	0.05013839285731739	-0.14233026820940037	-1.1334714642114836	0.9318314206368722	-0.4468413067716656	0.07090015361073439	0.6536539423122544	-0.03634756741233263	0.6244136550161784	-0.6811386603112269	1.3146868092279707	1.2779777923801106	-0.5245401134879878	1.2053008820054447	-0.14665580710431578	-1.0976086931399462	-0.21852267842145398	0.10962176571460261	0.2431943826153265	-0.43347795614988505	-1.4519449517118448	0.7435961325521725	-0.44675299482999997	0.45987927817335633	0.24444379436743188	0.7928043814229905	-0.5509444083475367	-0.11412226705092937	-0.13363912640272424	0.858393403487386	0.9306707102338175	1.2342174789339366	0.5775978293399318	2.4608161953927006	-0.22169733525368582	0.1273423145704392
-0.32739926386809254	1.3424605335212707	0.49472432247225867	-0.6862764215054218	1.0787969702796503	1.820627569780157	0.03912267591276817	-0.24469508366876003	0.6817874705951518	0.5890047247596866	1.8421974119318973	0.8480751953259521	2.078804569343414	0.6067256987846209	0.3258211711954147	-0.8527812806000994	-1.5854290140401566	0.906297639144679	0.5344020384152377	0.5523251484940215	1.5431510132130035	-0.08344817666986967	1.7121469024848524	-1.2416828160729827	1.646032238220751	1.5369712252318808	-0.5643895776459863	1.4516831367430334	0.7252354023535823	0.16776078930766558	0.4731009835972311	0.6112205199469474	0.45945233649203904	-0.10879564750215244	-1.724120318620452	1.3085937233305664	-0.17937017022704846	0.8886284442142113	0.6362655838402526	1.2762327298616263	0.2674027530421945	0.0372822311886795	0.6139631879129851	1.5135869595935907	1.3846216214268605	1.6617941777688219	0.5868935512960404	2.0600795766421416	0.46918412916968094	0.44209129598296804
0.06187785369091205	0.8833095210933145	1.386061562987454	-0.39607417661248273	0.8288637363416301	1.8315442268980109	-0.23614565137234064	-0.4837418313290628	0.3033585671611399	0.10542869061979625	1.7586063079560696	1.5486967925093793	1.629697579284222	1.203520968707977	0.2246773081241945	-1.0199472516557786	-1.5670640108045706	0.6404412950634685	1.0930745069378527	0.5787562261530039	1.7590183984898335	-0.3591006614806555	2.129828407904269	-1.5203451374338173	1.0033571702674822	1.2750086228765554	-0.39696529972237143	1.220082168789455	1.36117744292059	1.1518052143004394	0.7226792715682864	0.6351854431850229	0.18932208193887684	-0.07765619163572386	-1.59414902288238	1.3090792494479535	-0.21596709047330576	0.8369895007314446	1.0277989052402428	1.338636145559093	0.5452400705133263	-0.043623576676555136	1.2120752709214002	1.6483328847625558	0.8636514569627933	1.751115388359665	0.2345452092833916	1.0708841357933885	0.7635414025888315	0.5072835637590014
0.1344704588180369	0.07646452792751533	1.6269877093691447	0.0568930232626729	0.24629475821391889	1.0939693857640813	-0.38403717753184247	-0.722574086962493	-0.11315793219337415	-0.762610726319789	1.1425919835496694	1.6501985146068774	0.4296801756730791	1.3160059402245032	-0.02690132739867422	-0.5290023546409931	-1.161283618301648	0.2731670124193025	0.8804896190329631	0.353210329670552	1.3288142298371735	-0.44749784610210025	1.7245061546011227	-1.3829310687265446	-0.2828931656486472	0.6201075354149898	-0.015599624945892948	0.6100148230302976	1.3385433581113408	1.44126493881646	0.4256612734891528	0.20828505465685718	-0.18373496964456645	-0.26777379413772934	-1.1841033717639071	0.6623879466645795	-0.39090750814209274	0.5148732641182118	1.0923065407502173	0.9467934291557148	0.36448736074511234	-0.47946687288220713	1.3506872932373062	1.260511455563899	-0.19514061952463166	1.5932545907354996	-0.11376425037908108	0.013987233779717641	0.6372911877555255	0.4096899773268707
-0.2270238958728207	-0.46518149065154774	1.0127837990924151	0.5850951851003839	-0.3252610799506338	-0.07853677451044794	-0.15217476883683526	-0.9223045125205243	-0.35065541001967726	-1.3950059432720678	0.34812514988591103	1.2686803163906477	-0.8188925527046971	1.0462385797309772	-0.13788772492786827	0.2117294554709095	-0.6299578404030306	-0.060626833963836564	-0.024727222859091767	0.12331254707528021	0.5790341860391198	-0.105799723668669	0.7462123901401835	-0.8669048869575708	-1.5660157554370764	-0.1262425405621941	0.35517377079183793	-0.16938388786303443	0.5285100422343972	1.0433473545125407	-0.29116070144501627	-0.40524137024611656	-0.20729342191393416	-0.5080073916626991	-0.7267952895485468	-0.4369609926559017	-0.5395340457675423	0.1917801800997187	0.6149215588335958	0.25342064134219366	0.03543852910092203	-1.1728592480064632	0.929421759483504	0.5245004667456091	-1.053854665445331	1.2459847587916097	-0.11183065522504146	-0.6664111476270963	0.22889892006598403	0.27502502527643424
-0.9466041763182381	-0.3716784392096475	-0.2175569335036362	1.0244964200367157	-0.6425119376894564	-1.124639974942385	0.3814949969599207	-1.0867066386069733	-0.3903670696097357	-1.3902633860263065	-0.18904269413066382	0.6924448380512372	-1.462010610153108	0.6846166013343892	0.03930323887277611	0.5889972433872206	-0.2649949511027316	-0.33733192642846965	-1.1390674712559727	0.008225948906141272	-0.10182769384562246	0.5616765593771662	-0.32280911366246323	-0.16424257478721305	-2.2778178343415942	-0.6687576544599363	0.4253556132321189	-0.9000463846419577	-0.7691283234969898	0.31464907763280825	-1.155062988684391	-0.8864535077842616	0.29492551953833807	-0.6265113182365689	-0.43109135845917196	-1.616959104704492	-0.5972815811593275	0.04783701509083598	-0.3214843576759268	-0.4659008131248506	-0.15583231265980665	-1.8499956271388731	0.12155148857602431	-0.3144691712049389	-1.1695953899973477	0.7011856337576935	0.32822010778451866	-0.8646500284173444	-0.2738257889578876	0.1620255094986558
-1.7796840192531211	0.2272057171113235	-1.503024003181244	1.2029407540632269	-0.7210637853151063	-1.5755689487966067	0.8852872106744308	-1.2260576321670036	-0.34512824749111093	-0.8269950595006484	-0.23149905734885134	0.18078986976275455	-1.3172818463955978	0.4904483868977101	0.42057048085996224	0.2621825465585319	-0.22170725523553814	-0.6397069040262972	-1.8459468011260551	-0.04257450606934216	-0.49354568207312616	1.1776622645880537	-1.060292217904125	0.4809958980438746	-2.243116489300767	-0.8949550302441726	0.07674341285516353	-1.4395106345403532	-1.9482417602064135	-0.3015214063818121	-1.8950402283575654	-1.0508460488022962	1.081685224492794	-0.5476015068792301	-0.3593533151433976	-2.5150889126478235	-0.6082553856065029	0.09652467881835133	-1.3324296329075782	-0.9367130730959479	-0.15178361957747996	-2.223163235432854	-0.7103701663265207	-1.0475105789704195	-0.5512286944060822	-0.04652073343085366	0.9770459675425506	-0.8325752815034072	-0.7297623628942466	0.04074560722111506
-2.429115756588566	0.8340839819177525	-2.2694293762505167	1.0361711794403574	-0.7945601611765472	-1.3470110757609532	1.0231945734877506	-1.3255042452502739	-0.3119260044702887	-0.1867091364930815	0.10360148464035658	-0.16033353511651868	-0.7470751257436457	0.5066133250355467	0.7762133487966081	-0.5587987746146775	-0.4321249942387903	-1.0461799538723484	-1.7568729342133824	-0.14770636930436198	-0.6172496444717843	1.352851825273446	-1.3221590427562189	0.8983985438542399	-1.716934971203908	-0.9253198676257256	-0.5112624355816816	-1.7494243360167243	-2.42528009331947	-0.5428163838445621	-2.35475511942912	-0.9212486049558514	1.6616489441220965	-0.33804281725774915	-0.39051762921962146	-2.938297109324674	-0.6550488526675465	0.20875660807551724	-1.9369841305723219	-1.011281342462032	-0.13482820165692538	-2.157816513285062	-1.2037458720851253	-1.5642354451778353	0.2739866494852173	-0.90852019183902	1.450568471707418	-0.9514956909231427	-1.0662601050716545	-0.13700695769057425
-2.6810755905256887	0.9965941752877746	-2.24166688777974	0.5847890982833114	-1.1058461486029036	-0.7722716092614249	0.690552539910281	-1.3476497342848026	-0.28773955497038856	0.005695947776988203	0.4231808277389115	-0.36388055517006695	-0.33984645468061764	0.5402525464917987	0.9138901541626115	-1.2472832761947896	-0.6529264420598929	-1.510461126702099	-0.9392016881278727	-0.34701175064838113	-0.63131473050124	0.9485067631634159	-1.2531085879833777	1.0612274805394322	-1.1467021734915785	-0.9954912548455702	-0.9500626660299132	-1.8620640634479346	-1.977763464992694	-0.43594765903688004	-2.5085507674996186	-0.6581102672328139	1.6444972391062473	-0.17093849946024373	-0.2997984373431399	-2.9082727361675076	-0.7716194056922306	0.21616292836783255	-1.8486606410890787	-0.7323521283855781	-0.34755401758723065	-1.7311252765421459	-1.1830807856760281	-1.8555416278552395	0.6589542091959976	-1.6832257750888808	1.4782941119244273	-1.4243836188035952	-1.2392804873773582	-0.34710826969353087
-2.4836202407885066	0.6746289252934612	-1.5752944077547342	0.02844136399480138	-1.6834811682367432	-0.34275414044697805	0.07750884418229385	-1.265166118073438	-0.21684271669140912	-0.4295958338172967	0.3246279694592882	-0.497977827808189	-0.4465144451451649	0.32482586216849874	0.8123083644929746	-1.212223637667486	-0.6225824107049598	-1.8427164400220046	0.13215617827096518	-0.53424652274786	-0.6593030624925265	0.16575660120197325	-1.1066159536816507	1.0593942340473972	-0.846952921713575	-1.2484634694254841	-0.8880006383026939	-1.8151358175083818	-0.8748290649487834	-0.20625320313421555	-2.3935309057221863	-0.42354028025423485	1.016327720570871	-0.21569588022253275	0.08383690919861811	-2.584864401228811	-0.9026476762738879	0.03419650152371297	-1.1563789241919802	-0.30113403560852947	-0.8641910475912674	-1.1519258945881794	-0.7373558375577953	-1.9723989443664174	0.313654365606413	-2.140200098834261	1.0863305134582644	-2.1081199475442314	-1.1933612282706538	-0.47094293263440623
-1.935122585883943	0.2705950946235134	-0.736786680382742	-0.42847531684493306	-2.270337474073771	-0.33531915996160533	-0.4644900812617414	-1.0919611051012597	-0.10851971338884894	-1.1826988086798407	-0.3269007962904056	-0.5762059158004759	-0.9201924462216005	-0.25352718351032466	0.6058373011909742	-0.3386107646695447	-0.23322827585332917	-1.8273916013797225	0.8683197872622995	-0.5243129005034359	-0.6913693431050962	-0.5855563327095887	-1.0214519193312093	1.0018973443181312	-0.8159971759805137	-1.5869791115129095	-0.24033964149384796	-1.6032528976536542	0.289948438868612	-0.08318351731986495	-2.029311130155511	-0.28842297858257354	0.14116033537928602	-0.5101549156166576	0.7376162234821524	-2.1361587968776323	-0.9321783158733699	-0.2636465974738712	-0.26512520593646816	0.03515788579589968	-1.4883520860769428	-0.6116507488796006	-0.1450027569498679	-1.9708140628719568	-0.48251333304036853	-2.1500877188903997	0.5657931479440141	-2.602754862659585	-0.8734922520914205	-0.37080847006092016
-1.2085022383944624	0.29332376101394786	-0.2149070004011247	-0.6565605468016796	-2.465937753515306	-0.5986005789157003	-0.6430740231521433	-0.8830636584662833	-0.0952727803691138	-1.6545488703650264	-1.2963569445173124	-0.5501738937896219	-1.248298442719367	-1.0336780239357186	0.4434243269739916	0.9085451970893821	0.39049970611316415	-1.4001037532670957	0.920251801571647	-0.2010528496586763	-0.6221416225886102	-0.9364016656507858	-0.920850159998634	0.925073521451745	-0.8028582622240416	-1.7041678481837572	0.7584811275433548	-1.1828300774203648	0.9597836755438345	-0.14745544459980806	-1.3965475053524599	-0.23845577289559225	-0.5024791605478663	-0.8958420560169096	1.419119989271652	-1.6450311497811803	-0.7552415680717769	-0.4666925497693166	0.3702805661323487	0.11718735573024966	-1.8558941742293875	-0.1777010890388684	0.3037037276879865	-1.872255292442833	-1.0836799922311375	-1.7632076311138163	0.2529601889626136	-2.531107664564559	-0.2854672111065342	-0.006731607771477291
-0.4687324747035802	0.9152954988359604	-0.2420158800278049	-0.64179750470332	-1.9939391065217968	-0.6653328183390645	-0.37961077967824614	-0.70110701749919	-0.35285338235607	-1.3631893720602066	-2.119222728571579	-0.37115632176390145	-0.9688108125575183	-1.6582231886802175	0.3467620546048514	1.796267682543904	0.9589020583202894	-0.744816384223277	0.37285849246089203	0.37156863295498915	-0.37176066126545126	-0.7576102490580295	-0.6006938696081572	0.777305244210015	-0.5463710828440349	-1.2895534837456324	1.7109613240011952	-0.5306605610211744	0.9386011856031948	-0.31202725531023073	-0.4896897178392524	-0.24646206422520253	-0.6469946588485658	-1.0738539826638804	1.7872617070815324	-1.1022183988849774	-0.34268474100301466	-0.34152302663662043	0.5372970807590232	-0.044082629568812266	-1.6709150856705108	0.201977700953503	0.4747383286215039	-1.657533863331282	-0.945928480966884	-1.1784621329623672	0.2838661497497913	-1.8091674720169675	0.4509502206917096	0.5020450298175307
0.1708790085441288	1.7745728147807716	-0.6874851056461826	-0.4483149622678024	-0.9154061896346151	-0.12274315694505264	0.18705733176950742	-0.5766514686128399	-0.9315404253744293	-0.27628869805979944	-2.3882081653460823	-0.05268515528307358	-0.051631228066911804	-1.804248040297172	0.19132831434777345	1.8282307363412638	1.1929858671930207	-0.2168358487915717	-0.334630917708496	0.9631223714399146	0.022570497640896206	-0.19277315702267886	0.0686913431541842	0.4914423893701577	0.005397405183875041	-0.27905957058893976	2.3023448024147317	0.2836665803278584	0.47271585868338095	-0.4226361715132366	0.6056507491481102	-0.32894706382838435	-0.3848935098870453	-0.7696755975482839	1.607000342783904	-0.4707989591608712	0.23762909148571007	0.21548982158717733	0.38004964042298733	-0.2835091213611106	-0.908538618496099	0.6033959193406879	0.44507029951965693	-1.295785802685665	-0.022191207008852375	-0.6278973174751223	0.5030078916212503	-0.7188473390017037	1.1153633739602138	0.9291066842776073
0.6467081460494503	2.1926956043036	-1.17255541850111	-0.14379220958387265	0.36008102107206164	1.02358636376688	0.8186653293023002	-0.49535434315374194	-1.6428099041703572	1.1533868528010656	-1.9953738850402758	0.32164086630909916	1.0425778654871904	-1.4026859374356533	-0.1694865970044283	1.0797222006910163	0.999694724201658	-0.12219403280172388	-0.7004346301787856	1.3080926602842848	0.4189451036331792	0.4674645400353568	0.983769974046849	0.08552836761877186	0.6530516516566791	1.0266927857851904	2.4610266409697696	1.0686623410219203	0.048127223553720476	-0.38542023755095645	1.6836957828222683	-0.5309910790548781	-0.047609581677404436	0.0814302024690319	0.9102138885992728	0.23644339534000497	0.8469868477450724	1.0750441223664644	0.256402204754851	-0.38922737843864835	0.15437281217098497	1.025596999360491	0.41504061170076845	-0.7927391697995994	1.1965787983169671	-0.26245368199572866	0.590863828381058	0.26223614265672196	1.4768776786101574	1.0768282762562997
0.9226532723489325	1.662087913599885	-1.321596452256233	0.24738179122586978	1.28187531233074	2.2675823118142096	1.3148231164938031	-0.422042613256757	-2.1211156601534102	2.2649156002019533	-1.1767429745938134	0.6428634625943017	1.668755291012676	-0.6863756498704006	-0.7392026490940012	0.12626176870998956	0.5340765240921114	-0.49947480642238984	-0.4724947947010533	1.2611211028123885	0.6671466367281811	0.9624303232953199	1.8147674873683874	-0.29583494824973494	1.0945267773452552	2.075051826276406	2.333031974348584	1.5618354473845688	0.04876542504006893	-0.22827403614672814	2.4755917723263576	-0.8568797083343882	0.07264012767172963	1.2474146863037712	0.0014993308293279176	0.92281617950781	1.3266025912700732	1.894440082870241	0.4430712226280644	-0.24025388709667353	1.0959452314421412	1.3647710880995965	0.5429434444334926	-0.22927790844890786	2.0145250180941874	-0.11449083443487425	0.31298504125769794	0.7501559026787556	1.4093409891730702	0.8994621147017309
0.9780054136074278	0.24334696390348612	-0.9909700138826985	0.7260815382597073	1.458702356504076	2.8858510801130204	1.5800549420599013	-0.33935281512484256	-2.0480228997523446	2.5842705657246254	-0.34566523741891675	0.8262330130176642	1.440812324390013	-0.02948727688835256	-1.3151256369895277	-0.3757101365561771	0.10509142863115302	-1.0657669208309741	0.21291347199434735	0.869114985585691	0.7020442463641662	1.1718727949128582	2.1811966247237904	-0.4478394621559125	1.1385133676540755	2.353967890942902	2.1137372747639036	1.5476028082633946	0.5059864127817164	-0.06616859825551566	2.7653727031550472	-1.2180775505505959	-0.0654649599349533	2.2835017481017577	-0.7073519748899169	1.4357206807513354	1.5462653763417558	2.2703076660616093	0.9062833262498347	0.10872471665725035	1.5825389211115	1.47921916879222	0.8171767902576648	0.23969215942377964	1.9920554095158394	-0.14450976318537	-0.2954888089730624	0.665062454869009	0.9556288465010614	0.5238505877035988
0.8160389981312683	-1.4306754290595045	-0.3426314520373057	1.2565771695413297	0.8686377070982992	2.40819401967362	1.6053083570584876	-0.2646480074467969	-1.3877734056031568	2.076717542457605	0.15923307030314704	0.8251417930987264	0.48908251343910875	0.30595272503016646	-1.5938656492033594	-0.1500767520953085	-0.01812881521957391	-1.3833753592289877	0.9395657218978808	0.31948553737243096	0.5602650888682509	1.1136851796084999	1.8804085557260646	-0.24567204807096132	0.8231860711557628	1.6898877028821575	1.8814118321239384	0.9802794616671401	1.0978353325576053	-0.012405495113518353	2.493365196165279	-1.4578868626012258	-0.26304851758423037	2.756846817706805	-0.935884146599458	1.6358171796164342	1.4378353354654447	1.953342215553482	1.310384876210958	0.45141451292568074	1.5272248103070079	1.291396073434145	1.0547342233063393	0.4391481018631538	1.209118513902541	-0.312048148844911	-0.9462011093648238	0.23235680252950988	0.29840474392506156	0.15475971609303224
0.4812900473088102	-2.5597308479909207	0.26852343297099207	1.7230853165527078	-0.14359172349665297	0.9539869387132727	1.4164394917948202	-0.2266939629096069	-0.4530817241588264	1.1099769192027769	0.24203205975961536	0.6155851854835549	-0.645060545902982	0.33121819079091724	-1.3763284013805077	0.5235181793519028	0.2237839198729116	-1.1476623667669292	1.2801418829210445	-0.1852710328889748	0.32140210425507515	0.8711000170531573	1.018235905886068	0.24068333064820224	0.3670524302443166	0.36406776266697916	1.5618433900467756	0.03571697691915911	1.3826322803018862	-0.105553193837352	1.784235110822149	-1.4444037930303444	-0.2850716842915455	2.485609577606215	-0.6931339041640995	1.467940223580378	1.0145607569069883	1.003276744865858	1.2636121396076139	0.5548187076760146	1.088039572620902	0.8513189622453687	1.027671135670337	0.26281264801460213	0.16286356950621203	-0.6000806233822423	-1.3004283183615026	-0.2022735299046808	-0.33996528539873466	-0.062437058863532555
0.06603311859177659	-2.7023187518564384	0.5132768752002587	1.9568516623043017	-1.0689994124557576	-0.8052549277546848	1.0511926955715387	-0.21991619561144535	0.2691890453968163	0.18503548944676854	0.03948534651337922	0.19262060585073298	-1.3844464028156405	0.28264800687879027	-0.7165901058367672	1.0337834548779554	0.6453840406434659	-0.40168542938640295	1.0456187257019884	-0.5308856924462491	0.04124006263400616	0.5280393123426176	-0.041997215781503366	0.7523748447186492	0.008523325501705158	-1.0295250127113318	1.039395470043443	-0.9504223776104609	1.0974581466732438	-0.29506965410741604	0.8884476953750792	-1.1594671484981347	-0.07593921381311175	1.6453343279530734	-0.24974730044036952	1.0005630585661376	0.3785087167564605	-0.2173420618734442	0.6235504265913391	0.31226336149631717	0.5354010861823736	0.3215517892055146	0.6300701182931574	-0.2493276354680209	-0.5980823672678959	-0.9750159218879115	-1.2055955308809108	-0.397328240530765	-0.7994063165694547	-0.12076034983041867
-0.3039240343997768	-2.044363960034404	0.2775377259114336	1.8301293552872038	-1.5052423813146751	-2.043129387442863	0.5789990052751973	-0.17882925753178605	0.4280024242761564	-0.36332381835486066	-0.2289411849509573	-0.39458587782352417	-1.4791589616894278	0.40411163418617385	0.10542313225740153	0.8870139302143367	0.9413876812491929	0.4761722579091267	0.3641556083700995	-0.7072312987779434	-0.2568130765716028	0.15750882500212443	-0.8768782632835542	0.9857264499309263	-0.1369054879283004	-1.9010371473064982	0.310611191874633	-1.6337813603051197	0.32096499639283854	-0.4788632734171701	0.07912206028042312	-0.7080709345159584	0.19575543359024497	0.6709324751248343	0.058371140925693746	0.4180084863791115	-0.2903540638162284	-1.2225700015910668	-0.3648470878672137	-0.172137678357646	0.095874646952576	-0.09745269173423123	-0.03165732284939441	-0.8963598781114902	-0.8221240326236251	-1.3325642909772122	-0.7901294385725343	-0.324893521268639	-1.0241595911282824	-0.12118356801168964
-0.4997156401554958	-1.2216547428700044	-0.28418606400216756	1.3546895768161378	-1.3371248053654792	-2.273781199113982	0.12386568589177888	-0.0053151774927489934	0.04165098044951163	-0.502147288909544	-0.42285657644391045	-0.9958635372733895	-1.103004030657663	0.7293130150906214	0.7734513173973903	0.05488098506842838	0.8917681018029464	1.012157037087421	-0.43832720786491014	-0.7478599461615534	-0.5308236501323454	-0.15595017315343299	-1.2222313481060303	0.7906518025365974	-0.10538646319497136	-1.9665570969358306	-0.45445544752063805	-1.821037972306745	-0.5949308001499918	-0.5552758095511473	-0.43704435736602576	-0.2358438338621281	0.298060590984385	0.00985958434198654	0.06166146541859849	-0.034460709806891004	-0.7744641478391887	-1.6595666468437853	-1.2086110093321856	-0.6277561405342733	-0.12887589088830964	-0.24905260048942846	-0.6908319275072053	-1.3878973668997736	-0.6443286455070537	-1.5015659138123076	-0.3506753205048018	-0.11326129221018895	-1.0344277231831376	-0.16829576960899426
-0.42514121305599367	-0.8357799225373614	-0.8505444158858068	0.7079058622162124	-0.7394703630710867	-1.6173617892173724	-0.15948716928696333	0.3593898567921882	-0.5127984450428719	-0.4171915914504547	-0.5390255487462228	-1.366019915634746	-0.641666757991543	1.0354734402099242	1.143912115346525	-1.0179625068673228	0.5123993421882412	0.9456594818485005	-1.0542563770001814	-0.6625720049534788	-0.6753216480376466	-0.31263915355200145	-1.0853399399183323	0.28866098249773153	-0.0026710411446701854	-1.3609673193719287	-0.9994691591005093	-1.54809816619161	-1.258999428989062	-0.458050695048229	-0.5614218725952429	0.1799070702168934	0.16261569790158076	-0.12245308115232749	-0.13538213705100915	-0.13955386714444737	-0.8884970781318924	-1.4902592228144564	-1.4919429868499128	-0.7717666521781319	-0.1438466483802161	-0.06763698470229289	-1.0823562434498604	-1.4750270041720146	-0.3888077057207009	-1.3306707456418272	-0.12334704780004531	0.10124943486685213	-0.8697301510038475	-0.2818224621518347
-0.04880531425910135	-1.024676424397021	-1.1186702043925731	0.1538848692006958	-0.03044906938148314	-0.6682760053344852	-0.16329581396893025	0.8677216389362116	-0.7527082594084088	-0.31350918324385746	-0.6458778484762602	-1.2646421593814852	-0.3603216113851427	1.0110309815025704	1.3122179214821517	-1.7317070784095767	0.05046429028608959	0.3960684943312409	-1.3558177697262344	-0.427796419691673	-0.5514279309240764	-0.24159252960072944	-0.6964413942540822	-0.1822818506194161	0.10309123127656077	-0.5109870290712206	-1.151515663996865	-1.0337367881348647	-1.4714690405717712	-0.16981346737955286	-0.30367382589710656	0.5740175328695095	-0.02063508399745627	0.16403671981651666	-0.24437065468880217	0.19679283381976695	-0.5564282529198643	-0.986041831301656	-1.1567172156053454	-0.48197341448057657	0.005675749060790139	0.4138128180755408	-1.1046946073851713	-1.0729166388629046	-0.2716016020982274	-0.8041086322137	-0.11679396091164788	0.28232111739420457	-0.5581630142149043	-0.3937954516401411
0.5734652435082349	-1.3998400953128323	-0.9599498311915691	-0.09948016782879103	0.515011679932216	-0.07211790471049188	0.09159326084357489	1.3612608874720873	-0.41260547221617483	-0.2635061755717912	-0.7734162388678129	-0.6127728651766275	-0.21280230202073022	0.5147251495152205	1.4841365661619574	-1.7317211123710952	-0.17434958451048063	-0.22582569008396125	-1.406312702879319	-0.04038044098786034	-0.09371209251703107	0.03591995495345419	-0.34616281521502146	-0.2754703913130122	0.22474169638379515	0.1353591505745887	-0.9395494958060698	-0.5409452585420061	-1.3026604259646535	0.2725998339546275	0.23452630977728348	1.031763671883173	0.06549306661166288	0.5407983958257556	-0.016350140429349274	0.8852191864195368	0.1428156911469006	-0.5397825218330813	-0.535018975654535	0.12108572369379501	0.27808455196870846	1.0763520424806845	-0.8711039141740297	-0.3044538306053113	-0.24696606079280417	-0.09096355807069426	-0.13430971038838002	0.4827859129338305	-0.1315367499959151	-0.4257943762154593
1.2948917761994005	-1.383495015200379	-0.46102590427701867	-0.017805883348095894	0.7802398691196559	-0.1096438499075854	0.4387187644296116	1.64824314029351	0.3856617373904458	-0.20020115003318778	-0.8631080767062996	0.3999755318113014	0.07267709934359853	-0.2733298797607985	1.7563300565189925	-1.1085735794048739	0.020847034317694402	-0.49842248089724	-1.340686526036735	0.4208055329689766	0.5866080881890415	0.38515622801005645	-0.2165685330228574	0.13366061129240345	0.4144586308742393	0.34996073993710497	-0.5681459013047581	-0.2332104056809349	-0.9892775453151523	0.7740745986776647	0.8796416063752285	1.5706371752559039	0.6003809271197197	0.6863417582349803	0.5608719678000177	1.668456776085262	0.9927480414121762	-0.41795881124855433	-0.10717026607209791	0.7385149475293072	0.62779678998663	1.7344864441867693	-0.616088350924336	0.5631137581992658	-0.10299647121765927	0.5305993015182012	0.035963029609544096	0.7447721522044362	0.34132480854249825	-0.3730200882073147
1.9052260149290055	-0.6820193195768599	0.1596337012198899	0.2450082409724057	0.8047921427899759	-0.565933181501159	0.6425164822087679	1.6223852553036628	1.2280788160608378	-0.026524158461907588	-0.8201677436554816	1.358160899932614	0.7171124472178344	-0.9353095591380968	1.9892330749782372	-0.28016271223718126	0.5602168039374708	-0.26619623364224626	-1.2240192704844781	0.792170638240961	1.2032239517872647	0.6169536031596581	-0.3032925698997943	0.8487671651868691	0.6904005441852307	0.20014656155614796	-0.2679863460802334	-0.11151745807467915	-0.7449647418919895	1.1901384468626865	1.4205279400872144	2.0685448567984395	1.4356060428581732	0.4773105217905869	1.2327640995814977	2.224728065867908	1.719968441314252	-0.6149326194694441	-0.15781262314214753	1.0664296540788556	0.9744152188243113	2.170865907509061	-0.5247425067738989	1.252805597728602	0.29731818221967854	0.8389677027045542	0.4157830417728158	1.014429962001628	0.7493723406842526	-0.3177547653536062
2.1949411169925295	0.46231970672250905	0.6941687258865392	0.4442538865693471	0.7000510734660798	-0.9515424478998167	0.5279278612250544	1.343230598025992	1.694112132149243	0.27195835129847584	-0.6162825977131753	1.8201006809086875	1.6518412874300468	-1.0890539001946529	1.8896678940631197	0.3252894969843428	1.1541015629273164	0.2761125922852396	-1.0008820329245585	0.9003951913521789	1.4336373550371437	0.5996422039983162	-0.46029197400929533	1.460007662300917	1.0035156716439688	-0.061323836140341974	-0.14172382183965315	-0.06141182338600376	-0.6278883965344483	1.3661528666473326	1.6702010895388348	2.3116607480878866	2.142011786731004	0.025815823122541527	1.6383524210779687	2.3205584311464476	2.101030348897279	-0.9007560000195385	-0.578517418504017	0.9688610166265507	1.1992643665930163	2.2007772941629278	-0.6070822738403685	1.6046078387901088	0.846318336403905	0.8115127065585744	0.7837954707992192	1.1558693264495745	0.9819658186226324	-0.356967476268294
2.039924115597059	1.4256913521779753	1.0518318425291522	0.3895586637765732	0.5575048398914779	-0.8953827692695493	0.07907032597374179	1.0132836981348452	1.6281346983805292	0.6051778126115857	-0.3436880430873742	1.563331021294955	2.5063384609547747	-0.6612914143634739	1.2552244570884794	0.5370285835069362	1.4783185311321287	0.741531240853862	-0.5701264651631625	0.6672565209059583	1.118270717068439	0.3446059328216207	-0.5233371288257153	1.594439685298617	1.269483716269555	-0.19634634574710405	-0.12589609857964848	0.03352608620001207	-0.5491050768038103	1.2042521899979777	1.5425347530440445	2.1405368015962707	2.2776531071621875	-0.4433087679507617	1.5487435091173016	1.9318450028072192	2.0412621751580335	-1.0194404756915691	-0.9608015114465713	0.5401543294372454	1.1905057124831704	1.7560704729587981	-0.706916664490333	1.6221490052420746	1.2405014908518062	0.6349847573102483	0.8262049295556312	1.0574666453089114	0.9917636767439422	-0.5052538326157032
1.4665138169626863	1.6420723053167687	1.2664982284209099	0.04414885214652691	0.4076639848562522	-0.4207902765626573	-0.5587824769548779	0.8524539609905006	1.210837067548863	0.8502079290314506	-0.1608907236034029	0.7148568489445962	2.8314712838903002	0.03841708633878941	0.1942979003473185	0.47647772542784345	1.3664593047070503	0.8299307852596968	0.08031596826980074	0.1667530118417687	0.3802878568357308	-0.004037075373079043	-0.4281948541577691	1.1467450575830824	1.4264497615919802	-0.13442969013211598	-0.09476450378763521	0.1956478522011062	-0.39330667966430666	0.724794386294626	1.099451731604013	1.5874070286559019	1.6881909914460151	-0.7715878576452765	1.0171344352269907	1.2541074709611644	1.5877117497699758	-0.8898298907136267	-0.9126053673673369	0.020652277037635194	0.9075981743643703	0.9422611485264933	-0.6373110966463111	1.4213208549596592	1.2074650539449874	0.5661415936013913	0.3840010102498718	0.7385075323798534	0.8251381533804087	-0.6602966689803095
0.6529376174053743	0.9998657019171965	1.4129249685950205	-0.4794834668501161	0.23722201284707	0.08413167664873328	-1.1719603525057574	0.9441093823489813	0.7939138761780161	0.9385433315554318	-0.16431490956231576	-0.3286411617387312	2.39004545096521	0.5057830531093382	-0.8635115769354181	0.3703478157038189	0.8889913318701401	0.5273817236846066	0.792359676417251	-0.4106952467007662	-0.4311887795831516	-0.27557327631376277	-0.2523170466361064	0.337314672864289	1.4578251922603906	0.009518163306925016	-0.015658077525144753	0.339996466117171	-0.1435771827723038	0.07712735064257994	0.5228706006163372	0.8921360120979354	0.6195489029189044	-0.9683634424205998	0.3377467946342239	0.5821511321771563	0.8786258362742935	-0.6615909501890315	-0.36705479350468445	-0.37137434057789126	0.41170552471581434	0.01490686613891344	-0.3416286842833561	1.12709385585155	0.7210657487513739	0.7377109367938445	-0.3908130980051223	0.3573492931687326	0.5889523245662175	-0.6697646553410003
-0.1475766431761566	-0.09011182778527721	1.5026251370071584	-1.0118319119704604	0.03055154991878231	0.16431606254911774	-1.5983436939453577	1.157012353211969	0.6292129310350189	0.8786404934323278	-0.2910180760399825	-1.142804731022911	1.3056989668618562	0.36972988441665083	-1.404204989896633	0.32219614000395536	0.2750101242564158	0.0908197524361364	1.2867596772677075	-0.8635688567313268	-0.9491229931348844	-0.39793330334632204	-0.16040668960822535	-0.43970962999463503	1.3596423093474153	0.043258030567766406	-0.020389019256527956	0.3471226790353538	0.09077181089510834	-0.5210213370801754	0.009482658539325435	0.3693476006475475	-0.44185867524710776	-1.1676406502640004	-0.1528955334542483	0.12547883731469742	0.06868149359204498	-0.5860987142945455	0.34506984683636255	-0.5729658565629658	-0.16687894359373984	-0.7367525962726621	0.041781580693982606	0.7946471762281999	0.02543018349500975	1.0521552305225637	-1.096890485651787	0.10081141566173442	0.37461310229863987	-0.4536090387035951
-0.7271622177489007	-0.9903998944541624	1.4437641778611823	-1.4332292907874606	-0.20407432005753395	-0.3608844978878511	-1.793081126571427	1.20749260690305	0.6902538999734453	0.704050293724851	-0.3440865901847413	-1.516463168422025	-0.02240487305416012	-0.36229323758764503	-1.1628574720895923	0.23680676422887906	-0.25696884040497237	-0.15770291711217665	1.3231715558368393	-1.080621466678695	-1.0100883683532351	-0.4445440388270926	-0.29156789079731193	-0.8728112955154985	1.0945898080957948	-0.15576296777051848	-0.320903544613688	0.164369687966589	0.16177758059981098	-0.8881155237728758	-0.3513678995930828	0.21285884384104295	-1.0854408660879336	-1.4845063891455632	-0.289599850528972	-0.12056160984822518	-0.7224759665805713	-0.800039232536127	0.7186374087850997	-0.6842877389942599	-0.7014996416193042	-1.1418396277915297	0.2650360450674516	0.4061313818567839	-0.5521356732365563	1.246543317405973	-1.3315673832916741	0.03492699925073811	0.19869793275082814	-0.08375661654949497
-1.0166317064283628	-1.2657566309403925	1.1033643152829562	-1.72011266398148	-0.4378066422218106	-1.2555097692220476	-1.8052468252364375	0.8373941821392753	0.7076969595587634	0.4129409026234036	-0.1395220153649575	-1.528798159973076	-1.1573865140929573	-1.3075293383830213	-0.31764881449647386	-0.04962334649361263	-0.6323934628638034	-0.06811332891996572	0.8673416790687843	-1.0723662321355407	-0.7369021829649776	-0.5617928381068292	-0.6575700776245893	-0.9176927979880889	0.5981608371198873	-0.5531275369567575	-1.0218632197671251	-0.13931265535401977	0.01292627911631612	-0.9643530799306708	-0.6274926139884337	0.37735630410463017	-1.220079727897182	-1.8880762124970942	-0.1593692797411299	-0.3530740234451873	-1.4153325945921358	-1.1876193285769068	0.4384429399245293	-0.8530118406898184	-1.1259022404689896	-1.2366477024052882	0.1502944867753557	-0.0657154770985742	-0.843669604229688	1.0862331790507627	-0.9548693788356228	0.03716195462052713	0.00928255632983742	0.2503220306817405
-1.090785869712041	-0.9311099478571109	0.4340055209091322	-1.9075119757517658	-0.6390959979093848	-2.0139119715506184	-1.6994206909217653	0.0024218765409610324	0.38314266822294024	-0.025538836614282027	0.3286106962390891	-1.4206756595665198	-1.836500656852376	-1.9534975116442654	0.6042855716308612	-0.5578458961720238	-0.9239662670655417	0.2423312571318768	0.14749812304875703	-0.923797301033214	-0.4279831490898388	-0.8295534019872207	-1.113524160164124	-0.786300031292085	-0.14182424124933568	-0.9770722419633538	-1.972167901142368	-0.4038184839024502	-0.2531610263199162	-0.8228501600236693	-0.9707540338555232	0.625890971224535	-1.075033334430528	-2.191039182336463	-0.0020569006859872245	-0.7924633503959738	-1.9440196936189496	-1.4333606597290471	-0.3752495307199502	-1.1280018819913913	-1.433396909605509	-1.2195609405578909	-0.2650932565354794	-0.5861725776849221	-0.9363548432140908	0.546667291085042	-0.18346918342972157	-0.12529446482058165	-0.2462883747561337	0.3737802326227555
-1.080610812191456	-0.35705393098772537	-0.4270662772936778	-2.009583296539671	-0.7826612181472329	-2.181460935641023	-1.4932479764996416	-1.0519417446094985	-0.3767769022188695	-0.5895548652306956	0.8372596477065187	-1.3693566481181754	-2.0243789160475987	-1.9755650959236413	1.056115295897183	-1.0668326109412694	-1.231671498532785	0.4966061422652957	-0.4500476946271519	-0.718436809230322	-0.33762534669785244	-1.164920893388192	-1.4207235778325915	-0.7557671570821056	-0.9888907817784045	-1.219661676743047	-2.7808796422757567	-0.47093039239629286	-0.4262342842088229	-0.6006381907909929	-1.459408309572628	0.7103920382246877	-0.9728394121353106	-2.165608502073218	-0.013482060855073265	-1.4770276771275574	-2.2354866952394565	-1.2381324225844583	-1.219186198491387	-1.3972383295644448	-1.6272970786688594	-1.291020438258799	-0.72777782908312	-1.0416075050535207	-1.0416127108478128	-0.15234934307716894	0.5516484331084431	-0.6169338462696495	-0.54983215340872	0.25875402941105036
-1.053730330141296	0.06540098244751584	-1.1708228858647054	-1.9695423590612935	-0.8416459431009855	-1.6236254485042694	-1.160529501255798	-1.8876730455117239	-1.3685742722696375	-1.1233432998744768	1.0568753212283597	-1.3434287919883547	-1.813531701206121	-1.414741776452798	0.8129749171941327	-1.2306592471965925	-1.541490608803318	0.47839387915013293	-0.5914431324880457	-0.49736234322212214	-0.5065423344876362	-1.3529479519383665	-1.3693773340554432	-0.9404264122736078	-1.6426175542704182	-1.1491510658428266	-3.0097163389465114	-0.27520428511959544	-0.32624047497666064	-0.3998463679347629	-1.9700834259641837	0.5520971117129396	-1.0578869650317513	-1.7012873067573362	-0.198887518884895	-2.1716583854328126	-2.2223921821711716	-0.5470182914625393	-1.5283441370755106	-1.4609755288394521	-1.6741909449933021	-1.4865690774857334	-0.9226585006955749	-1.2939342019919033	-1.2494427976206846	-0.6879153787693655	0.8827941072662928	-1.381371417021138	-0.8018959236797165	0.05128353211531621
-0.9520792848697276	0.2273409971652063	-1.4560972086269075	-1.6841695680030029	-0.7768378964606962	-0.5725089853853494	-0.6898046605766841	-2.099846714477976	-2.1975935282168164	-1.3548167203480048	0.7791183228208077	-1.1469939417926902	-1.2920853191447716	-0.6096733354308549	0.09179516721876528	-0.8351605258795888	-1.682983544221741	0.19695446608341516	-0.18592482476626032	-0.2768572830302684	-0.7582511598193047	-1.1936374622668138	-0.8941445598336744	-1.194961900073721	-1.7601571068745454	-0.768437181752446	-2.4264841861222815	0.1262715336027652	0.06960552058624667	-0.22965378307294895	-2.192028225910902	0.28728290652246274	-1.190155415736003	-0.8906365198629671	-0.38030583864518824	-2.4742331121732293	-1.8852266057292462	0.37902668146864216	-1.0483189710346954	-1.1872813478408413	-1.5088807550371206	-1.628628276712042	-0.6822157403355764	-1.2653017517650185	-1.3838149021096673	-0.8484292625848221	0.7248566652784044	-2.129288114773096	-0.8889426014303388	-0.036829438587293414
-0.638918559465612	0.342241837310282	-1.1025709886867525	-1.0878813992555347	-0.5434471637767162	0.5533392170899124	-0.1406012579013355	-1.543402884178224	-2.5010496652690914	-1.0413740661598303	0.09355660405784325	-0.6114879547931059	-0.5010743034849949	0.05091020981045365	-0.6278795070292733	0.00395530452332349	-1.4321606757445522	-0.1237947453176822	0.5603682162899934	-0.09161208911016769	-0.8499187918452165	-0.6621084978188622	-0.11714626399688524	-1.2208630085738725	-1.1660733408198123	-0.19717096081054541	-1.1550519177847478	0.5979263327639681	0.6007840863909769	-0.027423486904781535	-1.8052153466849479	0.1445430143147922	-1.0801844368531155	0.01626371546484252	-0.3441995800134697	-2.0684767968329885	-1.2896229177841876	1.1095420931299844	-0.005909346865162647	-0.6308961086141712	-1.0928898845672055	-1.4457590772574669	-0.10764817588890906	-0.9866050817445033	-1.1015615631813003	-0.6642072622992083	0.2904658439043948	-2.4846703934645484	-0.7777940720238465	0.10375758390639979
-0.02753249593088527	0.7104047175977678	-0.21703701785621532	-0.23325272822953275	-0.12098391644396225	1.4081396489835687	0.3580081258303855	-0.42764349438302707	-2.1400618064188155	-0.1615890482011763	-0.6221093976332065	0.2229244587267915	0.4964472864606409	0.37381642119644665	-0.9476702889077998	0.8676662254169953	-0.693359516171857	-0.21793979043021053	1.2607364760157649	-0.007178528198978853	-0.6545659372996739	0.03943292821413892	0.70785575569689	-0.8001167551980042	-0.014296063104100832	0.39811564325392645	0.3768269814443283	1.005419576031446	1.0180629161291281	0.26319296783659374	-0.7207206889479075	0.2480337733263027	-0.5535848347590697	0.7532646282429316	-0.01395797295120023	-0.9612253915680345	-0.582333812653658	1.3159950896088126	1.0348896972884645	-0.019268285204213368	-0.47714841259156365	-0.7858593082492717	0.4850101031305582	-0.5710999769090236	-0.17999401346832936	-0.3609704679341074	-0.09479891408777338	-2.1971367424902946	-0.557474369013462	0.37901742047459214
0.8019607181588783	1.4098140256420286	0.836118813839441	0.6956192060151934	0.4515868550689544	1.8771927590870494	0.672674939998751	0.7793015424378341	-1.2498402044757755	0.9919495126028786	-0.9120662842040497	1.0860951984847607	1.5228034720915626	0.4418430633547971	-0.8122201255582924	1.2863128779045605	0.37435934980489094	0.020210312723120835	1.564020074693761	-0.07633545456335161	-0.2386854191019613	0.5860694971749182	1.3205121543162779	0.013941347447721068	1.2288618096080985	0.8791187578534071	1.6579706167768986	1.274180385731773	1.1355625463556798	0.6220335106973526	0.7830321452820161	0.49917410859602673	0.2649725283219697	1.1758560250186068	0.48112517299876434	0.46258717447080006	0.06285466958924267	0.9833457258009306	1.5296213366136326	0.39267234452280014	0.19103821162717166	0.22833071068212316	0.7622975921308647	-0.13363613944259886	1.226805937887553	-0.1766192475457821	-0.23254455679757718	-1.2846792324517005	-0.38470716063305993	0.5418737849150401
1.5919969420124467	2.167261139000119	1.615506710494319	1.4540186912042583	1.0642388801697664	2.051048102335466	0.7464726736416059	1.5829400144244747	-0.14133041417251432	1.916023738625152	-0.5263939004997558	1.6403332364495986	2.284156210174368	0.4949681895578295	-0.5098164055499229	1.0476630448990005	1.3915257245916242	0.453049776596779	1.3419308583105762	-0.2722640492464626	0.21011371439540047	0.726397109362666	1.5778821966442091	0.8906741686455221	2.003430448959939	1.1783427080244175	2.34301735738466	1.3938946906179626	0.9399961958278041	0.9468450841870696	2.1443701723618145	0.6319165386758058	0.9948691322377999	1.3061372250983312	0.8876520941386469	1.6213061435542442	0.5204197508897563	0.4150953046303719	1.282219790158934	0.4966223523718217	0.7346894727682759	1.2236167397198234	0.5845346099380917	0.2800326901958733	2.5807772085487777	-0.18377865919189001	-0.1726034185412121	-0.02255985952008924	-0.3662161982916928	0.3671913332952469
2.0272714530866707	2.517796333917958	1.832484018066275	1.8502398506224598	1.5646311287305819	2.0739507843174025	0.6317965817239234	1.700994433817742	0.8614033865274872	2.1606213962062975	0.40620714765029314	1.7052981207357052	2.496192296791712	0.7190530996356351	-0.4263075741128112	0.34137361460073	1.9492367076688166	0.7922900494141142	0.7412401228432397	-0.4646024789449496	0.5325361528202148	0.4373847826479374	1.5073227260707052	1.4128711210119906	1.9583989655581242	1.2983225353133492	2.3831686482693453	1.3808903560660601	0.5884525998747865	1.1170840222181446	2.7979931337166226	0.40600696076524395	1.2427908507685452	1.2687399389350045	0.9965639310094982	2.0515056394878735	0.7621690965903495	0.02771458415920444	0.5349401513278589	0.4042576457144922	1.0441465661361962	1.7802074334094953	0.09124712716527826	0.696556213014358	3.2429882904393614	-0.2530043767626417	-0.13792149724335367	1.2015721484541682	-0.4678133929233578	-0.1711269013582188
1.9152254583768562	2.1353559122213004	1.4928442737382932	1.831786768028	1.817127819973154	2.0042855613726296	0.4490717975058769	1.1789834277214342	1.5446369077263362	1.5940112123746732	1.435592370523248	1.3742177027413236	2.058196987959772	1.1016193622454251	-0.7430945584955992	-0.3658263660371305	1.8402317477910686	0.795506551215692	0.07974042726779906	-0.4792773736401883	0.6988984635178571	-0.06834601411904424	1.2614409141649159	1.336585333954845	1.1500394058830345	1.2814865044650217	1.9796989800355342	1.2403677201493022	0.3016253062541875	1.0770079596490298	2.487658851910403	-0.20316650775142372	0.86892716104968	1.1787797107901288	0.7751487708044149	1.6606509569692505	0.8482416706690942	0.07597440151256259	-0.22180539765087592	0.36020267744156015	1.131652333491206	1.6847363581460746	-0.3936996909126058	1.147919098085783	2.868174039124747	-0.1805439545609784	-0.32385433809726893	2.0660795601448663	-0.5281222249051019	-0.8518435955893543
1.308572039080112	1.0862694054053907	0.8661345662803728	1.4941450263491647	1.7603990084299692	1.791708973213995	0.3031428996971199	0.3304801893602883	1.8375150673698397	0.49205447542269537	2.0467399093935184	0.9340081397894906	1.1426424324836366	1.4498689493694064	-1.3011907129265645	-0.6386500916900342	1.1790142122427656	0.42514160776590737	-0.34222049539731725	-0.21525310195891478	0.7879546877385318	-0.4855202406596463	1.0088208523729942	0.7433470028795267	0.005185667265407951	1.1747315483512915	1.4183882722185421	0.9638142042673283	0.22600893545486408	0.8733013898684159	1.4143731743367756	-0.9604790660053283	0.08378833575987868	1.068436712214637	0.372915978971396	0.7589610133511855	0.8677057181374035	0.4961919805176155	-0.5741340952607038	0.5530914955120221	1.1002474242670643	1.0608828057814759	-0.5710597388889145	1.5905708984394917	1.636587874535866	0.12392121027161533	-0.7300085302574139	2.4236530863059795	-0.37776333709565973	-1.3294535974477584
0.48457649089212523	-0.18384305581014826	0.30670348107100043	1.0142084504028022	1.431548680240782	1.3686644621516089	0.22160031761119983	-0.4486510404763682	1.7735625499906782	-0.616231834237299	1.9548446926466376	0.6528855328994285	0.12085014239697624	1.5412991434649144	-1.7223326427334444	-0.3513483376520332	0.3302213630376795	-0.13631389427497997	-0.39935821882341394	0.2645312930932926	0.8761592893216297	-0.6080287183262911	0.833215250711897	-0.016891274706141598	-0.9303705432669575	1.007820200052542	0.9066980838905002	0.5617301280502441	0.3532194468803501	0.6188808863633868	0.1210465426695106	-1.509943015814448	-0.6898714662850242	0.8984598406019547	0.007291793122948142	-0.14413413517791016	0.8712786392370016	0.9688952429597792	-0.42260952938295604	0.9620785376744924	1.0505545959667353	0.2869112133591871	-0.3497004573706683	1.8841168118534342	0.15493539710472604	0.5406694097339829	-1.149418760204086	2.3010387852781697	0.01984107017650119	-1.3491930425976117
-0.2093710472253907	-1.121055808792481	0.043164745479769645	0.5564756876123559	0.9453356958129988	0.7623723284616593	0.15994929871702154	-0.8784656859340729	1.4375850822139384	-1.2524539648405555	1.25491140373444	0.5988430503593323	-0.6352715113170027	1.2865410083409095	-1.6872005400278487	0.252384624138199	-0.30851803832576147	-0.6138515329565838	-0.18162689625559655	0.7451840873888119	0.9436986223210729	-0.4388226157852943	0.7048570784945083	-0.5492173463278676	-1.297893044534684	0.7922715454188742	0.5097546609930352	0.09805215953370167	0.5417490566010386	0.4125005826173741	-0.8164887147280065	-1.6008461206103	-1.0859078266648148	0.6307550037738371	-0.18073694214016	-0.6417562632507863	0.8432237349156777	1.1487285545324672	0.009467240424760364	1.3550858600767375	0.9995932872473696	-0.24362422438505735	0.11246069804219624	1.860641375740508	-0.9105570132065007	0.8141946667770232	-1.3166489202137173	1.8281442452754215	0.5148154029359141	-0.9077925292675628
-0.5448039935498538	-1.398093359381367	0.06806317921530959	0.20957790480867583	0.44326590850067765	0.12554033561193642	0.06374905522604603	-0.8997213131592403	0.937876037292453	-1.247390952955615	0.33984335849315167	0.6237830902067135	-0.9441947244624679	0.7883350476071742	-1.1620545224493888	0.7473320077398586	-0.527812710667009	-0.8118266394685244	0.09203413097213613	0.9823023180121295	0.883968156465504	-0.15162712925905364	0.5358922719049181	-0.6498624110187344	-1.0945307357272043	0.5355140909462046	0.19623662720746052	-0.31187925110313186	0.6185082337297074	0.27719357535501166	-1.0980168065914502	-1.2431371871549735	-1.0042283270924475	0.2936492688141456	-0.19851940726234754	-0.6363477306984273	0.7300476966450528	0.8973701440427135	0.3736695361575428	1.4465288316291245	0.877576868908047	-0.35456272247506	0.5276086058573307	1.4441654459907036	-1.2196394113302138	0.7440987492750462	-1.098953294501129	1.1652319222066816	0.8542610694129532	-0.2509447866421159
[truncated: 72 more columns]
