# Supplementary material for: Diagnosis of autism spectrum disorder based on functional brain networks and machine learning
Source: Sci Rep. 2023 May 18;13:8072. doi: 10.1038/s41598-023-34650-6 (PMC10195805; doi:10.1038/s41598-023-34650-6)
Supplement: Supplementary file 1 — Supplementary Information. [file 41598_2023_34650_MOESM1_ESM.zip › matrices-bold-time-series/ASD/ASD4.csv]

0.4206697173108688	-0.32029765221719103	-0.22778807878694862	-0.47365053697745646	0.6197971582680957	0.6030634565190927	0.0008972183540624065	-0.107980530493393	0.6992095252140318	0.037992889045110216	-0.27976665892712854	1.1715727688810826	-0.03109404819765107	0.0	-0.2928085258383292	0.018904646918816485	-0.34084056407223134	0.0	0.5151866283491189	1.323063878509506	1.5843644262662753	0.6025314793365883	0.9145364119981244	-0.08042440615652394	0.31634607226658445	0.9740679029777894	0.9531800526466135	0.8553095381442968	0.5038077881561811	-0.2843076021107788	0.5855517523113787	0.2389779607210649	-0.547479691860108	0.5859898565429068	-0.4004440562905004	0.20830688442309053	0.14433845404806092	0.2243973205192912	0.5243499627166849	0.8366767898013032	0.7126024063595235	-0.3677765884174591	-0.31808299409582835	0.16685317176387693	-0.30330216848567754	0.0	0.3603518436794126	-0.0012358615074365806	0.31548509416629594	-0.30099047777833077
0.6021023946323898	-0.41580245652756626	-0.20954051751298128	-0.12425364373160995	0.6002608774729041	0.6474241015484915	0.4707990909481741	-0.3829963203814852	0.6368816968633648	-0.14301410116203855	-0.14269850915777038	1.291540091069235	-0.11653969836167995	0.0	-0.048940392701666134	0.26183276099567776	-0.054068843872075605	0.0	0.9904830630379932	1.5581182305654853	2.1294719775433553	1.114911748894951	1.1334582239317383	0.33481282448242267	0.251864586329757	1.0307540097767247	1.2318878228969163	0.8719066253106983	0.8771844161402078	-0.3181948445199469	0.8059165191614084	0.941737793812467	-0.44132989739265827	0.8970191891726264	-0.2875743903738133	0.514009158294341	-0.05218792086040627	0.15193309482123377	0.7128925166127477	1.4284300435492354	0.8475846691276743	0.13032043397744428	0.04292697490541234	0.04193345564585734	-0.39005954993882314	0.0	0.42094625262912083	-0.06496267014734673	0.4950024661758395	0.01381969764552408
0.6056805701620819	-0.3419668724524592	0.061209386664417796	0.5640434557232706	0.3305256034502761	0.4761520031167857	1.107678745693364	-0.6003866059616902	0.47442642680062164	-0.2562368151269849	0.1107775789075845	0.8975345378316745	-0.04610906203185126	0.0	0.10013519246082428	0.04090288598771675	0.4022473142642482	0.0	0.9819324203816974	1.1303725699296043	2.034065900261934	1.581173170950754	0.9238881169285657	0.8008207202714865	0.09729104234365508	0.6727829082469658	1.1255248559200504	0.5709653687037448	0.9050119039348871	0.2159567942497724	0.8544961038509208	1.4802843048842829	0.09693713752942834	1.1332209070507013	-0.0014535820556561064	0.773150842710743	-0.35598937230985384	0.019341650113850573	0.5598072544017699	1.3631367405483499	0.7280078993706726	0.7628623958025159	0.22639069001210388	-0.046259663026145745	-0.2919803802689613	0.0	0.34311156912699	0.030138026337203465	0.5631136222510214	0.3001049856776383
0.3749334120426041	-0.146982468926003	0.48430762795593923	1.2260425891336841	-0.03265130308022115	0.17573377694934236	1.5715953587196954	-0.5812185389910745	0.3668910355586133	-0.2136353102365253	0.430258162044356	0.0803522666363589	0.16609070001236909	0.0	-0.03097558054858819	-0.6953815691274637	0.8050144681718946	0.0	0.3272631381990405	0.1902759695013886	1.2470160433486197	1.75325771028973	0.33069407026784853	1.064628389746163	-0.029414834112335354	0.08988164496769957	0.6828324645626446	0.10009104904529402	0.5414816549045978	1.1769421852923256	0.6982530281645937	1.496099229129245	0.8147409513648122	1.1901388625177702	0.2969770097581218	0.8175915180550994	-0.5925888925295667	-0.13716366073355185	0.012526159379520268	0.560935670850915	0.3688304695976101	1.1980992194741782	0.029747756635181512	-0.004576560489345332	-0.01279333193111087	0.0	0.14001114979157792	0.2632926265422401	0.42295267219117777	0.37161566077648855
-0.035080838048321336	0.0017756155321726334	0.818053071173432	1.3892114450992883	-0.3178456380466924	-0.1453476413531153	1.4835872943783326	-0.298782813392189	0.3859118489051338	-0.05836915613411061	0.6971757995028043	-0.8693516900011455	0.33054484588911465	0.0	-0.41347329293128465	-1.5796726501474736	0.9102463309076914	0.0	-0.7554210743305136	-0.8506082297891653	-0.0008832080072857816	1.42257811076605	-0.42290145979796584	0.9249262234149603	-0.09698150821894999	-0.4386391392277946	0.08049320532889837	-0.34090617125793077	-0.024407284366681173	2.033127943302831	0.33282962360387763	0.8557803540239715	1.2819059285982308	0.953797144168353	0.3737657707109987	0.5293059960844274	-0.6470872237724897	-0.2941212719137375	-0.746400783677555	-0.6090139446952466	-0.1131818886247063	1.1425657409202703	-0.44544746357084947	0.16152636001027326	0.28092108590243103	0.0	-0.09310124095048532	0.4701014399568752	0.06284383156407111	0.1817643252164706
-0.4805429952463768	-0.08426883748510748	0.8147234668897494	0.7738756820423508	-0.47076916138110725	-0.44451959967072535	0.6603719752978168	0.06978506070402132	0.4500971612291544	0.052534861249651184	0.7386215969635259	-1.6050566449792976	0.1973346976141166	0.0	-0.8107421297369374	-1.998212780809019	0.5764144397963565	0.0	-1.7542818884400175	-1.5661906214989747	-1.3173151572186166	0.552911169881834	-1.0571682836857634	0.34269893635296617	-0.20123222915593125	-0.7393334502172925	-0.5125227996424586	-0.6357885485978855	-0.48296695092548175	2.147465546613581	-0.2323255202842872	-0.25494335267511137	1.1506437868140948	0.36294515299696106	0.05692036956681262	-0.08863353476691281	-0.544567852503829	-0.4498313750084906	-1.3544369086578347	-1.531708119398296	-0.5524054694966614	0.5022694489573591	-0.8153057851382274	0.3315930739476606	0.3401476696760955	0.0	-0.2339290415746828	0.4290871153735795	-0.4033609094243183	-0.13668422683118678
-0.7995887496435188	-0.4782170857628449	0.38092615550521114	-0.4893761085041868	-0.5726863274991812	-0.7596927031252941	-0.7268238938917758	0.24841522289977258	0.3809552993869177	-0.02981041567181626	0.3950800101576647	-1.8859457356849103	-0.340937536138457	0.0	-0.9464730234402752	-1.4725825012553448	-0.16622812858459776	0.0	-2.151953702407889	-1.7535602012124065	-2.3208989027541427	-0.644971691717283	-1.3640458500547556	-0.5356901182812753	-0.4708977799828701	-0.838230417604942	-1.037016983257667	-0.79827952045717	-0.5923401919110616	1.1899352401848955	-0.9497787879829223	-1.4198756581977057	0.39045746032922446	-0.5190491516575071	-0.6418236465152211	-0.8849359148234165	-0.41789446871036534	-0.6052294912370059	-1.4466433120054334	-1.713831372650246	-0.8069487754139293	-0.5538017222903091	-0.6506046682164544	0.3435454998161284	0.006900371299516007	0.0	-0.21314810468057074	0.010550103440122985	-0.765945174788033	-0.3519924760035093
-0.8869268705415779	-1.0560726034746677	-0.3443821288115179	-1.8829452424602844	-0.7298915280165367	-1.1372690830425205	-2.185862654191135	0.06296528988090831	0.049353234749319366	-0.3091691199518285	-0.3733697620221138	-1.6701511775640456	-1.1133867260751549	0.0	-0.7107038473419454	-0.007438465378955824	-1.1311697446609401	0.0	-1.7398129876460138	-1.5065329345300673	-2.7731950683393873	-1.7629046505934423	-1.2738384144288417	-1.4500809548570757	-0.9137972788523084	-0.8898866800892409	-1.5324670047334752	-0.9024565840553963	-0.31964316515462293	-0.5954919014038993	-1.6886903235993664	-2.210371684739531	-0.6635607179571874	-1.4811013929888694	-1.4996006080801487	-1.6017604569715018	-0.38799134174894273	-0.7344693612938659	-0.8654473986876092	-1.0801358907010796	-0.8153598980955526	-1.6609360525216217	0.21853727835891734	0.1131422294556094	-0.6389501169937647	0.0	-0.06302747775540325	-0.7093438267820624	-0.8181003545186616	-0.284741806664536
-0.7322154087944079	-1.5369495565584028	-1.053653208450944	-2.7706648774180893	-0.9339949826358813	-1.5378294417788991	-3.1327094214292224	-0.40598812786783334	-0.49793823708820456	-0.6082763934420474	-1.4019924156118286	-1.1050623415739436	-1.727352115050448	0.0	-0.24747555707834482	1.8369097559705183	-2.0547923223132747	0.0	-0.7545854299079853	-1.0934242445244895	-2.6258466124770887	-2.3713610699014454	-0.8492769090022311	-2.14187442780021	-1.3443373041731899	-1.0129680155300251	-2.027288662099255	-0.9710755590644882	0.14832843981928515	-2.468699252626858	-2.22601863514612	-2.3982650379169805	-1.494079738113662	-2.2303482806890234	-2.1761759189572696	-1.979135618166806	-0.45288318605731354	-0.7772372981918114	0.21754369668461795	-0.011995873913323284	-0.6148285377622609	-2.417103182524622	1.5349738596417943	-0.28569451515740724	-1.2809085491881018	0.0	0.10023825249229452	-1.4533552088628392	-0.47619629860376517	0.06802654382824187
-0.4102859049403887	-1.6324356239841005	-1.4424694203177828	-2.7505435998607344	-1.0264356397764671	-1.8097359983472463	-3.192307471718051	-0.8414141143446437	-1.0349365637389345	-0.6808569815664395	-2.3294739784172567	-0.4406776804958895	-1.804536993011274	0.0	0.1449763691151269	3.217779840051999	-2.688776725005965	0.0	0.2571711634930475	-0.747266497516723	-1.9962531176592762	-2.241306486839779	-0.24187145434242102	-2.4443656729150516	-1.4780048065993396	-1.1755246924177467	-2.4301969231515694	-0.9306889843200941	0.5190085950835485	-3.5940061935344656	-2.3196565058434904	-2.037588903574044	-1.7068558692850027	-2.5283233913761753	-2.3791724005727293	-1.8780690575098025	-0.477431089396466	-0.6708917378436434	1.347729176396614	0.8876696180585439	-0.3188038729158461	-2.548672578914678	2.706424974794403	-0.6452013546096615	-1.540209736263399	0.0	0.1473752535715595	-1.8770117371062487	0.14915934837166783	0.5179594206680856
-0.040323456162957634	-1.2145227338663895	-1.3808243113956093	-1.8700327401701418	-0.817694794933751	-1.770056618544637	-2.3937660905920968	-0.8841489622138684	-1.2912335306888667	-0.4001293963002323	-2.7300423403779943	0.07780531566625222	-1.2398448136485047	0.0	0.22896574715923745	3.473240821575503	-2.8645983335923915	0.0	0.7644811295153493	-0.5282530302604456	-1.110044500561674	-1.4839212560529687	0.35248252619567083	-2.309600851344578	-1.139688024767775	-1.226207507090224	-2.5292673132611614	-0.6811734010177736	0.5525440206787934	-3.520198982074104	-1.8439653112991412	-1.3797404954786388	-1.2621744216818365	-2.3194703055770196	-2.0044064706593714	-1.3564229256670153	-0.2972495152781806	-0.40640327172915997	1.9916023057225039	1.145292067628766	-0.06794442935709538	-2.006238814823248	3.1130669093259256	-0.7470024048229398	-1.2181943161340172	0.0	0.009533015313487023	-1.755586984037437	0.7821432423691405	0.7916272302452987
0.25870241446048237	-0.3927953085382953	-0.9738208915439887	-0.5711105547813943	-0.27543032095072467	-1.3424429048657072	-1.1415348204348221	-0.3772292805642994	-1.1348281437934986	0.12142788333265181	-2.323113621748113	0.2919834461188143	-0.29150118060464947	0.0	-0.003432056255884859	2.4905304604209766	-2.521153659222946	0.0	0.5601663926511526	-0.34697374058609254	-0.23527087474039113	-0.5099354752221865	0.732809648795593	-1.7835656196551646	-0.42424992300759107	-1.0418784472574827	-2.123414850471195	-0.22122486831697658	0.17207427005927625	-2.4320931276431446	-0.9010965255633434	-0.6960289962929009	-0.481798605451548	-1.7637417822312065	-1.1712753978341635	-0.646691670517048	0.14143528146465825	-0.06485679405566609	1.7990075111671264	0.664321373320379	0.025367146260403914	-0.9596545040647945	2.4483790867388184	-0.5057802828054963	-0.4372572577067618	0.0	-0.2941945005935568	-1.110148855308291	1.106671800621114	0.6916959057108641
0.3991806259716275	0.5504016883774808	-0.47620565142042504	0.5889371576421095	0.37980103552725086	-0.6456144001652758	0.01831633239286019	0.5106782343888897	-0.6716951875642069	0.5882956851042433	-1.1499692254140947	0.1698653648179739	0.5762176603704252	0.0	-0.3335216975861224	0.7535321384425492	-1.7109240315664624	0.0	-0.14236313078983698	-0.10388339330557884	0.3891605361357128	0.1885066768883794	0.7451040263212262	-0.970954384558818	0.3328523794300943	-0.6618800471629116	-1.2003239983973701	0.2877587341129416	-0.5204612121373494	-1.0096545571256728	0.1864256185743022	-0.13381467845746478	0.170349232729059	-1.140626001711166	-0.14169562141357525	-0.03690935173988401	0.7161682111136836	0.20375043977988289	0.7864980898130605	-0.26618694324410186	-0.0801634505031409	0.28581243477881757	0.8911510374330637	-0.03504168692642645	0.4295391863350032	0.0	-0.6854707666862867	-0.196140270255517	0.9251467602325126	0.21261383979082454
0.34148213137274114	1.32191285667857	-0.12412364880307061	1.2512527070759236	0.776114795214244	0.04696660537799596	0.6912752675512494	1.3741052632681736	-0.18660475739780305	0.7299379125853593	0.3946034507802836	-0.19361042885456867	0.9944654499738695	0.0	-0.48786864540070074	-0.9510124519815052	-0.5974705018045305	0.0	-0.8756371129453485	0.18763830916394889	0.6288790245614444	0.3158338495799264	0.35170293136476494	-0.019274528591368627	0.7742295429376725	-0.2879357699757229	-0.022036499662552472	0.5942998646543154	-1.3061967727234327	0.01068004022988512	1.0255019110035506	0.3058742509669675	0.38471599813923196	-0.6801150260470689	0.8159851564026247	0.28271109777973585	1.1921557112470675	0.2590257110685592	-0.6575165318254577	-1.1773586587201563	-0.3390932237931394	1.4016894480141322	-0.9857501152539194	0.4132885092917266	1.001044943701543	0.0	-1.0788724062315183	0.6343061841319949	0.26461090270138454	-0.45873394757710784
0.1017858668994564	1.7664723275362424	-0.0003446011220331234	1.4035367834968016	0.6404514834096385	0.46188743061377513	0.8099258450105719	1.8142475751535645	0.03738031497715664	0.509531169765889	1.7158670458210534	-0.6103847130166419	0.9198718053896148	0.0	-0.34708383809279597	-1.9746574974030093	0.5639847126606675	0.0	-1.2257577149238439	0.4023467227391835	0.5089874421093807	-0.057808770893497834	-0.316145966294401	0.884612211292453	0.7714040569694085	-0.13988891176204918	0.9687300656150982	0.5269353707678986	-1.9380548901356247	0.28156058737593265	1.3638648547520709	0.6784766846129081	0.1825583780158382	-0.4330427003500937	1.5300324737007054	0.31565655296077405	1.3708441987798317	0.05998372542606276	-1.9519016545082324	-1.690140438685835	-0.6379077384945695	2.1311358852353752	-2.50471211847024	0.5980723368280959	1.1331268511223966	0.0	-1.4119793285536728	1.107900291234569	-0.6295463041058137	-1.0528042112460463
-0.24831798986032924	1.9055407970867586	-0.018710421053976585	1.2884526570544583	0.017551237686286372	0.4914195943856805	0.5978722226982527	1.6704248322217763	-0.10298590900380099	0.1648824506362937	2.291867923782014	-0.8662414661077174	0.6260171599606698	0.0	-0.031476949826159444	-2.121204345612668	1.483090529873236	0.0	-1.0722211408608404	0.4225587628828028	0.20823478515871768	-0.5490514031238802	-0.977566641100018	1.5372459841740096	0.5110751925829523	-0.2799033862410289	1.3835213689008823	0.1317015342909882	-2.2145581153175167	0.008097361312507219	1.2246820330768193	0.9856282721340736	-0.13760139041855812	-0.27176208213503833	1.9430822424388894	0.23505661769134734	1.2118566222504534	-0.29638109430691867	-2.5946447430539075	-1.6838509356402958	-0.8435674794795475	2.344904426081128	-3.1979609944722593	0.42966212487894856	0.9870655392042946	0.0	-1.6345766556611798	1.140338506915653	-1.4096895457252434	-1.3650380149199002
-0.5967630558437288	1.8532334829590198	-0.023726215739452293	1.1666669524326645	-0.719455503211844	0.2526833470938827	0.3684970680075207	1.0852130902395323	-0.4751739505431127	0.03132007542935671	1.924825324624427	-0.8099863949806526	0.46753735304862754	0.0	0.20268398942863575	-1.659010881085974	1.9308595079077415	0.0	-0.6089624870547851	0.26432467987684366	-0.027815325234733373	-0.7117592354894036	-1.317383537501977	1.7796913829343977	0.33950785281024237	-0.5495631862931835	1.1181083174359754	-0.34064464565209274	-2.0272555445095017	-0.26216927988346395	0.8675245482296053	1.1436587364906983	-0.2329777219567195	-0.021063697051760127	2.060681410447076	0.25258057118271604	0.8376314199720846	-0.6206543183809892	-2.3876827318949556	-1.2889479787340385	-0.8630721212248613	2.0585270612671756	-2.9799420454178804	0.013152097630490214	0.8689977527366537	0.0	-1.6801891955470376	0.8311761924723147	-1.7883918013974223	-1.350487072263249
-0.8240805396418692	1.6875080642755955	0.0803522436143533	1.1191716314679234	-1.097894907258537	-0.00138378500106044	0.3073043239547595	0.37310089176469546	-0.8074432685513865	0.2683019920165789	0.836532752717633	-0.4306634767926554	0.6012257832563971	0.0	0.17753843091178872	-1.0620539073614408	1.8405203440419977	0.0	-0.15401524493513588	0.08968726716998328	-0.021645225814073653	-0.33053895827997837	-1.1510618171423297	1.5747370395411588	0.47908012402738837	-0.677153743389056	0.42193691369016295	-0.6018182963163016	-1.3887395041784716	-0.05920797310727026	0.5979801607105794	1.058651667572813	0.04136662522201336	0.37797359619100707	1.8944444333975652	0.46634107824500487	0.42288207697144486	-0.7359413870243364	-1.502600925572916	-0.7492975289540812	-0.685372754119215	1.4173954573474794	-2.1117394274358503	-0.4259042031946559	0.9618511163142569	0.0	-1.4631938015067096	0.3722586659122223	-1.661099008039144	-1.1150020446651165
-0.8455650573784104	1.3845765615744603	0.2697425143785632	1.0260681408466188	-0.8614521577457726	-0.052690496960479866	0.3834859995096282	-0.19577449465746904	-0.8620314992157092	0.7029249028363445	-0.44244706578712945	0.12535242519238934	0.8806094570210176	0.0	-0.046659848989891575	-0.6777462801352697	1.350933000869541	0.0	0.09942538971424204	0.08115151291322416	0.2327847228235864	0.43338761178566876	-0.5376020876581804	1.045165245194514	0.8412971077730929	-0.4757552827283782	-0.24665456587414153	-0.5255726014425806	-0.44163853188853297	0.6775433774962263	0.5592471406233201	0.7422339004413299	0.547914932194791	0.7980794073311474	1.455547345749895	0.7920881137668422	0.06252866394592346	-0.5737002976020921	-0.3626262847135384	-0.2663834759002641	-0.381386388179242	0.6525448172912595	-1.014981425881571	-0.6754508857487584	1.159552159288674	0.0	-0.9236321793511109	-0.054914102645736845	-1.1302602346056518	-0.8220127949991077
-0.6424743077676248	0.8697160099343315	0.44717579058959306	0.716448106998511	-0.143802590271695	0.15378868704639392	0.434663988131417	-0.5332565907273826	-0.5644655494064386	0.9320564730966493	-1.3282838158239596	0.6252942359151404	1.0029001274378744	0.0	-0.1939398171756789	-0.5423089884285073	0.7480147582639586	0.0	0.2067228112669998	0.2772756540149286	0.572079049585087	1.143835801932957	0.24660701957780043	0.4285595192224553	1.093788034182187	0.021881908487444052	-0.489615631419745	-0.2237688375369929	0.5667177061746208	1.5774419411084286	0.655683388717181	0.3605548184265386	0.9859012840066325	1.010991910970037	0.7998433735752226	1.0273350030289974	-0.2720420981407452	-0.1966628219723535	0.585431099796693	0.08047473954271571	-0.05924045171435586	0.009560259289494213	-0.06064886722464561	-0.6412157669001175	1.1425708588643668	0.0	-0.0956603192010863	-0.33174492004704303	-0.4303979889054721	-0.5851725496398545
-0.2650859337209594	0.14012355493908066	0.5435318066036819	0.15609682298993943	0.6323696412941379	0.5105853958057524	0.34316628373760855	-0.7035963894216045	-0.013825129462009063	0.6313773710509455	-1.4498173484194188	0.8830600931085671	0.7852988610436821	0.0	0.0301453751828288	-0.44027601751673984	0.3196958985984807	0.0	0.38775168290056383	0.5127584898280784	0.7791410064605806	1.3763712812273043	0.8718035707393565	-0.04177639800326496	0.9387989785515675	0.5961005065810063	-0.18927452748564777	0.06395146229037507	1.3573965033662576	2.1233312734567775	0.6620704188108508	0.1547574723819299	1.1140917096229752	0.8715021804772279	0.07171574981439935	1.0048060852784382	-0.6527500972022569	0.2626770558556079	1.0814160939496602	0.3166843642708713	0.20003698591080754	-0.33558758036480557	0.5583614048713733	-0.3649937252973822	0.6499373383491079	0.0	0.8564890273724521	-0.39886769188522814	0.19408486008975728	-0.4176952653547569
0.192480043569662	-0.6486174988825936	0.5827546172480133	-0.4801498179652335	1.0595859500601983	0.8609631861253502	0.16153132841436516	-0.778165302555096	0.6074539375340077	-0.15301187784046874	-0.7955425878263862	0.8758446604453051	0.3411563025214651	0.0	0.7054436315026814	-0.13055580135050915	0.2041669091923701	0.0	0.8094110843987762	0.5298478430682897	0.7374470181617193	1.0017438714750704	1.1531764278569254	-0.2608047966686892	0.38355330326019266	1.0103510276185699	0.45817952555591274	0.1794027342527226	1.7257143396640593	2.0258238049198267	0.4319355633696483	0.27314896389982346	0.9104933006523418	0.4616054246300343	-0.5136478032025756	0.7253694617426752	-1.0616321715451613	0.6975591178370477	1.1353039709233816	0.5025460188004209	0.385418587385094	-0.34321670021567036	0.8347659292144376	0.032720177483488336	-0.25753301343549095	0.0	1.6788381560456502	-0.23624745237333955	0.5899940445298263	-0.26237485908839636
0.627846183666267	-1.219302535680998	0.6529943021893196	-0.9077907325237597	1.0260882571276646	1.1231917640019446	0.08951260815715499	-0.7183099410446058	1.1390937793551654	-0.9669570703108925	0.3157966430327139	0.7600140674330869	0.003678639543763973	0.0	1.598706142743236	0.44043196701940823	0.32879445381770595	0.0	1.4069662596656523	0.18733486449202705	0.5129873478952103	0.2762107276968461	1.1443175096498743	-0.29598917878592595	-0.22469842691138253	1.177957261238874	1.1039233147676772	0.18035976829257808	1.6302657367033488	1.4189197456841252	0.0404227347709059	0.6360524101965703	0.560310139336039	0.07450351918748707	-0.7619125464973311	0.3716004170040962	-1.3279206681364122	1.0817786025587162	0.9539339015917786	0.6727689443649303	0.5473648354354885	-0.12314840968089637	0.8708063162101723	0.42800814047451796	-1.15844308116979	0.0	2.136192320775579	0.1330986134255396	0.7309698357227398	-0.06724573116977697
0.9552742639431876	-1.3260355284514616	0.8098326365054951	-0.9255514236418269	0.761690252023907	1.3236366668254294	0.31927841638312077	-0.4003559507416597	1.4877289741293458	-1.2277028518063096	1.4069322756759965	0.7605154097249416	0.049142664136938435	0.0	2.2779928473569955	1.0864104588519465	0.4854712967694773	0.0	1.885873825666272	-0.3972226457770593	0.29982739021106064	-0.32346089883380563	1.0551105339418814	-0.31498867767350625	-0.44748026177073513	1.1908780362033866	1.4804741171256368	0.28070520164294427	1.2085040472394055	0.7478885859106938	-0.2551733805916435	0.9480062547401836	0.2971147413534896	0.030927752851674723	-0.6115621961393021	0.18711010592149888	-1.209858558162953	1.4429109190880778	0.7723711225054837	0.8177868094960182	0.7421720326486086	0.12309012426698086	0.7850279462368278	0.7334615462994329	-1.5148733320409997	0.0	2.1274190289213766	0.6172532077337248	0.6873341170820702	0.15753338577381756
1.1130756339010963	-0.92082043118723	0.9993012306423316	-0.554513942734722	0.6182047981999969	1.5196928272177612	0.865533676466724	0.23145708319211541	1.6034753541657507	-0.6433259207023821	2.0615629615333577	0.9984219444421684	0.44184914981832735	0.0	2.3696371563191776	1.5087940918013614	0.49597699225958697	0.0	1.9110575598814739	-0.8976566011125054	0.2661412193494001	-0.41085764331442826	1.0532409200178512	-0.44221937247195575	-0.10597785879316776	1.193889907509531	1.5470734655287897	0.6350617816620635	0.6987630158352639	0.4433019088482019	-0.21343706574599966	0.8749600925069534	0.22870773213355347	0.44804981085686374	-0.18329590453901523	0.3049008160403926	-0.5791562977991651	1.7802388466494379	0.7010376088562934	0.8993298711707238	0.9688639651103044	0.21102383796770421	0.6522813522881183	0.8940563965834204	-1.0437593413765434	0.0	1.7336007753877278	1.0493943986515275	0.5642475704069235	0.3463574287566972
1.0650626550852103	-0.20941158537545193	1.0765570031489344	-0.021905216947126823	0.7611641860095087	1.6911998179955698	1.5108562904931109	1.019968234618267	1.4449898572292303	0.5309101741510815	2.091307398141475	1.3776182820593263	0.8193246962028146	0.0	1.788575011331754	1.4968339367754686	0.3526233222072985	0.0	1.3510241117992303	-1.0016215534535304	0.41723035345425186	0.060884429717933446	1.1029288077988308	-0.6462853346897686	0.5452164370570772	1.2208954788927644	1.4600882483329853	1.1447651502585876	0.3088881408356663	0.6206359778256811	0.18553409086335676	0.2817857978799748	0.2800738391809615	1.1282558912259282	0.28030892330174967	0.648103470013728	0.4281056866713199	2.002221052680568	0.6799808305460434	0.8751661993217011	1.1480917649886855	0.07807781214158947	0.4907982264696072	0.8717806995192828	0.0501525895998425	0.0	1.1663296716005802	1.2412465967769124	0.4485781626312473	0.44061957125668383
0.8115625046416142	0.4552655274812548	0.9174196236654517	0.39174109382104644	1.0216294669253712	1.70889028102877	1.9148621673418627	1.605609355555504	0.9926063943426093	1.6073310192813106	1.5886090659929604	1.6240767180187539	0.7531059342061815	0.0	0.7920372523298012	1.0560443289331956	0.22925807903316092	0.0	0.4008588643429378	-0.6440662733932643	0.5853947926150929	0.7756404395469291	0.975448163784323	-0.7452519708704984	0.9779255995368761	1.1457979055164291	1.4119484694615474	1.4628091065039874	0.11184644779483109	1.0144302254397706	0.6914894373780739	-0.632615204256755	0.2857024731066968	1.660426573525667	0.5541290186188105	0.9768034559919561	1.4238645258050988	1.9480655936160283	0.5572766729364526	0.7178198847360068	1.1657790560309438	-0.1769869250943334	0.2827035617977695	0.6540748210901258	1.1622832205600218	0.0	0.6497140185220677	1.0862937244720576	0.38607543799736044	0.4532064055135935
0.4095771107850583	0.7776928587546879	0.5372889987885109	0.5235523443832674	1.0330342721087031	1.4235013077725605	1.8184871825364464	1.6242675120662575	0.31002196740335863	1.8996080504667705	0.8588933885175056	1.4684164034165188	0.0967600383032956	0.0	-0.17336749411692826	0.38780598708161407	0.3462366208356772	0.0	-0.5086986689684438	-0.06875285069622653	0.5624222022977098	1.2661260445310474	0.4387877697347385	-0.5352478230718627	0.782799856946443	0.8042697810018115	1.470721644170629	1.2268497597348236	0.034921232526919144	1.180792696724778	0.9420394683705651	-1.410528131112725	0.1440582901509513	1.678176432245277	0.5565092063918469	1.049599022174049	1.9631963111908484	1.4931716398712753	0.22795012282482216	0.42900026928824125	0.9568670714657903	-0.34989442692123485	0.007237467379407222	0.28547608772946736	1.6556635442227032	0.0	0.312551515784399	0.6469470668755377	0.38515684885804913	0.47680026223550415
-0.019755866505088437	0.6847674878034732	0.11473408242667786	0.39477297280389656	0.5508773877180867	0.8111690435485427	1.2059654182066877	0.9674451238623332	-0.4104541335065647	1.1839470317199885	0.270872042193388	0.8534414533168168	-0.8532716823404187	0.0	-0.7268276549684555	-0.24556745313235837	0.7811771849372768	0.0	-0.9601218587949134	0.3421931908133543	0.277554046133461	1.2127291154332818	-0.5101130796157226	0.04373127538428092	0.00010994937689237492	0.1905617891846844	1.538355769029422	0.3610572808871555	-0.05356891472813717	0.8139465134009215	0.7182752462008732	-1.5920753647878183	-0.09763473187630761	1.1032448267104635	0.3740743318371987	0.7848223937293916	1.8055722463372306	0.666761565401341	-0.26586952266314917	0.05401424618707439	0.5702073608304373	-0.25677414635309237	-0.3286991440748809	-0.1152267207834311	1.2625062294988416	0.0	0.1551609908760518	0.14941886938894197	0.4303908791968522	0.6193199196638531
-0.32194136487686087	0.3398003051992532	-0.11525292992386955	0.13967530033816938	-0.3000996086006078	0.04999407573156574	0.31543494458349763	-0.09242049106795555	-0.8917691758815576	-0.14085206968548053	0.08905383470014441	0.015565042181151125	-1.5302004634384223	0.0	-0.7490758935061193	-0.6644289425483256	1.3658830375178892	0.0	-0.7919297067413418	0.3522809330817317	-0.11961350366005867	0.6291450523661275	-1.555851726401368	0.8248897332151247	-0.8762786654975173	-0.4473807975626292	1.4461791235739159	-0.7901323536004843	-0.2243133698660725	-0.045682948682732594	0.10828428568023026	-0.9977368741800993	-0.2967299511068941	0.20468722539597276	0.16884404320520166	0.30649510618910997	1.0664527908819839	-0.31166428159181686	-0.7422278778458462	-0.3123745181326692	0.16203081064373892	0.14050458014256165	-0.6730711986908341	-0.39006424797445705	0.2424382320570184	0.0	0.09865816492419596	-0.13520486992372904	0.49290421981138044	0.9079926364186073
-0.3792508081593672	0.001908099949751586	-0.02989916503633313	-0.1273071449560672	-1.0615051602589798	-0.5552929719426634	-0.5066898084430592	-1.0295759126895956	-0.9119730507634688	-1.3191741052800703	0.3562003227994937	-0.634443821131204	-1.496542337747774	0.0	-0.408837669206749	-0.8314666326950046	1.7576481955944079	0.0	-0.17903550133621673	0.05419622248199102	-0.3469585342180854	-0.17860484960662137	-2.210892921201312	1.482477544435561	-1.2465979833148297	-0.7256978497654907	1.1009283105945762	-1.6281167860206796	-0.4217109794571793	-1.0435472702367925	-0.5486099925777628	0.14553983771700704	-0.35674480047658425	-0.571418646568357	0.038326859309571235	-0.1551696803114639	0.1501396029460107	-1.1210132090479588	-0.9879337035204159	-0.5466246330968715	-0.0879509137018359	0.6861117214022578	-0.9335166377727684	-0.4248857493490147	-0.8120651958988373	0.0	0.06669147613130458	-0.059869656529987735	0.5372091258957162	1.2348912286086051
-0.1841432104329078	-0.16269852050464859	0.27673673688645994	-0.3890733806861504	-1.2548340178805346	-0.7659034323909861	-1.0068729518840345	-1.3830763789254996	-0.45764854862861426	-1.7510727120203193	0.8760743097737301	-0.7668670761754702	-0.780387676065357	0.0	-0.026539365405447542	-0.8110335347184298	1.6514153382888073	0.0	0.4919955320022592	-0.1941436587916267	-0.19533791804252582	-0.8332438791131581	-2.1184878802256613	1.71426517879861	-0.8565454693751889	-0.39723898042354544	0.5628437609895454	-1.678262894430284	-0.5014834663935988	-1.7412591381018803	-0.9020409913463707	1.3207101949171365	-0.3309523159996723	-0.887419324377981	-0.06381840349565429	-0.43221700427571397	-0.4965366591845018	-1.5081398471524472	-0.8940201029843006	-0.5501064630608553	-0.08781162982086828	1.0946648831304668	-1.009492841616009	-0.2268752265658294	-1.3833997579083728	0.0	0.03395088618057958	0.2934053106440664	0.5306690099070573	1.3951664613736519
0.13792397986262067	-0.18049902132858742	0.5407010796076575	-0.6871251500853784	-0.746351321285923	-0.5824282193179376	-1.1473801717277772	-1.0540123889083903	0.22686205450123792	-1.3900379833108618	1.3088411708794128	-0.35642324966141053	0.11107978061163847	0.0	0.12064643153032456	-0.6858083743015244	0.9930988489198017	0.0	0.8588405009556473	-0.04319594122281346	0.2968715900779161	-1.1228417770382322	-1.3068756091200593	1.4203785717088677	-0.01136132681528651	0.41971151996600287	-0.0011778647077077913	-0.9219255235117412	-0.34458134753316866	-1.8750137974847763	-0.8404008118954993	2.009002389145826	-0.3906651670292973	-0.7193757499118938	-0.28273123792533533	-0.530750795663528	-0.6460885988208331	-1.4308105105736715	-0.5271312652590546	-0.3134095686552215	0.10255590325764014	1.0982417058440286	-0.8437324706352054	0.06704364002292236	-1.3605328111017685	0.0	0.011338475812662048	0.6550190407705305	0.4571425560592461	1.206068768408217
0.38656573989285464	-0.21563581361782624	0.5036420755558749	-1.0110254389528144	0.11767904405259877	-0.2618923598803107	-1.077604578376331	-0.3698941163868272	0.7539860567420671	-0.742355812800975	1.3407766165769568	0.2838432118738415	0.528467930563437	0.0	-0.06921365585797307	-0.5055722308132627	0.04287737709614545	0.0	0.7727763163501613	0.5664292960522526	0.8354339535201505	-1.093052156552761	-0.20819566674625942	0.7598414120569053	0.62161870483529	1.2486177159383207	-0.444272638006481	0.16179666310688356	0.035115541480458964	-1.4742131483663157	-0.5648036652593383	1.968978624731198	-0.673792568684387	-0.3437642445055849	-0.7233970174676233	-0.6053640022187314	-0.3953148337986565	-1.0771783106254433	-0.0907930340077757	0.052703050049581666	0.3019857299180264	0.5951067347109527	-0.4680029998568188	0.2697844826726811	-1.0647095910869657	0.0	-0.006434200577459259	0.7401250709736394	0.32658156244213854	0.633287205014906
0.4005211463423378	-0.41239752443130295	0.0938726162403817	-1.227036584150165	0.7245506109337377	-0.1497867776153658	-0.9887265638212628	0.13857947696321574	0.814272442617683	-0.47088264677996766	0.8476548141417635	0.6913780909303445	0.13339944239254925	0.0	-0.5137200283757487	-0.298493634433454	-0.7657858501910185	0.0	0.3317385637069816	1.3299526413624085	1.0463385301570094	-0.9517473768351635	0.5871852999600596	0.04888275465717561	0.48953048391600346	1.5276934450371755	-0.7397630178079654	0.8906335183347812	0.46861863726137193	-0.7887260550224502	-0.43084773134842774	1.3354259442856427	-1.1355259203977683	-0.1218885091084428	-1.3232667458924043	-0.8199240066972794	-0.05372028196521471	-0.7450041906361171	0.19527497151118758	0.3536853662895605	0.3177995535744358	-0.2850571677520479	-0.01171026329947364	0.26213006908479264	-0.9634596814720306	0.0	-0.07453400598904006	0.4393124884480315	0.16933333726619434	-0.16330453331449662
0.15570983875135685	-0.7629127820371339	-0.5206386305324764	-1.1287209380584462	0.6161546737976742	-0.4380043150828559	-0.9648472846421515	0.09851693123278549	0.3607169052328494	-0.8937132163515737	-0.03533986432852998	0.5454106154306085	-0.8591611693679494	0.0	-1.0328176211496574	-0.1132469310471998	-1.0852023760722092	0.0	-0.2355086983836158	1.7768939056376025	0.7191574800857375	-0.8803867642819654	0.6848290804789896	-0.42790099229858725	-0.43740024083188056	0.9772401877854	-0.9745223387933118	0.815257607713169	0.7155969157942825	-0.1081188441361019	-0.6746684828478665	0.49057159354394547	-1.5339888286072967	-0.23983534268657627	-1.83990594326536	-1.2033570649929293	0.09216556107578815	-0.6583011125662557	0.21737083743413843	0.4072700666131055	0.06455651266000695	-1.2382780369778397	0.3431576923622007	0.06360791638532849	-1.291998660628512	0.0	-0.2752004060712943	-0.10608000713275412	0.01348383425328867	-0.9047565872434156
-0.2233232219730657	-1.1037798185668073	-1.0496214512286117	-0.589906032114297	-0.1856399191226053	-1.0226773279364814	-0.9377114460911037	-0.4579736957459794	-0.372875577997345	-1.7447871226761138	-0.9811790442634363	-0.1329013343669553	-1.8271161054677916	0.0	-1.4539909455605182	-0.03381769677094516	-0.8598624038041724	0.0	-0.7287932496130825	1.6014321505994882	-0.051639751877799046	-0.9033440137265498	0.11394313682216971	-0.5671233265079322	-1.628480722203623	-0.19619992520397378	-1.2453396719103353	-0.002737154959935797	0.6028111691400018	0.3883040325517506	-1.2263830077283557	-0.19007467175491327	-1.5842050202253581	-0.5886382927937981	-1.9767576645890412	-1.6108970392745912	-0.03445714592388374	-0.8408118679081127	0.015366144337412357	0.14644638143828181	-0.3859233757805179	-1.9346283551534191	0.4457176824382804	-0.19883719055988325	-1.8626802441707493	0.0	-0.6515026771860808	-0.6015012771815125	-0.14063370164971112	-1.3484432347613344
-0.5525681869070762	-1.2419169625480655	-1.2835369980138358	0.2944027142750136	-1.189620413588015	-1.5697012694384718	-0.7695418731744802	-1.1328624216202563	-1.03492668275014	-2.370574214340391	-1.643759769144162	-1.0040821346103648	-2.170471007392568	0.0	-1.6712955057344219	-0.13767580881130692	-0.3429283347089275	0.0	-1.0633553988962186	0.8811478166089235	-0.9254403387901542	-0.9060523106828046	-0.719691787998289	-0.4645855269094549	-2.3567036462857813	-1.4136923026480288	-1.5486197831984287	-1.0589747043003128	0.131029917268971	0.6638301021718913	-1.749098642339976	-0.5419017689820816	-1.1774558528980472	-0.8635254924550124	-1.5687820408942066	-1.8200348920936944	-0.2887937817239434	-1.1250539590916355	-0.2654995054188894	-0.3360592738410498	-0.8545813087195641	-2.17477883033369	0.25545217944861814	-0.4011154576158575	-2.199164181254439	0.0	-1.1511257127927192	-0.8043663303827271	-0.32675994932673824	-1.42444047436279
-0.7179354811969101	-1.1077653517869315	-1.2317600713727928	1.2021235400770995	-1.7779892914511883	-1.7456021835618818	-0.3917166072243457	-1.4550885556587707	-1.385225822847774	-2.2156887271567354	-1.838348777906536	-1.6366823658316825	-1.7127682170855514	0.0	-1.6458595952702033	-0.42473967578410865	0.08457936913289509	0.0	-1.2427830327008431	0.021311906366291482	-1.5301203459167545	-0.76835040026248	-1.3138067000594342	-0.3052441687084831	-2.1976907472190828	-2.087727932492212	-1.7599831957380891	-1.7610161259442543	-0.5132806527073142	0.7568845795028031	-1.874304633768089	-0.6406702933928787	-0.49768417588219754	-0.8011754704978782	-0.701785582330345	-1.6889167811545167	-0.4576066462784362	-1.2819606714209841	-0.4747432549319869	-0.8335804646213905	-1.168460831028715	-1.9691222979752976	-0.1294501567230575	-0.5228546396376178	-1.8913944137932728	0.0	-1.629960374084186	-0.6916267677174012	-0.5877045758393845	-1.2605753917755724
-0.7493547855082933	-0.8123503272743329	-1.093075836155594	1.7453750246330202	-1.6333610833477468	-1.448828591161885	0.11300045103531942	-1.213283559141757	-1.4263509189603585	-1.2378872508355165	-1.6230140809893936	-1.7779913820119022	-0.7895738063423136	0.0	-1.3806559024057636	-0.7794196782514218	0.164537707897968	0.0	-1.2726603567407542	-0.5325943843166503	-1.6808271924721048	-0.49010211138984916	-1.3843912474991902	-0.21552627071682445	-1.3003994437513287	-1.9877433717677704	-1.7270410492933457	-1.809692025920801	-1.0454783708285582	0.7016387298523915	-1.4605317425809115	-0.6652730177318865	0.07024502491235926	-0.3766551680598435	0.31919431454831826	-1.2598903487439288	-0.446271340533763	-1.1762574543332558	-0.5360626914849563	-1.134954060846619	-1.2591344518680312	-1.5012488071823045	-0.5147181042577543	-0.6538351412164688	-0.9080842734191558	0.0	-1.920212684624441	-0.4684033894318043	-0.9303120975084913	-1.0763749709329336
-0.7804535789416129	-0.5602508685984828	-1.082903465518352	1.7056971788832398	-0.9413643979709386	-0.874689588249593	0.5520250327274616	-0.5893808342901765	-1.3472070466475539	0.05341882047557057	-1.233658025723243	-1.486719641602572	0.02582729577207279	0.0	-0.9082036240628063	-1.0101479572995147	-0.08890719500696506	0.0	-1.1104905440542208	-0.5970770781943571	-1.456514976331636	-0.2000325145254242	-1.0045537523737256	-0.18479174130951462	-0.24253669912328338	-1.3563471312977953	-1.404070449970119	-1.3409428786914852	-1.2185242074170204	0.5106896263526882	-0.688453333915563	-0.7183353809998948	0.19424730708072208	0.1833546047757277	1.1350855587796105	-0.7343234257700798	-0.3513752590236244	-0.8420650826063973	-0.45867475358535487	-1.129703193981284	-1.1821488048547277	-1.0055719889176562	-0.7031309998595814	-0.8954475171878958	0.36037793414895514	0.0	-1.9178586624887526	-0.4100243772730445	-1.291903454224728	-1.016995710714234
-0.920950201082988	-0.4845079888935713	-1.2519471466164878	1.1845419115831868	-0.2280881597948065	-0.3689658514725992	0.7600615678877904	-0.0034974220880761016	-1.3310744366006335	0.9615862369722699	-0.9183915718935888	-1.049048437895985	0.3433601630731794	0.0	-0.3007924250119786	-0.9529432119585195	-0.43555362242451695	0.0	-0.704915523743346	-0.3415124264014625	-1.097929964233201	-0.040989006978535254	-0.49251240419048564	-0.10200704778964383	0.4046282853515972	-0.7039985344708027	-0.917425657432715	-0.7504153523089637	-0.9377097793864015	0.21957780988663425	0.07044374765294671	-0.7468114438305615	-0.16342866497272002	0.5755191850997162	1.5245698743724188	-0.3409592579399535	-0.3661872474202701	-0.43612081027688787	-0.2899814515940266	-0.8470194904154061	-1.052019417368124	-0.6361409202018423	-0.5891906399712629	-1.2358915386158291	1.3555076344435477	0.0	-1.6298037824970806	-0.6514842563553906	-1.5491922565445402	-1.0438345822634534
-1.1411443131818995	-0.5332471873991205	-1.4387369907015506	0.5575029302316826	0.038520461138159906	-0.18003379797885838	0.7283766026949038	0.20710608310521825	-1.3837423880954314	1.0992528186576884	-0.782073551622748	-0.7534579927042758	0.2099448267521711	0.0	0.31955709448625813	-0.5733414819512367	-0.6042828118990794	0.0	-0.08999931055672895	-0.10630814054836071	-0.8193610725510382	-0.031314201502272626	-0.1531653240020371	0.13426326323626198	0.46819519429706724	-0.438727869061638	-0.4991783717881899	-0.3600384312232111	-0.30528995848186286	-0.07137492228920518	0.5084655137745683	-0.6157788027767699	-0.6957478256984336	0.648358177798797	1.5011895261301087	-0.19493663211313966	-0.5988543658206209	-0.11418577509906092	-0.0624144927013599	-0.41446311239666744	-0.9471097272302753	-0.40262919683850174	-0.20732169652953109	-1.5086950347051917	1.7142065384775895	0.0	-1.1531118502945472	-1.0782131823667376	-1.5755862618771392	-0.9635465244143725
-1.2670325694635827	-0.5011657092412088	-1.395902089451294	0.2506021896604181	-0.21550832118241692	-0.29144519412150605	0.6242105562666723	0.03383566118202262	-1.3207495430411038	0.6511136171011139	-0.7426593589315315	-0.6924701782578608	0.021240147996661657	0.0	0.8001579444644114	0.0037130327850414205	-0.4885988257346324	0.0	0.5579528984078033	-0.09910469744102413	-0.677297618659252	-0.026219441061777163	-0.06979593275248107	0.5229433945834403	0.23769303441882342	-0.5983005449847079	-0.32834580858861995	-0.19193977522929648	0.41694550161687255	-0.22076787379032037	0.5725246471949523	-0.26431401460178344	-0.9417468059247518	0.5124308083204013	1.2630928763748719	-0.24388871478247687	-0.9508559148908567	0.07426709497696021	0.21554803977271594	0.024481846323930617	-0.8565233883553935	-0.20321539719561635	0.2868141466041391	-1.4857599068270495	1.484186951662296	0.0	-0.6102743832003261	-1.3994399050914312	-1.3179431906416166	-0.5817015481675446
-1.1042656483865767	-0.1891715652298069	-0.9946604006007227	0.47829240202870305	-0.6408489568398159	-0.45346616192404665	0.6763228456442433	-0.2121360829611979	-0.9273317651184977	0.21303067987793248	-0.6221006532475409	-0.7276184159902425	0.1796561704235649	0.0	1.0102292498245709	0.5586493699784226	-0.20359972917182864	0.0	0.9731163476093081	-0.21500041177665785	-0.5798132947702498	0.17559179751127377	-0.08665772619828065	0.9515623236547562	0.17875166539197754	-0.8664966501902649	-0.39595205279631057	-0.014586778656982838	0.9086519343512124	-0.1346311876309836	0.4608160174674333	0.19198392081876017	-0.5966963910564573	0.45039586623602607	1.0425570288365977	-0.32717822089607074	-1.1561532342982497	0.19978595203292773	0.5192809999050969	0.3751554145080782	-0.7054614672482382	0.07673540956576609	0.6874377364777782	-1.0487759184039451	1.0499809780880933	0.0	-0.09342854468304941	-1.3527366269014178	-0.8438389291469665	0.1240564014063194
-0.6058466888568766	0.4240562684992495	-0.3483772814005568	1.1099676563804206	-0.7517255067439763	-0.3828082422292258	1.0015061420707636	-0.14993066412327166	-0.1661880299651083	0.33143221305301707	-0.3007049025590171	-0.6271588111076535	0.7716642364906713	0.0	0.8994783584101705	0.8945628755719742	0.0244994560812397	0.0	0.9488438611071036	-0.12929993290685987	-0.4046881861970886	0.6546177088652446	0.02907411924057886	1.2672197903219788	0.5407797727155896	-0.8416459335175503	-0.5008227942680061	0.39690619531311566	0.9208580832844155	0.14858433154271256	0.4436264365681966	0.5037553058287133	0.270408099278478	0.6940460347795633	0.9623450639795318	-0.2925536897186502	-0.9578461630228027	0.3742863502029368	0.7634498321620637	0.6047761163801201	-0.43447987560735407	0.46845491152262997	0.8262170801071953	-0.3102020144344419	0.839703737054132	0.0	0.3458145298927865	-0.8928547934293629	-0.3221700792681805	0.9381548252448645
0.04781422297770871	1.1280224703759907	0.24524972426681355	1.7466197368526761	-0.30414540044680444	0.022063502974582327	1.4948556004752418	0.37222372014429334	0.73552408828328	1.0853829450917882	0.1781770249586084	-0.26135144585459535	1.5072045261999703	0.0	0.523711603482651	0.9312217262039931	0.03944584069735138	0.0	0.4847051561208252	0.40562241739760296	-0.11581897453590542	1.2624841084081144	0.38696962224159875	1.363413703828499	1.169026247815511	-0.3457755769391295	-0.39065266193185283	1.0132980934065001	0.3924248204517735	0.4551740784926088	0.6521675449386685	0.4516291575063128	1.2438256241985701	1.232943912424633	0.9877725178388297	-0.08351636447608925	-0.2942069220250366	0.646519154830734	0.8095847175161228	0.7151853820057634	-0.06776604325814994	0.8865277470004526	0.6400283264308917	0.42064283238279987	1.0315493803314568	0.0	0.6698097816982551	-0.2296932273740001	0.0606514147485614	1.5077054778571335
0.5348481563399933	1.5897898963886825	0.5062056597615643	1.9529503257623606	0.5193643638119699	0.6072409347434109	1.8676719571824931	1.153891860335902	1.4011567538303986	2.017311298054319	0.6268003159909254	0.2921776899383962	1.9511314799644883	0.0	0.01783944483165079	0.7212580133160494	-0.13712938806026884	0.0	-0.18000613146651018	1.2962026725368543	0.2154229985470918	1.679428115435418	0.8885158349840857	1.2160932630103756	1.6532531322078647	0.4524720482795509	0.04586640355340757	1.527750433853276	-0.49345386736253277	0.5746911760145331	0.9905548685594112	0.008252620533140303	1.815568951848268	1.79523367952415	0.9873838399966895	0.2522079354965458	0.6415084452202051	0.9520406459774557	0.5438417446522612	0.7145477600002361	0.28468822583439424	1.1746487211108385	0.19692119533529093	0.8206193492585454	1.4617655632824378	0.0	0.8345239509305072	0.31016320069162223	0.2038276098928201	1.5547175618564375
0.6018878128700527	1.554947076570598	0.3697957472384769	1.4969290964968087	1.249769398260235	1.0769040202304139	1.8169452040199334	1.7837834118809996	1.5489160185955413	2.4587967811101774	0.8375728070497211	0.8032297746107289	1.8521001819730047	0.0	-0.4681315573710555	0.39200291227859374	-0.3499028465951935	0.0	-0.686308191699324	2.0994241710584975	0.4864633843010847	1.6113617086583019	1.3086910846806479	0.8540216408257235	1.6722578946173765	1.1757453596062197	0.6742058567838093	1.582860624765475	-1.3517133505915928	0.39692409282295554	1.2227393817196057	-0.6279540765482098	1.6944218922753889	2.0158230471028924	0.8411720716946708	0.6153329338699073	1.5097321369530037	1.1525379334045553	-0.01846049894103658	0.6171007231313446	0.4950039410302301	1.1960844756147837	-0.3250363901502969	0.7636346310657691	1.776582668635833	0.0	0.8100028883473175	0.49774488446770865	0.15227452331033606	1.0627393783795542
0.2555956889312564	1.0037568763231222	0.0322305145502856	0.4577021717984815	1.4817426378314125	1.2004127450646978	1.218962199856039	1.9353214877456417	1.1899968145251998	2.010371291273686	0.7208579566664128	1.0519497220688923	1.3113055208889546	0.0	-0.8304989890010365	0.0661208865620939	-0.46130062587023024	0.0	-0.7609835447472763	2.302535844360086	0.6560768822764209	0.9921679609462769	1.4642389495111687	0.30770961394894486	1.2451533383268125	1.514121873360002	1.1792497544461427	1.0692771100131713	-1.7438854850858563	-0.012275539462048254	1.1541277846508389	-1.158988457608232	0.964615552955954	1.6738510274752088	0.5155035950526408	0.9114922823605961	2.0222595425814975	1.13211484736215	-0.680893554158765	0.46464380630633756	0.5061203735205951	0.9106460288733578	-0.6988614262305874	0.4073740124325112	1.695362357447412	0.0	0.6316879023982698	0.34070058842035006	0.0733553669163333	0.3096124302896855
-0.20835757970718613	0.16064258782868318	-0.19014172594981124	-0.8412215080559735	1.1679251339453531	0.9579587503459674	0.22074681507945385	1.5937134163305522	0.6326097668574531	0.829649589216955	0.3586506858870907	0.9739671607423972	0.6733023411503137	0.0	-1.0356905282864468	-0.18091620883671203	-0.47972125323970227	0.0	-0.3744857336942418	1.6974114430950167	0.7652589422593682	0.04636405699158375	1.332856659639308	-0.40332712745593174	0.6906283007661073	1.424920510421162	1.2656245482400292	0.25390445550064444	-1.3847434696621284	-0.45477157227555326	0.7677824635754797	-1.383436280841132	0.001361529110589538	0.8363016985034107	0.06486205506591985	1.0710998711158761	2.0905033113585736	0.8795652890976141	-1.1239264426289464	0.33665548299354886	0.37621033209506066	0.39505071693276733	-0.732743406984549	0.08722602303364661	1.1894702149053265	0.0	0.4311806481691726	0.05546602285730357	0.15936891110681267	-0.28414144328045476
-0.37670566063538746	-0.6398486077807067	-0.08288730334634224	-2.006576712005097	0.6427285820950555	0.5277790867182384	-0.8299718095118643	1.048021213478662	0.28327614144869745	-0.4696640617203742	-0.05686723534407376	0.6869208163086256	0.24541116568020274	0.0	-1.100017859163604	-0.3085933119125482	-0.553560048889011	0.0	0.25348946480137224	0.5696627883237023	0.871133481450386	-0.8352869040762023	1.0419066946756788	-1.2263386512058518	0.3439680700218495	1.1174296617399817	0.8612687667346515	-0.3749270946180462	-0.30919903440139296	-0.7331810273493959	0.22535624866021192	-1.31778671175217	-0.7787615736566093	-0.18358515750865317	-0.41754114079341953	1.0422363541559279	1.8304889928709152	0.5008890268233116	-1.0600546629869048	0.322861156113522	0.2460669482298855	-0.19645798201037723	-0.35032863578936313	0.08787962738965312	0.46622546308356877	0.0	0.39695577791668535	-0.09651900750400923	0.5111762853652838	-0.39952092430917946
0.013991340001949602	-1.1315363801939822	0.327034239737063	-2.741334630296895	0.3690464829444745	0.14354763316564464	-1.5694416832403661	0.661112275780778	0.3836756531985809	-1.2217885044154355	-0.34612537895571976	0.3940313735736188	0.08088810579161519	0.0	-1.0490937604288126	-0.2764586816702831	-0.8295886115684804	0.0	0.8024662394220698	-0.4536104753429522	0.9638314275936349	-1.3214218689433068	0.7565511478641065	-2.017194111026658	0.28162894630825247	0.8586658418222431	0.18554040036324282	-0.43763240004600557	1.1030179073649387	-0.7758033712692304	-0.24639738615778733	-1.1533974016204205	-1.1499812697412393	-1.0128701170321015	-0.8463250330485148	0.7975401091312566	1.4404346097485097	0.15903342054118172	-0.40204846792348364	0.4674019819045168	0.2519386715258719	-0.6986238644867514	0.36581044930869727	0.4542816908868181	-0.19779081637536733	0.0	0.6664284890759656	0.015812396451333956	1.071750674583898	-0.0008403496726717041
0.8933196166785004	-1.2222931691912202	0.8122466516399274	-2.9198099513542015	0.60392344331547	-0.05687485672859106	-1.7984479693964914	0.596253309173084	0.8662951719549928	-1.1223209066575452	-0.43407789389626655	0.24927737043015546	-0.004066496645366953	0.0	-0.8909848695316203	-0.03679022456735836	-1.2881249800099093	0.0	1.0507575409895449	-0.8066787545829958	0.9564471885362149	-1.31181690757545	0.57112626723211	-2.538542901165149	0.29054434514763705	0.7693844565758147	-0.3682624767874312	0.07730091497334149	2.2850164701526103	-0.6638428126394426	-0.4832929400589265	-1.0844536219776468	-1.1423722427555636	-1.416130864019289	-1.1528555752053882	0.3761845645587998	1.056214204409068	-0.013640738214570248	0.6602226808954685	0.7261349779319899	0.44345430985386286	-0.9878441326299936	1.1938287907144627	0.9763022040418067	-0.6279238228066898	0.0	1.213631694822655	0.3285321024529949	1.649806137708046	0.6597858372089546
1.885429168865371	-0.9761363171886934	1.125808204591611	-2.568560156507287	1.2270902825524272	-0.07958579566189247	-1.550303046531513	0.7076902687331856	1.4231078422049095	-0.3716527972935203	-0.3531701917885503	0.28372819083285766	-0.20927124517440973	0.0	-0.6220281893793881	0.4237834163607676	-1.6951378767813103	0.0	0.9919534872998345	-0.3602951748179545	0.7723095028273624	-0.9454092166988718	0.4877597854192713	-2.549015704801764	0.10612304526277082	0.7704063255144019	-0.4633144573593384	0.8191352139392888	2.758092428267885	-0.5477887411767426	-0.43521086641883533	-1.141706475722208	-0.9270648122829233	-1.376970383743753	-1.2685608569849447	-0.07108274221450536	0.6935945405629265	0.025944195197875435	1.73048459349432	0.9776124617166441	0.7597045247110261	-1.0004439865870551	1.8568202802453857	1.3538256894210792	-0.8035420245800688	0.0	1.8190101134857377	0.6609122397300067	2.0204624252208054	1.2133507478172811
2.535231068433147	-0.5154181056675835	1.1780952754954042	-1.8088072526724097	1.8429402743700058	-0.004017189644020313	-1.0199559792898074	0.6751128423675152	1.727218396360494	0.5199089506129279	-0.1747721407240571	0.43046069042920837	-0.5247737033675903	0.0	-0.2566286118984597	1.0240674478778993	-1.7278649341175027	0.0	0.7976215071239756	0.4965184717520593	0.45749836579786235	-0.4584147294906739	0.4779218270791049	-1.943919359540242	-0.2927118886772367	0.7041819911506101	-0.01680760566678911	1.3382026687082365	2.377144495916444	-0.5245095491529483	-0.13086727215417276	-1.163719994566871	-0.6410648675513819	-1.0335425098345494	-1.1239393528478927	-0.29799515264069704	0.30680100349543526	0.22891243900597014	2.3922266928499565	1.0910278429651363	1.0737677425113077	-0.7258084007265736	2.138534444534746	1.4162970961134005	-0.7829282802390283	0.0	2.1639594995371705	0.8622328326339731	2.044891523515513	1.404312813934174
2.5818320871252056	0.06415716834946278	1.0766479540256813	-0.8161280213754717	2.0619892830378403	0.12291950616380054	-0.42150996083873626	0.27652635171395945	1.6434249990617678	1.0922677728675683	0.05933637165145066	0.6036761086331395	-0.7014583776604335	0.0	0.1470586725576558	1.5702297885076069	-1.1967663184232509	0.0	0.6662262813612622	1.1270220441218253	0.20649462834592386	-0.013079412768790053	0.5472330393633148	-0.8536526061302854	-0.6023236728437182	0.5104268170291774	0.7569443188651421	1.4040249038709194	1.3999915609034668	-0.5729203656889259	0.38001980812434816	-0.932058622465822	-0.29929571458189186	-0.5445466287073987	-0.6886801374979498	-0.07378157202713882	-0.10314195289186992	0.49404179591615327	2.4078183024785753	1.0091728097911812	1.2700351383118818	-0.19847651063095972	1.9744861865409469	1.2332376914661436	-0.599168899783992	0.0	2.0079210466429616	0.9107214968044122	1.7411105397306728	1.230391965539948
2.0977953091153876	0.7022674361619768	1.009337438895017	0.19279153172350091	1.7480095384422212	0.32378627501818014	0.11958773265134393	-0.40997539748421896	1.284035917888851	1.193912634081309	0.3438308829691981	0.7539392565767911	-0.4537660206356556	0.0	0.49158104435897965	1.8203362874001223	-0.2046700345366417	0.0	0.6753791332582461	1.0784552449398563	0.24843514891346677	0.3727682850319728	0.7278238068879128	0.38070766904117387	-0.42516040740071676	0.2962303662906771	1.4775382382153184	1.1382123832184683	0.3324042770300651	-0.5943926214437876	1.0376696801965564	-0.36823757254464823	0.14843960068483686	0.00037768938778971663	-0.031218890409167973	0.6566598489989611	-0.4338949406333038	0.7147722494654443	1.8210115638194424	0.7880993178677327	1.3020317237818662	0.4969842811836074	1.4699918182834244	1.0380512948228668	-0.2357545084573044	0.0	1.3405431488117536	0.8967762501320162	1.2681181854317927	0.9087680630355948
1.4086841981648914	1.3199984778147236	1.0755427419115122	0.9797559907681364	1.0636468329610609	0.6260507361841309	0.5734152388969236	-1.0316693912980126	0.8891705756282583	0.9801221097393629	0.6563184654821852	0.858427142925478	0.2668467993119361	0.0	0.6795376976025521	1.6114054135635858	0.880791027966771	0.0	0.7435348076263603	0.372137951404425	0.6596130455414895	0.756317237181098	1.0004660432495982	1.3577502851636043	0.35740091020605247	0.2376825496938934	1.8144333864353472	0.8699121688348674	-0.36100816860781365	-0.517147491299752	1.7299534312126656	0.3629571133702806	0.6873380885277851	0.5658755770645828	0.6587196108711114	1.674412833011238	-0.5360154281326854	0.808332005449693	0.9127906097157166	0.562795489362215	1.199203474204747	1.2186147034373873	0.8356768484694056	1.0304083398225645	0.2967643129539667	0.0	0.4067842603834976	0.9184371052693485	0.8357769324618474	0.7048065939825631
0.8601815579357178	1.7748341035430932	1.206387945550747	1.3439722249205508	0.3115429034677231	0.9629441315315128	0.9302606414553476	-1.2012052255782715	0.6387678356564231	0.7036716581404431	0.9049509786571732	0.8742678580647902	1.1570124849119772	0.0	0.6670110325391189	0.9724785578723965	1.6349553286129739	0.0	0.7195329223174856	-0.5442370625303508	1.2478802528119939	1.1385947525134104	1.2286471566465602	1.8075662075165255	1.382374088466923	0.39864436503313505	1.65365196632429	0.8381393049772117	-0.5029771026597527	-0.3722853061114504	2.2595881973528313	0.9337298585291142	1.168400287918329	1.0879752402176774	1.12772126230508	2.547351780996935	-0.3376496812591615	0.7265005646879534	0.046291635780836504	0.46009708940616184	1.0297008653772988	1.7822418902102306	0.2788174985351717	1.2129040137957459	0.8665580661631881	0.0	-0.41936686469811474	0.9830782192642074	0.5928797043198506	0.7476034594988727
0.6001555211152169	1.888051351763439	1.236229858366963	1.2099164148789745	-0.28349108628047226	1.1470163688673367	1.1259204501094537	-0.7801373270328967	0.541044767510626	0.49573673062855805	0.9431464640616648	0.7204966370136499	1.716519407978558	0.0	0.49724826506957615	0.14075262532402116	1.8267895444199627	0.0	0.5213909104884151	-1.134410445681632	1.6222156725359282	1.3987230670516413	1.1927296429859648	1.7080767317610528	1.9746139945155408	0.6287334290968841	1.1239435598690457	0.982132560354452	-0.2574346163778227	-0.2744169817787828	2.390373761919474	1.0695021498847397	1.379640059438221	1.4185687785363061	1.182087752463307	2.847792046261302	0.061179622796469046	0.46233547683191134	-0.5061207381944786	0.5171644095365927	0.8527449202204808	2.013840105175663	-0.08635738589863183	1.3870792935909095	1.2208645564931102	0.0	-0.8382346064500809	0.996437836306295	0.553840369266953	0.9554101420253029
0.5213459826683083	1.5422165667886216	1.059330589149943	0.688016115784398	-0.6830182646926963	0.9673210676959645	1.0449589012744922	-0.002277547395419247	0.4681545644205045	0.30989882239231226	0.6599199642912187	0.3260254262545667	1.5733973458772894	0.0	0.28886334376717365	-0.5469827125310127	1.541052981004127	0.0	0.2119686280499457	-1.1513834941280001	1.4288865518510665	1.3628853984515985	0.7314131132795268	1.2573953428550035	1.6027258416755892	0.642859197793797	0.4864092531326997	0.9883365839302547	0.030287913192764672	-0.3211578572416067	1.9744544790168799	0.7466745765262619	1.2117002617028965	1.368315643717774	0.8043595577970712	2.404587399085841	0.4082174426773503	0.06013291487732006	-0.6634437885992363	0.6586407821272947	0.6922223193293799	1.8236130145964962	-0.26229575731636373	1.3079142207478895	1.1172644148583935	0.0	-0.7797162424492665	0.8438272953236401	0.599204084849862	1.1097095930363603
0.387847106006077	0.7794180284576065	0.7337360558685616	0.048660452329254214	-0.9737854445628369	0.3525805240697907	0.6096550320337228	0.6532275767717654	0.2898042033764405	0.044021444928644425	0.08233040325787935	-0.2873844172570824	0.7416129444307242	0.0	0.1779802910258504	-0.832585323737218	1.0901817415635928	0.0	-0.04791691064932269	-0.7883339587794173	0.6011999098975623	0.9590578766116573	-0.1053371254751553	0.7296560381805395	0.2942819490672277	0.236040154849023	-0.026825664353349113	0.5586796772616357	0.08647682917795534	-0.4963610994824837	1.077260886623087	0.22361622062627554	0.7799086238386364	0.8320752687368435	0.18010105171881674	1.4205040806492275	0.43236440698095513	-0.3822003991208598	-0.527651887702338	0.7435120617427093	0.5400892065804	1.2601351481445269	-0.32434594529710903	0.8737312854749761	0.5034078129535426	0.0	-0.4179877874572596	0.49302968392948304	0.5443805528376435	1.0131099454186772
0.038052656944965194	-0.18082649881849103	0.4387255121435001	-0.3999937044799037	-1.2183667797247766	-0.5273365561092637	-0.11619066058009428	0.754488597836522	-0.014016746326532464	-0.29819605560611884	-0.5974759992569146	-0.964264492659688	-0.3806241974512885	0.0	0.2420639192922429	-0.676707497283132	0.7829320008178309	0.0	-0.13069929207733677	-0.5092587657486457	-0.5592723493099511	0.32633635129671595	-1.0222729582432	0.31600687479907336	-1.3148394344725574	-0.5301767114454591	-0.32160894949392266	-0.31137047293137843	-0.12152547900216945	-0.6631862875960775	-0.007793121019249699	-0.12567477746483816	0.38521581591761866	-0.09727653241841855	-0.39527698688123203	0.3603439432154317	0.0051848492667594896	-0.7363904438785204	-0.2938887481861334	0.6466318292925358	0.3758694108341461	0.5042391440640697	-0.35094314507439955	0.20480309490848672	-0.398147157689572	0.0	-0.04600504719448811	0.03396529678144908	0.23829796776406137	0.6164658331707036
-0.48788444623808014	-1.0303548646408784	0.317401167700066	-0.47058266782846864	-1.3608523232429888	-1.3179337796621071	-0.9034968748340833	0.17998268227472167	-0.34910418518448333	-0.567325297147742	-1.1089471427315991	-1.4720381926704802	-1.270833666099097	0.0	0.4483654992912551	-0.2705418984895817	0.7165671259309416	0.0	-0.052174697879568924	-0.6970752817499081	-1.5435687742793995	-0.22883353061901576	-1.6204208616019937	0.052636171265255965	-2.364684965534736	-1.323297779257462	-0.44442310191603807	-1.2685448198387055	-0.40764022443989084	-0.661921130257101	-0.8947880162839544	-0.06187724179171688	0.3184520088050584	-1.1258180675100904	-0.678710633116326	-0.3308247295423373	-0.777530168614876	-0.8954394857095739	-0.1417723037246727	0.3231709465978529	0.18375269987246226	-0.20466960487786295	-0.37863252640149325	-0.4450029859531951	-1.1886142907685857	0.0	0.10190568869094145	-0.3751926300702119	-0.3558314815972462	0.03477805901224871
-0.9805951969548335	-1.5161032055792163	0.3386653794346564	-0.19597800261786377	-1.2700509059601504	-1.6763846514714325	-1.45589428681609	-0.8156047447907508	-0.6012480861607546	-0.5929504702709313	-1.2546574178337793	-1.633119742100139	-1.6089606168872521	0.0	0.6615441716997505	0.09096835721267897	0.7378822704251076	0.0	0.030246680338936183	-1.3771764661781312	-1.9398114358769951	-0.4212093845259944	-1.638007061938591	-0.13310721695988162	-2.3328467701326305	-1.7379394465209432	-0.5003361420847934	-1.8138822262440095	-0.54648551019252	-0.44000774759748557	-1.3168767667416832	0.3621326056462134	0.6420070209418054	-1.8900384750596495	-0.6091171461125272	-0.4955089521882329	-1.6461640561375142	-0.8295187728035937	-0.16246164013902128	-0.17535033049620918	-0.03979056878319969	-0.673406968636839	-0.4048164319332665	-0.8676776521528559	-1.5287633379318322	0.0	-0.032904130830379255	-0.6098133298158249	-1.1318420592263163	-0.5424053476630657
-1.2162714648641386	-1.547225557578096	0.3051381219757379	0.19687069582533834	-0.877969874713383	-1.4790327173295827	-1.577684950526601	-1.7623850625733215	-0.7368064749720029	-0.36182916031836543	-1.0220966731381629	-1.4405070639144812	-1.4376293518893302	0.0	0.7146889101442683	0.1940106393666051	0.5927289305199508	0.0	-0.0636928953007916	-2.2042917406076827	-1.6751847718407786	-0.1915125245524487	-1.125984062925233	-0.3139535355822393	-1.3746878304695302	-1.5624875476246478	-0.5575390682808995	-1.6434723848391501	-0.46324705057426174	-0.10908810675362297	-1.2709442631461358	0.84803130263769	1.116051934032705	-2.14647065392271	-0.32199441993345607	-0.33484645951952136	-2.3008775938381065	-0.6079499114564013	-0.3418296432077428	-0.7286719976954378	-0.2826541939731124	-0.8315501302300045	-0.4202516182251908	-1.0285290717945816	-1.3532814816839858	0.0	-0.3376465983779265	-0.6480842907019155	-1.872988132854362	-0.9686848073806609
-1.1120467654626953	-1.202975317716255	0.016326564211497124	0.42761179299211066	-0.28828687175486006	-0.8935181637642552	-1.2971356181018954	-2.245654600872966	-0.8199844881717105	-0.0810496731839953	-0.5746862179985402	-1.0641115903881389	-1.057771270122442	0.0	0.510231942459185	0.029363520980832978	0.1469194060591347	0.0	-0.38795401468764407	-2.7024751197770787	-1.0303559302079077	0.22946599005547663	-0.4252292128729863	-0.48454020095454603	-0.196347963222063	-0.9241201673293679	-0.6052475116203434	-0.8703498885434932	-0.2877962893120189	0.12479916687035221	-0.9900847853263652	1.067709834453789	1.3404892658530292	-1.8950071439259564	-0.04378417266183259	-0.23405004281299596	-2.5517023405577124	-0.36470166310329044	-0.5880124106584418	-1.192456920944106	-0.5127550252888203	-0.7370039594756859	-0.43299968485837953	-1.0473802652292101	-0.9070159339527111	0.0	-0.6296302395212335	-0.5596309982294233	-2.330625595379192	-1.202143697954828
-0.7726259832316806	-0.6521020497396333	-0.5380127317199421	0.332825164162952	0.2461722989576833	-0.2617330447980897	-0.8502026517557695	-2.1119323506340475	-0.9361011768523475	-0.04777693529255513	-0.12942925535784428	-0.73173716181549	-0.7633930690077947	0.0	0.09380085282545995	-0.2243762315242395	-0.48699303803658206	0.0	-0.8053779551338921	-2.57300034239776	-0.42400423122109276	0.46176065178427284	0.05052361511541595	-0.5714247028816681	0.44695779638663924	-0.20729436229870032	-0.584087210773283	0.03517900304956175	-0.2370814104344833	0.11381412993544994	-0.7615674130658542	0.8918499984734711	1.0263761410017924	-1.3533604140854696	0.058602702301868384	-0.46784624965887833	-2.3727605716983455	-0.2224567629567989	-0.7795747924663087	-1.4385874943220567	-0.6779682284171532	-0.514261280995425	-0.46065606497825046	-1.061967718307966	-0.5680939764738311	0.0	-0.7738707007581477	-0.4343178486291749	-2.319878682295706	-1.2813328188237707
-0.4088274393130223	-0.05366198529960371	-1.1189564363143365	-0.038167579136082125	0.4705710660097486	0.12443214225910863	-0.5239933088367253	-1.4993414007290162	-1.0953323182103543	-0.41148062731025226	0.18591023174180632	-0.5662922000738092	-0.6304116194109758	0.0	-0.3479981928134088	-0.3423681179956516	-1.0096061715279097	0.0	-1.0635815340653083	-1.8563250408015377	-0.12915993822391914	0.23697558098236585	0.07954019161905308	-0.5121852897067464	0.26383340324842036	0.19678055369017722	-0.454946680637297	0.546115103772288	-0.4244686894253944	-0.10899783105955817	-0.7237111438645693	0.46932417306111607	0.2092682730484584	-0.8030170617615192	-0.028613143969730373	-0.9985404894407603	-1.858195132876992	-0.2221457028340295	-0.8156654752029009	-1.3883869517042853	-0.722154851699976	-0.2725685402926338	-0.5026166501528156	-1.097344904754057	-0.5775235314205233	0.0	-0.7414034881106718	-0.31822364492986643	-1.7983946374613473	-1.2561040342416694
-0.20175519742159445	0.4908535702438729	-1.3831213123058543	-0.4582279048727065	0.29266704861530535	0.19630653313937677	-0.4623158269015547	-0.7061591259917742	-1.20897532581578	-1.0170009076340023	0.38895817972623764	-0.5012820489098968	-0.5137363673323734	0.0	-0.5750551234829544	-0.22041118329109594	-1.1358490567150845	0.0	-0.9651111409644751	-0.8595622738714254	-0.12544414265035872	-0.40185303610836115	-0.2404329120799563	-0.3289825305199547	-0.41381456778419057	0.1342801809628593	-0.24955085789703385	0.40994756346155414	-0.7507054853415636	-0.33365844077644274	-0.7918285041536204	0.10694541150856855	-0.749658327252402	-0.41575947324801565	-0.18556997925638052	-1.5118150308623983	-1.1361789753395186	-0.30469333721097436	-0.657119618678482	-1.0441701372369478	-0.6197084805919821	-0.06018155821621133	-0.5263365141501808	-1.0550517759534253	-0.8669722420205894	0.0	-0.5882830496559147	-0.20924782634274258	-0.8982537083181673	-1.1414933893122459
-0.21284496789653012	0.9187667010522242	-1.1381591846568049	-0.6620914776771054	-0.15653284781057006	0.11331694434837733	-0.5706059366919889	-0.007605226081137367	-1.1653268451061451	-1.469079322361205	0.5753094456184566	-0.3429933821049982	-0.2305738265228992	0.0	-0.42419919406451023	0.04855056745961896	-0.7912212025700904	0.0	-0.5135219820491986	0.06535348394726456	-0.18123929934396885	-1.1087129707726389	-0.5891494841638647	-0.13024828753726347	-0.922443159739813	-0.23727981563350375	-0.0646892183378736	-0.21361301237250258	-0.9662553152856606	-0.30922989848888477	-0.7641918521743165	0.04455794448703125	-1.3819299026373715	-0.17948631916390267	-0.26535287249352835	-1.6602504647407847	-0.31393358939838045	-0.35703095549645775	-0.34797413498495844	-0.5121177289403358	-0.41012443985048624	0.12126594402572424	-0.4898417276468302	-0.8294465797419426	-1.1096956027133145	0.0	-0.3929491417804859	-0.10492140288242516	0.10649685900883006	-0.9316110697688237
-0.38859833462877913	1.1658819429566867	-0.5152725422299871	-0.5028195285644997	-0.6079463539499745	0.10855276315095255	-0.5934096744826693	0.46081123083309106	-0.941170695295124	-1.39290871310939	0.7907991660282485	0.0630130203648739	0.2391434019528728	0.0	0.09122523367683376	0.2407952737828164	-0.16475084097939913	0.0	0.07031449865471702	0.7168441727798972	-0.08305307755555373	-1.4556193296198776	-0.668917513813182	-0.03667437525652372	-0.776146412781749	-0.5822162354093107	-0.004646357714030891	-0.8876173625111583	-0.8598262719143884	0.08154372167543833	-0.5186217766170145	0.29211873516578446	-1.4025478208416151	0.03383446313687259	-0.2034039089762315	-1.3308710057535453	0.5156538044911655	-0.28989694423709367	-0.004853569933931915	0.0082687709692451	-0.20120915273641585	0.2669343283999872	-0.3865733074725755	-0.44510602994896714	-0.960480674782696	0.0	-0.20770878685948574	-0.04446954912238106	0.8930196936660298	-0.6507357002282312
-0.6297320535535161	1.1639790721784715	0.08806976295604826	-0.03286620333248458	-0.8204716492148129	0.2992926043410707	-0.3155045369217516	0.7046900583129013	-0.647363184895448	-0.7090005228764719	0.9563729211445969	0.6866788055455446	0.7070683560914822	0.0	0.7747238931456061	0.1641629109037446	0.4131999382271415	0.0	0.4781212527439335	1.0857493706725976	0.17783882294514922	-1.218619357794386	-0.4152211788691262	-0.09181095229538067	-0.012308940525991434	-0.6199733628726601	-0.11224212819072762	-1.1942968762403858	-0.4278100384000694	0.7333728525023341	-0.13868283790605856	0.6424433076966629	-0.8767921514531565	0.32027274762075836	-0.05174563170497088	-0.7359662867249407	1.2365742888085387	-0.09389191091805521	0.23100941414555123	0.28973857181464596	-0.12241807305302843	0.33545964690522323	-0.2709211578057026	-0.08513086042016342	-0.3144703776465298	0.0	-0.05271922945339662	-0.09243019584016454	1.213675690050625	-0.382868052508732
-0.8541128254131847	0.8925659028809897	0.2737013470582185	0.5310307671293935	-0.7118299152923566	0.6047271964086642	0.2557227218239762	0.7937573469596442	-0.45820917084710466	0.2820601108131862	0.9157697146177376	1.30385474398298	0.9205180031858852	0.0	1.3425561354871143	-0.1976138927615565	0.6764328843574156	0.0	0.5045685659074417	1.253892246314522	0.40786397321353807	-0.5312196396830878	-0.02162821729259023	-0.230904462016652	0.867916910483967	-0.2945735128437723	-0.335393950355759	-0.9837022046727766	0.10812394525007504	1.3788934168047777	0.13616710742005342	0.8387540899077514	-0.1565336449571186	0.6351852835166145	0.07788200763395389	-0.25970213649259305	1.7003289856428772	0.16166791596990313	0.26388180533084926	0.18556356489517042	-0.24574490834166995	0.2680729961468713	-0.23167629456358876	0.030758640207861523	0.5992346376833088	0.0	0.061815511867676566	-0.2692010545167256	1.0004104664998783	-0.23936254449410815
-1.0084414736105134	0.43964762647414013	-0.06941279399109823	0.92997648469891	-0.3757777329429385	0.8238926291604821	0.8634099903343122	0.7832369018023838	-0.4736943277476297	1.076916609956633	0.5734012735820575	1.6362025126927404	0.771432018004555	0.0	1.5692875298674116	-0.6607626418316613	0.5686891425227576	0.0	0.17013669555479646	1.2670738989844723	0.3920041974038254	0.20255385327436692	0.2286478605313041	-0.3339249518679384	1.2942997438704524	0.2212930626672217	-0.5517902431187092	-0.4208467244406419	0.45233528450748917	1.7545215507525143	0.1011913059017141	0.7630662481016297	0.3588738580072688	0.8102934932685637	0.10929098160427872	-0.17676959165546766	1.7762793537013892	0.37989685672453144	0.09922441656164246	-0.27514597251584766	-0.5248241953798026	0.04862521677711951	-0.32329724226557033	-0.17164203930360994	1.3557050446412686	0.0	0.11990233603558166	-0.4932183191239939	0.3983689358228869	-0.28095156341811683
-1.0439257776943238	0.0021474207630117824	-0.6718283284198715	0.9979283693992208	0.004414952340371712	0.8026073336878009	1.16058123318836	0.6871164518977316	-0.6273308761370789	1.2909750877146242	0.009451554330878078	1.5402315425372604	0.39336260440850324	0.0	1.3983501122685198	-0.9567847447226125	0.24008344297374917	0.0	-0.30391586315359964	1.0992679478947378	0.09736020601529838	0.5764219389020706	0.18685828613891775	-0.31971725499915954	1.0444518112956616	0.6645923510073081	-0.6368588067694935	0.1683290396682198	0.443050364933504	1.7540704406319156	-0.23347225049395107	0.5039109434507554	0.46655174940053945	0.6863246269165517	0.059030550904997973	-0.45485820100046476	1.4349600622487773	0.49621115047453407	-0.1533085130923042	-0.8742922650992592	-0.8030804557219001	-0.24788710851635629	-0.5069267778554365	-0.5318572355702741	1.6072336819398627	0.0	0.10967588002055823	-0.6033988327835053	-0.2958433370662617	-0.45676576948720055
-0.9072668189211921	-0.20382416652423946	-1.06620022829861	0.7375594611617404	0.2698539608421156	0.5552493965200611	0.9521654972675533	0.5021677956778854	-0.7232084165176689	0.9013681370957396	-0.5311846761252871	1.1055885894917168	0.06493718625395851	0.0	0.9548106767467611	-0.9096284686565749	-0.08355761024775758	0.0	-0.6463166660099063	0.7265969127742817	-0.2737204331413784	0.446988013339023	-0.05527000682513066	-0.20471541173233124	0.37446408996022285	0.8493931543008808	-0.5336444338666888	0.5191582114365112	0.16125782443832354	1.4667774530883295	-0.622051803423964	0.2618767450836322	0.24878913753586324	0.26123894339241566	0.014577583497324513	-0.7878966474895044	0.7981763533860492	0.5054056558684374	-0.34034536028684303	-1.3035657969607233	-0.9002096022544426	-0.46995401895820343	-0.6558717053359754	-0.7484924025796322	1.3025375673888513	0.0	0.04606279409989109	-0.4676997942100427	-0.7697512171585957	-0.6178521482544027
-0.5768966350743175	-0.07729106316422078	-0.9218113799224549	0.3050600001612122	0.3520526479213446	0.25065569421388967	0.34990966097723647	0.24338080119955338	-0.5830094920130088	0.24578903893141876	-0.7832887939649132	0.5899150060264929	-0.000973710443187935	0.0	0.4599668519705863	-0.5533626187793218	-0.25149363045815865	0.0	-0.7056544663795107	0.2243984382748836	-0.4306373884764163	0.015702359209212452	-0.25314101448457277	-0.0793385544378072	-0.21024099812630292	0.7529969890664268	-0.282827610039184	0.5644787124483787	-0.13861088273733327	1.085445682162587	-0.7489625867560915	0.1788219208888722	-0.03254462661085456	-0.2623294102108239	0.05659920263254511	-0.8315336246132178	0.10405492049196947	0.44538670623601434	-0.3566510842946098	-1.3307663714192721	-0.7281550239469186	-0.47311295637146833	-0.6348725387387193	-0.6003170676694803	0.7057013324771669	0.0	-0.023210229776694298	-0.10245982381637053	-0.8406281924670269	-0.6073064905421515
-0.11725171316589217	0.2839497084996809	-0.2867165882560067	-0.0783671168928888	0.270509148378414	0.08208950324762675	-0.2765264191271177	-0.045274827768222156	-0.1899846014036287	-0.21370531159494968	-0.6377382249082065	0.24078626379130708	0.18974973765785014	0.0	0.10834147771437526	-0.1089814234965029	-0.25357442585048673	0.0	-0.5250786320200569	-0.22145564384634467	-0.22613256607023977	-0.3230027469461539	-0.2126370600230055	-0.02383861696357747	-0.3427494088146012	0.4884771845568095	0.004171598093712723	0.41880114432836657	-0.2195553156539402	0.7649041087495825	-0.460955668881831	0.23205778279709977	-0.13785111384814808	-0.5773565811932935	0.1901580776375232	-0.46025913550595127	-0.40519078864792796	0.3617487331885303	-0.2089449794845982	-0.9331104808695907	-0.3569675119507414	-0.22041201944778857	-0.40126917286200253	-0.12698654079705682	0.21058542925242274	0.0	-0.042812355821989535	0.301219709325296	-0.5354495286594158	-0.36680320768894054
0.3120301791897246	0.6240664404960036	0.44576852272388434	-0.2382181689764577	0.09480870198013266	0.1293936556488275	-0.52980443978174	-0.3090492704591429	0.28824925177352023	-0.19110730083308464	-0.21580945379998673	0.13942074845016134	0.43931091651476645	0.0	-0.014864550707958557	0.1645528909217635	-0.17304213045247402	0.0	-0.27943773540333494	-0.4201087506067466	0.21655160203797982	-0.2569123148667396	0.05650820397863309	-0.0364049579805166	-0.037104577031030476	0.21371668759885762	0.2117305847718641	0.25995022891232367	-0.027573450407010227	0.5394799042304677	0.1115449377580101	0.2767214716267011	0.003202602419257919	-0.4616220789477349	0.33879517623827327	0.14738270391954458	-0.6054705935239594	0.2869777735524014	-0.00531249097326696	-0.3068920376849636	0.023185257477355985	0.17569812165492618	-0.049539892611727206	0.3811313531164039	0.08483859209630212	0.0	0.010971489144047619	0.48923461950119096	-0.06048860031343247	0.018932608214541007
0.5293218837819074	0.6840933066677035	0.8266653519052048	-0.12761535623858333	-0.0869290662348016	0.31928306170196796	-0.24512527871022471	-0.5067346478664546	0.6231761363048485	0.2627889521767013	0.21957606415734976	0.18063750417933772	0.5368965602187044	0.0	0.0652564889530682	0.1434379248120431	-0.08733112380835886	0.0	-0.13037413076133175	-0.31984597952900956	0.5905845770685411	0.2356580217370598	0.3579569943816816	-0.036849121385727795	0.38228416380641167	0.05183907282910064	0.28536210172055154	0.21232283345416858	0.2904004845722157	0.3520149850013679	0.6404057016916045	0.19573513160086198	0.2893461204020622	0.06968193818355016	0.40341257222369886	0.6542711281413874	-0.5428021394569711	0.24647084305453712	0.1263052135127385	0.2586722306346546	0.2267359952293432	0.5113792135761354	0.2440293152317024	0.5924665934580439	0.31668363391482296	0.0	0.11186032001406561	0.330835389616489	0.32358669667515416	0.3751708925789752
0.4517636071597361	0.37452487929825135	0.6830915617105042	0.15698449840106937	-0.18363259483466685	0.5040376706050833	0.3971819818407942	-0.6182422953940299	0.7008998724099404	0.8317015622471117	0.45144384725963094	0.19494991388238453	0.43715281723296856	0.0	0.2728037988813192	-0.08199182822994316	-0.00732936250114025	0.0	-0.10872806196252013	-0.06635427908534354	0.6448523199085092	0.8806413847994363	0.47751373861681945	0.05443325304331289	0.5768955996633849	0.06029405438113073	0.2560771560972007	0.3025044180898426	0.5203131641521515	0.1536099002688358	0.8319569990144637	0.026538258088399148	0.5612006327626967	0.7535909276048683	0.3373383755792901	0.8221315588069238	-0.3803501087635165	0.27238151490671214	0.1340783780519183	0.560553734006353	0.20031939294305803	0.6193889442975229	0.34427355370094403	0.39133565137474835	0.656557775416466	0.0	0.20582077372123583	-0.05805387222607104	0.4496289893186412	0.5507418159357163
0.17202077565741017	-0.1531169719766321	0.24137194118292918	0.42914675419020937	-0.12246611260308803	0.5828123963227294	0.9865473536608809	-0.6341399256158928	0.6075878496554272	1.163784181303703	0.45232909870801935	0.10720806663217942	0.2886538302648193	0.0	0.5402216788265636	-0.27608252885344414	0.10047556877698519	0.0	-0.10722262491403438	0.08948178756050539	0.3871421089444531	1.2979388401294545	0.36229841100703253	0.22868800425267838	0.4610484766492367	0.2330320484395224	0.20937233329136282	0.4827444284414356	0.5528542486846693	-0.021976122628560087	0.6317815449667951	-0.04986500036965646	0.7212435373991274	1.2240853246856358	0.17883781308798485	0.6791322515547709	-0.27739123397266857	0.3958065964436682	0.08094641447490881	0.5906318487842486	0.05910721525624522	0.4806326077388744	0.2574512107470455	-0.01882622540673968	0.8085132997480294	0.0	0.25737247022256526	-0.3645214667258017	0.32820291441141924	0.5096151332662687
-0.08501654754252637	-0.5915288466024596	-0.055670310739307824	0.5090101211770384	0.10915766044816692	0.5618051958548187	1.149073953899368	-0.544838823798695	0.5500021993309645	1.0890541913525782	0.37380404082151053	-2.4091965082336735e-05	0.28991424575889896	0.0	0.81893832524285	-0.22660215076583756	0.24249618906864354	0.0	0.017902741776086226	-0.0217192457898383	0.0842835993071813	1.2476363424522972	0.16233810343447524	0.3716913428986403	0.23018006130965918	0.5034132677371839	0.21941442852969104	0.6713143575190303	0.45476959527749783	-0.07899350033496971	0.24919020879405054	0.13979898265779647	0.7662076466060876	1.2227129055304267	0.018151081345652038	0.4706358581170067	-0.28300074733134845	0.6099188823831408	0.09262558107483457	0.49998820392225873	-0.0017718943874613148	0.23666791530422684	0.1277902746568462	-0.2590279973664428	0.6309896149755303	0.0	0.2785135247473367	-0.2901521140312607	0.11922018668525318	0.33573626809341406
-0.11470139040723473	-0.6694143200534189	0.09777421219949115	0.3175957948128933	0.4236337753306031	0.5095555041764672	0.786691595224953	-0.34511163986379	0.669754904235891	0.6858666351955489	0.39390432564894606	0.029836939010684335	0.49608026617428425	0.0	1.0457663576228056	0.10287286533420005	0.3537710013681383	0.0	0.317171635766877	-0.3465250640183948	0.04982486825944113	0.7669466787706862	0.09953281866734098	0.3426221936167072	0.15025768896231712	0.7433076924657276	0.2922449601796869	0.773341961396909	0.38722752806732436	0.040276984169145456	-0.013075877745090133	0.5864336726688228	0.7267985408900993	0.7437288646914694	-0.0723958498733538	0.4389848160780456	-0.31489131397048403	0.8329237690913186	0.24937420634154625	0.45174849123332345	0.13782726512315327	0.0874399473561627	0.12469166131829615	-0.06779252929254136	0.2141341856527362	0.0	0.3104865711684477	0.2162591008750152	0.012242728338609846	0.15401121851308386
0.11045640461783116	-0.32565561890425043	0.6164197600091538	-0.07831273869943371	0.6446132658355948	0.45830151523405754	0.1289117229007247	-0.050521323634355644	0.9031774053037731	0.18186116847913822	0.5499733571361537	0.26747754927700657	0.742801424987744	0.0	1.1161070535695734	0.5415793235251791	0.3308714022932479	0.0	0.6888565832829897	-0.6288725833501789	0.38136295418998295	0.11935859253985576	0.27084569591361607	0.09388616122507004	0.3036914471792624	0.7878675557145715	0.3577770448257718	0.6924936962867326	0.44573618568501583	0.2658282177052693	0.010394632791841519	1.0485901244713647	0.592476613670112	0.026684120022593103	-0.09014388878204992	0.6132729378067792	-0.23317834114249728	0.915736354149784	0.503113511401769	0.48049811234712597	0.41643899901180564	0.14295940331382817	0.30206833941354777	0.4790510383237962	-0.20376541309248625	0.0	0.3703511728951575	0.8810810055606598	0.09507675210654815	0.034619596934744604
0.40496760948650695	0.24715841536113853	1.0712033417581743	-0.49754978080401696	0.5955571123832043	0.35023091988328064	-0.43206068951889715	0.2931349794971319	1.0120587366506337	-0.2112937962325033	0.6993184188897117	0.5990126077051451	0.7585838559516948	0.0	0.9139214023066766	0.8225979517454903	0.12017677415568828	0.0	0.935225290101077	-0.5896647947032362	0.8582242633587824	-0.38975691716751654	0.5490692272899925	-0.26467396006381827	0.5115387417819587	0.5104481861064195	0.3195155155821764	0.36637910228334125	0.5609796377831808	0.4102485655119167	0.2341761654787395	1.1878539790131046	0.30612067154710804	-0.5918250368314529	-0.09795255860349847	0.781095206527807	0.04609159704691065	0.7142890561566071	0.689477593074533	0.4718215181325423	0.6206720219116305	0.3368103127958756	0.5406304398741343	1.00166031810884	-0.4083272610511433	0.0	0.41099842448285645	1.2628627988839236	0.29803476092287773	-0.04238463883011712
0.5006550709430483	0.7151845658311607	1.0141474390879799	-0.7411966141848337	0.22569109376816915	0.08716322864518479	-0.6036588061920839	0.6216036133286346	0.7776144613258901	-0.40695452248164093	0.6474884432432627	0.7810321710027286	0.3808529037506544	0.0	0.3966040215608172	0.7604112972673208	-0.21492279996932542	0.0	0.8936787598896745	-0.1401629372059041	1.0922079275060006	-0.5941848357309276	0.6690228506135127	-0.5191616069989168	0.49306582847274777	-0.07723774318068645	0.1314023163868112	-0.17076581272067431	0.5497700102620251	0.2909329277760485	0.408390494834082	0.8072348862118617	-0.15840711169370625	-0.8691179456834479	-0.17133690325831785	0.667989211871322	0.47694699195224366	0.19388555009906003	0.6369736007901896	0.28052713614108693	0.5422298500865628	0.47005709449719646	0.6269578493243122	1.0944816083625086	-0.34793532317437764	0.0	0.33989829938934446	1.0548236571092309	0.45097766988412646	-0.1378420829543371
0.25949112271338703	0.7955329819799578	0.34114383547972355	-0.7050951906796615	-0.31868990480718273	-0.3529928595603686	-0.3713234181253016	0.8785956135347133	0.21205442853402082	-0.44319948428756867	0.3421891620838397	0.6182176128023479	-0.2979637646172777	0.0	-0.3279159522607149	0.37447027362040636	-0.5138348876388539	0.0	0.5487483417966995	0.5292279602310328	0.8266699188096536	-0.5277534438157567	0.4381710832493715	-0.4960149309706684	0.11968541661378077	-0.7741505529904643	-0.15115600695123324	-0.7466874547501485	0.27969816034035405	-0.11997485853640491	0.32955925983132706	0.020339393196195907	-0.7089597555490227	-0.7731575419691741	-0.3402308741880309	0.18159642735978113	0.8974957281947191	-0.5063039151926673	0.29976577399955623	-0.10851594491015916	0.15353195627522223	0.3602753872053902	0.4184356479746782	0.6477470118474454	-0.15426510792092168	0.0	0.09528824852299925	0.3247152586392127	0.4134044655533128	-0.26777045459027
-0.191818704657771	0.4065583388121648	-0.5876359375352262	-0.44349195211302816	-0.7530352823910117	-0.8385653783797994	0.022612751791267503	1.0341281001340434	-0.3889984802292333	-0.412376078004531	-0.035330861728424943	0.12749339944311394	-0.976170149105025	0.0	-1.0096852116152852	-0.12397859747825536	-0.6222267356767638	0.0	0.04589861392365346	1.0569796599266648	0.15528725965999673	-0.3466941181557789	-0.0935265952477104	-0.1953100247801474	-0.4583875806264395	-1.256497171332248	-0.3870570896244474	-1.0955665557663732	-0.18851787892124763	-0.6384772642532002	0.00412704509067619	-0.7847083590840128	-1.1344244492714477	-0.4644520817573786	-0.5689905814710542	-0.4797818383329427	1.1192897762875111	-1.109969730251231	-0.18583704303097268	-0.5162905642023512	-0.33353156899965114	-0.010914189678854908	-0.029662217280762803	-0.03787916172078748	-0.04595449842091478	0.0	-0.27614503832857507	-0.49081300504857195	0.1856969624729516	-0.36209847062400036
-0.5236029126272883	-0.30801036637096096	-1.178488918751271	-0.14160270449962103	-0.8302105888745794	-1.1313206446375033	0.27096291297437103	1.078113677373962	-0.6207036559256921	-0.39858964116923845	-0.17976791188834026	-0.4475363316798856	-1.3505540803940774	0.0	-1.37626153745342	-0.4714375222914176	-0.5038805985644152	0.0	-0.401197771489234	1.1447043384203197	-0.5180491843165429	-0.19394715507755447	-0.6448471167046022	0.19056865545296794	-0.924654503149878	-1.2552605221956907	-0.4312204480480772	-1.0010391128419955	-0.6078380405002457	-0.9669864867107278	-0.3662130657578548	-1.1808480135133135	-1.2221476247898673	-0.17191525925102452	-0.7853443836728033	-0.952776518335274	1.0314970957878886	-1.3412298403484197	-0.5737786414842171	-0.6736479601733775	-0.5876885148954563	-0.4649876743615847	-0.479251706166207	-0.450178860379311	-0.18968084989715425	0.0	-0.6113930439075462	-0.857623677934074	-0.0807426257919019	-0.3132755385360975
-0.43790620300107586	-1.0778781230562062	-1.03350771219366	-0.007662214612511306	-0.5211520026376437	-1.0465371690822092	0.2183573423593386	0.9971860819449703	-0.2636966516053274	-0.46542242030188374	0.08916969159057588	-0.7981070245847812	-1.3271606841296213	0.0	-1.301961735596775	-0.5235068738004013	-0.271700527438731	0.0	-0.6438532490209716	0.7538787878578527	-0.7646427220924101	-0.11421361129704592	-0.898454732123468	0.39748725529816253	-1.0557969342642004	-0.7440670889887558	-0.23528522768422594	-0.46255678657493393	-0.7128732101471567	-0.8958768915953299	-0.5631039767847799	-0.9851095845021592	-0.9217861978293556	-0.05331349412526342	-0.9311509366700665	-0.9830205532381046	0.6551988283183778	-1.0893798708784364	-0.6706564482751431	-0.4317878116743767	-0.3913419250047231	-0.7431296196137892	-0.6680454435604671	-0.24945331359711526	-0.6070309885980412	0.0	-0.7203268762006474	-0.5112623053450721	-0.18879903608413043	-0.0830072897905282
0.08568274519403883	-1.65145607722339	-0.26825894759407026	-0.1473150425926338	-0.06304593804605274	-0.6137679348083108	-0.052037552763914044	0.7629437175879414	0.5130531735143804	-0.6709174951363218	0.6263116772114844	-0.775787913836645	-1.0734272861790701	0.0	-0.9116250555379036	-0.3447726288512039	-0.10751718038318256	0.0	-0.6805613055865202	0.12704580074658348	-0.45745287204529494	-0.07317153862677997	-0.7382285756172853	0.27058742993177104	-0.9087939458051429	-0.0019809129384361413	0.09879178225724151	0.23934542882240847	-0.4290506637349474	-0.46991001122082454	-0.5460247504140916	-0.39414962544067156	-0.42816252115269626	-0.12772340615075317	-0.9947617332021221	-0.6383877332595248	0.12087801204665749	-0.49626888536084723	-0.4787345362699254	0.07889455723550441	0.17127700145884592	-0.6967950874620876	-0.5016956834584133	0.44172724064064983	-1.1724861075694613	0.0	-0.5234693765097965	0.33114518001740484	-0.048594781670233345	0.22120973793313312
0.721328430674205	-1.8988386716971222	0.5250627527120327	-0.49916526515898124	0.18085090922514732	-0.10727291718815435	-0.3132426151130875	0.3536717511568329	1.2053082173210783	-1.0581052283145902	0.9855753041960448	-0.511522290145752	-0.8755550165271423	0.0	-0.5319836566830602	-0.16118173273466713	-0.12763353231013602	0.0	-0.6361776980932203	-0.3789004965427101	0.10798033603585395	-0.04478064114373477	-0.3481849225654658	-0.12296368188968305	-0.773047377399341	0.517831526526653	0.3546013405859399	0.6584554801721008	0.040556711718974174	0.008200695773149204	-0.4993595575710169	0.1274533228013648	-0.09945221921510931	-0.307878940410247	-1.004190083007481	-0.2878702555343737	-0.4077148627783744	0.09905352559691807	-0.214495408540061	0.47949828851585496	0.714104211632178	-0.4148507939648285	-0.13604302589447098	1.0704801931861399	-1.6861885409693127	0.0	-0.14026523304450345	1.0724196624139812	0.22955842935640797	0.3753313585117505
0.9781481987567111	-1.8300578910376664	0.6626085988256243	-0.874665836507026	-0.03221048298704676	0.09972886661616753	-0.3865037726733942	-0.19980468315342867	1.27091749177841	-1.6034187703282	0.6912352618652039	-0.329143272702874	-0.9172035821139964	0.0	-0.5033386571897116	-0.21067531657731986	-0.2970815321860734	0.0	-0.6597524396342935	-0.5270260088280038	0.4012946677653974	-0.07799778694724248	-0.09164406320867297	-0.5342820854788057	-0.9195012160621415	0.4511625707713071	0.31463278862434574	0.43705191915629865	0.3303308419449385	0.15774127600929017	-0.6851602922578496	0.13796320218073277	-0.24424425835569305	-0.48992402874581503	-0.9934866359885988	-0.3449731384677842	-0.811468613812619	0.3361048687400523	-0.17860595808490545	0.369681439976776	0.7614077769376885	-0.18590256403325306	0.11915269222373548	1.0088838038449028	-1.967607528555716	0.0	0.14966237114581113	1.099740267837078	0.37689309835996054	0.1722423102073588
0.5239858952785985	-1.547790276719259	-0.15710299759137952	-1.0780582777527976	-0.643683873963273	-0.22703722724389086	-0.2788077389554418	-0.7839901039221814	0.4817457383125649	-2.166583061143794	-0.4119329056517748	-0.5063614597615265	-1.1526774139417104	0.0	-0.9664454914352335	-0.5914638796996011	-0.4611142656442855	0.0	-0.8172037203775051	-0.3383262661074463	0.030598349574246158	-0.27664245445489116	-0.2527750858709483	-0.702137935439343	-1.3510611175199425	-0.24730385835222074	-0.1117210259014046	-0.4553313583573723	0.1576947192137521	-0.2264979388633986	-1.2118999095572995	-0.5021810567105067	-0.9145819946792554	-0.6257173837456482	-0.9737524796166318	-0.9548365751599874	-1.051504247322977	0.028773476800850423	-0.5564514087479152	-0.3913870828961003	0.050104558054528986	-0.30801334274110537	0.012819483080631116	-0.0037174693188256674	-1.9200319538728428	0.0	0.06615141013929737	0.17993358032371468	0.1296434389266458	-0.4262823040281114
-0.5684437292053844	-1.18424603082018	-1.6210788823927953	-1.0274569230169197	-1.3166154768934917	-1.013558987807506	-0.16211385670814774	-1.2275660746311454	-0.908300709183285	-2.5101312537322773	-1.978599851545127	-1.0554053598191373	-1.3662535565367486	0.0	-1.7667118141738172	-1.2022420250732715	-0.47165709287457563	0.0	-1.0530462745195674	-0.043750205161925404	-0.9632632025001607	-0.702342279442074	-0.8268243422436694	-0.5327431813252739	-1.7653099131453567	-1.2635543683274983	-0.8217358212429579	-1.6647541633749363	-0.47528178299804974	-1.0173165854390696	-1.902963411172592	-1.5439527799622794	-1.8503550360707757	-0.7271348879904803	-0.9311888707203969	-1.8552431924311001	-1.1516840614048587	-0.7339663325660709	-1.2809646074966876	-1.5473587559794852	-1.2712459855513771	-0.8705307388622341	-0.4696037734127395	-1.6419105922420805	-1.5469833090489344	0.0	-0.486489267801862	-1.3731861264932737	-0.584156445719407	-1.2297230564012553
-1.8306920176854402	-0.8578183007349014	-2.9789091921842124	-0.7957658035973993	-1.6568154450061507	-1.89952051961347	-0.21547197414049962	-1.3822092795345442	-2.2975771624029777	-2.412063111673291	-3.3039496848937095	-1.6892040878492098	-1.3580993345160643	0.0	-2.5436411104384837	-1.8030623820147675	-0.309717394294279	0.0	-1.241318174492168	0.10459156918422598	-2.1056679420001467	-1.2789657529775031	-1.511428402861382	-0.16136208706046545	-1.7728551805510329	-2.1071176275686847	-1.5562596905144404	-2.6335035315871718	-1.2725195709736588	-1.8079371368848192	-2.378447717230953	-2.5056358026263053	-2.6214600111950364	-0.8105576808161011	-0.8479311460787871	-2.521928000597541	-1.1508867114596457	-1.638407287044679	-2.052097181598916	-2.5600065897982835	-2.6835240469968054	-1.6619003957738272	-1.092074671232557	-3.16101005622577	-0.932174079532556	0.0	-1.3329277148787069	-2.8697469930946777	-1.5575349522722879	-1.9037292711228013
-2.667251579960192	-0.6506804977421776	-3.5123780835667793	-0.5444933682588278	-1.4781857333389934	-2.4452678447664415	-0.457610724781499	-1.211299571830638	-3.086600175966447	-1.812665011759491	-3.719973190685729	-2.007245716193335	-1.0999936468828952	0.0	-2.947005065686844	-2.1477912941287607	-0.10416189138620116	0.0	-1.2808605660872987	0.021581146876532963	-2.787117268808241	-1.783966146852474	-1.9051489152881154	0.1490442650993886	-1.2065146645021743	-2.3985222274044613	-2.0205760047840324	-2.9139981535822215	-1.8362983383616762	-2.149355580217855	-2.3021955069866693	-2.959734416281891	-2.877456894184773	-0.8377376216672747	-0.7215116418774391	-2.5048340507853344	-1.0612191177137846	-2.3108097236260607	-2.503844941829818	-2.91472510241587	-3.5639739605949257	-2.2774530141936196	-1.5272770651987702	-3.8440342379573043	-0.20561863662497387	0.0	-2.104110298381503	-3.6410503853275062	-2.3837422570274343	-2.1515438202745454
-2.706810935622603	-0.5902075673247662	-2.9790886176608136	-0.3984632809376428	-0.9190966703843079	-2.3895317530768345	-0.705400684233544	-0.8199010846492645	-3.012633776104803	-0.8876849655343938	-2.997219600035338	-1.7731916537396817	-0.7377337712019687	0.0	-2.8337557165299514	-2.10152952461202	-0.02659972813604231	0.0	-1.161251778602302	-0.15614843374663057	-2.6551469352216834	-1.9515849790412083	-1.770436084030972	0.199622420722995	-0.2764898826026815	-2.071203819123271	-2.021212976482496	-2.415905267169725	-1.9230061383908708	-1.821902374835789	-1.6170586962149407	-2.761540159811691	-2.5397400738879927	-0.7112907853328646	-0.5625768010919626	-1.7238883432736056	-0.8575853521873319	-2.4955894789759743	-2.4114475289617405	-2.418985736586816	-3.5194523599626764	-2.364411922997406	-1.5716660082015192	-3.4285717890576013	0.4891641391658523	0.0	-2.4361712770968285	-3.4071792939431633	-2.6647135586307695	-1.8741577420924602
-2.001953304689634	-0.6296334916089819	-1.7339977614825592	-0.3519014858131973	-0.3234766441659341	-1.7895743414606904	-0.6975115764754373	-0.39306274375297684	-2.2561142548763824	0.024579046122699996	-1.486126444412118	-1.0845729971138123	-0.44991933270778084	0.0	-2.3166250054167143	-1.6793794454900883	-0.1415963128308625	0.0	-0.952176151677388	-0.1799749740222734	-1.8278712727523576	-1.6296414169370772	-1.1764041636985698	0.00010616982663680612	0.558382121466483	-1.3612855082110158	-1.545101527898296	-1.4290292926394244	-1.5789450407484198	-0.9658000795875463	-0.5950988394498266	-2.0832641214074394	-1.8134419617255209	-0.3386132856525755	-0.3734142660770448	-0.5212795489679768	-0.5007836356023485	-2.1501840845443865	-1.8064166628038363	-1.2986564854717875	-2.584420340957036	-1.8431436103518328	-1.2598276144250293	-2.2305447987353113	1.0241531530781058	0.0	-2.1671307725162308	-2.3890946163865787	-2.2277747903352587	-1.2058481054741383
-0.9522284953792381	-0.6483256987135023	-0.4604818902356371	-0.2747119655905539	0.02346489512738953	-0.958871085450074	-0.2952786010221412	-0.0758716134168818	-1.2694402693580573	0.6124786312754794	0.09884858174296271	-0.30917159491095303	-0.2922228141713702	0.0	-1.645156187992294	-1.003331794505221	-0.3326922684332553	0.0	-0.7294855225746449	0.12231497435922951	-0.7877344477525832	-0.8869783515902503	-0.42968995304179397	-0.2373543535539914	0.9124737637686754	-0.6109563267206662	-0.7463248577074229	-0.4177347815808221	-1.0651638843783695	0.01149786371790358	0.33594632597466445	-1.2570278385189209	-1.0240245105187205	0.2792363754404323	-0.13065189816076456	0.5603419261665318	0.0235015161733504	-1.422634359198715	-0.9320430883541324	-0.03613037817192607	-1.170872701868844	-0.9551536793632648	-0.8016408572664767	-0.8968275854682379	1.3136999637344495	0.0	-1.4102092143267295	-1.1169598579994697	-1.220869848251777	-0.41016123861461024
-0.020844917680731517	-0.49709759617196186	0.2888650021890738	-0.01584489633540689	0.10315385520638942	-0.25660013642592233	0.38984877888990227	0.12177880307103701	-0.4670439111807156	0.7740949448023765	1.110217646845805	0.16906869154393833	-0.163087955466023	0.0	-1.020603419718843	-0.2255348498373169	-0.371941024200172	0.0	-0.5003613014459692	0.7144727201574657	-0.041642903270549064	0.004470605204368658	0.1436389717251701	-0.24961354660269774	0.7452713764938907	-0.0394201903744878	0.13886086163809752	0.26365528651815334	-0.6397167340694854	0.6863609756343576	0.8649293534680804	-0.5536686403466952	-0.40294853252220125	1.0037608828168882	0.2050589467327797	1.1148161990165448	0.6741415102860513	-0.5511759843338537	-0.08043679909821183	0.9295821446925585	0.18401384742492144	-0.1045317080603415	-0.4026875908211711	0.0253153187653083	1.3361760214055343	0.0	-0.46722696763473565	-0.08513042471644955	-0.030360248948691625	0.2819510772947099
0.5462584850829406	-0.08499584193813567	0.42138893099707564	0.4704513589485246	0.15481301368336156	0.12215766582118467	1.0433545390530483	0.32222576701903	0.004354383505097454	0.6648890860317286	1.32972935489989	0.2122286472694489	0.08255197349467383	0.0	-0.4868218893164196	0.5255322792906545	-0.09069808110268114	0.0	-0.1915266816374445	1.3631203926908182	0.20657677146084014	0.7087584306164232	0.40134560651236234	0.08970817797856012	0.3769843401292939	0.35438965358394925	0.8926710111937729	0.5416422519228911	-0.370747391395679	0.8628778635953805	0.9738770002213996	-0.04928442417451734	0.027727445763245283	1.6046409170712987	0.6520386032661568	1.0947743347624541	1.3503086356484013	0.2409783345924542	0.5721598805348067	1.4337773791645572	1.1049725496418075	0.39914565783659806	-0.11596659876562827	0.3997006933267844	1.1413060500033128	0.0	0.34899693186296094	0.5110896038135042	0.9257155987107709	0.7768978873949605
0.8077502278542934	0.5387562805947695	0.2902562654349524	1.0682258189801639	0.4560496472388407	0.22071334038483575	1.344408126447566	0.6732947002219571	0.27424631215590595	0.5720890326483408	1.03181731541728	0.008658634176392743	0.47614298598433025	0.0	0.02975778037644713	1.1532980133581026	0.4743163731229425	0.0	0.2830778857686839	1.7760395392234063	0.1456976150127151	1.0033386632864782	0.4335011606761325	0.6786271404847695	0.2380842591664684	0.7045950908876064	1.3804226624796971	0.5826294862398596	-0.12433666271889375	0.6563529392586223	0.8997762669339043	0.3492500283774539	0.404571946978298	1.8769938066677259	1.1687397811007105	0.7822407112375068	1.9177130543020535	0.8034089998913595	1.0234182065270243	1.6033603484546877	1.5263426926978745	0.5210385579380292	0.15751354344720966	0.49452204988833387	0.8349436201696996	0.0	0.8628029714810351	0.8007139041321153	1.4026707808097705	1.1041634252716788
0.984745554398241	1.1710796606561962	0.3737086520401925	1.5574594854994612	1.0644330142772571	0.23055266363845994	1.1775951529181712	1.2112812427478794	0.563847682530808	0.7029328457306824	0.7271828848133505	-0.08733963846761914	0.8798232131583701	0.0	0.5812808973843818	1.5768338287760895	1.0761798808294245	0.0	0.9212939705875411	1.7685691504501495	0.16219531399638346	0.8877743125739878	0.43992543889262464	1.252307021144579	0.545140067141153	1.098470513621897	1.5621595643628876	0.6008307148428433	0.26987166040771815	0.37625843094182315	0.9229615214488363	0.7673076422816091	0.8634933880833408	1.757818492345912	1.6457175123282966	0.552201369593805	2.2552712908812595	1.0660482436961574	1.3711198675407845	1.6772740084727076	1.6323426497242755	0.48363113113694356	0.526616383572027	0.6959592731336416	0.5418797111627065	0.0	1.0694316012658605	1.0446942909518437	1.4149041002289935	1.3169796320010514
1.2257240629074448	1.540455099356056	0.8953630649542534	1.7485990815153263	1.7270003898690778	0.3233395059729419	0.7112620645998804	1.7969840618433475	0.9699138238687425	1.037996757769175	0.7811287135683538	0.1608105953397102	1.090343832322806	0.0	1.0904012018961529	1.7288219411839696	1.4103055148270192	0.0	1.576702710708525	1.3520894860712427	0.5184625780133723	0.5613971271535105	0.5467279909219724	1.5541363135031574	1.1464300502654323	1.4616879683488608	1.4701979296249972	0.6778377876957844	0.8157547502303124	0.30190386778598843	1.1472968143018767	1.2310843912543195	1.4030248626296546	1.3625005262990766	1.9424843670314402	0.6103287807012122	2.302234111070419	1.028616856288639	1.6784690570975318	1.7858262841414603	1.662483136165178	0.569998023166501	0.9540094067347931	1.1760405518521713	0.3586191493885755	0.0	1.0601323216982306	1.3916749154788381	1.1670589274541714	1.4054210230453454
1.4744985756296227	1.4557609087849093	1.6592311097451282	1.6013584006916028	2.0394450897432312	0.534495467330683	0.28653873748979364	2.1815338821314834	1.3824012347148213	1.3538218274295297	1.1740656610614855	0.674523236972594	1.0194282300837234	0.0	1.3745094418861026	1.5860901391595503	1.3218274981331108	0.0	2.002598834363569	0.7024976836032946	1.143680880002556	0.2898877858374872	0.7076745215564428	1.4897851329278269	1.645055140386361	1.6057560135124567	1.1832164886079417	0.7300217188056762	1.2853487788637759	0.5068792390298507	1.4339175386851406	1.6363602673668396	1.872483949018023	0.9119303237924314	1.9526730377155892	0.8845985263338715	2.083710493574589	0.7595583339197146	1.8896864747808777	1.8604225049168464	1.7330174963348433	0.8920105112380098	1.2314531372802457	1.7636880775228827	0.3150662845828987	0.0	0.9199274940842916	1.7642379481484862	0.8943329535964281	1.3014687317772902
1.5424651704452514	0.9301155487985889	2.205478957386955	1.2457777061836826	1.7446395310034628	0.7734581211288307	0.19268388599920533	2.1655901603516035	1.5849318408962128	1.3950358739502051	1.5571565200574882	1.0993553252116774	0.7926177695718319	0.0	1.2901663302307935	1.212430807211767	0.9180113095896121	0.0	1.9854789423656953	0.048700977204179555	1.6843450331431153	0.24670112168366842	0.7604459113627419	1.161459946719058	1.694908585302986	1.3983195160926414	0.8118080929923056	0.6320343959050786	1.362112464587482	0.842152567677687	1.5277667940334325	1.8259030175716975	2.0846357663244603	0.5950088088882103	1.661140776906687	1.1242182745315916	1.700334752063495	0.399957648513318	1.8643442969224968	1.7318558548884204	1.793617854372209	1.2918062596409718	1.1284236803789345	2.1012630111066506	0.3630499327505966	0.0	0.6846579771702181	1.9451322790836454	0.725360878107939	0.9721661536228042
1.3154266890149362	0.19584651994108548	2.1599794147694733	0.8925913374640866	0.9483012579312767	0.9331280314909906	0.4813383851118016	1.7430799614866304	1.4451361319384497	1.0681633263879071	1.5427113629055609	1.0620265167683873	0.6685453571973092	0.0	0.8785706730648548	0.770769515994649	0.4989210601599602	0.0	1.4923927271104767	-0.43689734590470797	1.7688260903661794	0.4246140371550846	0.584481101370526	0.7715121832136702	1.2418647794412754	0.9140739326156267	0.4864279381172517	0.37904187541417617	0.8987855778388781	1.0708688003675468	1.2713246625164416	1.704552860531336	1.9579521992796254	0.4585544840485643	1.161505325721562	1.1096710681662643	1.2841930798859076	0.14318799905322124	1.5063211615422603	1.323875194175802	1.7279433205658792	1.449928217894278	0.6097342094791999	1.9515485097266791	0.4006769406338628	0.0	0.3808028835496833	1.780760412590563	0.6514145516380262	0.5161223260664587
0.9134543953798001	-0.40806863266642135	1.5198040192274374	0.6973853331678568	0.08521472498095842	0.9996681753758794	0.9419298336491996	1.124451672025289	1.041185287682193	0.5175465601109622	1.0100075566843973	0.466666186589994	0.8304606407073791	0.0	0.3816294919017326	0.4757716750190104	0.34991158290443025	0.0	0.7360481077117237	-0.6839915881100159	1.2894395088551038	0.663524263376211	0.2310482191575653	0.4779386099505718	0.5389438826722776	0.43545508113640524	0.3302038675899316	0.14405327353873018	0.09481901505477126	1.0452093196280758	0.7414523324793887	1.304811352297452	1.578001042143059	0.40129477665483526	0.6265641196040271	0.8134320079295005	0.9412431879511075	0.17046248257477498	0.8886660798841655	0.7758163871929463	1.5010384472633953	1.12633312094452	-0.055115947352450956	1.4133320891534948	0.32690890844581283	0.0	0.09455000615086921	1.3383638187545284	0.6020034863077965	0.16692501864989648
0.6571677293184621	-0.6117352825020412	0.6739531407657957	0.6730759267220005	-0.34830510819435523	1.073244475066929	1.247608232614359	0.6152296436896803	0.6290487169777604	0.034254349492630246	0.20978056445198695	-0.3838055206016259	1.217881352405662	0.0	0.09665006384458272	0.4996101421350736	0.5420510386084865	0.0	0.10240984571980861	-0.7011284771604658	0.5004546908181675	0.767436307010402	-0.07864280905609151	0.3106012270124403	-0.05352994382160577	0.28808598459301477	0.414165976219377	0.1758758583158907	-0.5586905972331002	0.7972029821753883	0.21134649639601572	0.7650145547181437	1.1371982341401219	0.27755014372076314	0.2484170228630931	0.40774444720285713	0.7097689191766297	0.5609868765383195	0.27272203330355616	0.38694342412222293	1.2298252565508578	0.36434691582567436	-0.4036413135072995	0.8802103793271391	0.10458841951109987	0.0	-0.011144163666767432	0.895730128001384	0.5508233293229442	0.17665849932349637
0.8480308215796521	-0.34697364354839644	0.15256245978469665	0.707206514293983	-0.10884456304433944	1.286044207365742	1.1672268186072428	0.4270578855547747	0.4790634010053844	-0.12967447254153694	-0.39718754725033867	-0.9404771203907912	1.547031694052725	0.0	0.17015948621642327	0.8814384143914366	0.8843086490908281	0.0	-0.03466085824103007	-0.5257269687958683	-0.13357288050728947	0.6325749184655952	-0.08962219322833194	0.20058433199754375	-0.31237670507912135	0.6248986776941998	0.7168731291218261	0.6135471552477406	-0.5579877634971043	0.4883317513615221	-0.026888701105761574	0.25012688039878933	0.8075986057509585	0.036643363397711994	0.17426346472170168	0.13747214486587042	0.5570609630598278	1.229903085418602	-0.00934794320371201	0.41711515303952984	1.1187079743013046	-0.49011036629490334	-0.06494922848529279	0.7722802049763725	-0.2006239836511058	0.0	0.2306924084882567	0.7688711005076336	0.5609017900847024	0.6506666820697353
1.5231364856993987	0.23965837453285083	0.2848637735551968	0.6634803153465008	0.6511650449400399	1.683946292344796	0.7020416138318533	0.5473006319165701	0.7032043354755135	0.09174160739181644	-0.4454419580551047	-0.7480869773830267	1.5217624874063445	0.0	0.4904775679321716	1.4958974138162995	1.0634035261008878	0.0	0.48377147375627144	-0.19496512834151963	-0.23101310126666538	0.30845477720131587	0.3132133689123433	0.08300134247943591	-0.25584712855953434	1.3148587831954608	1.1202028333256968	1.3611059305881097	0.28321607390329184	0.26958348110912744	0.15386626142170737	-0.12202997353766454	0.6468966618580781	-0.20729712784436144	0.45715158060866457	0.16571229768996942	0.4144429457370824	1.9444625093757593	0.25551724047781066	0.8925432000853555	1.3074534824947865	-0.976697649361122	0.9697385397871312	1.2363257255302436	-0.4344083973526602	0.0	0.8696013628417723	1.0988634536787862	0.7316843997379667	1.4533571919942403
2.3763038131813565	0.8899046028029244	0.9973996741943589	0.4876754647215471	1.5014333437022698	2.1631599338375094	0.0659222026292743	0.7537981929753468	1.1911295937544766	0.5632970925967673	0.09775330440792053	0.2465665905478744	1.0772336186070552	0.0	0.771335819840218	2.102958830445499	0.8711384321481014	0.0	1.4951396560008423	0.24645395885801083	0.2699182149193106	-0.03986583426736894	1.0156283284552972	-0.02210553816172261	-0.05362702689586545	2.01634643243824	1.455579597805346	2.121206397679124	1.6741085913503975	0.16572956451812418	0.6508700995964316	-0.3070431266125529	0.6014171068991748	-0.23728518079129363	1.0304008145435946	0.4972896618035683	0.22692347945428437	2.4243387201619107	1.016937727062109	1.5646414261062578	1.745196549590171	-0.7977862188206323	2.2863763217550974	2.0283142130107326	-0.4271902251909281	0.0	1.7587696886156277	1.7439900900356513	1.0915559508458195	2.262710758243244
2.920403075610406	1.376656111731514	1.8745016907466947	0.23929208881743214	2.0138914591973482	2.5097270482156664	-0.46326501806788234	0.7617751126722404	1.6862394178684434	1.0555229111970084	0.9147009224114632	1.6217095338654803	0.4588720497739227	0.0	0.772108535085634	2.45331257550513	0.3545720695605394	0.0	2.571133585197756	0.7230586469503207	1.0797397082933717	-0.2386475532126163	1.7281825532704358	-0.02341913900680729	0.1515498963304701	2.3817127757457803	1.580771892731896	2.5662561266342347	2.9751770376166364	0.07231661060717158	1.2142686578598088	-0.3179216011668806	0.586327504781635	0.10329396742333072	1.7110248909469195	1.0079129335944637	-0.015421404547232983	2.4756071730096574	1.957025733873897	2.056736365735329	2.1865864167061644	-0.00544244707399866	3.2578549650381214	2.657252593210971	-0.09734662899286073	0.0	2.589342285870525	2.347194611332173	1.5260178087096363	2.7465212284397715
2.7879761580397115	1.5954478971647363	2.4211245968903943	0.02950604642924826	2.0010706965598817	2.5157125477380897	-0.7133535000884447	0.4016385544069078	1.935409960221677	1.3812253911617698	1.5348405842214046	2.698799569894064	0.059175185800963225	0.0	0.48819983169612974	2.3929482230167194	-0.22010910975420628	0.0	3.21427201630625	1.1241858383396208	1.7386470290013774	-0.21250138689628953	2.1449323826079816	0.14246652201753718	0.34726249935712283	2.2504019592617803	1.4430361435989514	2.5261796690704847	3.5454583627720297	-0.13660893580650801	1.6007997421408229	-0.20159171913906018	0.5632688153117636	0.7561460794878493	2.2398015765873813	1.526690628859518	-0.2838720439905285	2.0816758152703536	2.636871479445933	2.0954783829399166	2.320051771633482	1.021446939079748	3.399255210571539	2.6865459725115763	0.4736150114254825	0.0	3.0311758735474483	2.531649385733185	1.8092000796179057	2.7440919070907905
1.9628205401637442	1.5622917724503138	2.3439920916375643	-0.08170812397715102	1.5606709932494502	2.0965289770358626	-0.7000586738942755	-0.2885306624100363	1.8094901546056505	1.4669946874652318	1.6060434232259524	2.9228289141637114	0.12566428772969185	0.0	0.16010425227020939	1.9160871245353666	-0.563089534168054	0.0	3.0957607445413644	1.3344526441118802	1.8835932901374204	-0.026667514752905696	2.1038126088955726	0.4110233461286814	0.6009562145459336	1.7071400801486503	1.090780643486177	2.066912183971637	3.0973322678007063	-0.4786670383463351	1.6870761432606716	-0.031841762789765506	0.5473230810905902	1.4202801721305642	2.361581803848034	1.8998565916992016	-0.5469541388086593	1.3995199642783873	2.713594560729176	1.6652189667296227	1.9472724290272958	1.792965482406637	2.640742137411341	1.9897018787301786	1.049590967938423	0.0	2.8968503857299375	2.1007716138379022	1.7305277357335602	2.331450077935834
0.7830069351489624	1.3468880293381118	1.6782534423356874	-0.14491732699839174	0.9325660041331362	1.3398294549208272	-0.5826463668502637	-1.106164761810837	1.332767685154921	1.3342961721986808	1.069123827657166	2.1747062421586865	0.5634752853370607	0.0	0.0865745083922835	1.1497094886247172	-0.5713931807666764	0.0	2.2111957220031018	1.2843087085509475	1.436478037354038	0.1586365378753861	1.655393446932537	0.5828836810156066	0.9228240831669359	0.9874758680923483	0.6305942817593982	1.420726976581086	1.844457074219364	-0.8180092748585607	1.4831387178174849	0.09138864149463938	0.5458881498393857	1.6933227766743426	1.930292618536872	2.008089431108689	-0.8047961828239151	0.6692145387070911	2.108034304893925	0.9854100977655701	1.1002337220573488	1.979252013598148	1.344950722889567	0.8037141684605634	1.3464155423578237	0.0	2.227883637678943	1.1286692992716336	1.2346658704096538	1.7320470494387161
-0.2804824687108112	1.0093008983201746	0.7097583789333706	-0.2852065355295142	0.31029621603735935	0.46531996372885137	-0.5388988179128901	-1.8177894954411362	0.6342882208282223	1.0402047035037365	0.14919617805315744	0.8302410813540794	0.992874267468368	0.0	0.38291408110695563	0.29016958372415813	-0.39760737083656966	0.0	0.8745362778772009	0.9879095103153079	0.6161777574675994	0.19201693967802524	1.013296206821609	0.4370818081428133	1.1872927126389357	0.31974650045072156	0.16402268451327262	0.8356910367746692	0.362341173257284	-0.9480321493143244	1.072803273393055	0.0656610559071144	0.4993395129663193	1.3105350238155506	0.9965343194908046	1.7673019810820805	-1.0910486641703454	0.0967140316155544	1.035003273384019	0.3423882090360653	0.02656106688367541	1.5727685423450954	0.06891210225819494	-0.43014518271366137	1.1884955500832577	0.0	1.2553799190906054	-0.09458882592776284	0.47606616222792425	1.146399454724767
-0.9082819026851452	0.5890999219937035	-0.21992445821841697	-0.5917135727471587	-0.2411177222966289	-0.272816869173074	-0.6475930393522062	-2.2821488628445046	-0.12040584784662099	0.6457789619647031	-0.7976127632535148	-0.46253394097787603	1.0284163330403908	0.0	0.8760985897553935	-0.4703473994349082	-0.32329919196660545	0.0	-0.4422905003611825	0.5427901476320016	-0.20682731678531363	0.029784465940515384	0.43123861519259377	-0.10301536964469739	1.2021097718308427	-0.17930432722358827	-0.2501248850962536	0.45540262043131624	-0.7407912099357218	-0.7466529521049036	0.5537216309617103	-0.15674684575647543	0.2975742601083795	0.3342958350367594	-0.1759194072409181	1.156016493329305	-1.4358941999580104	-0.2215556817959815	-0.11205094963644768	-0.09296664824805263	-0.9398848718744292	0.8565684973964102	-0.7615808205448168	-1.3130962319025847	0.6242771644531406	0.0	0.2710248446752668	-1.2111079826176119	-0.2563553376877294	0.6297761935538638
-1.083969114027631	0.14020782454955727	-0.882207978646262	-1.013454114208844	-0.7222114928959917	-0.686745019211542	-0.8466963663891663	-2.4833561848088563	-0.7707526602605101	0.23201887673445848	-1.4666418113877258	-1.1476862474311686	0.5716081258052449	0.0	1.2282813232745606	-0.9975381418197081	-0.5280565762968337	0.0	-1.3355175663336534	0.09012783006857868	-0.7095497752985888	-0.2288978912891931	0.08289258610485144	-0.8695658177933261	0.8746131832864117	-0.50072942524905	-0.5862229496605699	0.2960186616732669	-1.138872938053005	-0.2887411353381277	0.02506220893484693	-0.5092972280659553	-0.11952729093605467	-0.8358402321594709	-1.195642832181939	0.27004321666918674	-1.815544090654861	-0.30097420182931145	-0.952127094493286	-0.3335576151199985	-1.5384283642574297	0.2185846502477024	-1.051958612623452	-1.6642323200412985	-0.07973952402701415	0.0	-0.5032203650075651	-1.944372024026961	-0.7007646822792853	0.1052850077454519
-1.0239524774619984	-0.23875675809498872	-1.2103084309799124	-1.3450450331515795	-1.0852815977053574	-0.7172176568943853	-0.9782145330480698	-2.4709950836592363	-1.1758875222875138	-0.07951325362885096	-1.7127418770411977	-1.0507855561383497	-0.10812241416370921	0.0	1.201497994937927	-1.2386875139813605	-0.9257674968667673	0.0	-1.641998798309554	-0.2431289434458148	-0.7567870455855127	-0.39167120965799246	0.0020135486144513826	-1.5010760784315644	0.32626661605119534	-0.6706854700137007	-0.8141239965601604	0.3014174131369265	-0.9113756996680792	0.17546841847539374	-0.393527060878614	-0.8049488828000105	-0.6530312384630265	-1.6568485318698511	-1.708433479653233	-0.6491792356412459	-2.129007567158993	-0.2186597374245303	-1.2810630879555416	-0.4996292130439633	-1.6793781743074816	-0.06127392634205422	-1.002905293782892	-1.5407934403800967	-0.578435259661672	0.0	-0.9722603790138573	-2.1787376291302456	-0.7665772326895137	-0.5073552178942582
-0.9632002908381204	-0.42414791512234185	-1.2383007323219035	-1.3281731329070465	-1.203112497866974	-0.44297347997833453	-0.8805081002358531	-2.2745225456125366	-1.233716027371396	-0.15861020894814185	-1.5533065261003658	-0.4327536776223697	-0.5707610990597906	0.0	0.8576841307679761	-1.2208788588730761	-1.1966076229489104	0.0	-1.474001091459689	-0.39217349580076527	-0.4257883695844529	-0.27980600636069025	0.09625142628366024	-1.6314644070785882	-0.16124527949052014	-0.6944379886543237	-0.8770348366277513	0.4038046846576633	-0.42878797619915565	0.37333982779715	-0.5673828709096342	-0.8153941017967751	-1.031589149678419	-1.7354319139991807	-1.5650138130238536	-1.2739790576071301	-2.2286642728573995	-0.05965993522660274	-1.1321516219205165	-0.6783532568139131	-1.4395991728913116	0.0726314231489676	-0.8980200850716579	-1.134369043521088	-0.6460629061698164	0.0	-1.1409635587366576	-1.9544291925415627	-0.5685385820945132	-1.1579031259815105
-0.9717312160318254	-0.33543104026462806	-1.015005498236256	-0.8150111509375156	-0.9679082753139572	-0.043958219427233367	-0.4745159627105396	-1.8710692771589608	-0.9222840980798839	0.0438592204018784	-1.1060255949168003	0.20550469309445696	-0.5342629168063521	0.0	0.5274043139716513	-1.030943402375319	-1.005045871449811	0.0	-1.1118937540531957	-0.37328977766552907	0.06924491726014038	0.16739801542908797	0.21141316176824276	-1.1087702595670212	-0.3447912600624904	-0.5689789523907077	-0.716086126373965	0.5358403884826444	-0.09723091431527894	0.19413801310370107	-0.4088083843943618	-0.40627134510870966	-0.9407048984037764	-1.0485749485579603	-0.8998454442979683	-1.3410093034645174	-1.995384659897781	0.1053468603548275	-0.7180229136504578	-0.8402694488666328	-0.983072464195565	0.47677208513606145	-0.8870692379432601	-0.6422594949951097	-0.31114402595865276	0.0	-1.053002787466325	-1.4104972625907533	-0.3325714802710179	-1.642424626586506
-0.9374997750215734	-0.0020960630870113235	-0.5732185792114346	0.10778459673576658	-0.4352933699638435	0.26681659655567824	0.19180069505236547	-1.2337759110436621	-0.3403502527388855	0.4152816270859628	-0.5217160930240236	0.4359297395231351	-0.08466386896111842	0.0	0.5554526357578965	-0.7816417650399964	-0.2583813284864036	0.0	-0.8276467453461719	-0.27013732945730484	0.4933887222888215	0.8481070159076707	0.2097602292914817	-0.10754746378398422	-0.2094636711480196	-0.3396865868412143	-0.3311517185980643	0.6054742663907694	-0.1269133228253401	-0.22554918471934643	0.03753295211150396	0.35477158645640255	-0.23390506289990995	0.041313413465682985	-0.07077660684701943	-0.8141451675182745	-1.416085332583717	0.21329071740619718	-0.3000162384603853	-0.8763133126478597	-0.471476210697444	0.9266114703854073	-0.9166307352776483	-0.19730795663639153	0.16203769951625122	0.0	-0.7571661173827618	-0.7206169065926206	-0.24144140498486555	-1.7220603916283173
-0.712230855984777	0.4278977262763233	0.03188386845012091	1.1188761699912524	0.13221295378330547	0.32406126009164543	0.9501098879299512	-0.41616638957899466	0.3000717275161124	0.6979448103419141	0.05540145243551652	0.14296289458872077	0.39202314228590934	0.0	1.0106684524827043	-0.5704545191816792	0.7764274868951264	0.0	-0.7435111123702122	-0.19576861950192748	0.6874078026945896	1.5369598060197447	0.030965684584863932	0.9399913619885523	0.011041045215923896	-0.12861580052336197	0.1703553486850926	0.4909922810834803	-0.450946472090603	-0.5834398336681723	0.5636932922095134	1.1987098165078502	0.9127702100302394	0.9859071937257705	0.5130892005875807	0.05511505656422085	-0.6151021639154739	0.20279987543047104	-0.060258192414513	-0.715847117677282	-0.017893806967341004	1.235815865698851	-0.833598502220792	0.12969199406662563	0.4399907118482598	0.0	-0.32239857585514053	-0.048578534811865075	-0.3262244050697718	-1.3038349138798166
-0.28881492392134434	0.7547202692013952	0.6694842288298836	1.7986260292238945	0.3965435200945846	0.07759277108287545	1.562807257774912	0.40604427135876964	0.7532008848782002	0.6298307377948961	0.5063730917470637	-0.44439505670798923	0.5022275063281205	0.0	1.5895065198493648	-0.44535995904818665	1.590047901748449	0.0	-0.8001876306201723	-0.2449495401873246	0.6107520039234242	1.9857226282241092	-0.2848843357277725	1.5592449701258315	0.012988428808510897	-0.0858887665682319	0.586963938195549	0.09615720786149894	-0.8156303766264212	-0.6141200013757644	0.8765566273872913	1.7812936979439835	2.025576390193816	1.3451150844774689	0.5824328500389102	0.8339482440655114	0.18389266283156194	0.0332724532667331	-0.038815021130201605	-0.4205060949072104	0.3076107679699662	1.3102360056001465	-0.5562935110612817	0.29894342571021487	0.33066686397199346	0.0	0.1312265388086975	0.47473367465253	-0.4737158139960241	-0.5498589564433315
0.1404989882200035	0.8284418738831217	1.1340747927186976	1.8332038580830117	0.17516113327247648	-0.3849634633712461	1.805865730308465	0.984714631108326	0.8581340121234652	0.1325409217512991	0.7548347422518383	-0.9313300247061292	0.1361611763486778	0.0	1.807062396399303	-0.39646798949402223	1.7188404297790085	0.0	-0.8380981414214301	-0.4537594731086009	0.32860911478521493	2.0323801159335364	-0.6212083914006787	1.4726208636585054	-0.3339452378965156	-0.28941144430751997	0.7094164182479282	-0.5608943114668696	-0.9631828211815295	-0.2785077695361028	0.7586342922497025	1.865774607316118	2.5520159607609587	1.0030292265915728	0.11512449501515855	1.1355562684693408	0.7479672070018969	-0.2787286222602252	-0.1562531277440625	-0.1708009505826062	0.4515534065207122	1.134110321108825	-0.16956983694809852	0.2901606795814381	-0.09860733267876293	0.0	0.43831669103498455	0.7631774823256577	-0.5367352432501868	0.17407099101709092
0.29652602009673207	0.6193323512264455	1.2233545487436346	1.1756685743449264	-0.4053110515054142	-0.8804857363565306	1.562384847921619	1.11995462671891	0.6215302112280934	-0.5915480572390491	0.7861641668357876	-1.024481597331165	-0.463382094940564	0.0	1.351549377615732	-0.38254140874926734	1.024714424155917	0.0	-0.7281948797114398	-0.7830010154873897	-0.03877617109244804	1.6646217992460532	-0.848515993307487	0.7298432855424062	-0.8731505351959157	-0.6748352983199258	0.43555491249472017	-1.3035598749502546	-0.7895036193110071	0.19229372378650955	0.21007068184036645	1.4492381937491636	2.159105123083173	0.18796282336337922	-0.6893175321052335	0.8316334505561783	0.9299535382953175	-0.6408263588945811	-0.29545355607580903	-0.15100789383946325	0.3680028014603518	0.7340392394925307	0.12576532553001366	0.11884341109395671	-0.573445518789009	0.0	0.4520233136531289	0.7827090745988613	-0.46277877090884734	0.48835750887370505
0.010942764000268402	0.21406239572704377	0.8490808275664543	0.07536912724933423	-0.9713187406165821	-1.225809828523044	0.8908909691021083	0.7749194650712861	0.2028353397308993	-1.147908274122117	0.6507396500342647	-0.7185992411017346	-0.9010857265731884	0.0	0.34321754587212333	-0.3784249921947551	-0.21007631430128162	0.0	-0.46524365212131824	-1.13577812396655	-0.377436266996724	1.011412870385059	-0.899222452636582	-0.33551357384910413	-1.2747154404245995	-1.0638866376025147	-0.15928704601693466	-1.859948476948668	-0.3929885780548173	0.43752384115834775	-0.533587281135551	0.7527841798849271	0.9339528080677746	-0.6968419612464638	-1.5371301507138584	0.11380507139126778	0.720985622990366	-0.9148944169471488	-0.38885752219780695	-0.4202907395331252	0.04013998086480036	0.16533606838737094	0.15890020804361402	-0.15046423328316325	-0.7988390108263094	0.0	0.13139290688967717	0.5526882855899229	-0.34621195749483746	0.2088368982220535
-0.6427469430448738	-0.250088151268211	0.10357501610641184	-1.041111291049872	-1.1586804609874504	-1.3372040207249791	0.024981689161088352	0.10732097799067049	-0.19358478004327745	-1.1914556004477659	0.4353271333584502	-0.28942134213045806	-0.9361447697287918	0.0	-0.7053868597010328	-0.40945201776075024	-1.4329375731552911	0.0	-0.16841575576179516	-1.4052824268689166	-0.6246121384097287	0.2747472737555947	-0.8108701501221472	-1.2867674262003508	-1.292059613131824	-1.2821794321779063	-0.8484098029504309	-2.0154919254271904	-0.0032864653966812275	0.2057690982125545	-1.1342994534909816	0.08527916974727728	-0.6396356447369393	-1.3134857423678163	-2.184456155099264	-0.6361512255144356	0.239786509283577	-0.9909968453863444	-0.4601716761785799	-0.8693374661101972	-0.48762751795320103	-0.47485276227868706	-0.09025881855916286	-0.4251439850171634	-0.6535067240509538	0.0	-0.4142630913867993	0.13747707754612637	-0.3657684373956737	-0.5574390506100604
-1.3851461786819377	-0.6595554664776778	-0.7701517390580743	-1.7744083361774472	-0.8824028200024593	-1.2719901863895589	-0.71861130075678	-0.6052803056598799	-0.4460368692365473	-0.6671438638376564	0.21251801474966733	-0.1021414006548457	-0.6560222069717206	0.0	-1.217978608092569	-0.5414454469431339	-2.122528015206537	0.0	0.0019235529373669955	-1.5307350948266298	-0.7789109364589663	-0.35911772577732937	-0.7046017160293762	-1.7946537237517088	-0.9587814900066864	-1.2808128863462738	-1.3686310348703417	-1.7560123369963112	0.15546578350582496	-0.4643118041449932	-1.3545701435978068	-0.32735123213536127	-1.9220497727736707	-1.5523408084823875	-2.5185006619156356	-1.0812134731928378	-0.32741244952000403	-0.8608200681891855	-0.5992351823360993	-1.2953018975996495	-1.1007889849738857	-1.041969466033755	-0.4868159315287657	-0.6353263664113644	-0.26256130766014973	0.0	-0.9687390366310675	-0.37044611779955705	-0.651283717672069	-1.4852406273567642
-1.9065823077245607	-0.9574237171489359	-1.492848707415788	-1.9353425089041194	-0.4125137328068342	-1.1804194831336294	-1.0953765091176781	-1.100344005964583	-0.5732172529601504	0.12245875853140263	0.003004794316307669	-0.35956621354881335	-0.38735199640590623	0.0	-0.9471245027016072	-0.8245782359691853	-2.0596288267729146	0.0	-0.051251215875632396	-1.5293387565259318	-0.8750241677425877	-0.7862498529580063	-0.7036260893616197	-1.767410549251711	-0.5662075521012012	-1.1659334940539243	-1.5577852401374113	-1.29166230024599	-0.013807736818274687	-1.245042521861788	-1.195953343002774	-0.43915085363221457	-2.440427432594167	-1.5333547794784355	-2.550496791539411	-1.1161671227668684	-0.8012180695941934	-0.6366588041594815	-0.8886957832379339	-1.537700134787047	-1.6472735561627327	-1.3812461009608143	-0.8463729935543483	-0.7752931587014846	0.09549153713803704	0.0	-1.3232891354136689	-0.8701142887664229	-1.1734417687192866	-2.217180637325091
-2.0527174519169527	-1.126925435697766	-1.8807758636243597	-1.6137206414250296	-0.18467707880535886	-1.1951444628124397	-1.0702314372370372	-1.244443909329303	-0.684906422456431	0.6854046251451098	-0.2179904862595588	-0.9518830032816556	-0.423861376599348	0.0	-0.15077316302084282	-1.227695198920135	-1.4131362410658093	0.0	-0.30723309304332586	-1.481040163368148	-0.9430030566420484	-1.0044649367446419	-0.8417297568425572	-1.348390451739401	-0.43600695202627515	-1.109594913715916	-1.4322755482145095	-0.9300974770958205	-0.4371125109230612	-1.7083928021989698	-0.8804979028438027	-0.3587669123876638	-2.11248044005281	-1.4704201885548494	-2.355319685352434	-0.8928128680373877	-1.0641420550497442	-0.4940250668773045	-1.3296997255567913	-1.5744089474580656	-1.9980681257927329	-1.4041564485053368	-1.0592943970914308	-0.897307407140422	0.1778122938633112	0.0	-1.3908198979424897	-1.2701488733720325	-1.7342004225020289	-2.5403397195712065
-1.8897314151264029	-1.1598088439467107	-1.918261576412229	-1.102715029288916	-0.475333759497368	-1.3331039447454571	-0.8435949308334426	-1.0659597187791785	-0.8702774134082099	0.6434473052341328	-0.4728312425802449	-1.507387413123619	-0.7924831659059204	0.0	0.5775005007675384	-1.6164238503994641	-0.6073373813809673	0.0	-0.6555119917105078	-1.4702892552721658	-0.9823215401684406	-1.0858707456101042	-1.0290560683408683	-0.8061031344943705	-0.6675345353914368	-1.2096718873483354	-1.15962853859829	-0.8787965009496732	-0.9188637333326112	-1.583772158195467	-0.6917369330253681	-0.2412595267133173	-1.2552338391494315	-1.5039131577778793	-2.015374999275281	-0.6834612244497983	-1.0806080388672954	-0.5683195149517404	-1.814817129647983	-1.5112551998446806	-2.0999378057529334	-1.1556382574807336	-1.137452814830467	-1.0581412597305015	-0.0685757971089033	0.0	-1.244519486881308	-1.505748895039843	-2.066703722850311	-2.4514526218980937
-1.6153871863429263	-1.0502470620078725	-1.73467073643543	-0.724894256252918	-1.1815976306090743	-1.4814571364978426	-0.7282326909548691	-0.7020234349277494	-1.11506751382883	-0.030378505741997453	-0.7319836038349848	-1.6176367135457066	-1.241514049158328	0.0	0.7071472399876996	-1.8051495686880232	-0.06724355133847267	0.0	-0.9792661113243244	-1.5190668721990077	-0.9699340600211801	-1.1218273166174422	-1.109672588354374	-0.39103901829245075	-1.061388410446859	-1.4090152960982152	-0.9472402481087537	-1.1145429643693243	-1.2517595786692253	-0.9193183309576539	-0.7877371871160316	-0.18719245162458892	-0.3893456590357459	-1.610850319250376	-1.6020246458756275	-0.6885916534023409	-0.885496240294505	-0.8702774416680666	-2.168438906593653	-1.4808881555167221	-1.9875191633888027	-0.8135714539960599	-1.1588238059644096	-1.260514448983522	-0.48635284347575325	0.0	-1.0563609433934902	-1.555601266080623	-1.9809133587357575	-2.0939201646731624
-1.3977864610682573	-0.821687424055711	-1.5086599405329382	-0.6561751045768134	-1.8756461308516486	-1.4815024950372486	-0.936290090910766	-0.3059082180836804	-1.3127482971592364	-0.9992118463137428	-0.9092169020463539	-1.0983381653183575	-1.4519365700958156	0.0	0.11733909222152161	-1.6610501759890064	0.0015760203009993648	0.0	-1.2301379074184218	-1.5565218924082582	-0.8935853550899484	-1.166485654224422	-0.9785844172024277	-0.23373274729916083	-1.279284430204549	-1.5380194240597704	-0.9190469226167897	-1.413364148200332	-1.3246807059928218	-0.04370933205801645	-1.1117873698285585	-0.2169519135082533	0.04052667461197202	-1.63747509289687	-1.1839358527288186	-0.919069241996345	-0.5550205406258627	-1.2749079146479134	-2.233514593734578	-1.5319830231432674	-1.748428001792643	-0.6013632986079719	-1.1704910430251607	-1.4388365887008099	-0.8220562619921354	0.0	-0.979635503910362	-1.4531217143983732	-1.464143759951909	-1.634555535930834
-1.268766879652461	-0.5531309922566088	-1.3619161243062416	-0.8423525428819616	-2.1002020958679095	-1.251505261801899	-1.4112076144213617	0.026205363021005037	-1.356759280179921	-1.779926082422652	-0.9137675798370326	-0.12006065958986856	-1.29366504245485	0.0	-0.8480235917887796	-1.1944437183523344	-0.317824874074482	0.0	-1.4393941594251656	-1.4512464643967176	-0.7776693987521933	-1.202220018586727	-0.6731920239357925	-0.3201888441022451	-1.1094375397989744	-1.4461115725312983	-1.0542526558228051	-1.5171093444015884	-1.169489344320645	0.6434208645565379	-1.450336477775345	-0.31640249355734845	-0.12259624075244156	-1.4162341820474729	-0.8282974953536565	-1.2170283326778197	-0.17388791677642224	-1.590753984949901	-1.9537904492571576	-1.5905943225369759	-1.4653711454416234	-0.657597317763384	-1.1390498647739893	-1.50285961596355	-0.885149644516391	0.0	-1.0556825807617969	-1.2794792005349116	-0.679565779324365	-1.173350951888168
-1.1435293231027521	-0.362491030538343	-1.3026073336033712	-1.050605573740874	-1.6892008515818786	-0.8564817611911614	-1.8300298692038728	0.27625251512396287	-1.2341270902392807	-2.0388551483657396	-0.7228351048211078	0.8790786489497693	-0.9166784282635172	0.0	-1.6425980533325262	-0.5693908358447045	-0.7490845263553854	0.0	-1.6593369014865182	-1.0922533170966422	-0.6714017846827905	-1.1424182314163762	-0.3617580777614061	-0.5342305480435213	-0.622040364015627	-1.1163145355656954	-1.2177605880018794	-1.3122681723972391	-0.9222844799573491	0.912908645206705	-1.5829338830038544	-0.4898110782951001	-0.7022448866591483	-0.88334117022984	-0.5762158067134262	-1.3786898674331198	0.19130916156864455	-1.6645709550198091	-1.402143800018127	-1.5161583172955253	-1.17261179751613	-0.9459281477642686	-0.9892214071484778	-1.4039722311820013	-0.6433478121876213	0.0	-1.2030871744638156	-1.1295056289609875	0.12651196724529498	-0.7358134368143083
-0.9316953333776932	-0.3398059807615264	-1.242674153366933	-1.023083002778775	-0.8766515682762864	-0.46882454536504464	-1.7988927746732744	0.4794997681461701	-1.0400508107912565	-1.7672411817789373	-0.4150401695415489	1.4494923599774725	-0.6065434487942999	0.0	-1.8954463865929763	-0.01780984527654653	-1.0008247111227724	0.0	-1.8818922670912617	-0.470296894652319	-0.6010531005354145	-0.8756184992294457	-0.22320248536251178	-0.7286871434543978	-0.09152464521190964	-0.6716629670771076	-1.252901122395394	-0.8906302234918875	-0.7243874872019205	0.8226556068894956	-1.4132834166311823	-0.757142573783942	-1.310037374030997	-0.12689791172831028	-0.41009241947486447	-1.2820677746372486	0.5057625421634279	-1.456845022155867	-0.7386829441495012	-1.204511695472111	-0.8523705385973063	-1.2704475211687338	-0.6910726110509144	-1.169199866553661	-0.20524764317970753	0.0	-1.2864120077595504	-1.0590977814499347	0.7441088977972674	-0.32595540032614395
-0.6344635297769797	-0.4738611951936789	-1.0689588037146744	-0.6420698630938717	-0.11525757780242037	-0.24472015225904856	-1.1291974525226798	0.6835230140070484	-0.899342070143608	-1.2324315607346534	-0.13094681108387662	1.3961867804017005	-0.5296472133650735	0.0	-1.6297687691668103	0.2926441230440021	-0.9152147864737665	0.0	-2.0005167951137683	0.29306311251673145	-0.5257459360858835	-0.3386333629049786	-0.2998547421382289	-0.7874059967698606	0.2434751105328553	-0.2713917759765017	-1.0728319922468046	-0.4547950830322935	-0.6259361895567772	0.6404509369897697	-0.999926647165581	-1.092930211257246	-1.5550986527954067	0.6512940955882305	-0.2512766106433481	-0.939271962390947	0.7634390507798406	-1.0473079805172985	-0.12636635553879502	-0.6620678815751878	-0.46907595377159145	-1.3944339618676773	-0.3129437496045433	-0.8752334817288955	0.2721918798392563	0.0	-1.2077561920183486	-1.0429833365678018	1.0757270306770197	0.024233337240987144
-0.3422952519061383	-0.6361575456949279	-0.7217283151005678	-0.009158175978251163	0.2555819096232466	-0.20702659365315798	-0.009323801384360002	0.9169814782859748	-0.8596568575708502	-0.76259624898811	0.016885258734259997	0.8865710212908128	-0.5851681803787586	0.0	-1.179001554847739	0.3507391894439839	-0.51440720440335	0.0	-1.852557359563523	0.9905994359636888	-0.3454134571346167	0.4126712221609194	-0.4387874756200644	-0.6582785991420076	0.37555239914713734	0.014670180883359245	-0.6969552545985189	-0.15115892872358444	-0.5558098555346386	0.6357495495346579	-0.48845429485067526	-1.370084278081216	-1.2338893057836655	1.2261831773894478	-0.007756470192780201	-0.46183587457074127	0.9695021925262893	-0.5768157506046719	0.3422302149266143	-0.004721733885340088	-0.014877682491694402	-1.1891967688075298	0.012925211939831394	-0.5860939877602536	0.668423209233974	0.0	-0.9564413109132134	-0.9760278549480552	1.139175960866264	0.2577479646035605
-0.1378064801037005	-0.6519844108076889	-0.2362435190318837	0.609595879241402	0.24172758957654195	-0.22383482758042425	1.0617274856719283	1.175890890478588	-0.8474703373151304	-0.5314118897638043	0.01912571241974922	0.33178527806164637	-0.49280156726633406	0.0	-0.8881681627100695	0.29187840928878533	0.053693335895400304	0.0	-1.321702262524635	1.424771807636184	0.025590358201119993	1.1777196040047813	-0.3829540511251708	-0.35725302428815997	0.5095698147914924	0.24811857993728395	-0.22101366452516216	0.03483120761732355	-0.38048746108090536	0.8885242433559832	-0.015447233158362527	-1.3840124234832638	-0.41850916190275594	1.439971573798123	0.3530334346638663	0.011949872214994318	1.1187838509806267	-0.16844796243517726	0.6636019632606837	0.6071061283175959	0.4658847998537003	-0.7157289424773652	0.18840735171273393	-0.309046046568884	0.9194695172240107	0.0	-0.5914871525148426	-0.7294587352556944	1.018887254394226	0.3430951993592403
0.0066606885356070384	-0.4209495493606959	0.27245362671562723	0.9408968270985675	0.15576388931626328	-0.10186943831009118	1.5594492621318778	1.4218467992092996	-0.7276814937171989	-0.4893907799381619	-0.028133154591670914	0.11966190171793036	-0.04842972828380106	0.0	-0.8434466930969867	0.29425118009693796	0.613136936723319	0.0	-0.43440924607528825	1.4986266518814557	0.5634846836376817	1.663600340262676	0.037457958252249714	0.04647094897584776	0.8424219521234821	0.5461771343346006	0.2475704427979609	0.24142233703746407	-0.014014693016842276	1.245120101972813	0.34251507107472173	-0.9732116426831338	0.5840523138848815	1.255895082753665	0.7626401157558397	0.37027180311851826	1.1860612306529261	0.12582035849270934	0.8835238780335153	1.0461150794770337	0.8900716484610107	-0.1844383054731465	0.2297053376871223	-0.0067027508013712414	0.9848119648782091	0.0	-0.1842611253819687	-0.23587572951921532	0.8131970638860847	0.3224711534981572
0.2380656973638658	-0.0017502189975887278	0.6698902989803448	0.8689197705872843	0.3459190860713452	0.27254847153879613	1.2637787598689596	1.5877839315076494	-0.42135667288400974	-0.4646930097525932	0.0011499100378734946	0.3736892300755671	0.6649290000321382	0.0	-0.8371910605512234	0.4546231336120315	1.036251558016755	0.0	0.6171771236066641	1.2519431113738784	1.0964616782661856	1.61195355021473	0.7488870420136686	0.45396952552869924	1.332695986700855	0.954306857673685	0.6420552711782536	0.5882431946079092	0.4983109073732731	1.4441782745418297	0.5564169835306956	-0.16518913499930807	1.374524486330682	0.7656163638092197	1.0834885892104258	0.5426528169196934	1.1386301819565312	0.3318083581543379	1.0356018675058798	1.2612373402794337	1.1782423416966679	0.18029238348673962	0.2590640778760019	0.3472056233069248	0.8208145311217011	0.0	0.22635982151102613	0.44962336709918654	0.6105230628122162	0.30773769821569474
0.7142486764486877	0.40901538246319014	0.873050951866577	0.5055291971670217	0.9060476330994045	0.8484390184605142	0.4142293564098021	1.5948456972404923	0.015399978593698318	-0.32920545412117896	0.16477185945302542	0.8931968628912327	1.2957481470716303	0.0	-0.5824236143473741	0.7304719779168071	1.2671442737081333	0.0	1.5482367304320523	0.8273149365372057	1.3741963600921052	0.9477471167316045	1.4389061543659991	0.7631305475758599	1.6727003846337654	1.378987197228012	0.9471234427635903	1.0500527499290102	0.9874464422538465	1.3161445605628364	0.6099427134576988	0.7670235022760035	1.6415609515544747	0.15759545818127377	1.2016916363614911	0.49929429387526997	0.9659817799652816	0.5227007931874966	1.1075944817892212	1.2744225088172867	1.2985346096855388	0.2796283643958	0.4086428995805389	0.7211110178520156	0.40726730653688387	0.0	0.6329264188575456	1.157103224796588	0.4906721433185162	0.41723732773744354
1.4532288690398805	0.6010804858927249	0.8924207312309171	0.12052718094367375	1.589455546252455	1.4417358135083402	-0.42512387374177185	1.3844531708048522	0.4206902921006909	-0.09172378060609977	0.40487186242933715	1.3071695363894724	1.4747266597025142	0.0	0.007029311893513965	0.9849677934569903	1.3035984937020522	0.0	2.111227439346366	0.3920254182638732	1.2205899185490918	-0.13403044030010755	1.7383970015600139	0.8951471063660283	1.5136490011588335	1.6434923579445502	1.1724480400984714	1.4524059729826106	1.2626570919777462	0.9111099658009931	0.4947522943226808	1.4087463358581338	1.302824768265927	-0.3433145930115996	1.1147502585069433	0.26296480300469494	0.7053837032240283	0.7752667630779255	1.0602349257844987	1.1518325132032357	1.283347376687111	0.190688356762993	0.7104784996270108	1.0341397017896583	-0.18807398902286238	0.0	1.0224664949207416	1.6811968626605207	0.522247629489123	0.6957593600228867
2.25948038917069	0.4959800785710039	0.8210270458221477	-0.026191360522137642	1.988353120444216	1.8554658544845912	-0.7152309146443718	0.957411866180034	0.6463075380586821	0.143026868275526	0.5870300239582004	1.3306501903407735	1.1079138126327697	0.0	0.7037929142814003	1.0950429531724808	1.1700678137055565	0.0	2.2073922690422916	0.06267390062767275	0.6717794503855146	-1.2126607392269153	1.465991824796845	0.8172106034472489	0.7768455278575558	1.6252047927355993	1.3179977785536732	1.5941993859282855	1.241134461158788	0.46433432628172683	0.24596401774745494	1.4302010589427636	0.544507866466546	-0.5541178115340959	0.9425234811133452	-0.07045476003063283	0.4396635534221466	1.1310261211938872	0.8799925351377569	0.9751828835376674	1.20744170002446	0.09667046881275392	1.060685956073019	1.2166185359022255	-0.775173362264079	0.0	1.3443935642878282	1.886210691972399	0.7347055734265991	1.0758607904751885
2.798224419226039	0.20888369692199849	0.7751095456592172	0.15467868021477263	1.8367156438023498	1.9951643485964685	-0.2823003616189758	0.3971116336209582	0.6730785739178266	0.2933317154010577	0.5965478931496058	0.9469007161813565	0.4766281995730092	0.0	1.119246192416435	1.0379802724608311	0.90602944375674	0.0	1.9169629688481558	-0.12960892532014892	-0.0073891166164062085	-1.8208930502965068	0.7626819531899887	0.5557463302915088	-0.20950718972430046	1.3602954194424868	1.3602198906337601	1.3983041944920442	1.0110636769303971	0.2263607079822011	-0.025516103481212377	0.8006435827292818	-0.26324185773116476	-0.4094812525988866	0.8434624139314949	-0.3385209296825093	0.26017905826377513	1.5691121077492498	0.6186122285571313	0.8209677408351617	1.140314109104904	0.14867828959671703	1.2884927915271527	1.2692492306076917	-1.0981987851142223	0.0	1.5179610775024421	1.7706375341608527	1.0764188175272251	1.4096013325733263
2.782496783856712	-0.023191936147696587	0.8196758288487812	0.5306735772837067	1.2046857394193093	1.895378194055493	0.5755771830739711	-0.1466771807331943	0.6257094027427718	0.3811269818037415	0.42059644427671394	0.3953261769478264	0.051129641364404635	0.0	1.005997733511319	0.8924512331064388	0.56984099480101	0.0	1.4370368765516388	-0.2242963250180592	-0.46173504471885785	-1.6799243023657944	0.012647623578056929	0.19436688730814478	-0.8892816331607274	1.023411126979407	1.268052296713909	0.9691427890676819	0.7751741059074483	0.2811632574245067	-0.1583707011316647	-0.1559939719963744	-0.7417801024363708	-0.001663127936277797	0.8934114765677993	-0.37470981055123154	0.21423425644591224	1.9945139416948925	0.3811261719152757	0.7393435740991154	1.1020814583414416	0.3575005959569276	1.2775696477087664	1.2627293960348216	-0.9737929610215796	0.0	1.4783346324520514	1.4505050727965412	1.398081583973275	1.5494797837252632
2.152545523286812	-0.001238641306693954	0.9242604543847994	0.8384758134917748	0.4426572543561769	1.648558712085757	1.2867730127526908	-0.5163537586695968	0.6684499349319994	0.5011751395156264	0.15768434401799114	-0.016146522891953848	0.14780271051892477	0.0	0.4723230562315854	0.759364113771233	0.2407312420086952	0.0	0.9715916277516641	-0.2855075107549003	-0.4620060717476283	-0.8622820066052127	-0.4038102430206783	-0.14641609802571406	-0.8667596488273873	0.791715137782189	1.0341163983807504	0.5125075786465743	0.706799551090728	0.483491958861767	-0.03224692248029607	-0.9180980957004267	-0.6884379184153422	0.4476863163889282	1.021235333373484	-0.10813127953682246	0.2722828046215049	2.2512633937940163	0.2645595456380826	0.7292967106645252	1.0506387907795047	0.5908287438929013	1.0457599110604516	1.2684170067022524	-0.42477260533414035	0.0	1.2260123931034899	1.0762350422122984	1.4961155694959445	1.42468453531559
1.1266061503939757	0.2989412518840252	0.9795369522545025	0.8571115144752608	-0.07214259568087543	1.3075333953913697	1.3770646795039503	-0.6204427601587157	0.8601322870547682	0.7103903839990322	-0.04834468422969859	-0.13345986390859324	0.6878314672308149	0.0	-0.06740989089466302	0.6715910754147114	0.003310857178362057	0.0	0.6409876230461762	-0.35469423165531383	-0.05577857437731975	0.22064648848430815	-0.35587818496729007	-0.3452944557349622	-0.21589651007214486	0.7016942386582554	0.6959599271635656	0.1849146646837249	0.8188179265120922	0.5613965940620598	0.3324470514162248	-1.053187411590148	-0.17521419369413768	0.6877667577669712	1.0593612892365611	0.36607024766336804	0.34127222791453277	2.171392664196081	0.2908103776682098	0.7258855336329283	0.9091894342967521	0.6758370305965936	0.7231495804236059	1.2744687902742362	0.29517747777309455	0.0	0.839465736325326	0.7428567796639424	1.2113074465324019	1.0664778190287505
0.0870078230020661	0.7093718092401835	0.8689281874311899	0.5497469913861235	-0.18771788091381866	0.8514178282727379	0.7664361624983882	-0.47965790687730064	1.0854020651803198	0.9436595216525604	-0.09848996443460845	-0.053481805479173715	1.2454258459977072	0.0	-0.1818034873272096	0.5691435168852845	-0.08431183621280347	0.0	0.45659187094906456	-0.4252744434660583	0.45687420751893004	1.0163987410355408	-0.03340846427662695	-0.3231667482007421	0.5411162548983758	0.6198641877359363	0.3300732037853763	-0.004585534446395523	0.9441779134046198	0.31318268541694105	0.7497535990246388	-0.46297729171213076	0.494511873908779	0.5693053448274173	0.8798687662793577	0.8118463482367254	0.31981274357132367	1.6547840916115935	0.38628217859781105	0.6236998469598781	0.6184471946682926	0.5319811456901166	0.449722713993947	1.1649655818783111	0.8251477341767379	0.0	0.4385156016109855	0.455022917888293	0.5310327564830188	0.5753449266323245
-0.6253844182137241	0.9827928455317009	0.5519419188172361	0.0820207294657964	-0.04202951526777459	0.24644782521837005	-0.20078413503052625	-0.21441741041523796	1.1244603953520567	1.04246477360331	0.009823641447643533	-0.031067412859384778	1.3562295045693282	0.0	0.25857868067691586	0.3613881213035378	-0.021154174635268072	0.0	0.358848203888608	-0.44773046484811524	0.7155754840086734	1.1146148529005542	0.20612505104917053	-0.0785413368984877	0.796939866972613	0.35990871399112867	0.020185092765743522	-0.16322894051777168	0.8506706008353564	-0.23791540335595981	0.9579181591597843	0.5629246711972887	0.9513723552293445	0.13266115356158945	0.5140038644112862	0.9788120979500465	0.15998332602867557	0.7471322716896733	0.42871305236541	0.34063371251325697	0.181978382940986	0.23718755089467533	0.2765225294146187	0.7963360875565803	0.9027888994180939	0.0	0.12289961628423332	0.16497884794290285	-0.3736622572469147	0.061077337251402644
-0.878744398032524	0.9535292845444694	0.10345437753523895	-0.291783464607969	0.09096534211715844	-0.4541372901736359	-1.0005672163784622	0.021077489810083696	0.8162341175477243	0.8840304149179743	0.1965707686618238	-0.2709979008228108	0.8582873020707382	0.0	0.9698055598679287	0.024264927093340993	0.12837032565157547	0.0	0.2787923880137441	-0.360108050885032	0.532690000857011	0.45862685229593075	0.1029644597372929	0.3010025647024215	0.30929095879117646	-0.14218262786239602	-0.1819416435304183	-0.386275993021386	0.41422622334684345	-0.8383648443981564	0.7780897004300207	1.514907648251227	0.9563217833979175	-0.40695630070636385	0.1553978497310517	0.7568538841477046	-0.10630902359520016	-0.33438522509067636	0.3312411537199716	-0.11152596104862836	-0.3235631595320415	-0.022278523279638952	0.14789790480245762	0.12540077691261706	0.5195017308914723	0.0	-0.07260037831907276	-0.15379864850920613	-1.2135345420582397	-0.40221572175862635
-0.7821858773001388	0.632765143906936	-0.32183952386192205	-0.3947700746528065	0.03564619762759507	-1.0694584591317982	-1.2714905634185276	0.11866823791612206	0.1934077069538965	0.5052316843168082	0.3548353772518815	-0.7615392505917347	0.011929126435614418	0.0	1.4375839723165504	-0.3518999777864145	0.25797226040878596	0.0	0.1782901426021341	-0.1297706868437906	0.007265653647946441	-0.6350411828913682	-0.3201200799588584	0.6625812610052908	-0.5987892624475398	-0.7378554021757542	-0.2800622036306769	-0.6456801831225281	-0.2729946365174859	-1.1529130072635176	0.23655146802270413	1.9460292260355405	0.5162905262777427	-0.779036913461042	0.030251289879484437	0.25150582460566867	-0.3940089153051647	-1.2630600336619622	0.10353229723722435	-0.6045512028798163	-0.7804955694698688	-0.08499267139867488	-0.02660230444587338	-0.7092014594619462	-0.0807640915222467	0.0	-0.17986784994602703	-0.45988235186657217	-1.7230507422091184	-0.7841945043828419
-0.5774233576390443	0.17735520551735526	-0.5809305836400469	-0.2326342126593214	-0.16046911614509832	-1.3663277380804855	-1.0199293654921495	0.0622771550371165	-0.5159428793571038	0.10858918926278087	0.4016546641336778	-1.272152542856074	-0.6887390603955388	0.0	1.2658833568517112	-0.6113832094770869	0.2661197258110581	0.0	0.0511945668884174	0.2132850197477178	-0.5577445871353843	-1.6580295455505984	-0.7855927589597193	0.845211215189856	-1.252084143589049	-1.1431492170606081	-0.3267573835198608	-0.7956670801663239	-0.942103154558194	-0.9692757211100926	-0.43839141059167624	1.6982418437976916	-0.14438593968916036	-0.8144121735278818	0.2225393219804414	-0.2808054322888098	-0.6233568942208655	-1.7394406483399991	-0.15570667432995913	-0.9520455889227395	-1.0855370713873485	0.0632426552813982	-0.27632367319815865	-1.4279317573536936	-0.5595815975109054	0.0	-0.26183057688680833	-0.6627039209071754	-1.7987572566296093	-1.078033296505354
-0.47284401352926886	-0.23366081280583365	-0.6298118194029472	0.029954306360492185	-0.30038537451596337	-1.2113982756786048	-0.5598360414558989	-0.08339033767509457	-1.0263497637517904	-0.07191137709936864	0.2959314253572967	-1.5148761801336428	-0.8693976153456547	0.0	0.4430750971943599	-0.6473665808515089	0.10414652523907192	0.0	-0.09845803388834287	0.5722218350761367	-0.8721597697763834	-2.1828652600088896	-0.9758239484290239	0.7512988586948615	-1.1075587188854625	-1.1347456043281623	-0.3885283387509077	-0.6960946645957056	-1.312806567583047	-0.3280741163610753	-0.9483970654795749	0.9474289849325563	-0.7314268121062081	-0.5402337919230492	0.587538656910572	-0.5996419477613739	-0.765315138586736	-1.6372074562800394	-0.33047225038922046	-1.023428174266006	-1.1951360903064463	0.2668385597935031	-0.533402365011704	-1.7620269216810016	-0.6916526888163306	0.0	-0.36900690093476957	-0.6913822386756804	-1.5489097333679942	-1.2767336553338386
-0.527355530857959	-0.5162581835040294	-0.5449034616409584	0.19867195941645524	-0.232854676131167	-0.6878981660577101	-0.24959048964921493	-0.22635912215181286	-1.1727940784343547	0.049433421495098794	0.0331697671737537	-1.3490226187280285	-0.5318169538214215	0.0	-0.6588458078790219	-0.4922485647843881	-0.19687414168079195	0.0	-0.27103607158498094	0.8203606664237209	-0.8508770782728149	-2.067791373974866	-0.7719540637628173	0.40045999966802304	-0.1600585943877776	-0.7181600413024288	-0.5007170943239536	-0.3519141862908594	-1.2709620290482053	0.49808901021376434	-1.0981251747571925	0.0625790162050702	-1.0492452825573655	-0.14958439829791417	0.8315785776169812	-0.6335351615776493	-0.8403458553710706	-1.07377104621462	-0.37064829300853785	-0.8374192996996181	-1.1341108382715799	0.29899122880503437	-0.6878857881776879	-1.6166656524070278	-0.48385411395823613	0.0	-0.516023361089789	-0.5566103379402942	-1.2202362544440375	-1.3641952424472217
-0.645292374655105	-0.7074088744800637	-0.46037871238316047	0.1887667445224902	0.002672974045575923	-0.07744818346003841	-0.22627255407293886	-0.3028185884265729	-0.9982440154434924	0.32648240816504537	-0.35435265437686503	-0.8799899970735169	-0.030841679177001324	0.0	-1.5408974369213477	-0.30667821992099603	-0.5332962526289454	0.0	-0.4627065989273856	0.8705373402411695	-0.6449081762808104	-1.4840400200927153	-0.33982395169741025	-0.06476503969336997	1.0297867807072105	-0.1365531676772227	-0.6376761217400623	0.05298879348457536	-0.9339560087614432	1.1527527995607427	-0.8936254497297187	-0.6149824636362444	-1.0857846865937595	0.13553428590738095	0.714634814540384	-0.5087749398896287	-0.875171606470539	-0.3570346925803406	-0.3241936016033029	-0.5600787173005299	-0.9652777595368843	0.01842467488899232	-0.6865708981329486	-1.1283979008141043	-0.1358383367201878	0.0	-0.6844955275179652	-0.35285857964781936	-1.04424495907799	-1.3208847343850685
-0.6664955545111886	-0.8923812059027261	-0.4637189742087823	0.07515118862535586	0.2036318759603546	0.29754284224625654	-0.32728138033095827	-0.29939137743822203	-0.6904664493172039	0.47007152531806995	-0.7813328791494263	-0.3840850647298622	0.19706810697733698	0.0	-1.8983266767262494	-0.2662899780988798	-0.7679786469483493	0.0	-0.6449046022865761	0.7422381675820686	-0.49713393587294186	-0.7703006848915802	-0.003309132827859891	-0.4322432635394402	1.7099723638523474	0.2913160288198142	-0.7178766628472836	0.2675994718748892	-0.5594796463520317	1.3725046555534703	-0.5070316733666713	-0.9345444303194294	-0.9709357326578343	0.2151176989531451	0.23414788144130633	-0.4338270563958092	-0.8574736627917726	0.16797039523537743	-0.29367583597551183	-0.3948671609310345	-0.7433939616481223	-0.5211329726594824	-0.5888230809427906	-0.5707879801724949	0.11336108170354849	0.0	-0.8383157437603218	-0.1950902958264949	-1.0976249345862974	-1.1326853885777408
-0.4814577005241725	-1.1037948461539882	-0.5255926982242936	0.021649912506781267	0.17820617279752526	0.26884297351496544	-0.2440339239344231	-0.236213563963274	-0.4235827429078273	0.254310248082826	-1.1017262784379769	-0.1194894277170285	-0.05722925242930223	0.0	-1.7807152083647941	-0.42760125842352187	-0.785783275160321	0.0	-0.7583512420751086	0.5796437590958431	-0.5404766476085171	-0.2220595675269192	-0.004654559065734537	-0.5134452394425323	1.4448696809792567	0.383800217344333	-0.6459470454391991	0.1524322544120816	-0.3658469996969348	1.0909995648159259	-0.14545470209193917	-0.9604814349144717	-0.8536475968814242	0.17177737783028088	-0.3492256257709189	-0.5276476915673023	-0.7315411635782785	0.2869516910276795	-0.3499838023328591	-0.43445145450854833	-0.4861482937082505	-1.0849699069942516	-0.5267216116027298	-0.1725828221293069	0.1342524633414687	0.0	-0.9348251985744356	-0.13692861783461935	-1.2636440121649566	-0.7956267842915397
-0.09984934319133615	-1.279780531798353	-0.5194530961218432	0.1460697741530876	-0.08371721639567002	-0.08164503860509596	0.21793194512635414	-0.13397437708545964	-0.23140168962060842	-0.30935764709268093	-1.1471197886965192	-0.1628899505781023	-0.6532231455273961	0.0	-1.4945359234450286	-0.6770525223219674	-0.5428602461083215	0.0	-0.7374197734988501	0.5915041271863677	-0.6964988875576233	0.05063838735205544	-0.332241356412016	-0.23287221180235518	0.39450289955767054	0.20069067979229596	-0.37173259879804077	-0.21287505659981842	-0.3937889518500591	0.42934668005475374	0.07517781570581113	-0.874336366476587	-0.7938368553426175	0.19917216972364257	-0.6750787273069138	-0.7234200416195953	-0.44425686455882946	0.0045088371557970375	-0.469658332349391	-0.5823731848300062	-0.181269859823579	-1.389556096350536	-0.5970378829342662	0.0211739242617205	-0.04810666887675161	0.0	-0.9290956205096538	-0.13377900719379918	-1.3175734583676826	-0.32027232153081425
0.35815562734358375	-1.3137747789194671	-0.3222741945383754	0.4230733454478463	-0.38869384397086176	-0.4930876852591972	0.9700359477764858	0.00442929005307492	-0.010768168031964561	-0.962267360728328	-0.8173740353268637	-0.38511218912111	-1.2346111959745538	0.0	-1.3416178540376638	-0.8082029566087616	-0.08853992501095066	0.0	-0.552965566731472	0.9299628300602008	-0.7507874401749998	0.12517069860411453	-0.7399043384805187	0.3326349276945862	-0.8221595789933959	-0.03424449508218617	0.06732228296224863	-0.5802508969993921	-0.5050284020942527	-0.39318362965508025	0.1672067466701466	-0.8390295848081379	-0.7445698073201705	0.4499716336404327	-0.5285858064056194	-0.8218514220112553	-0.006347276272438181	-0.4899677856244599	-0.5457014057521383	-0.6112074643652539	0.17848830141647778	-1.268892134778926	-0.7725549537813552	0.14543060308168698	-0.32159539595978315	0.0	-0.7819458922658884	-0.08099666506049687	-1.079995328070904	0.25746438419699225
0.7292558928206183	-1.1493502741118176	0.07445817638305942	0.6969011083942872	-0.48890859239706697	-0.7109411290531685	1.6858786405939334	0.1843543309941446	0.35310145302214785	-1.3650807646431484	-0.17427592563738725	-0.5712461887866985	-1.4946147708500508	0.0	-1.395906244663609	-0.6742082225141917	0.4510559853942455	0.0	-0.24122946647307517	1.5739270330905597	-0.541419217877421	0.1563746960526078	-0.9348257547862743	0.9872738057803654	-1.561540779000073	-0.12350537920864785	0.549261428201103	-0.7073049456450407	-0.5090297919165817	-1.1582960112828664	0.2125820065098385	-0.9117571515690402	-0.6257256474909338	0.9127871552212384	0.005683660744763972	-0.6526068752010833	0.484635996411981	-0.9448271460620392	-0.4665605527176519	-0.3264991327246898	0.5620082238019605	-0.7687844890957237	-0.9091926141984915	0.3760626723473877	-0.5891277074803726	0.0	-0.4801772193169397	0.10059304001055114	-0.5388591140236484	0.862851009877199
0.8881934567726113	-0.8361253216924762	0.5278965880583486	0.7937395891801836	-0.2827101459472579	-0.6509711751804683	2.0223313611059597	0.3946308505291646	0.8468505617135414	-1.3220553060949234	0.5405245863639	-0.5852790365439967	-1.3647864442785556	0.0	-1.4754232979737643	-0.3015359363709159	0.9221867325186524	0.0	0.10769738393206457	2.2967363139096015	-0.10752758261824527	0.25015200438986107	-0.7870936742615776	1.5062276376975567	-1.563047808788446	-0.04437257433694708	0.9204765168520466	-0.5236308315870414	-0.31544159580997744	-1.7071224493236654	0.27459887809625966	-1.0408044664052194	-0.41970589426935706	1.4066418187480638	0.5952752654483173	-0.21791423459812592	0.8875833215021532	-1.1748047075406343	-0.20559019710645665	0.2768001779146827	0.8969293520793181	-0.11150268859805713	-0.8501822120546745	0.7653111079839935	-0.8141546798046907	0.0	-0.060976226079931015	0.39653139341536864	0.13769692548109774	1.3832939947238527
0.8017820168654627	-0.4976234469924937	0.8166982124479983	0.649846656499552	0.09585015018598061	-0.427251153669164	1.8510398434356325	0.593075857405581	1.2957649375768443	-0.9022806722934857	1.0080633812541884	-0.4548179787595315	-1.0024228938307709	0.0	-1.3112168119242533	0.12362011632447534	1.2039805919366218	0.0	0.39852856583385227	2.757933368192629	0.32347696931427566	0.4083587717658335	-0.4060360720234608	1.7348210405479787	-1.0484228831202964	0.05926678028579156	1.0712122186656856	-0.16489346874175115	0.0034462581261675415	-1.954787236303654	0.3567634454980274	-1.1226673084328986	-0.20608011489318004	1.6965266934072851	0.8845079843869882	0.2945578928887635	1.102999991039199	-1.1237476103425899	0.14643461319869241	0.9816147236009398	1.1032514173505736	0.4408826153456961	-0.549208794855775	1.1808890997351813	-0.9837288074592535	0.0	0.38160047363467153	0.6997641770297683	0.7044980563372074	1.6996583222756991
0.5364494938790506	-0.23875513096929507	0.7806010405546522	0.36039775385141476	0.37081353124873323	-0.235948114579469	1.3332414987475765	0.7184598250977657	1.47374442901863	-0.37560725311634124	1.015083813170036	-0.32187530609953957	-0.6222100720016052	0.0	-0.7721751403530356	0.3891076004069569	1.2518277676629819	0.0	0.5827477926257287	2.6821918021469924	0.5034744718184456	0.5650090854967774	-0.03752692938560249	1.6451715796817767	-0.47855432683810006	0.025103628718322262	0.988833590463725	0.14486741281683102	0.2807373480936494	-1.8893640464319037	0.4311117004215917	-1.0696700459297452	-0.10439115654961341	1.6464828646876049	0.7334174202217657	0.6409576699124009	1.1377301415241983	-0.8453309545378429	0.4323046091798136	1.4718100708859088	1.1410679454402555	0.7320038211075239	-0.11586819039245691	1.3978562969262105	-1.0464757975658456	0.0	0.7248622993899518	0.8799326587268302	0.9904768078131911	1.7424874989491899
0.22221855314784128	-0.0735911773993213	0.4321438691521254	0.11300814111777971	0.32637506880649453	-0.1958233821404944	0.7911484635701439	0.7228009578818267	1.2767512639637237	-0.018624489793618	0.602952220337577	-0.3117341572038478	-0.3328010498884847	0.0	0.02303500314862298	0.41043422241595917	1.1031623405814668	0.0	0.6747522365083425	2.023801255828127	0.3554602045518498	0.6630448725887989	0.12606673569453017	1.3246523597027386	-0.18739082427874873	-0.17163540884035133	0.7548795011101949	0.2637757764999978	0.3910279914697986	-1.5760296967928256	0.4910846723898433	-0.8516168068664991	-0.1707632559137017	1.3015074650481033	0.29958130793952414	0.6932194769418951	1.096137029800004	-0.44186882319372056	0.5283001898248596	1.5310594740287773	1.037609266421304	0.7734692481708664	0.2544404885563988	1.2735578518768174	-0.9085142699713643	0.0	0.8726968822307168	0.8685098024156356	1.0000267966866352	1.5405562913673578
-0.00903510051266242	0.06308511683610621	-0.039146116385138124	0.055059645209536635	-0.041778352719319144	-0.2726134480575429	0.47882977571424296	0.6015302397555697	0.82366862158946	0.06282331724133554	0.06848068543667173	-0.42998719794637796	-0.11021406393539486	0.0	0.7785750021119878	0.28648706310483496	0.845562637984431	0.0	0.7196990479216494	1.0111204704670325	0.03741083412146607	0.7002692540519118	0.07273068575660468	0.9111186156993831	-0.1802218508291926	-0.3907428060979718	0.4879808278220663	0.2196746252489534	0.342397619953476	-1.1557535971632797	0.5649416283517537	-0.5044257985732501	-0.3340116152816771	0.8444058527927565	-0.09476606372798681	0.5214999942880026	1.098214071000017	-0.016276582880651355	0.4228247704709499	1.1807519243858033	0.8723981862374426	0.6943033802634156	0.41398193233405345	0.8698664131448453	-0.5135480013007508	0.0	0.8053130216322602	0.6972063341917837	0.9004773783309381	1.2214912121831472
-0.08489683600069574	0.23144494504614282	-0.3767996132210153	0.19247742754517458	-0.5385239657022136	-0.33884838078460405	0.42369244415277446	0.4010004796815171	0.39813814311221696	-0.029294102783650678	-0.207426762354019	-0.565745770551241	0.0972594744483725	0.0	1.2116703431745153	0.21400020958997557	0.5687684716087887	0.0	0.7398056146629226	0.03324125983265036	-0.17502980263569687	0.712175566990708	-0.05501294977947003	0.5195360245817866	-0.22543455698341539	-0.4529401803847979	0.2727225116436689	0.15231279764330602	0.25315679302184846	-0.8095363397070289	0.6709711861436964	-0.1163064382210922	-0.4285505416635969	0.4666010103398295	-0.20983007871577544	0.3262985383829804	1.1835064568630205	0.33932603391846583	0.21962143685001537	0.6623810272502735	0.7296034004210229	0.6268728718377913	0.3579413605617104	0.4253299213491031	0.05731050454682606	0.0	0.5888049072403764	0.4652753207915098	0.9059198437005229	0.9495853453327512
-0.02483445331350451	0.4090163722042546	-0.4089845551045893	0.39396325907262164	-0.9222155263698493	-0.30611698270238175	0.44926576962762405	0.1994815842597871	0.2640510158333902	-0.09856155955151166	-0.0044764562893543445	-0.5875087316527308	0.2587562055517739	0.0	1.2187540466317817	0.3275938422072705	0.3307629919232883	0.0	0.705980779028248	-0.5690801764965653	-0.0975876751707391	0.7201405386448055	-0.1011709225057203	0.20456045023349828	-0.12338680372462359	-0.3094149030094052	0.12594575129047517	0.1700003769798562	0.2390356960279035	-0.6784886394306194	0.7623820032766627	0.20004010650431	-0.30599361615133935	0.2525645873382377	-0.06385846323144619	0.278661999500112	1.2760848308645583	0.53969221908803	0.0664532150591397	0.2805553998882508	0.6509331718680827	0.6178892896169939	0.21103002213991515	0.19393950590319647	0.5717187055045495	0.0	0.33565103822223585	0.2667256013408231	1.1338643388757874	0.8312160529469201
0.07648373573054168	0.5001177338903984	-0.14069418411236434	0.49651637373675256	-1.065452063267144	-0.20772764871381647	0.3502350551125353	0.07446566512974262	0.48483379756321576	-0.014944765783327419	0.5829755388173957	-0.44399807489888315	0.26960630220061826	0.0	0.9112929579576285	0.5919528045836249	0.1562326100989668	0.0	0.5639413046021429	-0.6814411500374443	0.2250658614159351	0.7029969540510846	-0.026431635431704084	-0.025575986203959313	0.0966148281073706	-0.10157780807932917	0.024594416543719945	0.25004835523165275	0.30992162672074225	-0.7749184731174359	0.73274755325706	0.3481086769984078	0.0563001117098335	0.16071116011784783	0.09563436378533133	0.3985193139904952	1.2432126912484782	0.52407106008585	0.06228271207639057	0.21950145211465913	0.6217565349967134	0.6260931285865204	0.12156467644021558	0.26957964984553995	0.7693486936284673	0.0	0.14277053908551818	0.13669195452890645	1.5269237446654667	0.8496091788479125
0.11238357977743682	0.43869064078861114	0.2707733422963803	0.4328227022171352	-0.9956354931526126	-0.15540453984320227	0.07764957590189027	0.07340681498999044	0.8773780590991591	0.20473775979161135	1.1971498168234496	-0.1851555613126112	0.08251952321101856	0.0	0.5201140730137244	0.8330405919380347	0.06022935952454692	0.0	0.2991992716532057	-0.45367545523006475	0.561687604352614	0.6244728722820042	0.08008854951169975	-0.1666019447393376	0.2195397636290975	-0.04587223258024813	-0.030333639434808882	0.2711857772271403	0.3656553262937914	-0.9495329643101729	0.5038974560117817	0.29531883758285543	0.5327951763854796	0.10377534908573176	0.004075036040791138	0.5673315070384916	1.0078623792707158	0.3037192448076548	0.2069126710766741	0.4572185914947901	0.5974384519042801	0.5968006022029774	0.15121155117516977	0.526909190257572	0.5572438969566952	0.0	0.050245373908014805	0.055512459798932136	1.8879834755837792	0.8792747120976336
0.0410290966752485	0.30030475501823034	0.6311625571061491	0.28392673059023005	-0.7998059158140032	-0.20690211225179664	-0.2109836987491021	0.1970077522234537	1.1343678218062905	0.4472985822529037	1.449536232813872	0.10688342769551325	-0.16647304994225356	0.0	0.2546142899860375	0.8847164305221015	0.06877916458202228	0.0	-0.012169188660615804	-0.17991346549787146	0.6837851305105048	0.49232305695002804	0.1087390958075086	-0.19026297243828333	0.07846365158199294	-0.22962021107546107	0.02621447937562597	0.14877275111712912	0.29582266135175395	-0.9600551331654703	0.13462677857387406	0.10527424018995456	0.9328915312368123	0.05205886498019523	-0.38665869228825506	0.6585929119544653	0.6282261518772289	0.0016732481777227113	0.42086408341799186	0.8218588945497056	0.5457168052459944	0.5420277748862783	0.24803576613425105	0.7213007176644783	0.12907745152363587	0.0	0.04640575699681115	-0.002304833804125045	2.0037035386302464	0.7779195230417492
-0.07471829647668742	0.31076671313258786	0.8281893820408683	0.21438889291987182	-0.49945550483931767	-0.2671429356951788	-0.2758730252733421	0.3944933754316906	1.0273849726569944	0.6239379085243278	1.1799469718419027	0.4057563596645117	-0.18376866939241807	0.0	0.2123275520466592	0.732025756537074	0.20881002169517415	0.0	-0.2180486311724585	-0.10639152765998845	0.5518057312986534	0.38835020029292683	0.05491643099295388	-0.061653810329264154	-0.23962091006056127	-0.4921014696135599	0.2906251710049974	-0.050714630224639776	0.09851133458163698	-0.6205321383161937	-0.15400559378115108	-0.07666585113043882	1.1286509385855077	0.06657285322084726	-0.8373372679541957	0.6697184984664092	0.2753920431655302	-0.17015987454239925	0.610083190583252	1.12860796731424	0.4690526713418422	0.5505867985780045	0.3185206898496361	0.6703728281599406	-0.11133222639105085	0.0	0.10670724684267999	-0.025654946594304288	1.7757524113078889	0.4954754644955942
-0.10069207072678568	0.7072591503887495	0.871837706335129	0.33349248593617126	-0.024814397340656658	-0.1278566353660477	0.0016782816875306457	0.5687903435088483	0.5485111585644907	0.7476693063560623	0.5609682188489198	0.7593178320398455	0.2793258899441484	0.0	0.3737216855929583	0.5302038270731726	0.46496294203107635	0.0	-0.17592862949054827	-0.2956062034740172	0.34894297019637743	0.4269935258210494	0.04644708176315663	0.2049758402425053	-0.41305758302315215	-0.5102651667304423	0.7923183987874093	-0.12850240697058588	-0.08735160301830566	0.05670112220308714	-0.09366420984046385	-0.09672508004134384	1.1314847524531206	0.2296239579012735	-0.9796254636142893	0.7348457622955671	0.11463986943441432	-0.015128181973470463	0.7214808855101406	1.2850420904892126	0.38859500449733825	0.7100793721952684	0.33062902961189483	0.3798907490176732	0.19339199000247545	0.0	0.22647679406608648	0.024781839437475802	1.2769697037588041	0.1209805333539829
0.07196090264974629	1.5294990406521565	0.8393638761019557	0.5832232924608953	0.6777850791551887	0.3626623369668464	0.49385630694373395	0.5952286993734882	-0.10110655356096393	0.900364320658652	-0.0281070873973479	1.2134108901189773	1.1880719845237695	0.0	0.6485665201852785	0.4753464532210516	0.7342656918426452	0.0	0.1422355338004353	-0.6283678362042101	0.33329594463669526	0.6620138374738187	0.24309395742194087	0.4955298029422309	-0.13320210515373504	-0.04583159322297801	1.3995415602156842	0.09337024012808215	-0.07312309933128254	0.8284699671832026	0.431269506832742	0.10581046646089223	1.06110650879186	0.5303386751187794	-0.5974213733036166	0.9970104046605867	0.172724699815435	0.5129240629161331	0.7515261326705441	1.2943850429173753	0.30550607979894495	0.9993984394348154	0.3543763412407408	0.022685775806979634	1.0801256082569264	0.0	0.41540646842961915	0.16093279767322588	0.7005369341569536	-0.17232281149857256
0.4275476847224897	2.4986410130740544	0.7827485279875711	0.7405333934584427	1.5047640187801152	1.1278658775240205	0.8808788763425073	0.3597348711920055	-0.653014161960478	1.1255961037921955	-0.26932805790188447	1.707344615704323	2.1561488676050127	0.0	0.9205727830732923	0.625491226065859	0.8252659370572704	0.0	0.6035561569492616	-0.9235678956704215	0.6246278218273017	1.0149853751758302	0.6917577062431468	0.6024061939081073	0.6192104106552988	0.832059775648494	1.817622538436732	0.6049640119888382	0.2311416421153318	1.339591177366524	1.2436136262096635	0.43558301402128663	1.0337947106144352	0.8093794076511348	0.17517654747413947	1.4420614182626958	0.29339450295858205	1.2388520752657117	0.7147014406577414	1.1804516191879317	0.1782699942292496	1.2462563237885103	0.500707808551435	-0.20585329994145168	2.1778202827663495	0.0	0.6595194040485988	0.3164942580834104	0.23982408058687385	-0.24976758654875358
0.8000271707672061	3.1072707113565663	0.6818149507296218	0.5458473539017995	2.170188121320013	1.8419561561970663	0.8564029590382731	-0.18732935956187158	-0.9312871046458335	1.3533715404115927	-0.12322656978338707	2.047254344086069	2.6482805649382812	0.0	1.0707661193506175	0.8212783916196676	0.5289363171760963	0.0	0.9727372428881953	-1.0742657268543647	1.0972489635293334	1.2963854077572359	1.2646510648369633	0.3093736163065058	1.50857348449778	1.7365454004265306	1.7182744708751172	1.1744622264581037	0.7306231241608758	1.3347131766957951	1.9230651004096007	0.6759691453332681	1.0609288623573767	0.8295180872880477	0.8966564469762035	1.8428468645098979	0.22645274428925408	1.831834662131794	0.612809270562633	0.9244583527184173	-0.05437291708140275	1.2067118195956508	0.8090031020489142	-0.23794961424432856	2.8997080693653423	0.0	0.8918158719982219	0.35874587490076915	-0.02066687591463189	-0.11804399252412377
0.95631673918037	2.9042436619344203	0.4835187827500009	-0.11719389559379664	2.3608337669474686	2.1102673870102477	0.34344548438607225	-0.9836712406931264	-0.9188421176886375	1.4377870454043036	0.16263866322324405	2.0106150159554717	2.3444849821079026	0.0	1.0019196280038842	0.7873198586719576	-0.25884197139421294	0.0	1.0508467338910252	-1.097223500821693	1.4693302090288218	1.3243600111203524	1.7422212759717626	-0.4768623583140813	2.0663415262910703	2.2008190665198915	0.9454396976032796	1.4962148365392771	1.1984347844551548	0.8327933581857098	2.0495551308899103	0.6225178055758306	1.042044100359562	0.4409208717647569	1.091290036381305	1.8858788280798569	-0.20036128131984599	1.991376757396873	0.440937039613251	0.48617065499564865	-0.4122441587369642	0.7339327609956363	1.182815353262397	-0.17086048928946523	2.8120560964097088	0.0	1.0124189811045088	0.1742828672715331	-0.13388346691738753	0.07124531844889023
0.7481751576098232	1.8070613788116356	0.19138608762324896	-1.1057767276204005	1.9764437066528844	1.7438001348602914	-0.4312504657521706	-1.846441664004545	-0.7027361024931972	1.2876493052403999	0.25886150400170777	1.5249071333566584	1.4063563191199275	0.0	0.6879989598952518	0.35467434029043	-1.4295021088913777	0.0	0.8070214158449828	-1.0697355384243934	1.5227335923205425	1.064591765311659	1.9796024659043003	-1.6227378392392018	2.0396865310714065	2.004479876891166	-0.329755224938778	1.4197754106715363	1.4342146761098558	0.1450477802063044	1.4924348830379575	0.24020021088700932	0.8622694298975507	-0.2744759644416663	0.5744575275908523	1.4067578146064255	-0.9429519927547018	1.643789415627854	0.22627587208403838	-0.10439280932559925	-0.8192464194799138	-0.07509672834262486	1.4385431783007119	-0.1655424461158169	1.9356751849881901	0.0	0.9579012724564205	-0.22539448806202161	-0.22509671908927212	0.12696667096681855
0.2327341433451988	0.22573829677301954	-0.0794997680367444	-2.0472036774175226	1.261000626344591	0.9290510060006224	-1.0613785234967508	-2.5230831460289447	-0.36774225193771476	0.9785651155990339	0.01903279238319767	0.7836432817958731	0.42489559425903206	0.0	0.2301384168921339	-0.3616980775971184	-2.6452324072386184	0.0	0.4096998854456289	-1.021212635618351	1.2790883649387277	0.6827920917169374	2.0174073378317803	-2.766555922038618	1.589300731929291	1.3441606503751435	-1.6259537031262454	1.079103520358054	1.4067425921949197	-0.28898218900446304	0.537916425629271	-0.2662915568499263	0.5180712618652393	-0.9980419487937564	-0.39510045459404697	0.5586120966431014	-1.7368654482607415	1.012306420601065	0.05705774303249503	-0.677770670664293	-1.1072690668782066	-0.8719518260942328	1.4380977662764691	-0.2927623655857744	0.7618204561214781	0.0	0.769122230914582	-0.6634257693887012	-0.38307356101562795	-0.03933306293975101
-0.33194837511811265	-1.1155371756046963	-0.1460496188475242	-2.5090906746398884	0.6866234298917158	0.14879393931445092	-1.2067112613324213	-2.7891578031213364	0.06018787239805476	0.7345866060543143	-0.3968825636170137	0.1854668301314605	0.04728487161005879	0.0	-0.14025831663352317	-0.9814275433997123	-3.4496420515751	0.0	0.12484214777130317	-0.8833500663457539	0.9855768433858292	0.45202004115813066	2.0341455895173435	-3.4464044912330314	1.164702469454251	0.7053058354547475	-2.3664420310183063	0.8040211253925389	1.264099178104964	-0.15544477378671556	-0.2611512813855706	-0.5393418515804601	0.16514472424049811	-1.3389631500822745	-1.2506647447461272	-0.23354896740139114	-2.2398385826232206	0.49472117316702796	0.05703400683281283	-0.9705712206722759	-1.095499906351218	-1.2243352894912167	1.200594111514011	-0.45628663980569734	-0.04963384659071454	0.0	0.5921531327598994	-0.8731495047959473	-0.5858631730258879	-0.3393214622420633
-0.6323985197154842	-1.577708928297109	0.11383600661829588	-2.2216844030616674	0.6350065088708503	-0.11863904875765677	-0.8028519647076607	-2.54687511912704	0.5735792917112309	0.7669190305242294	-0.6390014889175204	0.10237013881333472	0.5227625999490398	0.0	-0.1578428152084653	-1.0887298589357954	-3.468778862633265	0.0	0.13873672640903775	-0.5523919339392197	0.9105612594045835	0.5607843783247772	2.165484189163528	-3.3099920774082103	1.1380192109407592	0.5118922931328088	-2.1887186023727128	0.8620037243199453	1.1957875883766582	0.5435685864003483	-0.43849388876828843	-0.28170564673793713	0.035050766144247715	-1.0771317310348436	-1.461865698897204	-0.5310071869687881	-2.232228928893827	0.4107079677891691	0.302783854834638	-0.7886167234123841	-0.7069662631579532	-0.8757048148272314	0.8954325411630036	-0.4625995183568014	-0.09995696097735104	0.0	0.5883299282431602	-0.6598002878098786	-0.7144336999928457	-0.562732332134182
-0.502135341167427	-0.9890086778474116	0.6356111032624726	-1.231029464283378	1.0946103491859673	0.27317472364775225	-0.10331407235622521	-1.869572736261403	1.0923435258973384	1.0809452214540505	-0.44310435460698555	0.6174913128681233	1.4902940684480273	0.0	0.30733876550925054	-0.5287725432064816	-2.60372499960856	0.0	0.4204786071013814	-0.01908760809593387	1.1029195105538458	0.9504121017417262	2.334050141186311	-2.3028366575079855	1.4781764122427006	0.8054395719165279	-1.168281353487284	1.2208282105614907	1.2514954086132533	1.481151103715703	0.05961271519881832	0.5298035869936419	0.2669222181762113	-0.3268593844647996	-0.8668650942660923	-0.18740879210614939	-1.7454997329779278	0.7790649402021824	0.7357206858895717	-0.18118542795364148	-0.047858480055951544	0.06276930988071731	0.7097872906724151	-0.1890410471899928	0.47960434325238877	0.0	0.8022058093193101	-0.04812958131027786	-0.6459849643653736	-0.5295705537333526
-0.04590005766619952	0.23457265689335377	1.1482640539544977	0.10158679469040113	1.6117284373511898	1.0151457306303056	0.4680450785145745	-0.9649678677403778	1.4208155941680747	1.4089301397998633	0.13862863005233858	1.4181232948139537	2.1790864099836	0.0	1.113033739619961	0.44013262240801476	-1.1067909286859736	0.0	0.7209886965541067	0.5451736911759115	1.3085374482659944	1.3061529660370859	2.2427710471096067	-0.7293038371941315	1.7324435419196134	1.1966537429576558	0.1897569765162862	1.5249556785268585	1.2649041680978506	2.183971809411685	0.8070521244211756	1.5757214448528922	0.7733924060597165	0.49625272426190375	0.22245086868961242	0.5153418670802393	-1.0369504197438792	1.2791438804154973	1.1422170682307162	0.5171591879881708	0.6123338826916235	1.1231761607208894	0.6881462831551857	0.28105732988527377	1.1085629545918223	0.0	1.0842298531188705	0.6896054865574927	-0.3622286221419002	-0.23362077972704803
0.40791759100810515	1.3182081823173468	1.298304427120541	1.2562070781756167	1.567378100908099	1.5232191996267972	0.5583771323395069	-0.07805366725763577	1.3186474071448504	1.348006960875406	0.730071267546647	1.9415851329120075	1.9068479703104528	0.0	1.857776563035193	1.2633023876314873	0.5113298295849559	0.0	0.719370752038442	0.8368845907377117	1.1268376229668424	1.2302269836657909	1.567868285806792	0.8594612161978971	1.353794913727045	1.1400052782659438	1.2044296456834676	1.3283623183662512	0.9582810501130092	2.2896963311375607	1.1548467564262221	2.335609048154618	1.2484293066078627	0.8990908770545146	1.2078094177799428	1.0151364798680982	-0.4319144074648259	1.436566311107206	1.2398763741519625	0.8434570458101592	0.9636769005840675	1.7116493530232757	0.6747492754410653	0.6705292228125914	1.1410808494728397	0.0	1.1437704548485734	1.1607350744856593	0.005540732055405626	0.1291143491361253
0.5080239151838021	1.5739636755999877	0.8550497616787903	1.7883716607547877	0.61239123095265	1.3141258961594502	0.07502858252374586	0.6094940456136352	0.6568715692740849	0.6318957487010651	0.8664965714552268	1.7036797994690351	0.5447195051115642	0.0	2.0764637651499194	1.4174317146034745	1.7047420502298418	0.0	0.22923019244149007	0.5961665909932864	0.3090149690802323	0.49892235542928587	0.22871991783994303	1.9052389308704794	0.1423630514775835	0.3425608423168673	1.380081543720294	0.4311618041417867	0.1649394597366132	1.7319775596259266	0.65505790441764	2.371364206749073	1.3318266929215625	0.5939742642278313	1.560638926643472	0.8210646141391921	-0.14002396050187532	0.9241648793317486	0.8351170131242974	0.48491016953285304	0.8179882829296986	1.4359288053833321	0.4189074767605101	0.6750375063523121	0.2991728112160082	0.0	0.7226003301503046	1.068409623532989	0.23324759890635086	0.2760541603974778
0.10805479989535278	0.7925752217056443	-0.1302200279843604	1.525580385008385	-1.0409001622347025	0.3278068567846739	-0.7803255080922383	1.0283275065420865	-0.4499138826158201	-0.6470959181314562	0.3152316135922389	0.6077061779123276	-1.368790460058942	0.0	1.5198734617856453	0.7398974043852801	2.133154349787693	0.0	-0.6661727786439134	-0.2013507717311249	-1.0157844202009318	-0.7615794555812399	-1.4656930426204289	2.0924326600683156	-1.5327287992744176	-0.9880508523642975	0.666111563698228	-0.9244893714648318	-0.9929411498489611	0.7534386863939978	-0.6283328541052015	1.584722737441845	0.8339828939426273	-0.33220617551536663	1.1207344938326638	-0.15949678277334112	-0.1616446177269235	-0.21318982461677857	-0.041674695132176746	-0.5011898775865755	0.21575779328842037	0.3369132183095948	-0.22228976154793448	0.1740569451172858	-1.1331437138779494	0.0	-0.2138508467728826	0.3875134642082323	0.13403953827627432	0.025072361988719843
-0.6298637159463705	-0.6538925587487276	-1.3191153629048558	0.6333911482276677	-2.6909481603506418	-1.0203546403221833	-1.6356502380154967	1.202077778398678	-1.6441274678284925	-2.032393609447579	-0.7426242915902664	-0.9675726281523592	-2.945315651774767	0.0	0.3387664189694663	-0.4596798590565254	1.796172559117483	0.0	-1.6391298910601304	-1.2760482490336358	-2.359822787613024	-2.103449833814041	-2.9231866063594754	1.480231786909	-2.9143088337010377	-2.2425942018387652	-0.5350770182912074	-2.1559463990305034	-2.1144269205529893	-0.24461336474727646	-2.132888867084785	0.28787991388320544	-0.12543424627514146	-1.4650246783761025	0.15937686789353575	-1.5381277293569933	-0.3317310887011671	-1.5575757770592875	-1.116033906169276	-1.6854081982633122	-0.5881493613199636	-1.1186021226542069	-1.1332542833829302	-0.6633406452762532	-2.480748403160906	0.0	-1.400101708520743	-0.6095232356442332	-0.31828380140034124	-0.5731852023395907
-1.3281953947511451	-2.049279114744321	-2.2486433101026893	-0.4748566395853763	-3.5559730796214573	-2.09195190861252	-2.144653604064471	1.1893354294277714	-2.4818036415143263	-2.9389554799879782	-1.8004856889040393	-2.36490134773575	-3.482833293492415	0.0	-0.9653802387301862	-1.582446411772729	0.9962388655381132	0.0	-2.291039541555803	-2.1647011509297585	-3.144868171404255	-2.9842406700733735	-3.5823220756645706	0.450560938486656	-3.3297783372989	-2.7946754004964127	-1.6098335181191223	-2.6865551399069165	-2.731504859135838	-0.9143128047433097	-3.1309924795253217	-0.961336933315746	-1.1620734749318422	-2.293054076823132	-0.8126002275163783	-2.666518309804415	-0.4539068644127004	-2.5457352859946507	-1.9905191552294719	-2.5012180091468443	-1.2542069379528975	-2.2848996933572705	-1.96402944360576	-1.4581328256423736	-3.0941643600230684	0.0	-2.378474609149628	-1.4950690525268495	-0.9528570808476273	-1.2497723873209432
-1.6248516101320278	-2.751143955505958	-2.5686312401862335	-1.3352766888266663	-3.253537080805966	-2.4123052499739397	-2.142404958903434	1.0371330507620242	-2.658618653566294	-2.987936022358252	-2.3292351129314937	-3.011117283516926	-2.865869070299635	0.0	-1.8131445757630342	-2.098152626658225	0.1604277253472334	0.0	-2.3685197754573206	-2.467552989576202	-3.0452286134962923	-3.0586960035350512	-3.23602543521165	-0.4962279857990833	-2.6267479755340393	-2.4043498437870947	-2.0736710473760875	-2.3058228657210758	-2.5888895007976664	-1.112194678820754	-3.1646979822659387	-1.6615951636712152	-1.8344361475010131	-2.4792337756695524	-1.3525627022080868	-3.018831242505775	-0.42484706874393807	-2.783794740554412	-2.3434888067465054	-2.5734569399665417	-1.5286382177621944	-2.6800220563731108	-2.3292959468166625	-1.838647078095248	-2.7348223830273857	0.0	-2.740806197968177	-1.9113846624854591	-1.4812082094926764	-1.6723124352539984
-1.3904625085904405	-2.5301333076298826	-2.214196450181277	-1.640214865440399	-2.029423809922861	-1.9371460114512058	-1.6889235579181234	0.7769594901124142	-2.1657121904579046	-2.2245227846393534	-2.093018951389899	-2.7215784192018506	-1.5800881027032405	0.0	-1.8788677369595828	-1.8445029799564434	-0.37438147886171574	0.0	-1.8915290625261867	-2.0693730604937626	-2.1772231621634353	-2.358789826167611	-2.1504819685722416	-0.9855639554482158	-1.2658749565399112	-1.3621160435641928	-1.8084246425811066	-1.2967940649483585	-1.8031527054009324	-0.919787123436928	-2.3006421299829656	-1.6251338995341005	-1.8877325891117174	-2.014921267347226	-1.313883794276907	-2.4888202205540964	-0.2706420605196511	-2.2546641335433932	-2.0899051853860455	-1.9284163195779607	-1.3578868266230946	-2.2244585772665784	-2.052338866709299	-1.6534372986943686	-1.6853772557275952	0.0	-2.3587780083243923	-1.7455122990986507	-1.649791678508293	-1.639804582795477
[truncated: 72 more columns]
