# Supplementary material for: Diagnosis of autism spectrum disorder based on functional brain networks and machine learning
Source: Sci Rep. 2023 May 18;13:8072. doi: 10.1038/s41598-023-34650-6 (PMC10195805; doi:10.1038/s41598-023-34650-6)
Supplement: Supplementary file 1 — Supplementary Information. [file 41598_2023_34650_MOESM1_ESM.zip › matrices-bold-time-series/ASD/ASD5.csv]

-0.35871092133825533	0.4329824160702711	0.19965887134885588	0.2917104411264679	-0.04311361685098005	0.32723244343339286	0.23797152188350393	-0.5806371642583131	0.8789868142959112	0.9955665782864357	0.5385935357407056	0.644911029676444	0.41329099758915305	0.0	0.8174499826205518	0.9435677559991733	0.7763448175163331	0.0	1.0665759338588496	0.42830513264843406	0.32130999542013444	0.824015892947325	0.359702417868698	0.32131998505116466	0.31071566045483406	0.3751555416569836	0.46488325306073625	0.512362464407045	1.2811681403803006	0.2958731053494636	0.5876731191865324	1.040251942183107	0.5289409227241898	0.04337141466944873	0.9546746155016491	0.5883612222068152	-0.18989322757627172	-0.2062911169214344	0.72634782233517	0.9726160744510833	0.39275898536113046	1.315060195866634	0.9661156027060559	0.8524898539686059	0.43078858233892664	0.0	0.5361707393348362	0.16116836065340134	-0.28156303428591517	0.4880666873302266
-0.40639846124123596	0.769231060042009	0.759680757893697	0.26184771674315666	-0.029534931192210987	0.7522735256213956	0.23748776126208143	-0.8984700730719519	1.1977055844778859	1.186154157383498	0.9565934213157182	0.8269125648231577	0.8516081272485493	0.0	1.3101831041408731	1.5141414416979981	1.1756386548681093	0.0	1.1569387957251673	0.9715525659208247	0.4795775208467166	0.760601139006282	0.6697157838121826	0.28473541090148385	0.5268211877045003	0.6947177922833796	0.5979215027976684	0.29670761988576655	1.6417914596244438	0.6890732991853489	0.8764461797227552	1.628648514693737	0.5901434247034485	0.41069418871816177	1.2232001456731056	0.6457403192280263	-0.28996745398499896	0.1164543973493247	1.1642141330490172	1.4242702136522687	0.9082174692885401	1.688505151293675	1.3839923988627438	1.4242264850599815	0.7985697895392249	0.0	0.985340941532497	0.10597324587084866	-0.0964613296378455	0.7478589198781744
-0.10516902341460078	1.095451929058647	1.2690191086215892	0.20436968694707297	0.2511518359601589	1.2819942496049883	0.2544808249589974	-0.8880608035897017	1.1688086229222117	1.0095166780786087	1.178665024417943	0.8188215924548633	1.2534049338208908	0.0	1.7311979532865005	1.9243084576898575	1.453987628735292	0.0	1.0415124624404866	1.4984847487783024	0.6984104487640393	0.5793094258991399	1.0281844731848013	0.27738231584847484	0.6870389556736964	1.0408445015979402	0.7566777178612771	0.04750077170465023	1.6941628925328578	1.1095149058566642	1.042568593032979	1.9002766679463208	0.6600595672689169	0.9101445998396466	1.3513772090710798	0.6096765587391134	-0.18095043783903342	0.6669544690923728	1.5049899238040885	1.719590236394316	1.4368202098033298	1.5811100207446227	1.5533247287708722	1.8097508986879285	1.1843843696760104	0.0	1.5451184887072411	0.08207240262639308	0.3325642168508657	1.0869340122636433
0.4541819959539537	1.35481936418417	1.5494979437066505	0.16709123631438064	0.6518508488972832	1.7316691509689837	0.3194619376307869	-0.5799867686666222	0.9240108275535724	0.564950556735582	1.130925673391975	0.6386207399910458	1.4402011176162193	0.0	1.9698242881120873	1.9898114514986458	1.548461643288273	0.0	0.7693845161437857	1.6991265329574403	0.8932633597360317	0.37477054333097803	1.3117642761327932	0.3392937350783518	0.7279665439332038	1.270658295599255	0.9337739835158315	-0.07280356195939025	1.378996030554354	1.4177998400876186	1.0623126267862808	1.7537387965343447	0.7670099608534773	1.356175170047287	1.3132550807062715	0.5903556696449757	0.06517734412027071	1.2633346463195716	1.521691544255366	1.727889253043131	1.7535422351871526	1.0714287402876048	1.3809114840519834	1.8751754901103936	1.4603107874735806	0.0	2.0111431499923547	0.2229165934180464	0.7749154325339863	1.3717607498290223
1.0118477427945942	1.4931002733036198	1.5339982689624745	0.20729703293533808	0.9385740480949176	1.9198077591189417	0.4501689351033725	-0.1466410957796302	0.7268939731100407	0.12008702411310189	0.8838417352363882	0.4172045531842256	1.3302458123635208	0.0	1.9576600004678926	1.6455013622581072	1.4797375918990325	0.0	0.4206242006152555	1.3886202088460373	0.9813523980569874	0.23594068110376115	1.4214300444355799	0.466490043858002	0.6776213533494587	1.2664380291892308	1.088029283867451	0.029517582083021705	0.7815521101926318	1.5234291739608574	0.9927108363619016	1.2852488786137486	0.9073581156368755	1.5827995378678268	1.1255152700564572	0.6934244005396951	0.2950768202686902	1.700128434683415	1.1273021952385747	1.4226848394133376	1.7156271977437345	0.4565764977649523	0.9323883602336829	1.628277661628834	1.5404086450023786	0.0	2.1571668827973123	0.5781832181535418	0.9900408409506752	1.4388386764644259
1.3148579172301949	1.462482456881018	1.2995761464641333	0.34806277106966577	0.9558783689229091	1.7686878214274058	0.6400152024878204	0.2247633856515256	0.7786458791679558	-0.04845648971039904	0.6016691914785774	0.321194654121264	0.9872516227964833	0.0	1.6802801214926535	0.9972068209665649	1.3197623110241088	0.0	0.07618576524784698	0.6502057541661123	0.9323717800105245	0.20490504328941017	1.337011939187748	0.60352505316167	0.6289805910536095	1.01125502717084	1.1584168213881143	0.32219667630525084	0.10873445779067734	1.4206139566689562	0.9301760869157917	0.709470564771774	1.0317871510855403	1.532313831106252	0.8306156575345899	0.9475941827125491	0.38305489038637713	1.8634461414946484	0.4763926560726676	0.9091577840274923	1.3617269539611359	0.06664252057327683	0.4089660457958475	1.2120933139824803	1.4212950016920614	0.0	1.870610921634005	1.0646303889461661	0.9115326616646181	1.2010445398843148
1.2866768205732153	1.2364417714734226	1.0097320151064864	0.5382699595413044	0.7284696566148697	1.3446298944724697	0.8458393703253413	0.44441229555889045	1.0710735033848446	0.16812538311419212	0.43457737714101136	0.434742717456195	0.5784046989477015	0.0	1.1708983703467326	0.2824508702493896	1.1254370608787447	0.0	-0.20282410455862318	-0.1897009890485844	0.7785157560434662	0.26524057352576585	1.1169983621935193	0.6620285231683133	0.6557454942205201	0.6127876500658297	1.0958589459344723	0.6679909804054768	-0.4038810104621757	1.167826372013316	0.941966369551663	0.21613564264133767	1.05607154434438	1.267193177639805	0.47451475166484336	1.2759399932754603	0.3153642204790927	1.7725233963689422	-0.09654444926834187	0.3739964206562317	0.892682837596899	0.06003498437952617	0.03842504909170148	0.815791729862099	1.1691288361846641	0.0	1.2268776226453668	1.4985462062876753	0.6967966960307197	0.7078797219621747
1.0618341488940461	0.8329406828278628	0.8050881842041547	0.6542497871744762	0.4257194590357861	0.8118013934881119	0.9867091360600609	0.5410011761857216	1.3925519627825442	0.6330545073213959	0.4297376252737705	0.6853536507949946	0.26919970671998583	0.0	0.4963518353610471	-0.24921043050144032	0.8911913351935565	0.0	-0.3885782624820473	-0.7471983747808231	0.5801125324379325	0.3609499617946013	0.8458538031244305	0.5620744658208029	0.7383322660844771	0.25113442435109284	0.8938814675212764	0.9076529370864144	-0.6121850093437123	0.8347995996275025	1.018397646260061	-0.13364251142017208	0.8962577467461629	0.9063767799865624	0.09354333015739084	1.5274546925861523	0.19126177137921982	1.5261491636376407	-0.2848832467161625	-0.01891153006065488	0.5376821347842023	0.3345332601482885	-0.058510059516704786	0.5590241523681296	0.8682073361557774	0.0	0.4478190518368109	1.691851444997518	0.5970966040295689	0.11315223896664091
0.8606097960004147	0.32869193441056427	0.7180413929699012	0.559206008471678	0.22349815575403523	0.3316202960657535	0.9679595200078766	0.5931648385857321	1.47868512077977	1.0400645280890937	0.5204237060260362	0.8768736311494697	0.12508483663943334	0.0	-0.25483158256009947	-0.47093290901273965	0.5603543638112986	0.0	-0.49413437305765595	-0.8063478265998503	0.37780620886470356	0.4299734961113064	0.5708640039720979	0.28016996387057763	0.7644817478659482	0.07483193195312658	0.597732373449511	0.9486837429187809	-0.5421596142392617	0.4623532014799354	1.0797526320679158	-0.4012691446611249	0.5143281720822519	0.5426542033451021	-0.28344488997237516	1.5511733896079754	0.1449077511873461	1.2064834573930936	-0.029219757340021857	-0.22242494381910563	0.39687150685684985	0.6103792808984435	0.0569113222967828	0.42688466681318443	0.5730798460820286	0.0	-0.22832213632800852	1.5546567351860643	0.7455799244180906	-0.4244053342499187
0.8038734991978667	-0.15569545273965116	0.6685364701581311	0.19341869344834628	0.1749318409534966	-0.02497003348251266	0.730211107449338	0.6409557521200723	1.1939649244303823	1.097619820616418	0.5918081618223837	0.8170405544924318	0.08384202178200628	0.0	-0.9811448269693575	-0.44616015720617885	0.08876170573984773	0.0	-0.5698980526899723	-0.4359960354391126	0.1702493027060424	0.43041776542845545	0.2774915067794744	-0.12227886130840257	0.6111983340998646	0.10713967911090613	0.28343224896393276	0.8026980153480742	-0.37514674002285947	0.06363350078661104	1.0329730022465677	-0.6708739529895743	-0.049577501190898446	0.20545015830807786	-0.625026026444221	1.2731410660794837	0.24775183733031303	0.8218297247743419	0.4133890351825131	-0.3271590881700525	0.37520222540087195	0.6249470979181735	0.17569003190774532	0.2991052829928553	0.29776688427368464	0.0	-0.6757441007486644	1.1442668695984806	1.0306324600316175	-0.8303546458162698
0.8157959525783803	-0.5044475522783423	0.5379549529608523	-0.3641575867913391	0.18842047858124725	-0.29723674174765036	0.2990849219055212	0.6529707393053287	0.6127368376528095	0.7046344808995741	0.5660853752952912	0.45239759453853545	0.013070322641575921	0.0	-1.5807768860320188	-0.3836854215679947	-0.49052702123240305	0.0	-0.6822327994060551	0.07198578665921126	-0.06743806815719065	0.34543929418530633	-0.07922570345068414	-0.513261156568011	0.24728642513778631	0.22446639167394897	0.016735510251805207	0.5516941404656455	-0.3424757980708395	-0.34450562111609007	0.8374564431350147	-0.9447974694413692	-0.6805850485237239	-0.11119971074408855	-0.8945105589437273	0.7363869794538678	0.4593823987131782	0.33175252374522757	0.6176480141974193	-0.4938797253078012	0.25942385282456126	0.3044484515501935	0.06606876178198946	0.05069806508856805	0.040398112343202223	0.0	-0.9231974053835662	0.6334315097877531	1.160565870141206	-1.1272031520444716
0.6929995248220149	-0.668160094621478	0.26157780306465794	-0.9144137711901998	0.12080515072396762	-0.5804234695380327	-0.2019511502652512	0.5686239520773912	-0.051347370394973925	0.007983365983719706	0.4412164686030154	-0.08988506311254651	-0.1903721513835022	0.0	-1.9747196356881176	-0.5047803966590464	-1.0584363691784098	0.0	-0.8773772665537339	0.38909507963365664	-0.34393862250580526	0.1690199961104158	-0.5147678175179308	-0.7499385535462448	-0.22639218662363725	0.22695626415149087	-0.18406097195286103	0.2729835812131898	-0.5901974999240033	-0.7191501101604393	0.5327035520046031	-1.125902425128944	-1.2336955214418335	-0.3938232342111985	-1.0642462323071802	0.08350917342208311	0.6541215373198586	-0.2746480008303547	0.2687632882002962	-0.8413153198674127	-0.11553333319959216	-0.20216606437852103	-0.38758828690322505	-0.35010631155828525	-0.18973799788968665	0.0	-1.0905525382026824	0.21719215374982065	0.8782323452816999	-1.3685786844192076
0.2856725271540062	-0.699589290434953	-0.1297138057990082	-1.2387410142554167	-0.09911356389021281	-0.9413024074272737	-0.5986965042812478	0.3679211304643685	-0.6027353650559395	-0.6894053875609952	0.26156928402939417	-0.5893300784268443	-0.527582400595654	0.0	-2.1355962368545893	-0.9039838260105938	-1.4731566875398545	0.0	-1.1481638208590996	0.3300767842837494	-0.6272463113583501	-0.11056527661213413	-0.977171062751346	-0.7567239418065863	-0.6374145451281247	-0.03734145817747954	-0.357290523104696	-0.020038512881303185	-1.0954311616222774	-1.0079288362217336	0.2081620361673285	-1.1066868347413166	-1.6001708647028656	-0.5884414751740338	-1.1400263497430978	-0.5098599315979992	0.696045238211072	-0.9224265131494958	-0.616521027720112	-1.3629672825388492	-0.7334436635650706	-0.6434380851814543	-1.1164895871749196	-0.8179979069299819	-0.3752810447339936	0.0	-1.2777878690110054	0.010684151187435193	0.16504501637703461	-1.5578500321907685
-0.35585316459229105	-0.7324077334552632	-0.5440065407505523	-1.2248064628558009	-0.42115006508021147	-1.3628088424553197	-0.7575235738630409	0.1002379890862824	-0.9827776877787043	-1.1059395357722612	0.057197251256903885	-0.887450097112187	-0.8976082448661118	0.0	-2.1044897059820644	-1.4898567940909175	-1.6633611791540266	0.0	-1.4259474944361201	-0.08279598415045748	-0.8579417454542914	-0.5099484864161886	-1.3639357643500176	-0.5749580549044613	-0.8624246538962851	-0.5703508932307532	-0.5698814661021961	-0.37711174145925447	-1.682765298143191	-1.1950535363651673	-0.062421945314996743	-0.8938571592034948	-1.758361083919227	-0.6408872596251514	-1.1741195070801385	-0.9173446378941752	0.5083743544526987	-1.4720575509410563	-1.6832883707500637	-1.924690572902483	-1.3971299081208413	-0.8488386123652549	-1.9058361984201944	-1.2157949083124386	-0.5238804965182399	0.0	-1.4925530669470897	-0.0069442006528790835	-0.7226956361817933	-1.6253334357376996
-0.9920449298497684	-0.9040486935128457	-0.9027749087514138	-0.9357884439303152	-0.735010816749025	-1.7504840189620392	-0.6676854220375018	-0.15518334539633527	-1.2632669035394304	-1.132129957971925	-0.18769062159422453	-0.9944988660908023	-1.1642548305693703	0.0	-1.976232589207247	-2.040199140668906	-1.679624183456029	0.0	-1.6078220763138624	-0.6843513685760004	-0.990296381214001	-1.0254028337051797	-1.5826761331331116	-0.34661257012101687	-0.9155457789808638	-1.2090407755966142	-0.8654531219886937	-0.850278185401435	-2.1242563916858095	-1.332271075981279	-0.2737431393802235	-0.6584774539047049	-1.7755293816841606	-0.5656581567929667	-1.246918017443905	-1.1164244982719917	0.0995681971058786	-1.805157942500972	-2.45561539358663	-2.338602854993374	-1.863014902935916	-0.8436665118138063	-2.506819812075771	-1.4555902605367703	-0.695029796097441	0.0	-1.6632098551587366	0.026338671050664765	-1.416997096689695	-1.4862653853288132
-1.3623767716027708	-1.2625997689097308	-1.188895830902171	-0.5733845029552936	-0.9814478831312788	-1.9877905206919695	-0.4562958226241827	-0.3590230862507835	-1.532964497400279	-0.8693493847897275	-0.506958023156162	-1.0641292518249947	-1.2398677956913156	0.0	-1.8496118178270753	-2.3328080766266375	-1.6581380069761167	0.0	-1.606406047538753	-1.283390973532326	-1.0274716872212246	-1.5973723902406118	-1.6089761379438778	-0.23290414799181144	-0.9315642058203523	-1.709619499539807	-1.2188733967431682	-1.4177669827054438	-2.2555314052010518	-1.5134235730829662	-0.48897654243712146	-0.6507410601431061	-1.7551692277648632	-0.4752659303430222	-1.4179424289744875	-1.1836018401169783	-0.45255212866637673	-1.9022403783370432	-2.6291122137633787	-2.460116573345628	-2.0088907435914156	-0.8163758230867664	-2.7477955962824194	-1.5554029147014232	-0.9795439131004169	0.0	-1.712507109349892	-0.061965811163916105	-1.681680577174165	-1.1300601803051311
-1.3831675558648684	-1.7160097225023339	-1.428626849121488	-0.35470856988260935	-1.2079337812095294	-1.9972650698847632	-0.3155944967735836	-0.5431900691372366	-1.7818393451468677	-0.5482783421176821	-0.8931732138512006	-1.252786329499648	-1.1300341716087472	0.0	-1.7652099634129186	-2.2675442016927665	-1.7162968832870633	0.0	-1.3932855081449116	-1.7386625944799061	-1.0211755383057266	-2.094824805363175	-1.4965428728876453	-0.31409380025978767	-1.0503048138495008	-1.8805203199063125	-1.5278624782169616	-1.9518140003198783	-2.038648259443922	-1.7957500127691375	-0.7847048186439539	-1.022517398507532	-1.7608215508688965	-0.5261429337586874	-1.6739365674884403	-1.2298136522690841	-1.031230185909486	-1.842548305394452	-2.2384069724887916	-2.2478104208805867	-1.908367657522002	-0.9662048706893378	-2.5835724748903908	-1.6068245546308189	-1.4270090261328603	0.0	-1.6220645954226947	-0.3771539772932425	-1.5568610606581093	-0.6608668019000696
-1.217219882515412	-2.0631564275261094	-1.6288497448269046	-0.3823253105729989	-1.5107979602095924	-1.7694004888346935	-0.38144655024321006	-0.7673038607855786	-1.887089813051176	-0.3906600671629164	-1.2681305560820375	-1.5726595459569443	-0.915374236960098	0.0	-1.6711614813921096	-1.907431428749507	-1.8558228631476892	0.0	-1.010892752175983	-1.9605403787646358	-1.0341226202402978	-2.345536268167989	-1.3322224751154623	-0.5363144392986822	-1.2883376803018955	-1.6831430886289307	-1.653427863271284	-2.2628130794093626	-1.547737902120451	-2.1230359898619247	-1.1782265889271526	-1.6822357928898553	-1.7673059826728859	-0.8055104899613224	-1.9134523386375542	-1.3129051628012072	-1.5040383247099105	-1.7213310779102005	-1.592149890469576	-1.7611244487113897	-1.7570805961192864	-1.3433790587365544	-2.0745091001993625	-1.6814925582816482	-1.9679645456284947	0.0	-1.434448915552451	-0.8914237174053766	-1.3018282850534746	-0.24731862996594664
-1.151531369107064	-2.0980758831112385	-1.7342395415771472	-0.5920053561555039	-1.9071148176736068	-1.3520420807520672	-0.6409854374890772	-1.0331324086230314	-1.7183931859423498	-0.49958422722306517	-1.5222414046729391	-1.8573321184321046	-0.6912200384089688	0.0	-1.4486459390259054	-1.4242452953423077	-1.9502767372799668	0.0	-0.5489963861750393	-1.8808403286627084	-1.0924993647625183	-2.2120000758640224	-1.1718235000334374	-0.7459409430692364	-1.5006791881245758	-1.2404490031144848	-1.4922339598426873	-2.2007522478130794	-0.9087233731722455	-2.319952345875179	-1.589263110472538	-2.299692703260496	-1.6762867736339992	-1.2415661776229887	-1.989964978192712	-1.3845254554978732	-1.742135371711087	-1.5544593643391984	-1.0369930869409534	-1.1168746548249116	-1.7101515156519156	-1.7970734941713895	-1.3355039768841694	-1.7559262616538804	-2.399820849955297	0.0	-1.200252270081849	-1.4507671829336755	-1.1869590862604074	-0.015361812718756553
-1.3677112522102752	-1.730102976084132	-1.6554913347739595	-0.8092724473035624	-2.250171881103704	-0.8220993242196868	-0.9343430213474867	-1.235381048742588	-1.276995036916177	-0.8297252480792537	-1.5991194646862532	-1.8755624875276036	-0.5108844837492608	0.0	-0.9936600970625558	-0.9950546993785945	-1.8344698661478271	0.0	-0.10460223596173933	-1.45616194777001	-1.1627586467307198	-1.6775562171153409	-1.0072233229463965	-0.793979474460779	-1.4716015780031553	-0.7525265532444924	-1.0419927750219264	-1.752548526353823	-0.24690876990141875	-2.1839858157882523	-1.8669797694429349	-2.4807529969992608	-1.3906343153272092	-1.6158342152347775	-1.7964626687571037	-1.314537237953308	-1.6525877389132213	-1.2588294035661574	-0.7306933399986175	-0.44554713963315457	-1.7589399033740873	-2.0678173340398924	-0.502155171105876	-1.7222644907150848	-2.472476545195699	0.0	-0.9279425418614625	-1.8529076935354523	-1.2960253722941777	0.031568981879530056
-1.7780866283017183	-1.0467104428544265	-1.3567211393308711	-0.871369926666117	-2.2793512171289176	-0.2657873186176029	-1.0548894652793515	-1.2063266534726027	-0.7475258641228327	-1.2325109343370728	-1.5525339546996177	-1.5123981477603845	-0.3686785831847927	0.0	-0.30982726635875446	-0.7189461876794009	-1.4353029088020421	0.0	0.2493204007105502	-0.7223040440020692	-1.1683421414623907	-0.8879530450228058	-0.7892781526412833	-0.6412039603003074	-1.0753799908784567	-0.3762976841430161	-0.4202295464846221	-1.0697560478469752	0.3278514324587115	-1.6273345070222125	-1.8705516384356378	-2.0101098293178095	-0.8987797952856754	-1.6870728624828952	-1.3400346554524356	-0.9882586203444158	-1.2260562777348556	-0.7381120315278679	-0.5856607874317676	0.12944023719231762	-1.7437381560612248	-1.95864959974536	0.27329609616405337	-1.483094505273251	-2.038088822137907	0.0	-0.5898074991820451	-1.9542473665695075	-1.4845954816844658	5.3828337816750525e-05
-2.058572603041351	-0.2764094286891121	-0.9288942051643526	-0.7292269430635341	-1.791110896479473	0.22605950954622392	-0.8847346915848412	-0.8365393668157823	-0.40383226580506504	-1.5334369161651802	-1.5142345964037485	-0.878195896281369	-0.2261308433836112	0.0	0.45122065554132995	-0.5968481110079872	-0.8464988088383371	0.0	0.47379206870103047	0.15349885518095333	-1.0336679398477238	-0.10876521105065086	-0.48556540632121464	-0.3886990359523408	-0.38954066450068225	-0.14599932786545863	0.17958795579419243	-0.4004573823559117	0.7137831563851611	-0.7715704596356812	-1.5555188332648529	-1.0028256920854965	-0.30808880811286093	-1.3502604237502425	-0.752939683660624	-0.41722124109503067	-0.571711649807315	-0.011023947748967021	-0.4058844526931385	0.5001031597137198	-1.4915348430523778	-1.4658060395470975	0.8250402891354927	-1.0554372970833261	-1.1710721824072263	0.0	-0.18170612667736438	-1.744602980461669	-1.514140856139775	0.012099220944459758
-1.8660090790693864	0.3302630195561186	-0.5717618914451943	-0.4635311367716949	-0.8130757402125269	0.5632010091231382	-0.47595473458169907	-0.18431273437310325	-0.4243590976512851	-1.5985588959875103	-1.581324132889349	-0.2540156074613207	-0.0552065779171435	0.0	1.041538709487941	-0.5673014719428718	-0.28533458069236706	0.0	0.5594536065134753	0.8986452196153029	-0.7268979626161025	0.39364475884187716	-0.12373883179816808	-0.2074637764539876	0.32810525643242466	0.019364770690685124	0.5746249651756139	0.04103272547693167	0.8264838910239272	0.08395011693089476	-1.0123361565425468	0.14217374670362956	0.20249018291073206	-0.7190457375347153	-0.2241062074104871	0.21831321110912494	0.10165446383127988	0.7295907991715282	-0.09101535489012212	0.5955896603986431	-0.968383871474942	-0.7810054954684863	1.0123291712230802	-0.5924344230793813	-0.16787925009767182	0.0	0.22279015239023775	-1.3444887416106812	-1.2463625608120519	0.10768980866312174
-1.0895985721301977	0.6310594049419518	-0.4717395706659154	-0.21365641657938866	0.355958015147715	0.6792787808967774	-0.02363684851876325	0.5178185182961036	-0.7503461008857121	-1.3718172707917027	-1.7069278572169841	0.09623956164306656	0.13402157801881678	0.0	1.243819331538086	-0.5567313593653692	0.04488347821442046	0.0	0.5231283388386242	1.2607205295765567	-0.2790450347004764	0.4876933263476855	0.21675556139641666	-0.21338197672372705	0.7900467375760982	0.23394144280310677	0.6752309356700842	0.1904586846582768	0.6430514496878889	0.6179457863663229	-0.4313783389898181	0.9639370886190984	0.48454371794733975	-0.06747157070059694	0.11031755392289182	0.6428829990593552	0.5725432684581179	1.1967222275534997	0.26344795795865755	0.4234517780020532	-0.3232552692058017	-0.16856473546991987	0.7939790427740301	-0.29002001035042063	0.5921290136320942	0.0	0.48832066646551525	-0.9254495811048306	-0.7434973699576631	0.2270609648514456
0.043092003770114094	0.6539156448549678	-0.6520433226540733	-0.07892661758143762	1.2890549219126417	0.5693780401252077	0.24984144748043352	0.9805270120083383	-1.098992591834423	-0.8867830973702227	-1.6925454525990133	0.11224702730841642	0.29654965732809424	0.0	1.002613910715285	-0.5068179498713626	0.09005404577718551	0.0	0.4110168004632357	1.1621530362578674	0.2242673596970476	0.24792570306686665	0.45919928441431473	-0.37765030842211655	0.8544671505054676	0.5479350474317406	0.5170200916081312	0.16326104376272896	0.2526049501445363	0.6756859793337701	-0.012419777275153865	1.1967077901952234	0.5099659383018844	0.3344126444277199	0.2455405646466238	0.6464125981851393	0.7226768512862015	1.1904432486574164	0.4493413299890472	0.1009821685016926	0.21428843975749395	0.1944809148461632	0.28967114202830946	-0.2385588618764155	0.8489997792798017	0.0	0.5108540767349996	-0.6035629907332601	-0.20424823141860574	0.2871559831328623
1.083469500552274	0.5533379169219672	-0.9124583723843921	-0.06444099355895862	1.6729294629794529	0.3133630502638167	0.2212023309673276	1.0263059150625673	-1.1359894262114212	-0.25931815017019944	-1.3126257185119654	-0.0178404041258574	0.37792190589539465	0.0	0.4756343235158527	-0.3737403996720549	-0.02170001863104577	0.0	0.29772068337147617	0.7661567370254859	0.6680079683471718	-0.08775417829950403	0.5861637150208585	-0.5421602752628274	0.6027703541520392	0.9010700705121565	0.2254275901615744	0.17532654526670474	-0.143024507309546	0.36610475745022397	0.13080997579629447	0.8998661951848201	0.3860696802317335	0.3792392225723707	0.29963220733539847	0.23273633370310656	0.6060556482984938	0.7520962790715892	0.33895853344986904	-0.16751772561421657	0.50328394069488	0.3072594820087723	-0.23612190631078564	-0.3335498805946188	0.6022958976125483	0.0	0.32078581184427746	-0.3767204373402251	0.1999978772931443	0.2826876154205639
1.6236211581339561	0.49241453282122766	-0.9275737862301281	-0.10231628622807355	1.4866292229176399	0.05428259090927185	-0.07703670897426466	0.6927294793752135	-0.6956905852469694	0.3414994069614542	-0.4965909980314993	0.006965620027280462	0.34176268424523426	0.0	-0.0367147656142528	-0.12262774444586137	-0.07683666717553198	0.0	0.26539294934076957	0.3841894247160613	0.9392352317712019	-0.2562307892541822	0.6507903320361743	-0.534627887323797	0.2671653125709086	1.1553391692645287	-0.06291758926216756	0.4003098656601974	-0.311019127214531	-0.0028724845368718684	0.018291978635451567	0.38538118250892756	0.28384461981670067	0.16733668067735463	0.4199100757378421	-0.3521521979402674	0.4125964532761222	0.16638106207627842	0.023091221490087657	-0.18259422009890772	0.5925904044788912	0.31073818105364337	-0.48933791216824357	-0.3271360973884323	0.09829857487534191	0.0	0.10309281768212578	-0.1497211753777318	0.44772871144749704	0.31491415094926417
1.5261201007697407	0.5306458750310565	-0.4600049884203037	-0.11879629190831838	0.9944975910885977	-0.07042487402899934	-0.49603258129707395	0.19715423416987835	0.1015170104859319	0.7484494570571574	0.5670885473611702	0.37887928865704446	0.18509098833853743	0.0	-0.2504878482941695	0.2597576011443477	0.06588796869809294	0.0	0.36256310287989724	0.27187080527161495	0.9612800536531928	-0.12063687446693908	0.731173506884985	-0.3017679751954133	0.06501860400569436	1.1826374803014832	-0.27094192922475036	0.8512378577364651	-0.12013028184122715	-0.11468563083595613	-0.22041721000138023	0.003031018137081752	0.32812977142301947	-0.08622604710486048	0.6679244608866033	-0.7507200975974903	0.3369836519138812	-0.20926183012352367	-0.22814059243462334	0.1311035616839081	0.6709489981073584	0.3661384088149044	-0.3074117214389702	-0.00041770130916930363	-0.3272670248762716	0.0	0.09492122683656162	0.16928494589828375	0.6495704965170475	0.5089966350242463
0.9755697467584439	0.5939296630983518	0.45067509892506386	-0.08605436124665282	0.5602258960132966	-0.007524726397896128	-0.8647107513023139	-0.21058594472681127	0.917059960938466	0.8655373866248965	1.500460453816388	1.0339360541765252	-0.05914526571802554	0.0	-0.05355176327483205	0.7377629156107776	0.37392392808979247	0.0	0.5662912489784606	0.45569054897256783	0.727875198872087	0.2601166298357983	0.8624188446648118	0.041428183128982374	0.062058904013963224	0.9486795503371885	-0.39971084126160067	1.362071617677716	0.3620048463417856	0.16205190559596133	-0.42457909433799423	-0.067586751132316	0.5257939278763427	-0.20614230171167303	0.9666023409710094	-0.7131359519713227	0.4369121274898162	-0.17723165318252868	-0.16048188204449362	0.6583789554409353	0.9025932959879934	0.5388174800723484	0.23655659930626485	0.6607676354819355	-0.4470156334579359	0.0	0.4183876573815907	0.5717714359734553	0.913391717229869	0.880146227546608
0.3347588784854956	0.5470903870225815	1.4649871862040065	-0.01767626745861601	0.41318578753653995	0.17864234526111472	-1.0661504505549004	-0.40040436030461884	1.4032826953592228	0.7181450325342121	1.9540090823305234	1.6862005427113713	-0.3259505333021416	0.0	0.4377222841012383	1.214544759196126	0.6738008392758641	0.0	0.7810691573212846	0.72425322867974	0.3244211381956978	0.6881563769345619	1.0002832754156887	0.2921664076408856	0.15973228914821677	0.5397208295667216	-0.4878595235084563	1.6834742169554353	0.8871710500489123	0.7025549279014879	-0.4876592059667312	0.11368266324172496	0.7803447211607357	-0.1557167823190441	1.1527433776711937	-0.2624695652067045	0.583800816711219	0.17262011769230995	0.26366014565259127	1.1409356144335108	1.278869365899171	0.7677465020459585	0.8672797834900874	1.4200399673970279	-0.25206455367699016	0.0	0.9707758761857115	0.928741469368364	1.2153441056597019	1.2662371419537017
-0.08140598219218115	0.3177404802508643	2.1243832104032965	0.08022974529710096	0.5261541790268905	0.34881395227437667	-1.0511649174983422	-0.41255602883516324	1.4148197187249407	0.44688387942426194	1.831443730143678	2.0184922729565637	-0.5272197805742228	0.0	0.955594423274394	1.5619245483377224	0.7962774881488665	0.0	0.8886594249830518	0.8005253396654541	-0.08605812583857145	0.9700937190645144	1.046606974197317	0.3197411592132677	0.20458010531706924	0.11675644387965957	-0.5479799463140065	1.6338982669720539	1.1681200808129308	1.221232905559726	-0.4014662461987388	0.34364162623912053	0.9777991214892913	-0.01322874447414557	1.1025537327377914	0.313758639505763	0.5505826118675352	0.53823676227554	0.8201629615654739	1.3263282523527014	1.6079348182577717	0.932217420854982	1.2711857893401715	1.9230688005976901	0.08879923545470846	0.0	1.4671741699381717	1.0730820782799328	1.3947178461101333	1.4049408579504272
-0.16170069647459406	-0.01830958938108472	2.1306013625380444	0.2494074022726321	0.676823342996467	0.38496334186289455	-0.8036013288205831	-0.380733135130321	1.084947381737722	0.2357051766431242	1.3593458260935807	1.891143598322755	-0.5726867978299945	0.0	1.242651561988325	1.6866483432655381	0.7239873123551267	0.0	0.8244135841727551	0.5700518026382352	-0.3261565061771746	1.0472016419712853	0.9183852117373849	0.18777105763445906	0.12485642526623962	-0.17335398249365463	-0.5341344144750036	1.2098885948832847	1.059508716188141	1.4646154694170237	-0.2381760918503331	0.44917543512586916	1.0759823099435089	0.13955588876281522	0.8406091374875603	0.652151753045415	0.18214401478071185	0.6325800130218125	1.1768992558192035	1.1280600908251008	1.657646151359356	0.955709046983865	1.2891930847013457	1.9275651731777192	0.3773761967724472	0.0	1.6227339961223621	0.931451856883512	1.2845146915267418	1.1193808199903523
-0.001523525206506084	-0.2573703785016188	1.538804411058009	0.5638521960146499	0.6318491189028768	0.2739594077346069	-0.312751807119303	-0.39922788997182745	0.7234578400285918	0.20957160317455237	0.9394785705704204	1.420204684969541	-0.40796252939094485	0.0	1.1955404784306745	1.5903425583299216	0.6241252685594076	0.0	0.6273385260806447	0.1863951348961804	-0.29891408482673804	1.0204466603964009	0.6078360645900248	0.1374690138187031	-0.016975668620914805	-0.276669478315724	-0.37253041224407224	0.5844912118977783	0.6546730964387043	1.3694920271684152	-0.0880046159694028	0.40708389724629535	1.1277316329488576	0.3106158100164801	0.5475111948815912	0.5595563427760694	-0.4724820290041541	0.3946692601156713	1.133573918524913	0.6855801581837738	1.3436181379693233	0.8640460380887024	1.0077246751136566	1.470888080091706	0.5264824207413216	0.0	1.3512328256097086	0.6053291589283285	0.8709100593857927	0.47637626157152246
0.2136037626861151	-0.1903839425352745	0.727430348918166	1.0589541130532205	0.3119521050293722	0.11535350845613385	0.4045013556269685	-0.4439211558134697	0.6105420121883368	0.3650718313951621	0.8757082926660327	0.8757066513436084	-0.05864442763943701	0.0	0.9024303231985171	1.3737299115018577	0.730689185720131	0.0	0.42042540184618815	-0.04037403442878376	-0.06127462044521514	1.0525816228169145	0.1880380262822285	0.4245095227704061	-0.09563893897897457	-0.2567144454523658	-0.03820503950075514	-0.004284684071523946	0.2241614528522801	1.0828476662658415	0.0034616441748778386	0.3328377040608065	1.2201768636715575	0.5836033489473105	0.4496399559797465	0.143799231875422	-1.1666284470302224	0.023577805832402775	0.764971427883868	0.27352644095214895	0.8130217848308288	0.7550988514919001	0.6819512553541516	0.8503923532274237	0.5920511670999202	0.0	0.8315665348585599	0.32588807892103305	0.3428365313543978	-0.2181679217565968
0.33835710718932166	0.24848451647537254	0.1564118790528748	1.6582720817665526	-0.17439530354332686	0.042291328979587164	1.2449695045098952	-0.4072743583100084	0.8229639802886252	0.5821319007617304	1.1638414973097009	0.4832211268044325	0.34887634891031705	0.0	0.5583383189491897	1.1711462312061147	1.1546282113760846	0.0	0.3246939102807978	0.10007317978471145	0.18378522206164297	1.219308279293691	-0.23783933355147116	1.1112777924687078	-0.05502666152313132	-0.25335032209243274	0.38103900559070863	-0.3994068120376738	0.031591635960112316	0.8393603548007511	0.056622599173094666	0.36442373451845844	1.3789368969293725	1.0014603000834028	0.6602106768757067	-0.2704597299636813	-1.603609596968687	-0.1929853047820788	0.3572146905323561	0.11477100769697927	0.35099732815946344	0.7078015813486177	0.5427943546064776	0.4214315298949107	0.6845164696860497	0.0	0.38215250486514724	0.2958551949212196	-0.022853370034077496	-0.6093237873052033
0.3238286529631066	0.9077894975621998	0.07337765345707746	2.1638158513544217	-0.6323021493109885	0.11105126133229345	1.987110484188844	-0.21147413988663916	1.1981585337233187	0.7114906791320418	1.495984986995419	0.2787143849344971	0.6201582558606485	0.0	0.3237548138305205	1.055623533832873	1.761729014508109	0.0	0.3634281192181173	0.5118634806748903	0.19667581399110612	1.422366024018649	-0.6008169924719243	1.9619817083245599	0.015318192824694533	-0.3999398986837123	0.6934910497354588	-0.6057753885778362	0.15364922698908387	0.7903146987266253	0.1259236358976971	0.5419087071645611	1.516570923309012	1.4488257103211077	1.0826391604554533	-0.3871616066728446	-1.6226400838874242	-0.12359683519705632	0.1864183280730518	0.22612983621139904	0.17434661480125896	0.7057055104250919	0.6255668607527091	0.35142139358129815	0.8410259843025264	0.0	0.22560388829098318	0.5235953415268163	-0.06071137750397149	-0.5453585825606523
0.1906927701968057	1.4771853867493956	0.36811268242531225	2.336151209767296	-0.9200897982721129	0.24465641589870202	2.3458034764515534	0.10066625888897027	1.4472774416909941	0.6779484602369599	1.4820775411983556	0.12001595597559422	0.5826459577546743	0.0	0.2265590525089269	0.9848380294481855	2.218628549018052	0.0	0.4301763178562422	0.8092742717983665	-0.13716768379622382	1.4369937023849735	-0.8911152451447085	2.531836201017457	-0.06543699743946378	-0.7422399759147378	0.6998568283763403	-0.7511476542993604	0.4334792210354757	0.906153373235884	0.2407632988310868	0.776473120474635	1.473987073970844	1.6519259318925466	1.451621407151892	-0.16774612241741094	-1.2883880649125499	0.08431576944410052	0.31185230037896594	0.41018128991874964	0.2696173685948822	0.6397701150471785	0.7471290331445005	0.506802910060204	0.9685767047293018	0.0	0.3159869807822171	0.779138825659716	0.15514457754826416	-0.20413141059464526
-0.02219254288005094	1.6519831030182264	0.6756396472181062	2.0259784118204287	-1.0150242923265982	0.2821615141072054	2.1121646849953457	0.3785038470248674	1.3369335479063282	0.5259223881047782	0.9355161892583101	-0.16329523353899977	0.19443305507072808	0.0	0.1720093171877128	0.8356622041458054	2.1914036110252755	0.0	0.35587140583039073	0.5702277150539365	-0.6946754552595233	1.0701845967458197	-1.1247488867840412	2.4154783731657945	-0.41363592374851016	-1.199234994511183	0.32736465296550193	-0.9563032382200336	0.6033844466501193	1.016428410071696	0.366461923906345	0.9261920466090802	1.1330499852344493	1.3320231366510746	1.4952502012868873	0.13338178466166498	-0.8189502025559419	0.11267017423253589	0.5447297094837606	0.4062224631682178	0.4051136709367569	0.39507845041130696	0.6532189946553497	0.560202466216789	0.9100575609333518	0.0	0.36515824374972994	0.729667669120119	0.3623417541083021	0.01770593562975313
-0.27318171878635206	1.3067321355362695	0.6549481960774947	1.2766829866275191	-0.9676363470528709	0.10740881827622935	1.300398264720308	0.4747546754916561	0.8279623583313496	0.37516111435204136	0.021357877767695134	-0.6028939435439036	-0.39442339104384344	0.0	0.04638393084418416	0.511182473635991	1.5702321289936971	0.0	0.03894065330497263	-0.3407560974415849	-1.1415906683062975	0.3221464476529816	-1.283019605395913	1.5074951136394963	-0.9413802660908189	-1.5854976295437964	-0.28627259181162873	-1.2102529563996705	0.4892457696758352	0.9505533769654162	0.4205452622121749	0.9124885545453398	0.5210347922381038	0.4237355660288551	1.1156481311549546	0.16813902371921857	-0.4085646183986645	-0.2582818473942238	0.6163766470955232	0.09725133407119474	0.31585946217349825	-0.03889199180960786	0.23190715430407652	0.24779110866670565	0.5852507540602313	0.0	0.062128445872209025	0.18431504777802424	0.3122826518824693	-0.20714728457381004
-0.49203986199339034	0.5706332445469346	0.2457357023976256	0.32955661412349657	-0.8053738365201712	-0.2348785361360334	0.19554198180817023	0.3659812684944511	0.09810320667833328	0.3219015204539192	-0.8380980050308298	-1.0375018944059864	-0.8817208097019112	0.0	-0.16708639476136378	0.0447723010916287	0.5678308568306973	0.0	-0.45138243542470896	-1.6149873356350393	-1.1079091066170053	-0.5667544306138153	-1.2823478901046643	0.10766993952706139	-1.3512269827971335	-1.6876089539406132	-0.8276582818816939	-1.3468351283758289	0.14688538648914629	0.6731580963390975	0.34003550093361345	0.7843162277884204	-0.17254311751093593	-0.8008598955743166	0.467070054934994	-0.20803409115303953	-0.08304842525081238	-0.9248104214950561	0.41233025528791994	-0.37676327398196036	-0.07471463330632178	-0.5173189121671964	-0.36486456991622745	-0.405832171073493	0.09419361150815399	0.0	-0.6677184576651441	-0.7160152291212272	-0.026492086083709013	-0.8719810379264149
-0.5625727123955194	-0.24336933390401064	-0.2804098128864487	-0.47764836915133957	-0.4859297312234736	-0.5298813816130893	-0.7533843760375251	0.18139546942528353	-0.550877563544468	0.36307905516353584	-1.2331941270491666	-1.2128722244387966	-0.9534659516149737	0.0	-0.34909344096628864	-0.3817625571290384	-0.3806866893988058	0.0	-0.8808040449855654	-2.6374680875466883	-0.41976575605120237	-1.2270799689027738	-1.0110466733122858	-1.2066174139039776	-1.292310800447089	-1.3639781651622287	-0.9594792161386299	-1.1497920953411775	-0.17182173723498448	0.3165695275731591	0.15387476453995935	0.682914602841124	-0.6866687729770008	-1.8161020140093742	-0.12523204907224786	-0.7665909185973392	0.29710783750824726	-1.4662236882730102	0.08477431693616133	-0.6883753307739874	-0.567614204958247	-0.7945323685463686	-0.7894501126617908	-1.062338534480355	-0.30809770876087406	0.0	-1.5570906415642374	-1.5135833262138396	-0.4214098516372641	-1.5955131822351503
-0.36319282118812973	-0.8131986932032694	-0.512970684435399	-0.8631503326006073	0.04934530421379072	-0.5148481559352408	-1.1496870828427457	0.11021706375255379	-0.8414018309877461	0.4040761991983642	-1.0220831885187462	-0.9615453420746567	-0.45821834744283774	0.0	-0.3149944664402534	-0.5336365865044794	-0.8577192395446436	0.0	-0.9771444930080597	-2.844184456780006	0.7580802667629212	-1.364799085322489	-0.4163604373104897	-1.8746156901755002	-0.5861232935423752	-0.6252778098762636	-0.5093515246318419	-0.520280408828632	-0.20085471500531696	0.08987088357584243	0.0014161625819954558	0.7382786969428138	-0.8308554510166212	-2.1109621860157244	-0.3572551171131367	-1.013710870042589	0.8848678258158565	-1.4063238030977272	-0.05192926740533266	-0.5360393005831638	-0.8112072000979623	-0.6593256916443933	-0.720102718396291	-1.2743735612668656	-0.3628308755639003	0.0	-2.1361149454352284	-1.6769241204607874	-0.5298396525151936	-1.8546259065203519
0.1422311267845118	-0.9794495708896678	-0.20410373305633542	-0.7212385300451063	0.7666327910371394	-0.06131330079057784	-0.8497385079248198	0.2559317884265485	-0.6467136309689588	0.3448310229622293	-0.39647091147068286	-0.3314758246924797	0.4846092567136369	0.0	0.05092042171079458	-0.2778867425373224	-0.692376037103101	0.0	-0.6048741872573885	-2.0643757531993114	1.9734646743455493	-0.9286505931645068	0.4195140808013721	-1.64239063762315	0.6281520900058308	0.34374197618603897	0.4169722113801578	0.41065217988418434	0.141966399269708	0.13151488504379524	0.06723689098403896	0.9772190102414048	-0.5855105979636314	-1.4839500269554726	-0.12759474521567563	-0.5286124179465509	1.6642261330553307	-0.5585383809538309	0.23064704939696687	0.1417810809280402	-0.5527304061939233	-0.07021036567480009	-0.08750630757972601	-0.7877774829058133	0.014731617829814303	0.0	-2.032489495073077	-0.9364327281817925	-0.14805533682580296	-1.3415758015042272
0.8326817536948337	-0.8119475898967292	0.5358863692039615	-0.15176507158030858	1.4784849303514769	0.7068021453944092	-0.02490362051877118	0.5516602788142432	-0.04215012561069307	0.1749626899575595	0.2761141650472928	0.42634574846873324	1.5154756982180835	0.0	0.690616180587189	0.3060364446995368	-0.0385922072107859	0.0	0.12803113452105755	-0.6193281652609645	2.717662323970576	-0.13351981565172577	1.2758423917299304	-0.6809612737753655	1.9319551664298735	1.2395475810444314	1.4722916705003042	1.312424675452168	0.6857784679194265	0.4089078398108387	0.4596279940820362	1.3072213213683987	-0.09772032412206262	-0.17507095372991158	0.40651034124773894	0.6942934895954699	2.387333016231116	0.7944556799549481	0.8712697888179467	1.0996824402966927	0.1635033669599364	0.7941668940485219	0.8511441727480182	0.26468559716732737	0.6568554908499362	0.0	-1.2273807511493096	0.5039454826686957	0.6238810022281874	-0.1975805248616235
1.4525536532891918	-0.5370976530343182	1.291123295123821	0.6028738950747229	1.9034749952546024	1.4506236305924782	0.9513596507909098	0.8059917476476112	0.7326271031551111	-0.0026907638410306888	0.7072096202095152	0.9983767855462213	2.2001165370096945	0.0	1.3717401555338198	0.9415283422115762	0.7359946869481522	0.0	0.9084561559755635	0.8831894345299127	2.7021333852669103	0.6703320615608279	1.876958427892389	0.5288355590884755	2.8321207456463533	1.7572458088259886	2.239882431023176	1.8217335134711368	1.1169591711402815	0.7316820351770805	1.1077319497472915	1.5777816530038564	0.41644721355284336	1.2563251610240653	0.9296188356075862	2.153006378265727	2.696858974919584	2.031904091224014	1.519749513725919	1.913996108759405	0.9994561439265274	1.6038952438125644	1.6457972301504487	1.4147067163149945	1.2255576209052974	0.0	-0.08591177386609833	2.0325600599154536	1.421339732462443	1.0479306497354057
1.7388126730843647	-0.37959817140670943	1.608510021738501	1.2669729627090065	1.823379308022495	1.7994755283381385	1.713754729052143	0.8468573523473905	1.378385603278904	-0.047154989649137447	0.8513117662825814	1.1779581398682244	2.243378980105999	0.0	1.7968614373493386	1.2963157369819285	1.2670714978042128	0.0	1.3853963850597886	1.9116873666885064	2.0098117477714625	1.1910803757053912	2.0178319315415365	1.4654076039858372	3.005967190340466	1.721842713426595	2.4426626466073023	1.744252354440885	1.1882760536013115	0.8657902257382551	1.7542457988664044	1.6641621426080395	0.7893637927647433	2.2349958756556036	1.1550363239756967	3.091310008204736	2.358770639450697	2.56523681313229	1.751765287549216	2.222319557108225	1.531759328843233	2.0293991502575386	1.9093464825070257	2.1265518393561647	1.4061036154230218	0.0	0.8638980264425414	2.9532200594359415	1.8323356139612728	1.7996538443664691
1.5763645784409739	-0.42217439389674766	1.2971089792886838	1.6287885634976895	1.2294463833840414	1.568220359523144	2.0758272914241975	0.6524765961783172	1.6634978912939835	0.09928600096317833	0.8697616359443592	0.9546818446317888	1.6316486349992214	0.0	1.7563926334275723	1.1654794283748888	1.375103661455362	0.0	1.363171037585142	2.2846109968465123	1.0251293323411041	1.3261658819127509	1.6568625412652898	1.8253000981948555	2.438877143110357	1.1700074765103934	2.068402469434655	1.1607299852946322	0.8755537199541475	0.670477713418842	2.0681649752866362	1.5115152557853107	0.9597599086330548	2.465278570679491	0.9776945874155911	2.954214313014802	1.4399405675599837	2.2012490950353114	1.3484456453550584	1.9167125798035438	1.5194682091367373	1.892569556531669	1.5296975255095278	2.1075867713191827	1.0856151915991885	0.0	1.2540228831905107	2.8738203151269444	1.642664582803577	1.7630872760455076
1.069785647496296	-0.5692368007202896	0.5508640889429561	1.5910870677369546	0.3464399919104858	0.8672605946956092	2.060796522820966	0.3662550546883078	1.5205384466066403	0.33902076889264865	0.9419022202796697	0.48027161443943367	0.6233273690442316	0.0	1.2330443734664231	0.5821329217289214	1.1091407276584213	0.0	0.8989743058977132	2.185657771545518	0.1890197651264862	1.1574432358991453	0.9230745647347747	1.6284339881586742	1.384126025505389	0.3357416198690957	1.3426355776945091	0.3673307661743434	0.37225545261428733	0.17198178418631935	1.824192732459593	1.1206783041446482	0.9450912909155816	2.040343450981819	0.5036978251608318	1.7486872759992131	0.2956735636549996	1.2491482350263998	0.44304078529173885	1.171145868163809	1.042622048231869	1.2386991336766071	0.707034531865166	1.4604859102948018	0.40239229105864277	0.0	1.081258575903031	1.9176954936275772	0.9463713418379277	1.1065855568909113
0.47180302838876226	-0.6295168425965351	-0.19035201473764052	1.1745830428832111	-0.4913152498998698	0.030037373923587823	1.7969675117801083	0.18224216545379127	1.0671807334576486	0.4624033236474198	1.0840870393128337	-0.04644161851114383	-0.40309468056264197	0.0	0.4000075293983607	-0.2108513965106504	0.6525283424842239	0.0	0.24623434317600046	1.9424040639833766	-0.26145532482312256	0.8374556330653172	0.0410203930438982	1.1316867458199371	0.19306677050033863	-0.4606168372702268	0.5756484977953099	-0.3097697906659089	-0.06623765198255462	-0.4639466196785246	1.0431916442319833	0.5099801246313764	0.77071186806703	1.3155140269759007	-0.045643680919182576	0.06121460102257833	-0.6343037687755987	0.29735818686830146	-0.5660387022548707	0.3013293500455949	0.4180087414975401	0.29915581112633666	-0.19326417518251535	0.5856892263680334	-0.3578794049967557	0.0	0.6597807138246999	0.6247651584872942	0.061035918116729676	0.31451724251009916
0.014359327176606445	-0.4569265829260679	-0.5445947418704102	0.4935708257984521	-1.0286304759010465	-0.5969184854798264	1.3770830289490876	0.1898128553258057	0.5347877585459998	0.28810031250121343	1.1229547959012052	-0.48925416209141953	-1.1491516581742183	0.0	-0.4769581563729142	-0.9042654510438158	0.17863508070573617	0.0	-0.31311549419213647	1.7521330980157388	-0.40228810029774087	0.4655286729901439	-0.774060501438616	0.6304377775249189	-0.8611960083585053	-0.9672163788790064	-0.015234057529204254	-0.7014052006845333	-0.3077253198638989	-1.0321542522859228	0.0008312020698430031	-0.2962624874741164	0.42776075107304723	0.6503999959688969	-0.47740262677477413	-1.2919321692594916	-1.0837610783599825	-0.18453265632731866	-1.269112081055274	-0.43385917209104335	-0.03964655587372944	-0.6252249805791538	-0.8616614840319811	-0.09026306130468305	-0.9396086656140766	0.0	0.36610061904116364	-0.39017823222024656	-0.6768111505253068	-0.1562380694322632
-0.23488935616917983	-0.05654070918417346	-0.44620376167870845	-0.27953813322253956	-1.2121088141239371	-0.8638795019039358	0.7965898284334563	0.3002047429792137	0.13359175493195602	-0.19506858613868505	0.8423011383885405	-0.8150031340941112	-1.5252481231150095	0.0	-1.168507139756646	-1.286555861163156	-0.23894188058201185	0.0	-0.6340209211202998	1.5574690595252834	-0.5185378574745277	0.04627874278306952	-1.389220310266527	0.2832896247287001	-1.6598174495097606	-1.1171902657527175	-0.39953057829367844	-0.8611109853054764	-0.42064834412025537	-1.3930138032608468	-0.9121304840209593	-1.2352037767888158	-0.09996503282021907	0.1988449121281775	-0.7208156259720326	-1.7578232011797934	-1.093312668783567	-0.14321234111548417	-1.486216769112403	-0.953007882901431	-0.233858873761272	-1.2940054340047045	-1.1930599018844923	-0.37514417371744696	-1.2462699255580323	0.0	0.36415074568563	-0.7984273412403715	-1.090797680880516	-0.17173858628764485
-0.38342790707430124	0.4090866337575166	-0.18107271642733858	-0.9565787216911669	-1.1674474216474326	-0.8897861786919119	0.013078246569280621	0.31553494032282453	-0.07441368569419826	-0.7907772992121492	0.18346281257968552	-1.0607614761478283	-1.6389643962035658	0.0	-1.5683513785379473	-1.3294763204951987	-0.6153640162780523	0.0	-0.7658642057700374	1.145582902805333	-0.8690402308730178	-0.451383824757698	-1.7656856499821156	0.06092685116234575	-2.1941835345587295	-1.041061058578428	-0.6970517311926143	-0.9729491518413155	-0.5928946910994678	-1.5230114953826421	-1.4004565957179278	-2.163551990178666	-0.765755349004267	-0.12552667832629166	-0.8220625848414381	-1.3610796017923952	-0.9301989328431385	0.06228972122908445	-1.3361512827456739	-1.3284262968050298	-0.3253886291927193	-1.6083765494108657	-1.2824395605808214	-0.39375141481779014	-1.3434611564515984	0.0	0.5046192247772623	-0.7078400852321047	-1.2115264566182737	0.03203486858874258
-0.5860789282060743	0.7119373187619563	-0.1759558141604677	-1.3834823803765264	-1.062476753041924	-0.9510450158480753	-0.9338543031565368	0.09009793657122372	-0.2149747269834111	-1.2000607509371508	-0.6644865024018756	-1.2716684632180424	-1.6658656707381567	0.0	-1.7010116946857372	-1.156918013776985	-0.9779210606060764	0.0	-0.8746023958142221	0.3726494890894191	-1.4857970205866775	-0.9992460745934418	-1.9252172815110762	-0.17200992014192187	-2.4703279885153235	-0.9666231980360841	-1.0513231119618491	-1.1759819398444946	-0.9612169354238191	-1.494391498081659	-1.4187757114651858	-2.863368730945893	-1.4171839810831524	-0.5125042544961382	-0.8659901855815528	-0.6384071749871061	-0.8603474623831059	-0.04783083295805876	-1.1061874386670587	-1.6608860978317248	-0.5740874773041982	-1.6166052698562523	-1.299363290319381	-0.45442299554860877	-1.3540665351114527	0.0	0.46188278231841007	-0.5203334701220704	-1.1904868211110253	0.06695223153840027
-0.8826525888197123	0.6883098103193348	-0.6872274664227535	-1.4892643181316907	-0.970194967886036	-1.2655071751856968	-1.8556558480245446	-0.3399481756366271	-0.515963063854186	-1.206027813804559	-1.3635523170030273	-1.4576464711478891	-1.6995663486190733	0.0	-1.6656702776268586	-0.937067793437018	-1.3014565025024334	0.0	-1.093643744373755	-0.6705553879334123	-2.1424798408034307	-1.4698977754469107	-1.9094796629111743	-0.518038331475306	-2.45519299133526	-1.0643197081247762	-1.5067716460840963	-1.4369630702695846	-1.4838395380275062	-1.4104216080186207	-1.1735935373788051	-3.121383848061065	-1.837054798047613	-1.0668638261468133	-0.8966486216405172	-0.2501022527987834	-0.9444513818184421	-0.7086367158725257	-1.034495317000381	-1.9623931910581236	-1.1084525470284041	-1.4571353533071012	-1.3485845972017558	-0.8054463488693222	-1.3380907797871926	0.0	0.001429785380382388	-0.6119203776286208	-1.168602998901848	-0.2956696072110792
-1.1363716150416354	0.3291110825002696	-1.6011906196116044	-1.313480419296163	-0.8377805096383885	-1.8195033436866457	-2.4747551377820067	-0.7610902932264945	-1.136877382252266	-0.8161414956162023	-1.6467901364097943	-1.5870455123685296	-1.6850233703589328	0.0	-1.5623801590067117	-0.7794909060060978	-1.5102944275349937	0.0	-1.4104076026447103	-1.678407060370872	-2.504923751424685	-1.6949512661620052	-1.7596061649784254	-0.9519932502971532	-2.107819996848632	-1.3306842352209969	-1.9704698494678154	-1.565247016738643	-1.950285783776127	-1.3402774205615158	-0.9722868022589731	-2.8446878808575904	-1.85863086373086	-1.7082177969480632	-0.8956921376790358	-0.5389744962967399	-1.0083525157763602	-1.7289727648065933	-1.1632334265245963	-2.13600235022506	-1.7967210282405603	-1.2771014624393535	-1.413750513281986	-1.4509897960897642	-1.25086880493979	0.0	-0.8174018307641043	-1.0633212419565163	-1.1961837369642654	-0.9469917049365688
-1.1318658852099746	-0.2159372340942333	-2.480387686103613	-0.9917297729373032	-0.5762454115028748	-2.3549868274777697	-2.5837342363583757	-0.9228347989903027	-2.018963294502786	-0.2645181378004053	-1.4965717472602338	-1.6041010614453572	-1.476642628007076	0.0	-1.443088694813075	-0.6990538990651992	-1.5379134064350954	0.0	-1.6636867648583251	-2.3143709165385737	-2.3522296160051037	-1.5812054326669978	-1.5142728750733625	-1.3286309533220657	-1.4588234465148333	-1.5813802601279616	-2.2740226700879913	-1.3587381567342656	-2.115856303393057	-1.285984725166918	-1.0168239955487202	-2.133041240460829	-1.479583860674349	-2.219765014821291	-0.8227138091079423	-1.3303675264570531	-0.8054761026248082	-2.6140791457446353	-1.348824811681157	-2.057287060540804	-2.314006167848428	-1.1647973829548326	-1.403906283088785	-2.142778636814931	-1.004967911017327	0.0	-1.6459589815317979	-1.621547604715385	-1.238883044236737	-1.5152155875814148
-0.7632622714089361	-0.7138312885006544	-2.8249183591572966	-0.6974448537899213	-0.18503677183935238	-2.524909514437274	-2.1909237674661135	-0.7121118543459662	-2.864067780916207	0.1301068615867017	-1.1476422254459113	-1.4504728625079202	-0.9741906533131625	0.0	-1.3028912765790606	-0.649979591048044	-1.3864735691795687	0.0	-1.6474397672497076	-2.416981998665616	-1.7157913457602039	-1.1928296246832024	-1.20707752873844	-1.477022192344745	-0.6574412823655679	-1.5594365904763896	-2.2824009427843914	-0.7726586804103743	-1.8572178687573413	-1.1893673131084694	-1.2755691800411335	-1.2453872494184515	-0.8868337757488851	-2.394186245317016	-0.6711031461947854	-2.0891146461164865	-0.24424355336695613	-2.8959425585440246	-1.3926426625503427	-1.6829110852567566	-2.35497295036029	-1.1193248294372489	-1.2440366045814837	-2.5388976059380894	-0.5779568445600938	0.0	-2.051529294719138	-1.9035142177166473	-1.2321392157419584	-1.625678565816017
-0.16283470430244226	-0.9564947792648977	-2.377983119523275	-0.5645157408950322	0.20279736079867944	-2.113000839596914	-1.538475376745773	-0.2330201060771873	-3.2768692560212234	0.1585835487732744	-0.9120385459460163	-1.0855588574037538	-0.23512922816682869	0.0	-1.1011035912589666	-0.583682091247728	-1.1316060212324695	0.0	-1.246706922409773	-2.0795199574547087	-0.8491036397618195	-0.7287002901142211	-0.8527033266806694	-1.3120092473312932	0.06938167435957576	-1.0936170293884035	-1.971427818661638	0.015781037456736067	-1.237783304337113	-0.9680631733067132	-1.5142019135403328	-0.46867220249990293	-0.3605490874034635	-2.1629576771333365	-0.48610495009925425	-2.301161803244372	0.49612020400445045	-2.435772172674806	-1.177653939650089	-1.0973484951040142	-1.8387597120072878	-1.0620083312366135	-0.9302440735265012	-2.4140864602731624	-0.07328878673838114	0.0	-1.7805659339373427	-1.6838619231108687	-1.1236286637858877	-1.1532957800964736
0.3446517082705837	-0.8466674373079048	-1.282008440033253	-0.6299593143268601	0.4030683052810592	-1.1743808153369037	-0.9662449265868512	0.26639286542220714	-2.996608099797335	-0.15743806261448778	-0.9549709037603865	-0.5117705997467006	0.5215978627227397	0.0	-0.7933575375054002	-0.47893263490954985	-0.8674236028551018	0.0	-0.5166640917533685	-1.5588984661289444	-0.06175639671992398	-0.402337191049639	-0.4345268734517534	-0.8903907784182897	0.5292437301071256	-0.21097580642068658	-1.4272167753429315	0.700086596874114	-0.4474874571177639	-0.5633012092503024	-1.4608539201481539	0.03024234535486705	-0.11173719262909156	-1.6223360853672664	-0.33025346549523205	-1.8048643341481951	1.0557228185688392	-1.4949995191060834	-0.7164331505093189	-0.4645940337348446	-0.9643895572695536	-0.8805222760618097	-0.5151032690674884	-1.7852503224588618	0.32081059726505384	0.0	-0.9069926514405446	-1.0586116399758605	-0.8782625171309957	-0.29435103225274356
0.44813058524892446	-0.4278624098482119	0.005239403384687665	-0.8267722611768322	0.33047162284294845	-0.009924828266907371	-0.7072452310596314	0.5645508194446799	-2.0741288457823743	-0.5910040495255868	-1.1850171605017	0.19761553485568017	1.0298855237676137	0.0	-0.3625511116297233	-0.32970191692761186	-0.6392692818731689	0.0	0.3396361708468558	-1.0962599695280024	0.4604607150192557	-0.30727984838946065	0.08256512624545222	-0.3826149522906705	0.6704643448048202	0.8637309410672713	-0.7811931041278654	1.034451297989762	0.3224577108010086	0.017081361988381744	-0.9924215188904031	0.2708429036058643	-0.16036284567654116	-0.9549444110513349	-0.23051343727311963	-0.8536504340626762	1.131591736128234	-0.5426660549994482	-0.10376957586541852	0.07132827510270115	-0.08622251827575107	-0.48890772057738036	-0.05447649094031697	-0.8853124317954449	0.44993131284160615	0.0	0.21921244692418732	-0.37448605147914305	-0.4701308746004019	0.5745120166739166
0.0758533443957715	0.1439616547760991	0.970612413446246	-1.0292188607149977	0.09305835754917519	1.001777947584922	-0.7540658813583432	0.6068018983448044	-0.8726126262874936	-0.8581212048464126	-1.3348603154157015	0.8903833464485433	1.1358511008024652	0.0	0.15611656150247777	-0.11921249480669192	-0.4232521038711863	0.0	1.0716663791962038	-0.7850439170525794	0.7297556569768213	-0.3649719076617712	0.7073133442837438	0.014166163696213296	0.6036498736812107	1.819348215624828	-0.1374646404220881	0.9892423920830282	0.968491672661961	0.6762130358174034	-0.2182377773980487	0.3992386954878212	-0.3385104478104418	-0.3202242500174286	-0.15920637853375177	0.1037328394966826	0.6934762387142308	0.05074040838196706	0.5569370739789693	0.4569445241202258	0.49564168007587917	0.1177239996090778	0.42343688735253154	-0.021528689406700073	0.3041127799472397	0.0	1.1724157371427517	0.014975543894776313	0.10086403754832685	1.131892540190746
-0.5281107549952329	0.6668368536682641	1.3146195559145089	-1.1241773827927188	-0.05712445088369149	1.6021049829550162	-0.8889478505537621	0.5133271680768107	0.12113030361883206	-0.7887760758343896	-1.1681724757399576	1.37429640678139	0.8958875309362887	0.0	0.6625245868300967	0.17934928768380937	-0.17268501625810365	0.0	1.4930667015416348	-0.5696119419735349	0.8893780536813285	-0.39362679883091606	1.3719624323945114	0.16488701611558976	0.5198007546118122	2.4115979920086645	0.4542749758960777	0.7621188065847514	1.4681007970357396	1.2411813182011961	0.5898131428055226	0.5479632381392762	-0.41883468493103654	0.20371958615953012	-0.07188723659222265	0.7408826542745273	0.02074931050067222	0.21834411578898252	1.1810685827310758	0.7208582463623148	0.6857553122427633	0.836154330728974	0.894954935515333	0.5804633306477147	0.037868825992916785	0.0	1.663323577336576	-0.014474620156425078	0.7652040392633497	1.2727149393838426
-0.9464502723134702	0.9694668735169961	1.0724650006977998	-1.070275525109918	0.10328452040322172	1.7575215234232016	-0.8555344183730028	0.45306011579462807	0.5631371280419993	-0.4147731198807408	-0.6596155068514535	1.5035306357319727	0.54570317438613	0.0	1.0043614556172233	0.5635348176692132	0.10593960223042403	0.0	1.542350636092472	-0.3500281354041571	1.0703534710611744	-0.24871167718262477	1.9230125579761563	0.038863334782961056	0.5611056009059309	2.5681988030954126	0.9702059717574554	0.635199266410905	1.804165708186138	1.5177899026657262	1.1665132046305386	0.7195823402413434	-0.2814506837345473	0.5988591800414341	0.02654073319556951	1.0336925971266593	-0.4712632354042485	0.17556321069244052	1.674440522084983	0.9039201025508566	0.5955495120949623	1.4724514840585115	1.290131330212563	0.8547524314498088	-0.11965712502767985	0.0	1.6391639159740694	-0.2959917917098796	1.3568334101490915	1.1008632665087141
-0.8639475899040377	0.9723635230545115	0.5359802175752947	-0.9162657897123808	0.593310550556557	1.620567601796692	-0.5504512360319795	0.48343130533191647	0.43004084308072216	0.0698997174714657	-0.021059894852780647	1.269455728993183	0.3573571951500447	0.0	1.0256380245405132	0.9549700138302123	0.3137168940980832	0.0	1.2724700323678515	-0.09387919223690516	1.2818841545883763	0.06605261306439611	2.180265183593784	-0.30663702326915226	0.7343640616132805	2.390676504953962	1.364651791057472	0.7764459052689983	1.9041022750315006	1.373688739490908	1.403270379476388	0.781307843354139	-0.004650859632713217	0.846874926151944	0.047464958825873184	1.1896481328273714	-0.49949097636427026	0.21513112604319332	1.9051156078413465	0.9946397544844853	0.4194812877326014	1.8053318304148442	1.4749902155996026	0.8687871874380496	-0.006584399726898981	0.0	1.2393363448618562	-0.5182294029610685	1.6540025880750318	0.7922084553881769
-0.2888680090281632	0.7131226527634378	0.05036953893994255	-0.7725558500939368	1.1821559013213199	1.3925541054470387	-0.09993323565627629	0.48188118790319806	-0.002128473588378776	0.43833579319150706	0.4369595909071671	0.829943707574004	0.47495831422134116	0.0	0.6423717738539156	1.1955404685654516	0.2989063991470386	0.0	0.7945485254997796	0.13311695994228082	1.4093580783183293	0.39620441481325674	2.0416937799054637	-0.7769176251167422	0.9249454551451567	2.0639975292584705	1.5535133903350717	1.1226126301053936	1.660889836841069	0.8137749510657327	1.3799618520006431	0.5758945372580138	0.18358061185412974	0.8966755351824166	-0.1417165133770649	1.4088560540352741	-0.09471715194662231	0.48268495760237606	1.7367647715732095	0.9279546636676912	0.28958257943679616	1.675428232654814	1.3053815018078259	0.7355145123289404	0.3712747442379548	0.0	0.6683032797775572	-0.46389128046422334	1.4901822587051416	0.4529926373479693
0.435969491113122	0.3242845810729295	-0.17705201678680493	-0.7512802947809667	1.5195813241138219	1.19081710650509	0.2305291467952146	0.22761195489290476	-0.3570529048160251	0.5637338320043389	0.5034769164545562	0.43858692693627205	0.8331118998388385	0.0	-0.08928448668044399	1.1119187594446553	-0.04255725839564158	0.0	0.22058468185700947	0.22901826504127487	1.3103383889453006	0.5431682590180669	1.5671698447717801	-1.2851088094468694	0.9960148640816453	1.7390703128619527	1.4514306498847869	1.4246159603295128	1.0283651129100402	0.003603996747494614	1.2672003935288128	0.06711096640282208	0.06166643489449361	0.6945110881521617	-0.6178010002469737	1.6790092678708584	0.4236868555071339	0.8909153586903483	1.1241701122982164	0.6492223178878223	0.2113893125338993	1.0629622333483835	0.7292829777984411	0.5349152804484067	0.8456940905779821	0.0	0.08223906295635576	-0.16376882623584763	0.87082039912875	0.07964650330389761
0.8471332994392469	-0.0318196316960626	-0.1489945354040892	-0.9021147616999609	1.3625931142280612	1.0056973201492418	0.22736916014742392	-0.41876271447687974	-0.3979531329845302	0.48077049501546354	0.187595441933377	0.30216505046986836	1.2070694660951968	0.0	-0.9584689940495412	0.6217030768500997	-0.6734457551940827	0.0	-0.36297451928086316	0.14717175820989525	0.931351160628928	0.40396950208191357	0.9739603871657995	-1.7656638929741517	0.8976109248966265	1.4617887013252422	1.0391014335006403	1.424204434585255	0.11349013174333475	-0.7841494297144964	1.1790893081081748	-0.5897092108431041	-0.42529587473843616	0.2513095145194051	-1.3086962417673362	1.7668974935373385	0.6594862328470021	1.213602228241317	0.19949380974527398	0.1889864672616292	0.11016982427353736	0.1150788837437205	-0.13561668995117107	0.2921799835086056	1.1899488572291557	0.0	-0.4497439839928456	0.14089210218129897	0.007428599045195857	-0.370390201007849
0.6607125323946652	-0.24484215912555587	-0.01496330651245474	-1.1723093766999946	0.7469425321652399	0.7596175751621378	-0.1143709850072411	-1.3639566255642959	-0.1502683342547079	0.3516938774344929	-0.3087877197883728	0.45372663730689783	1.3575590519244796	0.0	-1.6645952617523405	-0.18537721284994033	-1.3976962802420443	0.0	-0.8880491858943541	-0.05899663714065959	0.3619140720296312	0.04775765860183967	0.5297175183860394	-2.1576790478636143	0.7059393019233271	1.1841780082440765	0.4092191071665219	1.041349031586826	-0.8185709208213455	-1.2837409322509756	1.0874151313979812	-1.1093523690854539	-1.1056164080025004	-0.31468516677022373	-1.9808108042597232	1.408908777310361	0.39598007144002845	1.268513259859793	-0.7370003550852269	-0.31652696422759047	-0.06758646248627678	-0.8961904084503264	-1.0166123177056918	0.010628906746196355	1.2513957853359872	0.0	-0.914575800355835	0.1917858817932211	-0.7720076466966833	-0.8775088357911057
-0.03839950755210538	-0.3120726099598191	0.05888788594868998	-1.412340201566675	-0.01438060223836194	0.4082819382137954	-0.5769898389997262	-2.2709325814616728	0.1630786803828862	0.3673103377854418	-0.7275730949674518	0.7299843894361044	1.174120543378035	0.0	-1.942397440623466	-1.0524579345308747	-1.9388982454021404	0.0	-1.2842641777318669	-0.2651320916559102	-0.20616207242789683	-0.31973906050245643	0.4011803258509983	-2.382842477657035	0.5659384153059384	0.8370019901367477	-0.24892736969261406	0.44547427723794975	-1.448680830345855	-1.3552111681582113	0.8584869987171945	-1.233963154460621	-1.6587683244327731	-0.8056991529298421	-2.3323947925434734	0.5484807082583044	-0.266765832657742	1.0466259164609943	-1.3450487119860335	-0.6818910096450465	-0.2841541761165448	-1.6715643473058788	-1.5997279370908628	-0.27965194051179254	1.0295430531646985	0.0	-1.302076957474391	-0.08402704099581011	-1.1888308839711341	-1.3231150650007917
-0.8397853269489528	-0.33065728525403304	-0.0071925118866590565	-1.433521261652056	-0.5084108612290376	0.0021358710322926053	-0.8557305184215638	-2.7088546611578894	0.31225844269517017	0.6384898715155705	-0.8953184172998827	0.8759268743485623	0.7268927265225014	0.0	-1.6847775175750397	-1.6577279840644514	-2.0705488859371037	0.0	-1.4691599964995317	-0.34424505192092886	-0.5799250829941658	-0.47533839560318647	0.5557583657478856	-2.346456268450195	0.5801444168386187	0.40656351086250125	-0.7242159936716681	-0.03756293096817386	-1.5575788739021288	-1.042971291593993	0.3814676761914713	-0.8817013726929737	-1.7810265705658526	-1.0340986950917788	-2.146529955540067	-0.5650040124666038	-0.9728668669493579	0.7023513796684886	-1.4206300947561321	-0.7688591592003469	-0.42243318082396125	-1.9953850785259235	-1.678503339696172	-0.500084793354912	0.6575778139702002	0.0	-1.5741074374740993	-0.5100919884397889	-1.148385158575721	-1.5472006438481407
-1.2515063743539179	-0.4221001952839801	-0.18527974394810537	-1.100974329864472	-0.46271609728003804	-0.33510126394264383	-0.7493906760010576	-2.380902906083637	0.23329848657240476	1.1270574931545196	-0.78124134199859	0.7105535375784408	0.2019144365008537	0.0	-0.9931092888448895	-1.7629332089766738	-1.720513204623652	0.0	-1.362034228394039	-0.21818146557871493	-0.6589417672257878	-0.30123333675906033	0.7854175305583391	-1.9726118706944096	0.7242463344045525	-0.037278023725218774	-0.875078241567948	-0.1226204812848407	-1.131945710552338	-0.540019389694563	-0.3104808748403885	-0.18962409829080054	-1.3398964352911527	-0.9172891101261929	-1.412793099802834	-1.494535213653558	-1.3209998052653062	0.43108747154781657	-1.0024293491141805	-0.5562018520477002	-0.3623439714321567	-1.8096274920305302	-1.2471867684869014	-0.5465306514620976	0.3090830236139031	0.0	-1.6681476283036618	-0.7776687861632735	-0.7561251573356012	-1.4478249563654564
-0.9873314906728465	-0.6302653160376973	-0.3889602835114109	-0.4208101531001895	0.10059961223446966	-0.4882712296507657	-0.2791053554449967	-1.297726739254469	0.06272896894399888	1.6420648304626537	-0.46147808722008743	0.242163016610036	-0.22667600290659162	0.0	-0.12224650743008832	-1.3261958400181726	-0.9917240931355558	0.0	-0.9177498015750609	0.13273591219024264	-0.4694162610218751	0.1614401480406706	0.842478331003019	-1.257790799796089	0.8500603846349578	-0.3769226941413538	-0.684404676569878	0.25862465620246117	-0.3591898338157296	-0.07811428311003879	-1.019582342270389	0.572289737278937	-0.43388013289412425	-0.5163051907079127	-0.3416522635541574	-1.8683984119862822	-1.090205550125461	0.33831525141893115	-0.33335135311184727	-0.1389483329140779	-0.05996991287488928	-1.219295371461398	-0.48543820384967157	-0.343056069697189	0.09491430184651133	0.0	-1.520541964597696	-0.6564334015850942	-0.21536744646368397	-1.0391675940973992
-0.12266604035277756	-0.8612549420757812	-0.5386246701824962	0.43061816887020393	0.885802726520147	-0.42725494443501044	0.33660726302462207	0.20255081626210805	0.020705547483953896	1.9045876909324881	-0.04596080958137993	-0.34311618352291084	-0.4959214199737655	0.0	0.6503111348731155	-0.5175104473828985	-0.09688681899666989	0.0	-0.16467587730245756	0.6808452534847637	-0.13184588439953954	0.7483063901264622	0.5999052705808259	-0.3081792782489477	0.7762684192069733	-0.5183246874156506	-0.2503987433164492	0.9099472031338983	0.47586642106390686	0.19234693274750356	-1.4837775023428155	1.1529731128651282	0.6634401765365346	0.003692871313188493	0.7387176403209964	-1.590877153699047	-0.3522508949948603	0.3953049034767284	0.29465556525981074	0.3337045341536756	0.42450436259134267	-0.4319453953764445	0.3455389913372263	0.10548426414023498	0.013139489697185666	0.0	-1.0922251132111473	-0.1491077495352738	0.30638409072927547	-0.42656188472245277
0.9616270461139879	-0.9169624098574547	-0.5934910497572432	1.1691899277939168	1.495130760303184	-0.22097175941164107	0.8240189606610282	1.5981724106499124	0.23866979452977016	1.6646151470982793	0.36819187423847266	-0.8041602510251828	-0.6593903661904138	0.0	1.1554146169862252	0.3675316592001526	0.7441661713267489	0.0	0.7738602968684893	1.3485944745586065	0.20653923809609984	1.2605224767176357	0.13031735931113028	0.6720232781945631	0.40892027789534763	-0.4489232295151711	0.2733338943012122	1.4750680104034117	1.1194929341723179	0.26509596959203335	-1.5312787710073215	1.4379364117622588	1.6319293641739292	0.46107017555199037	1.541539660914057	-0.8716779651333827	0.5786270749774929	0.49799399557672935	0.7004825984435766	0.7321800187882461	0.9590288571140986	0.3346000085952954	1.0224666133808824	0.6923857101593919	-0.025137947463562533	0.0	-0.39238167395123374	0.5136051310471901	0.7399732845546224	0.26998744683311443
1.794745628021359	-0.6161475241864507	-0.5406697969170522	1.5425605037897416	1.640003490446466	0.018300172257566683	1.014897931327481	2.4142825517276645	0.6607792736683021	0.832644342484582	0.699929050576393	-0.98501419050093	-0.8033390548736424	0.0	1.3892955348987064	1.0442318038964717	1.3834528758224132	0.0	1.6924992856803955	1.9895516186998496	0.4347212820396935	1.5491679579215019	-0.3467337417078009	1.4496769075618576	-0.1844997294562741	-0.24605257168972816	0.7483619133347557	1.6269959116127342	1.4288309690764305	0.2536576980783372	-1.1834813892019254	1.466938219437159	2.234993514201112	0.7383392659193286	1.9441536013404628	-0.0688201965859334	1.3129115298171765	0.5655471284698294	0.869177073367908	0.9848990155093426	1.3997680003599755	0.9309832163399435	1.4256628319699005	1.2341565847769338	-0.11936629133776444	0.0	0.49934184473122106	1.0261763491433418	1.0717386721299944	0.9726736572721044
2.0531640442191015	0.06762608129584582	-0.3695136962868299	1.477134315286257	1.2712739287402548	0.2156652652897293	0.9264306971490551	2.4244629756613367	1.0859859669414598	-0.43112919178143116	0.8779210548518048	-0.8734591721677688	-0.9424655690837052	0.0	1.4713944982822316	1.3530136339270264	1.7678638236967488	0.0	2.3580109329554677	2.392133437471497	0.5129318412940191	1.557744463196493	-0.6092241924399373	1.862939970561978	-0.7930504351666522	-0.03343290420852479	1.0956022634023153	1.2325730968607045	1.3790602737500743	0.3041713749900569	-0.6359161809081482	1.360800432735873	2.3953722841400724	0.8159080620769046	2.0106396716481267	0.5337670727052554	1.5714073825980646	0.5947317852329597	0.8804710359387834	1.0721199244114823	1.6393257210708354	1.309220110475434	1.532801143534545	1.536059511912977	-0.30398384473889384	0.0	1.4227738167973807	1.198553932804968	1.2559801418293899	1.6380742831288246
1.6909443027457596	0.9462456484014862	-0.06614927704664562	1.1398835510385268	0.5708148703561293	0.37886543408667334	0.7239413974213895	1.7310046728933788	1.3112753997218647	-1.729085365606091	0.8635807923102886	-0.5506436632935436	-0.9774217371099647	0.0	1.5407409863516066	1.3008627042659755	1.9166655574876201	0.0	2.592310514867623	2.347887093257024	0.4770626543332761	1.3214352524285284	-0.5679190229683196	1.9016635030825857	-1.1617688210186852	0.08537710325128454	1.3011003982710652	0.4083705450570527	1.0284781922099027	0.5041624950704028	-0.13071268805679284	1.2249795069619902	2.1979548937251985	0.7566151479669999	1.9157775562117767	0.8629391971853082	1.2995566764250948	0.6340830644874866	0.7891931353346905	1.0033937661593344	1.6270048488918682	1.505153696771044	1.376661049035988	1.474571270143463	-0.5179153304862882	0.0	2.162554168513602	1.0568308478781836	1.1836670011188772	2.2049283622614637
0.9158998479197761	1.6901424362776982	0.36266745503543524	0.8583381314391774	-0.16807139512628164	0.5765398070131627	0.6067031963167415	0.695870906501337	1.2667030553998144	-2.5650260591627587	0.6991720228516503	-0.09368745045446561	-0.7507707724499831	0.0	1.6630533630210704	1.0243972948849316	1.8874204158873025	0.0	2.350668098615419	1.7746078592165517	0.4183933384980869	0.9430170620487973	-0.30321425940915164	1.718990168485126	-1.1164743979531668	0.0773035509791857	1.3962152007534894	-0.5474505292231656	0.4867856474471634	0.840453145680796	0.19307887575904203	1.0995405038425174	1.832975124393007	0.666358609601776	1.828350597626973	1.0342475572236833	0.6706531974936334	0.7125028429309784	0.5688633935647619	0.8110158635671516	1.371351076930266	1.5909508952377616	1.0167399263234025	1.0620734887411365	-0.6330057323847736	0.0	2.522246759530344	0.7988356453098752	0.756759109791309	2.5622438514778016
0.05512623432442846	2.003437528830332	0.8601322400681247	0.9262389484606149	-0.6910363728021603	0.8680209561095777	0.6957315508352165	-0.23649497239630382	1.047782296151227	-2.5677936330471676	0.5297505946094248	0.4734476563252603	-0.16660924263843185	0.0	1.80490536639274	0.70695978753525	1.7552333734463594	0.0	1.751733720826453	0.8181085094505616	0.443160387452724	0.5608165080271333	0.011561376835883977	1.557292444821278	-0.6481229697873192	-0.012114366603049721	1.431966764306702	-1.298103739723648	-0.0976788438244399	1.2212476634881773	0.3723581465626589	0.9763872280130709	1.5073622304461776	0.6559850649927024	1.824921853840923	1.2154002050982924	-0.007450011670642062	0.7917565705791582	0.1678274990502244	0.562493487735796	0.9395600218131781	1.6275449494579333	0.5426467036131674	0.45975532850192335	-0.5227432703408907	0.0	2.4238053041936123	0.6502815801290184	0.01527459220301705	2.5852790761660187
-0.6015656140229426	1.795759553552317	1.31866944445028	1.404783482690155	-0.8858867807628118	1.2369989884364272	0.9848187173851461	-0.7389544425624137	0.8328064525112444	-1.6926470681663066	0.5484385505182389	1.1357675047137927	0.7081371711916394	0.0	1.8795135453916856	0.4943135796547277	1.6033862023178256	0.0	1.0310640534977913	-0.16118228633104753	0.6180968514240411	0.30894280812110836	0.23476142457463892	1.6187643586419314	0.08248130554678397	-0.09329170611225937	1.4569772822750542	-1.6106468356228372	-0.5543609700126424	1.5353904327400962	0.5708797977947143	0.8481422516744099	1.354315893648498	0.8107274049453218	1.8729700282431767	1.4877693853835883	-0.4336843506887926	0.7865475359731765	-0.37720136573372454	0.3629803021732058	0.4515898419179394	1.6385997465902273	0.08318189707798636	-0.07821395616442979	-0.134746100972944	0.0	1.9715873754105278	0.7255580139486268	-0.800701222531799	2.222350021789322
-0.9057246944368164	1.2366064040008222	1.6204940718417036	2.0502399075186815	-0.8023701072822164	1.5761992114648542	1.365017282324466	-0.7331205565300313	0.7558263366217687	-0.2791875716029665	0.8727834566668077	1.796149170639385	1.633301585698678	0.0	1.819673255035427	0.44167233576249476	1.5064625702708863	0.0	0.4294107604691286	-0.7480185805141774	0.9196803611466183	0.2670993656053396	0.33508028318250593	1.9467212598886419	0.8155470011136572	-0.08854694443803253	1.4962827156247525	-1.4389260988869281	-0.7389210143096203	1.7041091256394654	0.9443330260580949	0.7337258488872966	1.3713122222346135	1.1601081828740465	1.8732651896685395	1.796450863429858	-0.4453836623151089	0.6352404019181905	-0.883800911592725	0.31787945879104246	0.0524808087338415	1.6102909970535815	-0.21823700211497576	-0.31457844812934505	0.4678161891715341	0.0	1.4206500283909425	0.978420771123668	-1.3374785155610704	1.560631972800073
-0.8736463201936564	0.6485213376319927	1.6958809895440772	2.4321087395730085	-0.5991594887444552	1.7328929416600747	1.688976729420797	-0.3946283488963307	0.8289032761743704	1.0918649604771906	1.4306412384779146	2.237283581332382	2.2898430042025293	0.0	1.6213274129746933	0.5039476977349626	1.4962063450374339	0.0	0.0708381377233969	-0.7025127710905783	1.2170757701271888	0.41330494274338786	0.3730014437619189	2.3848820225094216	1.2996017362563028	0.01995749578814851	1.5288820580221292	-0.9256254931922354	-0.6067884195881323	1.695617504337071	1.5097890764812476	0.6551397013277175	1.414856733112378	1.6483866340366429	1.7208429624318438	1.998906789733527	-0.09013517869643069	0.3606378010211021	-1.096643132061151	0.46190917989735264	-0.1442822554857746	1.5072297870268454	-0.2696600726746762	-0.14543042841724885	1.1147346675959031	0.0	1.0425355649443415	1.255307814215875	-1.3313195884855225	0.8048919854655245
-0.6427226246793936	0.3022733524804537	1.5557154284397003	2.185907517791861	-0.4555354057527856	1.5845166138712736	1.8314654373689965	-0.03343425590404723	0.9591282927975923	1.8847422622855037	1.952620280692087	2.201960483339806	2.425860700216333	0.0	1.3313115540286646	0.5649582569258531	1.5265947189514961	0.0	-0.09709356765894106	-0.11456124610179157	1.3136454413215681	0.6108337673615866	0.412033383111971	2.644041707460568	1.384791693506607	0.1733722882231324	1.4747184311824946	-0.3358789504634156	-0.26215589855572535	1.5056049853791944	2.103514935067726	0.5899840097162932	1.2664054927453652	2.124565676366284	1.3480012933626093	1.9537291324508639	0.3925642062213311	0.06814767080454974	-0.8554558007660337	0.7036352007846322	-0.12002846612871865	1.2915107223427642	-0.09756410113514903	0.33782174536394055	1.584858441129741	0.0	0.9585029010976642	1.3959578118088933	-0.7922342636633317	0.16911026245053576
-0.3926906495446309	0.24792793461845206	1.2703668461536013	1.248848132559665	-0.48853654659947876	1.098113506632878	1.72245432067549	0.08780980462272397	1.0306293087490914	1.8814376295371589	2.106488204023424	1.5572193180972471	1.970651051008242	0.0	0.9989358661318897	0.49302026613984046	1.4718909100870399	0.0	-0.25763284475641035	0.6325196864299883	1.0419367224336624	0.6559436917658421	0.4396965391899939	2.447569783621178	1.064940695605729	0.2585508344495529	1.2113847920164584	0.047125761062176044	0.07200294758782132	1.1314506094078685	2.453182899115481	0.45142526339367317	0.7520991666920098	2.3775946027141184	0.7396316510672192	1.5835369272202935	0.6788435719502846	-0.12056150318737412	-0.23354371587591255	0.842419149684928	0.023750148686495696	0.9376252836636312	0.14544664057686787	0.8815890935350206	1.6886540251152222	0.0	1.0516902612316386	1.3090791081403026	-0.025021449214647218	-0.2457635826562149
-0.26345036520195064	0.2975616938608281	0.9085264165329126	-0.07485259907887103	-0.7060792827599401	0.34403258794825303	1.3551194429161453	-0.10069689202187047	0.9796702406366118	1.277046289199716	1.704608817809394	0.42405303234228675	1.0571782707282995	0.0	0.6371963987636743	0.2051185209792495	1.1794316587012326	0.0	-0.5939122073415696	1.0818869770539812	0.3675454074456054	0.3784590533823251	0.3661943875178521	1.6818960228255875	0.45856381822963144	0.16101353792573772	0.6313239726729674	0.0291085577120504	0.16881469266139826	0.568304948735578	2.3210185769504577	0.1285290975413214	-0.13863557584487393	2.221123770525096	-0.06555822556033924	0.8908750242964459	0.5169803118248518	-0.14909834108463582	0.4710095476426467	0.6719098420007621	0.1104928027663736	0.4433164969584467	0.25887074781370223	1.1900809812964148	1.3451222679375268	0.0	1.0336747418186385	0.9875598907976003	0.5470357654581859	-0.4963539167761124
-0.2961125794257428	0.17549422432698153	0.48532454941255276	-1.269785439542722	-1.0115854236453414	-0.5332531541023652	0.7816964159185347	-0.44893850635432664	0.8104169002091601	0.533450423575474	0.8475062013770278	-0.8394352613742436	-0.048192444015037056	0.0	0.22711851413418332	-0.28335156138714707	0.5615060393945052	0.0	-1.1520874456425856	0.9700511465890687	-0.5616802246549741	-0.25528486221704466	0.10299123067809307	0.4726530693654364	-0.2534303301642931	-0.17367024780423337	-0.27823059144859774	-0.42026430956272287	-0.0652124101524743	-0.16632842351129912	1.6361557412072871	-0.4300057141679028	-1.2065301473092322	1.593479648779137	-0.9731359671450905	-0.04778083985290583	-0.13817894978846887	-0.06244439550882618	0.9049131023019179	0.11750064116134731	-0.009073029294886447	-0.16147117118638377	0.11989396363024352	1.0730039501221644	0.6214406151636933	0.0	0.640334601084736	0.48057303311820887	0.644827239071891	-0.7277100677292367
-0.41900945080775487	-0.2640732025821029	-0.0321519972624081	-1.8941507078361182	-1.2574485494552465	-1.3616726580346348	0.10320820206533554	-0.6954792425023844	0.5568650601852315	0.07874303951627096	-0.10566520269904545	-1.8131479278404288	-1.0583829283404271	0.0	-0.2398664665666186	-0.8472318475382014	-0.32512407180780445	0.0	-1.789090680704698	0.3655554651698543	-1.4619849929107482	-1.1027383364760621	-0.343304393540006	-0.8543696103791798	-0.8996658431746922	-0.6984998282365598	-1.378206086299822	-1.1524869884637279	-0.5240566357772634	-0.9984952718395099	0.5457440928399233	-1.1464711017729876	-2.1112335333822068	0.6134819084619236	-1.8327269987675117	-1.0810306351071188	-1.084129524743753	0.027532591401698992	0.87980309323421	-0.6836015856300707	-0.35771829409469535	-0.8093833713932377	-0.22755227865571578	0.5416283159513814	-0.28319409334270607	0.0	-0.16599999659102044	-0.1349641861263457	0.30120391930984963	-1.0419798314938755
-0.4888350401064644	-0.9035259515224152	-0.6565073206625831	-1.8150133933352117	-1.3235795845726215	-1.9811181056123133	-0.5509356150793634	-0.6449466468552284	0.24081294699173453	0.043211614079792404	-0.7362714662121536	-2.2396759902210883	-1.7584305651510534	0.0	-0.7197475385693924	-1.291804338163802	-1.268050669613813	0.0	-2.245128316204271	-0.40925768776988647	-2.040690628071706	-1.9026578348329535	-0.8416974849868979	-1.90773949187224	-1.367546958273212	-1.2675095829641387	-2.391150741335456	-1.896897227834699	-0.96140502711282	-1.7842933420929408	-0.6380696727856499	-1.8154205711908575	-2.5336940878669227	-0.4525379372839188	-2.45714167916962	-1.9817754050656438	-1.9530993022051588	0.01960079970626744	0.487451163698918	-1.425897042862349	-0.8049525009673546	-1.400830301749333	-0.5888324235936869	-0.19975851752503854	-1.1058675959459352	0.0	-1.1311543406733657	-0.758937204986881	-0.18342216706540818	-1.4059238737532496
-0.3735034900516007	-1.4117919111098833	-1.2988618931156068	-1.247715059579019	-1.1812005128665237	-2.270080267580013	-1.0564586136312515	-0.30001897793618587	-0.12963872006542224	0.20304769267232042	-0.8117446400324376	-2.1453177727385206	-2.0450536322692274	0.0	-1.1137590294947357	-1.4342289834471655	-1.977001632850294	0.0	-2.2987799548259558	-1.0101475742159007	-2.1358998988581717	-2.402171252341244	-1.2039196096464748	-2.3926030273756576	-1.614339645117282	-1.689026106309011	-2.9991840801662804	-2.371860305146777	-1.1425073838313797	-2.336919502793524	-1.5653621447208514	-2.187610088779623	-2.346317849615091	-1.3056733434717762	-2.6737615159440953	-2.4855851659567443	-2.3821738653066693	-0.11304175531701356	0.026524600607373394	-1.790771187459842	-1.1388905811212149	-1.825357240352809	-0.7378671967007467	-0.8609752189994859	-1.6144475909699374	0.0	-1.84091156410716	-1.2621763761089637	-0.46144929039051713	-1.66885669244229
-0.036559250697127225	-1.4537427294873595	-1.7494817124262543	-0.5845552271367146	-0.9046768886982676	-2.168823385630027	-1.3319067743452488	0.14231312545646865	-0.5230995899830121	0.16653489319451614	-0.41633713546559825	-1.7757517130906628	-1.9214663297075147	0.0	-1.3153609651948361	-1.1907461141594082	-2.2166541909564152	0.0	-1.9045728557495638	-1.2875505858512681	-1.7890665852556773	-2.477573470242954	-1.3049855949027833	-2.2233001008012883	-1.6475650398212265	-1.8116254218699916	-2.988077877091072	-2.4040743579798978	-0.9863579069648499	-2.4903044295722663	-1.9891197617147285	-2.0933079126633354	-1.6882901543842679	-1.7501174736901268	-2.396698090255024	-2.392101379160726	-2.183384908224404	-0.31536600697665335	-0.2059127500680279	-1.6235889079095365	-1.1950091606255353	-1.9967312208286658	-0.5626319872879337	-1.2102963077564377	-1.6907005448749501	0.0	-1.975896492819999	-1.5041459957800873	-0.37111895814616247	-1.6764909655753755
0.42645941947116706	-0.9235960341838906	-1.7625455011119593	-0.13795514742040996	-0.621809306533774	-1.7057685437352998	-1.3619607298323595	0.4312940236606822	-0.8549650418062521	-0.3265221310922984	0.1185441094125407	-1.4008652321923876	-1.4775147986917498	0.0	-1.2769471026125834	-0.6246931207777305	-1.9232183233246056	0.0	-1.222092643425432	-1.3382230029677107	-1.210643371413246	-2.175950421377956	-1.1706025768657908	-1.5400462869948652	-1.4980737162705144	-1.6029256113350254	-2.3624607814235135	-1.9987628634846633	-0.6001028223527162	-2.172657822339655	-1.8593658829182114	-1.5344650698443563	-0.8937233344857985	-1.7713837711656348	-1.6834195601515254	-1.6940456671281037	-1.4235993941079936	-0.49882801348308486	-0.10758866597119235	-1.022544577560215	-0.9573192697281566	-1.8884022516517938	-0.13774379371750253	-1.177497391833125	-1.3696248828823752	0.0	-1.523354056219447	-1.3900380203162879	-0.01586837081205052	-1.3916564993022953
0.827065965661452	-0.04481209415040993	-1.2128431223517684	0.02604917652278532	-0.4328533926614252	-1.0155971260911782	-1.1929128193662861	0.4434648347721098	-1.0099032053728159	-1.1997599457801797	0.4329720019074478	-1.1385526778318025	-0.8737108929839654	0.0	-1.0498825845308908	0.07313882410985402	-1.239430207958891	0.0	-0.5185226390930566	-1.3712483968613183	-0.6645568034618742	-1.6591836418559673	-0.965609416754259	-0.6337367577228298	-1.2079589150666101	-1.1770125030172076	-1.3639837602575173	-1.3240628260259468	-0.18632607758370348	-1.4540313785081194	-1.3353807091964005	-0.6937317384586309	-0.31060484366298735	-1.5142922340296714	-0.7367656327763997	-0.64527869474335	-0.37646548235725363	-0.6062384744794137	0.18547368641694192	-0.283436147199234	-0.5640592577764472	-1.550888685275858	0.32507560993240114	-0.866829894444282	-0.8216948752818167	0.0	-0.7999616772498306	-0.9410646346150929	0.3536675948645473	-0.9291765301403633
0.9803263808175336	0.7366201425390172	-0.2257800196155595	0.0616704345859697	-0.35276549433422855	-0.323079274398706	-0.9049062513060142	0.27275280094117194	-0.9162270705429942	-2.072789819768687	0.35475319090943536	-0.9256650659845748	-0.3198862363789366	0.0	-0.7683472019058958	0.6646591931129135	-0.448800048354279	0.0	-0.01274901981664971	-1.5069392611231571	-0.34308798722800954	-1.0984236792697841	-0.8874741635040271	0.17654135361712697	-0.8377256132450781	-0.7471157880835272	-0.3746030401719789	-0.6180481292699358	0.1017591218827211	-0.5403276793892258	-0.7146692612953843	0.1425099181882264	-0.11948407772376575	-1.1820814347781383	0.16062111873262053	0.31086919107995137	0.6168009091618353	-0.6470891595261421	0.4237093486092945	0.2631136571284557	-0.21608935127807247	-1.0986844487645557	0.6115811818807562	-0.4857184737657585	-0.28746453669408245	0.0	-0.2638447620218962	-0.32320283617807244	0.5470753368248783	-0.48139944859495193
0.8023279143520925	1.0036214091727176	0.8231834622072802	0.16505488119248005	-0.31761775525166247	0.12519527394080457	-0.5812874598850243	0.1574701924463853	-0.6189751115575908	-2.509268200290711	-0.028866993708939494	-0.641953339962643	-0.02566035864329763	0.0	-0.5848434828329445	0.964545247874878	0.15327589000057806	0.0	0.23293298868777618	-1.6705113981960813	-0.29984965115950285	-0.5957550879558283	-1.0360875433186576	0.6568724767235865	-0.4757391096672701	-0.5194225810476564	0.248869850665316	-0.07052966653351089	0.2459107445644902	0.2919256303983425	-0.30814609370282237	0.7039619055680147	-0.2617861467618801	-0.9254134272115979	0.7529583264469802	0.7486353972883386	1.2933754570625444	-0.6826490421291844	0.4311054226840103	0.4193883443409562	-0.053687782496698554	-0.6694116810739746	0.6290737794564888	-0.23815031046565224	0.01027912223735561	0.0	-0.23686559799147025	0.2061271860209195	0.5615852589063781	-0.19637866190396056
0.349796401630549	0.6074240917327018	1.4718595975686943	0.39141109545692315	-0.24958631202776568	0.16658660748864512	-0.2940548658018947	0.29035207443622324	-0.28625241666291107	-2.307183674018501	-0.47687794775704706	-0.2680783705441002	-0.11839366591835714	0.0	-0.5957445879645804	0.9097467511477546	0.3821964740932273	0.0	0.30546708500719866	-1.659286068182217	-0.4623117315005986	-0.17947189748914583	-1.3470499700492382	0.7224592265779064	-0.22555778442285157	-0.58092242402728	0.3250439655017973	0.2545996549703081	0.32913194086166936	0.7989463543226537	-0.31073465380119747	0.8402093040704834	-0.5149869006916393	-0.7879185035918591	0.9067482943747374	0.494588286960921	1.5462386076922703	-0.7759532772267022	0.2112534482285757	0.19535097231947346	-0.08639287886238507	-0.3733107283358109	0.43696422239550864	-0.23935522388124988	-0.05269316779998396	0.0	-0.7189620489832015	0.42114463159962656	0.5352185792353528	-0.10354128191886051
-0.21884320509616093	-0.2534540110980225	1.4203590238012962	0.6091921507468747	-0.12866865234967328	-0.18508641049887273	-0.10613147097784958	0.6504527089746233	-0.12669420784327617	-1.6278460282249225	-0.7835849801469034	0.06607782503006474	-0.5626949005451944	0.0	-0.7986616172311155	0.5676257058578938	0.22193491561944254	0.0	0.3356157672093287	-1.3210113095963412	-0.6942448273711814	0.14434296830129836	-1.6306111179094422	0.44039646964940027	-0.1623224884410886	-0.8451017082336649	-0.08959290292372402	0.417443365758212	0.4208213352573947	0.8690889685160177	-0.7199074396756117	0.5670577965001198	-0.6546986559941518	-0.728024814747057	0.648686885465918	-0.26024109235569926	1.4123831852009168	-0.9426328828539225	-0.09634140247952178	-0.23932667234633753	-0.21765071653282303	-0.2569484172962742	0.17330698149492108	-0.48351082318060185	-0.45347347889112927	0.0	-1.4114474141512805	0.2534552421936137	0.5798371449119444	-0.13704280572552127
-0.7299397605752033	-1.1587232322432865	0.7154453665363126	0.6210587791751345	-0.011363551537335601	-0.7215773429160323	-0.07262239737413877	0.9897132056376631	-0.2637589035123995	-0.8736375716402737	-0.9063779257503016	0.18930628839207414	-1.139782093047149	0.0	-1.1005616844333144	0.08738390706348148	-0.19870495583362743	0.0	0.38152197495463336	-0.694333370839715	-0.8594426544600047	0.34597474544000056	-1.6868568406550577	-0.016631243752331874	-0.27899221177388245	-1.0928727740818458	-0.7477395935528813	0.5316844131411537	0.4851893845507367	0.5711961999915509	-1.3382614663681753	0.046408066586421846	-0.5899810179969803	-0.6828125480455038	0.1336257829433506	-1.05907332093726	1.0084661598691635	-1.1337934423652718	-0.3554703229409307	-0.6758970539808921	-0.3351382637859034	-0.2972039539582366	-0.05732999479634923	-0.862655440149128	-1.022570591838869	0.0	-1.9225114392662044	-0.1610270181440647	0.6479285636912906	-0.22401649181356845
-1.070372079220875	-1.7112890598768282	-0.25889418749526294	0.34996257246298	0.022278162270759988	-1.1269114205287096	-0.2229762523508668	0.9984650474000828	-0.6514740194990986	-0.4023971192741393	-0.946666822650295	0.05962653507718431	-1.526309388245288	0.0	-1.365235788296415	-0.3725008707849873	-0.6837432064627806	0.0	0.3902379907440621	0.0023284425815791646	-0.8584724296603156	0.3828287589871729	-1.420778824474885	-0.44234497071110834	-0.46369366458411637	-1.0934783152433722	-1.3325401678802289	0.677062936964845	0.39681555327479123	0.12242879781482895	-1.862279021130924	-0.4833078981236545	-0.38532952175239077	-0.6187906747202528	-0.43149326571342617	-1.4429130114655893	0.4699311440042029	-1.2598874996013234	-0.5425710208577177	-0.9739594799395282	-0.3930750067171138	-0.4248673906498459	-0.24738316417672512	-1.216045233550447	-1.4995114971927437	0.0	-2.0084582203758377	-0.5536252338239893	0.5559767374873713	-0.3536975459560754
-1.2106285797117193	-1.74778255740569	-0.999383132201244	-0.062116545266205046	-0.0488365966988262	-1.1384430825788667	-0.5270454653042492	0.5381721474089609	-1.0932589416305631	-0.28225777104583705	-1.0177468913780425	-0.16023975017667888	-1.4532686085322708	0.0	-1.4714330764603756	-0.7031728780649086	-1.0538417267580447	0.0	0.26086160526673496	0.5215296654787139	-0.6442845994092307	0.2601085382631612	-0.8883012643909275	-0.6699758876244839	-0.5399626949525049	-0.7408567021957969	-1.5882030655403596	0.8507426176220675	0.055549010626115676	-0.21685044352975857	-2.0198211371982033	-0.7983119183298342	-0.16951499276465135	-0.5381897943221597	-0.8639856912705683	-1.218399045531997	-0.07616755716346629	-1.241123692724041	-0.736439368870279	-1.096919133621437	-0.426927179593428	-0.5619269845269003	-0.45974830756820717	-1.3899190501712126	-1.6330753124967718	0.0	-1.6916831052764763	-0.6786374662699589	0.1512955378788571	-0.5662873971343368
-1.1774261960031784	-1.3931995491665379	-1.185656002813615	-0.32744389895565995	-0.147205434909983	-0.6986499821475088	-0.8728571882979579	-0.23095985753391446	-1.3552560650943162	-0.26203288836594546	-1.1191967098571962	-0.20845156411042937	-0.8634699383744895	0.0	-1.355919007620111	-0.869374130998499	-1.1991096510116084	0.0	-0.047938232190895186	0.7525612521289329	-0.23621746824282383	0.08048952881041757	-0.2551744983995326	-0.624976159323106	-0.3619503551625408	-0.12613608891106187	-1.4047407277469781	0.982041755947026	-0.49500715787381855	-0.2727956057291817	-1.6930046943369408	-0.7736598304800222	-0.013048720121859777	-0.45283973062142546	-1.0496897929913525	-0.5595131991835337	-0.516019017995964	-1.0572603128666906	-1.0072088885270325	-1.0779904123160362	-0.49928988660993756	-0.6519070586607436	-0.7438889032071926	-1.295120540076588	-1.2942478402623607	0.0	-1.1943516344215854	-0.46170288647062	-0.5186184337460872	-0.8764592868976119
-1.0129883343053978	-0.9439998217625545	-0.8737247892122226	-0.20876788527829543	-0.14285833983115134	-0.005671843543526574	-1.0880327255499107	-0.9326767666520565	-1.300016889153167	0.021192248042638154	-1.1251765491122099	0.058548892751754164	0.031667839022900636	0.0	-1.0303040043591913	-0.8996111162906827	-1.0910335740712405	0.0	-0.4564755584450974	0.7695574947179674	0.2658851245819854	0.020176300648367194	0.29476364521261744	-0.34124045957333166	0.08818900821431562	0.5009658564203173	-0.8355265035680719	0.9916345853803232	-1.0513346144670017	-0.04334491168352398	-0.9675313777948887	-0.43310042211913613	0.12738355071199314	-0.362498008321751	-0.9507018947191153	0.12016767903146373	-0.7613842672126426	-0.77010051285083	-1.3120544939209227	-0.9646446855553658	-0.6300405714575465	-0.6702878865749775	-1.0699825476098124	-0.9497769285928173	-0.5524116587378399	0.0	-0.75869240937482	-0.048300910221803044	-1.1864371637119886	-1.2088920428260965
-0.7564911085966357	-0.6695095708656403	-0.44516601181810933	0.30721789827448304	0.04273724490363337	0.580045268717963	-1.0107512459005366	-1.2202429088254056	-0.9541221138151468	0.744988938056147	-0.8967147257436562	0.5167013700311697	0.8467269005849756	0.0	-0.5729168582830725	-0.8567203929480044	-0.76650102191107	0.0	-0.7996655959058102	0.7308240038086955	0.6928451842807697	0.22642817957288391	0.643551574645267	0.0650482868746736	0.6685095042094402	0.8659031027535481	-0.058556607352560894	0.8512269289152335	-1.3625480062409887	0.31260668424541876	-0.08571699162221348	0.05854567552948108	0.3577979556295801	-0.26136341203252583	-0.5938389069699984	0.4361580108496661	-0.7799512456435395	-0.5028266674875751	-1.498486672916586	-0.7881995653964039	-0.7712108993734774	-0.6158925776321612	-1.3355666909004704	-0.4866494293250083	0.3325096497892255	0.0	-0.493801615764906	0.2815490342940388	-1.5284824187527157	-1.4162957059362893
-0.45082383010388466	-0.6597807224526877	-0.3328624340699426	0.9903026858828319	0.35863366794970414	0.7327706463123224	-0.5764867496085139	-1.0110993231760033	-0.472315708518739	1.7280810082972249	-0.4244199841884092	0.838419664581887	1.2279220318107857	0.0	-0.10098717966999023	-0.8031583192843353	-0.30274511356531564	0.0	-0.9310934344934862	0.7239627229142381	0.8694114538450506	0.7041005742573033	0.7752589858263694	0.45373617088610696	1.1455695759643003	0.8245789387322796	0.6939518061423623	0.6068797747132585	-1.2914810459603903	0.5810821645738321	0.6696930580192894	0.46830420659142774	0.7362502432154181	-0.16109559798593925	-0.0579966615630024	0.2639103029835792	-0.6195597462819808	-0.37860559848385117	-1.4201275069967674	-0.5678490903945448	-0.8442347102563705	-0.4946803371402002	-1.4351038679372816	-0.1055586528504539	1.0168231222698494	0.0	-0.3501570121225323	0.2843871682751741	-1.3910128652213574	-1.377525606463231
-0.14780902732843315	-0.8027671548232155	-0.6994431793168561	1.517416879148111	0.6458416560076563	0.35466599658291337	0.1347296752290827	-0.5355971626707852	-0.03282231318043549	2.508763584461036	0.11996672116934858	0.7497063355407889	1.0534963709911558	0.0	0.27125314691637953	-0.7702185182964179	0.2061476157395449	0.0	-0.811691399991198	0.6956218152147768	0.7187662713645896	1.2838432518752123	0.7610578181765425	0.7246993952479854	1.3317140286813947	0.44977437981090124	1.2152588457125173	0.3582424829171179	-0.8985923165102916	0.6329716792515625	1.098812405298705	0.6111176576814075	1.197113164817847	-0.09669092031176038	0.5370888998048827	-0.21325163306074874	-0.39012652845949597	-0.44316924803966723	-1.0666396370542257	-0.3233198998797664	-0.8022183823756278	-0.3085700766450561	-1.3305481609725323	0.025548244053189655	1.2396727527161986	0.0	-0.21480294513098028	-0.09147401924616036	-0.8982721269444784	-1.0963983855975068
0.11237319975445029	-0.8842264694751079	-1.2900574179329198	1.6827668392787298	0.755991155953402	-0.3499680266522887	0.9275286379043917	-0.15713420834603783	0.2599779322077773	2.628923277448134	0.4754399090039828	0.28946012147365935	0.5055063800597719	0.0	0.47838762193920287	-0.7389285027332547	0.6704224624904158	0.0	-0.5130898174366771	0.5292408398786601	0.3468514724074663	1.713952013451781	0.7155169777740183	0.855513001630984	1.2062190137307751	-0.005016642107838379	1.3951484751730159	0.2130222250745747	-0.37975418472302563	0.5092175572112103	1.1534738762215024	0.4548602526156154	1.576172108864596	-0.09624137483938425	1.0523546243648805	-0.653597882461741	-0.19594080656688617	-0.6136497489308612	-0.5891805265921471	-0.06890953824047202	-0.6595373077451472	-0.05485884119143976	-1.0636573777114426	-0.12157030771279571	0.9646822261967812	0.0	-0.030062856256477054	-0.6601708111723484	-0.3490196286863845	-0.7098072549330587
0.3379021792052478	-0.7325560442585163	-1.5758370199607104	1.5141137753453267	0.6796728890443954	-0.9722632642623139	1.5845166390821301	-0.09278754515231664	0.40591357867135996	1.9350648639891292	0.4668930302217113	-0.15145084856883925	-0.037747710902062574	0.0	0.5346090107712506	-0.6426871505707664	1.0247140956009633	0.0	-0.13745057730956384	0.20121533501291491	0.02963577713642759	1.8240444448067372	0.7478618492656214	0.893373469127928	0.9347834385070698	-0.24777114994589164	1.262280207843533	0.24343430622700374	0.09387004278199239	0.39081966474833635	0.92509845629282	0.15063949323209516	1.7209290169692928	-0.13546280790081908	1.3698897613749323	-0.786343661830824	-0.05937466304052833	-0.6948356020232803	-0.18713684053796079	0.20853298296273526	-0.46215835493221197	0.26689574940946986	-0.7045377966149056	-0.3869251114855466	0.40916543677426426	0.0	0.16581973900048985	-1.090967124432576	0.021449146230740124	-0.38335504225640066
0.5969682165991115	-0.31881496105551693	-1.1102053462628552	1.2153317697300814	0.5741843633560597	-1.1221314593461158	1.965925891108348	-0.24487568999708093	0.46921544128345327	0.6957034863893875	0.13527334556250017	-0.0835802330571335	-0.2294776983249388	0.0	0.5276944485752514	-0.39919217650737526	1.2426978478244557	0.0	0.27374861248800514	-0.13158773259430867	0.0747914695619537	1.6440259255726557	0.9195105133416027	0.9081435477376665	0.7629375508983736	-0.11646786493796582	0.9752984448361603	0.46021041330857504	0.502618588310637	0.46629107359018745	0.5715690604538561	-0.04432986707703367	1.6005870492762415	-0.12513064667801937	1.4415917008464922	-0.5623853497282688	0.10004372496758912	-0.4745471973958783	0.056641548045146164	0.5564650960423015	-0.22741911548900007	0.6474501320661253	-0.28840351661682107	-0.48394991439111895	-0.07236869179624345	0.0	0.3001841389371948	-1.08740426426717	0.22168389835642502	-0.17040550479133137
0.9703025127540632	0.23464663602180608	0.13369380091634633	0.9874364007082146	0.6485423731951288	-0.6538470864743824	2.0521618351023276	-0.2778022002700826	0.5147379143916353	-0.5417536667992073	-0.2769052734282235	0.6928421163438342	0.03405641520837896	0.0	0.5681503449013257	0.034950066178479164	1.3377808660595034	0.0	0.7591665889073856	-0.2117693542460855	0.6193393962861491	1.3825220686950273	1.212098077309229	0.9373343663604498	0.8447395090182508	0.3236158393431256	0.7515339895707763	0.8052800534826281	0.9628409837611153	0.7814881489589502	0.2323587854151886	0.078535673656042	1.3274475809742137	0.036795671744760616	1.316511495241504	-0.13997637642245647	0.3988770357367895	0.13993915929055503	0.2497012491687846	1.0214329590240612	0.08681876509651569	1.0642028630027855	0.19680065493062585	-0.15933392308154226	-0.19663080125109111	0.0	0.36248031777718986	-0.551950635428282	0.4733594969937054	0.04645839977999179
1.4598432139102344	0.7236566651473685	1.679563600740323	0.8694426874933461	0.9780572453848593	0.23742379216827578	1.9070313128281917	0.1081207052575936	0.5721707766988487	-1.2597401375797768	-0.48034932259955976	1.8544769534934402	0.54794958704024	0.0	0.7139575261626402	0.6138858320126618	1.3455846743771294	0.0	1.3632293667990971	0.11309308317247113	1.492046661796808	1.2679796859619947	1.5159650434741714	0.9585010870342165	1.1195414504498489	0.8122044467486472	0.7528150625381268	1.1600360383664305	1.5755117348212555	1.1771561389558514	-0.02235468801084643	0.5337534900502705	1.0690805182138172	0.37068916644434224	1.1193115927565935	0.2570011081198893	0.8724420079083581	1.0233907366332242	0.5948341945424724	1.5832212828734895	0.5454888394799411	1.4805848485663704	0.7560728642272526	0.6335016697705507	0.06863566594413073	0.0	0.43970784214506003	0.35435623641981795	0.9845114716905404	0.46728847488289993
1.9218010021221736	0.9600744907462331	2.7946517217900233	0.7196816258033691	1.3923711287368732	1.1094419303110044	1.5981515121383982	0.9082430348658486	0.6441116490679313	-1.2473836799451845	-0.328379254315788	2.6838960654647757	0.9204975975206505	0.0	0.9161173187326358	1.1929471948186576	1.2956348871035197	0.0	2.0295553005482834	0.7204079753185105	2.25321503444465	1.3625088179940676	1.656261857820229	0.9053695468256769	1.326593376119958	1.0398644799096421	0.9829852083412347	1.3714021602009299	2.263459436217042	1.3678719783158007	-0.19190410627031826	1.1014886940627289	0.9165050480730379	0.7498785128773636	0.9796949737177452	0.4885684788705538	1.3965134673079345	1.8484893818257566	1.1867852330309043	2.109386366064636	1.1528931646278393	1.8460051335741898	1.3153853336625383	1.6602873107914033	0.4710385302210911	0.0	0.6501098417127771	1.2867049711818075	1.7081268657536102	1.1921508630008348
2.097700301153921	0.8497122258009263	2.9224609028413915	0.3460803823152082	1.5445230332977025	1.5095627374300056	1.142201458468378	1.7592526309409244	0.7316321883752227	-0.679402338683804	0.08909313212854109	2.515051146209719	0.8095807048459316	0.0	1.0285628718874265	1.5803571476607448	1.189470240751753	0.0	2.5607198239001865	1.233051549781316	2.4197998008247494	1.4901844624159253	1.464540660512309	0.7139118449595608	1.159854396715047	0.8250248681875092	1.2628226576125232	1.2999035213049084	2.744373279991197	1.1216830025319469	-0.30997471714924907	1.4330724603716674	0.8105683610309521	0.9334812957972668	0.9490987785202847	0.5517774444146273	1.7237531770415142	2.23414066537282	1.8639610644614957	2.382736330903198	1.7907875620509441	2.0970286761170436	1.706872794001784	2.4972157621611224	0.6223597181780872	0.0	1.0264281155646058	1.8810760655575576	2.2943391121797223	2.0832413122004287
1.755936319307211	0.4265888103916304	2.0251575681244876	-0.3212407156522963	1.1394949341183083	1.2228621182872854	0.5206354161640157	2.1553347687932773	0.8400470543153337	0.03263449291017574	0.508699018761773	1.204599046590648	0.1321656837546203	0.0	0.8905010727330653	1.6324674773329677	1.0009990819870702	0.0	2.698494674867487	1.2478555621338858	1.7543756203680878	1.3467984256964038	0.874351998135654	0.36521157813829846	0.47027470945909405	0.22085310628247823	1.3157398542591583	0.8822829314499243	2.687946635619735	0.42568906286101305	-0.40390266710728656	1.2520151804689645	0.5868044513066607	0.703060610457807	0.9588678286501842	0.5233472281628152	1.630034587484803	1.9577442074466351	2.2543780337118426	2.2076178551508727	2.2402885176069245	2.1649540750483602	1.745927393969809	2.7520214054048147	0.2509586404989015	0.0	1.4505756451944976	1.9192983613389274	2.301374742419656	2.7934124645575413
0.8664759309356697	-0.15708712266855668	0.610065840436243	-1.1511723279933057	0.17088337162514877	0.39165896012490936	-0.24834574033542972	1.7899503957706604	0.9551393944861953	0.5022982859847241	0.6667725151759506	-0.7091260092431105	-0.875398881044047	0.0	0.4386626022006715	1.3386337673332762	0.7012711234151919	0.0	2.283659701173062	0.62237421265704	0.43514066231949494	0.7258389877630701	-0.010671239790442481	-0.10267706975732596	-0.6144559230042939	-0.509286325322337	0.9320387519275456	0.18121417246920854	1.9571091309178688	-0.4767371763779457	-0.47103252535128765	0.5319979489117839	0.10927599971634662	0.025457810858072503	0.8556543615711673	0.46513127152712047	1.0755060752193102	1.1053517412843177	2.0127565944967425	1.5374180296728808	2.29054392590065	1.9947445748356012	1.3576882639256123	2.2879948563154273	-0.596118013443895	0.0	1.7067604732221686	1.4127043952151377	1.52359012347395	2.9648490954054108
-0.31665128585658975	-0.67664499039317	-0.5805398302098053	-1.886184062782919	-1.0132157335603496	-0.5608936363073826	-1.0468747357403012	0.7787852909052431	1.0179573282782906	0.5722412629777852	0.4646529981101763	-2.2978076147302846	-1.7767519770127378	0.0	-0.22315683354464685	0.8373592981627797	0.29270009738412	0.0	1.3830969333242407	-0.39317858997699257	-1.0153359695459625	-0.2978074980724489	-0.9294059362491708	-0.6164988347265704	-1.7340013618761703	-1.0331586988303052	0.12028348374965446	-0.614439367656379	0.752323217083288	-1.211308127368153	-0.4774864063613102	-0.4625165120089821	-0.6053495895077172	-0.8739713188796021	0.5020846721274727	0.38204006212842	0.2583604818637393	0.05352027443334238	1.090009799120339	0.5362237586863599	1.8682995170333512	1.572776682187238	0.6588645760119692	1.3099852009031157	-1.5357330053517793	0.0	1.6259346317611079	0.5730644735227948	0.18774977198517967	2.468864357020133
-1.3476980965167544	-0.9065934203356053	-1.015008155682093	-2.309656503057629	-1.8865693276955058	-1.1586780967245096	-1.6690960647411166	-0.400746072423977	0.9367741946371159	0.34732760157473097	0.021722492255546448	-2.810032883393197	-2.160020631876065	0.0	-0.8526134889446508	0.34333414246629373	-0.17051890107767476	0.0	0.28384628853126426	-1.2926857877511724	-2.013301049588475	-1.3664507917035724	-1.5700715176750966	-1.1012170590331485	-2.480602686359539	-1.1259957759156969	-0.8540017635817854	-1.257217864793594	-0.46536960906768166	-1.4866253125956523	-0.3728136627309098	-1.3072207953177122	-1.3677208676525285	-1.5984156953458533	-0.11614201788601639	0.26119909229627497	-0.4935074546607627	-0.7259427894430871	-0.16894419656549356	-0.4788551136314514	1.0984542249405291	0.9503385087625644	-0.07856837695464043	0.25209903345813944	-2.0415159805094207	0.0	1.216354778770988	-0.2992177663154704	-1.147336735205381	1.5138163398316462
-1.8235660264081608	-0.7026163741843124	-0.6645438650850676	-2.3763638027521825	-2.0621765775667678	-1.1223293050848246	-1.9184478742939794	-1.2148179870483293	0.6447863380850919	0.0669671883223317	-0.40706286132521197	-2.135908487939414	-1.838911801213829	0.0	-1.1909229509714456	0.024454357584902876	-0.5919907474007571	0.0	-0.6546866546127621	-1.6386285506009928	-2.237210252880613	-2.037580451560895	-1.723655264172279	-1.4986499765322345	-2.612732508912939	-0.7813484981175812	-1.5838957020743565	-1.5537599915155422	-1.2379562102652182	-1.2602001035194255	-0.11321674793721231	-1.6473585584226715	-1.9185456739437459	-1.7923022227975152	-0.8481532490851875	0.14043917940909117	-0.9289171032353958	-0.9300433286299007	-1.1935793936088481	-1.1903575114421014	0.24791064249540687	0.24501705542664842	-0.572368905397122	-0.4669492633916449	-1.7403909401205246	0.0	0.6773177019182136	-0.9429555294041654	-1.9341818609109875	0.5332411260674685
-1.618823205639155	-0.06610146963105053	0.038570173695662735	-2.2108719572890987	-1.5377204110439604	-0.5022898707967229	-1.7318408006375263	-1.407922731436605	0.16604180839725005	-0.07459202106687868	-0.5853262551075051	-0.853559543717866	-0.9266002469712338	0.0	-1.1094139475582852	-0.09273360579721	-0.8707051838837372	0.0	-1.1953562895952647	-1.3488680926962273	-1.7874601120776317	-2.056524313728917	-1.3959493712426578	-1.7631812192100271	-2.1686201789798427	-0.19654758789644622	-1.7377047437477278	-1.4626105701177385	-1.383373312590079	-0.7497886208915665	0.31034996679663646	-1.3886838063491556	-2.083417301984554	-1.351838625133304	-1.4375990662653704	0.12460878514245377	-1.0322957206236785	-0.5935164397159978	-1.526641431422115	-1.4369570124823445	-0.4156429309469514	-0.3903920787881352	-0.6907292849906895	-0.668328411171811	-0.6365389345590636	0.0	0.2770633445873531	-1.218592845147628	-1.9817628751538239	-0.07761599563055392
-0.9629938193564425	0.8424606870697714	0.5290119909834605	-1.9859922484078665	-0.6944129365742132	0.37221765223154746	-1.2413554795403423	-1.1327839959542478	-0.3679928372605695	-0.03791972510987021	-0.4226436079128528	0.1711766826471685	0.2407857558401946	0.0	-0.6879599359645229	-0.12368669389198406	-0.9471957222566169	0.0	-1.3333871294460997	-0.7393465969160194	-1.0842539127678825	-1.520997967373535	-0.8051282375859964	-1.8505725109068116	-1.4184149507075179	0.35199115427263455	-1.2524312473785293	-1.1148844195072576	-1.0852859867424391	-0.2858475729699326	0.8448779035764142	-0.7363414190282197	-1.8722263662405039	-0.49516222881036415	-1.6577714554256495	0.315112795958813	-1.0134535678320304	-0.050958677826614285	-1.1072258243058362	-1.277089416462051	-0.7599730128013655	-0.8238583714566315	-0.517639308908149	-0.4793610856942491	0.8728419808769944	0.0	0.17787843684073065	-1.1215285010125269	-1.5517842851559875	-0.19700813017802354
-0.2990256345251857	1.7592508724104903	0.4854382720869663	-1.7865211778927597	-0.043161548169999446	1.0885054874424027	-0.7194939713608236	-0.793875643247166	-0.7798051181788295	0.07604773949695158	-0.008656149712072658	0.3519887354591221	1.2718357267447993	0.0	-0.17123573372615658	-0.22873880548933048	-0.8332309284510621	0.0	-1.2514674973348012	-0.29026195045086733	-0.5790071937734319	-0.8244506957731002	-0.2592090960863786	-1.7235987154629768	-0.6967597055869289	0.664362375113148	-0.3834421302416071	-0.7376155517224654	-0.7364144889341568	-0.10647248632169051	1.3631387337478977	-0.06379305245494268	-1.4579322629167866	0.3597887905867276	-1.444035336906149	0.701155995906236	-1.1270317636093208	0.28646011068882954	-0.30167012643006463	-0.9248572982973868	-0.8345870717544955	-0.9995370088102145	-0.2770494595598973	-0.21052036777397018	2.1990794190937177	0.0	0.3328317016317017	-0.7452617337498447	-1.1366473828546582	-0.02182472214821744
-0.010343484117774911	2.4239298736127646	-0.0003436793515645803	-1.5685585357605123	0.10833074842543493	1.3710810854115876	-0.4330017652837363	-0.7319787705152285	-0.9537055502657182	0.12757357135325817	0.4471522470626153	-0.2719505213972326	1.8828761406453827	0.0	0.17333435289870308	-0.4835448269356459	-0.6090887961042213	0.0	-1.162203930332572	-0.30439468895031124	-0.4760849884363742	-0.41450206556422803	0.014931551683286666	-1.381052883163138	-0.22653847056692092	0.7103289788914653	0.4279785349390833	-0.5219392617623914	-0.6511007475413844	-0.23091446418840225	1.6858262980177687	0.301357295209099	-1.0571334458934345	0.8350101112532988	-0.9405011781683564	1.1082832993891019	-1.451149815809569	0.19325382841547506	0.3410955680683039	-0.6081672742246317	-0.8055845180274722	-0.9622317825083084	-0.17134294460636162	-0.13733260223862764	2.859025226808845	0.0	0.5270512980983372	-0.23325034869584874	-1.0862039271000241	0.10260612934341078
-0.19679561603501305	2.684625204112075	-0.5588341527098647	-1.2401515281460413	-0.16390683091600283	1.2029737087789287	-0.495971530641752	-0.9862544685893354	-0.9150639017460485	0.04090014363589067	0.7211190863336173	-1.1319581508384395	1.9824988993211277	0.0	0.20717645314351044	-0.8087935819975796	-0.3898403855452116	0.0	-1.1591497300585563	-0.7039131111372392	-0.6460927500654003	-0.5261667407808858	-0.01392719068964404	-0.8887225238269231	-0.03669767518048816	0.6103520362240287	0.7957743248911564	-0.5174333707379262	-0.8566098042260958	-0.4879381151455959	1.645829282985423	0.24280768080645876	-0.8014639381657033	0.7970149353610774	-0.4262019046503982	1.2671579089230647	-1.7949084804365592	-0.24330709002212753	0.44164181336102903	-0.44559273728222976	-0.831814864920495	-0.83413922748429	-0.25049168252932913	-0.3373122082072552	2.6944378771476423	0.0	0.5312353255550104	0.2532233172651902	-1.3615562860023707	-0.06075752858836569
-0.6461489922276308	2.5431810992447947	-0.8585070037764997	-0.7856980532071848	-0.49339606251217166	0.790303821756818	-0.8163545484853475	-1.3005954437750207	-0.8171961716085719	-0.15881548315358046	0.6696707603855039	-1.5707827026812606	1.6596801069357963	0.0	-0.013208650588167807	-1.0121312372837805	-0.277185930047634	0.0	-1.1824865195992569	-1.1075666138045348	-0.7720197990103987	-1.0608207976861959	-0.19172868362355341	-0.37813832793232727	-0.004519143904339713	0.5277382148371085	0.5964806895271083	-0.6191711930157151	-1.109563432525133	-0.6647187577655281	1.1749876579465353	-0.1182386500327878	-0.6864573152634064	0.3999333886204207	-0.1594041700995754	0.9746418534502418	-1.8164427580349036	-0.7118099041302187	0.010870718271321312	-0.4150742332326749	-0.9670921069038714	-0.7529220927273766	-0.40191377212129903	-0.681623788700148	1.899107588432527	0.0	0.2559271718574307	0.5528089132513364	-1.5943712242178871	-0.48333519684025217
-1.009000808889736	2.117454550316622	-0.855240112181032	-0.31976234254884706	-0.5128021690619071	0.4086186082266857	-1.1672854028507906	-1.3502916094324333	-0.8356314271727635	-0.3809750382665221	0.2797698988112596	-1.2966606435643317	1.1078485692448534	0.0	-0.2924007216150484	-0.9164279085055752	-0.31865285786808856	0.0	-1.110006868999742	-1.1225786431721325	-0.606651408441349	-1.676577923890961	-0.3001377368702344	0.0031458306754401266	0.02933766944887622	0.5503413889295852	0.020327633214860925	-0.652349666356605	-1.112078499789802	-0.6605824281393294	0.36743141417728314	-0.5316391922266487	-0.6195145072304662	-0.047061727492936224	-0.23115825219666888	0.24098981136886388	-1.276797349883089	-0.9100635811544024	-0.5994344366489164	-0.41574700290120586	-1.1445612675927646	-0.8027517794832886	-0.4579911841553819	-0.9647140577455192	0.8637994444982988	0.0	-0.19975316375830524	0.5292029076869651	-1.3961673480416241	-0.9181926301726561
-1.0422649128904697	1.5513549383408285	-0.791926188833342	-0.016140463113441687	-0.1216781607951433	0.23479565831784632	-1.3306803723281102	-1.0014997348361416	-1.039376216868053	-0.5330480252218963	-0.329042848115015	-0.532884035101313	0.5353884170385038	0.0	-0.4297573644041805	-0.4858831081794048	-0.49056474718858845	0.0	-0.8851492950078543	-0.6310168779781743	-0.1502165515511748	-2.0125603807003065	-0.20232317335432629	0.1674213293198241	0.16009479535132784	0.6421842232252943	-0.5591392529860482	-0.49334797663205493	-0.7535114644918931	-0.5353139099193852	-0.5278885960522901	-0.7752987358344541	-0.5143409917379916	-0.284984492245283	-0.5165521067205358	-0.6847786525319612	-0.24622870950627307	-0.7515234880323406	-0.9618572656142503	-0.3603908810500335	-1.2372531912717464	-0.9748713099567997	-0.3307769367691448	-1.0599535359091266	-0.044786217548275054	0.0	-0.629109596839612	0.11851920747009705	-0.6741849413540898	-1.1021667997070177
-0.7456628479850704	0.937550073041858	-0.9614697186202599	0.03417501075953349	0.4629792037071501	0.2656655026578253	-1.2157647913000305	-0.4031200003564081	-1.3310441876205246	-0.5614611915934391	-0.9436049773482574	0.212832920690878	0.09948077111255284	0.0	-0.3374461181077758	0.13853023386098448	-0.7098216224032492	0.0	-0.5704412327445352	0.13680106712489412	0.37229808529023495	-1.8903605667883796	0.08292574981332136	0.13787927864741956	0.39065119686171546	0.6934646159876066	-0.8106303589591487	-0.1435755584762876	-0.19182039549476776	-0.4272596241212923	-1.1996419012389865	-0.7583214439486071	-0.3527663829696577	-0.24078400221241117	-0.7544012323639105	-1.4389422428720777	0.8956557584736397	-0.3974794026535846	-0.8556987782628142	-0.22677746804525933	-1.1417928469732452	-1.1777853804544565	-0.06907790131477318	-0.983961460955682	-0.6341642347536376	0.0	-0.8588792475376646	-0.6155499812222317	0.2874520005206201	-0.9521736804576673
-0.30613781121378125	0.3047458965968287	-1.4280590184007789	-0.08359870447841833	0.9000233335634972	0.3607051551394404	-0.8803200234407818	0.14746217893796337	-1.5023982578374198	-0.452838039792035	-1.3291232222251999	0.5536842933848473	-0.12508241337919546	0.0	-0.06777112455193861	0.7189016996747901	-0.8681928345732083	0.0	-0.28435018341837953	0.7833592980485442	0.700828676277877	-1.371033898015428	0.4191579862054654	0.03225902084729294	0.6710062162437933	0.6271035425293465	-0.6258041408299022	0.2897588683289711	0.2796849461343812	-0.41636515350225384	-1.4136656826731768	-0.5212534773535917	-0.17253926502055722	-0.014717998918727868	-0.7082810558314637	-1.740061924477602	1.6788235557289048	-0.10055281384488511	-0.37415755386909766	-0.042466059803593165	-0.8308354983618101	-1.289257758595664	0.1989073612612201	-0.835529815123338	-0.8974788573026956	0.0	-0.8455129250949013	-1.4601949195748596	1.0352129233672334	-0.609943879360112
0.08440630099069216	-0.3311840158850676	-1.9320449214241655	-0.15061287667574938	1.0019643804987173	0.36544133311626786	-0.4562566471412832	0.4427795624045126	-1.3703423712270915	-0.2170444091362655	-1.3203748550175796	0.4873697102694226	-0.14724660027750378	0.0	0.25586993256919965	1.0586773681749353	-0.8753869910545097	0.0	-0.08355484172056028	1.0313119221690261	0.74223281121778	-0.6600484103591118	0.6624423962634418	-0.01837554631831601	0.953802320081504	0.4796128410876689	-0.1515257366333373	0.6820420258729183	0.4642374216590431	-0.44635734689403794	-1.1252695314886987	-0.16159873057737087	-0.006295635329993179	0.24544589781933535	-0.31210794308946316	-1.5317707746847593	1.8326657096378762	0.011999072513393085	0.1932921565826841	0.16350628024094238	-0.35566632721703273	-1.2199442616963392	0.3800842098799595	-0.6782562904627206	-0.9200947324853945	0.0	-0.6674990630283567	-2.1044366688063203	1.2722981420408017	-0.31360884674988937
0.3795860948490642	-0.9052945630527839	-2.061120907674401	0.027539956839802416	0.8767826671923222	0.22633229649305805	-0.047367741011733924	0.5098205145143109	-0.9006476573196067	0.11673526571617839	-0.9011634154591215	0.33408207022239017	-0.03900802678089556	0.0	0.5415215539414235	1.1035117486321315	-0.6948081688437426	0.0	0.09684519669394384	0.899218811085255	0.6296394367456417	0.04376227743359594	0.7580310313187449	0.03741086138480938	1.2164020407329086	0.39216154948176385	0.33075701444581845	0.9758620707550038	0.40205054818976455	-0.370084285942578	-0.4978327260523717	0.24298565700221575	0.16384143984863445	0.4702741250813945	0.287132029724094	-0.9840987972243703	1.4431666306958904	0.04165526332447789	0.5883424047580906	0.38679198901326634	0.18212392665801835	-0.9547450407125867	0.48700916462575833	-0.47717720188151713	-0.776131063435272	0.0	-0.43904113939169387	-2.262402813708008	1.0482139000830946	-0.20824832779312716
0.675135623748222	-1.2937564710411944	-1.5634147011339914	0.4652745920153343	0.8234926131839579	0.022922336530977555	0.3222591465189443	0.5483105380348554	-0.23560187926355924	0.48355627953432684	-0.22809616042440464	0.4276197740796181	0.10218678560541783	0.0	0.7839717286995829	0.9403893941538649	-0.35851764303750355	0.0	0.3805786588546397	0.6452047965339854	0.6006084263550874	0.6398047145831212	0.7572500041599269	0.13561370309552306	1.4412721767376746	0.5126892135936678	0.5886479929677667	1.1975177781768827	0.3086731878732311	-0.08214145554301985	0.18636063979096132	0.6572280011407867	0.39072510073562555	0.6957034168128079	0.8142486067371913	-0.36524144227506933	0.8681004219706002	0.2238859156899552	0.7426253678625698	0.6270227246232571	0.6618432278200382	-0.5536141016244355	0.6049976623872744	-0.14769805845915798	-0.4928571078182205	0.0	-0.22534109036079844	-1.8155170531210103	0.6737376531008897	-0.2472220544136681
1.0643871139553154	-1.3759686532363162	-0.564114333857089	0.9687894926378792	1.0671301796263608	-0.09571920034268346	0.6796277119765525	0.7246947621354547	0.3896983106982098	0.7707580755804732	0.43098526806168824	0.8239848054389954	0.20011179663349613	0.0	1.0356265136643004	0.7079473262613067	0.044918361547119326	0.0	0.8096446604453313	0.5409101444235181	0.7968465372652456	1.111206719923838	0.7544079448842572	0.1504896888126247	1.588111421866116	0.8766620517635025	0.5662679702403833	1.3995731109926284	0.3685786221112508	0.36923011726314153	0.6721740966640962	1.055668015388285	0.699248347600851	0.9822988132225539	1.025997880621688	0.1197594256344248	0.476620935543373	0.7071295492461195	0.7651432963874853	0.8475700153843807	0.9684590392390919	-0.11745564350315728	0.7880416598526544	0.326180122529074	-0.08965402844631079	0.0	-0.02497359501114939	-0.8914478701240177	0.4458194757351572	-0.2552216470169663
1.4884783029490514	-1.1251357354314526	0.4858555186486834	1.2663260756158583	1.5476912736280726	-0.019212948989060345	1.0315132926239794	1.0035546210466346	0.7809014037002009	0.8434625056239731	0.8274202926193999	1.2614113335952766	0.23874464448032423	0.0	1.325059858208546	0.4943118181241494	0.4056138362380263	0.0	1.2499098243114386	0.6621854214826179	1.146109778980629	1.4507741846459152	0.8034556636174397	0.003965423635536492	1.597538048331721	1.354553144724999	0.3853848085076465	1.5848048855478645	0.5615093535828785	0.7869864268751173	0.8495701458029549	1.381766311840757	1.0361871999494496	1.3089322368310001	0.8501098774047587	0.4166103785436575	0.40553462551623964	1.3820239106756207	0.8000899713431343	0.9675910743558721	1.0214089325714342	0.25809350879605564	0.980449710146558	0.8139264453020917	0.36630592288762204	0.0	0.18104675968647868	0.1790572146197841	0.4155362462306283	-0.09132357152548932
1.7261996478226713	-0.6520270636214806	1.1015697353307115	1.2048472217245605	1.9377052666213042	0.24725734728006654	1.3198276096135722	1.1654436174117588	0.8773152968047416	0.6133516723486515	0.8630320688647991	1.3927724993587873	0.2718103029305353	0.0	1.5963507376533663	0.30035564023241873	0.6362418652640862	0.0	1.4439204675083008	0.855906849578674	1.4190676069743795	1.6150527096665568	0.8828350517442394	-0.2501244095887853	1.433758600496947	1.7114244485701193	0.23811647292743876	1.6814833915927503	0.6731135335493623	0.954468732582484	0.7788544594621573	1.5479788634073888	1.2861371408162423	1.5427341502827807	0.421871093896316	0.5939335966163535	0.5061541407790269	1.9069893867536971	0.8916015704818762	0.9106770386124987	0.8138598699706443	0.5165781086461073	1.0426504625180435	1.0852055131089084	0.753607512265464	0.0	0.37206130850878405	1.0179031955988076	0.3885655939891347	0.22678043200027864
1.5525597046522743	-0.15585225675183823	1.0869960948188264	0.8651846848170419	1.8839419425583694	0.586108688136492	1.4464723677419637	1.0015398530033046	0.7507971900458528	0.11432289965392134	0.6394241833405687	1.0901300865973758	0.3906720508682609	0.0	1.7241074524467659	0.08694151683100491	0.7051836539846659	0.0	1.1963451408614711	0.8931791225712139	1.4149756096085955	1.554551047316833	0.9311841142377991	-0.4369617889833681	1.1322748186999463	1.7458796549635867	0.2548679388080145	1.5957625852051074	0.4883426560378774	0.798287165378251	0.6195749853876461	1.485127140892935	1.3506800461466995	1.5211056076963987	0.0004555057399468929	0.7443323969431536	0.5076586118332572	1.9294558944591838	0.9669254955373652	0.6777192132536674	0.44324789289637556	0.6498116676548468	0.8703973797151077	0.9651697031915167	0.9556430503899361	0.0	0.4827297193283576	1.3862210096951006	0.14932118245287293	0.5381019571252886
0.946511023152136	0.19235219810550525	0.6532150669756547	0.5055175622132766	1.2892916491967428	0.8421424814423457	1.3492303165862214	0.5215331874094079	0.5285381163244682	-0.4728220934793405	0.38603965776219673	0.5670810641426917	0.6616760253444495	0.0	1.5971102111462419	-0.14659995631990522	0.6435329388819303	0.0	0.5580410407017785	0.6713807526788613	1.1284153922841464	1.2880533562186987	0.9158756410322518	-0.37070579800549575	0.8055926641748451	1.4168161803602972	0.43431798098265095	1.2997012162191917	0.00909744143727442	0.461507803409309	0.5188565958871307	1.2016445015273787	1.2293880263499726	1.184549962942181	-0.1810124713842098	0.9004283499170679	0.25892240792755644	1.348245902734083	0.9351949851724273	0.3772472643186706	0.09597597003219979	0.6852037699950557	0.5097007364121781	0.48563101713922097	0.9389807605130044	0.0	0.4573921723223873	1.293983948362205	-0.2901952850435326	0.6751423044284353
0.17036708214142818	0.35029872420024233	0.2464739324639415	0.37245178805559825	0.4126367254899708	0.914149521796388	1.0650808006775114	-0.009219736192296364	0.3077681458924856	-0.8824850512544724	0.30785430622584403	0.2164124886169841	1.0667812877978833	0.0	1.2070086849820008	-0.330530209715584	0.5230610204655759	0.0	-0.14767893735506998	0.2978544890798986	0.7635332985209454	0.9406067433926697	0.8704769772093978	0.008109439858920741	0.5884895185369112	0.8702430990899761	0.6687485404182979	0.8787434930716611	-0.4936307140783595	0.22364932984673805	0.5328591405550596	0.7993422864870318	1.0315593738345024	0.650653904358075	-0.041436551271206996	1.0239375053288904	-0.14365287061458584	0.4204291357990484	0.7968175627592458	0.17032525010585756	-0.033190493044075606	0.6638832942884273	0.16047801884918944	-0.09313453805337349	0.7827885889642998	0.0	0.3120606038530884	0.9675929291521325	-0.6407209405614619	0.6034689622784882
-0.36874331767742213	0.41014716339602836	0.2159745787292968	0.5207856186255373	-0.2993534327588545	0.8030016549653034	0.7249818556298319	-0.252209701538802	0.12402948438005783	-0.8935847134168063	0.4538158781266673	0.29339331979834243	1.48558249145515	0.0	0.671915102298429	-0.374976267361598	0.4171985100416991	0.0	-0.5081689846084209	-0.005513481295937293	0.5806807843087418	0.6914701773673119	0.866117754840582	0.5672519312606729	0.5529958002674388	0.3450867320623981	0.8309559337250663	0.4910204248552052	-0.6571737746052159	0.3143078194584678	0.6224301512190926	0.42408750652899746	0.8989328733669452	0.16041845697421067	0.31690242590475187	1.058524395969575	-0.43909311146001256	-0.37789400827451236	0.6545109523219936	0.15589357203186383	0.14351943933984193	0.6220667539688196	0.04484584560101793	-0.42694016978924165	0.6277392712948658	0.0	0.14073473800771524	0.6980332643085414	-0.5456196873835137	0.44527635822202555
-0.3935414621916246	0.5000932715821818	0.569714609590839	0.7779089220362241	-0.5272505836193072	0.5911968265787724	0.47822682443113224	-0.06257965941116382	-0.017505479606270875	-0.4551911107634241	0.6983162987952448	0.701558135541724	1.735935137023947	0.0	0.17317113250352575	-0.26307124280238575	0.36590036263980164	0.0	-0.3045862525982574	-0.08706375871699837	0.6913271244394767	0.6580293665257787	0.9402792179536524	1.0445882683435677	0.6525250172153404	0.02101087459417927	0.8550214611369488	0.2620220497116928	-0.31113884765802885	0.7472704843748562	0.7082186558568865	0.1815513692703023	0.8931609529482533	-0.07266849094886701	0.6818226456220724	0.9881299096371726	-0.4227111230027055	-0.648608754961172	0.6113052978297082	0.28103127694258834	0.5312378672164532	0.5818440540540001	0.2293343408149701	-0.3095584324534482	0.5779378862012513	0.0	0.050341204193415486	0.6674986425287182	0.1101793190636864	0.36735783496489216
0.034849482586780924	0.6560971256419483	0.9982413019406052	0.8794627361182216	-0.3020088381880385	0.37705232801529015	0.4010942754898373	0.37754429544418777	-0.09088071493741103	0.27102715979380837	0.8493546424862023	1.0575275248976395	1.6556863927356669	0.0	-0.1508094641836289	-0.10240285874345584	0.36233386991481087	0.0	0.3079566831469225	0.020305688235962422	0.9594584073068442	0.8055858431065958	1.045396412880284	1.203626237585969	0.7393687689217605	-0.0871596637716647	0.759994924780732	0.19488969953938196	0.3540959767914328	1.2923277034728722	0.7333716583475429	0.0780181083315585	0.9373351302137868	-0.0014768516909444464	0.8575101590315435	0.8484791300114543	-0.12208734093251374	-0.319817445964353	0.6493215288422217	0.35590841306531973	0.8847067610701603	0.5510276321543507	0.5419188168083937	0.18420725773987323	0.6292579577639089	0.0	0.0745865791833826	0.8632834661221394	1.049388077143907	0.4295184363559717
0.5438907318914553	0.7683851378936423	1.1417829452512152	0.67287024235773	0.03610322845130296	0.21349283057923543	0.45786909802082	0.6832085741446273	-0.03292042220884773	0.9859733619717432	0.8028887863757436	0.9889932409585243	1.182023213654881	0.0	-0.2779061308705219	-0.0755631961493673	0.3661351980634521	0.0	0.8713224687709421	0.14932563602174911	1.0886032337176312	0.9631814288497191	1.0658978244614334	0.9802634645811344	0.649568159907236	-0.11627020023213773	0.6133669118732288	0.17041709497897276	0.8822135557354903	1.6084648037424787	0.687905143807874	0.029637919097317566	0.8655941521774565	0.2321463363396628	0.7654601807788788	0.6887148352105329	0.2178572815017393	0.3287232603256461	0.6095403131361596	0.1802072643198184	0.9506926698138158	0.5283772506125021	0.665885776345957	0.7425634676588049	0.6787750878983787	0.0	0.1425243050260864	1.1253948035343844	1.754142565827115	0.5248266213559521
0.7105830365178224	0.6550602065083889	0.8903268488663504	0.23441000117966745	0.11280662535446195	0.09037592227489756	0.5415029241975442	0.5690078407238779	0.21935375018066625	1.4078597143415794	0.6248223105325866	0.43277576484982855	0.38534402282006713	0.0	-0.2933810277176906	-0.31068251781949036	0.332554064387432	0.0	0.9199308464507082	0.16350420066849353	0.8334570331073695	0.9450197576476275	0.8963364754207731	0.5202039173012222	0.3011705609485625	-0.23582262234381982	0.47204739787849814	0.04266742293559845	0.8597260838136065	1.4513846488415512	0.5878101145196123	-0.067190496142184	0.5520914610073849	0.40781134973681404	0.4651472770691551	0.5259785385998305	0.33202683315117043	0.875643745775624	0.3104579039134381	-0.3013172369805725	0.638545964118394	0.5099258820310028	0.3606546166448122	1.0238816094197674	0.6069628736402995	0.0	0.13652346759448836	1.2816094047049222	1.825723235285651	0.4675576395952304
0.3724075688379806	0.21523315515391908	0.4805016640093789	-0.18760413993479882	-0.18359571873466315	-0.03741068216638419	0.5588975973849575	0.09721895631619967	0.6676295122128988	1.4157906009008958	0.4936746881097519	-0.3033114277519367	-0.5587513160889047	0.0	-0.3122159396852751	-0.7651168880326017	0.23865989170151172	0.0	0.30480788356091787	0.0879462723512482	0.18063592528986055	0.6891814327566637	0.5208908494247264	0.08075031418002149	-0.2578882458299861	-0.5128218587664429	0.3456051485392651	-0.2418312649840142	0.21901215682414404	0.818883671940563	0.43959504942805394	-0.25714121679194557	0.02397622196737959	0.38494377602458246	0.09362777292968502	0.33851410325319825	0.15600208491561973	1.0457950814025065	-0.28052301543229935	-0.9304491415205458	0.09990925028079643	0.49243176315788495	-0.3458644258208273	0.8828339518875038	0.3674015442010878	0.0	-0.0022724574403920074	1.266251991774692	1.281442494817411	0.15950067649475178
-0.24602995437955485	-0.456668237763198	0.3088125053819581	-0.35829963283319616	-0.6174857376406755	-0.20668756601656352	0.49207661287093474	-0.3360526828198117	1.2191021259413466	1.0951443372146008	0.5438937500425225	-0.7672597401548952	-1.4405907952310475	0.0	-0.3962831723606301	-1.2190309855479007	0.0916649878632786	0.0	-0.6853423979837059	0.08535156886474674	-0.6340835270216864	0.30393317509000317	0.029787523797403598	-0.13513517722730137	-0.8804711642895281	-0.8618195732053904	0.20147401362407039	-0.5972681518982501	-0.6923574329369852	-0.057091150191057025	0.22749128026321488	-0.4969340707227516	-0.5326483706726165	0.1877169363323343	-0.22771797887998116	0.10305507702523457	-0.11232770285932585	0.86633277292493	-0.9686769378892595	-1.4161589578640779	-0.35250722477737884	0.47097742845673135	-1.1421406104098237	0.4545189373133153	0.014050428113991454	0.0	-0.21024794431787155	1.1380292593047379	0.5505608430698576	-0.30551591211065016
-0.6958199260725179	-1.0953304933595187	0.6011601330462681	-0.22876870761913826	-0.8041130117517413	-0.4230828432489529	0.3885181186016689	-0.2902115298584703	1.7103635845746608	0.6581885993128826	0.7317605171126527	-0.7046594293477205	-2.090917885431553	0.0	-0.528309922658703	-1.4008400576691316	-0.08273485118893913	0.0	-1.5029398775578695	0.29112654621372375	-1.2825767707938136	-0.020253822011831263	-0.44294431764389786	-0.09851776590148212	-1.4037064047279573	-1.117435330129108	-0.0010483918235262382	-0.866371596648796	-1.3372854178748652	-0.8573860994948568	-0.06577211892982845	-0.6948954810442642	-0.8880819498647301	-0.045638195575826324	-0.45714835871948123	-0.16176378826580357	-0.16940068329530247	0.5866495586452264	-1.430574578200463	-1.5182296152039463	-0.44726662686322055	0.4310033124130084	-1.6217099626458547	0.03767753701448507	-0.3520178097326141	0.0	-0.34217077354713527	0.9934575899084818	0.15607802648705468	-0.6939690712977709
-0.643787280615009	-1.4265734006321145	1.1959683412323119	0.03319907820280071	-0.5396395504018785	-0.6702624583633139	0.2939046254950006	0.36074738234007553	1.9730707314180203	0.2932413059039987	0.8368743373921018	-0.25105450401272034	-2.4237866320312116	0.0	-0.6541349122790646	-1.1661935317926457	-0.26096180250002926	0.0	-1.7041056239857817	0.6492009437059468	-1.5574445265642607	-0.16774878842953575	-0.8118310348824032	0.05069176496626408	-1.7268307885322476	-1.172744988514643	-0.27687404589547654	-0.9525362499966498	-1.35211193493728	-1.3571923957264418	-0.4270701181499768	-0.785320106927636	-0.9266860499640505	-0.20244265666526115	-0.6314540624269256	-0.39138852158758286	0.136666482813912	0.4393136797715076	-1.4338645172715614	-1.2067338133837144	-0.14401698666854168	0.34087811621568664	-1.5512688436207216	-0.13461831821972817	-0.667803795129201	0.0	-0.2946663337884488	0.8548675266994424	0.31565434646137325	-0.8090590888191368
-0.13635068917294574	-1.3555573488908879	1.6205757300517727	0.17316716805491275	-0.0018749295050716056	-0.9325804797702535	0.18971888125137046	1.2770457452955764	1.897911035745007	0.04305040142923149	0.6133235206939746	0.1740058337433278	-2.4370626977335084	0.0	-0.7474715469367166	-0.6035822346094946	-0.4350692297526123	0.0	-1.2423335544252623	0.9013756253629617	-1.4857111124938227	-0.1976912686122951	-1.0870605484800497	0.12200239116436265	-1.8360287300651712	-1.0735661445070208	-0.6017070394734989	-0.9080338560118646	-0.7844093865964475	-1.5242832511021618	-0.802666677797195	-0.7780886989966973	-0.7299891593518932	-0.30492643773048295	-0.810040104359918	-0.5194307455340657	0.6544289827456488	0.4382805260406763	-1.015639362072513	-0.6808328544099473	0.32664040651877246	0.1557503198561827	-1.0279292939296796	-0.06535451482750561	-0.9500482749029985	0.0	-0.11447907812640097	0.6325382136579838	0.7684116003622169	-0.6509736483964345
0.418394356968446	-1.0376297464118294	1.4222578506642591	0.03906861180133565	0.34832637363705293	-1.2016785779779366	-0.004333520101687176	1.8466378766260307	1.4630244459936341	-0.2047651393259841	-0.012743905306128468	0.18898670444594043	-2.184927883888448	0.0	-0.8346216857539421	0.015362737243045651	-0.6091349272611196	0.0	-0.48445499393833075	0.7624683633341458	-1.2670749686378446	-0.2988785598701289	-1.3358111173314677	0.01512972810103336	-1.7722740480371884	-0.9887274338922001	-0.9199754947574063	-0.8976870053663313	-0.034615243121614146	-1.483036148113046	-1.1216451431543986	-0.7446740938524489	-0.5184651817671413	-0.4932420686444147	-1.0089615425817364	-0.5314560095201832	1.0157633469372527	0.37617343610929826	-0.4743440546203727	-0.2297639861684689	0.6122458810863242	-0.15928219667421206	-0.40905396770106317	0.022215749606916593	-1.2545830006117966	0.0	0.007334534205723007	0.20164670158578482	0.9705056120004901	-0.424578467595325
0.5481883803973782	-0.7668962530081996	0.5183105505634114	-0.3122746667214474	0.10717085188018044	-1.4559118448155097	-0.3568356650269004	1.6044401564162192	0.7273066315177746	-0.60651481580252	-0.8482142181018161	-0.2599017022546249	-1.7469054583547763	0.0	-0.9545087574108566	0.41262959368820823	-0.7812215369247737	0.0	0.06246860501049126	0.15575822381501458	-1.0952049790407188	-0.6247542060574359	-1.5884891106783734	-0.2173838286699349	-1.5792984286127938	-1.0711917259620078	-1.162644324621087	-1.0551745024463837	0.4490242342144774	-1.38832378540319	-1.333075807776804	-0.7523434397599637	-0.4890796161462012	-0.8890063529071813	-1.1719118192621651	-0.47689095157991584	0.9090331272471683	0.021283824051748956	-0.16650474015381453	-0.03513565553496196	0.48033277259580587	-0.5914822362669477	-0.061497214277872435	-0.1260588435286633	-1.5866847803569208	0.0	-0.12910478459446773	-0.4604726930697109	0.5212199834660031	-0.3762268451604865
0.07733599926183504	-0.7546393160479574	-0.6968170062629242	-0.6641198902539339	-0.7408209231537383	-1.6331387803827384	-0.8366476470538778	0.5789141004331237	-0.18632018057496041	-1.205665440858173	-1.5241856537236416	-0.8622955156874665	-1.2098091936783255	0.0	-1.0907228770008417	0.48445167650520293	-0.9246827520974539	0.0	0.11551995878588896	-0.6816293288046726	-1.0069467807697798	-1.1350643898391213	-1.7713374467943641	-0.4229893597916719	-1.2771262391778107	-1.3147775538508284	-1.2657938721318445	-1.3429380073238844	0.4900200185701073	-1.308195810050511	-1.424236579625165	-0.7997496048805948	-0.6662886735787992	-1.4488387657875714	-1.19706215112524	-0.42322315814821393	0.33401364545026374	-0.6476739770797807	-0.25235130252252785	-0.05864892881129887	-0.01641434819807406	-1.0500793465306735	-0.1104580766024626	-0.5765938110600529	-1.8444426912637666	0.0	-0.5591876605548844	-1.1894081349476364	-0.5018099354084287	-0.58283942478164
-0.7224079332250993	-0.9621239257506667	-1.581114393584365	-0.7976401203737352	-1.7583070021321414	-1.63357628541526	-1.2873289908681875	-0.6945751055039091	-1.1003798416725827	-1.8435734248142137	-1.7232860369816905	-1.1841002128583638	-0.6625639907093214	0.0	-1.1446304887416074	0.3557331314986867	-0.9848765089091833	0.0	-0.19330219896692735	-1.3258523071297044	-0.8774348884806236	-1.5778927300839938	-1.733335625348282	-0.46773536395540255	-0.8786632128713715	-1.5256042986498017	-1.189641540608197	-1.5387670955625605	0.2794718127154485	-1.1948371839381404	-1.4061023945079256	-0.8073443749748542	-0.8791539662720582	-1.9363537873390682	-1.0011858607473225	-0.3916827626111644	-0.36505874178493997	-1.3673151060849584	-0.5825628542881431	-0.0966477439433812	-0.5735369783454733	-1.3727225481848466	-0.37060008143100015	-1.1291318454242811	-1.8591423971940588	0.0	-1.0801689091166744	-1.6861376448580214	-1.5601176841703805	-0.8661942543739696
-1.3143984919216087	-1.1235295243052927	-1.6625566196639752	-0.6351395682516711	-2.325744108452702	-1.3718149770295007	-1.499363701296243	-1.5191861399406335	-1.797535167617562	-2.2137934547955047	-1.3894958353249036	-0.995698006329296	-0.19272358031145456	0.0	-0.9911070462202427	0.2682702860680841	-0.8989837276774971	0.0	-0.43825627558970753	-1.4500092411423784	-0.5611260478338235	-1.646014895417156	-1.3628378358175919	-0.3265995164958344	-0.42723918553085677	-1.4487062924975354	-0.9394656293299792	-1.3838039461286984	0.18456208330502488	-0.9509106897935484	-1.2856390457698033	-0.6748144074398204	-0.8871085113726866	-2.0560697566291997	-0.5800637366592808	-0.3375012037041916	-0.7305116013267533	-1.7526321632236141	-0.8182407531220421	0.04232306193333056	-0.8487993187736536	-1.385032643544408	-0.5087011021427996	-1.4441946580758092	-1.5205921736615238	0.0	-1.3542273864875907	-1.693281858945667	-2.024341542936182	-0.9167177266095301
-1.2884404311985194	-0.9568093450959938	-0.9559532781593767	-0.26737234329937803	-2.0665204427228403	-0.8547973041200246	-1.3409738072682402	-1.5042128321760295	-2.069852443830258	-2.0429631493207707	-0.7716719172611525	-0.43593480598829243	0.12532810926447582	0.0	-0.5887051109234438	0.3853262852771508	-0.6320557927797864	0.0	-0.24216744031501242	-1.0581307596399097	-0.061295030488361206	-1.2060549615251668	-0.7115766273630677	-0.08110104748613763	-0.013953046227302618	-0.9712588310779642	-0.5807206959861261	-0.7983554387580934	0.42709105850861984	-0.5297562183045873	-1.0596706795854973	-0.3660606462051239	-0.5665214376309615	-1.6649374343318042	-0.02862650851580211	-0.20389525307886938	-0.5258420261075013	-1.5858523541011207	-0.6995573546745908	0.37416184824123655	-0.7064758318454281	-0.9965842158864997	-0.31505193272020265	-1.289176797780424	-0.8982626914593266	0.0	-1.135607021292304	-1.1822635432374282	-1.6283440299066572	-0.5466033475446676
-0.6744857739799762	-0.41165854735407964	0.04354513907778539	0.13865736577964136	-1.1232377319675262	-0.22799102258337609	-0.8574207553283701	-0.8238521322068256	-1.8100251828557428	-1.289943103194855	-0.26534358837472855	0.10758978084850088	0.2504905190576393	0.0	-0.05912223409211865	0.6589504598542344	-0.209911857307548	0.0	0.4148007919040534	-0.4879996785555951	0.41556511626491266	-0.4313907730099606	-0.022898378571515454	0.1629958564387488	0.2503573490007534	-0.25273526323809525	-0.23107930327215126	-0.001987617305345415	0.8870982824426236	0.008826509861894039	-0.7443201528930803	0.041212086523137285	-0.02146036776622541	-0.9050461361764258	0.4906552026351635	-0.010729166792827215	0.07490505701420364	-1.0100755123432363	-0.26015194999784796	0.7169095579160945	-0.3150646105404856	-0.2826495271748375	0.12175359289833206	-0.7230741630225099	-0.254426302139395	0.0	-0.4655688029804778	-0.4144381847769653	-0.6701367392180495	0.12093543495267388
0.05873588114248982	0.24051912401328848	0.6875568018709064	0.4635084323069982	-0.07996811935487215	0.26267675386922684	-0.2626914308794303	-0.08251094957511657	-1.102345643407822	-0.22727109125247202	-0.15856392061540603	0.30001434993685067	0.19362098912332903	0.0	0.34300001479267744	0.8619654532215746	0.27309147438474196	0.0	1.1518988479829921	-0.16907911103064688	0.577663698154397	0.27290985286565017	0.37997137074486953	0.3625959601689077	0.2961544830473678	0.33151103596717935	-0.017360867713842265	0.5750384454666677	1.1865990159640658	0.5244767141576722	-0.4129003471960695	0.38192852635186164	0.46716320504928344	-0.1451015826229473	0.8144586165327596	0.10540239204714068	0.5931341618278341	-0.4648345526988184	0.1815589767337374	0.8286835110723938	-0.02418621104156616	0.507813137471882	0.47190594384303414	-0.0790548743501168	0.08718586033514414	0.0	0.31546647998603694	0.18520366848566394	0.19316761518214084	0.6873053441986658
0.3299200926461017	0.5660061439887821	0.5966181924650442	0.6895844653872767	0.42395294182420795	0.3948390772911981	0.18036482165754744	0.11598604228514904	-0.2384408246498033	0.6694809871704603	-0.454289732510052	0.10385480494329667	0.022459767970394545	0.0	0.3754431744420672	0.7645120950348254	0.6829251566580858	0.0	1.4482579963989746	-0.30781068671440837	0.26121066598694925	0.5185715768154691	0.2887425535275217	0.554778897111618	0.1474889764411492	0.4198516907347734	-0.008874836870620443	0.5569266020387594	0.98885143240857	0.8785413323136894	-0.19252054977521732	0.4946495016742119	0.6246981086571503	0.2473318057331663	0.848137552735583	-0.04181396951180643	0.580495362224487	-0.38907181695021	0.25754631275786793	0.6012902651792631	-0.1061004062420208	1.046023405982851	0.4160176302249365	0.25230963286113395	-0.052639576595330424	0.0	0.7686132713906437	0.27609680405035114	0.4084707037223591	0.738214419503458
-0.13370799262749333	0.2840193734607586	-0.10989101000705223	0.8550150033782608	0.12166313661730628	0.11538306984708309	0.31605482154753506	-0.41321745477635	0.3919653048946039	0.979719943741012	-0.8859467627212387	-0.21975864235763065	-0.15436377602930593	0.0	-0.01666183784757139	0.32521168666247174	0.9031960112750997	0.0	1.0218274816331203	-0.7334902754591693	-0.4183454287309123	0.19156919090149038	-0.2392641509255666	0.7930471137160614	-0.07486560632104552	-0.07757315893449014	-0.165200281180762	-0.1059438643947056	0.27944746437895696	1.0106715189937319	-0.19401860301540244	0.320795109714206	0.3722403501545313	0.15241829744222213	0.6077933750952008	-0.5398095272006684	-0.05762999553826945	-0.8968487009970024	-0.15850857168979465	0.15989165696754523	-0.5476635189112393	1.086641237347785	-0.09373956501091099	0.09195019608707053	-0.565686892789839	0.0	0.6461588504389933	-0.1837947230599346	-0.09071314184024773	0.15265832335297663
-1.0844173973344604	-0.48694676169978424	-0.9232192027907438	0.9666625317366145	-0.7096980203016421	-0.3897103338634948	0.18419980769156502	-1.324745007606195	0.5040042995444719	0.5950635844361856	-1.1063592697632991	-0.3439488912013878	-0.2226766352341858	0.0	-0.6212884627529476	-0.24817308847157415	0.8937780218342061	0.0	0.052056684609090194	-1.0234730122999656	-1.0990753012124101	-0.46190878843785016	-0.8860173556523144	1.0617623888380694	-0.20877369627299885	-0.8758018480166004	-0.3414067802893553	-1.054649624631324	-0.5924103655152728	0.959670035666702	-0.4100159618523279	-0.05114302396818895	-0.11093316821395169	-0.2125172412089791	0.21842740067987185	-1.2526932142867384	-0.9879360549168468	-1.665360515538101	-0.8235831980906473	-0.21176995306362187	-1.0448788209384874	0.6141258437565135	-0.7606131012270936	-0.3947160738722108	-1.088003227314878	0.0	0.0712919137320107	-0.9005350742963368	-0.8587505358266868	-0.766316607286269
-1.9076153362093207	-1.2491820783156693	-1.303690049559325	0.9646015171754034	-1.4496761055786878	-0.7674670460112271	-0.01852561072076921	-2.0073021677608733	0.1000801256461667	-0.1894378309680522	-0.912923647952241	-0.150334144284573	-0.10763960353822531	0.0	-1.0507846730964259	-0.6210639673422488	0.7172097167993197	0.0	-0.9183849682991905	-0.8199166658227602	-1.3831147424647146	-0.9874597964462092	-1.2472980594183174	1.2496292546648256	-0.13567110209281238	-1.4593855312010684	-0.36454726972600526	-1.708881026527381	-1.1502355095705374	0.8238050950851753	-0.6636221163980164	-0.42500570983853064	-0.4980345886751675	-0.4347643144082795	-0.1314361767144944	-1.8336280997786494	-1.6822530546968997	-2.1317516739333158	-1.2661251211587476	-0.2693588228198051	-1.2075579818595343	-0.12170874034743735	-1.1223568460348552	-0.7967158594167705	-1.2073010936374164	0.0	-0.5265689708686858	-1.4149230591949498	-1.2797724861398956	-1.4514879981587498
-2.0358681282913818	-1.4306520180410667	-1.0329853347019207	0.7787201450399747	-1.5615120478585374	-0.6926346636562898	-0.07700670080149599	-2.0217041558673055	-0.49839780392312427	-0.8255587575736277	-0.3568366264109079	0.17587438066748048	0.187682588083403	0.0	-0.9674666769517071	-0.5563493767814552	0.5121191150706818	0.0	-1.33817878487451	-0.10644325266775423	-1.089890083464061	-1.014103562020694	-1.0759458360398513	1.2159168443310568	0.15313278798363242	-1.400441222501839	-0.1457082372905618	-1.6200743156623203	-1.1282559525810605	0.6970250986898517	-0.6767780093077309	-0.597070158971281	-0.5246046340842729	-0.1921888561237154	-0.2638522223310888	-1.9016738159099824	-1.7898555006344643	-1.8746266114759904	-1.1038649190566854	0.016446685406009687	-0.8309225900415009	-0.7211654062631527	-0.8634428282596026	-0.7250736003908189	-0.7247661437190641	0.0	-0.69057595072359	-1.3773948837920404	-1.0179721722739126	-1.4294701311040132
-1.3329464290907818	-0.7834687591908989	-0.32536991972784385	0.4278679758220808	-0.9458003455919709	-0.07819387436711202	0.09902243418647139	-1.3940906794919907	-0.8202639433133684	-0.8309814846644253	0.3231762375544728	0.30392329419362424	0.568535518358129	0.0	-0.3079345977909109	-0.08315278847335461	0.4212150402950187	0.0	-1.0110870232891296	0.7594452550277789	-0.3804631506022776	-0.4893955633770052	-0.4401674280939194	0.9045276827932555	0.5460053938983102	-0.6486274046930401	0.24339273676938478	-0.7634800530294497	-0.6561791552869095	0.6258534022425484	-0.24702686677948155	-0.4593399047395504	-0.15605640935812234	0.5098684686167068	-0.08874613694206888	-1.2878089548949774	-1.377371545459221	-0.9177665420797421	-0.31524675419745046	0.43726423976251566	-0.043735228884914636	-0.8516146305104467	-0.042438941885831326	-0.0713026346542528	0.19839047338390434	0.0	-0.24759319367786817	-0.755224670232132	-0.24547302874761018	-0.6374783153461441
-0.181927078944383	0.40261429186876646	0.3559471831059293	0.06321561404301035	0.017873442805098682	0.8334493899129791	0.4229721566404824	-0.5633011419808875	-0.5322746239165081	-0.09008345527569771	0.8752084863899318	0.04000796636897214	0.8741762704184625	0.0	0.6435717470103893	0.5102842961830378	0.5104178390028175	0.0	-0.2167164273489143	1.2838770737609357	0.3353739497692359	0.29872671045465665	0.3082217235870968	0.41493152919655457	0.8618160851921421	0.4054244854087556	0.5902433053357218	0.4293024340400485	-0.1520539204004514	0.6071886870107226	0.5733642911637927	-0.05056901070892321	0.3972366013879468	1.3176290171763014	0.34686224054838194	-0.18536870100567146	-0.8616055282876811	0.25992448221632153	0.7286776083081634	0.6943423679730869	0.7679746146249334	-0.4450418978202258	0.9264960618152824	0.9124277444210079	1.114779663564866	0.0	0.5601676049035622	0.15498595950382138	0.5088043852183014	0.5205492983121096
0.7763274597369084	1.441869251345278	0.6259596752724217	-0.10367600827809471	0.7541146072728739	1.5746185196969227	0.7020260547754001	-0.03959111805762124	0.3318393707355184	1.0533377817681968	1.1822378491473926	-0.4934000967292845	0.943970532146913	0.0	1.3948568089642788	0.8561790729927927	0.7268643213088201	0.0	0.4905313592694721	1.173468502826296	0.6523541698008959	0.9219463860665303	0.7408458214097661	-0.03503799704490042	0.9356322432830885	1.150865062384746	0.6617087225909708	1.328238941411083	-0.006264367053846391	0.6141877588407635	1.434996516253589	0.4672052638792813	0.8217424241849455	1.7468614114281105	0.8650469554801304	0.9154654971302655	-0.6870098770755819	1.0230168684924277	1.4952088984700382	0.6070210023206714	1.2032409135136524	0.24728398148366906	1.52784198880689	1.759239197457065	1.5508385951067576	0.0	1.2187158966896672	0.9107184152037846	0.7617764433910066	1.4221043633970178
1.064552202279671	1.680638165344125	0.4134774203417347	0.050486600726654354	0.8875641782365931	1.7101848023189699	0.7774262972414515	-0.03711502667812904	1.3589068754168736	1.9812671316979211	1.2866153664846374	-0.927890922651298	0.7023063316254433	0.0	1.525031440363354	0.7353948577109511	0.9259713147297205	0.0	0.658482357278927	0.5317559608915827	0.41944897662411723	1.0911047238023772	0.6080645181292816	-0.23880795609628674	0.6979032494375794	1.1311558242470523	0.3583618296445317	1.4899889733586391	-0.2967120437680249	0.6221878707293782	1.8541767270850744	0.8880165846172033	0.8994159866413174	1.4998177799836587	1.2273317741471947	1.491654320387391	-0.987602077902761	0.9874737029913833	1.6227520974939242	0.22987393084420252	1.083559990380308	0.7897422504076236	1.4623286586717017	2.059740978770992	1.2955742252497673	0.0	1.2721919066327443	1.1825705618321007	0.42338975430426296	1.6143748447293005
0.6597971248974731	0.9369736477030006	-0.04263818286207462	0.44956475955079517	0.4736277778835964	1.1032476442639425	0.6362152026545762	-0.34713545783563143	1.9863097665596239	2.161744749430821	1.2979979539898712	-0.9200513647823219	0.22021475670055077	0.0	0.935794443873399	0.19991986164295564	0.9577618945002576	0.0	0.2283085666930571	-0.21887549327017622	-0.1743426469628671	0.8252611974857377	-0.015068766158310334	-0.13394471376207895	0.21151579972477877	0.3339578027560706	-0.19712541120847335	0.9203866208134703	-0.748170998482903	0.6167067194908488	1.5094922149654564	1.0539529311524891	0.6314458231070255	0.6714320342849213	1.246817892173993	1.2934617687626961	-1.4835567861211412	0.2630515861593215	1.1286388416142599	-0.20310277426168366	0.5277349623048094	0.8188404873502722	0.8167594717066244	1.6865913142418285	0.5365347864846884	0.0	0.6236134871680181	0.9299900144601287	-0.16394070263533428	1.0850428565631425
-0.030938524387176137	-0.34755470094015967	-0.4025025766052839	0.8437867179638582	-0.08197815945970637	0.023018354306572723	0.4193748032974704	-0.5285133717967193	1.839064010783446	1.4656076975861143	1.2783594871019528	-0.41739148760222927	-0.2903443727222062	0.0	-0.08125648581978845	-0.485493714462478	0.7630803864082204	0.0	-0.4519782869487634	-0.6256527855048957	-0.7292807390747278	0.4054836957008333	-0.7794686875542806	0.15854128632439377	-0.3494121062196709	-0.7933558016663154	-0.7059892894263707	0.04631533848157131	-0.960132483706404	0.5868001071506767	0.48662041723380617	0.9175007010427962	0.21385574206212765	-0.29339146191855325	0.8900477531524359	0.49665380419623706	-1.6884994160088573	-0.6297816871847755	0.3614885319571627	-0.45871575637101464	-0.16925878502040623	0.2714006481494772	-0.017250310242963838	0.840613338669959	-0.24542536119528235	0.0	-0.39122430003625314	0.39788942431299756	-0.5070741953967726	0.24246918185794272
-0.4683657461194843	-1.3607819901786051	-0.4666946588563682	0.9708439270115674	-0.3356590754294098	-0.9853060524836678	0.32381622646562	-0.25586737534105947	0.9600967193563944	0.24136936721117602	1.2014996436005079	0.2833825226597972	-0.5661747830697037	0.0	-1.0053618451137813	-1.02904302324785	0.41792510349652295	0.0	-0.8842929538774176	-0.4966338722354447	-0.8910209193394945	0.16121331950868376	-1.272885010383031	0.418671480438341	-0.7717032778800397	-1.6158212527176492	-0.8594873545714931	-0.5764588106033729	-0.7230220148415587	0.5189286026231514	-0.7103830548088828	0.5517600730208855	-0.10542551899150632	-0.8660466086973364	0.30931205814510454	-0.40230020045107795	-1.274406542530777	-1.1057083336187856	-0.2501129470264428	-0.47021707013441905	-0.7472945694047403	-0.5583962260636256	-0.6056863726319929	-0.09039856695491516	-0.5601977560340811	0.0	-1.205013201829142	-0.04594233960676509	-0.34060940688488434	-0.3686359823789048
-0.33062718711934497	-1.4244358474134118	-0.2772141800910317	0.7401416726362103	-0.11628428973381738	-1.4051064881434803	0.4661444149535693	0.4399740502601828	-0.21632754959376044	-0.9007156653940445	1.00961442175156	0.7310067837882411	-0.43418906378560124	0.0	-1.3790302357464963	-1.287502439659794	0.09150569484560882	0.0	-0.7575608946794978	0.0014275205668256104	-0.56812582774664	0.24689852423210337	-1.2579671161307149	0.47461317513026346	-0.8984736279979674	-1.696449913132007	-0.5292351772908794	-0.6195565676867736	-0.17869213877314039	0.40051601960329786	-1.425511731467569	0.11042655300861327	-0.18421592334328932	-0.7538837190378126	-0.22555782757638995	-0.8848507907438586	-0.3260984305423697	-0.8863001290086734	-0.46672921178123117	-0.36590461696151577	-1.1234042478612118	-1.1780807253829038	-0.7308454100099219	-0.7550393941509116	-0.1976530601084288	0.0	-1.3645970772908813	-0.12270041531518612	0.18269943880675826	-0.4169620531850594
0.3173644617463944	-0.4240856977007453	-0.029419250256659545	0.298777561427948	0.3811929721127807	-1.0504950020907975	0.7979668145216122	1.20879426633014	-1.1307715981540163	-1.4591362041537377	0.7025271245963317	0.6240908996190482	0.07068901415380972	0.0	-1.0569695122582192	-1.3131768147330702	-0.06224404449573626	0.0	-0.13495764036157967	0.48637094839733225	0.02285310727713144	0.5595968064788515	-0.7945596043415266	0.3052105649768111	-0.7070713648270318	-1.0483399018269226	0.13842643872222188	-0.16774317511212047	0.29546466701409146	0.2279063976048557	-1.2499925276557005	-0.24239385378135253	-0.05655609039398863	-0.0722344615607075	-0.4713344316121506	-0.7134794810786146	0.7004128851984556	-0.1530014772250314	-0.34515882014602106	-0.34655712608482697	-1.3742194891588146	-1.1852161043087044	-0.48073059522181544	-1.0045712135521632	0.6525730552093998	0.0	-0.8006730580708485	0.21831214948730818	0.6210340875696168	0.029529682548312387
1.118727981596743	1.1164543237605498	0.10848420527759002	-0.07996361025006511	0.7658998571417173	-0.18123144412434894	1.1250207700895367	1.649245537706138	-1.429736854162057	-1.3299477959688655	0.3689704710305686	0.006180250155123746	0.6900154632932423	0.0	-0.26769580823502814	-1.2560946587773734	-0.012726575377635701	0.0	0.618644160436811	0.6242128035184151	0.5043832668646768	0.8376433876445101	-0.18118625640255562	0.025952543559522503	-0.32965422727678323	-0.09693303101191403	0.7906171637331403	0.3767600465720977	0.3854028266684517	0.006866443105212596	-0.29945626876645226	-0.40381557001621715	0.11680571956071133	0.7329776824017422	-0.35497334093625926	-0.050232399428982714	1.2850346274850641	0.6060032258303517	-0.13471492327355877	-0.5131639209336547	-1.596773173338972	-0.514399812122781	-0.13361427715288154	-0.919204375198283	1.5177629488687456	0.0	0.1434167130944498	0.7946890018431051	0.5814928147739826	0.5867127087161803
1.6802139699021204	2.3627220324214195	0.11614525011116957	-0.20928951243965552	0.7450033858126626	0.6463952454360978	1.2147011435560435	1.594436515591046	-1.1481650590322605	-0.8313126667692619	0.12383135767973527	-0.7788468310913378	1.059038787697164	0.0	0.5379401213642785	-1.2121408882566906	0.11352826763242399	0.0	1.094046375808927	0.3252345233184867	0.577295157121963	0.8522066649464606	0.23743352264860357	-0.22366407765907365	0.0039098689086244105	0.6122502437248725	1.065041927490043	0.5899716586443929	0.08900835090024924	-0.25768618603811516	0.8283377056755445	-0.3764980626666217	0.16848317814452868	1.154645011964902	-0.028100766371335604	0.6733887802156566	1.1949778481387514	0.934953885257545	-0.06556594163609875	-0.7811118506685676	-1.7759140032516039	0.5082514048754223	0.056443945380756866	-0.7083525216951115	1.9170132025376332	0.0	0.9307050916455708	1.2987105012005922	0.009646763353204661	0.8279278676042917
1.7958817431459009	2.681040215689039	0.09640713039796422	-0.14224054716018417	0.3272633068701896	0.9091217112317481	0.9243752397333861	1.2023243713399228	-0.6354324838511176	-0.4553118323128002	0.0026420385066458847	-1.3222814333976556	0.9071721504149208	0.0	0.9498046948593346	-1.1402238086311711	0.10415865071180512	0.0	1.0890649286980927	-0.24338569671308682	0.20254424889872397	0.5497390048735277	0.27482886556342634	-0.3981463343838409	0.08425176846564861	0.761557325762077	0.7998446368226697	0.3127901858545958	-0.27879844043546076	-0.5713200323959564	1.4123801114890677	-0.26523726694098887	0.027300991973396287	0.9146016484393759	0.21210723293341885	1.0371979226129446	0.6321695869718724	0.7011140584777804	-0.19345593380005333	-0.9464116623463731	-1.771082766869407	1.3408359182021719	0.014411383196811867	-0.5681974346470253	1.6252370121623034	0.0	1.1506852906995446	1.4457926413051032	-0.7755439152137071	0.5548383467938574
1.504252194135529	2.000556689731928	0.14594609788832302	-0.14193742081627925	-0.19729970292994964	0.4301052520195528	0.2767327707924457	0.7987732939625753	-0.29190255361595513	-0.518366267543012	-0.09053342142986384	-1.3978830046627764	0.2299806817971873	0.0	0.8140075798882231	-0.9097220856379311	-0.20045360574365398	0.0	0.6901233088817372	-0.8019364801265868	-0.38027059471849867	0.05538491959924068	0.0005270015607915735	-0.5740647446874745	-0.15367763290392827	0.4387057090033647	0.12943814888476438	-0.26024958852314567	-0.330152563508515	-0.9430617857236163	1.0665207010821651	-0.22276738594614243	-0.2581401036909643	0.10336983193405984	0.10026917379212164	0.876924053943904	0.07979739269303622	0.1516812704363886	-0.40123510237062443	-0.8502229050927288	-1.4318624014733525	1.5306246052158587	-0.1555337362263282	-0.5840556918436028	0.7742539414687553	0.0	0.7417456624866899	1.0929943032145135	-1.309802502833248	-0.10415588852250635
0.9859815264335259	0.8023957378061668	0.24402015232955848	-0.4803378447539712	-0.46956715411975	-0.5135089810880283	-0.553878858650266	0.6106694076499395	-0.3048844641445178	-0.9462819906001702	-0.32359276866675835	-1.05364852284536	-0.6778472190561247	0.0	0.28374509571358525	-0.4345068117039176	-0.7884615427500141	0.0	0.15700170031789587	-1.1324489248285845	-0.7994274362444203	-0.4423635549691204	-0.3155702734543786	-0.8657900193717067	-0.5728870163214742	0.04022932666259792	-0.5911486514653379	-0.733336989646325	0.08734738726447491	-1.3587800414305433	-0.0007036662262973557	-0.3652906046285364	-0.5740657020296254	-0.8969252309082073	-0.4241961536314846	0.345247137174177	-0.03394861262758794	-0.27981114601537294	-0.5287204307038628	-0.5123375048208103	-0.7450215058226534	0.9691730997985194	-0.2965927746863649	-0.7164546678599304	-0.25305996683751053	0.0	-0.008040276717173434	0.29154148743574504	-1.2946325988052865	-0.8066334561010271
0.4173063692099378	-0.232881189320077	0.2585494427203186	-1.2103314429706888	-0.30559203004598645	-1.3539598616853852	-1.3273108210607145	0.6006439083895491	-0.5594664117271577	-1.3355867200106382	-0.7991428050575365	-0.513492985212249	-1.3649621121887003	0.0	-0.30446500070168697	0.21722885214821192	-1.4589563695776382	0.0	-0.27799310572179337	-1.1642328080281397	-0.7680546473696599	-0.8229655075418444	-0.3678510460488491	-1.2977717045345323	-0.8893136170359658	-0.017996854255579047	-0.9861901166157035	-0.7822208355144401	0.7521320956223875	-1.7533140554329827	-1.1040412115119562	-0.6981278024554528	-0.8214907852722335	-1.638890142330836	-1.1584372764326105	-0.226060501186091	0.38521988670587126	-0.26937484562774244	-0.5111339992039419	-0.12932791314811112	0.11054006861517661	-0.05073313242911777	-0.3375780897066329	-0.8524996179936313	-1.0533420760799999	0.0	-0.6616877660945384	-0.7291649786008282	-0.7698804859497584	-1.2203631141025604
-0.10563780792130847	-0.665560810648867	0.0648726502698931	-2.083953264528795	0.1926672493295802	-1.5672037656905389	-1.843603514499043	0.5242421388111125	-0.7668728235594721	-1.2436910148938858	-1.4444845958864478	0.0039050285204358364	-1.4705290045963004	0.0	-0.6377391174696772	0.8281644190608104	-1.9251074029605377	0.0	-0.5430025330538439	-0.9451199951347234	-0.2435546597813771	-1.0814158221468082	0.011247189530427401	-1.7400734417048254	-0.8247383932308516	0.41898923565823093	-0.8631350799703653	-0.357290475365169	1.2071345203900536	-2.0095304765215833	-1.5119845410300214	-1.0943929927879261	-0.9625021616667978	-1.840182057806033	-1.737862917547881	-0.5497250565529875	1.0626592977369398	0.1996887786796765	-0.4169237127877662	0.06249338190873124	0.8520133663570234	-1.0050041017919886	-0.3354572218065223	-0.8763381731340306	-1.4102352040947048	0.0	-0.8975119205188326	-1.6341972942783682	-0.047971401377415374	-1.2056857339392362
-0.545134594400202	-0.5295905147702802	-0.3240300779246939	-2.6868772641488654	0.7194726720678729	-0.9758672325266572	-2.0156183623493553	0.15278746799980092	-0.699752165464731	-0.5057979479098893	-2.0229960578878767	0.4004641006593893	-0.9330644217618714	0.0	-0.5899962906415271	1.1541263183288164	-1.9784455510341032	0.0	-0.7109251043436661	-0.5640094319994369	0.556164126740921	-1.2703865006605823	0.7620632612897714	-1.9676125816625072	-0.27833809227669304	1.156305255234907	-0.30355640437530956	0.3089639814353902	1.0767792482184735	-1.998727497835022	-0.9152741866168541	-1.3471530539777277	-1.0099675808462656	-1.4915656101268882	-1.8444149610280252	-0.5397377224979073	1.5684364811028912	0.8532977602530463	-0.3687371127443909	-0.043434304919312335	1.2627204733685002	-1.4299950142062487	-0.4017072942878385	-0.721511649398787	-1.361332679265935	0.0	-0.6758846639571214	-2.09703069205859	0.5112412287561129	-0.8555368263260237
-0.8659247186402754	-0.22266730986886937	-0.7285403278528532	-2.700540001228754	0.966710698571394	0.15786734298263536	-1.8807625104948578	-0.5195164321038616	-0.3586334278254848	0.6381641874153661	-2.272033064636844	0.6798561010302987	-0.03189852106998747	0.0	-0.2573057628510014	1.076947807425992	-1.6111464108711628	0.0	-0.8753590052045587	-0.10669469779546238	1.2787968711387703	-1.401761099797861	1.6310800854685867	-1.8078135524393535	0.5867452481600695	1.7944176664093037	0.401545337270897	0.8732667607428118	0.334472339338857	-1.646783079589367	0.3710182277831747	-1.2756323146051336	-0.983543527263696	-0.8069466687338822	-1.3960861188637705	-0.31472087644661645	1.6117964914337097	1.3228151430586967	-0.4260601011403922	-0.34768920237063944	1.318708337669273	-1.1646544054242778	-0.5847418654836675	-0.39309668972463224	-1.1061584467320473	0.0	-0.22305211036669348	-1.9287128224898964	0.7084291123337938	-0.398773180853081
-1.0223748961160601	-0.16042979092514528	-0.9066690360975356	-2.1072638104795653	0.8043183774076844	1.2955462713727055	-1.5579686488450313	-1.2453057669554157	0.043165748045781056	1.6895747612426217	-2.072834332521959	0.8500647739049675	0.7697795032216995	0.0	0.13354026852456433	0.6793212366234432	-1.0170051153752873	0.0	-1.0338082597352938	0.3323953672986093	1.627063872317572	-1.400069065062162	2.29721443856387	-1.2699372962444455	1.405575592255774	1.9938736426794366	0.9205768820918141	1.0985784403161658	-0.6674761411834049	-0.9869019024713335	1.603444198648601	-0.8306136152741158	-0.8755851106660324	-0.0754703717676914	-0.5985913803591957	-0.07486860586689455	1.2075246069745187	1.3761874747306293	-0.5303541083605356	-0.6157389557913377	1.1799296580739396	-0.40981918650899973	-0.8086864169280876	0.035856968845701706	-0.8368423792081207	0.0	0.13682780867130295	-1.1756027187268836	0.5640953607558572	-0.05262398386101309
-1.0029866400717888	-0.4555054578421862	-0.7171877022264392	-1.1937325681315523	0.3337325117504828	1.9321499125527652	-1.1794484627098758	-1.6891285024814253	0.250959193533257	2.205240878525496	-1.5269103688962198	0.8635384580762849	1.088655821025033	0.0	0.3712838490768068	0.19142325730211032	-0.469683737852795	0.0	-1.0730952393801987	0.6302679345229822	1.504384731275928	-1.1516275062204266	2.519222574752483	-0.5581497756812976	1.79922014857634	1.6766238365458825	1.0485070739436901	0.9708198988271937	-1.4192077796253972	-0.16282820154800626	2.0748290357170314	-0.13721409484850908	-0.6551115663725575	0.4821305211397483	0.17561525513618187	0.043055820592185226	0.6155310055317824	1.0365122172528225	-0.5528759075343698	-0.6399714572883144	1.057083251305861	0.414302011228242	-0.9165442515508664	0.4482830780816112	-0.6116595010565572	0.0	0.18637203621917736	-0.12892650395511582	0.23131824227804199	0.0819430053877304
-0.8732626101361631	-0.8467023689012911	-0.219855204412363	-0.35490123649859573	-0.19540281195332954	1.8613845996344573	-0.8321293925257722	-1.6564955776658172	0.16158307651475085	2.063365855665595	-0.8789273745252557	0.6614865027138809	0.8322509834628536	0.0	0.3715034140213072	-0.14841846915535736	-0.15739335602139148	0.0	-0.8615175532799826	0.6671538858284847	1.0422266672672882	-0.6108235938230828	2.2325240852274666	0.04593279849168621	1.583756369059368	1.040947078969857	0.7818497101828559	0.6570361948443488	-1.5635439452844146	0.6237993746390442	1.5447373811284097	0.556272449804286	-0.30340237539116327	0.7780390743849736	0.6061873202376364	0.03422448392607353	0.12564290505450998	0.5326395586435868	-0.39779371431184013	-0.37277628314386063	1.0575592155975253	0.9141683019225105	-0.7801438874854394	0.725611759779359	-0.349810295329766	0.0	-0.06558102645274153	0.7847217933282111	-0.1300903883871012	0.03952993618257168
-0.7483246003562865	-0.9137467717636212	0.36127226460825124	0.15608202923683295	-0.5309279214377686	1.246514195449912	-0.5336235790954028	-1.2127988407304149	-0.10257694218869386	1.5056099355428436	-0.34094622528903273	0.27884601773413914	0.23062468541757852	0.0	0.19915095712836178	-0.21962895404267194	-0.08149771692345359	0.0	-0.36758387196787945	0.4122841419522026	0.5048805357169474	0.12452927065890404	1.5582857492892883	0.3499283923672192	0.875465705536333	0.4039323186167868	0.2784487139082044	0.3623668088678586	-1.0823526165899917	1.1927470654704064	0.36230022128688244	1.0015313459223876	0.15032483707903158	0.8337959309465713	0.6040275020260555	-0.008986133021317334	-0.13761402220503324	0.13950205832463483	-0.07165805255501975	0.061994116182157374	1.125507814006261	0.9240766364858466	-0.3888541678715069	0.8009495370801075	0.06287097312932678	0.0	-0.40852426767465194	1.1998564262149363	-0.41120469409365845	-0.057527986031070226
-0.6933577605199801	-0.4091102656723495	0.781948874969897	0.3532384004866297	-0.5320956557943443	0.47683600217245653	-0.24916593997443687	-0.6095819987804607	-0.28423390550007727	0.9397646659317318	0.05039129048103702	-0.10299995878404332	-0.3235937365325107	0.0	0.007362824400146339	-0.05054673798258202	-0.08248487031632537	0.0	0.29054860973735486	-0.005962947745198968	0.1349789478626343	0.8354555440626809	0.733584705998807	0.3502260441888706	0.02598741295723148	-0.0010414037312770968	-0.25036720092133335	0.20217926763456137	-0.25010346679313256	1.4469233429817245	-0.7831249279632682	1.0790173265253553	0.6230027366549717	0.7150047188375428	0.3399364583965004	0.01393887053550876	-0.24988366534948844	0.023320219399317155	0.3349382324742229	0.4775442362384125	1.1153293947380027	0.5552999679725784	0.1495846777349792	0.7003222156148229	0.6425829388766232	0.0	-0.569798599932144	0.998693841314051	-0.5271969898676122	-0.06877649512273672
-0.6325937144940953	0.5364689286028551	0.92197034274696	0.4397798392819016	-0.20046909709166374	-0.07855582166149615	0.06343841875224167	-0.08528892279393833	-0.17312159273437208	0.6524838908077418	0.43402293367700256	-0.23293978967685552	-0.5188069695530607	0.0	-0.05863909473145979	0.25110607133350554	0.029876118295085366	0.0	0.9024128734641078	-0.3287303323206574	0.03137545026067697	1.2944337898719513	0.005374618675936306	0.19954877858766368	-0.5748621321322047	-0.13064872807222963	-0.6390706398406443	0.17344721847387162	0.5826758566124461	1.3882361200681375	-1.3040909827552907	0.8590731777086746	1.0077984942982623	0.4821375891192388	0.11127402158544406	0.1422388998306559	-0.35638310024110137	0.18104742887464767	0.7303010396134375	0.7634560483526445	0.9349427484136104	0.08560486683027375	0.690877675835432	0.5422277141339775	1.2494648202398466	0.0	-0.37951835752776536	0.3753603325240817	-0.37903958531939	0.10673043853650505
-0.36545026842692985	1.4786432112400099	0.8287719341279409	0.6031944440124893	0.3610539904521317	-0.25882063781531267	0.40740144111916565	0.3011142411995373	0.25154116854364966	0.63564982999047	0.9788467126897892	0.03988237022468454	-0.29603381942205426	0.0	0.06400541203791996	0.6009831932985669	0.33492022933243304	0.0	1.2851904966900778	-0.30924185837461515	0.1261150331763244	1.392501321204388	-0.46032844547266394	0.07596801930492807	-0.7088303104412019	-0.0869432062754212	-0.8074586722213726	0.22111925853689515	1.2035765542964565	1.0922448587391873	-1.0558458474544887	0.5590338862308295	1.2209577956416577	0.18502149200041185	0.14045488773819848	0.34457867521809643	-0.4986584938490945	0.48651383408151017	1.0924453791275828	0.950547331708198	0.6437540881951614	-0.22555860808107875	1.1497528987278969	0.4815192012699904	1.6481663467940397	0.0	0.13312013842246728	-0.27536782992060743	0.11737909239368684	0.49403904464247483
0.2867500716427522	1.9427802803589618	0.6415827816622846	0.8511352875060566	1.0135317977518106	-0.13814348740240506	0.7272013773095555	0.6784395903810675	0.8097835423078594	0.639227286513526	1.7013786369330268	0.6326779191902553	0.15207634894436456	0.0	0.335674947446826	0.9894586313850092	0.7452856067762901	0.0	1.380170965416804	0.11483464541063261	0.264590137865437	1.1934948016734366	-0.6185967541585314	0.05674233601886176	-0.4262397352354731	0.0173007954407541	-0.7419840581516675	0.3231633862490302	1.6039227366351534	0.6698077520930237	-0.36682459168748743	0.41961959822646766	1.2369333338540356	-0.11407679305169516	0.43961990544618296	0.5555317788027607	-0.5468810682398801	0.7877510698096235	1.4646905603319613	1.1589291324751538	0.42737294713954127	-0.27911214840166876	1.5338227701412988	0.6189437170687787	1.6497493608073415	0.0	0.7598065042094799	-0.5907255350939209	0.9348280719391437	1.0258674975569748
1.2944033383640334	1.724432365370615	0.46786806819363513	1.0155706121050658	1.6291740591476593	0.09423545061146275	0.930170873599025	1.214539657492869	1.2349016175824616	0.3972958803735349	2.388649009797056	1.2511122188843824	0.5373854509953717	0.0	0.6464925266453667	1.4451346070858528	1.0714809305566406	0.0	1.2639206045212958	0.7484062154470204	0.32946602377323486	0.8805022098367945	-0.5290239259903552	0.0897491343440913	0.02010016715437556	0.16305817463158168	-0.45983681473061583	0.5146718707890773	1.8792248309713204	0.2407923637258021	0.23233659951998215	0.570286346392334	1.0937045160437189	-0.32641330814990976	0.8253007682356248	0.7143814968305696	-0.29592012506427257	0.983326794626364	1.879868910775816	1.4768744123683866	0.4659006769107007	-0.15964019337698712	1.8928369386504207	0.9284163018119497	1.240615276604447	0.0	1.2302117339424654	-0.45467236874051725	1.8587237698930887	1.5514819538908495
2.3420288584247877	1.002650668356344	0.31269473503430967	0.9148894919681692	2.107273693876104	0.2922683269395562	0.9399629736804794	1.931186235430221	1.325744673754253	-0.14693601034129275	2.6955020203768014	1.570799763392765	0.670702106722977	0.0	0.874404246291188	1.9475360105282504	1.1564161418593562	0.0	1.0776026216216943	1.238020214201991	0.3229619937759211	0.6350482994120364	-0.3035844717873263	0.07446686953427396	0.3497499089513932	0.4157494675741381	0.0033373788133923563	0.8323064509049006	2.0739599422263524	-0.07848166677432447	0.3759046535372563	0.9584496686554657	0.8694561759095543	-0.3584822960199233	1.0618627282006703	0.7771697718950288	0.34799632798837143	1.0395729128073743	2.2799839237646515	1.8663900189996459	0.7923717251134949	-0.04450681096213417	2.228827467058698	1.2532973058752526	0.6098783944900509	0.0	1.3562932773350649	-0.05634501854566726	2.529528652082319	1.8811494380813436
2.949992579344037	0.19998978268799664	0.11013617235540124	0.537002395605254	2.3707521143591777	0.4321594921746002	0.7503812460070739	2.6272511538739667	1.0397564838080204	-0.7825726617917205	2.359267870951397	1.4525951855208574	0.562800063162184	0.0	0.9374962038678838	2.367811137538663	0.9824398488349854	0.0	0.9318642911822623	1.291833707725482	0.3509042683191079	0.532482486078582	-0.05218828592271675	-0.02240013958725504	0.4197739645165799	0.8171928966021728	0.5746664214369448	1.232270119825757	2.108092673290102	-0.1919943681967213	0.07614344772440132	1.3794174897919746	0.6459117047708581	-0.16353482737021072	1.0265186590332813	0.7092898530962152	1.2356637269836352	0.9607472187297543	2.505165684682818	2.165362893166499	1.2445164135075693	-0.07053680079925644	2.443671016259766	1.3841435257042578	0.05096716603762717	0.0	1.1237094928161027	0.24970678077490818	2.6158237835944367	1.8624802866129453
2.744815097433008	-0.3016009050338983	-0.18097366480931223	0.08940467000820987	2.361156572650718	0.569132540307487	0.4432612633022805	2.9709004176419844	0.4855359092346629	-1.1771903445551795	1.3872515348794912	1.0291315044175406	0.375520121383809	0.0	0.8195927661722355	2.496048265605903	0.6765972906946409	0.0	0.8507781879840235	0.8721067031215314	0.5193736478792383	0.5191353993161183	0.1481230239019894	-0.11677562779097861	0.27901471619054613	1.2766664597356667	1.1232068014708736	1.5602551269789466	1.8408945551142706	-0.05842035504596755	-0.34156875308664675	1.58652490007592	0.4760538980758115	0.21171674657972414	0.7805344257242588	0.486661142568333	2.0059239747363398	0.7526329628283982	2.37183272868852	2.181168546479626	1.5451874532174215	-0.24546774860430307	2.3720626218429133	1.1767950229922735	-0.2054164328971786	0.0	0.683323431766546	0.1916396070803659	2.016154109154773	1.4574701979268458
1.7066301521278961	-0.3902187674435783	-0.5058977853300879	-0.13281578887155987	2.0418658325890666	0.7268483292253642	0.15325054677754574	2.697604070016651	-0.15450202744670036	-1.1160765512470905	0.0871758728777156	0.5920142414314744	0.27471275324062305	0.0	0.5647223591465483	2.1487265440727796	0.41492360597182615	0.0	0.780417119869743	0.2211166894478486	0.8181054136776034	0.47560178193973535	0.2548348952219522	-0.06746775007936447	0.09290485164165677	1.5631919382212869	1.4749801331385588	1.612391174597864	1.2096282615853289	0.26949480119702673	-0.5071361581722451	1.4186337001457314	0.36786309830368824	0.6235737488303325	0.5038432635934581	0.119727915034669	2.2704599836289825	0.4126088683785275	1.7894204516473577	1.8063021373124384	1.457543996380272	-0.4528034520803612	1.8833894376665448	0.6391541149194987	-0.12390495755003772	0.0	0.25313215050821575	-0.2295094862252062	0.9434357179116555	0.7735600653298232
0.2190465632521993	-0.25182888485119664	-0.7325532902952309	0.03475655147516664	1.410152468016819	0.8233745068254492	-0.0038363934246550407	1.7790771252118551	-0.7072149840009773	-0.6588343131406965	-1.0835741321055503	0.36247182222099655	0.3007929788992977	0.0	0.2497171409349864	1.2891281252629563	0.2985950670253944	0.0	0.6409819448753891	-0.302822396735709	1.080485339256545	0.31288273654669113	0.2468149277600777	0.19957291903977487	0.007525784382474982	1.4246697417579601	1.4759655145109318	1.2547500729714143	0.32202154449170123	0.6363016415591694	-0.2733143260251732	0.8778088748681754	0.2879194843828362	0.8852608525275552	0.34967245895294036	-0.31831550705932393	1.8354306910785843	-0.050304539633721015	0.8339636851119038	1.0788768552848	0.9149024981514712	-0.5362047571668205	0.9843990187324104	-0.0681881643652949	0.12108337061497373	0.0	-0.008719326201887048	-0.7378550169937228	-0.18319694561894986	0.020221568914764575
-1.1273338875511283	-0.19707739266214225	-0.7477061228055555	0.4889232485609936	0.514621649615119	0.703908099348922	0.004253628227506137	0.4553625137672385	-1.0534541600524574	-0.10221179998957616	-1.753527266183252	0.32262344773428187	0.3501554687941488	0.0	-0.04918826456936215	0.08082970599828632	0.29213259825935356	0.0	0.38066868049841046	-0.4643790336029028	1.0630267138941518	0.0336849379507443	0.11697547976365892	0.6044639428212105	0.05352045889315715	0.7602856862319887	1.074421633225782	0.5210222923628522	-0.5762052630753984	0.8354738658333022	0.20045678924844576	0.12244369302207848	0.18280568223799176	0.8561133730983822	0.3304703140368619	-0.695249399005787	0.81881633948418	-0.5876277555472605	-0.27210232749455443	0.15852793988681907	0.05009761862304917	-0.40333771757461756	-0.14759190033881392	-0.7175297142679429	0.2597063661120796	0.0	-0.08408795290519036	-0.9713965010943543	-0.9763983303810161	-0.591166547361248
-1.8580725653231747	-0.42290790451892113	-0.5522463107041037	0.9135756654451369	-0.5285620916144903	0.2623138057887997	0.11117543650107659	-0.8805350606335904	-1.135141783706219	0.22007796068530558	-1.8100061231669295	0.24197660426493237	0.27286108483822064	0.0	-0.28077748503574695	-1.1634340609259404	0.2656581231169568	0.0	0.002451298314135962	-0.29482307689747805	0.6047458331570259	-0.2755237606552298	-0.1194920321830822	0.9403994851067622	0.1496145909686748	-0.2752452850250836	0.3701012073487221	-0.38093410483274043	-1.2348811074457882	0.7119301389656493	0.5863601821003962	-0.6117447545945823	0.01110520948953442	0.5184708018088884	0.3187407969667239	-0.8730564145341478	-0.4065375896022677	-1.1028348096531269	-1.258179355786502	-0.7512469957991044	-0.8799303404160778	-0.08422413923606702	-1.2252526159681791	-1.1306901464156718	0.09965849480291426	0.0	-0.08210838241702563	-0.7319618015974692	-1.2877854064244907	-0.9449902238873318
-1.8567915491842901	-0.8764547850411533	-0.275046488690455	0.9933310157552396	-1.533515191905191	-0.4414176012497772	0.19888016250535007	-1.8638019724054513	-0.9522957683234201	0.15539634063555102	-1.4116606216534726	-0.11690883103300427	0.005663512178745477	0.0	-0.4260337904954134	-2.1100051906310933	0.1061623830363916	0.0	-0.43806320042225283	-0.04075873526015747	-0.23627691960664235	-0.5048011957818307	-0.4105459672418499	1.0040888985614012	0.18732912483227773	-1.3176841558258168	-0.4093696441259697	-1.1625255979066162	-1.532437520957089	0.2608797191230254	0.6303822761354407	-1.116134191885595	-0.22686191097487599	-0.0031510523690025587	0.1587909341024476	-0.7859226111880288	-1.402682910112275	-1.4740282944166523	-1.916517885204669	-1.4766707602637215	-1.6160664001767122	0.2869713974233599	-1.9706705079326818	-1.2545456754852777	-0.3497989663005696	0.0	-0.145676834606207	-0.12389455361327402	-1.2445315361730054	-1.0555084060795092
-1.3753719882826967	-1.3041167249661836	-0.08870647555692215	0.6334157569623295	-2.273696934986874	-1.1655849693832714	0.177200945751509	-2.2973578510417925	-0.5674259652964296	-0.1833417514183965	-0.8531241771445195	-0.7727432332067922	-0.36298873434714896	0.0	-0.4893823176874541	-2.538564488230157	-0.1865091926236717	0.0	-0.8499815582556017	0.036751173880128746	-1.1689842671071704	-0.5854007068719517	-0.6670837257771011	0.7377523839387736	0.12238449172976759	-1.9723930978525621	-1.0021508910885035	-1.5916827756104786	-1.513718548044897	-0.34535471571557474	0.3207233457046758	-1.2871784188701183	-0.47768786993976825	-0.4962434352040729	-0.19703180393359224	-0.48876054051167	-1.8724687379418627	-1.59891181333396	-2.1627996494202613	-1.9066695302553842	-1.993411852210829	0.5497881863744003	-2.2266522643262077	-1.1554756475950314	-0.8799298815634544	0.0	-0.3406475541784669	0.5134530820674948	-1.1020506913834651	-1.0197457515511923
-0.8234718636942654	-1.4358782129341003	-0.08863132619063367	0.026911281631569264	-2.550259126507436	-1.6009543803025972	0.04336848912889956	-2.1887198589609826	-0.10553250198200045	-0.5169879195904866	-0.38500597769258305	-1.461369690105046	-0.6447137011217885	0.0	-0.4833750638542495	-2.4149254281324697	-0.48978733293872473	0.0	-1.1299974323461484	-0.14151072936598552	-1.8045872562070593	-0.5179967645536184	-0.7909361470453329	0.27769033145906363	0.002872385409113854	-2.019914075047988	-1.228868208454337	-1.5932310316673783	-1.3176810633161162	-0.8346653110973672	-0.12564787803031	-1.1477311778344308	-0.6531694555385437	-0.7624843516386217	-0.6314123951631091	-0.13420747884954748	-1.7697415405208807	-1.439806523304343	-2.0283135858351393	-1.9914672950267218	-1.9741952639709937	0.6052506041939529	-2.004947391629184	-0.9494210417855776	-1.208814992179009	0.0	-0.6025882728593693	0.8306450266794578	-1.0342629246291353	-0.929540689058559
-0.4958285499275023	-1.1686045543324912	-0.22714390620425173	-0.4779941005896574	-2.281645910048721	-1.5482718001920468	-0.11884434947348113	-1.695768547572862	0.27545780270675796	-0.6025438983314518	-0.10451095864156107	-1.7953421678871553	-0.6802303352598813	0.0	-0.41843107902387944	-1.876782327499281	-0.6409172892498067	0.0	-1.1918446749739193	-0.4263855179737114	-1.868732533900752	-0.3566403751368522	-0.7230129776714408	-0.12930925057176043	-0.07967411272648307	-1.5230202345426502	-1.069043516145669	-1.2606933008258994	-1.0645660904932617	-0.9816032925658522	-0.42930597102132395	-0.8135803204402785	-0.6745131471933392	-0.7140784766395069	-0.9291635996842161	0.11477267565588117	-1.2724083832119806	-1.0462417343369683	-1.613456418331873	-1.7373277669388514	-1.6265731205695608	0.46307164075403173	-1.4581899290005973	-0.724131336731778	-1.152240623189077	0.0	-0.7778588292265441	0.6936681590032927	-1.0219818335494315	-0.8108425799369199
[truncated: 72 more columns]
