# Supplementary material for: Diagnosis of autism spectrum disorder based on functional brain networks and machine learning
Source: Sci Rep. 2023 May 18;13:8072. doi: 10.1038/s41598-023-34650-6 (PMC10195805; doi:10.1038/s41598-023-34650-6)
Supplement: Supplementary file 1 — Supplementary Information. [file 41598_2023_34650_MOESM1_ESM.zip › matrices-bold-time-series/ASD/ASD6.csv]

0.2629883361573473	0.2988797492408224	0.44859083163034674	-0.22684859772168206	0.13758768153951872	0.36351829135807634	0.05832732510838548	0.6041928086332521	0.2382665331301131	-0.06924531636264473	0.15386196287880513	0.22737656067728465	0.4298602281631264	0.21791210548968257	0.22771768248264782	0.2338995712895607	0.10753685866437548	-0.16148258787379954	0.16418898947918165	-0.08793033489021354	0.437501806482508	-0.16563551447749617	0.3023336208697793	0.06356538470232385	0.05494297910957381	0.2365389340553784	0.40480622538841693	-0.3483660860223117	0.8217000245191132	0.21741504055302943	0.30283715828307484	0.317034360569476	0.32751736981507673	0.02709363619637523	0.47032867726065347	0.3640868880216464	0.1884123179808614	-0.09425992001134659	0.1907483799543745	0.5628450391323951	-0.19623307206896537	0.5137262569405173	0.10855591420820856	0.22483458478483473	0.24973215736618407	0.0444272731139506	-0.17527386751268642	0.31768821583270335	0.25284442503624005	-0.15221586383629435
0.08712316200564157	0.3647739704901107	0.07130188173224068	-0.16893226367213326	-0.04091899001099215	0.4613740988599258	0.3541537777931061	0.3358970934592882	0.3953486536449883	0.19282428725343861	0.3197371017778647	-0.2219225339042485	0.3974062234967607	-0.05776129308403187	0.6056690685050566	1.104636626155663	0.30675172007869156	-0.35448845569638787	0.30466985222200854	0.2651940245626285	0.09243368412600249	-0.052794676202578245	-0.19743594281357166	0.21837253713941548	-0.09096266178123687	0.0062164177777974845	0.3568629902308262	-0.05723805043055036	1.250024300734275	0.23089273168856964	0.5714183120605053	0.12279166647059336	0.5361606536947583	0.17102384076617416	0.5654730372704122	0.5312727044602356	0.41993064142288417	-0.02746063120522424	0.44022456969411977	1.1459167543739595	0.016286887983268987	0.32441152880170254	1.1080579088639002	0.20990662480342726	0.2925331309798884	-0.15767112737898595	0.10533753888591657	0.5771852564475819	0.4146061493857731	0.05509821472580354
-0.23075492721121812	0.4614703893490885	-0.3972536609516831	-0.3318990902775515	-0.3870320081005445	0.05314813396791669	0.45386105218672257	-0.3330725147506734	0.30246948644569494	0.1864609043589569	0.33928517274862063	-0.832265287323222	-0.04028383476498911	0.1030939775053795	0.6966424769830839	1.8276151063523123	0.40784681481611584	-0.3907771398189025	0.10937340975151646	0.5372327440980688	-0.5477297199707216	-0.0012460966922554894	-0.8316528177677931	0.19900297297343086	-0.4481964584434562	-0.5371444513749368	-0.05557898685929777	0.10324380360033487	1.3094535302938757	-0.24337593168356692	0.37984165790873475	-0.3271405207519159	0.40802186376292754	0.1434287410998421	0.3832535917242742	0.2227151599885196	0.364548930540004	-0.12632687616912658	0.7372794639332578	1.529026169191067	0.4104830680208514	-0.1914849349219353	1.9785594824568933	-0.06654843887159054	0.023876547661364204	-0.18032546888002507	0.25290193035329206	0.4857099481172609	0.4792604641601643	0.4212339063064429
-0.5594138404298736	0.5149979712510673	-0.6072205620250676	-0.6585458875481582	-0.7691663495541206	-0.688358103306185	0.26133269886147825	-1.0556153525433631	-0.03453862490901757	-0.1736563195170609	0.1815314528993763	-1.2503090403624715	-0.7146387783590765	0.7414412009736301	0.35578417536470963	1.8978270884453987	0.32858359763543477	-0.20961104623487872	-0.33994746043522334	0.584090465389468	-1.1269252543705404	-0.08381935404929688	-1.2369360042703164	-0.0010835895107115024	-0.8801070520232733	-1.1432040247463482	-0.6453989941484675	-0.06694526081953374	0.9200863321522286	-0.9624031708525836	-0.2747413501939348	-0.8159749414878325	-0.05790575267305188	-0.08139236262087987	-0.03172064339175952	-0.43295252654362487	-0.015564228519310745	-0.3818425645640862	0.9310562502573115	1.4363168367575974	0.8025772986694365	-0.7812132968687755	2.198663881787457	-0.4653140196571428	-0.4601289236444624	-0.0069840874906190046	0.15437849732408226	0.10995031458677555	0.3569837458943357	0.7344548083984224
-0.7425761900900126	0.3952498741157194	-0.39849798076860427	-0.9041225291691173	-0.9968764446711257	-1.3153714454499121	-0.14358427256333928	-1.4001620013919656	-0.4369831536424334	-0.7158246295522904	-0.06577049956881283	-1.1880472639630684	-1.2625731811872971	1.4729793329784062	-0.3016572116304804	1.0965513945011933	0.08738769981798226	0.094317758876823	-0.7577375947600148	0.3931098896247171	-1.2525465136747689	-0.25707820818376576	-1.1401850367346207	-0.24801466983814735	-1.1453456627009566	-1.4432574869924792	-1.0618719262579248	-0.506679355853537	0.18774077811813214	-1.4416300360658125	-1.0701906224926612	-1.0783352963726072	-0.6468125753708062	-0.4012621119997099	-0.5135072226476506	-1.0462097924041502	-0.553448947669121	-0.6366832342402081	0.8576102791684105	0.7641259375812752	0.9242876030631914	-1.1308838809359008	1.5532385418840406	-0.7610731636512481	-0.8963471222509536	0.2208641550937976	-0.11634771300634268	-0.33132575430970684	0.03385788224515719	0.7466509489579952
-0.6871411727416495	0.03208068666866807	0.05398370588852475	-0.7824118390717161	-0.9202654325370714	-1.3824674072092489	-0.5458914535277859	-1.1326567615622587	-0.6654469223398652	-1.1002577718313777	-0.2527396899210178	-0.596061798100586	-1.335229782689346	1.6934255149524824	-0.9435599585745154	-0.33280489755075615	-0.1913220274668166	0.3241431080333201	-0.833994245169956	0.07463362694129169	-0.757992438467171	-0.37843511537645613	-0.5322784896150666	-0.34730704958253245	-1.0270302988729598	-1.173689017155819	-1.0012373125484633	-0.8956090659339175	-0.6551229549918187	-1.2604711043188297	-1.5308669558352535	-0.94646962470337	-1.0398812802648287	-0.6275648808902845	-0.8438292868193996	-1.2086408525799783	-0.9633174011217818	-0.6763125517729761	0.43882946769367015	-0.32287101970868876	0.5923234188173224	-1.0441136263436905	0.26153529258575875	-0.7828503764314041	-1.0027712425092674	0.30098320665305317	-0.33891331396036023	-0.6345826669178212	-0.3924950231901811	0.3552035139019813
-0.4118012651146475	-0.47666416519304194	0.35449158503360206	-0.17651529961918022	-0.514424539249282	-0.7393254631049929	-0.7238002991312631	-0.3766942049137101	-0.582873661524377	-1.0388059293955365	-0.272061925615301	0.31457549710742266	-0.81258434705452	0.9843358993527852	-1.2151012299922335	-1.7849435202494888	-0.34577674848405615	0.31262310887646305	-0.43778509935433446	-0.21581918329128807	0.16704331107278958	-0.31172196225946863	0.3252848712857178	-0.17860695769796198	-0.46855029898901857	-0.35712848952968734	-0.4054254296736739	-0.8634397851062899	-1.3530084562872906	-0.34527310745435963	-1.3165662223618753	-0.43599147880615124	-1.0008708092272725	-0.5845095274224364	-0.8519144443609823	-0.7525529506535177	-0.9940022549089879	-0.37569548601461206	-0.2473267832821696	-1.4365469150422592	-0.1407462650231437	-0.536380650183897	-1.1585701813060487	-0.509901191905867	-0.652364143648194	0.11551363739261031	-0.30001418679824987	-0.7389429000987683	-0.7417838083561288	-0.2910853112413934
-0.023841593568458334	-0.8687077691893377	0.19245403168666428	0.7323747241857345	0.10266297084248088	0.361190505410677	-0.5787478936429461	0.4652403088211232	-0.25228085767701974	-0.4922335749070523	-0.13742855810797966	1.2027964032625054	0.11851478581467105	-0.5535510616982302	-0.9596951543264767	-2.620381325879138	-0.2812031097710464	0.04183934888426186	0.29303384823384454	-0.3625731276785772	1.0796397397948287	-0.04281294129056805	1.0622033805949544	0.20744428444517057	0.37058220881613857	0.6830448915739408	0.48401718909383695	-0.26589103793711794	-1.715976604257122	0.9622792879796179	-0.4406245399690308	0.2733285088137119	-0.5187749186412225	-0.2108458896681511	-0.5002232879229024	0.14343566945183264	-0.5553489191792366	0.20171954667779274	-0.9749523361482719	-2.1434089411847124	-0.967118558297643	0.20235464355677044	-2.19141695852596	-0.06367333959372783	0.04073654156994297	-0.2810224914354755	0.04698124983174382	-0.7196496067597311	-0.8378374682497577	-0.8541248192686636
0.35508311087889066	-0.8622508722883424	-0.38731181281374666	1.522328892523158	0.7302467006339809	1.4121615011182005	-0.18386147549027188	0.9788664068800701	0.10273616595170512	0.29832081107204883	0.02142481105766825	1.7800875451273528	1.0761116147616168	-2.283665896560062	-0.31732522890277215	-2.5199387670743176	-0.04085966666893116	-0.3357075635422884	1.032610406070948	-0.3298808493077758	1.5587760413405582	0.28977136870257947	1.417285505118993	0.6026262925313424	1.1815382530056273	1.4942077339414421	1.2570728065021226	0.6766452023830908	-1.662378021929393	2.096923397077945	0.7277269808365192	0.9375811919372458	0.18498950586373597	0.39341767847444836	0.08600231162509746	1.0647149667447071	0.2481981579992946	0.8253469962765565	-1.4635335789892219	-2.1825815880823036	-1.4714437050174867	0.9297929326060212	-2.588892524898167	0.3846962323274738	0.780930077202006	-0.6934548473289902	0.5317298214541438	-0.6686432759207709	-0.6059196239074226	-1.0121936962840465
0.6565260630015974	-0.35852853250304045	-0.9693015341401653	1.7570695322914456	1.186580385078199	1.9548351035765517	0.2726290412051424	1.0079584459684359	0.24896758474839234	0.9709544667593022	0.04602896912893527	1.9249167791540787	1.7109129858865286	-3.371665827838273	0.3691542020006013	-1.6445129365561422	0.2096300158801724	-0.5935526817820082	1.4579321952397513	-0.15051924204958433	1.4668034486783594	0.48373876582162934	1.3690354859771585	0.7631498417724095	1.6638036986416285	1.7498089901473939	1.569843867283782	1.4927909573916565	-1.222166263332797	2.5926704737003217	1.6790384372853868	1.3619535745587903	0.7876951640736032	1.0018432766679912	0.6657417649934142	1.6047599715129155	1.177649387593339	1.2273077722835393	-1.512540959083625	-1.5973775050093568	-1.3684280180378114	1.463062913940066	-2.440286029916391	0.7152207193125415	1.259665522670847	-0.9119449300932453	0.8655807761651197	-0.5763926073942783	-0.12066900259975577	-0.6751867190228326
0.8776230816970975	0.4458820355442815	-1.0438768335779618	1.2465686172673813	1.3914719438279868	1.8311881976435407	0.6016994479314843	0.7378334929800613	0.10115777854954995	1.2788922138394274	-0.13953873186511265	1.676894990863747	1.899861142101116	-3.273155815228113	0.7776082859538834	-0.5056017434569685	0.28255678324098976	-0.5804766245192745	1.4209048586889446	0.10562436025297012	1.0178751663474495	0.42141593924239973	1.1050437041158798	0.5623914059077606	1.6838520486543735	1.4301605752590023	1.3334301161911382	1.7598336481668522	-0.5214474150461094	2.327198374611628	2.056669527588213	1.4663875866249618	1.048728290202485	1.3607197200146863	0.9910596590638335	1.5836085587332518	1.9627361537776034	1.2534956395008208	-1.105835081552417	-0.700437839678666	-0.6834227132104631	1.7143300302190727	-2.0320906133181214	0.8984136015551198	1.3251266992015047	-0.8396660047316692	0.8238145495276944	-0.32496467201787127	0.428126605139209	-0.05696785955943039
1.0377981622355963	1.1398931422582645	-0.3874671934191951	0.17567794039017912	1.383353913999353	1.2302326864600976	0.7071542681447047	0.5355753683343745	-0.2221309036184026	1.2315483504336981	-0.4682607962985821	1.153319166178514	1.7822691680404616	-2.057474224615216	0.8073603728663094	0.35923422094968743	0.09177110779124098	-0.3185462054727177	0.9980203684142732	0.351463391470551	0.6091289719916716	0.16408284029152004	0.8708257910957868	0.07301152862045046	1.3414479762177187	0.817266902475533	0.7406513067497543	1.3824768403555996	0.24437441825148015	1.5428506992923954	1.8405810588559306	1.2858956517345241	0.9305057082535003	1.3035778963396432	0.9286348320786098	1.1156960552449289	2.391360733825404	0.9372450667091903	-0.42761841411877893	0.10740621877973468	0.2443988117857129	1.6592507861661014	-1.6236205968133008	0.9615508539864723	1.047561186970733	-0.5336150833319202	0.38792796135568747	0.19454265901684545	0.8341268105237095	0.45534483530022724
1.126734769674186	1.3419045431179535	0.7364109821171692	-0.9858338775221339	1.2679056577925085	0.5218674319476732	0.6066087183857265	0.6636280363453483	-0.4797104381088462	1.041200657895183	-0.7612820387058433	0.4759067448359088	1.6252387943296096	-0.35852052770256143	0.6200588864309495	0.6901048682738398	-0.2825266725622147	0.01872045050201598	0.4067153547071033	0.49001560578127773	0.537314387721899	-0.08717784440392295	0.8135455902835222	-0.47601433122226877	0.904237663299699	0.310433459521249	0.12331370603550057	0.6517063358971065	0.8586909713879248	0.6554466037205721	1.3141322819026837	0.9294902738144406	0.5896667417665663	0.8270200602717953	0.5302875865727799	0.510349920760162	2.3582206053571957	0.4556190883157742	0.2216765520446114	0.5540303232992592	0.9463033428782448	1.3010690458495926	-1.301768922141948	0.9293578680848795	0.6464872943008292	-0.13978927388853274	-0.2457656956266373	0.9369972770911333	0.9788517103996361	0.554091682729683
1.096802341653587	0.9502039050651288	1.7204625805923028	-1.7399936611435114	1.1379669319852752	0.013324909531498418	0.38572151327855864	1.0735549046481576	-0.4666854109460458	0.9225968753261192	-0.8314773755247545	-0.23877186015596316	1.619956200115025	1.0102209357925	0.4959306712985607	0.5983177814695725	-0.6353424510682294	0.23138060818679618	-0.1346095600080737	0.4329698321111527	0.8010508683460734	-0.14259188756536237	0.9216207313195622	-0.8376933791527262	0.6496676271877946	0.18072437951859643	-0.25774695665473035	0.03962559855381878	1.1575292119902418	-0.003849878434440063	0.8512330011954866	0.532990459266701	0.25853372114305584	0.0941562396747203	0.008638907293778912	0.08796564284287248	1.8783336921117915	0.010598283372343203	0.5676029884128514	0.617547336565107	1.0843586837756771	0.6813249393047663	-0.9969383768407151	0.7987915059077114	0.33688731104971303	0.21617215918833807	-0.7910617042774813	1.659978796762089	0.8799430447864367	0.21528960211179407
0.911342064097711	0.22121088654932752	2.0151735554552648	-1.827302510274075	1.0186316727052769	-0.20370816731558491	0.13428592619908494	1.4290685322013579	-0.14317658992567195	0.9042780227223857	-0.5959007983871265	-0.847434065486843	1.750890061295617	1.5221892434284925	0.6105478378055806	0.4120040972344057	-0.7628302390894557	0.23056596326358564	-0.5047286804814255	0.14501004959510674	1.1218656424001672	0.025986267897782127	1.0776434603739633	-0.8888594298137247	0.7074379517640315	0.41583295228939743	-0.3516783965120524	-0.12409819233188202	1.1043965834716325	-0.34513642512405707	0.6725679579836572	0.22266142513515289	0.10243627227661128	-0.634787411893593	-0.37597729538702945	0.023574921169604194	1.0794546149393514	-0.2780569807100022	0.489388477239313	0.4852737545099222	0.6273493472820245	-0.07503652630397198	-0.6137870427787644	0.5668567700422897	0.19976111643051414	0.4941050076782498	-1.0413458502426602	2.0379451786601703	0.6576726377413448	-0.2875389751577752
0.6049718450052199	-0.39309224758977646	1.5041266293044508	-1.3440200030012135	0.869299753899822	-0.23496957883649253	-0.0889284009530465	1.3438640519294835	0.3467863363851891	0.8013276719382217	-0.13102166815438165	-1.1755301747509508	1.8212771127265315	1.191082931621228	0.8926750893628669	0.4041659197122661	-0.5929992871903447	0.0893426626575571	-0.6889972172201939	-0.30850112226182425	1.1571427080984915	0.2557383427414114	1.158965073465386	-0.6864751411795031	0.9929451345511702	0.7449404377903353	-0.30560266054300445	0.13613354371281405	0.8164216022516297	-0.49713796744321465	0.7265487142860845	0.08421536645527451	0.14135229662984453	-1.1138239387852518	-0.45722097743928175	0.2860856159279349	0.17345428568144075	-0.4037196781548587	0.06883639440602286	0.3894144243532829	-0.1610343821430144	-0.746288708885934	-0.15389929824350193	0.27566496400600793	0.15809638849370877	0.7157531844497954	-0.9728906980593894	1.8657212811904902	0.44593883558941644	-0.5728091232636864
0.29238918732504465	-0.5476295530466826	0.5772810658094117	-0.6492430834820373	0.6332595639452095	-0.24571997841923923	-0.2526461742322778	0.6674912048291212	0.7669385333396225	0.3753953436289774	0.35861059877589546	-1.0834581551862978	1.6061050076767363	0.47335114897775205	1.065645499858957	0.6015270229843063	-0.23580930341345321	-0.028024893651129392	-0.7276760218210603	-0.7591273863041584	0.7439155259236433	0.3164884181824285	1.100209690225674	-0.4116610983209507	1.2658190413959827	0.8196358497614006	-0.32828188380285966	0.4890046644325637	0.5043951736328404	-0.655937439194909	0.7574502370993405	0.1297053926074276	0.27033703984469665	-1.21563650834654	-0.25017205228791356	0.6744170859500223	-0.6036511565448571	-0.42815589605729176	-0.4618963870005766	0.4367151045236355	-0.9009939963050984	-1.0882693146172302	0.26687765412965125	0.01965739810223507	0.06320733065253227	0.8864932079783149	-0.7263015990124736	1.2062791951369558	0.3071539392532258	-0.41666269200233935
0.09999625328016347	-0.23892598085944905	-0.15621134754047272	-0.13263396487493254	0.2943048949856385	-0.32791709396958496	-0.33665667485246253	-0.38115982512435587	0.9219714295671855	-0.4377368495573618	0.6382628628577082	-0.5721784739493756	1.0186944646852167	-0.08013655060625748	0.8446179268730514	0.7990625872147545	0.08134975821724051	-0.003048957971136912	-0.6676345066066564	-1.008242238221904	0.0006130094644373174	0.09909169050712391	0.8826356919981776	-0.2495253657367931	1.273731823110727	0.43509869777569304	-0.5353107943751874	0.5594522919185401	0.3434187841253744	-0.9287410667619928	0.499629337186339	0.27400914423253114	0.3463049865426364	-0.9816579372297753	0.06980798895177545	0.9115345196113924	-1.079039819277437	-0.41514086835186054	-0.8434586350190997	0.5469894132121191	-1.3166537658264088	-0.9782941502141669	0.5075403752973691	-0.10628816730732633	-0.177109777818888	0.9437250459474481	-0.49638805985170126	0.3695981293162912	0.2041965463597994	0.08497348778956718
0.0632901496503876	0.19664809327253133	-0.30653610156014766	0.007678372388096022	-0.10057100689993578	-0.46595100094981284	-0.3318300633272849	-1.3268103185714537	0.7491047024999641	-1.409817758077563	0.555099225369404	0.15968528764124565	0.17611580255632822	-0.17139027564540485	0.1521306425728488	0.7496460492279086	0.15233986384548062	0.13920693527451936	-0.5574826273597885	-0.9465185501415811	-0.7725587679319454	-0.2781614129868295	0.4874740536023036	-0.2872506682438936	0.8951740786992859	-0.34058897932678917	-0.8812062839521245	0.2098438459457271	0.3510784007748684	-1.2732511918885918	-0.13509825622072738	0.34952461327071316	0.27539822579747314	-0.5923416783017076	0.2842187341453341	0.7565616783178871	-1.2218325410559348	-0.3980999875329002	-0.9177344019502924	0.5358220202658589	-1.3563044685442502	-0.5316894291991479	0.5137380285688878	-0.08158784761408704	-0.5193289296369087	0.7898745622295843	-0.4140216937571498	-0.2715731937563874	0.04296034200999775	0.5685041582355048
0.0750653737527481	0.3263742549174802	0.031639909461876996	-0.15228632693523356	-0.4654010182748564	-0.5970609325473324	-0.25811238711162676	-1.7222430151850139	0.3272093142490377	-2.1122307559093465	0.11069170581867907	0.7779877871721902	-0.673248156102682	0.11964152651523523	-0.7987236917397819	0.3753061271889944	-0.08288076834372184	0.24897246490897745	-0.470252066043419	-0.6390580041821081	-1.304876302440175	-0.5382755263194529	-0.11897277934770495	-0.4874449999989797	0.20170578848149	-1.1988081340064283	-1.2111756600124841	-0.36588241144293127	0.3645511241788969	-1.547521877883274	-0.9910860198116876	0.1772924481468929	0.05116095878105889	-0.26874955544208945	0.2692670216430467	0.10877500661604718	-1.1594457666751523	-0.39305617599062104	-0.6955542431415871	0.2755024279457028	-1.1522096160428632	-0.08299835869087023	0.35946191342056594	0.008570087821561463	-0.8049787782132848	0.39182192224833284	-0.4916953181207494	-0.5054712534906559	-0.24675709024456402	0.6363076540919433
-0.05653901545460857	-0.06159671305192461	0.38413290384232024	-0.35098262805016	-0.7250258424803325	-0.6859983833950205	-0.17299342712310395	-1.4161311692968745	-0.17868608045994394	-2.1668856373280434	-0.5361935366981118	0.9801988847340757	-1.2998467181594993	0.47751508240202045	-1.6129856348952554	-0.15849770474596542	-0.5045825698722427	0.17755436313238024	-0.5044362810646611	-0.3005240671457726	-1.5158977821919082	-0.4512479555744953	-0.9364513982886662	-0.7343651670384223	-0.5876314380064218	-1.7572036827909412	-1.3784324154971033	-0.7967463687389158	0.1521885670756181	-1.6094779527788774	-1.7522811639535767	-0.326313310897484	-0.26256280522404113	-0.15321963404475777	0.06454988514046249	-0.9225376338322201	-1.1017544086014566	-0.42162689929583913	-0.33216692260905845	-0.18500940713062816	-0.8740084556114657	-0.004947116860678097	0.19122267493037876	0.023508469956022834	-0.8627834587476363	-0.1376689912823182	-0.6469430460791877	-0.3922577874188289	-0.6468390086267574	0.1205739084174852
-0.4635669105146757	-0.7925798558084866	0.2898222981728644	-0.32699750156960616	-0.8532584665390699	-0.7384952372179999	-0.14388670591867397	-0.633647760785606	-0.5896004507285277	-1.4869226983636852	-1.134598187017153	0.6661438785906882	-1.613929980938263	0.6206645398123988	-1.943691050707594	-0.5547043356770684	-0.8878702046756473	-0.08279430913053337	-0.7344873612107219	-0.15695562907497726	-1.5169074297339589	-0.027155000049958217	-1.8554799406138303	-0.9050919181203171	-1.2239802412256313	-1.760939549305547	-1.3347455280695406	-0.8150130978450392	-0.40127344996789915	-1.3912019796691848	-2.1140000702590696	-1.0678579920431097	-0.575520784917341	-0.23360206948952217	-0.17053877390757538	-2.019810128425503	-1.2032676778191864	-0.502892531404796	-0.02955421988826771	-0.6298396669369599	-0.5962772119545681	-0.4607455107687701	0.1274121343379393	-0.1284420577011189	-0.6219067092227926	-0.5600189296669997	-0.7648232492302833	-0.19079965543903146	-1.0446440749984656	-0.7908853027285513
-1.088151675431191	-1.4130607797919854	-0.3216894276693822	0.020217009571235886	-0.8746371022081686	-0.7512102296275917	-0.19165450231109013	0.17121476712331035	-0.7663217332286761	-0.34221468569304847	-1.4459492653980435	-0.0053386768288380656	-1.6818960395672766	0.4914635698702034	-1.6931217511883492	-0.593009559862307	-1.0345200822484895	-0.35520730496165553	-1.1371680969072626	-0.2816600360234756	-1.4742589277131533	0.456407733585268	-2.6338653100016147	-0.9170354158020529	-1.5466389133447052	-1.2077203654337472	-1.1347544180424995	-0.4509266881912716	-1.1642677276158542	-0.9156146692613252	-1.9403057405307678	-1.7842632339836941	-0.8093974676313213	-0.35761117740757453	-0.27825720879033156	-2.761364269966935	-1.4476335415891974	-0.6119111522165075	0.07621863485826762	-0.81251970271381	-0.2755154856634867	-1.2566224118909486	0.19468371342371985	-0.409477835867979	-0.16394226146299135	-0.6427742247563758	-0.7503908538423741	-0.16005219977283458	-1.2888740332810884	-1.6443220043848366
-1.6742839622112111	-1.5008872153354516	-1.0611670143716518	0.5845217971759324	-0.8338685370674568	-0.6653171131395129	-0.2492698884828252	0.5850871687851762	-0.6415774982357374	0.7944120990267018	-1.3460211319686886	-0.7173493232183016	-1.6427180053182158	0.24754598094511138	-1.0589756519816098	-0.279088318935676	-0.8797055392256774	-0.377101238162029	-1.5588014341642777	-0.5281991390015982	-1.458419938449082	0.6312648821612642	-2.9758943355397576	-0.738709479134161	-1.538773656637737	-0.3356222006204256	-0.8668106462340154	-0.0006585103267255116	-1.7913003781885992	-0.27440489803385165	-1.3258848855889782	-2.157420794703688	-0.9177530379482216	-0.33451296435032557	-0.21383768149593663	-2.8116901515528996	-1.639636124778018	-0.6485695644943131	-0.02116113350800507	-0.626295346449857	0.160475187288026	-1.9170353055393183	0.34312182222209414	-0.664452358068964	0.3157004989621617	-0.32222673563266857	-0.5515885718910081	-0.3780441454132897	-1.273621566926933	-1.9686256621327354
-1.9092197496417074	-0.9624026198012239	-1.3784362894844286	1.131783938217527	-0.7596246539011788	-0.3911633997562541	-0.1821268733048644	0.45361405117326126	-0.24358839819319092	1.5154533113218804	-0.8818259133399006	-1.1853222523376308	-1.59678455342031	0.09448710347732482	-0.4038817872163304	0.17048289038181663	-0.5141704440852536	0.01440730850973747	-1.7708752428522785	-0.6250748070464112	-1.4002975461410183	0.3065392375364253	-2.6865008174905305	-0.3853368236058478	-1.3020359051330348	0.5105246511752222	-0.5767430026085794	0.20208973279759035	-1.9220796694715299	0.39836862259216865	-0.5409013991923831	-1.9832144618660799	-0.8931639101219011	-0.06616165537072813	-0.06841982405904809	-2.112338664225612	-1.5252517042517175	-0.46676398297531496	-0.21547598603751028	-0.1902059886221883	0.6951841668553155	-1.9624797555229938	0.5125462985716337	-0.7264269922106263	0.6104622064017324	0.2221526418069395	-0.1664658880588267	-0.7014157538613933	-1.0012438797636862	-1.5350794568451454
-1.6291986668238962	-0.1081872311898347	-1.0026643739193772	1.4401405330084056	-0.6495540801755256	0.09917578989330422	0.12552955850648995	-0.07299393423685976	0.2900458981558202	1.6858866780981359	-0.25523679078105627	-1.3051189335137376	-1.5482514447622078	0.1088418838107272	-0.03877607068456239	0.4884975561681873	-0.11951866172471971	0.735544065747914	-1.595847372380772	-0.3779988759927672	-1.1784572747125026	-0.3633247698494077	-1.8041157679029782	0.07707105549163122	-0.9794662853274184	1.056983926678157	-0.24720157127387704	0.03710452708365657	-1.426728001893026	0.9463056115757067	0.10398139891614015	-1.296039142743602	-0.7680385701226912	0.37583718853905473	0.008250060488720541	-0.9524681153065462	-0.9697780049479989	0.03218101338449969	-0.36826808846666054	0.2122040988203967	1.1804234320990141	-1.2238988298359277	0.6840348662184492	-0.5414534468151562	0.6090804302636588	0.6496606221896648	0.347017147861485	-0.8834343617636709	-0.5882837357571855	-0.48316297338621
-0.9438225240349941	0.5468204775143921	-0.18178579026259378	1.4155265222193805	-0.4836830796257111	0.6917660860753343	0.6705845957061977	-0.6671959895882954	0.7329720388619704	1.4660791174754086	0.26658450624368174	-1.1620984566131658	-1.432356343025543	0.1862413295846511	-0.056395972571066176	0.5396070390674607	0.13492644328507106	1.4572453566105303	-1.0230653897288975	0.1654138030089523	-0.7513384451534193	-0.94204120125166	-0.6146201560200925	0.5240532966277525	-0.6797621123331066	1.2282568435739967	0.15740864635052737	-0.3133428788540275	-0.5273529851498423	1.2220212051648751	0.40389057688891544	-0.36629703328332675	-0.6044496452584108	0.782903664011786	-0.07662317292452461	0.1555870506851935	-0.07395551614093297	0.8008133680838615	-0.3962135140738128	0.30663959600672497	1.4093094154401111	0.015152593543101046	0.8730297183975743	-0.2166061435828519	0.349534735165505	0.6579964713406097	0.8649225303163491	-0.7574709415550219	-0.21101898417734316	0.7485518787722453
-0.1794828413621728	0.6218490241630988	0.4759251327065312	1.1254190793385552	-0.25137709303638994	1.1526249757799882	1.2938722525371988	-1.0203503769796831	0.8494691155151217	1.1582486561589425	0.478784569077361	-0.9117604960929454	-1.19351931932142	0.13806397436207313	-0.30737271357828383	0.39305868014079554	0.17207499377645913	1.7721581364937977	-0.22994803663281702	0.7206149387176879	-0.2167284554258327	-0.9797995699820614	0.4780200624388189	0.7925077791298991	-0.44465580509924635	1.1590407097513857	0.6261008807981153	-0.49854618948445	0.3044967405533294	1.1445788561309513	0.35029109122160795	0.43704750522786706	-0.4646860748242753	0.9393907170618697	-0.29272175263640904	0.7518784261182003	0.8585706834930179	1.6237911708417554	-0.30852175549630306	0.004178457221207142	1.2557468804109915	1.157507930433329	1.0789690486114019	0.0517682252323287	-0.003348583046441605	0.175416648134228	1.222908253733845	-0.35441155160316073	-0.01943102730348915	1.639474339368656
0.3304464635970412	0.11706253185426971	0.45352995509854344	0.7472507719987449	0.029851692251389485	1.264370595905119	1.7466382107892937	-0.9837839587116397	0.5183498095764031	0.9969411234167224	0.34364997982921724	-0.6384505749444386	-0.8477289798240737	-0.15308574313744858	-0.515819573930203	0.24123339827650525	0.028408473895593464	1.434626884497408	0.5141169810549003	0.9544149383858194	0.25117074733439615	-0.3135820613967603	1.151816473056415	0.749723284367175	-0.2668591081622767	1.0878007453459777	1.07612871700773	-0.25559658393377765	0.6259918158619171	0.7623497047216528	0.12514635260367848	0.8410493799219169	-0.3692215112317768	0.7686905205678561	-0.5159462860730067	0.6965237670804196	1.4893015857040472	2.2102663934908726	-0.17453613475522195	-0.5333802085513174	0.7788038846438686	1.6394335510673084	1.2473165224196863	0.12196773599971251	-0.24176855955295085	-0.5815876471503127	1.2885384731790923	0.1220839615421545	-0.06405144678084759	1.8348747326124457
0.4635498832755798	-0.5943151723318258	-0.2644338939756808	0.47072653734482495	0.31407876411825314	0.9871169308507693	1.8272188611656042	-0.5927955843184418	-0.16400696964356962	1.0230795991540091	0.014308755008823759	-0.30787885333393594	-0.4831312475773672	-0.6398126019730581	-0.450417466642897	0.234825434221395	-0.17810453056077757	0.526800431636788	0.9990785136297254	0.7294162995960807	0.5294991045818992	0.802379812488596	1.3148068823186896	0.3883591360462736	-0.1331214897469976	1.191413755328046	1.3905506633114866	0.3947167964391392	0.3013596323887507	0.2691027122111888	-0.001038651535170814	0.8041673106458956	-0.27082172895091655	0.39566896678687224	-0.623526675254061	0.2502675989080224	1.638808481354213	2.3521779368162448	-0.05230097163834479	-0.9821014913740083	0.2139069768785749	1.2708411741003955	1.287492174642361	0.016208339313661967	-0.21925963511181154	-1.2257621309301725	1.0507912026093964	0.4354414667960427	-0.27283733971489255	1.3042048795708032
0.37348371377626866	-1.014536990669211	-1.1392943089962086	0.40666585168565006	0.5388484269437983	0.5126523057071175	1.497603037432873	0.0010426321765574058	-0.8834094900436982	1.1049025903051097	-0.24388964434819066	0.15447519194924886	-0.2043730595023737	-1.1363063984006594	-0.04830808656050142	0.3630691911160167	-0.30302070796123226	-0.5573719076125375	1.1774018973137546	0.22289582383289905	0.627026127375406	1.8275291916480019	1.1126961413252867	-0.11921693426704548	-0.055517825252796874	1.4545034582920675	1.487798900142488	1.143639880520153	-0.4065649705551457	-0.06680807178170572	0.17736611633383512	0.5127776129605573	-0.07685912286638241	0.07520853271627506	-0.575149303568459	-0.10277208762859144	1.3758749788234899	2.041128844553601	0.0631109419386682	-1.0448694540221082	-0.1481755566872644	0.35138693079570726	1.137342615655117	-0.0912099478021546	0.0721818110770097	-1.4181521881968158	0.6602343767927303	0.4687321550468902	-0.4896963545468933	0.34274112836616505
0.3473394219991066	-0.8365472114141503	-1.4399095864988742	0.5420904808432511	0.6368556306693625	0.14844527576827324	0.8977397037170555	0.6169382721052074	-1.245258696930932	1.0628500052237655	-0.1989105984358759	0.7352033604462561	-0.06715249403163161	-1.4278870856802892	0.5670487593909053	0.4679395989786431	-0.22501781499587045	-1.3102013520264812	1.1519917428293365	-0.17960708696675903	0.6484759044493633	2.245707612978422	0.8021353740956982	-0.47007847979945677	-0.06821523617965225	1.6538546766335849	1.3669744230504977	1.5756883752302593	-0.9993779377161869	-0.04153715925606228	0.6727036153182255	0.24762723941037304	0.2777409296395774	0.02678159361955139	-0.4158611288801646	0.014104480890143515	0.9446247347584191	1.4567063683706212	0.22889667771131755	-0.6255223368572892	-0.11807770242237965	-0.5128363172895348	0.8199094023229108	-0.0051024331482129115	0.4886593006207347	-1.0524965703555265	0.3670231855047995	0.2885438237888589	-0.5550830974394556	-0.5747141553611324
0.5559739584518256	-0.11775090079105734	-0.7672171980676239	0.7563788182722297	0.5444934270655568	0.0997247317669276	0.2478749504887991	1.096457382101318	-0.9938543289177242	0.7967651332320532	0.21419716660014484	1.275198495502188	-0.05082345245047607	-1.377327478505131	1.1651171046073505	0.3778245716744454	0.12002002957470606	-1.3801944162547788	1.0688789819556854	-0.15052260171367587	0.6784826185109579	1.8579860524515524	0.5824632956069082	-0.3836863042998195	-0.1944206188268994	1.4793901172189414	1.0956678345160686	1.4090742622163626	-1.0572610036086043	0.3581140024204056	1.276094134275757	0.2101365492841399	0.7508720989663752	0.2847296837576733	-0.2048605290805743	0.6080897643630092	0.5883343773360687	0.8311998970787352	0.4890927918448117	0.11613617488767985	0.2958478590625174	-0.7750530895995882	0.44192096634253736	0.3330211400409674	0.7966463354080932	-0.2981991492278203	0.37253921586982264	0.0869738417274674	-0.3871801146452634	-1.0153947419837859
0.8873036553698519	0.7879274360207125	0.6364909297542546	0.8884401582375168	0.21726772502682545	0.3103532909725562	-0.28729136387620796	1.3177871980706606	-0.18563834974772847	0.3347712607677534	0.849728254513835	1.5450348514995838	-0.08320532795028075	-0.9668450330714231	1.528435510197528	0.056741341970489155	0.7174057406116042	-0.7598496696543228	1.004939918690938	0.34508675313927273	0.694586928544696	0.8779903117202295	0.4972157294121361	0.22316067941869924	-0.41004069355980055	0.7345585356502252	0.7574326802416125	0.6459713576669924	-0.4969043928954612	0.9331509410477841	1.660281036246873	0.41833141309083727	1.1746003432745649	0.670893866811097	0.0607442165518638	1.3117071254315529	0.4009078095383611	0.2918325485544164	0.8091794948386566	0.8585417973273171	0.9030279271076866	-0.2649747471329139	0.1324439984552921	0.7785968263240973	0.7901656880052105	0.5089346862752392	0.6868896447812873	0.05011808205016749	-0.020960852091583795	-0.7830982057782746
1.0021045136426812	1.4729550822200115	2.020492763520874	0.825204428433195	-0.33867450099853486	0.494860073705547	-0.6703541703146892	1.207045575544984	0.8051782737431145	-0.20629218795725138	1.427275040602632	1.4031250846075558	-0.09304092760888173	-0.2791848432377571	1.5509818718949402	-0.3458277344506697	1.4645743231984483	0.21453460252257434	0.938482077086246	1.0239790637149178	0.5957382200770663	-0.21568233072384135	0.4576290885413464	1.1577565354931483	-0.6334856631413744	-0.49725755921727127	0.40915877297454156	-0.44108866810132197	0.3956548183065155	1.3850233466619923	1.5684468024963607	0.7296619847193356	1.3357569439228405	0.9162140664237268	0.45143016076696735	1.6479451864218841	0.3103650387393988	-0.19617155875603345	1.0713732477904176	1.3019191870987896	1.4371800005303252	0.7353569154763725	-0.029341953785139027	1.063327450113927	0.41060485292272214	1.0465758254493978	1.1025655583070004	0.24105846936722555	0.41577718057876956	0.003201064667638571
0.5901787153857148	1.719025978096975	2.6095994810902248	0.570357704565629	-1.0291199848601276	0.35510641481140764	-0.9490497613970936	0.7702403204064867	1.4755319219791405	-0.6991595974853403	1.685803692245641	0.910385158091482	-0.05122611486504602	0.5377058482724899	1.2762745373330782	-0.5864429036317568	2.1855245346085503	1.0477805185874178	0.8172345001709918	1.494315266702875	0.32859026656727636	-0.9612348909443339	0.35067919902322336	2.0393042378317663	-0.7545020009604753	-1.8300209647399472	0.08511640990903802	-1.4531578850211335	1.1705873267465672	1.49642512129168	0.9812620814741322	0.9613633905506599	1.1213008890511718	0.8526773224157821	1.0240688496181216	1.3827522621515593	0.19286575113691143	-0.7388205543263323	1.1469489541117068	1.330383595143322	1.6844773700010394	1.6890041995005551	-0.04145712508155551	0.9687294208126245	-0.19673627141838937	1.1466502735955466	1.3251347870791315	0.5642817144213294	0.7752906000001529	0.9829402126208356
-0.3527935443380927	1.5836641075911728	2.098203895146793	0.2551293885025053	-1.661396946099537	-0.17254047910430248	-1.1453194405492224	0.12715487610365406	1.4769446589479305	-1.0642360541740539	1.5263625722707774	0.30176443507948036	0.02188593042376355	1.2922263211195293	0.868333654477172	-0.4999219777296769	2.6803691777323593	1.3483701535032864	0.6537047191456872	1.5468034442568381	-0.0035824312814736574	-1.1497746586264244	0.14018650482609354	2.513139926004983	-0.6898865672875338	-2.7338244555443962	-0.16411530863732884	-2.0430698775531857	1.5084781132217648	1.257738609737993	0.15114950171431973	1.0181198967271974	0.6293972936394104	0.5411320851374328	1.7172306176405694	0.7094028534011185	0.012548162364739187	-1.3491594471764738	0.9980014130289747	1.0586090753237003	1.5660659835783266	2.1340440102570706	0.051536428980208514	0.47216244905510013	-0.7350290867777534	0.8325942529264917	1.1851837583867666	0.8210248153684258	0.9684014446724295	1.7426319794165825
-1.4407969514371184	1.2960647464228614	0.8145011688125973	0.07574797987596112	-1.9945596796265501	-0.8320102258589746	-1.181971822463027	-0.5002722416341728	0.8211649159068813	-1.2828222961447668	1.0605053275808376	-0.17300249202574738	0.07765421488709123	1.7714564201840763	0.5321069653678968	-0.13223676151911437	2.8025884884877175	1.0227651913982385	0.5525580538699663	1.304266185808435	-0.1666453881052039	-0.885897527076514	-0.11280218709985544	2.4561646133889052	-0.4353570487490045	-2.8062596898691905	-0.24942484537123516	-2.042106106683328	1.3985471629910518	0.8487137294188862	-0.5345879963728323	0.9408824862918518	0.14821146678311797	0.23825010099378882	2.3182224728698033	0.12222482924298901	-0.136302674051501	-1.8539743083130058	0.7277291276538328	0.7407946195082034	1.1478876086832708	1.933686067536746	0.20735663234649923	-0.23791112315398574	-0.9080403229104822	0.2639356072548257	0.7792876552320677	0.814012783966531	1.0008672418777043	2.021069675186203
-2.0936570855838528	1.0594562008343202	-0.539146544556588	0.1809131738029352	-1.8498239058728536	-1.2059910419714703	-0.9269281015721437	-0.8733682387575967	-0.12562921967049046	-1.3793432568592965	0.5395866411741466	-0.4183543899432747	0.06766218001315749	1.7993281136707198	0.4144465798327546	0.26216095930987765	2.529314960843461	0.30073176262060475	0.6324380438430943	1.107203747231652	0.032666676838362746	-0.4671730686705688	-0.31382720268873515	2.032681777360928	-0.08126866854141064	-2.0079273343906747	-0.08119864044216374	-1.5018888236023962	1.0873856046816088	0.48876903594572413	-0.7883595120547018	0.8525288868356872	-0.013784841667855811	0.21631669280671084	2.550656861034823	0.06122171299393849	-0.12533735294186815	-1.9715831994375634	0.5272726398796923	0.6019262401501327	0.5936765392514058	1.3036520809194836	0.39987407405847136	-0.8860317470888364	-0.5978603489837316	-0.35290985869681585	0.42043715656690883	0.44396238070415694	0.9459316062525461	1.8191839794248004
-1.9015031731355372	0.9087543545544663	-1.3601321027694164	0.5683475196815794	-1.2294785850801637	-1.0157505205289439	-0.3354728369848871	-0.8655346621814157	-0.8624128927511999	-1.397182914356172	0.21229643717049856	-0.535550832467954	-0.035719291827301575	1.3322689096340303	0.5261073093877021	0.36604921104413984	1.9791073041024376	-0.4107008907634266	0.9006577394571232	1.2148811160032453	0.5515503175411726	-0.18494328115118117	-0.42032392812246994	1.5576886294787657	0.22340160951025037	-0.7163902047417257	0.34373138832854516	-0.6617446761849376	0.8540219829404898	0.2690213266221102	-0.6045101154264961	0.8494388172361567	0.25135821986486945	0.5571258877503527	2.2380279639509224	0.5821352302920927	0.0536413166136313	-1.5266759150095324	0.5434443725130198	0.6956310250767612	0.09493767861381536	0.6277145149171586	0.5853381337719474	-1.2807482599717281	0.03916660624447312	-0.8342255872983566	0.4106034411797842	-0.24215619746425038	0.8741044304057201	1.3539890194131885
-0.9126084013805095	0.716978508239171	-1.4876899446728789	1.0565260031174648	-0.36293401540969744	-0.3423114297284805	0.4247921773624164	-0.55271470802017	-1.0502257043818823	-1.3771617145061723	0.19760144181788497	-0.6998746134361042	-0.2265630071573318	0.5340418721422814	0.7257842157202751	0.002064404541527072	1.3540746023507366	-0.7537579618235865	1.1933244869417101	1.5528161804104708	1.0630741434552848	-0.17396485076150406	-0.4736667758334361	1.2615062646410777	0.347135063841942	0.45235708239442396	0.8750394882949198	0.13791755103579598	0.7903551669197025	0.09641140967220349	-0.2592310106877957	0.9219115847957765	0.7368369453590707	1.0678850536470623	1.4311886428987042	1.2970766615071119	0.21712046802827256	-0.6440889197659614	0.7598813370004665	0.8745421161590854	-0.1959079210614477	0.20318823228452274	0.6655486365331693	-1.4078204453446608	0.6347876038732304	-1.0546603221090516	0.788957482937625	-1.0613746778128734	0.7926065253841044	0.8900005275340553
0.3634841085363338	0.33073125766981815	-1.190674999504853	1.3625849455051902	0.3759459746221706	0.40578145807194455	0.9915754713153652	-0.18837012765434002	-0.6982812071958676	-1.3331484048826256	0.44366784148295424	-0.9691883958123316	-0.4542912923347783	-0.2518990258256793	0.7880317319109609	-0.732338576292455	0.8304306770321422	-0.5992604825510317	1.254610193264463	1.7171690096469527	1.1344529583177445	-0.3804831406809849	-0.5512961420803957	1.1255143875337597	0.2557646456481061	0.9683978553592267	1.2372530769494205	0.5808536986999763	0.7535844662604644	-0.20346747821497244	-0.11442176945971776	0.9601305339978089	1.020216688940837	1.3887502454847285	0.4026047478132441	1.6391213227502257	0.08732459839159935	0.2476656067540494	0.9878003095013242	0.8901719611404671	-0.21656147253141306	0.08358070794125906	0.5096762397871386	-1.381925140959618	0.8160098021633562	-0.9650337707222276	1.2488604483830898	-1.7522513244091598	0.642798747922012	0.5616065474021175
1.2572208693321993	-0.2733935126126708	-0.8576424350584821	1.2542764225960024	0.6591245837499642	0.769577140432561	0.9975227646130335	-0.055009760671323654	-0.1240876266817474	-1.2270224156273268	0.784558513003518	-1.1862781353091583	-0.6182544828529001	-0.6610372207810966	0.534734485628708	-1.4839082674352575	0.46182512205854326	-0.08706921804090823	0.9195735039512222	1.2597212518998153	0.536748876758889	-0.6328719687959361	-0.6803201991563791	0.9124696272024592	0.051111087868468	0.675454261775723	1.168047019632146	0.5130579151256771	0.5203703484141509	-0.7030441264457008	-0.3511022800703247	0.8381887575175239	0.74026389828616	1.2290561668583477	-0.49814761596698215	1.266953184826699	-0.48989417664894586	0.6471918635152658	0.9896305461547741	0.5608301442670728	-0.020253650407677487	0.10096838657199078	0.048500729228673684	-1.3022953862256448	0.44442373213211117	-0.6049407775709373	1.3117265502330404	-2.0600324187026273	0.3627763594950732	0.3087098043721346
1.353076180771757	-0.926768816289902	-0.6627500196340468	0.6909550363983329	0.3993952123564044	0.5658036487464746	0.3239021659212276	-0.274698174545433	0.2778963454431921	-0.966448567035523	1.046653609627528	-1.0735430379996067	-0.5852033489489639	-0.5231595167682402	-0.037262671626590825	-1.8141175308569117	0.16041868992947073	0.48060588220442607	0.26890446350906166	0.058281271234290916	-0.5335904023574688	-0.748101032626448	-0.7879609363754265	0.37389173867008185	-0.06241994878955424	-0.13087111797276774	0.5918312894353006	0.03796928816964713	0.014702558484535316	-1.2571568711756962	-0.820393957831306	0.5132556807673972	-0.12330851392954705	0.5746285353051793	-1.0323383570352695	0.3178736652477795	-1.3676438364722885	0.3110145261499108	0.6571717006628329	-0.09573339147280219	0.23898984376128976	0.024595637282379925	-0.6228867018109154	-1.1332069469829378	-0.2655843582166563	-0.09847176409774068	0.6608625178072894	-1.8270334340277432	-0.02959156375428868	-0.029335684591940143
0.7405176207075279	-1.3460839823230566	-0.4740718192408417	-0.13543307781322855	-0.17779375083308835	0.018926849858465548	-0.7628275900900884	-0.7055518613281806	0.29940043642251085	-0.45296107606916364	1.1343587869524863	-0.46700775698133545	-0.2430904001507756	0.010487774968703442	-0.717048111465219	-1.4327780717537073	-0.22550827280173924	0.8197932698082065	-0.37708054463277496	-1.5068565271904701	-1.5087180674828164	-0.6137649131883621	-0.7377362415856014	-0.5176874621834261	0.12038180832032085	-0.88697881065733	-0.29343118838793375	-0.5019324262529726	-0.5778850492521015	-1.5602850449571675	-1.1310240182161257	0.06803927560745612	-1.1713947320986526	-0.2792760819951928	-1.1759354689307577	-0.6776931112564765	-2.117466495330535	-0.5476726513344675	0.11257222719257354	-0.848522583032368	0.37037973180560735	-0.2675988176855195	-1.234444683477539	-0.7141329871750389	-0.8454379693708205	0.3888855750503448	-0.5933808239291035	-1.0619344076306976	-0.401976913716501	-0.5327607683871806
-0.06785830995771282	-1.3009283265303797	-0.056229606941090096	-0.8936206766429542	-0.6512056100100442	-0.4073790134828697	-1.715009143937125	-1.0091442304767724	0.03776972370410126	0.3248434858808702	1.04974518745044	0.48712473795483235	0.4222205417106964	0.5404558229374946	-1.1755713814568218	-0.37037513320956067	-0.7839293862693447	0.8116875101599366	-0.650747657693218	-2.726618008490758	-1.7829000766274208	-0.22458551895558473	-0.433618070373926	-1.4902934213918062	0.6791466280582295	-1.1008773863092514	-1.0972811486573546	-0.6884221954136798	-0.9120627148066843	-1.3525448598827936	-0.9293923936360015	-0.33403847710583606	-1.7945700504716235	-0.9004656107924651	-1.074909053750643	-1.1631428589123665	-2.270687898892282	-1.3564455162743558	-0.35621151020263686	-1.3712919079845356	0.24325758166118736	-0.7158258377056994	-1.4725535252827593	0.09401943887517224	-0.8513233355695861	0.7296979961663241	-1.9192808807707016	0.04012421481329102	-0.5632553904621174	-1.07679074673195
-0.49507781231761216	-0.7659343529727751	0.6267295174693593	-1.2918562588540476	-0.6552340769682288	-0.3621143229749357	-2.01152316873468	-0.8643993309275452	-0.20112009770302613	1.209435777072993	0.8506184665294931	1.3441719179350304	1.2724868641407188	0.6732953872699435	-1.1601418874485563	1.004963477193336	-1.4469964787592802	0.5373654177186209	-0.3984295649218107	-2.993957562902639	-1.1201809130618214	0.3175249241862208	0.08182992661590498	-2.119630966584107	1.4848927848898537	-0.6424088754972361	-1.455676245734527	-0.2754882466197127	-0.7357100994731758	-0.6305105247807076	-0.18293261053894547	-0.5506408710353465	-1.5592228707078961	-0.989258665221445	-0.8987414474765417	-0.9420432053464858	-1.6374798117890697	-1.541849393685016	-0.49576337378198887	-1.4250920993417373	-0.13184058869241208	-1.133164788002282	-1.1911768196102026	1.2299967769429634	-0.16079567225654934	0.9062780387423623	-2.6637128669418493	1.145142948179485	-0.3867156050117653	-1.3749055649090605
-0.29057169980660696	0.0369573043357653	1.2834478006659245	-1.2363692520933949	-0.11301398439576658	0.1187628744159316	-1.4802040432215895	-0.1981630718879257	-0.14019181337756326	1.8825735620376423	0.5897349995227065	1.6090952300374863	2.036201381941795	0.29618013917674935	-0.6737138810600561	2.141864436027762	-2.002333051496989	0.19368871747053681	0.17685455117303922	-2.203666833229966	0.14729968646711414	0.8296636839057486	0.6124368712515122	-2.1076148937373933	2.2183258897454134	0.19301947812561526	-1.2529929752720088	0.6222261101586275	-0.10594504592851947	0.2984352920581366	0.7414957765590564	-0.5504505058855116	-0.5205003165580708	-0.5681804529777413	-0.7122011197450108	-0.3070694630315743	-0.4797440684130886	-0.9191361548899681	-0.2843665217412618	-0.9966966347796489	-0.5952478133519608	-1.3313493245537276	-0.55340264830906	2.3634031258863364	0.9075709787237749	1.0142883395391336	-2.4603009719788673	1.889294507982985	0.08029553545769215	-1.1788177560463136
0.31227665937902277	0.7353979920550899	1.471443994959133	-0.8726650201032392	0.7051222764518568	0.6273312872834508	-0.4164468292355806	0.7233575006410469	0.26028043315574617	2.000150889721965	0.2809789879783174	1.0694007175489095	2.4169719702433285	-0.32684211497217625	-0.013302846204006305	2.5613504908554847	-2.2092016387324347	-0.04543938983919376	0.6136522414436216	-0.8396841404834777	1.2899296844569434	1.1033652256658912	0.899866076667542	-1.4955299349047921	2.5007597384200233	0.8835086750382889	-0.6950106156407605	1.5440046113677668	0.6045986476100432	0.9753362392504763	1.2808136036187219	-0.4310386723690274	0.762931865011063	0.0336112013550387	-0.4635810158010922	0.1783904046752995	0.6061917510463588	0.15896744468854304	0.027209643766766288	-0.3084046569690311	-0.9256118671814009	-1.2276129347982507	0.026583194173595576	3.0142758908394303	1.749790620292519	1.1753524099899202	-1.4714777904801477	2.012711884399941	0.6068928934635243	-0.49634035903670864
0.7751518439570708	0.9942550820493359	0.9512258877170896	-0.48563823078314017	1.348344593396375	0.6876082002622537	0.5948355882712375	1.419060874639364	0.7666493827358196	1.3986349288649806	-0.08979621759453853	-0.02073592178648975	2.245935071684174	-0.7260326918084175	0.3815803155519269	2.090513403587247	-1.9497724630268043	-0.13071003621176788	0.4888617984656898	0.3206512893856622	1.6296586422123402	0.9905197887272019	0.7714296600473164	-0.6549170290397812	2.0851751728038352	1.0135971081417474	-0.17350628739566237	1.931916841503492	0.9360732863638839	1.0664468553842026	1.039986816620218	-0.3527487376416715	1.5494054879977195	0.3906029003125059	-0.08827327717620254	0.08472616332021474	1.0463019828923337	1.0158991595199918	0.08162827523836763	0.30811904339064544	-0.9805304039775758	-0.8741090437923119	0.13954647093053235	2.8110594793629784	1.8326575128833547	1.408599296170921	-0.29427006967272057	1.4634041659309476	0.8960681836241396	0.3451221170503628
0.6428755327313531	0.6964367338390206	-0.06726452462385947	-0.3240456378026847	1.4767040782827618	0.12846775455399836	1.0464414619199376	1.4720463947998588	1.0296868859686052	0.2427178035650682	-0.526296583450669	-1.0533493870050175	1.5894547677758242	-0.5628890296314829	0.1946891156303346	0.9563108949121674	-1.3186801111775313	-0.14095937565163613	-0.27934342574687177	0.6889716012286682	0.9753667232578275	0.49440144928023644	0.25212947328077595	-0.056467140573872546	1.0094827020885935	0.529022912009233	-0.0069284183186288225	1.4823776351392397	0.6546072408062338	0.5715436837703014	0.07331304461054333	-0.43171918823637595	1.3774570149118979	0.24729017812633308	0.3703255870745999	-0.5855720134938668	0.6588258400104297	1.0998928909959642	-0.3154324600765403	0.5976145325412205	-0.7996073993221948	-0.41286769539319834	-0.32221733389203416	1.7324150563466232	1.0364874186604038	1.5616858319624605	0.41175686044610504	0.42452495985290045	0.7662418472230397	0.864294543602426
-0.12690706893232803	0.02038623061402289	-1.004663036807352	-0.46132730157971724	1.084373920844269	-0.7551680482002023	0.8230303968608101	0.7949537371509431	0.8245022912269163	-1.006519340658669	-0.9892704695311608	-1.4245181610865505	0.7353907906488448	0.10230572209999769	-0.5523215642696657	-0.31476871212117924	-0.5910234907620808	-0.19591615263986864	-1.3371292205898928	0.20811702585462416	-0.25159539615969156	-0.18859284884348318	-0.4328058551674505	0.022356722967845855	-0.380967294880036	-0.24519248045917266	-0.23390230970605336	0.372415156390671	-0.07143777641872813	-0.18067409253685526	-1.1172735789473824	-0.6613583853669949	0.36816067299509003	-0.33163738934701936	0.736012078155953	-1.414667455393876	-0.21522881157188375	0.3675816496223975	-1.01637970283844	0.512968542033084	-0.5900953254345579	-0.0022310204262685363	-1.0439815504643795	0.17177772361183935	-0.2378774711325998	1.3784009675583242	0.32434695696718385	-0.750033231303892	0.27832308665081573	0.7290935022565709
-1.1148653570139493	-0.6340152428243652	-1.2908754888709333	-0.7769632689513155	0.49912009560761483	-1.3847245678392859	0.25025644464932123	-0.28895507467129833	0.20832467586195005	-1.8167317568999422	-1.3943055908137014	-0.9099428815309761	0.050469154018343454	0.8158897635471875	-1.4855836734154477	-1.1502302487093103	-0.0856285115938987	-0.3465958358002831	-2.092276486785333	-0.6708896863945014	-1.292850188337521	-0.7263633983747392	-0.9715994600271702	-0.35406942177031864	-1.5724670119346886	-0.8268323290804651	-0.6053145632700276	-0.8107092910707437	-0.7664862405285093	-0.7487203954342524	-1.8786153896608604	-0.9130903979919608	-0.8430578444325947	-1.018541111512033	0.8044678661936826	-1.8772756076702073	-0.9225317591942575	-0.6659081158354113	-1.5906615142010734	0.21389397959010953	-0.5895713688607238	0.2394778081477945	-1.4597242028607609	-1.2350407676418877	-1.2816056131548523	0.6845666611231523	-0.37996177442414375	-1.667296483684598	-0.2864925709824463	-0.00915256181034944
-1.7003045028731045	-0.8453166954156645	-0.7767865516399374	-1.060304856945623	0.1519232510883291	-1.3030356173919384	-0.15334326798448156	-1.2099834438458406	-0.5076846935322111	-1.8783359175670336	-1.6409241562385128	0.1915825240232542	-0.2142592084632087	1.0261859035651837	-2.0910335990171056	-1.2155429750475086	-0.005218070133249945	-0.5254192509585349	-2.0861345769474555	-1.3421553159500077	-1.545981134286527	-0.8058716338209704	-1.1305052588928102	-0.8732011285153569	-2.1240241730175904	-0.8878282140564028	-0.7820683630166021	-1.4176521601951542	-0.9596270063751812	-0.858643935296745	-1.80577180068411	-1.0166768943576912	-1.5109354333746232	-1.4410290088004798	0.4993550606094255	-1.7072865300927351	-0.9198443736253391	-1.2567934406029115	-1.6050788819674153	-0.060457121203060515	-0.8907490642039816	0.2579495185137883	-1.1291758265240965	-1.9322526344803426	-1.4918609517813417	-0.4285783702018192	-1.1970990225476856	-2.0419162300930833	-0.597382861495273	-0.925810519420555
-1.4526949898045538	-0.4024319270152912	0.13033792546504172	-1.1590291206455046	0.27265693318142675	-0.5112206410007074	-0.0485765159196137	-1.4692631467440795	-0.9486766093723324	-1.2765673276744411	-1.6549700222291333	1.2457821321997815	-0.05234292724569926	0.4733897491541261	-2.0257345552184036	-0.581765164554463	-0.34560418213806066	-0.5945001168890761	-1.2948079410143303	-1.4640485176232303	-0.9410548950191016	-0.3127543076464132	-0.8726640932519341	-1.2294875145038773	-1.884332907144133	-0.45135180967736044	-0.5961791371881051	-1.14595963924171	-0.5026502327690957	-0.5595528987021746	-0.9789556137065252	-0.8698914634494502	-1.25751107904596	-1.4139047215052611	-0.04920847020181847	-1.0585359702038353	-0.1296529870456726	-0.9270416367828769	-0.9414064071795487	-0.15606469568886688	-1.3526487443766009	0.06743966280895992	-0.0720918915216871	-1.7319166493876863	-0.7350512893378197	-1.5704709203298692	-1.6591688786393164	-1.8005955870296668	-0.4871943443653154	-1.4880326988028212
-0.39754437878774934	0.5534233136942853	0.7267572261253671	-1.0708382142522612	0.7263287311241329	0.5116894915326516	0.48717808505361354	-0.918927611921498	-0.8987647735231916	-0.4177074905933723	-1.422280979331672	1.6789517093041424	0.3157150975146212	-0.6022685938957277	-1.3256793220855745	0.3164964178992876	-0.9179852352377613	-0.45860042269414625	-0.15265433245572382	-1.1462653671031677	0.05145389147382667	0.5730463912990634	-0.3627863115414279	-1.3422426673755974	-1.0611492604466302	0.1470351346834009	-0.18273613904834662	-0.23376089933625183	0.32680369327296815	-0.1564837225131758	0.11658512655716043	-0.5080566014239912	-0.3039196938023454	-1.038128312290731	-0.5778050269367803	-0.35715763846512416	1.0104319550497995	0.20989805881226062	0.07856356209101184	-0.09422473065773482	-1.6728140617495213	-0.2490778233928408	1.184444794258909	-0.8980412418030588	0.5674946583804088	-2.2280253632146754	-1.6236576640776033	-1.1035394619157823	-0.06380563761484144	-1.4009131108105723
1.0054400364431486	1.566183417552059	0.49972123091353815	-0.9229236916166401	1.1116651280407277	1.128758267853168	1.02151696553053	0.1632213561182891	-0.41268720759680055	0.2487344412036531	-0.9999392062702225	1.321470532883962	0.5940351720072304	-1.5922491413029438	-0.3689317097650425	0.9163336378902532	-1.457439940311161	-0.15886311608671635	0.7240070956504334	-0.7896301731045444	0.7756695378590255	1.4398292208751122	0.1416871766894024	-1.3703940978180171	-0.0979587453673294	0.49697541959862884	0.11924404777371556	0.702129175628312	1.0117633633719572	0.02089632806663466	0.9233601929885422	-0.08789027691753727	0.6975403525740135	-0.6146408647138911	-0.8679249808815096	0.02714078669115882	1.8383399806208407	1.5137653803146214	0.8699246108806256	-0.02901512995713068	-1.5843326831715911	-0.5479625264855132	1.9059725878636438	0.02164834997804275	1.6857272339633715	-2.065815327443807	-1.2926180004821188	-0.2726167474253805	0.3633558318130774	-0.7939218468883398
2.1393979274215713	2.0830569854826644	-0.4966864215707051	-0.8637341129238869	1.0591102662726695	0.9804043641755773	1.081177813842551	1.244893684976047	0.24476807703358278	0.5214269782914274	-0.5023705449343427	0.4781542269563065	0.5963569394278542	-1.9110570552244217	0.3830273622102823	0.8300129123652791	-1.745162209182745	0.12811936279666497	0.9299301616876202	-0.7232763426136468	0.8512728392418158	1.846735123077266	0.4449454465063752	-1.5185226088456558	0.5747904833180599	0.3840720411538916	0.02954970838476497	1.0795203892144	1.1453809886378024	-0.15377768076893827	1.1613563653964711	0.20691576809323553	1.1137175736830316	-0.4410370272350313	-0.8930534165783933	0.038136573256860894	1.9009952565255348	2.2288633805259104	0.9621725923492278	-0.10762415112019448	-1.0467842456139804	-0.6595619541053562	1.6160582498643201	0.514086224602903	2.0046757011633174	-1.1568678708312274	-0.9777709860884723	0.34914146860777345	0.4989812426695358	-0.11422572579806085
2.572072795237943	1.750687807324585	-1.6452315108264208	-0.9487825575733002	0.5181141617387731	0.22533829000059385	0.4965633765065043	1.8451581031896225	0.7760125363219593	0.5442629984596247	-0.0668249459950108	-0.30656119670611015	0.3436163320227962	-1.3796182308238734	0.6884296282536745	0.0488694111084323	-1.6785534823318062	0.1965709403628445	0.5161122698021228	-0.9274665786660684	0.41622517154047667	1.5573502994776274	0.5192866437166105	-1.7951030469468636	0.7687485610419006	-0.0851943341393025	-0.4397713574391764	0.7318570841389639	0.7019767612188773	-0.5334579257539772	0.9569819877970128	0.28088591472061614	0.7539336217478091	-0.6254057654851936	-0.8158224820768412	-0.06650870475743478	1.2375696978615862	1.963649831314993	0.3237687193593722	-0.3386101975648329	-0.29456903434211956	-0.45731654142992545	0.4180222995656517	0.3797515951970149	1.3635272740352842	0.024803203007369986	-0.8170820748302592	0.5518634973184189	0.2736207639754675	0.19720024682853599
2.251468415759101	0.6269326931265532	-2.153545641875297	-1.0991279156995004	-0.1774797905090966	-0.5825811563285799	-0.46419708444099594	1.7862741222825291	1.0185264584538374	0.6381961155555874	0.19275585869377618	-0.6167717264930962	0.016062945111153214	-0.33535255320175594	0.6619479697886786	-1.0661715593895587	-1.270028178401781	-0.04393535538385905	-0.0761814178907716	-1.0540750667524477	-0.010668911671316955	0.6692836227532647	0.5011022635314015	-1.9283569757730183	0.6109089951838155	-0.5770820666731719	-0.9592147433962812	-0.006746244215367479	0.0424326816505345	-0.8203110224702365	0.6800753809728343	0.18915887323650574	-0.02116500343045082	-1.027783309991711	-0.8326561872695128	0.04566526154702592	0.32609012240900415	0.9189482311511206	-0.5982758478650789	-0.56809255769696	0.29967674125504296	0.0627392729902571	-1.0504264261608511	-0.18839449930997004	0.10983448558250465	0.8686449544319416	-0.6732250824017928	0.3581620069727532	-0.09976468343514107	0.012258214074368457
1.461662593746773	-0.8238469536770132	-1.5659060793004798	-1.1548934533605653	-0.5249249253780538	-0.8887660780954032	-1.262624283949377	1.246841801520982	0.997360464426254	0.9950837237537383	0.22930471201064442	-0.41555795397545664	-0.19606023461863184	0.6034079285225328	0.6504049819217226	-1.9972916459977605	-0.6038445022023096	-0.4875850259126576	-0.340839339488058	-0.7226800584869547	0.06377516083099674	-0.4355832314689674	0.5817667678637699	-1.5296688145418933	0.42031097644924253	-0.7656447219358014	-1.0959391706222463	-0.5651371304721902	-0.34767758882356775	-0.7807843456683897	0.6295845411152365	0.10320406447998136	-0.5722025395123602	-1.3513535576689355	-0.9886621304235695	0.500040369901427	-0.25932355250091155	-0.27623919107598627	-1.1660273165816104	-0.585754375394886	0.45864810544258294	0.7424625484296594	-2.007106410305805	-0.7605817094092949	-1.143465881013684	0.9901851244284529	-0.2891406099932332	0.01310777307671015	-0.2727514633788564	-0.4168253816993926
0.6068052561965933	-1.9673925361706746	-0.05791863417401623	-0.9802831609998376	-0.20674057273242175	-0.5179296106594665	-1.4398057461918645	0.6041094975451614	0.8463439600615555	1.4724316373905704	0.08479203393264277	-0.020872942177698986	-0.2307466825616085	0.9471840095031271	0.9398907216390263	-2.3555337166581496	0.20400607418782732	-0.8801869029562303	-0.06166715596489323	0.1426783606376569	0.7306675352145722	-1.2886852674992217	0.8635251017917774	-0.40231873003752555	0.4714973970016495	-0.5420131488673159	-0.6215587748472113	-0.5497826453522923	-0.20202967706629194	-0.3984287733764262	0.8105593856012786	0.19554557513521512	-0.43778931618449707	-1.3159872821313021	-1.1175483581762673	1.1097598410313207	-0.23653330032300315	-0.9923894636832596	-0.9784582353563424	-0.2859070393227242	0.17163983740653174	1.3052013326453449	-2.002104503259788	-0.9523481149204389	-1.8845682598761413	0.45578643735396485	0.4358707186583654	-0.14297653944287186	-0.017075406009483575	-0.67349642424722
-0.014775021836647513	-2.3429737224043423	1.6717007755429343	-0.5472451459647615	0.6646021455717812	0.22906488868433975	-0.9082548715511984	0.1845249765237934	0.674733731206998	1.662074698827599	-0.12503477628873802	0.155294234935845	-0.18284151282197167	0.6310327997736539	1.510754695643223	-2.0693479112721818	1.0202380850463333	-0.9739106427073285	0.5501946719938127	1.2023307422323555	1.602484314101721	-1.5652751511743233	1.2730869125665745	1.2314375473306136	0.800539694239745	-0.059010734935793695	0.3073520426894296	-0.00782425440723147	0.3421845481115661	0.13177641033609172	0.9649791886632858	0.5130738678626514	0.3450019435464304	-0.8100293571992843	-0.9679333933996997	1.5220717935797272	0.21844217086478293	-0.9901009377368954	-0.14717193618821053	0.23597874563828702	-0.3132090816276072	1.4804607796161509	-1.1662347782408726	-0.6536754620079482	-1.9573281178581603	-0.2811960330092107	1.28742726475961	0.1362499328371044	0.588530476361802	-0.5083492858771342
-0.3112534443042007	-1.913260474601008	2.824930532627923	0.051936060084632564	1.5902759994949824	0.8191594676248841	0.006651820515032718	0.08661416091222435	0.48631601633862476	1.201745397694378	-0.2637385937724528	-0.09025907224327191	-0.20971115470134738	0.0013442466828357787	2.025574187727979	-1.3724977352629293	1.6962220383887556	-0.6893581314373651	1.0265230457675614	1.9096800319615992	2.085690817529845	-1.224347011090585	1.5914908194621296	2.771386334408211	1.180788868487019	0.4056759919461504	1.2320620924225405	0.6450449943116005	0.8480763085104516	0.544135530938928	0.8198409421539468	0.9218906479633571	1.2744517265138637	0.05584837226369474	-0.4267573854446632	1.4948975701545542	0.6311518011719953	-0.5158139613399705	0.7737324707256833	0.7286588696087553	-0.6646112821086008	1.1510011845869592	-0.07751096377845142	-0.06817632390285114	-1.5641217984674562	-0.6895799942820562	1.8424914514414246	0.852110584203647	1.1778063371161784	-0.031834563574519484
-0.34840234391760483	-1.0672138512628055	2.9583826064304004	0.6600294925993203	1.995917392071448	0.8819254741047676	0.7904106215869356	0.17552668411535524	0.20839957302408366	0.10417870833555412	-0.24217442781492735	-0.6163998092134874	-0.39324851609591804	-0.47081337425063513	2.0670488110490655	-0.6185361215171145	2.0869844243790903	-0.17388627785157884	0.9921217066314496	1.8904329120311982	1.8014504120531474	-0.49859950409390624	1.5866471800129045	3.5522491049453184	1.2821745015123414	0.6571777521166029	1.6868982553437903	0.9617237443030766	0.8961997434982004	0.6650402285512185	0.3488407871466681	1.1674533670559784	1.7384448299762885	1.0061325748932028	0.33851504072811756	1.0857958521794486	0.5875480191467506	-0.06306022417786346	1.1597717876178522	0.9479831888660606	-0.6813854032920731	0.4360732000874021	0.6439825118159769	0.44835188232367434	-1.055836360199001	-0.5044480463935058	1.7757842766320386	1.7406873390940687	1.3210189377255286	0.37914264588265345
-0.23141370292219662	-0.3716378652500888	2.186905109299927	1.1333714258212018	1.5992390515683377	0.4632418929135471	1.0653849992012212	0.22538929784107423	-0.20130201140551232	-1.1562736114853112	-0.06317069226276764	-1.0503131709525564	-0.6683587334683332	-0.5212139964445408	1.4575046140345533	-0.05674459371830085	2.0998261000893503	0.28812130576178513	0.44161941150258177	1.2120830163885448	0.8522852064082664	0.23767446774805137	1.1676935592681177	3.236693616259856	0.9043903944702882	0.70787954170151	1.5021259293830793	0.7992811493306635	0.3902431846214499	0.4869051961377527	-0.16546020203984568	1.0228013091222825	1.4337354781473042	1.727790764457163	0.9480674160230493	0.6084789643298397	0.030912897071518303	0.0069142820976704905	0.7360257640762123	0.8241860051213072	-0.3913856377747718	-0.34930748845528853	0.7243532046682742	0.6327474243500636	-0.681635717320912	0.12448231307026195	1.1319715430840502	2.4078397910991187	0.8085596527003751	0.387512415823119
-0.023872333031139982	-0.22592882118537025	1.0428808228080146	1.394791143946508	0.5818762364664103	-0.03974228834644907	0.8008377967457992	0.09155852215980823	-0.6641641516084542	-1.8974096808454628	0.18713795081841353	-1.055417091949068	-0.8744184909756245	-0.22626085395013287	0.4250312813329528	0.28247041839802695	1.750356811254238	0.4562127439220459	-0.25471340013907656	0.343024607421579	-0.2510428783461545	0.6410671851768448	0.46073349919930223	2.029945995739228	0.12436367742651756	0.7324342165769875	0.9022457184735861	0.39622924703148205	-0.36514573836908426	0.12377099999124684	-0.32749265848091713	0.438130599710728	0.5583825820075559	2.00424316224006	1.0598734547501705	0.39345895476110115	-0.7097992710017356	-0.2923419546930191	-0.2424068225652554	0.5114481848317108	0.023358666051809474	-0.8495807668783675	0.350081829574123	0.47758393149113354	-0.47223054359573446	0.7691002496422076	0.3401610462981072	2.549001983386057	-0.19709735065952141	-0.0239492192185476
0.24723733710748602	-0.6370511384374633	0.12222388562007303	1.4413868460570038	-0.5494918445033773	-0.19922207809314735	0.28501598167594533	-0.20835810955803089	-0.9901204420383649	-1.6723650217529935	0.3994662288252725	-0.5635031350633782	-0.8891218572728452	0.1353603468980988	-0.5145683763565545	0.532255669959704	1.1825671333746264	0.2848022180134084	-0.6182233218792444	-0.17014233105357088	-0.9429882388740402	0.532996338660405	-0.2501378494529311	0.5699119727186416	-0.742832707651041	0.8947883950142381	0.33342266845053675	0.141856189557873	-0.8705175143189627	-0.2900596777053442	0.0602168245762949	-0.40338210402085706	-0.345629804740159	1.8022566801982802	0.6255511387636529	0.5379236417342135	-1.1681496966347285	-0.6270495238703531	-1.168561332563076	0.2783397028238929	0.39964978916047017	-0.8575341238228673	-0.03939736179742895	0.20880282428581448	-0.3100160524515355	1.031699804697643	-0.06386692819480216	2.122443861292913	-1.2464664110432258	-0.5204930339921915
0.5351213667629587	-1.2520376590381777	-0.24129528145551266	1.321321884847496	-1.308037476179213	0.11584577693003169	-0.09380713638047607	-0.5442940556432964	-0.994784660559747	-0.5974180959524376	0.5148275211682478	0.18194436439028863	-0.7380342339786865	0.3529914862413062	-0.8878242881221183	0.8272440717409443	0.6231384677714484	-0.05758979329551239	-0.4087194744951502	-0.07226309329784128	-0.9814239022914427	-0.04432748883542185	-0.6878658062762629	-0.43940203587646287	-1.3423384043557953	1.1831956324321076	0.14740784094357254	0.23099331432036085	-0.7785356246418779	-0.6672422284007793	0.8086097056321713	-1.1663166186535334	-0.7741785744218932	1.2818537336002336	-0.04493582003163428	0.8339939896347511	-1.0757528827131257	-0.6312432525132852	-1.4897056263390942	0.3125414964603622	0.7160112587509175	-0.4291396809599083	-0.09915394684076898	0.10238617230140913	-0.09510486204521147	0.8001026267978757	0.18351127977378756	1.3653031957407216	-1.8708340147685458	-0.6626684361857017
0.7399935373880829	-1.6144239351529968	-0.09113412719339666	1.1057714287425835	-1.5297569038076742	0.6491248953760076	-0.09211848414681897	-0.7935672996072514	-0.6459608163318299	0.6792555611476069	0.5595971594881912	0.787209581386133	-0.5895423663883612	0.4530158203765222	-0.5777146441584464	1.1685852573616549	0.2818389884242316	-0.3109401646758	0.19893140433110204	0.4488395904847256	-0.5854291614047378	-0.851044171949822	-0.7519898509764382	-0.6172367220189645	-1.5006454267363927	1.3831449184170028	0.3691673302348256	0.4867397311874232	-0.13972522330249257	-0.9570969064594895	1.429810677476999	-1.5398041356741945	-0.5919900080315685	0.725021194223808	-0.4757890190554879	0.92576534176661	-0.5413743587165061	-0.20054755077945902	-1.0571876996162832	0.5787700563859848	1.0645539127550867	0.14563414851763432	0.19702726442589108	0.2735786236734839	0.14370740659944933	0.2762907392927871	0.8734257818042322	0.6393382482534776	-1.8557454691643618	-0.24680711682712989
0.7434667008638671	-1.4651360116775287	0.26753342814361314	0.8689931774291056	-1.423698495978851	0.9605954837069967	0.2751070354101468	-0.926086152192692	-0.12885612239964406	1.3695880927218755	0.6140012243581279	0.9549106658712316	-0.632565831127154	0.6307748654972213	0.10002959209485546	1.4185161980344	0.24964115256529554	-0.2996127170325416	0.7360324542956105	0.9286037987779189	-0.24531264433758232	-1.5367675179625793	-0.5799962113945526	-0.0788301754852175	-1.3189202329232976	1.216693562012904	0.7090523376221246	0.49857024584667825	0.6244148912737819	-1.093057927278316	1.4517768629516659	-1.4077112819226956	-0.08816734720067224	0.4052220826005788	-0.3514794558996626	0.5734647117682977	0.047585548842081604	0.4256836407356823	-0.1857357713602196	0.8350137127340206	1.50138152621167	0.5037971727102093	0.6023598329482801	0.5885828049737843	0.2810271935613849	-0.21769898027453885	1.4599451653781188	0.20670714086772735	-1.342799390296405	0.5240501955114255
0.4868515008956468	-0.887834513218249	0.49366249795854966	0.6705029556758235	-1.348410942904111	0.7597281974045403	0.7953577960076517	-0.9913527588390438	0.232882943568689	1.0459823955387526	0.7334769515807325	0.6517652684649683	-0.9270038457852524	1.0149470251931938	0.614246354804251	1.4203323237527063	0.45392373978511186	-0.03831246134583197	0.7737314816138563	0.9749178711279722	-0.35082777567761436	-1.7728296648359585	-0.4517484189276683	0.695104988557852	-1.0788544692078197	0.5531964503226512	0.7983542057975836	-0.03073020371768253	1.0028200509122829	-0.9737725194386433	0.7401893170265803	-0.9098997832633549	0.26246314850154717	0.4469329890283177	0.2534972503750062	-0.17192619944484433	0.31664095422250355	0.8434570958145522	0.5992455058941408	0.8005174416965861	1.9138772703489801	0.41209006422464045	0.8431235626055642	0.7613078884320428	0.22915008961026379	-0.48874718101748577	1.4425719267007697	0.08549044184570109	-0.7031810852974663	1.1752260566113197
0.02485713841982543	-0.21564373952175817	0.3939449914718052	0.5304988745796168	-1.4959076801822426	0.11261077713753515	1.2141196333964577	-1.0322343860888974	0.16512006729559528	-0.08570468388643308	0.8805815427005668	0.10055085302923211	-1.342608740498666	1.4791540423727172	0.5774616841806773	1.1404086446365809	0.6984232412424839	0.3006164320638269	0.2320707817310676	0.5375298075800505	-0.9059997388489325	-1.3980753834915551	-0.5911265102349699	1.1801197843853914	-1.0330480377047722	-0.4602283654595724	0.4655122543748456	-1.0082351816750752	0.7366837479053852	-0.5218666766947039	-0.4029105790674003	-0.3572882485808246	0.1436557363928275	0.7426525481933188	0.9102394287313582	-1.0060747070351679	0.16722059348433851	0.7796033861313006	0.9289307470600989	0.358917918791929	2.0390546319464184	-0.10439613986567901	0.8484995714726631	0.5664044101526239	0.04505141686292926	-0.5803881777431681	0.7212219446728001	0.08021189055079679	-0.28196058502905025	1.3037062565417883
-0.49729558062567547	0.21528613698176016	-0.018833043881448516	0.40647059833073157	-1.7294594928786458	-0.627054608726849	1.3611949150162994	-1.013204096231541	-0.37618887101458043	-1.3254268018859634	0.9236295869750772	-0.37885193778367404	-1.6386035749068473	1.68101960371848	-0.004435415288562955	0.7130907405986713	0.7654974758391474	0.5242312007335048	-0.5555172504973166	-0.09406905504224868	-1.5286736751534669	-0.521657998546461	-0.9938432556454574	1.1014660520464383	-1.2307108394312263	-1.4486520278186217	-0.15139023928475123	-1.9749313287740748	-0.01261481701658755	0.21304744970969897	-1.4359689459475649	-0.052769559941250335	-0.40137724252961654	0.9846865024662179	1.1179492718917845	-1.5820912687630704	-0.18061110836626193	0.2812153200995944	0.8076768298398819	-0.34803071893681076	1.6466021027603963	-0.7811807240640289	0.778513546218241	0.015776270224582317	-0.0962548244235063	-0.6681139397627547	-0.33469280831688897	-0.04162451656927132	-0.19308652365934545	0.870156489158927
-0.9320302248073973	0.2812334194253931	-0.5788450430342718	0.1965569347348923	-1.7008256719226558	-1.0969487106955382	1.1794352361977845	-0.8365917779578029	-1.1538538256258104	-1.9344595359919319	0.7140117384069264	-0.5632309195440811	-1.6297834264054447	1.31975612197656	-0.7625111597889238	0.3484241927010574	0.5233268775165473	0.5515310904746575	-1.0690826155288407	-0.5446479314137065	-1.7266142629338557	0.4851712895173777	-1.4029931805523623	0.5278073009494838	-1.499533920552557	-2.015615908616676	-0.7285973346939648	-2.426340168891733	-0.7815814431142084	0.9974137785234225	-1.9307878113553916	-0.1263285730707152	-1.0402463926597585	0.8194578082574315	0.6378465671779864	-1.7323709806223664	-0.3869258565930532	-0.333305369125657	0.5400296311766825	-1.0045771105173962	0.7551803238676947	-1.268297049970907	0.8407783666057703	-0.6306758627727842	-0.05213273287273244	-0.8476264781553532	-1.152148572594241	-0.36136140010348944	-0.29716509201697155	0.21738797651182748
-1.2151275900859666	0.11001718164888857	-1.066622490407196	-0.2099815444151328	-1.1561370491505842	-1.189660076101915	0.6825872457663684	-0.44088618969027266	-1.771484928730208	-1.5980666509217254	0.1964832793211609	-0.432709426173438	-1.31583273449423	0.41158185317579643	-1.2437872620580797	0.17470035427523004	-0.01741928187065535	0.4424898238109919	-0.9614690239843792	-0.6502447928336467	-1.2494194737368698	1.1418495736220242	-1.46195972350331	-0.25167025938202475	-1.5885046594230552	-1.9717494222103347	-1.0076184242451713	-2.1862711415507428	-1.1226477044693304	1.4776758860823116	-1.8317561002920528	-0.4799520246794089	-1.4157718244171391	0.05942281129067631	-0.352548139266704	-1.5428283101459772	-0.27138387174659206	-0.7115731534208151	0.44927175493027616	-1.3250402973888238	-0.3002632479337392	-1.3279394629522687	1.063857828281434	-1.0323351570674169	0.13769472137919944	-1.008645804958434	-1.3572992796649934	-0.7508185648553771	-0.35652904568505317	-0.19752801060497088
-1.379993161115316	-0.060644612644179974	-1.3007155146349392	-0.8477266018591078	-0.1902008313359777	-1.0940651343440149	-0.07999908697257846	0.10385273733944206	-1.8994721429019197	-0.5897192193772796	-0.5226543225123073	-0.1398321289310755	-0.8739388837099056	-0.6529781967519424	-1.231460948490321	0.14407782260352345	-0.718838245967118	0.31045366812639585	-0.29836391644326304	-0.5646172248787613	-0.27011419341335796	1.1078177780984062	-0.9544467141510694	-0.9412144660251679	-1.3593764348396584	-1.433610644652633	-0.9708860553680327	-1.5378889449571866	-0.9003418621253747	1.3570451769013887	-1.4429229596354505	-0.8659339496534237	-1.3934869088241015	-1.1647057897842754	-1.384219953465783	-1.2415851723069522	0.04530271875411118	-0.707878135808432	0.616772709228308	-1.2346810719243024	-1.0372906963035415	-0.960361586469411	1.2311777101600534	-0.9964528275045859	0.24168262495890963	-0.9145192423657172	-1.0176258005838636	-0.985310061489953	-0.23673814410384386	-0.1497776475485302
-1.4884952612493672	-0.07682164690899038	-1.2029718443651718	-1.606101727318425	0.7591499459251565	-1.087897223810662	-1.005143109027144	0.5985496868557628	-1.4638437149982837	0.45532003991882153	-1.2022360344035137	0.11733303679203909	-0.516344172378084	-1.3465928406171226	-0.8757326277967281	0.08359250816714883	-1.3834195015332469	0.19956467296260177	0.48776469879084217	-0.5967983623397293	0.7231433417008128	0.39808342862415963	0.025378750722981593	-1.3848955632062165	-0.8822832376591037	-0.727713810220392	-0.8070766570886642	-0.9983254868693889	-0.36351012047996395	0.5860921768656053	-1.1634661814218679	-1.0397360648299325	-1.1124699406337752	-2.41672535125423	-2.0004132247320596	-1.0043485487673915	0.24819785270192257	-0.45211187790261026	0.840692322231803	-0.9020092247442516	-1.1389969343291246	-0.38684347396874774	1.0463791143645902	-0.6035092630139179	0.004104466214175724	-0.43250282665191475	-0.5493293771241	-0.9362154116541713	-0.0002511652775702885	0.19585159521916107
-1.536858080055068	0.04008537359052332	-0.8341102270533955	-2.235734103895915	1.1922650297670807	-1.2551922262283253	-1.8945686614930541	0.8371233481025264	-0.677143584940754	0.9808589090593227	-1.5799303103608933	0.22474491264803623	-0.31946929049291456	-1.3787201002240923	-0.5490973814847498	-0.14132883276594657	-1.832773412534688	0.03738969297336214	0.8954674809611164	-0.9151205592924592	1.2419201865488687	-0.5801644512556255	1.0930760985433539	-1.5704866977725076	-0.3669078493388444	-0.1670095247120042	-0.7043942184257244	-0.9026854459551859	0.04923153930009081	-0.5608531572894477	-1.1729288505801747	-0.8895430511047836	-0.8230841763204751	-3.152921816971846	-2.019809822841573	-0.8319769001846807	0.10102671582828894	-0.2115562309995559	0.8330932184319622	-0.6047005535422867	-0.6913639410184999	0.09527916361896024	0.40553647235616486	-0.13619293065371427	-0.6211117682493248	0.27815166609491254	-0.36938763173386324	-0.6870765090824964	0.17075404435788635	0.43637100702985543
-1.4213718628522032	0.1624059073214264	-0.3847469301910005	-2.4516148321926594	0.908284941632872	-1.3666146417030138	-2.4678673575356083	0.7663697915141124	0.10743717178564254	0.854653740112493	-1.5076673639798934	0.20532994492559836	-0.15900126534051529	-0.9213079416649509	-0.5439597495490947	-0.47921581086797566	-1.9624222701469882	-0.28929271090108594	0.6944589109387928	-1.3605575383753588	1.0997194682456073	-1.2282649434625545	1.7835243446643314	-1.5377077847272465	0.012405156944930653	0.1468653253835778	-0.6525058579350228	-1.1221404225579976	0.0277297453266248	-1.5911120059543404	-1.2991738505706116	-0.4710846949547189	-0.6603576914876642	-3.0106396572752536	-1.585244506209121	-0.5876629949808674	-0.32881834332394483	-0.16771968529205425	0.48723678651583596	-0.5297549324977898	-0.15474795180018916	0.2943778371166172	-0.44896097455675665	0.13821902051562757	-1.3557357591137162	0.7982880279573427	-0.5637855599146704	-0.4752592620893822	0.15125143072281264	0.2683401758622762
-1.00624782754476	0.20864490970228183	-0.10083454045579786	-2.0886168626978217	0.17748527250831717	-1.0368532797385732	-2.4738512669996515	0.5537732525440949	0.6202909198336718	0.39406491254143344	-1.0288597990792137	0.17594617693763856	0.18940565156369316	-0.4956563637294249	-0.843484789262216	-0.6876731711156098	-1.7602006857861618	-0.7933600837738091	0.07237907720633932	-1.5306173506066991	0.5026938835523244	-1.1027781276793125	1.8219015263943366	-1.3001844339584951	0.25692121350536684	0.36176032434400623	-0.4306899659783231	-1.148886597635442	-0.39360827178079355	-2.0353215490343866	-1.1638462180044815	0.05533970397426265	-0.5424940128678378	-2.0221612323208458	-0.993161728715612	-0.15111249877289398	-0.6775325443864862	-0.2858879564829473	-0.005022051179830316	-0.6517302745236478	-0.05933014354796463	0.2317779204085978	-1.0395026923137387	0.17054962564912393	-1.7202282417490073	0.7145172172884855	-0.8285308300566757	-0.5002147224838626	0.003002864263862688	-0.25704301314398764
-0.2540568866602695	0.23685313433917443	-0.1523715253103054	-1.216855853191656	-0.4157472496576946	-0.053950675218777694	-1.8533202300526286	0.4873964705398482	0.8271167375352935	0.08493846468775328	-0.3546625027367795	0.2502613680029444	0.8497636449418773	-0.5812563876994717	-1.136913262840375	-0.4951013683941557	-1.2953841031271758	-1.3035008093636369	-0.5089199291505104	-1.0855056279761903	-0.11646357239081652	-0.20225096747661794	1.2826429644687465	-0.8533600695876065	0.5341287224102166	0.7310077407345767	0.19049614530973327	-0.5011815277744286	-0.8712069580559364	-1.6894949680652558	-0.4952675499414382	0.5283789014771011	-0.273813084933605	-0.6172716568709357	-0.45850777733989595	0.44219766154114126	-0.5370384352227563	-0.37128398350292785	-0.28515904446087026	-0.7710346144631453	-0.6203663045958885	0.11111381823589665	-0.9738821528944874	0.16047197871111865	-1.3422500844225047	-0.059468190334864016	-0.7291749045405973	-0.751298478581764	-0.05172474404863591	-0.7657885412981743
0.6798597528905648	0.3930034604944061	-0.5093941179887793	-0.13449293239083923	-0.36426847323334427	1.3714908001662163	-0.834936598429232	0.7575597015823591	0.9073579382222934	0.21633603653014435	0.24161314435654482	0.4552860176382838	1.6952495376392964	-1.2294161615704444	-1.0647160129303854	0.17746606442177393	-0.6912413304252479	-1.5277866118195542	-0.6408828604920864	-0.04969552654619661	-0.3926953964360947	1.000232000887561	0.5335228212167027	-0.2466631046382045	1.0196435673719364	1.3905692939938479	1.188453969619017	0.8532313376321252	-1.0088673358071771	-0.7158275522184439	0.6234598663242519	0.8595357817268682	0.23920676693816822	0.601134505425899	0.00039178037508312476	0.9913800411022478	0.22369446351471292	-0.25357946320885566	-0.11072935137996606	-0.6753379486385147	-1.546979293260617	0.17287201897538618	-0.24867799887665512	0.38220121966590903	-0.24681149257478363	-1.1510132892888136	-0.07760334708028803	-1.0009769782625224	0.2007202804382644	-0.8572495645269939
1.4752980435750596	0.758177752239583	-0.9185670636789719	0.7738977938845074	0.40542298139621835	2.6474998934754486	0.13576149530325707	1.2744020628319088	1.0792606363572121	0.6926478972036161	0.5485072939018799	0.7111361479286261	2.3727388058443166	-1.9811629355968339	-0.5062970460874241	1.099210762339445	-0.0891429263881974	-1.243156369672709	-0.2478618736322154	1.128699826657575	-0.24670447189522385	1.8237635703627164	0.00298064299960354	0.36753965664985	1.7109425401462959	2.214826276646028	2.1906363220088187	2.387457614338349	-0.6496826212517826	0.4555722108134045	1.7560783649523437	1.0433642533625065	0.8455452656300698	1.182842718104825	0.48702749254011735	1.2598890585248406	1.308069932058928	0.05809240376693408	0.431460625382869	-0.3001679969644796	-2.1996529342482636	0.5284943595095212	0.6971244598016288	0.9290565779434286	1.089754551105893	-1.912225052126699	0.8699771521964305	-0.9819679419176963	0.7792227141912086	-0.43050146841112275
1.802998982422691	1.2321689205486945	-1.0315982422799508	1.237159613186042	1.4644387267122436	3.136409513188693	0.6253429151685771	1.6721705437686272	1.400381051295905	1.1374043336730668	0.49490712157271827	0.8797708910199511	2.5068592733512363	-2.175221269904045	0.30835512855968344	1.8192359336960624	0.39094706105999144	-0.48148532437828345	0.37320777068795064	1.8289933882782659	0.10962116179053652	1.7930718767230116	-0.07565205635475833	0.7775985434540783	2.3645846695379165	2.8545614479297168	2.6526737371853515	3.3262050182191594	0.004808086108974627	1.3625272074972954	2.369834413506721	1.1210069337020319	1.2123592509502532	1.063261761271515	1.0526338801513548	1.1459433782119064	2.13993468416477	0.37810379241919573	0.9541402037787042	0.22740269982544245	-2.0107261452783987	1.0798455138653853	1.2396583211639771	1.5743285749183593	1.9917865567849213	-1.8197701319576938	1.5587382708776134	-0.6156142672045116	1.4491615408814469	0.22112501197515444
1.5195741028705474	1.5682610749571584	-0.6334210093903657	1.2345112515643877	2.154626682815282	2.567646014141617	0.4671289584441504	1.5290388773035848	1.6924776182405203	1.188229868642933	0.1556124378849594	0.8477615774324389	1.9549640314716845	-1.439515063288885	0.9494840139445992	1.9221242312527937	0.6847778458335188	0.43456183825800687	0.7723298321164815	1.660310442434395	0.3626792752647325	0.9359999172160786	0.22118912706222804	0.8340053431007891	2.623450338976364	2.936707407446565	2.214858882269385	3.1676048582115777	0.5315992287422484	1.7438040958028074	2.1714604911892965	1.1400152560020718	1.0607134818525592	0.562984046388416	1.5893385200107764	0.7649445770023213	2.2263870180089396	0.5017056029387978	1.0310270199499687	0.6850898124827518	-0.8883112207495703	1.5741389198749027	0.9750868521450575	1.8741912406372716	1.997961933289786	-0.8240395289567277	1.5293253561971645	-0.10544343719154146	1.8456065457821567	0.628915744463282
0.7731287555852567	1.5493494348449703	0.17460275711702272	0.9825754470598209	2.0186858715649847	1.2383170318678307	-0.1313835824263916	0.670852707923951	1.6538365357517737	0.7576396471390804	-0.30052964917820885	0.5920416591203379	0.936160170661431	-0.007880679909914133	1.091045459056867	1.2868039021164608	0.7983427627980246	1.0573386800132556	0.6630637352076589	0.7374882787290183	0.3331343546509235	-0.2346103664249055	0.5971492157521954	0.5571350245612834	2.2586380566458844	2.296573198759319	0.9855765640015836	2.039421759507189	0.5805537337002246	1.6379538059446295	1.2927755648151766	1.1390266957765842	0.3980777479979346	0.1589157893775139	1.8899425027088113	0.3823525129325926	1.4913004638029859	0.38515706740405714	0.5041492957553365	0.9100180245283055	0.6794679812593717	1.7571925787623242	-0.005116651025263714	1.4648216060216783	1.1645745272535835	0.5991405039635717	0.7715399439523188	0.19496488940432488	1.7006403016953182	0.5132618433695033
-0.060958521937965825	1.1701733050714145	0.9813565226972774	0.780352423958442	1.0937037190618402	-0.15171492739257855	-0.7163731792092084	-0.653112505184814	1.0875148660153515	0.08040199822275146	-0.6835751367364602	0.1911623593003199	-0.06627051842861949	1.3857143558435712	0.7430666381593887	0.1755842965944053	0.791420385735161	1.0882453503288523	0.11192213625240655	-0.36845120177219015	0.09017268425633802	-1.0499540032602308	0.7534845214176632	0.13827223544308292	1.356750022771337	1.0925512495932919	-0.47165810600846986	0.6249753551509746	0.11705758714412993	1.3039774860325806	0.20364167413422504	1.1511117453915574	-0.4390638665103393	0.17546831603625598	1.8234662636402499	0.24497539494184167	0.3448693543416016	0.1956005129604859	-0.388822934386693	0.8928567148330806	1.905444543506428	1.5255622142557081	-1.1617054868844348	0.3532775001486367	0.04423558965991949	1.740818827691791	-0.23082298642889618	0.05338219294920804	1.0194503561902895	0.004985050687109205
-0.5870376323550014	0.6707529637217248	1.2936086376648854	0.8134995527036902	-0.1271253027089761	-0.9321747506298287	-0.8798009748181312	-1.8655194154482913	0.08499622752307319	-0.46371030844132316	-0.8468626307229603	-0.22224216903777078	-0.5780311409039338	1.9821002071264664	0.24157878684395256	-0.9093040082007372	0.7351648191392847	0.5779942172966189	-0.5262431864988599	-0.9816211321725643	-0.1273976871789024	-1.1108517090036079	0.576872611090076	-0.18067411224555727	0.3101729003837969	-0.2678562879534375	-1.4691268240744566	-0.29411353468524526	-0.5571694070749695	1.027985907623768	-0.5816548684758212	1.1996238239135129	-0.9831988533541364	0.59145640382716	1.469523119866307	0.4282164055377599	-0.5686800640776057	0.18120719100224017	-1.16420233686343	0.7484680163632224	2.1908340236261576	0.9812860567951518	-1.8490676521634453	-1.014241671501039	-0.6607381857388775	2.101942406333583	-0.8103303314586293	-0.43846131454989695	0.0835849881101495	-0.4583495255175314
-0.6155649944846604	0.37606347447701816	0.8569429794078353	1.0465831034254156	-1.027072778325777	-0.8752149478550852	-0.5239398128143322	-2.3899577533019585	-0.9731191483773001	-0.6048281241364623	-0.7305967257037248	-0.5377049505268858	-0.4092895849790954	1.5138503799122418	0.0038957882891883467	-1.5100013848759037	0.6680147495625327	-0.09084563205927526	-0.8698922017353118	-0.7418917408754988	-0.11455552305395654	-0.5274452535982563	0.17386750824735628	-0.26678809980225554	-0.3989289046219626	-1.3395702363914663	-1.6316201617483033	-0.3514225635106175	-1.0163328785977777	0.9425206118015229	-0.8032508502715868	1.2740021807864863	-0.943128156910744	1.0786125010323326	1.0830907069583526	0.7993296311365151	-0.7809071877491708	0.4595548402635933	-1.4152013321396157	0.6010487010414655	1.4953238312426282	0.3591415405735433	-1.7201418518070093	-1.980620457939617	-0.5463778411264111	1.6873298500413163	-0.5672278235625703	-0.9022261726413199	-0.7201759243761149	-0.4872152701797025
-0.2665542809227804	0.4539405193422381	-0.14455416986432917	1.272042380567067	-1.2554153147878957	-0.31106978395715373	0.08400848829372606	-2.00724517513005	-1.6156740248338821	-0.3325283900213982	-0.38099304547892354	-0.7246577383007006	0.24655520307716147	0.394754002095939	0.22929197758470587	-1.4566057336080198	0.5794865622603881	-0.4387668338416565	-0.7753953364938957	0.18532357700902505	0.12598445872824976	0.18394385802405852	-0.25228535029661847	-0.17705737625203408	-0.48441936826230014	-1.8551324143053372	-1.1351085284183307	0.2000671256176366	-1.002150145434432	0.9675255965258234	-0.5669270063012108	1.3057868216072444	-0.399794906561086	1.2354479669924543	0.9029823887898365	1.111627949806568	-0.2912051241367718	0.8960179783568444	-1.0805062585859342	0.4864502834332033	0.3442688332971996	-0.1193467278690404	-0.9260278338576614	-2.0696326133402114	0.24376540762348028	0.9558242790758223	0.35875576095966677	-0.9433153745617514	-1.1274900538235733	-0.06700735406756556
0.11786702486458207	0.7803845732041749	-1.1628426017929367	1.2768977403841724	-0.9097138286093955	0.12844500270032327	0.5088708528665542	-0.999616571032154	-1.55597512797433	0.14490067268998627	0.06205309204407654	-0.8348592059045804	0.9527853424644815	-0.5610347619710951	0.7633221960835833	-0.9237594322692658	0.434034924324425	-0.1909429466164568	-0.41640901880122866	1.2441737910863777	0.3682700752369059	0.46912794703158733	-0.5719896091802792	-0.09860252470119577	-0.022298509574440444	-1.8185812671534105	-0.5703678081094679	0.7277650596050447	-0.5875027191215187	0.899739236785439	-0.2132684933122117	1.1821881584481333	0.2561546092342567	0.85729923468161	0.9553811576614203	1.1575446690392348	0.4545965663486361	1.181949239849671	-0.4728947341984509	0.3521637091337024	-0.5248754136864021	-0.36567096919502523	0.010958113262688071	-1.2843458448533103	1.1373569388627331	0.47325905497777	1.3894154577368107	-0.46008125969965086	-1.1287971422196226	0.41111745169217645
0.19859612733503232	1.0293798008073998	-1.6074331607510342	1.0068834465384404	-0.4050298678562918	-0.041159553578564406	0.46160784815437766	0.022039402419460286	-0.8625396131110961	0.5710750088331197	0.4166614045187127	-0.9470297849790399	1.310103615302261	-0.6978842264056365	1.2211979439823988	-0.2846761885268798	0.21688904022136643	0.5538195566490756	-0.13052569544725592	1.866534821241054	0.32111701860447806	0.11202697197661284	-0.8103970622087066	-0.19276374435641966	0.6126540679321651	-1.4410068409807268	-0.5167853410641268	0.7116332635127178	-0.10001487161860897	0.5833289950875683	-0.05574729550414237	0.8125207220737164	0.605028215107454	0.06898044209486005	1.0206491112473262	0.8793714748209174	0.8792651298991049	1.0678694467546188	-0.05586745707621468	0.14661700215189866	-0.631657110286532	-0.4425705732524824	0.5478568382162138	-0.1078207384561169	1.5366887277854568	0.5193200510784579	1.9076150028373464	0.2494525346513674	-0.9271827882319668	0.4574166000375062
-0.14018575409576695	0.9311244882802625	-1.2110557562770017	0.6101249472984867	-0.14775822245231793	-0.8245114219874528	0.010368445595740877	0.49896091946908017	0.08854953137445118	0.8008064145052878	0.5418149205233648	-1.0905791697476286	1.188598502048987	0.03729698714356881	1.2742278473535584	0.1223661816995282	-0.036066089829168486	1.3960745995261752	-0.15619099852916446	1.830573629932204	-0.14834695178849533	-0.6377569598637268	-1.0817952131778823	-0.4618722068852219	0.9926541794671092	-0.9828540539567725	-1.1223180721733068	0.11922609119655492	0.13219460029800775	0.04563231605162848	-0.17612305890804147	0.21384668286256953	0.4947707679413068	-0.7554969609013951	0.8066010116510454	0.3774484043520775	0.6624324382033905	0.5777466732488835	-0.1320722433768462	-0.09135561904474572	-0.02312062410942158	-0.48070148237255694	0.45048874634581065	0.7993210129665307	1.2258660934777108	0.9219689554558731	1.6688197591312937	0.6838105566012227	-0.7665455571008496	-0.0997937404201916
-0.7167419721358941	0.501680384142901	-0.19566839321170823	0.32836199133136446	-0.25851286310187416	-1.7539374906211953	-0.46267400694077454	0.2610292864056487	0.8467663807516584	0.8411526378240889	0.415082851901594	-1.2041856529881838	0.7609800307248833	1.0777090625147174	0.8855263428403606	0.15948811444560396	-0.2530461238133045	1.8943152459664627	-0.45893828236890294	1.3604107647062063	-0.8826705152499729	-1.2616580232833239	-1.4403507946130025	-0.7410130660767433	0.8957207207425605	-0.6149211315633399	-1.9890720642477966	-0.6057206342838349	0.022712140094066732	-0.4942293078775711	-0.40855266694457654	-0.45205439651525714	0.13598716606482225	-1.221783223282218	0.2012709625063615	-0.17125087724060875	-0.06384015429892523	0.030048961728088623	-0.6592836582264613	-0.23586545054009653	0.8192123943015559	-0.5654753270664218	-0.10936148185549788	1.0025977755576838	0.4987057012062494	1.2221403503051909	0.9347851365033086	0.5068069719892534	-0.7601941233419163	-0.9191678029856766
-1.1718998848381135	0.054651524215584314	0.8743446980169562	0.31374545468917114	-0.5336184243099872	-2.223415793157306	-0.5316974970164469	-0.40257758777347025	1.1478783145978153	0.77484607506254	0.15404872858370652	-1.1666808618345408	0.3292383541805122	1.6525642701704113	0.3230869922035293	-0.0999047139121067	-0.3793075514196623	1.8296006463372219	-0.7741448827375044	0.9139125571874219	-1.4938058155061473	-1.3405156167559942	-1.7786520905749714	-0.8215657638601813	0.4066665695909146	-0.3764964916063028	-2.451530718665438	-0.9133623712133954	-0.22167360581651605	-0.7548027979028332	-0.5019749993046823	-0.9404799495010786	-0.07629263564443751	-1.1402139762857568	-0.5981246520860362	-0.6194268215821812	-0.8381716833333861	-0.17230284741609483	-1.3072489886769199	-0.18354466163632466	1.3445364484673694	-0.6819853259766275	-0.7259599439559903	0.5289191942504149	-0.07800597708256754	1.0344507648711065	0.24486671463778914	-0.18630907032358218	-0.8384345683569938	-1.3502613201634985
-1.207009754409235	-0.03398091564938129	1.4511758005447308	0.5056572133265168	-0.6483803685628157	-1.911863216717123	-0.03576361056207762	-0.9749971874955795	1.0299920726017144	0.655360320489924	-0.04769369001051647	-0.8887270623160844	0.08075106900046937	1.3345461123703344	-0.05327266159184953	-0.48325329185972293	-0.4266924934857876	1.3026639374090754	-0.8289110059624519	0.8218661270505381	-1.5895975202420705	-0.8285878421783595	-1.8688480474443283	-0.6120968543691208	-0.19261543681956206	-0.22833708745948814	-2.0547951801631914	-0.5818762726737021	-0.2770082338318455	-0.5809869768800127	-0.32798400321443577	-1.0666003656082597	0.11675191439887067	-0.6109135644498339	-1.1970850365218852	-0.9148278759401467	-1.2125772713878065	0.1552259339736766	-1.694433411233221	0.01685232198629289	1.2993178612003178	-0.7552753212371195	-1.0541967358994906	-0.21475648227103422	-0.0918936301322663	0.33769136529386223	0.0022885565370968294	-0.9190221999103418	-0.8390254725148723	-0.9114683953389842
-0.7863884877593907	0.35922845194300884	1.3301445474235782	0.6631227003878741	-0.43011928518115766	-1.0028340566481235	0.7935790090688142	-1.073445421649152	0.7389398269960786	0.4667911935580636	-0.043944423717865486	-0.4046951746735894	-0.045545976776948514	0.3284650039650002	-0.06627034220184846	-0.8458603464543576	-0.47315066227385194	0.6169908800519207	-0.5707062248248225	1.0383877490980415	-1.0297257754633278	-0.04696810975148612	-1.527681493379715	-0.21316757250542798	-0.6465942867423755	-0.13335661091323953	-0.8941023761660792	0.1161147666915227	0.026848114950191803	-0.06946060178541615	0.018758967591593526	-0.8403793819002776	0.6151609530623862	0.06680086142753905	-1.285778838094642	-1.0977172241115916	-1.065095540157361	0.8049839835571436	-1.6268854029286084	0.1362779072596941	0.8446023850119492	-0.7445585175633744	-1.0147054504767383	-0.7630860907519321	0.4074780379366808	-0.5084094837154628	0.18091348090655665	-1.180777958469793	-0.6593037378866624	0.30570023621726544
-0.1721677250618998	0.9560353382267984	0.7291054739895324	0.5388873982764497	0.008294991653847944	-0.053842898960304746	1.4796556864328225	-0.6860736842140239	0.5075129614323514	0.16990683506710078	0.15877213988220665	0.1080996698159365	-0.2870742218520866	-0.6965085572747264	0.15106554983452086	-1.1204443054432802	-0.6000659134161552	0.05357959630775988	-0.2248583555102569	1.1769099604623041	-0.0467697851845084	0.5800496251334447	-0.7839369113070317	0.15200783078526894	-0.8932234991870394	-0.09388814371836629	0.4283129122396305	0.6326424471592987	0.5461193336196402	0.459981291104535	0.2928078013622647	-0.4896006283830336	1.0094850474662231	0.5853521649103386	-0.8777646148434353	-1.2479040392493106	-0.6615976124117603	1.2762462755714528	-1.180619765085315	-0.1061034464052004	0.3689984687208726	-0.7044241599288928	-0.7847686672894431	-0.9127705897848757	0.9458588692615666	-1.0197735690295895	0.36310134158966734	-0.8188890462859075	-0.34971356109249985	1.6219825424834702
0.23406241618735563	1.2296909027023781	0.08690244655139394	0.07656438617199027	0.36429951056007426	0.3884657081128805	1.6240897994099133	-0.1293249968294434	0.3788056196678357	-0.22327068454453855	0.394179072687193	0.4146958302797295	-0.836199895972265	-1.0975316492383733	0.2690991427469495	-1.2807152229713208	-0.8069391764675912	-0.291135727745311	-0.13091734478277975	0.8028170387397978	0.8549697200063859	0.8380889520051266	0.08505477099309906	0.2996184064192994	-1.058530650684496	-0.12613044316346042	1.2027366114463816	0.5704674737367192	0.9018010425409388	0.6455664756872117	0.2816497617995308	-0.33163146286150413	0.8779212595840786	0.794677577011218	-0.3129865823607715	-1.4205621344356831	-0.4312546466048781	1.1006245036287126	-0.5976954467560255	-0.826462931854615	0.16399338989356116	-0.7509938738603039	-0.6141876373685661	-0.8132874394438447	0.9824937130443034	-0.924677552272711	0.07483026624474547	-0.1716729735226072	-0.08001076878845108	2.1883024336003203
0.14444961559248884	0.7734605813612655	-0.2552229174316002	-0.512919920554179	0.3825705282997505	0.15974758358163121	1.1824636486420506	0.22105446674892687	0.20315722088191834	-0.6233813469683395	0.4473462289914342	0.3711534045705465	-1.6370543665499877	-0.7101636661612328	0.028289964369065102	-1.2870833923020262	-0.9718011018789131	-0.4974457966619946	-0.47506274213796373	-0.2246836068619251	1.1753313165969794	0.8522843680904199	0.6906941335007293	0.2185013602792734	-1.2990370443949864	-0.2123764722354559	1.088583150933254	-0.0146678162578399	0.750497056160645	0.31530498683533004	-0.03537955762001607	-0.5619881837735234	0.12090640194064316	0.7513675423042113	-0.008949364763067062	-1.604716387062926	-0.6273970029728319	0.17883751406901413	-0.10041091735404606	-1.8272799818003906	0.21470827552578092	-0.9500283679606234	-0.6228565934010337	-0.7790924864289596	0.33045357519941465	-0.34210109821946616	-0.8302321682010384	0.17844123769418796	-0.008984601696464586	1.5610546302723516
-0.4275388423836661	-0.375057863040174	-0.2553767231935654	-0.8634739316790073	0.04381615811872422	-0.4166020205875768	0.49971201311928704	0.21122445659534675	-0.19786175181537094	-0.9125905126764977	0.21602021437504304	0.03981566971653905	-2.3585606372199037	0.06178762561255529	-0.5456916856289558	-1.0886875414406798	-0.9038097512835744	-0.6779772030913989	-1.1183121110724894	-1.601622123030768	0.7107742655853102	0.9466170815140383	0.7603594024916687	0.07498345734246492	-1.6276984451383871	-0.28947773729893755	0.33413371604007347	-0.6633287937297337	0.05541010178523326	-0.3773280849608041	-0.4648946272365597	-1.1009256932509657	-0.9149574191130301	0.6435279189283339	-0.1430571223158531	-1.7200927246631952	-1.1262134702804205	-1.1083208681963959	0.23083657516367717	-2.6461141106298904	0.254489072552609	-1.216668904076565	-0.7295407634631473	-0.9856550962942333	-0.6708100440960502	0.3112218694877568	-2.0177894169441113	-0.135109538175612	-0.16053281928959895	0.03171317162200393
-1.1655318542666437	-1.6998091655816248	-0.12625914174684572	-0.6937338642512398	-0.4360309386163998	-0.757015857436493	0.07854738112978912	-0.007968018619064697	-0.8362776466531409	-1.0242047436740536	-0.19485499861355318	-0.318765174782705	-2.578054863082903	0.5714066843350644	-1.1448970810924353	-0.6906217009839855	-0.47057977014968994	-0.8350580624810024	-1.6559585020002838	-2.728165430136682	-0.3119864212520705	1.3510807149593997	0.3022189438301876	0.08596908002198815	-1.8674901789259202	-0.2946435429514782	-0.41194684619756367	-0.868056604073691	-0.8437427435028751	-1.0147463526605505	-0.7260234526863002	-1.6167277210072175	-1.6292580134803802	0.6568203502769911	-0.5133210193618297	-1.6516661945737583	-1.5130861869996426	-2.1059648110952702	0.4423223608398283	-2.802723963543273	0.022544572490126823	-1.3226493087908475	-0.7475081769237432	-1.2962335175082085	-1.3677355856734092	0.6022184838561561	-2.8628046911909566	-0.9343288495817661	-0.4013520063664366	-1.5307233054976634
-1.6377248391751709	-2.5093786486769103	-0.10759431168784504	-0.01915809216618922	-0.7849887053894707	-0.41978927404915817	0.23859746832778284	-0.1457907967507121	-1.4922663432078351	-0.9817831036258644	-0.5268929701006152	-0.3926496732930133	-2.0592956424535958	0.41915572790601796	-1.402424970930035	-0.21895104757523592	0.27969497906139534	-0.8473723445447654	-1.677501449770704	-3.0636335281497895	-1.3476880112595626	1.9853034812276444	-0.40398689996493636	0.35428104410310074	-1.7743658895051788	-0.23092980719426745	-0.5600148420122777	-0.4594318606921184	-1.4259835043306117	-1.157192542752892	-0.6356004048988284	-1.7304066885010316	-1.5577690508072002	0.8669491759421825	-0.6961770114190501	-1.309840562987436	-1.3953010807556112	-2.2833446196301	0.598227550469771	-2.099052882891949	-0.48954134740586847	-1.033816663215859	-0.5550747791973304	-1.3610152793866948	-1.2503371215452985	0.3465075288459467	-2.8508961318213535	-1.566699980851453	-0.5369525959672328	-2.227742412568426
-1.5564944719098661	-2.380834687084541	-0.2522095537977039	0.8127599024188003	-0.8844947412389687	0.5896793005531645	0.8988356858880241	-0.038948016187629435	-1.840332655984397	-0.8650683576900261	-0.5467666191648964	-0.022122109047109643	-0.9367802777182076	-0.25481448226149495	-1.1707386874815484	0.10069568144764678	1.0937208849463145	-0.598256831803799	-1.0486218768449738	-2.4571223599872694	-1.8317755092561927	2.4847668077008795	-0.9813471948281589	0.786535313874885	-1.2374317615410038	-0.18712291733953818	0.015964029740150324	0.26860431232138776	-1.32546017009191	-0.6279970682725105	-0.22634901117873232	-1.2755403604256188	-0.694779083501325	1.2103544565662987	-0.3911294510839671	-0.6934496788122447	-0.7128746820489591	-1.564533341320571	0.6896832333628451	-0.7724458177526259	-1.001317546208991	-0.2975077107852192	-0.20167384568154267	-0.9150999042983152	-0.3331005838274721	-0.3157687376363024	-1.915739151549841	-1.35424374914165	-0.45355138900781744	-1.7005765961977124
-0.9474620261929063	-1.4387818325448034	-0.3959168546459149	1.304785976639085	-0.8436733372578631	1.8103840195454648	1.6305627362146138	0.20136559867926196	-1.6798061378979465	-0.7374802051943297	-0.22530701799937058	0.6737997025678094	0.3244414890046406	-0.886995834637442	-0.6438518810891017	0.07141315546588654	1.624068759783043	-0.13220121975312182	-0.01555870130271936	-1.2410178108537109	-1.495733532438767	2.4515014144340666	-1.1743888814110095	1.1517709553769633	-0.4007740190776942	-0.27776126099458825	0.909956190476864	0.7803087356232818	-0.5797214681122445	0.3398483117529189	0.2773767572717901	-0.43427177411486156	0.48012749691473605	1.531329760619805	0.31194922658035695	0.07659643279653726	0.18319192550429508	-0.37337523560091174	0.6425606373597853	0.6128846800367732	-1.1487403549909383	0.6564504811438598	0.13002874230042966	-0.040666152618159444	0.818691607267356	-1.056913595935476	-0.48811844332074894	-0.11167118295200196	-0.19968778399091272	-0.3390137878371049
-0.12331625191338635	-0.2731289467377546	-0.32313191119943047	1.1080791287374336	-0.8837317919732534	2.61305661843561	1.943247230520591	0.28709852930436225	-1.0961701853927641	-0.60445441157839	0.22254519556355792	1.3446355682163906	1.1771068670759377	-0.9230780177527785	-0.22438311278684955	-0.31569441456359454	1.6232313963414295	0.30747853541607795	0.9454494063295543	-0.03078693765926498	-0.5136843166634432	1.7445538892595336	-0.9673237518158193	1.2371024282053305	0.39363817781609894	-0.5371902150717734	1.4907115990475694	0.690215905062132	0.38480839277945167	1.2072974425072827	0.6049766923101032	0.35758337402922524	1.3000407276874504	1.6667220795695137	0.9612287438505885	0.7825796678172583	0.7514067706855926	0.6347213204890673	0.41020893155466503	1.480166223678086	-0.7740482245546089	1.39623454817217	0.2710826856745551	0.8238566515253911	1.4503029033809027	-1.5867405210922776	0.7659134267881659	1.6497263609815167	0.05345754077358278	0.9990271395060238
0.5176339184288961	0.449586670589592	0.02084793728825073	0.2518047715568855	-1.1278649636605245	2.5901223216544516	1.6089392354243732	0.021684165936190908	-0.42414426602459815	-0.4417468025374919	0.4840294745090385	1.6161312665198022	1.2952937592279024	-0.2446743364884725	-0.22543653390848434	-0.8156022027374122	1.1034459690535092	0.4174530969072266	1.4321603376941106	0.6372524725218982	0.6068702836369958	0.5985787622804117	-0.5359286888037897	0.9901922199219351	0.8106164522312943	-0.8513001467590168	1.3585596214567959	0.029840372693382345	1.0264171312298997	1.442070503021804	0.6079369608336338	0.6883339935715346	1.3396413810582068	1.523447303422444	1.0661135888816216	1.1988678360455287	0.6309714114914962	0.973456018436891	0.060964269572384	1.5644802164259568	-0.07570741657459937	1.5264484587283005	0.20622890573396865	1.1582470056221528	1.1253902628359054	-1.7997638084237984	1.3344563150939206	3.0063356498220446	0.14479117234367375	1.5517116353330664
0.7372649259020078	0.41358449030867456	0.4555502956893971	-0.8461246803258905	-1.4653545454821366	1.7968195518381884	0.80856309922775	-0.4789230461289182	-0.028112023786555716	-0.2643086003815651	0.3874872311815756	1.3329939275781413	0.7457316851343884	0.7233909803870961	-0.6242364125123945	-1.0336483024555867	0.3542050566077724	0.06217821408215861	1.3650297435667142	0.6007261007171093	1.3252895159714475	-0.513098876728266	-0.08684285036422526	0.5528402950494613	0.732539531014829	-0.996314964658823	0.6274498976989308	-0.7991538287931329	1.0387813060443079	0.8579504817989461	0.34401937878851374	0.4504889160473896	0.6888867804764025	1.1194572687373692	0.4839148734693145	1.2081795138762095	-0.09544949585117186	0.5957966935457444	-0.225314861179597	1.042216413701387	0.5026865723039364	0.9440858014403796	0.099475011454915	0.7318305222082677	0.029943714817198343	-1.7615937842314522	1.123576469127039	3.219696950072443	0.053033094269374276	1.116355954111996
0.5913247205477489	-0.1696263232371007	0.697323670392997	-1.6048494231865058	-1.6009247179250823	0.6989608193962079	0.007058306951773367	-0.8054415951089796	-0.05328895384539016	-0.1616041863213888	0.057010514261556136	0.6763561362479713	-0.07263550793782883	1.3035470611146105	-1.0543689393125022	-0.6589676544990855	-0.2069368020409928	-0.5830488887801468	1.0127325736002166	0.12106624695421463	1.3793631101116588	-1.1703569085570955	0.2889571564191825	0.16969069772486325	0.32832735676214125	-0.7785975093612245	-0.1607264677938337	-1.3301169671484299	0.5433680817524357	-0.237115080591938	0.029798387785415305	-0.071131361450028	-0.1119927747774694	0.5777000891284104	-0.4250987618183126	0.8781731814871646	-0.9348234810593716	-0.13193990306036	-0.2592397417160693	0.3898300939350998	0.5709351740319782	-0.058052135286882724	0.18413979229821048	-0.19912293971050646	-1.1422559083909647	-1.5827633690991028	0.4451949815206905	2.236945134829294	-0.07072916075538947	0.11877932513239246
0.37031961240569256	-0.7432974866891293	0.592882732827771	-1.6122204585477975	-1.2584195970257563	-0.12372877071280046	-0.3532800446625476	-0.5275237739094313	-0.32764001042874613	-0.2480086392694138	-0.14805012103852777	0.06845872381983367	-0.6721049608997354	1.044364304692231	-1.05503187201381	0.3176408470947585	-0.26846040774678664	-1.1013453847297436	0.7851904563706167	-0.32696110933802963	0.9219209111087093	-1.2476171209746438	0.6450468074176033	0.039890821279394015	-0.0661619211123917	-0.18643441592583512	-0.41940135536909906	-1.351471331344358	-0.003297574638301078	-1.195806928333666	-0.1007184977549357	-0.37524359974452737	-0.4324195885040793	0.0764327603631016	-1.0102396583054196	0.44018809777243756	-1.2959809779727967	-0.7123584603710965	0.03445530727924579	0.0748107063255082	0.06473933348826647	-0.9242790603168436	0.5942457667074084	-1.0229377565386806	-1.6489620414484485	-1.3036050796217349	-0.2296292328891804	0.7388058010979686	0.0067496155117418525	-0.7195534527640448
0.3935711756523221	-0.8030462852499648	0.26051436551481416	-0.8626006749528564	-0.3904826273570431	-0.319756509487444	-0.13478899471102282	0.4684787102324829	-0.48755858271231844	-0.5527802809060349	0.11357927369028115	-0.0855947566085494	-0.7449430722900242	0.04611329424407754	-0.40866675311861156	1.5545148999333473	0.19618667860987465	-1.0919390928036063	0.9464216600570591	-0.3774858188909627	0.40334386332479455	-0.9454179203203422	1.0835184441307781	0.20918670709373127	-0.1696763192466467	0.5601239387637449	0.0769180175244189	-1.0049996169877566	-0.12026444117314253	-1.4121113077106888	0.061955546713002366	-0.07712254061704375	0.033558517736371626	-0.22870512422022654	-0.7765786882746738	0.16648380682969016	-0.8712705051298499	-0.8474640265195109	0.5685492221158992	0.28607831447238585	-0.7032871718036521	-1.138970958398597	1.2548500299581022	-1.1544050703518831	-1.190464314175662	-0.8830655990266372	-0.5668529347827757	-0.30788013115229396	0.44756595138735855	-0.8590327115233827
0.7960583910236833	-0.22781456846860812	0.013647247454981111	0.24326272144025016	0.7594190506865938	0.05883486652586523	0.4209480537109033	1.830156115994009	-0.23758607771624113	-0.9396967441040509	0.8930017397246961	0.34183061383341307	-0.2980238707705307	-1.0953262207526195	0.6722536077241851	2.5297000071202262	0.9145097656076323	-0.44641383809014956	1.4489445512847783	0.0025654350218312183	0.2767396299618253	-0.6089523278635082	1.6206766886621586	0.5616217425883291	0.07559269692386064	1.1152372073287822	1.0446144087009788	-0.6116094959147087	0.3811901798001977	-0.698904448844714	0.4472763354901792	0.8204024032698932	1.0697792305548368	-0.28134451871144234	0.2499559762595723	0.21208724367749462	0.1688747991803073	-0.5922093823812534	1.1571965409413703	0.8713034797474314	-1.2493422573585984	-0.5193280258542073	1.9078498020462318	-0.40776170453422134	-0.09684469726535784	-0.2840377406135941	-0.52429675474584	-0.2880221705885791	1.2281088668524418	-0.2402065464583039
1.4468957746760276	0.672299071496442	0.11551602415472402	1.1342525845700118	1.7883975266080636	0.6387773924146702	0.8654270444889955	2.908059742440504	0.4431253208523631	-1.1414181420386749	1.8667239260119486	1.1070613946136743	0.40726630630665445	-1.6825773765579266	1.6496537312875341	2.8359526662420915	1.474296435405677	0.554648185400318	1.9962349397591943	0.5228882786714665	0.7106352077824086	-0.4778047674449826	2.1243293011495457	0.8993548741397291	0.4979051640728289	1.2145064617285415	1.8909213286631834	-0.3863279893589494	1.28372650061198	0.5776407725006756	0.8628429727899515	1.9026285713594924	2.080965702151943	-0.16074112838562532	1.5066196535630259	0.5220366217978449	1.2944724231540092	-0.24519261171357362	1.6393181316130454	1.4978620905518494	-1.2334628019897922	0.6810601811212169	2.259154532203692	0.89355038109002	0.9130171151274606	0.4348699379449571	-0.29421837684324725	0.6719575932861023	2.136946374240829	0.7611212127344898
2.0454448131554464	1.3958050741525339	0.5550565088363988	1.3944514684868805	2.366443771100626	0.9882042126630228	0.8394422234967116	3.145666098635532	1.2941363969290913	-0.9128470707148855	2.523035359281088	1.7323361496696514	1.0441171087146779	-1.3716762133715574	1.9950261411735493	2.415758281542031	1.5583872955951121	1.405223826338246	2.2725746613516336	0.7904060204475918	1.4866640142430876	-0.5455968689384945	2.3730034459183544	1.049059256060068	0.8419485882342053	0.8491739743672236	2.109084589133553	-0.27797961730348175	2.1176687970368033	1.7011940505689376	1.1209363542424438	2.588523985689601	2.4725843236970277	-0.04812947123160767	2.250005202623974	0.871599261191144	1.9591734893475226	-0.08113002699560636	1.9635230147924525	1.9021056817917354	-0.6643391571292732	1.9189771415575783	2.154745814205227	2.1382346412660924	1.228707756452969	1.1110487773010924	-0.111628186252075	1.8238311085108596	2.882905221817606	1.6353877526328693
2.320570698070561	1.5841519346790112	1.027931327032683	0.9805957055045444	2.41025555604535	0.8787842148577039	0.29599394978786264	2.4288563055477246	1.9645137373256119	-0.209900584344153	2.504462432512765	1.7905368019092212	1.4033368011560738	-0.37781949154589234	1.5325252791034558	1.584971164005305	1.113775797109288	1.6953817896587444	2.1636388585523245	0.5841988752264763	2.1416671557788995	-0.6138050171686709	2.194525473492874	0.9332284089776764	0.9503285601607362	0.28386030777181903	1.5919692476346234	-0.054181292510982394	2.465899361371666	2.026912833069749	1.1484935296672587	2.4895182731308707	2.0140674352432946	-0.12767872931902882	2.040956476510957	1.0205630773887948	1.9314408366569487	-0.13470592659031727	2.1720549236187927	2.044555966383698	0.1386814887454532	2.663372347939787	1.6758269440704279	2.8164083531716493	0.7551931705895357	1.5667242557026584	-0.08088159974687571	2.329177572378509	3.24119381881369	2.0548495057732783
2.1929788278457227	1.2144765226967114	1.15254619210276	0.20667756381130323	2.088704316896307	0.3875012408726953	-0.48903076901756803	1.1553715313739803	2.2535226257578733	0.7363199363092903	1.864440824315661	1.15983479499119	1.4619273007250257	0.6952157307689284	0.5575629754502877	0.8292106820908318	0.36021963257198936	1.3725863868035428	1.8089210790851185	0.001042406552093093	2.259928454743675	-0.47864068352560485	1.5850801681942812	0.5826874076898723	0.8490083217403468	-0.10511286882783077	0.661744777831412	0.45163107643389744	2.2109609278261626	1.3605670022396188	1.0117892625581313	1.6492083825501012	0.955479940994352	-0.4708276111621829	1.022104667979145	0.8807968134396595	1.3957561597546422	-0.19411910781873984	2.307210350730697	2.073431926272918	0.7819985085876657	2.665845718129318	1.0939465185736263	2.8052552556491737	-0.04899796091286705	1.7239972343816738	-0.13391530954651285	1.8230040304218893	3.147776881543567	1.9964616001835205
1.7936484172647087	0.5432746076627237	0.766106455203288	-0.480217477262073	1.6735457989912614	-0.20211452163812718	-1.1120620667080259	-0.021562123399919426	2.2210725846609467	1.5194370228293332	1.0424386854676209	0.0922751536271387	1.3219364383211856	1.2675848908355933	-0.3507936333467418	0.5041696998479952	-0.3538316310788961	0.7619875004408322	1.4607682070536019	-0.618513949933323	1.729498044224073	-0.10181448925814171	0.7276636558064983	0.10616848672227268	0.6868234832445486	-0.07067265109804924	-0.1786737775234373	1.142896663700944	1.569843875450156	0.059671561289705057	0.8464247725344963	0.5112068866077895	-0.15914428841503692	-0.9754427057554754	-0.19953239913636972	0.5802883706473015	0.7730806456865338	0.0012408424288683339	2.3285867941663265	2.1470357606401254	1.0526262957390082	2.0455216020413163	0.7115617803387477	2.368026789175903	-0.5196381989430544	1.6527000217910162	-0.12427561310752655	0.6226656745276344	2.694274575690105	1.6397284898252615
1.3377754469716736	-0.11613230727503064	0.0745836831382882	-0.780304493905246	1.353097324547655	-0.6081378682544264	-1.3041572233371372	-0.596259953202538	2.0916532402359094	1.7822728835426407	0.5586999083161212	-0.938949104370472	1.0928095447353476	1.1478582603995384	-0.6983308989730159	0.6307193861639571	-0.7494730563321147	0.3317803845092912	1.2713302025385815	-0.9250542789905423	0.8040156059271579	0.35717894270499617	-0.09858574510239096	-0.3542039037447874	0.5915997383376288	0.34360487552011043	-0.5792781439920409	1.6788903748663369	0.9166812338797788	-1.2000911769325204	0.7465250469157003	-0.3579458756219452	-0.8388957616635337	-1.408048306493993	-0.9717239295547658	0.37437747391706905	0.40417131687938346	0.5180086832293884	2.119623542050118	2.2663084345571236	1.0130917138615185	1.161799864248697	0.6812933806952273	1.8971089960744463	-0.2689116432722975	1.5129666336784415	0.03322884118387609	-0.5394847583794933	2.0439510667772867	1.1729046664728089
0.9567338828000854	-0.593794951034114	-0.4678313104423202	-0.6985290807636505	1.1385606946907445	-0.7195794582610929	-1.0873702714263602	-0.48732497355823845	2.0359928473502062	1.4249880710042946	0.6387743813368559	-1.5106973252046838	0.8142458391982906	0.6109397002427525	-0.37909871720038657	0.9098643476254765	-0.7489869064414016	0.36757879415016204	1.1779794655004003	-0.7931849998416268	-0.061726953898742436	0.6582498553346359	-0.6557823492610335	-0.6652929976988343	0.5629911483806607	0.8305612309596394	-0.5304374350236792	1.700005205066365	0.5348566459992122	-1.8357794595557426	0.6932800417585965	-0.606370488660483	-0.9187088701139481	-1.5347155834792885	-1.0165786445166756	0.4620320944131143	0.3248392220055976	1.1314479263532535	1.58510307668286	2.2515115367596774	0.8876988977804444	0.3814117107877235	0.9105434045914435	1.6103943936435166	0.5388479161037752	1.4388813337791768	0.2850389903916429	-1.0428648897405346	1.3356227084780126	0.6764927702667783
0.6167078441329096	-0.9013749508943403	-0.47315763088353024	-0.48891893291219973	0.9121418129532853	-0.6247486965052855	-0.7320431359676556	-0.016596898212114474	2.0087560713083983	0.6610101429268492	1.0421499779659236	-1.4710320709526898	0.4676204548865	0.16103011569910952	0.2848624965129206	0.9381504862154394	-0.4746099271434273	0.7815013086365371	0.9749646312706538	-0.39604352716999747	-0.49134503970309074	0.6505394311626572	-0.8480961578543365	-0.7422791095769773	0.4847019511866899	1.0177428769858474	-0.29791122671977793	1.085712928052252	0.47098628538140863	-1.680921104950314	0.5748387531946122	-0.27953181893497037	-0.5928337249485869	-1.2635317891142157	-0.5618005396056094	0.8352141734832775	0.2840350290044073	1.4535296540438858	0.7607330523329745	1.8802777503041666	0.8475308309708971	-0.10404067543410223	1.1110316679754244	1.4254799425585476	1.307437559655374	1.4531880614480932	0.4725765955806221	-0.7804119589616543	0.6378413527895841	0.15194220758252758
0.18369983436822931	-1.1179699588826684	0.09757202919038747	-0.43905851424109676	0.5599585709098766	-0.5036883245302713	-0.5567324202698729	0.3647384847201413	1.7759244026633352	-0.11489881817163339	1.2318782290363732	-0.9858329286057432	0.04697845947533399	0.16543376953645555	0.7851051143317787	0.47843296428947435	-0.13722307030062922	1.1840355966462088	0.5099851720676853	-0.07538572027195295	-0.4030442091626958	0.3701834520966368	-0.7380135032724496	-0.5827875492472692	0.23969175935811685	0.7046220270268807	-0.18479523308849058	0.049061603926570364	0.5716281758274988	-1.0266582385694092	0.2849504333807383	0.2560720087245499	-0.21755907644498348	-0.7057793063992601	-0.11299015747373875	1.2694405805913929	-0.02411896194503818	1.1980213723447994	-0.1614094215436387	1.0790398975773792	0.8677997307777225	-0.3121500022240469	0.9709649896382535	1.0862476119263376	1.4336447430137427	1.47259958490435	0.44340330877846246	-0.1653679678386913	-0.030557103997791133	-0.37377187901202924
-0.41864272552577186	-1.2550117351545795	0.8912820181843911	-0.6500758508100899	0.08025311764909264	-0.47988810831325546	-0.7113725541501474	0.3877804469450438	1.1159822763237877	-0.5577773309717953	0.7752796720902344	-0.40345613240384365	-0.3841821062057224	0.6165344326348533	0.7782761186817702	-0.3857834661498484	0.09909004931555022	1.1612155545408334	-0.1554649477808823	-0.09957218763750572	-0.0322729894914798	0.004259065164583356	-0.4876788824392321	-0.27958897769573327	-0.1698657829638948	-0.017079049123043793	-0.3096358167737952	-0.9975448517416966	0.6452207236408378	-0.3790282591717659	-0.17056528428398046	0.5791334942485302	-0.043960371083775235	-0.11187668475608141	-0.05507529211398167	1.4651915352310751	-0.6936948888635719	0.3917373009153783	-0.9256067759272423	0.019404451004113147	0.7636935877666311	-0.37187906207540145	0.35482581243545164	0.4215897542598834	0.73340466802787	1.38769541829842	0.15858501671168534	0.2273849000625415	-0.648314964595836	-0.7934615906507013
-1.085966802608703	-1.2308441322502424	1.3950291799667274	-0.9627853217916565	-0.40918678884578236	-0.5409410421403886	-1.0857130652653466	0.09687953882111207	0.039524712244964066	-0.553575450451953	-0.31111819784463585	-0.03923121740169078	-0.7058069994042366	1.1703178086505006	0.30770438489314017	-1.3010288931589367	0.19061976448839862	0.5595316721109531	-0.7564915286149969	-0.4754265612483356	0.2411060787273496	-0.24217666685490885	-0.2720315916882555	0.009402614949244922	-0.5980377989254356	-0.8323079069345001	-0.5540002243201027	-1.6952846087991873	0.6101991339396796	-0.1152150469420199	-0.6416283169148798	0.4834862044014957	-0.07095652197198273	0.27772725381077984	-0.3816410423325496	1.243052442472958	-1.5016812540772202	-0.62127347552786	-1.3638063927932706	-0.957448652220915	0.36704767899515467	-0.39473962245540356	-0.587158303345375	-0.4758175145735411	-0.4291785957675217	1.1451526925479292	-0.2720827769458799	0.09731293146163174	-1.1612111268940555	-0.9782126141549089
-1.5513686759463579	-0.9724058463306943	1.278803940895394	-1.075659444103632	-0.7557517175138083	-0.5750370859363203	-1.394730078692681	-0.26358507987142515	-1.149364966948877	-0.24380130958848828	-1.5309535605037508	-0.015188798642383556	-0.817036029615827	1.4094206799615605	-0.24895530263500748	-1.8558723456779869	0.19426431621790302	-0.41586442854407407	-1.0072699606463247	-0.9407315891389174	0.14077601565224165	-0.2779846690769225	-0.20888057483495817	0.13493298653062114	-0.8489852574381778	-1.403140465868643	-0.6921807940677736	-1.9201213461439897	0.5197100875284049	-0.27192684848114274	-0.9109294362224543	0.07841627902386386	-0.10523060505322135	0.3665520565728279	-0.7397473173351514	0.6581178351301393	-2.0373194524740623	-1.387362938896831	-1.495235162072653	-1.5380964641614672	-0.3024043639619994	-0.41435481590105405	-1.4739694837022488	-1.288593094537472	-1.3943348188746156	0.7680733683626216	-0.6419860216180437	-0.39020475862901655	-1.5016380868267767	-0.8957203266217701
-1.5479905635407722	-0.5385622347102569	0.6055623083746706	-0.768342336796856	-0.8731651404353798	-0.48171140423573733	-1.3750600186425987	-0.48321013472922675	-2.0111424743546453	0.10242566646959303	-2.229055138497444	-0.23707172458451845	-0.7131754258124107	1.1313607918531297	-0.45928568475992476	-1.8161808982911585	0.1885768788682119	-1.345082848490017	-0.819477247295463	-1.1401062330436578	-0.34206641444134234	-0.17203041261977098	-0.32547335732271193	0.03915071246571695	-0.8176274980931239	-1.5588672471937812	-0.5829986647601226	-1.7739616764193775	0.46222829179804736	-0.588833505549441	-0.8380858683319241	-0.3287655671843969	0.04017327777611866	0.2310367379228243	-0.736064882481309	-0.04169338216504609	-1.9704334469103588	-1.6172789800418634	-1.4979208171912353	-1.6180507168511493	-1.0102230084512647	-0.4190967492729788	-1.895225004815516	-1.6944548843589242	-1.6562889841899473	0.31129483557392645	-0.7496228096850008	-0.7767960399387479	-1.640831223095666	-0.6710734368228835
-1.0079326826570718	-0.13400321119072045	-0.23537848407660647	-0.07477702062789547	-0.7821508713213531	-0.26558119218223375	-0.9591301578893565	-0.5412248108766509	-2.2434241262017096	0.2685100023564912	-2.0441880943869406	-0.49625106475746195	-0.4981926378236191	0.4642889064507476	-0.14276023068184973	-1.2439734551591244	0.20156261961227487	-1.8644243832051985	-0.3857175320924896	-0.8629705615015939	-0.963674742998427	-0.09558165761627536	-0.5592269807844308	-0.20825970622417622	-0.5674122331776391	-1.3528169292442183	-0.2742747220501913	-1.4260623991088734	0.43707649075959903	-0.744988186894216	-0.4740748799323014	-0.46940035481862885	0.3703760211411904	0.030675982300850866	-0.260819125546122	-0.5774056438600782	-1.2693087439573814	-1.337512495213459	-1.5696554104773215	-1.3434344592795378	-1.450209394174875	-0.4209391462863141	-1.6500434287742793	-1.5921109273768395	-1.1922851142869626	-0.19301486309971916	-0.4932734645967798	-0.6932771855283396	-1.6256823379220586	-0.517569267028301
-0.1520598075982697	0.023173834288354882	-0.8135720997547204	0.7123436597093524	-0.5711927540681326	-0.042582459132819606	-0.3164523812640201	-0.5703583078718294	-1.8728829000167302	0.2042495410093738	-1.1695639988317974	-0.6139273675657371	-0.3163518066114462	-0.2511739016259386	0.5080136203819934	-0.44247527253764296	0.1933336637173725	-1.8699350643252555	-0.05438029969760496	-0.18224909748414175	-1.3974842250669683	-0.20973738116098156	-0.7859325736920555	-0.45560961036503256	-0.28297053710151565	-0.9668490570379442	0.04568627650478036	-0.9580636389375826	0.3184525256227162	-0.5999114770906373	-0.058214896871525645	-0.3014138362312461	0.688637719686983	-0.12712023673493889	0.4146078047534957	-0.8035618560895544	-0.2219584714999225	-0.8224065853976756	-1.7784439924165414	-0.9921386143401356	-1.4511496099722327	-0.4806612407039399	-0.8802921172319191	-1.161550350981651	-0.4459946745314521	-0.7400251612157511	0.08451181821882309	-0.1526604530097203	-1.5610657693543692	-0.5796636069215617
0.6072855625105009	-0.1172144181277017	-0.9493426915474655	1.2079046778532794	-0.3226310099288802	0.04137642863228375	0.25627363456394553	-0.6847596565822818	-1.2259971410234145	0.017873994090973965	-0.22789841728778823	-0.5378387658264139	-0.25065358065894594	-0.7099769482305178	1.0703739358976279	0.22334357985895636	0.0946742771217644	-1.5229131026035145	-0.08059251884710067	0.5973823005285255	-1.4402504973669397	-0.569904950176359	-0.8724245087318521	-0.5757553813952643	-0.131560115931014	-0.5540774385686985	0.19321499401975237	-0.3446540615252057	-0.05562401849567552	-0.26810674025619974	0.1166488671684727	-0.02738448830076208	0.740447559202247	-0.2615057942166488	0.8313230158293321	-0.7653555004072397	0.7431138623385396	-0.369227247312376	-2.010729490431611	-0.7859665189784676	-1.0921235121008517	-0.6588622795483762	-0.007189027435120042	-0.7210958790950587	0.010958881882211552	-1.3006249518424036	0.8151348309303614	0.45944045450094917	-1.5411726709444211	-0.8143492089435405
0.9008869498539861	-0.36333327701263607	-0.8055325166851107	1.159879676658742	-0.06955406033049845	-0.08581375965110066	0.5169358114324338	-0.8403049828213888	-0.6988483940722421	-0.12094986571788466	0.15684703651196524	-0.34898690377939345	-0.26475387580829995	-0.8375346086768449	1.1931268960836476	0.5167883923746738	-0.13630529440512706	-1.0792204837212482	-0.4371751690401844	1.1417332664587767	-1.1244837431916896	-1.0950705788167125	-0.7445797782010669	-0.5615496959254939	-0.13811984329089672	-0.14564643128355556	0.11006181304584073	0.4291855741477111	-0.7378044625522577	0.006419014223995229	-0.10703493496612278	0.056220788889577364	0.40700397892863216	-0.4750486957859293	0.6744695912852562	-0.6240564025083752	1.305001661601607	-0.08740842678576738	-2.053879200690141	-0.7666801469066034	-0.6395081484468838	-0.9378385017578892	0.5038946906326321	-0.49937656872611935	-0.1101806000498908	-1.768567707737966	1.4709705645846112	0.6745306780987922	-1.5774870478482914	-1.0162230405522816
0.6258255371403085	-0.39817963561862957	-0.7270034551667107	0.5878867015066108	0.18654986596421558	-0.37415987253261884	0.4122416029004693	-0.8612963742259637	-0.492770370980215	-0.08647920598311111	-0.21189428312033032	-0.1961172461804115	-0.23586480280059133	-0.8020003102659388	0.8423248176228205	0.42517520762338157	-0.4822071652728504	-0.6894713864071811	-0.8319832051178861	1.2983038780739031	-0.6775855570600396	-1.6058311066804172	-0.4425417864219762	-0.5350550789512492	-0.1703374175483062	0.31400232754274643	-0.12574967910973792	1.2395167550326291	-1.5870357367540877	0.05881261312910538	-0.6335388047718907	-0.2329124614546644	-0.20013614499721952	-0.8305147615909229	-0.00527118305667144	-0.5232140024729368	1.401099986291898	0.1451642954539942	-1.752245796401582	-0.8134754853814331	-0.3518997164281097	-1.1946320325185789	0.4138343107450098	-0.4972723838144926	-0.6257928226504592	-1.9740405187981784	1.852914068528043	0.28469350015072364	-1.5818867098718645	-0.9785897365011029
0.009108180545559052	-0.019903334007072164	-0.9607542065639286	-0.24683792482064576	0.42420251319952523	-0.6907158610386007	0.08419742124673885	-0.6175941479059365	-0.5058080145887233	0.15161390131024163	-0.9806607332523062	-0.20895859535793174	-0.05940014119137342	-0.8519734101530111	0.3183274648518507	0.12300277284405166	-0.8755221304830613	-0.3247366985651881	-0.9278168845953939	1.1725170255923352	-0.36835435882940953	-1.9033819326147157	-0.12238485231099272	-0.6521494741982028	-0.04848234974158677	0.8463627046895742	-0.38771155862830486	1.8218509040639905	-2.3193021047437288	-0.07333984674927076	-1.1552688157996227	-0.8372559408543586	-0.8141145930449187	-1.2521983441540772	-0.8359283688080315	-0.5022586014261806	1.1969130502477632	0.5351691985651271	-1.1256710609103766	-0.7729928584931282	-0.29713891463271486	-1.268166138174967	-0.15391325833817412	-0.534489468615857	-1.0406345996314659	-1.7787261560185144	1.8656942870509055	-0.5116711088669019	-1.4289454547065352	-0.6692597720578403
-0.5342181829831287	0.6716742529628243	-1.4679082978894025	-1.0067856636853727	0.5725028275396525	-0.9110174617092868	-0.24358372748872242	-0.19663641308925717	-0.45293816055556274	0.5366680925259301	-1.5165837220588427	-0.43571842864424803	0.24926471634697808	-1.1080201047422678	0.031697356117133375	-0.15807536118873544	-1.2327348363628585	0.1268066755661298	-0.6081663412388713	1.0220415807320538	-0.34560368536987024	-1.853226744166067	0.019053499519092073	-0.9642768826742766	0.29920075273586016	1.3452275719041777	-0.5999814244620322	1.9242048276170913	-2.6657741021897223	-0.20189454999781897	-1.3399949818410837	-1.4915133612122067	-1.200330038493868	-1.5414781338756467	-1.3888120845440943	-0.5137209429394296	0.9234205120708417	1.1557376301133728	-0.370168367227987	-0.5954359457254348	-0.31648586353902625	-1.0820653031120835	-0.8031852174204427	-0.4275111961054926	-0.9352319045580738	-1.1912499968722026	1.5510504259852633	-1.2543199156621145	-1.0630422762410232	-0.2794591582089894
-0.6596877945298764	1.2955524098623434	-1.9585686440735823	-1.4613540953282962	0.5388985516819931	-0.9907354750529573	-0.4158381104008363	0.09581866688353655	-0.11888423959459986	0.9580801689134637	-1.3750320537044431	-0.8231091306159313	0.5333815380723396	-1.4592685400403378	0.19417305633074264	-0.2685790116788029	-1.4838401942743966	0.6850448653419	-0.09110691641363922	1.0499314467917007	-0.5659266234299677	-1.443314600756188	-0.12971837892185303	-1.341706634495744	0.7514063074515234	1.601362587642627	-0.764028860062258	1.5010911588319846	-2.5296127384182	-0.1626899406305656	-1.0484679739053542	-1.8821811696339745	-1.3157295385702679	-1.5073581708660992	-1.4618234516422728	-0.5102535130974395	0.7139890040670026	1.8288810205812107	0.2542857302831	-0.37568735109785273	-0.1627583636800413	-0.7269209708935982	-1.128214445502901	-0.1488334767708088	-0.29631978354974586	-0.4085288630447844	1.0614920604097215	-1.5351782561443341	-0.574733392250963	-0.0975555124254639
-0.3040871485922582	1.4232210500609164	-2.10922867327177	-1.5723667132203123	0.27772921847701176	-0.9656380033485691	-0.4317380624063318	-0.060565871000888394	0.4479976266783094	1.2774293155210186	-0.6267377862993178	-1.2337881977326888	0.5779489425351798	-1.6344570579889837	0.6423143771004763	-0.2125826094095453	-1.5806195691841578	1.1787539522347283	0.2016277672635101	1.24617064792487	-0.8419335273004136	-0.7949534880813843	-0.49312155261196516	-1.5289877050508889	1.04731484673805	1.4411883025518222	-0.9018843598212041	0.7842073409321443	-2.0332780661115555	0.03414450705278742	-0.4372832652093939	-1.8284712814656177	-1.32072185438446	-1.1171856116908918	-1.180475529164469	-0.512337553724339	0.5532183553999431	2.204293557394146	0.5690959761233012	-0.2766775212887133	0.28807832500263997	-0.423368693517527	-0.9780452710309063	0.1558629049092998	0.44923726083472815	0.2671021080224807	0.581868088601379	-1.2526295456674987	-0.18025211619391632	-0.29497665408192647
0.28324820820180746	0.8704427399605967	-1.791556158920397	-1.4467463295148073	-0.154905959163065	-0.8878592969399325	-0.41724926012497543	-0.7324516914623912	0.9447949604103926	1.3498920668039656	0.18944451116933284	-1.4888579372299418	0.24873094686899522	-1.3935699075165444	0.9236585182938418	-0.11996975843964452	-1.4911219765273604	1.3153124170130746	-0.06317346181778663	1.3900275929435457	-0.9666657653886227	-0.11609242766276484	-0.8122129696386758	-1.3104156568052356	0.9497732450694233	0.879424965455777	-0.9818045627152565	0.15324130917170248	-1.4280756158148036	0.20116485041869586	0.1292206241894277	-1.3759728902014499	-1.434546694694637	-0.5468721874197215	-0.8621873273987517	-0.5908695099404049	0.352139096881261	1.9839627239395805	0.5628972953146512	-0.4013002130573904	0.9066902751146598	-0.3736501041758505	-0.5429277539494026	0.29396848659024766	0.7233606469600062	0.5920008406592734	0.2349406130827998	-0.6412528467701385	-0.0982677941433764	-0.7836916193608073
0.702173225662713	-0.1596647819547665	-1.1452543977284417	-1.2168428168576735	-0.6078638232043557	-0.758541352275399	-0.5131238535662624	-1.6126186989502718	1.0180098379511107	1.0648963052851477	0.4500035516409399	-1.425561156560525	-0.40319674623009244	-0.7067079235470969	0.5976159932984271	-0.1449237002637134	-1.2006447173640467	0.8787183864004062	-0.8805989684038625	1.2102194162280342	-0.8316270761674166	0.39217481981581936	-0.7779370563752134	-0.6765671723754197	0.4112860850150331	0.16390657239650336	-0.9071721532158551	-0.11115459218055211	-0.9351110865342774	0.12143242314553528	0.30817745129087964	-0.7573006293827164	-1.7421216827166515	-0.07910002442031679	-0.7643738860133799	-0.7792921361389352	0.06777705578629103	1.1331706920014804	0.375739228018824	-0.7128475666413507	1.3599069621515654	-0.600986387449549	-0.2010377756046277	0.18201520578806865	0.20560594869990953	0.5148126754572128	0.022755568748570345	-0.0854797003500775	-0.3926997722864614	-1.2558845104802625
0.6484423434859298	-1.1886477239699385	-0.4550896376549324	-0.9499366669816772	-0.9060913060563904	-0.5198184376735827	-0.7617924175400816	-2.1663511494256014	0.5123279930742046	0.41227759185760365	-0.11260409043775645	-0.959387600122214	-1.1432444756333509	0.20000763939903282	-0.44466422132993105	-0.35417702164891046	-0.7300531915488303	-0.08888765848744486	-1.8798628509647035	0.5887679633175578	-0.4721052946822747	0.6353844513768311	-0.22803244560573843	0.1307762298260007	-0.36853684836421857	-0.33825898121141157	-0.5911630206658994	-0.00922320582723612	-0.6295106031716764	-0.26927102916384943	0.00023735866032226474	-0.2554498981587341	-2.098940286894577	0.08641387679239686	-0.9096227658777752	-0.9987693153708185	-0.23797345464479505	-0.07357633525630136	0.20876691421009602	-1.0612804824167907	1.312942165844312	-0.9001661234223834	-0.23135028604653834	-0.09836492406459642	-0.9247964269743977	0.18230823399089693	-0.15845798805843037	0.12885316017224552	-0.8879191201624891	-1.383424890958532
0.09103591712576424	-1.755988583470496	0.0597244023540955	-0.6491199199701994	-0.9416605470560035	-0.11956670393831872	-1.0707738452102162	-1.9665528318821934	-0.41409413352528907	-0.46238654557888614	-1.2264529605365886	-0.13156037012254995	-1.6666278065251448	0.9612477453396846	-1.8563199444715275	-0.6716062675818915	-0.1594433526577002	-1.2626057774834065	-2.5444187300799803	-0.334390314659569	-0.025597245485911996	0.6727918171559724	0.7177109774866056	0.7417919286774546	-1.0353622894083947	-0.35104117935902224	-0.05846903120941404	0.20189613077844426	-0.43955880764616484	-0.8098378254525217	-0.5843680130178304	-0.05520457405824378	-2.211733838186145	-0.02727536500332372	-1.1061894326850403	-1.0772342474004246	-0.44436817796625433	-1.2054301432774979	0.22341843120392832	-1.2902324355951686	0.6515868152310553	-0.9535491195123176	-0.598377979927621	-0.3839455395544956	-2.0828460758970206	-0.1871728464270569	-0.43436027262929566	-0.045981767943966495	-1.230953631303788	-1.0380668066807974
-0.720341762906294	-1.692507853659189	0.3789797648554795	-0.32409951473061266	-0.7266187827695098	0.4016671537495436	-1.2726751712641298	-0.9891238439723311	-1.3842941397347566	-1.272400875537641	-2.275759661201879	0.8829594444736375	-1.7577026992968792	1.2772001980115602	-2.9984052839900395	-0.9136928389436442	0.37008426585916543	-2.1976084432525558	-2.5332633647018628	-1.2272666745606908	0.3593441420078777	0.6701653839541178	1.6863917020179195	0.8798896944230125	-1.2681979146788511	0.13854617650682002	0.5189281095643495	0.22190879308123265	-0.24426605397238435	-1.2102235225452806	-1.0624294715570868	-0.16260702156383658	-1.8451511645837533	-0.1936695784677344	-1.1265542994839415	-0.8675125140576251	-0.4763320993058451	-1.9200592090827873	0.48031276244434995	-1.341015892129913	-0.42225062601777535	-0.5485806194792905	-0.9700500952880964	-0.5735154889997538	-2.6435916261873182	-0.4659412142085738	-0.8502486002468483	-0.45466414710048614	-1.0864230260085097	-0.3794047738027236
-1.406707903797551	-1.1912019811501768	0.6445631118619026	-0.050887897165162836	-0.3775806713417041	0.8795561393914743	-1.2346829582173355	0.3458575832170792	-2.0319390860221516	-1.7030632923526028	-2.722746098557902	1.8223192009388254	-1.4010282421171774	1.0791619578082718	-3.298080665147795	-0.8987832751518678	0.6958189018922516	-2.5759075945412735	-1.8874335160041202	-1.7545137567306024	0.6047945266289432	0.7732709268600364	2.246915415714127	0.5372184331188131	-0.9513482373602872	0.8613407850020021	0.9004348543851629	-0.05402795621369034	0.014888648187889703	-1.2463335960972224	-1.1265848489055532	-0.42481210014364923	-1.009975585466601	-0.15535344364227263	-0.8929614845215097	-0.38089953311537444	-0.37412529323408367	-2.132407708858625	0.9273293856328075	-1.277012404165473	-1.484245306203284	0.24931486756317192	-0.9651215500148941	-0.7043888765194314	-2.331263202504471	-0.6887254822325204	-1.3185351711352367	-0.8817113713933503	-0.3571809421074432	0.24642059478719555
-1.666746741343436	-0.6404791101418242	0.9975439839781699	0.048681312803850366	-0.04760847929896748	1.094389665597317	-0.9401943184607865	1.4267219482075129	-2.2016851640071504	-1.5798951430335884	-2.4476468596917975	2.4287829388128386	-0.7803083054582143	0.5574352683843086	-2.5824500246161555	-0.5678930432349448	0.7050205008597872	-2.3732448783491313	-0.9874070692049887	-1.7604564140377297	0.7310640965844437	0.9805951415406876	2.1583940025320576	-0.01517848801364498	-0.23254476477158242	1.4150511612077292	0.927874903107426	-0.45810673016824144	0.29142149453888566	-0.9081867003792544	-0.738711533549316	-0.626186135440697	0.0049241277348397155	0.17366088978033636	-0.5281837711982054	0.17526832975690973	-0.2663985030744248	-2.000020456366721	1.4184402394851647	-1.2154576679436238	-2.111346931722449	1.097216489506214	-0.4554962942634519	-0.8955867311317393	-1.3731270272917468	-0.977776545255822	-1.6557617345723954	-1.1776841006102077	0.7101506049654542	0.5226509397642386
-1.4176750059205998	-0.35054342858777726	1.4284873593227985	-0.0965688604957467	0.1498785778174165	0.9081473931438189	-0.4905240331293606	1.8268002327062867	-1.991096770682474	-0.9897303014773271	-1.7724060508364456	2.5456244127256573	-0.16987489439089387	0.039380235906721954	-1.1831534424591734	-0.041968269870510416	0.40112841190850235	-1.8383347416255087	-0.2993537608794958	-1.330175001461243	0.8215652998242752	1.1132598675012315	1.5137368150116217	-0.39349441022340864	0.5592839528112057	1.4883973026315658	0.6418560746073236	-0.6944611568295581	0.4813683082915662	-0.3929604796228852	-0.1384569098181056	-0.6023828107797783	0.7894877265629827	0.6284353099557866	-0.24494154064475157	0.5056492073331998	-0.26644598044611895	-1.7532742066218483	1.7484535317673378	-1.2233418318649045	-2.098198626635124	1.565929295939053	0.3020920060034674	-1.2083127831373128	-0.32563821141668226	-1.3831468442412558	-1.6903288852155631	-1.290596568326591	1.6199100417934724	0.3463504985395561
-0.8052942515802832	-0.36736738626672605	1.7622369561694917	-0.41320849965710793	0.18456281297595872	0.37905976028391586	-0.03429030272234631	1.546398675378251	-1.628126997191381	-0.26088430279054997	-1.1742275354237601	2.1731990582215297	0.21398206700811723	-0.20531876051265013	0.2498584482858621	0.427940743266919	-0.07936661447676255	-1.3068585995426305	-0.08799979376008629	-0.7039351946283392	0.9513269905178978	0.9261603124219859	0.6815349139848368	-0.33653936283163083	1.0831665041316323	1.0236772554970028	0.27124766697631514	-0.5901626756851733	0.5106810554209356	0.0470259440261952	0.3338838466867094	-0.3149023047308825	1.0596719249219246	0.9032667025208213	-0.17280163933902595	0.4206524817486091	-0.3759853738076243	-1.5086037169472364	1.707780438003493	-1.2580419651046064	-1.5419097081872455	1.4077476338790158	0.8166251732698515	-1.5482216727675429	0.29694711680429076	-1.773687717023872	-1.3726327766678212	-1.2192821815212107	1.888724119383435	-0.1310132500506664
-0.10276580302941646	-0.49040660484282206	1.7872670904897188	-0.6826614803260579	0.10662582783629493	-0.23577882223091998	0.31844064837590996	0.9595970783259625	-1.2931454418751143	0.20840490862921496	-0.9198836313333973	1.4573122332212434	0.31539927628712705	-0.11546060418518776	1.1079063706499421	0.5980325479519663	-0.5194768826924978	-0.9829742875281384	-0.28540956554469477	-0.12120506939782773	1.1228630037444955	0.30241653857617795	0.08063646652917149	0.14149670934429912	1.147313822232193	0.22746694384750582	0.09105271976920318	-0.25055855832327656	0.38807800650027263	0.2830083573863031	0.4717729164027108	0.14326054477363742	0.8310121720460953	0.7775246647390245	-0.26113502706469377	-0.01817352450038179	-0.4766725670259674	-1.2067610418972226	1.1639405686343627	-1.1963201305895204	-0.7589216503679183	0.7264129842220248	0.7033685514402875	-1.7022381025577273	0.3362777710562299	-1.8818864461685922	-0.8149787146110495	-0.9637554561768539	1.3293235442105975	-0.6145210372278616
0.42738434974068285	-0.45618930705297356	1.4252541164744112	-0.6597811863363396	0.010520296975032654	-0.6102177582356444	0.5362025693562663	0.5178278981039368	-1.017874985178419	0.17931657149207822	-0.8957287798161134	0.619803194500602	0.2414856843193038	0.14149395268148585	1.1384498858208831	0.3781272025851612	-0.7226878005457539	-0.8352095516495773	-0.5866753721284813	0.29215998104716984	1.2473946531801494	-0.6048863677836955	-0.06702053232162172	0.7741924092697142	0.7824246422469328	-0.5616018446870328	0.24045994873156512	0.010294815594948888	0.18598496875004575	0.3808354242592697	0.32787755222234966	0.6034947277581008	0.40121615642639563	0.2922973277727427	-0.3274050127283435	-0.5135947833731355	-0.4205455527994755	-0.7157918415089418	0.1498101633785269	-0.9280407856679393	-0.09883544939212192	-0.06895599110821722	-0.02505526441331171	-1.4906868450140263	0.04391515241881432	-1.4869660363389408	-0.2344028794300872	-0.5276523831375507	0.18403061487995387	-0.8408761910080577
0.6342913996879801	-0.1375150317841841	0.8069035465689334	-0.2401988420433984	-0.013792589492153073	-0.5399535037380813	0.6413821463015335	0.43233227831426985	-0.7177747253476698	-0.28413729110476743	-0.7467439531628726	-0.12903813863912061	0.17307394601067394	0.28743640043184693	0.5355556871798277	-0.10635955377695093	-0.6090907711979862	-0.66614067376667	-0.6850865628421776	0.5283890040738272	1.185499302362589	-1.4058225419366062	0.1527168926996155	1.21650612142034	0.20126226017404533	-1.056270305918044	0.6260738673535499	-0.08382972687662124	-0.02438322248550714	0.5167245887105946	0.14535185875097867	0.9045086354555856	0.15199115906420793	-0.25698712361396153	-0.20309426235996017	-0.713646322595368	-0.15152464408534883	-0.007992440744096484	-1.0949327260207475	-0.4443106717165244	0.2293331457139579	-0.5060706729006026	-0.9349633457859989	-0.915819423792115	-0.13976997970982802	-0.605366540582933	0.16416670620626328	0.03965368312018359	-0.9855816938877698	-0.7072397106557801
0.5099721856382889	0.3847093021865201	0.19464429690653165	0.4455123219460359	0.07405092293457288	-0.07295321082889974	0.6555963951489034	0.5619626143384073	-0.3071636520562754	-0.8537023591783315	-0.19961377617303686	-0.6528819692268092	0.24380252375108505	0.11611726454208209	-0.22667223142752105	-0.5842664536753412	-0.25187602176867185	-0.2923943858547665	-0.4735784946700969	0.6199441533730088	0.8299577844900837	-1.691054983193161	0.4344820705581183	1.2485071135908894	-0.32253814395341207	-1.1478857015559303	0.9792150834935418	-0.5386334160431422	-0.2215574438344325	0.81093169334276	0.15194042495042565	0.9609384493416229	0.3015732249793774	-0.5141387955388976	0.1418969127143595	-0.4439471799043766	0.23683605582081627	0.7399559438436606	-2.1831289504123084	0.14352153090777892	0.22702957807617033	-0.3388026360569767	-1.4494751373064751	-0.18410764273990876	0.0888707998636642	0.46236109438954004	0.2896932280614586	0.6201317206366354	-1.601553663334557	-0.2941579408300298
0.16148485632973508	0.909672813089668	-0.18930296690876453	1.0938304745461591	0.23531049312334	0.5118699097850639	0.5728454082007527	0.5728042330259812	0.20733128181765909	-1.1361907593792069	0.6887709172942101	-0.9053157940679851	0.46097908640331714	-0.37045895111482735	-0.6929916047966473	-0.8038947804437253	0.16852534772415886	0.2996304946546197	-0.08045850739668758	0.5664035824792061	0.18840581111379284	-1.3030293562163264	0.46894375520835285	0.8811295636593669	-0.5895569980277976	-0.9210279363277061	1.0304623619347288	-1.056288525295606	-0.42297119621094853	1.2143262624179856	0.37445932485926614	0.7895559649085904	0.7716449250601023	-0.30562013239097247	0.5901090157319047	0.166123691773034	0.5557285677123451	1.2184918075280118	-2.7425659545240126	0.6655517512484459	0.05404518029170966	0.29944264742528526	-1.2436781279705078	0.42261387502174524	0.6963155485269655	1.2823628973359271	0.19240019912948822	1.064978959746518	-1.391940056727161	0.2031284273844259
-0.24631642387424546	1.2761884470803042	-0.3009265863254655	1.4210144671773448	0.3529319872102381	0.873712271127526	0.3907632543441528	0.23429558731507755	0.7248077370826842	-0.9059030919523692	1.5487451540165684	-0.9080759797240684	0.7118598229394364	-0.9541873178210829	-0.665963121347695	-0.688990765326554	0.46791475145679784	0.9306854276072196	0.26355449372033085	0.3379089781136457	-0.5829254467086533	-0.4685390845519711	0.1349908219159819	0.31352286559677756	-0.5584045529710819	-0.5727840671206138	0.6848029778195599	-1.2366762987798636	-0.6277139626815511	1.5389371456048142	0.6162033374632964	0.48949485877389404	1.253961884303163	0.24285347527181872	0.980570635329614	0.7547275565015957	0.6515955826183462	1.1917980099958756	-2.6071882035349776	0.9902273393864037	-0.09260352890840444	0.9771440487624714	-0.47851261271254186	0.7311235970555181	1.3646232910930685	1.5448074489935757	0.011804481453926683	1.2733256007643703	-0.5405606365897688	0.5783101657228663
-0.5534448923111166	1.464131876289121	-0.27883901166259173	1.3601473444871104	0.27720416628167766	0.824140170294215	0.1736940302778888	-0.37746996099946506	1.124837316085402	-0.2227973188248586	1.9629586412838886	-0.7175142654890231	0.8462356206434588	-1.3269428409986692	-0.25163142890689033	-0.3788379420495411	0.5602700200870673	1.3479324225015266	0.4114238607912863	-0.048870779099783566	-1.2238726186060003	0.3234221808944255	-0.45251818154683066	-0.2068668974679225	-0.34339842724966785	-0.2999383404431412	0.08242259495161973	-0.86624550333846	-0.7699546403055703	1.6089068188795403	0.6184936945573352	0.19486455697311167	1.4271024946349482	0.8024170828860414	1.2364089476271372	0.9558225422316415	0.5183633492564456	0.693501484757914	-1.9199073236217192	1.0900133521619808	-0.08830576428812784	1.2316739368165774	0.3009435764496992	0.7743619200729925	1.7424334540500221	1.2518927800365445	-0.10792107334901847	1.2464774135831762	0.42772086487009897	0.7016495220467636
-0.6600441557789817	1.5703553709307154	-0.31774280561206986	1.1198107046627248	-0.08700635398835739	0.44907285321895674	0.08156877464336432	-0.9199878953523973	1.3441968555263244	0.6301973627434927	1.77253748160531	-0.4015542108084853	0.781643895434149	-1.2746261636425396	0.2833250728099776	-0.11901838292864256	0.498787299627727	1.3981517470963554	0.3984409722261898	-0.4589437127570076	-1.4833696886366867	0.6396805501002956	-1.0502422349672975	-0.5175772503318746	-0.1339569716398182	-0.21491713007600557	-0.49052976276206606	-0.07786887537464052	-0.7345619739544206	1.4118723751534512	0.28720739503222836	0.026009888333403123	1.1742780233892443	1.0792268014294004	1.4138218836749228	0.6369996935072928	0.30820781144180653	0.06008776881938524	-1.0655740253714323	1.0364704130798856	0.0778042555676871	0.8562023469634309	0.5425118781958403	0.7294022980601568	1.704786809638	0.7035590838932299	-0.07732769898266295	1.0683180969883506	0.9577990153502028	0.569408923273229
-0.5628169291502979	1.6975671806765764	-0.5099820739501199	1.049428008360577	-0.6894074630693138	0.05568935895927906	0.31223031138643914	-1.0327397907698588	1.392450811968862	1.3344463579880346	1.1924704398266157	-0.03299272223745913	0.5654164343896472	-0.8062169198381949	0.717564603012246	-0.07346080841588754	0.4316740343790927	1.1356442036016845	0.3905703918980466	-0.6561414594691932	-1.2495018330974046	0.4057079620325121	-1.4535159150179149	-0.5899844096860966	-0.08094462105107746	-0.31719422636738176	-0.7777892556799412	0.7384718893596247	-0.43512722610956056	1.1271169511736059	-0.19098298763559335	0.057034642430370236	0.655843413692508	1.018121830131563	1.6373362249737677	-0.009060386763196574	0.22957085604185104	-0.2430865116277924	-0.4561335343024842	0.9373253933463044	0.33588905280426284	0.029296231350969464	0.07985372125288986	0.7508531608021388	1.4363050781799949	0.2901840810719631	0.1290243226521365	0.8271882325861213	0.783283958262303	0.31038925492983216
-0.35623882530897866	1.8575844749405315	-0.7735671983056227	1.3911754721727456	-1.3042027197265538	-0.027561295811824295	0.9689658519223388	-0.6061719799270182	1.3086982837878494	1.7137259130895617	0.6553267789939683	0.3090126179157525	0.3536280744874019	-0.14656364556261234	0.9942599440221781	-0.19092549299026057	0.4987822313690247	0.7967674257203217	0.5349898849117902	-0.4275034749753746	-0.6265348078374874	-0.028844626978566986	-1.601154782904208	-0.4903101728947697	-0.21183354565626497	-0.5137194986557165	-0.7011035232740905	1.205486317356925	0.10064983724884366	0.9995663034963966	-0.4453159976400707	0.3008717484374989	0.19153018811885628	0.8204981430402633	1.9766435418984385	-0.5805380547566525	0.4006973366648286	0.0961156715129209	-0.29380192724843	0.8658264131908098	0.605847273684481	-0.7912514468125658	-0.7368262031072319	0.8388052279573661	1.2847317941887193	0.239085048464572	0.4922645071197003	0.5491262842397907	0.06334202480112058	0.1434246806768545
-0.1870198273175635	1.9655324056284378	-0.9167369458090611	2.0853243187822206	-1.6106807174557323	0.3262451678965417	1.935160548134795	0.12484092066454197	1.1176685128153507	1.7894965327367502	0.5086915592252538	0.5403476341879192	0.3160459354490915	0.4043793620158685	1.184426936224658	-0.2301403106705561	0.7316085133819046	0.6641109429667819	0.8320246474136442	0.25783294291099174	0.09160617298307774	-0.13017448018948222	-1.5604072791356631	-0.3095925416593896	-0.4228766354158319	-0.669196974175054	-0.3932898143092785	1.2048817272881247	0.706926360321257	1.1482168054011725	-0.17998804509622818	0.7034575849483324	0.037206139615473144	0.7648494640261798	2.363686005626388	-0.7169188338070009	0.7575329900704562	1.0266854590091177	-0.46443311036344614	0.8308154755493733	0.8549840896103871	-1.1436974484020037	-1.2709201418289562	0.8511442616603014	1.4952910257773027	0.49208997252282044	0.9582796032016551	0.2046532443911054	-0.7364701644086337	0.2812953128139892
-0.17364326999256302	1.918173049617256	-0.7873830869842776	2.769592688970306	-1.3703104102789703	0.9394020443957954	2.858301943316078	0.7255856684486942	0.8378805760179486	1.6967660698074314	0.794868158593342	0.5819389399380018	0.521529742440669	0.6572434836305711	1.347984416989934	0.060459928376549274	1.0195457623276656	0.9099091304856043	1.1225016273209816	1.1715083979478775	0.5498566578584808	0.4252252682175061	-1.431858966339174	-0.12243528975224904	-0.5547901696978312	-0.6692623186988447	-0.10803376575014594	0.9187257877232143	1.1454650958926467	1.4535486547385428	0.5807812899397281	1.1438211468667927	0.2109088481243618	0.96898892853894	2.615232930555523	-0.3262158548611085	1.0772779042634821	2.1368947552072215	-0.6340423340481086	0.7999414346010544	1.1096814746626817	-0.8387899522343538	-1.0360623584014066	0.6497529271040624	2.0170041545021458	0.7918519312652608	1.420608743118403	-0.2156412482439486	-1.1336786264407006	0.8034754379180014
-0.3322303290252294	1.6811976929099817	-0.3960022866081325	2.9866414957133016	-0.6065709280324204	1.4168626489281715	3.2904870073955337	0.8364115894028528	0.5336842229118487	1.5432551655439317	1.2674499488753654	0.37847622924068464	0.8744648895229712	0.6427840894145324	1.4208997942593342	0.728119355944797	1.1677968654488682	1.510280527513315	1.1945066814626288	1.9045196113245793	0.5036323947178334	1.4795340589338024	-1.2661528650786844	0.011834893844503567	-0.5073378474901921	-0.47980030537343393	-0.07204202308923711	0.6461605213126715	1.2257138826196323	1.617352842092614	1.4439708459052527	1.4510233621708886	0.48679718711331427	1.2803353102891666	2.545827799957804	0.35204646179050825	1.1027245007683768	2.8746555089281394	-0.48556334284266317	0.7478801236465419	1.4191693691165146	-0.07195623750107592	-0.03796684555079398	0.25626233025428446	2.518293791935802	0.8997792757509423	1.7048961093432469	-0.6294075204093521	-0.903203149239237	1.5624759006822468
-0.558931616745472	1.3117679827639697	0.0762684876722166	2.4721223252625295	0.34043916330242424	1.3775038180070085	2.9301040493245596	0.3880174468906465	0.3453035922060473	1.324343414120129	1.6122349969510144	-0.07631479194585263	1.1485150193375815	0.5701347699479608	1.2312597269474974	1.5247011557389845	1.0174337763936367	2.267439079342059	0.9293198724286248	2.0730706326817123	-0.05396608956216675	2.455407890221088	-1.0557669742438485	0.03950016354050897	-0.31789124641908145	-0.17775915482368362	-0.36769832053589396	0.5499630722868455	0.9047773371246037	1.3655050340519546	1.853679998097605	1.4543368311062599	0.559728352301323	1.3863194090326978	2.0909876382274666	0.8858927336966419	0.6910756887037195	2.853134490089833	0.06457422430355005	0.6865487834764159	1.796759060832078	0.6930403534745877	1.2157679282355227	-0.12020119298247922	2.6028981777398137	0.7748868468716621	1.6022551659856745	-0.87309887977936	-0.17319896713814883	2.204042327385847
-0.6907522934007907	0.9062107824324502	0.3888007314253793	1.3367347699477705	0.9586041977599011	0.6933321919619387	1.826783174893112	-0.3759747960152216	0.43581438698211444	0.9509096614535814	1.687677394866381	-0.7130714754155923	1.109449956895775	0.657972555676816	0.6421964282183448	2.0236756230395554	0.5575240023539076	2.9101594847832133	0.3865689737455634	1.5329387856021433	-0.8776248190438386	2.7318591415560607	-0.78844076398546	-0.0673923811366381	-0.14431614468203244	0.07376879109327934	-0.9011002472204611	0.5381714532032917	0.307125286472146	0.6576854610991828	1.4373170444234302	1.0658276754385858	0.26685975334532797	1.0687366495347383	1.3566254484339433	0.9077404709696103	-0.09796927046656176	2.058253544309268	0.8171184403544708	0.6538279804725273	2.1755869341158505	0.9971077687453799	2.0449878993744828	-0.21951283925709544	2.0806329589160755	0.5803069005133417	0.9694792437680049	-0.8053125424962961	0.6964648658434707	2.333448489341811
-0.6135871822578128	0.5290362053003932	0.3936821014242574	0.021686157560756824	0.8565830056820548	-0.4068847842785279	0.4110532168174903	-1.0607994849960554	0.8663098361790887	0.3551670420861525	1.5981055242893696	-1.3721389902620802	0.6626995965778407	0.9523479503815636	-0.2863341928912716	1.8868038293300726	-0.041593807263326794	3.207814288810789	-0.22097349764676674	0.4705911574270051	-1.578370467380704	2.084454819312698	-0.49408987750299493	-0.26395676750239017	-0.15234499547357022	0.11264869075615311	-1.4540831883608696	0.37414761558434706	-0.3414884897615936	-0.24517805924703082	0.2731635796580847	0.36011669315231476	-0.28578073436014606	0.40932993206796314	0.5651621083508751	0.3376622245096385	-1.01808642191006	0.8412063292992022	1.4369594552014995	0.6737016154265022	2.4094321832610244	0.653674492079067	2.03907266382085	0.06863164646392689	1.1117383666517304	0.5224826052776476	-0.14769301095801	-0.42682567062451493	1.3519059368793536	1.7608284842353528
-0.345883094094501	0.19025738713577228	0.126973134612204	-0.9461673041745359	0.03588589987370251	-1.4351208984591781	-0.6968783257180134	-1.3419226422126533	1.491483747926765	-0.4170983487601859	1.5562954696001412	-1.8224878360844305	-0.06280164906887321	1.2625947464066234	-1.2522237047254352	1.1080989046225733	-0.5024847793880448	3.04457803875909	-0.6366237764070667	-0.6858736700939111	-1.8019634826031579	0.8760237538081613	-0.2309821967883548	-0.40737316684034053	-0.3778486560840585	-0.10945296690151508	-1.779631041106225	-0.0776952240311689	-0.8185724123820803	-0.9138404340847094	-1.102132448287374	-0.40841573199950665	-0.7797507733020292	-0.2205510160391457	-0.062045493193105705	-0.5553342564635021	-1.7402508733975335	-0.28598973175442005	1.6863569467178217	0.7248968367956511	2.328042865345403	-0.1437264933167188	1.3120334515540308	0.5998738239839982	0.12825818891972346	0.6599363772590796	-1.4563867079984876	0.08750507521888429	1.6354177312531546	0.6751657625001528
-0.03385454955246878	-0.1135900063486469	-0.2170265630944945	-1.2447802207647247	-1.0469120006511894	-1.8925640874539382	-1.010031490309432	-1.1077606663080082	1.9814902036801492	-1.2013088741769349	1.662943246042209	-1.8311758540176775	-0.7555837166119768	1.2741320294630956	-1.8425600988588742	0.06187615022840448	-0.5876906329183411	2.4381622879480487	-0.6808067410771712	-1.4816563347630947	-1.390210944548078	-0.15573576012582246	-0.02383156596716522	-0.30514905510386614	-0.6652288374814531	-0.46079826373354765	-1.6954099835108596	-0.6768120751236418	-0.9865398478840751	-1.0083961127410577	-1.9689926668245092	-0.8951048383714151	-0.889136396448392	-0.3991674004226369	-0.4109081256757252	-1.2887013444675777	-1.9897324595704946	-0.9204559113506648	1.5754870033272692	0.7485765738493282	1.8280703472660946	-0.9333583557333183	0.40558680255438523	1.0588643138133487	-0.41889588592767485	0.841641857849406	-2.4941363905385976	0.4885834261080489	1.6157666698062445	-0.3944498502709776
0.1481690683111469	-0.3445053864313872	-0.4059276771334429	-0.9138156403201987	-1.7051954203180208	-1.5332695927037778	-0.4486510054453665	-0.4664378029123686	1.9955200101128743	-1.796819671702476	1.793542754047525	-1.2735787078312817	-1.0791372629075262	0.7764625648070831	-1.7746671921631867	-0.6967000387028491	-0.23801118955624553	1.5189313356442309	-0.3201544808402364	-1.6494273943072857	-0.4510646562202377	-0.38679922355091373	0.177478663254715	0.16477032272002584	-0.743635674741445	-0.6737026726266805	-1.1481856989772385	-1.058299745118326	-0.8187488153254892	-0.49909922417827474	-1.8278031584498204	-0.8437695477965393	-0.5003218829071971	0.037258252991606906	-0.5109830540477592	-1.424650980157973	-1.6572762612909941	-0.9489375866699694	1.3260125125247628	0.6937733454171929	0.9562710427005989	-1.2488648318827331	-0.08113568779198581	1.1780437237636132	-0.3287108786528346	0.8308441604816271	-2.832749786590826	0.621253695510655	1.4678920713381887	-0.8510487387925725
0.1285113426929514	-0.42177764485521463	-0.3047438171640938	-0.2914256430258344	-1.4265712201393865	-0.4991563308488304	0.6001893072979617	0.3423899676829341	1.4106210354120554	-2.0719923756061536	1.6909611482661921	-0.23556539792695821	-0.8637346752862767	-0.14424098531651205	-1.090588484356185	-0.7639803356725263	0.3806730115638094	0.49143100606591184	0.33483852589881224	-1.207708911119876	0.6886796317015361	0.2593223941440879	0.46008416998185325	0.9331199450189369	-0.4093459385797667	-0.49909144955516693	-0.23913986719813257	-0.8902830400654548	-0.3797656778012501	0.29231230985388534	-0.690394020786414	-0.26313568146355415	0.19799202181766243	0.8402854375949124	-0.4926796352193506	-0.8123382092028344	-0.8462766255802212	-0.5544375250910403	1.1836031219791314	0.566596423191059	-0.06559386836834404	-0.8819079111516025	0.12376681016837662	0.9286834995348683	0.23041963623354095	0.5189508747199039	-2.306392599960439	0.5327198228003527	1.31374856710924	-0.39239377214127014
0.00603760275079099	-0.2934312429826874	0.05345203003716601	0.21222295198770064	-0.21152341425326462	0.7462899171069884	1.48371660867802	1.0501053026454468	0.4426381914310737	-2.01604306298557	1.190805107906369	0.9633485145870614	-0.21849759495579668	-1.0910250995195006	-0.16445353753331526	-0.14158174960653624	0.9553834094737345	-0.4125652283553581	1.08259967997207	-0.40899916445369416	1.6201284475255153	1.2400983266945595	0.8460196749037062	1.7146679670211995	0.30363360768052916	0.11262105008624905	0.79488785550116	-0.14752317214805452	0.20883591265424944	0.8630068982219766	0.914288040712827	0.5212837728554154	0.815985863682684	1.4750239776767873	-0.5009098761732206	0.31635155074791915	0.15660554115549605	-0.07385714092835542	1.22650944717814	0.4411967589541652	-0.9051463516783375	0.004526421118693847	0.8203324165277541	0.5371039810419064	0.8200578720773853	0.05427637356043174	-1.1247302574473181	0.4299506686387433	1.1484860682495104	0.7683635871867602
-0.0018567969347942192	-0.025062462199128367	0.4947130358529473	0.3508203256933204	1.382718839686678	1.6495408733020815	1.6382728354849003	1.429300103140418	-0.4506441838529431	-1.710877576542012	0.3940705814503926	1.8732118613552196	0.5136391378732454	-1.5557874719828721	0.501567095584031	0.7570361633545377	1.1893782705415028	-0.9914494080348369	1.701001585046165	0.40721474605425984	2.0168927661265506	1.7498740996217823	1.2137768851257842	2.1270553634497595	1.0950394402001369	0.9298720539892553	1.6479940552463557	0.8148215070039753	0.7969294862256628	0.8132474807284404	2.223893690642911	1.0098163000054545	0.9945198961991984	1.4580478498854264	-0.6163373775054009	1.4521887159428857	0.9793956492384307	0.19222321519889368	1.3163618063088887	0.4148130634410324	-1.260413513914782	0.9720386955967263	1.5094021823727901	0.31093491843709775	0.9861991489605353	-0.2324764978278691	0.21353229312037256	0.5107670402629917	0.8962924289000326	1.9902621495943928
0.29425992340029156	0.18212949360110506	0.8030377277044696	0.14323016038044378	2.5472027265061565	1.840963725693109	0.8973047901012043	1.341264216750431	-0.846008456853202	-1.2596565281993035	-0.36230847272634303	2.1201728917593012	0.9446206627663895	-1.2250634421489948	0.5753988166839531	1.357205579507271	0.9586929837209983	-1.1380207665399935	2.0144773181877946	0.9614797486511693	1.7625861906503488	1.2711366965166069	1.3340082220066953	1.9018131206967746	1.5585523581225524	1.5377018707711931	2.0508546438713067	1.4629962085680335	1.2330231227191184	0.07798316199608318	2.6491749811840775	0.8163650937472652	0.6243566334890459	0.6852699130864844	-0.8211779925854173	2.0656306546102154	1.3047956217737673	0.1122012127057733	1.2256555692511493	0.5302886305794545	-1.01648763607395	1.5514289102237664	1.74201479068654	0.40670161500407503	0.5164880352350099	-0.06920567502704414	1.1723193730036485	0.7974667236628377	0.5330291483641957	2.5717823974738305
0.9103036496263932	0.08812583404182019	0.830200737061492	-0.20210285668838188	2.701007025868285	1.3083401276662985	-0.42281172311474335	0.7873058560790881	-0.6341343898587528	-0.7352514789651694	-0.7291690831975972	1.6146384307395136	0.8677208266902506	-0.201239013718734	0.09930974571879149	1.272140454232462	0.37111277764967004	-0.8894565275763004	1.9479913366666999	1.1126387285059538	0.995922682875616	-0.05366874881858202	1.0261998440335127	1.0593672950394433	1.4449984978265014	1.5791900198139595	1.881213884291874	1.4325482090520607	1.4035853010104005	-1.0280717596748081	2.07016030371652	-0.062120932410523154	-0.08234812505630595	-0.47602444078860257	-1.019307636112926	1.8837754827081068	1.0053347120057246	-0.25227012585584285	0.8391208399164861	0.7186154035628375	-0.33288287263382704	1.492788394863072	1.3985194300079768	0.7158145891537174	-0.4465898485034471	0.5232341441800549	1.4532751956667398	1.1069652994630956	0.1606974928312709	2.1734856206719204
1.6449290060543524	-0.42257484215294044	0.5606507300843656	-0.46408254643740016	1.8440609383568118	0.3821829978422501	-1.7051580895708813	-0.047136300647623114	-0.10386035135144737	-0.18353859850951207	-0.5998508378337986	0.6306034219914959	0.38227676832743696	1.0135921502250314	-0.5357934345122186	0.5272767568219505	-0.30594586263665174	-0.4315025398830889	1.55529575568498	0.8592472398443534	0.05778678778148536	-1.489512337434749	0.333578319113872	-0.07322775825544639	0.8534133866683059	0.9939724778692763	1.2255289896356816	0.7767205974317691	1.280152494781676	-1.9761281530245165	0.8616883784828583	-1.1802534508893494	-0.7121768336696194	-1.4031680953366574	-1.096529380135899	1.0379860571203752	0.2134064859727331	-0.7140239795849553	0.2682470547083549	0.8091564214195186	0.40122088920554105	0.8798978465044704	0.7202387788890805	0.9540798311831753	-1.4934965266513813	1.1875353124703374	1.131001252042435	1.1872594359892195	-0.03982594787089393	1.0181003396958457
2.1728080196905033	-1.226218545570596	0.10771899202177164	-0.5569889409359674	0.5500657018124349	-0.45492248001738594	-2.3739789607977495	-0.8120024473332219	0.24258415264840527	0.3378160484267245	-0.20108643039430457	-0.3176349547557315	-0.16875063729307516	1.7813438261157484	-0.8373595190087915	-0.4792189950855675	-0.8028308441742454	-0.038009067694630805	1.0015306623897888	0.30128565223701537	-0.6440673048280109	-2.1786101214528837	-0.4294438503974407	-1.0280885815382632	0.20152287642373382	0.0867215214907291	0.3487267010310339	-0.06758957654332488	0.9441119624663901	-2.304757101631273	-0.3495873451845973	-1.8634139366054314	-0.8900240275034764	-1.607272796741723	-0.99219575296601	-0.005405869800745658	-0.7216856220169477	-1.0658491538183512	-0.2154772895750131	0.6159149179831573	0.7415530993331622	0.051986180151959195	0.10057739788728494	0.8815680844355073	-2.1772400220777897	1.4322599504261115	0.5689600501136239	0.9163643993843695	0.050163282833184115	-0.2707118754931134
2.2189566695428784	-1.9911094684224213	-0.3464332685910095	-0.5571894524243128	-0.40383129617515684	-0.8299301174834071	-2.1990935911056186	-1.1229284192263427	0.02952911795375584	0.736541844702182	0.056476741635566416	-0.7545123448291904	-0.4190456824611032	1.6904031207895334	-0.5265802963308897	-1.2435553551042375	-0.9927050989814701	0.039816979119626825	0.48998039567123297	-0.3989680682833587	-0.8073743017726801	-1.7021831878046239	-0.8301462776679049	-1.4505668544539643	-0.033359389553352777	-0.6422913571253526	-0.4249692327530217	-0.5800871703357705	0.5565271848487056	-1.8612321933248483	-1.0425334117676746	-1.6105607529423074	-0.49604240061170696	-1.042128647972277	-0.7474350786684586	-0.7030397820712263	-1.3894528747660584	-1.171537800150333	-0.3822860713940131	0.057518336688197134	0.4148587180886614	-0.6087811916995852	-0.19563981563601004	0.47960931406009993	-2.2507398908331155	0.9557519826637265	0.17375527621299924	0.4051981749602553	0.3627306227102212	-1.0853529051994437
1.7060037334760971	-2.355224465276338	-0.6327477022358711	-0.6101588915812425	-0.5329756408764744	-0.6696249843753006	-1.3955714728148287	-0.7710305918815042	-0.7275703747637522	0.913578288522912	-0.1342708988688926	-0.5208495986757378	-0.22266045478866192	0.7968092275190589	0.27894546510900925	-1.4677146998517072	-0.9361875557780298	-0.3131306067135454	0.15678753115733815	-1.0478227050059326	-0.37717579880066043	-0.360935965956341	-0.5962646090150697	-1.2835524320638978	0.3526009085019305	-0.8109948152496611	-0.860939349081204	-0.5155886511170883	0.2739055318828924	-0.8746121458051314	-1.0647820272011705	-0.43853593847980304	0.2660150331284526	-0.1305042965539199	-0.499854026318173	-0.7418056881650346	-1.5201671390332048	-1.0143754474004538	-0.22654580296784443	-0.760960461455857	-0.5230339363357297	-0.8890694432095065	-0.1855116961828778	-0.051055528092546064	-1.78250468150168	-0.1304235978892906	0.14628382879407772	-0.08121999689436613	0.6440052456749833	-1.2225604273408783
0.7888629317674446	-2.142915965906182	-0.6620063245677631	-0.7995262942520762	0.058650656166547514	-0.21620089103929377	-0.47514564418012273	0.11014719641195102	-1.619587700235252	0.8266949116679049	-0.7576983732062391	0.12633304662394573	0.2375317076004585	-0.4082609512762693	1.1346495073008662	-1.2114732309379632	-0.8034092237217826	-1.0165489869970132	-0.006351954512346026	-1.4589938864780487	0.41236756786888906	1.0092976630781159	0.16691124298585325	-0.7669957390926012	1.1109811587236424	-0.40830994839032064	-0.9079473106584395	-0.06815713029561389	0.15827793883324529	0.17222782296604944	-0.6618038002578647	1.0684765918898287	0.986155207692516	0.5087559340873593	-0.41504593039796756	-0.2162315958475128	-1.1241040376404723	-0.6966283223690309	0.015847973391393714	-1.5628854134779975	-1.6922200916974863	-0.8286873896716719	-0.1044207538752761	-0.46206133282149003	-1.096112746416261	-1.3416157532907034	0.38571668448238344	-0.3239166369175036	0.6008655252777163	-0.9764434252975485
-0.23095138118354183	-1.4773700075020249	-0.4509472360341869	-1.0739423133048156	0.7772391669526274	0.13889484927659201	0.05259679218374867	1.0595329764593773	-2.1105879596282056	0.5370502600267734	-1.4814244770925031	0.6696863528629479	0.5562510148786048	-1.2893659291633457	1.5493530121796215	-0.797859010343589	-0.7313324878520528	-1.8226921861498955	-0.1397199220858299	-1.5111812218310117	1.1337209698796176	1.5609503335760428	0.9923759644305458	-0.2592046098487487	1.6619660722258651	0.19413820207061946	-0.6817670918234482	0.27610747730257484	0.1491045247293862	0.796579713226162	-0.2751725149801009	2.071478589962035	1.281453925718686	0.45472157708687855	-0.580535711558305	0.4380168552566693	-0.47949579836012896	-0.39405809892513627	0.03945999622177078	-2.0178112788379416	-2.567792995697201	-0.6375716413794561	-0.19517375957914346	-0.6536792694611866	-0.5779360024394158	-2.1085339828843037	0.5983698681117737	-0.3095513439047777	0.10404992071135678	-0.8776297121047772
-1.0447638858270962	-0.7111936794636046	-0.10090607036002791	-1.2753670898840685	0.9637918342584664	0.10663127398491566	-0.04542821973654018	1.5265130072080637	-1.8926946613806568	0.19315845372717147	-1.8801913762328117	0.658972318347992	0.3694013859101381	-1.4387891916770783	1.2994162567751766	-0.5546316405713215	-0.7157919609862907	-2.4207339077377594	-0.4016576261919416	-1.2056440933049224	1.3731845362470219	0.9535274938362707	1.3218456086397192	-0.0031171769748975643	1.4643564833182487	0.4944183408376286	-0.35444478043762767	0.09531455864496433	0.12930839080837112	0.7581126332629838	-0.24514446199103979	1.983117179560598	1.012380344480218	-0.2532960656661822	-0.9214120727364726	0.7252528306902033	0.035261280479984385	-0.27702013409006637	-0.2896224470719105	-1.9059221351888282	-2.745177979882207	-0.5146720799017114	-0.5137855574458124	-0.7320297697157228	-0.46550649864058585	-2.125952287235133	0.5280796918548433	-0.2165417477708572	-0.6927806821842784	-1.2717202638949303
-1.4444941982194561	-0.21950109565861842	0.25840942514604515	-1.2389665822520948	0.3556698168354233	-0.310792761160563	-0.6235128758674955	1.2137117290733632	-1.0850876998572874	-0.04546585475167574	-1.7146975930564061	0.006956874834151165	-0.39028674303874716	-0.9011165251958148	0.5763976406355817	-0.5800677085944201	-0.6129454081480123	-2.5682468892556005	-0.8179738647190592	-0.6828304382210539	0.9555102400095222	-0.45985568982724245	0.8689915954868469	0.00798404585060785	0.40385717331495563	0.2140926908881614	-0.028837305971846652	-0.6523331529329522	0.045943875072674424	0.16408996945082885	-0.5987636237927894	0.8543477692544217	0.3626044566504401	-1.1468652226722769	-1.2018689003358936	0.41742830833540884	0.1693193701483552	-0.42370222414925496	-0.8032927697402228	-1.2387188513942855	-2.1491050558320723	-0.4983797846234749	-0.8868562856125711	-0.8800220346530707	-0.7319628818266346	-1.5293888666262838	0.14789036898512184	-0.23627670777334378	-1.409911105473114	-2.0445171559800057
-1.3562038243599146	-0.1903099828117034	0.5326075670657021	-0.8929546742365212	-0.7282759215670157	-0.8101013514940029	-1.267919219146911	0.30233950304273244	-0.14314850631157858	-0.0938705143074558	-1.0698565731161513	-0.9393329606034897	-1.4145030371220153	-0.11557637761928062	-0.12706807132413322	-0.6936313968099311	-0.24977548452789056	-2.189244864019194	-1.2050203429901702	-0.16953652308390796	0.06275477028282309	-1.8773019881684236	-0.16886186100730813	-0.015108952252545223	-1.06677335723551	-0.4911932151750114	0.3126014312836675	-1.5744369185199698	-0.008149131849739496	-0.6099114313772515	-1.0443941504715657	-0.6195906099136432	-0.25904968873669376	-1.6236466995659324	-1.1366315116535333	-0.28221083601636704	-0.055939250146921096	-0.7663317216260829	-1.1183393678798557	-0.2633771127609571	-1.0692509774994314	-0.45048724884191227	-1.0375496743167394	-1.152557290605336	-1.1229361673602383	-0.7841743473527293	-0.3157025605651231	-0.379249297215091	-1.6499393876144193	-2.693896640910837
-0.8197394112382214	-0.5420888626992216	0.702420682564827	-0.298926735564775	-1.6034552809786429	-0.9689456904980136	-1.5425343255911146	-0.6164248210585472	0.4526354790018304	0.023819507989655996	-0.2670837320753702	-1.6043458006629279	-2.178514439333881	0.3797561501134829	-0.3226640200946599	-0.5957616443578163	0.43183931015736854	-1.3980731690081676	-1.245471889595806	0.12794551518367753	-0.8353617883200833	-2.5446556222340107	-1.2070445125110758	0.16179760937789522	-2.1554415006260057	-1.1208036703406072	0.751078292556079	-2.0921930752509796	0.16804623796678603	-1.1317333423030733	-1.1670616574806365	-1.502604818036881	-0.4389661375167406	-1.3139674939667718	-0.5652988712357178	-0.85696199211534	-0.38121282951232766	-1.109258001675683	-0.8932040177251852	0.6582833679879255	-0.0009427636606972889	-0.1792902031889697	-0.7814290991869548	-1.3768846456836625	-1.3162586745293583	-0.3672646785288313	-0.5386123535214944	-0.4384302798879374	-1.2301664334279019	-2.695584327456157
0.03608616605317996	-1.0054199647252444	0.8193506934572942	0.3792167346638531	-1.687325147260246	-0.5158756665443331	-1.2266309403018005	-0.8954467102951752	0.5073167185342621	0.2125643606504366	0.3685804580426746	-1.5379583384839413	-2.2464567874361805	0.2890615267913088	0.1680261900940396	-0.11429364071431754	1.297376167538278	-0.4454369378210033	-0.6950902957883762	0.1266280016516941	-1.2220965586943566	-2.1808023948041275	-1.6288994436432296	0.6133709292776676	-2.2053361262905846	-1.1694908432430473	1.3146328906370133	-1.8234773091043714	0.7296080507617945	-1.136903166518399	-0.7012700895113878	-1.1924936630454022	0.01706757922749987	-0.2932711944745384	0.4139802420181298	-0.8137403486707252	-0.5007933146315852	-1.2257830161958014	-0.08203911870309605	1.2316934894900253	0.6198882290497806	0.3913315154140407	-0.15773622781250127	-1.2603862602530498	-1.1094705497247845	-0.46021704276456993	-0.3263798711291579	-0.15939341343853294	-0.2936664297567765	-1.895932238049066
0.9983423139650326	-1.29600006817055	0.9599631658974767	0.9461974783355603	-0.8997006795778895	0.475106427963202	-0.4208572284154527	-0.25856041533907487	0.209229430913363	0.3836783569952872	0.7080737346954868	-0.6903695363947486	-1.5333648331642107	-0.2707039754137558	1.098040949842824	0.6408762919788165	2.065035433268069	0.38381406302235205	0.4060093479511013	-0.09765452316710893	-0.821986752932947	-1.0832919018348321	-1.1707015823455629	1.1944090797927114	-1.120753040038431	-0.4901014501878268	1.896584563104181	-0.84442106113083	1.6149493701587765	-0.6453307647983655	0.28430631111139537	0.19421425379246182	0.972472654917733	0.9752244760264914	1.4502084452580382	-0.02524651573250494	-0.2794768162223336	-0.9897947706807765	0.991565807864413	1.368988008687958	0.6380373237338842	1.1324044975276715	0.5814411212575903	-0.6381471147410731	-0.5297314744145518	-0.857055796945849	0.24199991635315393	0.5084393602025999	0.7673030283473776	-0.6451299700714987
1.780301142265948	-1.258390900588006	1.1651511494342257	1.243073734690901	0.27593527175907906	1.590101893650465	0.5202828628522863	0.9851465025047145	-0.04002441541837565	0.5103331197509914	0.8453479499169171	0.5658171094279079	-0.35861607102275633	-0.8701757957295049	1.939842811803409	1.3239977590127476	2.4493553617131862	0.8764231011003835	1.6721686494714874	-0.3645074921163036	0.22903076649876325	0.1104845949230022	-0.08126809057981602	1.6339534223331298	0.5367055322473729	0.5760482057218768	2.28062816407524	0.3432738717146284	2.4935043634181486	0.0832512781681266	1.4008392699706884	1.87803866486079	2.016168806219582	1.9112908073266317	2.106043537962184	1.1538998111046488	0.15867672612527936	-0.46317079855949284	1.7995614398018747	1.2052187723887462	0.23431973482601212	1.7682765044392745	1.1040219764228525	0.33399269388467295	0.19085322026493948	-1.137051023030101	0.8506290543119287	1.2896970042671596	1.5217398873801589	0.4270928575592941
2.0843363155056855	-0.9013882518591901	1.4001450124058692	1.1872922635492236	1.1097724392596748	2.287033263955017	1.1774834437473305	2.100949600409902	0.07145912375725029	0.6221431873012758	0.9518314959313762	1.6702327715360021	0.7422146622906232	-1.0623676036033052	2.1986380101517953	1.5681103586431908	2.3131036912095744	0.9604172083456044	2.533109063319627	-0.49683561773394774	1.4399005134014882	0.8183930026948337	1.0470686234291406	1.707847968156647	1.8588656942416077	1.4019676502573488	2.2640066697480457	1.1158681470863259	2.9018124703211376	0.7145575427777762	2.1441234880076725	2.8846072922480244	2.6546992385535773	2.124446705157803	2.099518259838612	2.087739039429166	0.5347728461017814	0.12621914136403306	1.9116194824196278	0.9839000922636781	-0.20883132240488125	2.0444786920658578	1.164183723632262	1.2123341912903203	0.7529584241211684	-0.9701923413727099	1.1400955771816494	1.7164214976015744	1.7111992306620254	0.8327075450953572
1.7285932068793528	-0.33549737992224965	1.5593211844649932	0.7857007789285337	1.105635393507025	2.1919704628595387	1.2703359066924051	2.375917356147629	0.549835585290994	0.7512674041534039	1.0884585197631393	2.201480417305158	1.3259267860680806	-0.6734812859542186	1.7008359887703337	1.221549065876674	1.7325813729144874	0.7171844561231993	2.5417646454722775	-0.4127359464570296	2.2241886245541904	0.8099140941056326	1.6562973392746945	1.3672204726815216	2.1238252356550684	1.4817390995131738	1.793227102601357	1.1043371885050377	2.508137796573585	1.0188823903444628	2.1697177263400427	2.6308246910025472	2.5418507814547517	1.579344565909118	1.472149419663063	2.2555192090006804	0.6373460473503858	0.5162741829025078	1.2431984711398583	0.885109184397904	-0.3445477794851232	1.886358470941724	0.7109455244987858	1.5314707079865972	0.9558383179647618	-0.3395588991284132	0.9317415459532989	1.445725557576332	1.3409993999692664	0.5429735526358942
0.7788196907655646	0.31217611998858236	1.5135873022407926	0.13087351185750945	0.32180020720226493	1.3032565348214051	0.7751828196738147	1.5673073937511997	1.11077426700504	0.8809951992525135	1.1296032155650044	2.0806314524183804	1.2755330239304907	0.09786331549842349	0.6846136308274694	0.4489933146014948	0.9392356060997883	0.3359082366095967	1.642334452062526	-0.14816934510804416	2.21508890045518	0.2508625861066106	1.55214595388998	0.7429937170445153	1.2191782274221004	0.7667050142252241	1.0117739055075587	0.4069532587675585	1.34126800652233	0.9587421710344627	1.4774216553840902	1.2594903559077504	1.633347276036935	0.5496811330692409	0.5677549145690538	1.5841505167333176	0.49599734244071303	0.5754435623096913	0.09738084553203911	0.9062292862046065	-0.05871822855604435	1.4348279230492063	-0.10259366847843336	1.1268298137165453	0.7941984024920635	0.4660438721811803	0.338710832718063	0.5315891833269516	0.61860299079945	-0.01986337867759187
-0.4154591518468709	0.9361367058695494	1.174022894751963	-0.616401640797617	-0.676735127421737	-0.01795201694337166	-0.08810610800493913	0.055829719971026454	1.397000574947349	0.9423686816782954	0.8589310390121173	1.5350702782525714	0.818826637997284	0.8279333070669935	-0.3545540915342657	-0.36561724419948044	0.1809307326539852	0.02927021322577237	0.22078578533258772	0.1907033481022941	1.4504383539936854	-0.4764964033676304	0.9716539900160069	0.04076561959893186	-0.30817120405215886	-0.2994486003109454	0.18003783543836815	-0.48686380270794427	-0.1785225506655562	0.6470042382626197	0.3991320795331595	-0.481242988103255	0.19671345181744138	-0.575057264806422	-0.17592012755934697	0.4908400833287742	0.3690153929982852	0.39044961092238223	-1.0151577037152544	0.8727953085470878	0.484471812064955	0.933718360526298	-0.9935449960737313	0.27598822406639933	0.4347195150639623	1.0684621289888818	-0.30520376190270426	-0.5678105292177839	-0.19494640160894672	-0.30262525943897217
-1.346758604693966	1.435734806480451	0.5385754546450845	-1.264445405187421	-1.1947800252910241	-1.2590279519064773	-0.9765469274199857	-1.3973464065535879	1.228131959180007	0.8613150468548751	0.16110941705157705	0.8795880328871992	0.336035704394206	1.1528601708899961	-0.9605481805674125	-0.8458289104822572	-0.40502244241770907	-0.0575431467492868	-1.106710319676254	0.4994475918527668	0.32180945218164275	-1.0218801118304106	0.36520644537054636	-0.585395455678177	-1.6002798208876656	-1.0721565661500805	-0.47926855743565067	-1.0017651633114655	-1.4493058239865657	0.22577826259168654	-0.5978775490543737	-1.7207915256885389	-1.3188398368120247	-1.4913729448199011	-0.49384581786095033	-0.3976074166832411	0.5420142616928055	0.2090350129788322	-1.6558180927788642	0.57303323029968	0.9639578855228103	0.5515219651954537	-1.66091991412701	-0.4616488394574815	0.09567870306556121	1.260490458081743	-0.6510048414923293	-1.2793753444099112	-0.9128163343822792	-0.018253866206453164
-1.601397357272606	1.6932960275224367	-0.29857049030071287	-1.6482980973035253	-0.8576692921700396	-2.0323981692266595	-1.5807874556288763	-2.1248713365924345	0.7040378569350195	0.6153856846657613	-0.8403723659301005	0.2927479877579372	0.09734777576548675	0.9963818790293056	-0.9717105550049862	-0.8317388632667267	-0.8292948806528104	0.09164481473681999	-1.8403600500567308	0.7181788854700516	-0.671354259272706	-1.2238031891233407	0.06627949160762205	-1.0890939407152054	-2.007006217312209	-1.1257845091006562	-0.9010336660088041	-0.8157790793223054	-2.020763980805891	-0.23438986039357382	-1.1704305883666595	-1.9901427043402007	-2.4801195337507975	-2.0765878430717337	-0.4436824634757953	-0.6609440671895734	1.0795937351528828	0.26620370752759703	-1.6660706203865674	-0.07250684306962077	1.1051014419931122	0.2694155835241559	-1.890344632795013	-0.6119817582750142	-0.08904754326244947	1.1237189886056569	-0.543646944462639	-1.3064642265202668	-1.4580007831924573	0.6616934500884946
-1.0994826116136396	1.6001066818653393	-1.1739141443921688	-1.689544638186659	0.1572978237678453	-2.245981568130886	-1.7416885805846634	-1.942219029226901	0.10370185730811168	0.2520724688726949	-1.8080290740099125	-0.249223176760557	0.10788052881116736	0.5917732623709199	-0.5853097551935598	-0.445330847487287	-1.1855999394964543	0.3595788313979589	-1.8599366974976694	0.8260819854302189	-1.2027594076717794	-1.1129216014255485	0.08666972052876812	-1.4909407398426193	-1.4480608725880144	-0.5177693251003932	-1.1783154503752942	-0.031834837754359614	-1.8431742638447328	-0.7396346032184203	-1.2654874082497523	-1.4546530957579562	-3.036445558863827	-2.3518435157218387	-0.33751656355010745	-0.35349843071803005	1.719256677203395	0.6081501137805791	-1.1955691282025143	-0.9210220291476251	0.8369303270984526	-0.08024949760447293	-1.6231095015550911	-0.10971061385739804	-0.1352995087251705	0.9289153894234711	-0.10661123410171838	-0.8360988401361737	-1.8142652367149665	1.2457336638467003
-0.16517924797754854	1.13064237704582	-1.9018361253923466	-1.4265037830425524	1.247122709484294	-2.0744969039361787	-1.4819549666124474	-1.2026068692540202	-0.3256061283119386	-0.14514062282979065	-2.366465270523929	-0.8529425390775931	0.1536457475955737	0.29330179541038726	-0.20547057849845032	0.014183842245517763	-1.5398899934166874	0.5538086517420444	-1.4413292528556985	0.8123454031482178	-1.2627959340241675	-0.813385332793499	0.16770408603520787	-1.7921576483802502	-0.40461401211036274	0.2759131110680221	-1.4471647815706812	0.9058903991251774	-1.2717533196896451	-1.2872104079970994	-1.0989820629945573	-0.7299089024743958	-2.981819477875027	-2.377356260745263	-0.5012051869650949	0.058845631351267864	2.0049734616701294	1.0391411210958337	-0.5642809334610938	-1.6627894110763846	0.3132877416771214	-0.6522763807259572	-0.9732654108316626	0.6505392942614743	-0.16706846549456222	0.9036037577625537	0.3445073336361211	-0.39839377512542806	-1.9595774798666596	1.2806331232990997
0.6398433339245723	0.40612431530228527	-2.324533273212886	-0.9916028666237968	1.768645575789983	-1.77513534031413	-0.9557611500723009	-0.5047762210855883	-0.5237984766502204	-0.5115512244467477	-2.310902268187381	-1.521656241735356	-0.0008205844503782084	0.3149750604215426	-0.18037578092456946	0.2640836327928585	-1.856738371402604	0.5041568232758926	-1.028944316983997	0.6642657919241193	-1.0912515449488476	-0.44195300228012685	0.024938645568015966	-1.925085204797302	0.4278155104670132	0.6990189281522258	-1.746177317687041	1.482499807224469	-0.8237964454666555	-1.771548259834874	-0.9734994139227016	-0.4327422507525359	-2.5002406891149587	-2.1737427404455607	-1.0272362613138106	0.04589759633716463	1.5869676093058245	1.238384909862355	-0.06767093838399885	-1.9928449283406369	-0.20161101076868906	-1.4250586798609706	-0.1850163888402946	1.076637503528426	-0.30372374739077906	1.044376681568621	0.499238422872501	-0.4687202349862185	-1.8485139742691166	0.6690588142195071
0.8363022922209361	-0.3215895690619459	-2.353898947856452	-0.5433565001089272	1.426201261996082	-1.491355856074233	-0.3572380048503827	-0.2751015849926821	-0.6109802926320701	-0.8284666952814501	-1.7114346449281634	-2.069039666880189	-0.41385412303996316	0.579561860369668	-0.5939560190277122	0.19456100989624864	-2.0140511247818482	0.1537898106982441	-0.927970785057803	0.3894519113158559	-0.9673485353520282	-0.07033179197721828	-0.410857847443685	-1.7874388728763086	0.5823088971093169	0.4880358886587934	-1.9611145941526462	1.4006709706963245	-0.8480658208149713	-1.978269540207974	-1.0614648720795778	-0.7801975387046567	-1.8420038167439352	-1.723740277999434	-1.693485589916426	-0.6000935423315861	0.48628869163619143	0.9763898429179767	0.15452122370986823	-1.7920020923014783	-0.49936840417907497	-2.1625582940443566	0.4622228552871551	0.7766656382347049	-0.557759167400376	1.1138889239562315	0.23608392799758568	-1.1002436432772975	-1.457071370726918	-0.27074322392130223
0.30843790677702265	-0.7811410548552724	-1.9992123572851752	-0.1916828014547838	0.4217023764934675	-1.1840177619050916	0.16047086865097915	-0.5150996727001962	-0.7437641632730059	-1.1007408109387418	-0.8544244488352917	-2.214767799604139	-0.9095666774537333	0.7806005931773944	-1.2327287422076247	-0.09991476108545586	-1.8920262012166915	-0.4030229600314527	-1.1256018723053935	0.048667155426284386	-1.0119366612255618	0.25486407886526524	-0.9358658046112095	-1.3351339631298231	0.07511648002014386	-0.17268426010756868	-1.901531938084023	0.7242813486642736	-1.3207893157292667	-1.6978442885931389	-1.297045314807598	-1.4923692500653112	-1.206040690509352	-1.0375521698933308	-2.1057136021510527	-1.60863927212896	-0.8664660714288949	0.28578511694511965	0.13042705139674274	-1.2010148020732387	-0.5372863585345156	-2.540569104921191	0.7688660394119481	-0.17972085880414118	-0.8147146549632925	0.8252065670055682	-0.31590385338848553	-1.862225770057703	-0.8444937696590683	-1.0282369739837027
-0.6317979077446991	-0.8265430574920544	-1.3726976166050244	0.038236794981457954	-0.7037323421515711	-0.726065583354377	0.5213316068281867	-0.8692112956867072	-0.9625067603483449	-1.3091029687334972	-0.07349399364998362	-1.7942955375453755	-1.1975808503973888	0.6113183164177437	-1.7339992023004411	-0.41376071337165615	-1.470360228052853	-0.9591501570330979	-1.3500506484562007	-0.24299696767270376	-1.13276653185405	0.4849500372677869	-1.2300329597116115	-0.6574601771328716	-0.6679242340780279	-0.8056932210623343	-1.4558786885881585	-0.1871840671003126	-1.8930936180520717	-0.891761684793022	-1.4423066493634267	-2.0327692873354857	-0.6856667509568359	-0.21604863702651003	-1.965447044200212	-2.411763980821225	-1.8608443478125727	-0.5340600350308106	-0.02151208999905852	-0.5389611853615226	-0.43002904815969706	-2.3556200066417574	0.6977829143365932	-1.3096190485809647	-0.9083368614702416	0.07943343598807294	-0.8662974642140034	-2.139918045267726	-0.1692689752422841	-1.2350809555327857
-1.4409805712683272	-0.5180568819954219	-0.6630127141486442	0.1846999433278332	-1.4092781016725238	-0.07234845662681987	0.7154420159095346	-0.9329061623910017	-1.15280051238495	-1.3876001201242736	0.4140833520598833	-0.9185768115337801	-1.0780800525927596	-0.0005989462201197829	-1.8119725126163948	-0.5715071091796852	-0.8640124008517904	-1.2922529646101808	-1.3053392617079567	-0.3666045567065845	-1.1324939704061125	0.5746068793251674	-1.098686248862514	0.032522346875470974	-1.1305901142775205	-0.9809249288912816	-0.7088919568129741	-0.8952387089521439	-2.144096767396699	0.21368963113723843	-1.2739144286219335	-1.9934157918930122	-0.28777151556608344	0.5491588960146104	-1.2775209379655579	-2.5295897809359795	-2.0631024327903194	-1.0889923828734525	-0.18538269448383052	-0.11697439731992826	-0.3429551930808357	-1.6707781274917899	0.3781321024792817	-2.031620086417562	-0.7375359447708851	-0.9168397882283377	-1.1395747912257876	-1.5845698519312268	0.36787650903989483	-0.8770134786563912
-1.6763566718926237	-0.07874574815721731	-0.07459105983119649	0.29295479754415776	-1.4502527380074544	0.638468559619267	0.765042548467484	-0.5599357325985183	-1.1449981913672964	-1.2571880145724823	0.5721327125225406	0.04933189676615587	-0.583969912737727	-0.8167979467222822	-1.4199966832258097	-0.5233814328946029	-0.27220169227270785	-1.2723077660977558	-0.9015735890405498	-0.27489188900967665	-0.8835204874274879	0.5149430284850866	-0.6141577076551621	0.49780808697652706	-1.0402834062155009	-0.5986487865152095	0.07195685207903271	-1.115819118557262	-1.8608754998949288	1.197257121944975	-0.756505124778958	-1.354349608971919	0.009591173163308455	1.0500220380331236	-0.35495630545142487	-1.8887463115087852	-1.4678652564635328	-1.128106748479504	-0.2968031350825619	-0.0650347008617846	-0.36879380431226727	-0.7929699144050574	0.02356421802048621	-2.025218118441424	-0.3430846792654925	-1.743939203251591	-1.027844473954424	-0.3864410058288288	0.622570063265691	-0.25497847999395645
-1.2521786954419183	0.24729941932166044	0.249843155372237	0.36984560079540646	-0.9604637161220189	1.138160923820361	0.6977481620135795	0.05010635708378086	-0.8640488081369699	-0.896384519136082	0.4984060716092996	0.6982764657833479	0.03790417599143926	-1.425798813483118	-0.7580405278304071	-0.3455295744378356	0.1253207802224551	-0.9226369992526855	-0.3164203746524554	-0.03559161699744717	-0.43545597294454813	0.3561662090033425	-0.058189271124199776	0.6055215414201071	-0.5026274706875701	0.07245368265710327	0.5811391139670066	-0.842194971401386	-1.1604699339051177	1.6578924072342516	-0.08182268299688397	-0.4589086889085234	0.21154156347127856	1.1659935641871504	0.3787273225844361	-0.8565230137382844	-0.4818359092359749	-0.6909807613962424	-0.33891222224982365	-0.2786044269060816	-0.47209424806829636	-0.09339882544304139	-0.18969111627720045	-1.3965109353574812	0.10941695141323364	-2.01503505703033	-0.6326884333740661	0.8314644382029027	0.5806960376177862	0.24852356159549158
[truncated: 72 more columns]
