# Supplementary material for: Diagnosis of autism spectrum disorder based on functional brain networks and machine learning
Source: Sci Rep. 2023 May 18;13:8072. doi: 10.1038/s41598-023-34650-6 (PMC10195805; doi:10.1038/s41598-023-34650-6)
Supplement: Supplementary file 1 — Supplementary Information. [file 41598_2023_34650_MOESM1_ESM.zip › matrices-bold-time-series/ASD/ASD7.csv]

0.2135693687694031	0.1666728559203594	-0.8249981078932688	-0.4773707852928806	-0.2695246487327187	-0.9522017064951176	-0.9034982918564184	-0.05824694732234636	0.45722910304454595	0.6289241693342763	0.0	-0.7980620685732736	-0.02710159569291536	0.0	-0.551503681601192	-2.628810027286716	-0.09831202264147201	0.0	-1.9194678635436095	-1.509463798044614	-0.7138677245127503	-0.133628433595065	-0.8559639604457601	-0.22730606165306005	-0.7314742904997156	-0.9546912630993947	-0.5981953705811462	-0.8963887516020863	-2.4541163057326925	-1.1881577687478477	-1.6027741639878523	-0.293907986800763	-0.6213052319603488	-0.8333527050846883	0.20691774630536533	-0.7143285053301833	0.06585584076021553	-1.138840159770712	-2.519044041134406	-2.9129583724437995	-1.9484053999589994	-1.157829731750656	-1.9628929748652402	-1.7473972679234977	-0.5447765935498462	0.0	-0.9040072744030548	0.73888330319533	-2.184370101026546	-0.9024096566515722
-0.3386372503562874	0.3363449863919144	-0.7303800234780774	-0.7721878761710097	-0.28802597550015707	-1.4330176850244862	-1.0334234909781181	-0.236284498077201	0.6167021903344345	1.1214222020649491	0.0	-1.2489470142608217	-0.08143190962604088	0.0	-0.4475087130512213	-2.79322059293443	-0.24973455783317985	0.0	-2.003039071445683	-1.7542999923168021	-1.2222841205033315	-0.36974838435771634	-0.853732973588042	-0.5858520551983594	-0.502674888931303	-1.1373954046458274	-1.0825891052037582	-0.7671496454922749	-2.807825571916892	-1.144861775686051	-1.7223185557285439	-0.32426693884463664	-0.8377950061694247	-1.0781205715786428	0.4878415427795619	-1.0325550882378125	-0.23214738482253292	-1.6232531533347905	-2.952862618856404	-3.4739636394600084	-2.550544909419616	-1.1840536897842062	-2.2859903267040194	-2.4251871443089237	-0.3046137414897491	0.0	-1.4837564245232386	0.4602995474427016	-2.3800165088175333	-1.2862917075664595
-0.8341870029066096	0.625753095491885	-0.2309430419484409	-0.8775383033087625	-0.035993897918982394	-1.2283797931986018	-0.6977573266639805	-0.3763286440951215	0.4420817047903998	1.0187895927740704	0.0	-1.316510727633463	0.055383106585640204	0.0	0.10201280515830095	-1.8923611490433252	-0.09902604377480985	0.0	-0.9056876505571472	-1.3635603007920245	-1.5175734908791834	-0.2592953052255292	-0.4891095007855456	-0.6555086759551151	0.049868859853040536	-0.7026354113395414	-0.9860948963367678	-0.08396431059910668	-1.8240811381177757	-0.630602189271966	-0.851858239288607	-0.06213899990370433	-0.6674119595196111	-0.7932608726544494	1.0246565646173258	-0.7385658565365129	-0.40993904741618103	-1.5951959818075412	-2.1330611038833234	-2.7310879872124842	-2.5013805452234235	-0.6825392536713454	-1.4512639129386053	-2.127588121951922	0.24190816683559385	0.0	-1.3660871781732566	0.09246120970343652	-1.5640482261081299	-0.9208981800082328
-0.9836038747376794	0.9563048711114397	0.5130154585067803	-0.6881291842808097	0.38677749113933185	-0.27950456471465457	-0.003510688675463686	-0.41369332265774983	0.03061701629978072	0.2210536666249214	0.0	-0.86971850380567	0.4191755244646645	0.0	0.7812641786530904	-0.2484988135264997	0.37994173073298	0.0	1.0611164184898383	-0.4836522991404769	-1.4158791890080018	0.3317140267881685	0.0628760467411706	-0.2835947554743591	0.6890176370689912	0.19591369804772088	-0.16485399250582858	0.8247687620144571	0.24280982859469136	0.17920424472823893	0.6780553759366387	0.4781399917383465	-0.16149155577763577	0.037846646526643525	1.58280881305954	0.1130033288450261	-0.3315370110055694	-1.022244439354266	-0.23664467011033558	-0.8607286544591993	-1.7229775903742568	0.2136497296454212	0.3678823039945575	-0.795008194076745	0.8613373889915148	0.0	-0.4168001797451141	-0.09617711043591191	-0.05044187564935496	0.18792844460688132
-0.6928730661848784	1.192358480244827	1.1908347413867268	-0.24646854225353199	0.7295297797890903	1.0167546808778152	0.7056652300117275	-0.3806617396073949	-0.38358732443212956	-0.9713687080935156	0.0	-0.03754541953424981	0.8734304346673876	0.0	1.1510089444987754	1.418444041941907	1.0207724877249287	0.0	3.03987630471824	0.4777153384103216	-0.9033862725358534	1.1915712143522181	0.4920442235348076	0.43922953562284395	1.074051741821642	1.107352128362806	1.0900640330152662	1.4121108164183198	2.5018746675953154	0.926177474244603	2.110802869153433	1.1305759195004614	0.4295253889202885	1.1026324801996388	1.8780764049095102	1.1137778167328964	-0.048312683659085226	-0.18313622578643443	1.9536744583297756	1.3202738717142146	-0.4894857955978154	1.2219630029959239	2.3818284019656044	1.0239409261815229	1.2332578345030587	0.0	1.000616434198138	-0.003078006783022946	1.4743877141018675	1.5391104881913518
-0.13600778606267097	1.2075379402003856	1.4915450151485385	0.2522696319956187	0.7286580555718983	2.0152697896209397	1.0295822974761928	-0.38783011378625637	-0.5662833174537657	-1.9863169755408228	0.0	0.8485840980549904	1.1579631449261323	0.0	0.9390097740939951	2.388228782645721	1.540216008421771	0.0	4.075010080517543	1.0893286320335438	-0.1711930950973933	1.8173102803840249	0.5359287389339213	1.203972868923386	0.946092543294405	1.5482965803181783	2.1785219287369504	1.2424460633892613	3.8896851624548088	1.2706634936162569	2.706234772108517	1.6395449984074435	0.8068856183180059	1.8952152827107798	1.7708212489912876	1.7209280819886594	0.22959717181553094	0.5009298976372283	3.45887533239828	2.7899023021698426	0.705728806937303	2.0392342260359975	3.588498474625684	2.4404385829169777	1.1260857793487196	0.0	2.197232779348165	0.2147885832629467	2.3450993026961684	2.3981811861243543
0.3547038100572718	0.9509256373327556	1.2663494931851835	0.5462592543584999	0.27493381285211843	2.2028617163063937	0.7358924772987616	-0.5386577656006075	-0.4132889822131091	-2.2852302211506177	0.0	1.429512450737612	1.0399363839485063	0.0	0.2235097061713511	2.3282630126582475	1.6768516562414142	0.0	3.64482906271898	1.1416384348755562	0.466751931265709	1.6962692440821603	0.14499255555609247	1.6369107127772518	0.29032255530282	1.2946804693848075	2.5159238908741464	0.2898513345545375	3.760597467958228	1.0799138482809703	2.1831405067025793	1.773622062299976	0.7948715072399355	1.9858511342816978	1.3603913709113526	1.5745075201844727	0.2794561528982778	0.7219703276616858	3.641006202173042	2.898206421279115	1.4035532430704278	2.4422957125041647	3.3465519747411014	2.7350770018683406	0.5433437269532096	0.0	2.547347059610145	0.2525457742513216	2.278472431929115	2.236267043756923
0.5103534438429682	0.47674170426655366	0.6169633398517554	0.44381889902811206	-0.4934603381699208	1.5031505561643466	-0.10650920982315043	-0.8355000582862011	-0.0052169350192239556	-1.6668810624957273	0.0	1.5006398233686675	0.47482036685242357	0.0	-0.6164961107277551	1.4373021498969827	1.3121997281802464	0.0	1.9536831757761621	0.7427618534090532	0.7367565616625419	0.6521411063425135	-0.4752939287705348	1.4898959812052663	-0.6261233887026718	0.5084304726617506	1.8559660926666783	-0.9944915509259785	2.244875442955954	0.47987778385551133	0.8741123652143413	1.4327692270632302	0.4214095661935383	1.2648091290806496	0.9022862534071253	0.7141863884402423	0.023562158728466613	0.45452460864612787	2.5383706589773163	1.7288495862846778	1.402760452840956	2.325898755586883	1.7626596004461494	1.7937888773099184	-0.25195838851004293	0.0	1.8475268820012405	-0.09639262143772405	1.481193555074936	1.0608883243412461
0.3050476044551306	-0.0732785823159807	-0.14125820232462846	-0.06475056863608153	-1.2384457400675395	0.30447643894531495	-1.1619188741927922	-1.1487804686931307	0.4340935767629895	-0.38564537125230103	0.0	1.0937021380897762	-0.33670365131715596	0.0	-1.1444611972399998	0.27534687462225604	0.5147021829886812	0.0	-0.1918077335287521	0.21230999969405093	0.5565607228281017	-0.9770895091941457	-0.975485228031852	0.7587839058862073	-1.3756049116764453	-0.38206518575919257	0.41518096074598376	-1.9098021905358682	0.15679042257393605	-0.254001447109772	-0.5015809432727781	0.693708344649481	-0.13221215212360538	0.010027175569825336	0.6062731049628106	-0.44249865578968384	-0.41801589037141207	-0.06838882393344718	0.7991698539977778	0.022231066953006022	0.8289060534628744	1.6998590370916664	-0.35825131062016496	0.18524533301253546	-0.8638830860485202	0.0	0.4184800306491158	-0.7430734797925342	0.46223041248218283	-0.5824805199935521
-0.03451884691530543	-0.5200442322472097	-0.6301507006275766	-0.7870576602980812	-1.5949754285577935	-0.8015139867186811	-2.002309134840287	-1.2824402402569555	0.6470802813023193	0.9871524092917809	0.0	0.42227528625746846	-1.050232984923911	0.0	-1.1307158140903237	-0.5893968985997348	-0.5004769102011226	0.0	-1.8399461743896193	-0.14328028233732595	0.0798622113070425	-2.4726988764977182	-1.0611515559889328	-0.32652961608302256	-1.5928718807773317	-0.9619282189588476	-1.2631431107670963	-1.9063186081182117	-1.485727193802785	-0.8780279433725667	-1.287435392787475	-0.22764050068751096	-0.6595203427774524	-1.2641413545601672	0.4705903546559281	-1.3464695705155534	-0.8179693961310324	-0.5385505203471457	-0.7276362114996731	-1.2828843969720072	0.02525548267460054	0.6843599484619164	-1.977038425848663	-1.181596783411683	-0.9817942458809341	0.0	-1.104630133632875	-1.316931341125418	-0.2993391158666045	-1.9401697672017184
-0.19792453887127856	-0.7065593623156792	-0.602795351037182	-1.4162696550499794	-1.3757184719535263	-1.3852790099766683	-2.3138685537369437	-1.10170540269347	0.465755797216932	1.8723067854499824	0.0	-0.25549818016624476	-1.3848921014992492	0.0	-0.6619120944173289	-0.8847551370694211	-1.4587592105136562	0.0	-2.402674525914035	-0.2159927514520439	-0.3987317732856152	-3.1241836390500555	-0.6606391064713107	-1.4172345484659283	-1.1769091759799415	-1.0784385882219532	-2.601236441112412	-0.9201573654583783	-2.030937795598214	-1.3001105405589333	-1.26283662234615	-1.0728663339656366	-1.03595556043919	-2.0827162702052684	0.28674958680953694	-1.6315707960275674	-1.0060500362388143	-0.7710912049255767	-1.474229323170104	-1.5944792395670302	-0.6500519306723548	-0.4890254302079473	-2.41208305702674	-1.6086068093630195	-0.5688568167145494	0.0	-2.1426568862944224	-1.4036945975022337	-0.6051360028182365	-2.4923768929053045
-0.018665320607609594	-0.5505881997848587	-0.08205650566118738	-1.6803340636302637	-0.6873304225002751	-1.3992564050845895	-2.021517810049871	-0.6396564987546715	-0.10378243990852108	1.975161134778028	0.0	-0.7598219952917626	-1.3025468521584571	0.0	-0.04018900345973921	-0.715164903989124	-2.113961083141006	0.0	-1.9189699012227535	-0.12222655033894636	-0.6219356681104449	-2.6408115520237425	0.03751036490543434	-2.1906163456478187	-0.35398646551821145	-0.894901801666203	-3.2466122545191367	0.5665278636350145	-1.5099027800118705	-1.56136073645313	-0.7087780845540077	-1.6434844249460838	-1.2371871908875587	-2.2416558404642237	-0.17884337200670333	-1.301348284297342	-0.9824205612208887	-0.7767701060605993	-1.4117373287611503	-0.9634225956754656	-0.99243265537869	-1.5042479060998761	-1.6937546936650827	-1.018004207777432	0.09521828576386215	0.0	-2.4592677045755424	-0.848450699546029	-0.5645211733492207	-2.22010988675554
0.4021231135386583	-0.0823657251958849	0.6351747003549054	-1.4714014404795508	0.11623310401303262	-1.1172874972208422	-1.281074619252595	-0.1043853893647161	-0.8692186138246457	1.394890129482721	0.0	-1.0284592316797747	-1.0319497164863694	0.0	0.43324094629294746	-0.4058362351128469	-2.3104367522783247	0.0	-0.9445754043398541	-0.0693380123090458	-0.517602973211775	-1.3245030482198723	0.6969115165682026	-2.453698215600313	0.44053568873962284	-0.7268525991820765	-3.1593635081729246	1.7865727694717344	-0.5290373152482578	-1.714971472468302	-0.15372091640269328	-1.857960465831119	-1.2794473111422764	-1.8636341989417513	-0.9609969485606421	-0.6803760632698053	-0.8957582045789529	-0.6751272319244099	-0.9527564181497125	0.0298991254431379	-0.9978494388124078	-2.0510292002191246	-0.47482704770406037	0.03931186148634375	0.5559773962451031	0.0	-2.1975621952711593	0.09853369144395774	-0.4242021246400489	-1.5390685425267767
0.7644743619321842	0.5430247575841177	1.122867034359926	-0.887326715229841	0.6236245807100986	-0.8659236979688932	-0.3716701092760835	0.23031878323131433	-1.5197365506521174	0.5074676388960871	0.0	-1.074634597479655	-0.9093776028775222	0.0	0.6278465757746163	-0.24709702498566033	-2.017681497395161	0.0	-0.17230394071508526	-0.17558844628911288	-0.2199116812327836	0.11039638517577788	1.026157295060844	-2.1787571020202745	0.7998259768894315	-0.7894366050467297	-2.5212633975922625	2.1209492244923314	0.16257139901429643	-1.7184002643120742	0.0009754071285881332	-1.7437811249853994	-1.1539124899705338	-1.2666630426398195	-1.8076624824833254	-0.17712341639520157	-0.9071586231377065	-0.542795177851255	-0.6042999682768156	0.6922864064355074	-0.7907847882340074	-1.963543684818091	0.4227837169058747	0.7737189796083772	0.44056172053499454	0.0	-1.6849964784729776	0.9152763101901525	-0.35463686479435047	-0.9738955833127972
0.7816929749519934	1.07555716671874	1.053964993125269	-0.1692257674689331	0.5921742693774033	-0.7656797016878285	0.4335180500729829	0.1893708181461165	-1.7525671479804863	-0.2802235330676416	0.0	-0.9242449720948177	-1.1349336861066306	0.0	0.6017182651192324	-0.3158973704807375	-1.3416712643720037	0.0	-0.033055688687179195	-0.3818876598022472	0.047649371392308876	0.9580155502219976	0.9383492655959016	-1.4872525627065745	0.5688053858387311	-1.0405247131409885	-1.5760683452677304	1.4481420594825225	0.14064594738090994	-1.4405084118287488	-0.2837518008180003	-1.3851044280893414	-0.8233393582078767	-0.752263917746897	-2.312824596937257	-0.023158450836718553	-1.0496124135472642	-0.33611438169426877	-0.6236822878629767	0.6517196846693618	-0.508392157190332	-1.330350610876373	0.5199251893715878	0.6824440516371333	-0.3168129278759721	0.0	-1.1788299104938826	1.1440964310122943	-0.350141054897903	-0.8138676938770906
0.38484831535167935	1.2532004434615804	0.39067364915811714	0.42341819882165	0.07753771260491638	-0.6777362240952864	0.9537305226670989	-0.1878496688320202	-1.4106204822951889	-0.7419405550285558	0.0	-0.5950285689604633	-1.6108278860810619	0.0	0.4892111214609377	-0.47167894436872926	-0.5064703312216278	0.0	-0.5060353823092885	-0.5163758154160741	0.14327002311170162	0.9164819019910734	0.5871387087836928	-0.6095667504083676	-0.07595716890655148	-1.2272678657496847	-0.5262674384242529	0.2027519116952279	-0.4796186027758018	-0.7870412393164247	-0.7271416604002005	-0.8695034220836656	-0.286270506181739	-0.4558462132541737	-2.190623336090684	-0.15803193000330812	-1.1955797496348148	0.044377619231515945	-0.8973731641685837	0.03949839159254505	-0.22609822041164235	-0.48499654010025894	-0.07214684577032664	-0.13547881046319446	-1.4168920377172967	0.0	-0.7390784740730869	0.6999905876244227	-0.29095290907091104	-0.9807883856486116
-0.22378458186342085	0.920450280581712	-0.5766290040788679	0.7301406340957447	-0.6103735720529827	-0.38172031466064865	1.1281362460278774	-0.6588715048266192	-0.569013649836219	-0.8911353819024512	0.0	-0.12988346509236656	-1.9816702165693132	0.0	0.37264101080950635	-0.4949474395341471	0.20707407244898535	0.0	-1.211761653242337	-0.4529339369981598	0.10843859683924799	0.21570373148563574	0.2632117697608208	0.1703204782732822	-0.7367700503938903	-1.0932040575686466	0.46918156254153986	-0.8890341691678071	-1.1873124304889147	0.1570569252947508	-0.9823759822417348	-0.2690522301362271	0.35386294473945873	-0.3379742572483085	-1.4968592546682442	-0.3219379196450479	-1.1593006928830736	0.6081820415017088	-1.0895718344010776	-0.6622112834860753	0.039905108262345015	0.15039089519963086	-0.8005983244156105	-1.0741108947127953	-2.347214100645812	0.0	-0.29290167298112507	-0.07009727703883009	-0.08801959086692163	-1.1695337698024626
-0.7025142077693554	0.12863377680514976	-1.378358563302362	0.743311807008985	-1.0977500352956886	0.17436224555317822	1.0064649909162324	-0.9158745437874216	0.4796170588002749	-0.8840385725610994	0.0	0.36117648138380265	-1.8621499396820829	0.0	0.24328623881511263	-0.25212656764587893	0.5630661850458637	0.0	-1.6869018686617332	-0.23266698413443532	0.12514511906521136	-0.5827789220861258	0.2148587895498039	0.5930819607965195	-1.030786586917271	-0.588506760502968	1.2515999998898244	-1.2365914254568502	-1.451117071680237	1.0970404613345266	-0.8971587565305209	0.34147552037576634	0.8921598679938388	-0.2859696223897067	-0.6296148906152379	-0.2753058916090261	-0.8528801088267958	1.1865706315121114	-0.9229529407599294	-0.9703485189413429	0.2831470143401854	0.29334945105635263	-1.085378358954755	-1.4483907253300947	-2.659911506656412	0.0	0.20257649607424275	-0.6268859957374048	0.21934079228875097	-1.123329989882915
-0.7912761054454343	-0.8491780841456016	-1.6287813135984708	0.584301015433047	-1.1664114229319678	0.7672445088501139	0.7263529955438328	-0.7669347036069939	1.3477050116672291	-0.863397324759311	0.0	0.7109785302318025	-1.1048476441333932	0.0	0.06439128000863945	0.2225755711612026	0.47702650344823955	0.0	-1.6545981513181451	-0.0468894552447878	0.35816629823202856	-0.9609205171996058	0.49691193962439467	0.5224257246568479	-0.8111196460322886	0.07180998038717246	1.6630250485504634	-0.7204098470341234	-1.0674863943718278	1.661334436327008	-0.5959862959267189	0.8592253618141454	1.121521089013948	-0.22425092739821956	-0.09263632123112525	0.016701401326927164	-0.3706250388286111	1.501010947673831	-0.3834137878376927	-0.7035557495724145	0.47096967973683546	-0.039214359591958604	-0.7087926137973858	-0.9594023261208956	-2.2126208603693125	0.0	0.6596425118352878	-0.6129810911359217	0.48826833374653317	-0.8243199377325704
-0.4686432267453352	-1.6226814364622182	-1.2513037005373417	0.42880557766963107	-0.8680513950133185	1.0342873020890273	0.47720152141851374	-0.247856359306848	1.7316306028867992	-0.8596527995894431	0.0	0.7754746474079101	0.07508374527270792	0.0	-0.14281083252229915	0.7617237576853696	0.0682223488846411	0.0	-1.1428170059661507	-0.08844206859863346	0.7988955474106829	-0.742085583367749	0.9338990709935769	0.027274211665691085	-0.2411761158146566	0.543513896686325	1.6228762531405898	0.2579959273956445	-0.2661883855937344	1.6241494052791134	-0.3473871968921198	1.1588023638698366	0.9690288258855809	-0.1473932173172111	-0.17510388202798732	0.36370820450932745	0.06935917960836509	1.3576902920449923	0.2815449973087251	-0.05397215848215316	0.5602579559063451	-0.5496832902100727	0.06909689467405852	0.11388988950922016	-1.230703369534919	0.0	0.913532817883518	-0.09712092775482398	0.5888349623696123	-0.4663915601395643
0.05528044861902274	-1.87206578505938	-0.5242363585584687	0.42503487538113716	-0.4661266805258563	0.7546391997687087	0.43614619135161925	0.40519637814078047	1.5561928458048255	-0.8038985520828175	0.0	0.5365372140965667	1.2104461218759524	0.0	-0.2824527551914006	1.1697876555185291	-0.3864713229071282	0.0	-0.41812804446814433	-0.3833218337893221	1.231991892216082	-0.13444707268142495	1.218515363297627	-0.6108923818680752	0.32071761111015207	0.5848084867751623	1.2212261523716095	1.0318355209526762	0.468135323586085	1.0643674011921875	-0.3386790769270242	1.142786630466484	0.5669642689892878	-0.07053208562833826	-0.7654306688324294	0.501857955251124	0.28538950776274474	0.8213532155099387	0.744979925620473	0.5843486380007019	0.550241978265074	-0.852092179078404	0.7196079416469072	1.1149390602789828	-0.15976408253137514	0.0	0.8798649122354267	0.4863527299595623	0.5101431411764183	-0.25580559883972015
0.4903355168386126	-1.5190992249540545	0.09117558973736942	0.6384115850387893	-0.24802840824371594	0.05393207766790103	0.6802757295383918	0.9034135004287199	1.0042432700597619	-0.617515431305424	0.0	0.14451565343732356	1.8603528096866258	0.0	-0.2577045031170407	1.3232678290587319	-0.5881378070183676	0.0	0.19109427313352922	-0.7364019975179373	1.3613774060733952	0.47168614489646565	1.0913997604223318	-1.0020134510253218	0.5528559167879599	0.22086781450730122	0.7274739213195749	1.0701192002664281	0.7177583020159721	0.3385166172167081	-0.5352402199691048	0.8112220277649401	0.1904386616860238	0.03376809681174718	-1.4267486371234739	0.3031973259131854	0.27154564259787217	0.21774249918091915	0.8183866383952709	0.8871659765174129	0.5198504351849388	-0.7142858538742902	0.8151981415398661	1.4548202188451094	0.5924967149381742	0.0	0.6693806858412731	0.6596317339958043	0.36934155279744113	-0.215803535945572
0.6457675616622123	-0.7745089743707407	0.2398941879741282	1.0342569341403	-0.33157297980195294	-0.6406359855122681	1.117566360634792	1.0785566027398859	0.4121361559278255	-0.2946838613053292	0.0	-0.151851794896802	1.8715941044001383	0.0	-0.06626559596102442	1.2156692559653064	-0.3718004154053884	0.0	0.46852434319875486	-0.8448171563981969	1.0157311336826331	0.7834462663959412	0.5022595823370802	-0.8339172666830652	0.3722754816221611	-0.2700063859192867	0.4659074938702631	0.28463118752847444	0.382212518766602	-0.12953096713583698	-0.7213231034604091	0.2981005980489263	0.08655736402229852	0.23675044798021688	-1.68160441826835	-0.11172491848217868	0.2067052540899781	-0.06497652856970498	0.5550093118443241	0.7866607118984902	0.6045000097665866	-0.19062489469675625	0.30708063244074013	0.9970451309062238	0.8620398679452802	0.0	0.5429560991222991	0.25308652041924956	0.31905106334933103	-0.15774849684586958
0.5154019626622356	-0.02057091022003339	-0.1046349520239086	1.493289162099788	-0.5903454621971059	-0.8801246643555221	1.4970148825596021	0.973039352986649	0.08930620966383025	0.08473627970991748	0.0	-0.1610194777118453	1.4471964871745837	0.0	0.1769846914920391	0.9432021599397061	0.20826843456698482	0.0	0.3973980022827506	-0.5079066920853358	0.2892881549964773	0.7651911631663043	-0.3404460269333592	-0.04633160873408159	-0.01975071857305453	-0.5333104565366932	0.6189981235585807	-0.9317133779986665	-0.2892903799594556	-0.10909500239852797	-0.6759508809668835	-0.16628261939819824	0.30451767043321043	0.5817978942415742	-1.3118015719975575	-0.4432207339913405	0.32296847685966695	0.15242642661345504	0.18520381314950135	0.4700940581881142	0.9141298440167547	0.43632281175672366	-0.4598266840550028	0.12848344643148357	0.7626557375320806	0.0	0.7219012425626804	-0.4676974254610754	0.4286146156886782	0.15865648491495235
0.22783474677976823	0.40871423506414417	-0.6345223941922818	1.8504690538278317	-0.7426404967081159	-0.50979332956231	1.525225188008201	0.7943776278824768	0.1646754507612273	0.40983742434213133	0.0	0.1091258529164536	0.978664251604631	0.0	0.32260675925124155	0.6554231268583862	0.9170367635542418	0.0	0.1393774190812294	0.21456215881985263	-0.48921215009467695	0.592841415310173	-1.0663202589671985	1.1154018170736775	-0.2772339289373081	-0.3549131569895665	1.0949224100348665	-1.9454636834156325	-0.8786038008634504	0.3003353846800702	-0.34158199827258867	-0.36300493339903833	0.6470032554699336	1.005788620576432	-0.47560871651614056	-0.41981036805145433	0.731349887975638	0.6950572742005295	-0.05027435634313037	0.22220533191837535	1.4440776264166089	0.851794085919339	-0.9820988970634144	-0.5179441868004698	0.5494029297764266	0.0	1.195730090565156	-0.9918082036757776	0.6307754939439564	0.8063878727649976
-0.07747478415857234	0.4153866133557115	-0.9280481041169996	1.9493391182218744	-0.5421429259534893	0.21462194470956367	1.0434135914253764	0.769219624487669	0.5431927350411674	0.6067608591050255	0.0	0.4281425071623864	0.7626896480411245	0.0	0.3096223449040517	0.49489945117432416	1.4768957136679695	0.0	-0.06681284863684395	1.014895991285153	-0.950419133681723	0.4732250661933867	-1.341257438158046	2.21285954483623	-0.14449353143785684	0.22216999950468944	1.5683970902975013	-2.250321536776764	-1.058364742844447	0.7484509030795561	0.13871594832891807	-0.20711418759448835	0.7871122072054583	1.3387749633850818	0.4226934381199957	-0.0004991705477095547	1.3354307498588651	1.1348834566304495	-0.04599958970764378	0.23456024016298382	2.0441121365310773	0.8972038242576739	-0.914842454594548	-0.49036900186896204	0.4242122442901933	0.0	1.686390819470205	-0.9336741899490537	0.7704472517113583	1.5906113805330102
-0.3428546584567895	0.17236801761349071	-0.7519903663299343	1.7015061011709371	0.05480058241644363	0.803443424085804	0.15789464473667406	0.9936836970547412	0.985133679447486	0.6659452667883062	0.0	0.4738725715605026	0.8031907007119581	0.0	0.21856142484072988	0.5390939538772073	1.7170910657312326	0.0	-0.03479484022787018	1.5220789898079479	-0.9168942630471975	0.4833313140456281	-1.0610380122289713	2.836624816974856	0.36488229881358775	0.9413656723127871	1.6847050376683532	-1.7445057256050278	-0.7663727397959983	0.8753916902350863	0.5316274041500018	0.19031121682091975	0.48218122932760027	1.40692402012293	1.005126955405394	0.5714437957505468	1.8955497973127207	1.0809913355776517	0.13226668804498476	0.5026650698672634	2.476568788262198	0.6238893389125479	-0.2693524450470622	0.19336425406289667	0.42320257242846937	0.0	1.8158832674863863	-0.3187018322782717	0.7137351428404624	2.151769140217205
-0.5890790740155724	-0.018434775992526055	-0.23745083282902385	1.1324973755645749	0.8508612411947055	0.8785256259719804	-0.7760998747490181	1.3738734208831571	1.2470230970355833	0.6185017221667208	0.0	0.047072233422818084	0.8373848911110738	0.0	0.19585103349267996	0.7570740348879587	1.6408664061139286	0.0	0.267215196057714	1.5370246250286752	-0.5176977995340327	0.5444679081551335	-0.4277462389175689	2.807771626397926	0.9623251185896388	1.4877772928432438	1.2935163258512432	-0.7641016213563464	-0.2042250238870619	0.5508936382145898	0.6776663131301702	0.5673615773525859	-0.2544148213817966	1.1706179851561178	1.1408159986609752	0.9077317461701706	2.1907822673923882	0.4582337029595141	0.3232411769301104	0.8550036641145732	2.535529557382793	0.19636944718321978	0.6147257561738501	1.077392318175874	0.4515442399032004	0.0	1.36783828027028	0.4200836288986462	0.43464147419913035	2.200690105965062
-0.8377470717716953	0.04963800238595948	0.1998969404426597	0.3900750652773387	1.5179129631225257	0.4364407838886276	-1.3323375582576884	1.6887172599260747	1.1955314825088426	0.4975196620835027	0.0	-0.7669745794927602	0.5634076397625201	0.0	0.30192513758679396	1.0034337539196945	1.376107217358539	0.0	0.6875582619626126	1.1575917770946629	-0.10403199188729431	0.5266599403209382	0.1461136491821228	2.239460569454913	1.2589804216863831	1.6456965651544357	0.5490042247070872	0.1328455927651855	0.3130272767078214	-0.04788694323781337	0.5854520218976548	0.6472312871303979	-1.1388998052413994	0.7838501193665184	0.9738917850899188	0.7210597272680332	2.154084135756953	-0.42623799152778186	0.38722427154195105	1.0712814104183737	2.156760920870596	-0.2557713027052786	1.2820606595173014	1.5807989700579785	0.41576906119519896	0.0	0.4550955920682284	0.7319233192201876	0.02105192034370111	1.7145863443469422
-1.041393606955801	0.33379529061396984	0.14997957419702415	-0.2994433869465194	1.78212263974777	-0.16190185123201895	-1.2561878869034502	1.7296876999380164	0.8387802048413157	0.3271998059713435	0.0	-1.6045076013478803	-0.09839286446321398	0.0	0.4127889599011053	1.07145798625618	1.0571472613083541	0.0	0.9589584313233942	0.7063771174241976	-0.01790598072007556	0.3789155303958268	0.2652676121322023	1.4313350019505666	1.0122048214209673	1.3714447257548719	-0.19527382493768036	0.4942555197903248	0.5470287824218093	-0.5646917362030183	0.39757257923403305	0.29056378586867426	-1.77272321318147	0.5090754128212434	0.7629723259941615	0.01783784048736062	1.8832719484809126	-1.0795558916651726	0.2838929876917504	1.0066826422375548	1.452172129244573	-0.7094265261127838	1.4169405626842277	1.3712263648731546	0.33319163543761277	0.0	-0.5317973825765065	0.32148605047620044	-0.3938521073431653	0.954218161773441
-1.0909006162137078	0.5648612443813199	-0.48710452461492465	-0.7163165602281434	1.5700685727765578	-0.46336822475728373	-0.6170725840342036	1.4283400099113859	0.28299938627297044	0.1475581747093154	0.0	-2.009533975739549	-0.9033833348082836	0.0	0.2768219804682407	0.8000935387452823	0.7305860446203817	0.0	0.8444356257572067	0.5105333015440806	-0.36505157423860835	0.17536156449502696	-0.21160050686487347	0.6793121527758776	0.28819024964730416	0.7694887567661359	-0.6199345095910711	0.2213264049120518	0.4527689118378849	-0.7018695167926738	0.2709507615477947	-0.42361198055845617	-1.8689294373886256	0.5338672791133641	0.667116754372793	-0.8891697650338591	1.5333166147008928	-1.1440981859683321	0.0746145046374315	0.6575162320923571	0.6499504133393875	-1.1918624213784106	0.9957048185323797	0.5548519026192075	0.3252650955874974	0.0	-1.1616139253526372	-0.6505853428437669	-0.716101507615689	0.296649323580624
-0.8987351253706467	0.43489008060284273	-1.397227507407027	-0.7368356497005132	1.0353989374336767	-0.25136881714823833	0.23669115388003126	0.8969330928218066	-0.3333384776851579	0.03982451365541731	0.0	-1.695493591756852	-1.418892935238464	0.0	-0.2918913563716972	0.18512923433021822	0.3537591062703257	0.0	0.2927400874424359	0.6854758226933252	-0.9409596702762779	0.049560037550879524	-1.0663024252782738	0.13279987108266184	-0.5628155993875004	0.02245690991573342	-0.632373637374472	-0.39996247425545783	0.17045721632233143	-0.4015427820636812	0.2724058353646875	-1.2347567391976018	-1.4057548194580614	0.8245041225901499	0.6374788287706621	-1.557697001865818	1.1897009209359222	-0.6158390574620565	-0.13045140948930808	0.152027739784013	-0.020149140746522094	-1.6623470037253885	0.26958192559939115	-0.4227091457143634	0.5024832782449791	0.0	-1.217336265545808	-1.6682303180031586	-0.9299199930580417	0.009916610421607892
-0.48778788933870193	-0.1766049959538786	-2.0320211747537638	-0.38164649422748287	0.4636651391627965	0.3117082474425237	0.8989118218461113	0.3649323800691862	-0.8806693819701863	0.10919929170353387	0.0	-0.7231252712111325	-1.3068026209075554	0.0	-1.2228995439180737	-0.579855522673217	-0.1203340622448869	0.0	-0.4914624201577488	1.0707182004696554	-1.3573254495002522	0.08473246190144544	-1.8213703263278902	-0.21473701127400324	-1.1043808498823193	-0.6682094761672064	-0.383867483350185	-0.8882218505613989	-0.08006277678800364	0.14693866760517058	0.36447099384480197	-1.8316498425061993	-0.6159133420866484	1.1394860010636623	0.48354011795632307	-1.66923979207131	0.8316222974270953	0.18732664134082214	-0.23382889074420826	-0.3110934102840765	-0.42631432519862705	-1.9549124792561938	-0.38885573431487297	-1.0736281591687913	0.841827458423296	0.0	-0.7932139708412526	-2.1804183719249357	-1.0725807022011868	0.12716268781229798
-0.00623717163710935	-1.091915128866075	-1.9596854569494693	0.20279566255237327	0.12161550240631976	0.8269591676513437	1.1572957264729917	0.05531017433940335	-1.2487042084688968	0.41854418191944265	0.0	0.5180132218984475	-0.5551480937664016	0.0	-2.1602111508974775	-1.180651920278629	-0.6465740850591581	0.0	-1.127525088687022	1.358709169614322	-1.2853173764461383	0.25741650854427	-2.002531651097939	-0.42173163346331755	-1.0628174256308591	-1.1156517618580937	-0.11284079998633757	-0.8572182848528203	-0.1286146431288993	0.6630081321997191	0.4755413297524107	-1.9996972710788163	0.16993139559313705	1.211053169366862	0.051313747384510326	-1.1995790324755369	0.4108170773611857	0.868073682044174	-0.18743857381006018	-0.5432823543027182	-0.564614378160802	-1.8553558944792596	-0.6801129780433849	-1.1538938408545552	1.1682256332207563	0.0	-0.18048616407008156	-1.9196104314323164	-1.1770617492509186	0.49114088593535327
0.35352182233027674	-1.9173890228728863	-1.151689610167586	0.8176367273582489	0.1361325449615087	0.9695398716071166	1.1042750525305427	0.07286184099944998	-1.3552375655738387	0.9183367691778614	0.0	1.517301566907514	0.5028305606706112	0.0	-2.6458426577231444	-1.3523877018271089	-1.0650635302729736	0.0	-1.2679475791235737	1.322220669519676	-0.6596806089259802	0.47710869637919995	-1.4173134848504303	-0.4855444839299847	-0.47601225449584916	-1.1799354907094741	0.051836786182588954	-0.23800069603010332	0.06217904712650257	0.9713813252185445	0.5808233152938269	-1.7040425222013098	0.7154361298780829	0.9675147083983527	-0.6251905687699156	-0.40638166645250623	-0.033628698999838315	1.2122822821103616	-0.0011918233657336004	-0.4402867824042617	-0.5138250182641549	-1.267050716163446	-0.5154099614623401	-0.760102471629061	1.2687308008926026	0.0	0.35520018031631573	-1.0178719068766544	-1.233621609008929	0.9087501098075783
0.4762167344839104	-2.2675416117324563	-0.009267855342122685	1.2966760397971127	0.45554459086437354	0.7282355565885328	1.0308809698517176	0.36114201612200547	-1.178199426510148	1.4374277583468318	0.0	1.9169225145583613	1.393613035207111	0.0	-2.407360388855728	-1.0443636627123993	-1.181429659400647	0.0	-0.8213298666972447	0.9777918740246991	0.2810692948723001	0.6768957223811775	-0.28276929558441877	-0.3241734576223423	0.34283842013211485	-0.8213115732578773	0.1687229084044678	0.6893455624138386	0.39133439364796846	1.0969783734589371	0.7191610282335583	-1.0740802652116423	0.9836873768065946	0.621105144563253	-1.3098886003190837	0.3447205257149221	-0.34187467687984485	1.2791442011821565	0.2629622546063233	-0.031368505132612814	-0.3574555210115604	-0.33210872154544213	-0.0423801729417404	-0.20392912998769908	1.0567484447372282	0.0	0.7310223187604447	0.1246763442688662	-1.1991029397010353	1.2822882271418765
0.39479248458760374	-1.9871499011806695	0.8902721621841623	1.5565604448088295	0.893537437101156	0.3963104259569844	1.1817046147412815	0.7415421816138492	-0.7965864885863363	1.762474402219589	0.0	1.6901699716567646	1.788060613413668	0.0	-1.5505488069743472	-0.4676553132621611	-0.8988054771978449	0.0	-0.04036745046952622	0.569361773151815	1.1341727306146467	0.866582992473208	0.8830015973577523	0.1285889198557629	0.99515208475446	-0.15376795449833533	0.38581951750247173	1.4634431789193232	0.6801281944374797	1.1995583954763374	0.93219843955695	-0.31682405761025917	1.1012543577717009	0.5330805169691424	-1.6955575370336657	0.7930855440453659	-0.3328075841505884	1.2713818539945192	0.503980118921245	0.5157397588553857	-0.13095327291959358	0.6059455489411081	0.44053978963566287	0.21970231925243325	0.6538459579757182	0.0	1.0311940563815865	1.0970679369513536	-1.0415922397374213	1.6209826760580885
0.2568504670943209	-1.2321009779756478	1.15634982405542	1.5922606150568337	1.2193882628487624	0.3302194175527774	1.550685625676645	1.0059173751822827	-0.3923915061558949	1.7648379952192192	0.0	1.124658736494394	1.6716656472086031	0.0	-0.5129520605921354	0.020433245834177525	-0.3064636421586464	0.0	0.6062952407343694	0.384064917895331	1.5565498456624602	1.0966502629680812	1.5500895573328342	0.7969517956333974	1.21804376878659	0.558009947849869	0.7570932772701398	1.7061023625212284	0.762387074198972	1.4103193813217325	1.1829418723618002	0.377866648862776	1.225168490557671	0.934445681618574	-1.5880855360586386	0.8981903117412957	0.03117782285144869	1.3140436224440188	0.607917198768814	0.9498273977654416	0.17232935279977613	1.193716232249138	0.6356989614089946	0.4025458470753898	0.3128110661482125	0.0	1.355777843516345	1.6773480783501251	-0.7817593181750251	1.945860672715504
0.21075916415792906	-0.365206785878972	0.8136749257606586	1.435015060641754	1.2523377957593789	0.6685655573522117	1.869926927039464	1.0139368766356767	-0.17764775748826722	1.4867838713584047	0.0	0.6316408479625734	1.294917004130651	0.0	0.20029017884940145	0.1323052313271646	0.343349737553215	0.0	0.7206607343970027	0.5311542218134572	1.4355705265980954	1.3651670991180596	1.477133989043008	1.4241535184798317	1.004420263220735	0.9987627889347098	1.1379087498724594	1.331230950832796	0.5641800448401749	1.7022037514374762	1.332024530446214	0.8880199578662988	1.4149460665623583	1.7035220588013418	-1.0239918178771241	0.7972488700230691	0.5545826073315853	1.3368403018192887	0.4934676169820339	1.0448719389651948	0.5481232694948028	1.2842190690323867	0.3951254682483699	0.43105953693110155	0.22858953403059232	0.0	1.6781573498200482	1.8666766461447282	-0.4982850684203198	2.190729997533143
0.29566730986089734	0.25798869748487746	0.2495120681887896	1.1109004384630106	0.9313048111747698	1.2269959521126594	1.803213429168355	0.7517304092491046	-0.269028480561278	1.1164462357452574	0.0	0.5042401260132952	0.9575380620506965	0.0	0.32072816722189473	-0.17175082311229592	0.7611260231566994	0.0	0.24311701183252626	0.8420921744763333	0.9156891705741455	1.5571269032792014	0.8405221604456226	1.6778766405613814	0.5625385127303888	0.9703317493292332	1.2621936406251286	0.5828539305000562	0.14215452219551905	1.8951922542806034	1.2049919967920644	1.1569107349443608	1.5947232149127855	2.3805623442789634	-0.2540925428233999	0.6566463037304168	0.8936279601865544	1.1599957833846428	0.16363684414205562	0.7195419891442719	0.9273746961609053	1.0181970353691514	-0.20116039604337058	0.4587483069769624	0.37835326823722026	0.0	1.8386957315338655	1.7862747575439049	-0.29368863218463065	2.1999631911385413
0.4150788685569056	0.47555488402666196	-0.07215902402621713	0.6296322083681445	0.34402287554159744	1.6418755310462643	1.203525093456449	0.3300487936134127	-0.5919558481642578	0.857164668591238	0.0	0.768005521767469	0.7930089653883106	0.0	-0.0461344461460214	-0.6645287617558969	0.7676562668680184	0.0	-0.48489818072364355	0.9667477866306053	0.28590042527667436	1.4853558841571637	0.11244978016465318	1.3437038763261815	0.15847825767877888	0.5261624207697875	0.9529109695273605	-0.11344436284249262	-0.33515414678343997	1.7929800719971503	0.709488072514424	1.1669635212963305	1.6181380980971112	2.438322852622711	0.385723578168287	0.535360008086479	0.7816951824724169	0.7049312373593816	-0.27021018869876096	0.09958284219430319	1.168644075514873	0.7054054998981849	-0.8787023130241036	0.5580350832836664	0.5203426709139962	0.0	1.6794231475774375	1.5545070970970212	-0.24373575503635753	1.8351013365802464
0.4099681722370733	0.3697528266069011	0.07454521784451942	0.004463046075139534	-0.295339898083393	1.6415649620549135	0.2428179641995321	-0.0740342924730607	-0.9000808600597673	0.7775362239530407	0.0	1.1997140703459404	0.7065282585660789	0.0	-0.5369736714856221	-1.0093322920730547	0.36984593747131156	0.0	-0.9259698330695232	0.6055512676558961	-0.18783900893181577	1.0186529283247252	-0.23612303381002264	0.47252455569860136	-0.04904949756252561	-0.03428664794415886	0.297331524795456	-0.39601342888385577	-0.6596294133514894	1.3467492150518923	-0.0829626166047309	0.9271254561630202	1.3770816949373947	1.6376377172552306	0.6343831775728612	0.3578360697511401	0.23793153565707198	0.1359465352958895	-0.6227356526907591	-0.5296213445839736	1.1118983754445255	0.5909901890158427	-1.3059498444996684	0.6616538476627893	0.3657118648677836	0.0	1.199149166507262	1.242028629241674	-0.3600486917224577	1.1029349248649492
0.1750640045098896	0.1691660540734196	0.547036356018302	-0.720934036366543	-0.724105072325912	1.2310102338107114	-0.6866066834415145	-0.30588225727905144	-0.9256846845026665	0.7514435759498771	0.0	1.4836620581956066	0.49602845413694846	0.0	-0.8046219797710498	-0.9896244158231684	-0.2751958812697021	0.0	-0.7004281378699302	-0.27650080118494313	-0.38472063011443874	0.20459571499782414	-0.02122740537638994	-0.6304509243351157	-0.0810924263417571	-0.3370210745867395	-0.3692798013851127	-0.16735842378911533	-0.6833972483179956	0.718959099813193	-0.9545987950701667	0.48491797751082394	0.8744313583307073	0.21989372511588823	0.412198764229466	0.005725010314806554	-0.409368227302284	-0.21371983505918357	-0.7246895644297628	-0.8734141203979883	0.6660376948539182	0.6813033767550869	-1.2716740579246382	0.6215807295143735	-0.19670339232089804	0.0	0.5857903651548367	0.9082920528917937	-0.5823020099107566	0.1913937631754175
-0.2645775527403827	0.08241621754408991	0.9636509000254554	-1.4649004422334495	-0.7475805466072922	0.6529798220317737	-1.2314398739201375	-0.31304254245931257	-0.5751837746989505	0.5400501489059802	0.0	1.3980949233250466	0.04816450797001878	0.0	-0.7463041198405079	-0.6541770233297378	-0.9691254475521816	0.0	0.14443230809423913	-1.3975532577053533	-0.3505792356328455	-0.7124869731280452	0.5579582251679265	-1.577721894402505	-0.08763328660745318	-0.17677527040455612	-0.6847189724980588	0.36442882919080166	-0.40083092847165486	0.19122972119213727	-1.6518672422526641	-0.05816771930058506	0.21854051412981074	-1.2111773394995915	-0.16506020802758814	-0.5508202360130204	-0.7296241428274055	-0.09986103918883683	-0.5225251458586427	-0.8029816730643304	-0.12282253936757763	0.7597767557479137	-0.8068963272657521	0.3250292226937916	-0.9915897904613339	0.0	0.08411506778864325	0.6431831162000047	-0.798318350863617	-0.6303154092696809
-0.7640637751324417	0.1746053008834798	0.9859381924807709	-2.126096970970915	-0.34670096202141365	0.17196738339040704	-1.30849928519579	-0.17644999364300265	-0.029959784597789987	-0.032202164565330066	0.0	0.9216686267645665	-0.5479238861748825	0.0	-0.5269837117305727	-0.27745965787905186	-1.5707938161993027	0.0	1.1405686549004237	-2.305653106644026	-0.23093458956070373	-1.4046863482347849	1.0679420167225797	-2.1180495768069174	-0.22278010541676324	0.331045460833667	-0.5317940112684844	0.8233798520904722	0.034410291122837125	-0.026094466101151875	-2.015725788069444	-0.5589316262106153	-0.4413729240259221	-2.0523933137562906	-0.8515409908342417	-1.187111565492757	-0.49854538946416793	0.39011482912918144	-0.1229756835649206	-0.4452559725042846	-1.067065963803389	0.5779060571639585	-0.17484372574066065	-0.22294505326529365	-1.6539736580834152	0.0	-0.19959918104901703	0.5420098346757061	-0.8808942601028988	-1.1801681667658306
-1.1382818392341523	0.35506495234965013	0.5501786254014782	-2.611530299641922	0.2862442203113258	-0.13305050964039347	-1.13685065271157	-0.07148646079005563	0.3406114108036935	-0.9265625596379159	0.0	0.21344523939365057	-1.0543440059803322	0.0	-0.398597862073023	-0.16265732885982498	-2.0205754659879243	0.0	1.6913678462022506	-2.6328541026676606	-0.1717464856794156	-1.6340813878727418	1.1321836825463518	-2.251467388820472	-0.5330599753173351	0.8084169026906974	-0.14974736204527336	0.8983085619493079	0.37854248918154587	0.04952252904433645	-2.0461966746094573	-0.8814040088682971	-0.9827306799835085	-2.067703740158509	-1.3747730561834637	-1.6751638227180412	0.11249449345904386	0.8253075957349445	0.25527667097389634	-0.11744259245210466	-1.9058024367647945	0.07107740765944895	0.2769854327575535	-0.8999660253994689	-1.8693841070909367	0.0	-0.3895311644744742	0.6210035390395832	-0.730519958791866	-1.4720373251084802
-1.2497395242121423	0.4658761450234566	-0.10455481095350462	-2.8527816459826774	0.8230925705911006	-0.3948045603268333	-1.0469865517976635	-0.1710877487301664	0.21979955001988016	-1.87186302576395	0.0	-0.49846944857320497	-1.257764277187758	0.0	-0.4683753451268478	-0.423975410815141	-2.292882233784022	0.0	1.4618137691754496	-2.2986428352282977	-0.2447979361937196	-1.3711125125738644	0.6731107572904589	-2.1659753671503994	-0.9244828527719836	0.862212803031886	0.020040670833165068	0.530714037333736	0.4271220188087269	0.1649932589622999	-1.8644120752803148	-0.9569673765249472	-1.335077328082099	-1.509829982740259	-1.5357322271552345	-1.815419994727729	0.6195298273321943	0.702654457320533	0.40196433662115616	-0.13133989530412654	-2.4124449838674447	-0.5701423020930795	0.32276547195712163	-1.5311929007071712	-1.5847197233274857	0.0	-0.7358707084660581	0.7571652239641846	-0.31510588052133726	-1.6766466776783768
-1.0523321950078541	0.4002299434787554	-0.6117893324733655	-2.8047244691143787	0.9641332353004692	-0.7859608945403342	-1.210944912656599	-0.538511677801411	-0.4167202872866672	-2.499803465164277	0.0	-1.0381883151466418	-1.123847108447782	0.0	-0.6000654887161397	-0.8987357507444318	-2.337305046090252	0.0	0.6029718531162112	-1.5416726705865054	-0.4246564954486338	-0.7841144217662442	-0.04894928012556665	-2.0524924813151517	-1.2165708756523526	0.3613980123723057	-0.33903491777821976	-0.054866664333480086	0.1364385143297386	-0.01081708836594612	-1.607899077288148	-0.8137582462031944	-1.4625981840051836	-0.9176357369243463	-1.2762473372554426	-1.5541458009455837	0.5456347272381504	-0.17105568547283168	0.23598264532001956	-0.5836445048629125	-2.486286236607958	-1.0294795234215808	-0.002880916997569388	-1.9608823942416171	-1.0345747807204577	0.0	-1.3805074962956148	0.7350814962806856	0.3047150930991152	-1.9600203904761226
-0.583847283154446	0.17273440036699644	-0.7172071256232639	-2.4419874474034136	0.6052531888463291	-1.302189539992821	-1.4998152256381734	-1.072098839274329	-1.2363035299041614	-2.5510155188267363	0.0	-1.3435546427156462	-0.8140338391116726	0.0	-0.52172973323682	-1.2491846379710776	-2.0735930379334127	0.0	-0.34602282365249426	-0.7700606063988461	-0.6115333228418681	-0.12082417052735356	-0.6160592594299291	-1.9435187936317753	-1.2403498535440614	-0.45056141619349593	-1.1542545507338973	-0.49573755425898414	-0.3383560229902184	-0.6596338249073996	-1.3375652086470478	-0.5513008999236627	-1.3397897928734888	-0.7364327264425237	-0.6949527326035305	-1.0055318836588265	-0.23553437350043205	-1.4707397999111538	-0.14996486250185592	-1.2701320386753356	-2.1822644842776535	-1.093886929729221	-0.4258698309229572	-2.0884618859277015	-0.5632887040596823	0.0	-2.178094539129907	0.3970335591671069	0.9794643901929129	-2.3231896428686305
0.061441022791704436	-0.09462931173444257	-0.414201638085009	-1.772911571263312	-0.09512518305805855	-1.6975258671043167	-1.5826113170177092	-1.54251578579221	-1.7263464803404351	-2.022443396754882	0.0	-1.450033606715845	-0.5566544272178011	0.0	-0.05111538486371011	-1.1836982529752529	-1.4546176623402758	0.0	-0.8149877604568075	-0.33055641610874514	-0.6787405537553358	0.42487045923799666	-0.7245343351802254	-1.6997251281782872	-0.9223018701769262	-1.0978596230951005	-1.9682126511332976	-0.5212643560165894	-0.7217228421509413	-1.662657497162367	-1.0189334219341453	-0.2758820676561394	-0.9562649681798687	-1.0292713054011842	-0.0026196030455596622	-0.3695123542194136	-1.3766884977350653	-2.5019980543624962	-0.5495759435726549	-1.7909489492401174	-1.6675388221577425	-0.8023666054015767	-0.6079662680437943	-1.8722294746342119	-0.3756224236405157	0.0	-2.7337771125159116	-0.20808940227307837	1.5132406414473067	-2.5721223877322954
0.7490399546201828	-0.2510918641963281	0.10092603215736538	-0.8715247709960894	-0.7997783691285973	-1.6490596115847949	-1.1989031599274391	-1.7105681414236564	-1.511451155301084	-1.1668746911158603	0.0	-1.4298962528374017	-0.4773498488957322	0.0	0.7398821549545015	-0.6481978548574261	-0.5468246924845678	0.0	-0.5747458206173521	-0.3364339662049146	-0.5248835922864996	0.771478137689501	-0.36689761769448037	-1.1528264350308077	-0.3173122806008745	-1.1821407584142447	-2.2320525807182405	-0.12425312343939555	-0.7752339893215676	-2.6277544756086324	-0.5811447462568544	-0.04182241401314414	-0.3520838839906214	-1.475694931244957	0.5739353321723335	0.18975547048039473	-2.254244739577933	-2.6390899440389193	-0.767917836769189	-1.791443054290155	-1.132200714141396	-0.39830733198343515	-0.3682711901905914	-1.3318853539041529	-0.40228756583525155	0.0	-2.659954194412516	-0.8061524077898646	1.7362940707622374	-2.4512786945882845
1.3112541935042312	-0.20581480845403508	0.5953529308403759	0.09935066727690853	-1.1825876568367648	-1.0358010346678366	-0.4015456473232656	-1.4607193277272987	-0.601183237619724	-0.3519864237141443	0.0	-1.3368813324253448	-0.5212002201973256	0.0	1.5505181859140424	0.1367891701942162	0.44706585183586917	0.0	0.13128580875534415	-0.644559917730465	-0.11710505676208738	0.9154534726939272	0.18858691068897762	-0.2904569851688064	0.4126760646377807	-0.6496422782418235	-1.692794388036807	0.43597615158639036	-0.4408868413998731	-3.087052731970827	-0.0008523870618818797	0.1611924475560798	0.3520907586985717	-1.6439941221321168	0.9024122785436315	0.6185887638283025	-2.3630748611509294	-1.7613246652425638	-0.7289402525859313	-1.188487859568614	-0.7029216362630001	-0.12460075856676482	0.19389494422010034	-0.5660742582017907	-0.37849797220303344	0.0	-1.877773051793928	-1.0538065988543193	1.578451722777957	-1.8485129455502975
1.5747974171204038	0.025336034354678037	0.951906498655842	0.9096811053875492	-1.106941667433388	-0.10715593500392052	0.4209663218938478	-0.8688693653539197	0.6051949576702614	0.1288492100150753	0.0	-1.1870031686615925	-0.5219842652868714	0.0	2.048318366987091	0.8115281341789501	1.2607485024984189	0.0	0.7830714202598396	-0.9737564902164023	0.4863696798519927	0.8616025830555957	0.5929847684224414	0.6667924625395785	1.0555137747417185	0.17170704070977	-0.5989294458533776	0.8031088197017392	0.1225305910568214	-2.752411463551762	0.6550573098177963	0.37104557321472387	0.9714281001141096	-1.3279866893564152	1.0129080688213445	0.9590366616293252	-1.6433683406495727	-0.37538322048570855	-0.4975997966588751	-0.2331080539828719	-0.40233829476724503	-0.02641819268137533	0.7598052510722956	0.238495512407001	-0.0706884735284628	0.0	-0.7340028995696876	-0.7774678028390173	1.1065015658973203	-0.9186931003652843
1.4284108255086874	0.336868958341042	1.2015908476620099	1.3402667420800347	-0.6793846023502973	0.6166483011009622	0.7761717289877301	-0.15970913683559648	1.5677339638929617	0.1832266629766911	0.0	-0.9726845349431533	-0.35607044435010965	0.0	2.090644332208221	1.091126825123614	1.697000049596347	0.0	0.9641350976440259	-1.0760453321172465	1.145682561804824	0.5945457649128887	0.6448538944852041	1.3663561960497548	1.4189065543157187	0.794382127078403	0.43385660092300127	0.759015886969784	0.6395639851357593	-1.6818906593836327	1.2577606684298281	0.6014116825056173	1.3281648638870338	-0.7008326130389948	1.0762478656227619	1.272598972042489	-0.5169761297626884	0.6825201733876635	-0.2091375081399574	0.6381635915341767	-0.16917836743174888	0.07773461865375553	1.0004958569919724	0.8486528884260316	0.526238714048258	0.0	0.17712852078102218	-0.12334182723109435	0.5037384152724663	-0.02599072890890125
0.9046648103090745	0.599934604248556	1.4343372120746833	1.285002565138813	-0.14997871919096686	0.6703635444891423	0.39948526486285635	0.42049970616930266	1.9417173463753237	-0.07483330393415259	0.0	-0.6873140329839206	-0.053713327942022056	0.0	1.8084947302978662	0.9216917522234885	1.7327123982631523	0.0	0.6537600003013349	-0.8570058648442147	1.684255573052042	0.1168804025502445	0.3984994646684565	1.5376950271522905	1.396118783893523	0.8988203622831596	0.8173109670531282	0.3719722683638935	0.8951476597604499	-0.26465688774611246	1.6902852934176358	0.8195026662778345	1.339261729082958	-0.1805887173915041	1.2925687845064424	1.5716643656621345	0.3895713131312984	0.7773950574136911	0.03813195735614047	1.0721253463004958	0.07870510710135757	0.42844076445473844	0.7981317157309971	1.0885394884652224	1.1738435453411593	0.0	0.3848029701517307	0.5059665297468995	1.7625216143716235e-05	0.46640519047797097
0.21118306275690876	0.7387617395475026	1.6774390864125044	0.8148904869519377	0.2620855271134899	-0.027431571005200193	-0.5478444535849889	0.7325475949644568	1.7701349818308407	-0.4204227597463671	0.0	-0.3411634005461275	0.22094362631780468	0.0	1.4968691623492631	0.4902798986024329	1.5198532484446008	0.0	0.22397390277696988	-0.39084540806167445	1.9551417826289734	-0.49151753021018446	0.09183502067231628	1.1662242093004755	1.0103349304650928	0.5372018775545861	0.3781985955527649	-0.042398257662243345	0.8733563392307625	0.962356665807533	1.908829758177777	0.969725600084395	1.0605405967990371	-0.11645996361074057	1.749014184784411	1.810421401863445	0.6426840812021555	-0.11752839064852327	0.2477150640139508	1.013721322523947	0.3765613024221548	1.090661449522705	0.3322815150892568	0.954752845562636	1.5663212579193062	0.0	-0.14691227882233393	0.7031148336623105	-0.21429041389084877	0.41918962581953545
-0.3420422657185692	0.7744403766932789	1.8442643227713025	0.15360202083223842	0.4885994149288346	-1.0862916046589943	-1.5604102603144339	0.789546979370981	1.4027468988102307	-0.6435036849602123	0.0	0.03387521104746752	0.3011509218153415	0.0	1.3989786005053069	0.0986441060922513	1.2759093394925258	0.0	0.14651253965938513	0.1518951301996582	1.8980668061794648	-1.0654306789177745	-0.040010290925640964	0.5005293245818151	0.4174182726625334	0.07236939383806856	-0.5294608180163349	-0.1277366616339422	0.7619959629100589	1.5611454073905198	1.9466266631554299	1.01847143810142	0.65121930839573	-0.5320683398306363	2.3354389312144943	1.9298475851971817	0.2491369584826054	-1.4141778871417303	0.5024466604503998	0.7237854775590696	0.6773564593660275	1.8403333994314894	-0.028016054229625883	0.6535266747875375	1.556750334623355	0.0	-0.9898165092267778	0.3278552317324558	-0.053625898094085675	6.252562734129704e-05
-0.505213818497939	0.8093952841608688	1.7899317990594255	-0.4323879146835477	0.5953007945246627	-1.8772089689582627	-2.100629227698387	0.6935058366166142	1.2069936847845217	-0.6374997236934429	0.0	0.3834622207541527	0.15006082202004634	0.0	1.5429633358552128	-0.009823095755532132	1.136516425225373	0.0	0.6229886242356414	0.6006173331022651	1.5560483140130186	-1.4270047278294333	0.07221183903944377	-0.11211342680479441	-0.1476879966953527	-0.09974805851930688	-1.2663135346326364	0.26985113500217633	0.8140886886530583	1.3726918836889543	1.8616076652666913	0.976554834726884	0.27713272507495074	-1.1118427444248469	2.780220018221976	1.905337950022845	-0.4047079860984666	-2.3044391175795584	0.8744292073718802	0.5853871153302335	0.8665621758810766	2.273312631578847	0.042764443628033694	0.501774738478266	1.253789556561808	0.0	-1.5337429371663778	-0.3944725078406602	0.4375818596392466	-0.4299802215270094
-0.24903127978367084	0.9558904483140092	1.4246653204898307	-0.7668175281949209	0.6550698725489046	-1.93729529445604	-1.9299584692170484	0.5182240093300199	1.2853837963647239	-0.4237593044142095	0.0	0.6322482585794437	-0.1141696386400307	0.0	1.7412993418897662	0.23284723358839596	1.072785285515658	0.0	1.4067715514555148	0.846529805147548	1.0422596641907047	-1.4931367062405605	0.3006567068442171	-0.4417663868035792	-0.4716157087402161	0.15808887579706737	-1.336656359968351	0.9814564042334466	1.1560758991044782	0.5497538639707874	1.6728571827330543	0.8770257535187468	0.015919263084842015	-1.4317975526200857	2.7954867351028256	1.74986798552275	-0.8599252150016173	-2.2823414792356678	1.3368635841664962	0.826826390740542	0.8188339943490343	2.069621436319305	0.6190103302622625	0.7268757868005051	0.9138678854880836	0.0	-1.3892833876615969	-1.0232716264040522	1.097890153794944	-0.5497300007108693
0.1933124437726484	1.244675517146431	0.7965635379603604	-0.8367103184577794	0.6287117509135984	-1.2685403571590217	-1.2360093715537674	0.2355294775724995	1.4076127440336308	-0.12398922844666625	0.0	0.6975235757774066	-0.31838736517705934	0.0	1.7389153587882853	0.7112207625279249	0.9324822618241516	0.0	1.9489754677063555	0.8526426578033889	0.47930622654145766	-1.330876486591217	0.4284368842042903	-0.48900885384215514	-0.46691232285795026	0.6278820645447628	-0.7097330313364335	1.601285852893236	1.6749700835939545	-0.5512058497120098	1.339682972589313	0.729893131419881	-0.17166462604494284	-1.2575816571503422	2.2488243249363293	1.474797117626132	-0.9082072171099753	-1.440262990775017	1.746787910540188	1.3492257733428312	0.4683611312492251	1.225675565987027	1.4723220554875145	1.290041107989978	0.719653959302887	0.0	-0.6341812942379554	-1.1989928504984648	1.689422590852171	-0.2741101428173817
0.45601555708368724	1.569406105107817	0.08649914753030172	-0.7597867780011257	0.36760117176919427	-0.32481452301298147	-0.47707908052303183	-0.24944351936018344	1.206600633786315	0.09485592454422904	0.0	0.525066466402855	-0.37222693510333177	0.0	1.393253993494368	1.2103925242194515	0.5769435974406051	0.0	1.7713045289972638	0.6347868281848973	-0.0489217864387758	-1.10835745141503	0.30769867577103643	-0.42256429842848625	-0.21862757982594747	0.9008089898013785	0.1817265364069275	1.7290931113487868	2.0694200034567567	-1.5423546429626773	0.8050421656658038	0.5025526286970547	-0.38595265790844024	-0.6921179686728962	1.2570067163563798	1.0584649931987749	-0.7027745755210703	-0.3545983901427018	1.9178819351848586	1.7807696813317238	-0.14117045997539104	0.08634532048999984	2.2019700219608405	1.8687298679426847	0.6299226506653974	0.0	0.26204927667004857	-0.8759646121687462	1.9607928337728235	0.2123469806967511
0.2799111189035023	1.713025059930777	-0.47452767164304993	-0.6730331801950308	-0.2465592182739217	0.2997699457791887	-0.06210958134323248	-0.9743048808302933	0.4915530363695552	0.08751461239391035	0.0	0.1385526357871333	-0.32484647216471757	0.0	0.7609224348092177	1.5302213487084464	0.01614086481924582	0.0	0.8083067072305753	0.24709286690775298	-0.503683593277155	-0.9730132337556224	-0.046044718303155645	-0.4030841744410672	0.06684025875202391	0.67966716913034	0.7533703931133914	1.216344719862287	2.040269449831281	-2.148484521425497	0.07537853207845907	0.1573099839184248	-0.6898222701019698	-0.07653878468800784	0.14331574811839695	0.47239361809443753	-0.5927871456052579	0.3334030351397662	1.7381129344073585	1.7286249677820718	-0.8520039975213487	-0.8479894213889486	2.4578308998946814	2.039905341192935	0.43054514558753937	0.0	0.7729466254142828	-0.3285754739672386	1.730745455267903	0.5974191883704539
-0.2905242255144514	1.4601100693680291	-0.7071121835337862	-0.6251689095436515	-1.1306735105461576	0.2611912108244193	-0.09170864185869065	-1.8053476886663185	-0.5577199241256233	-0.20062891363880975	0.0	-0.33021475005103984	-0.29175776511132256	0.0	0.04699872459834414	1.5686132173947023	-0.5574225229922769	0.0	-0.517718082261943	-0.2156765596349543	-0.8604949294344292	-0.9523534072301442	-0.479133520123128	-0.4388208160334492	0.19249238425969054	3.761558629022016e-05	0.6670763446115325	0.25947805433301235	1.4975173148931509	-2.2676743264853623	-0.7229329639045688	-0.275232357550141	-1.0396856523349909	0.2659561703527535	-0.7167941968804828	-0.23972379145117262	-0.8198863809201489	0.3343615077407949	1.2525991582657454	1.0630636170333776	-1.4390634498719552	-1.2057177183899996	2.1164294246645428	1.5632671954594117	-0.04859489434210934	0.0	0.6684727155225955	0.0660798286281384	0.9777275961409767	0.6552398865583517
-0.8950306831860382	0.7421681937917982	-0.5484878162307032	-0.552315823104376	-1.949574675341218	-0.331695054682189	-0.3313944002207131	-2.439811812793257	-1.466444485189461	-0.6833335370403225	0.0	-0.667978621871572	-0.31770265005091103	0.0	-0.526198632151856	1.3440430747007692	-0.8670883144233039	0.0	-1.5420642054835336	-0.6158459896526781	-1.0757229681810512	-0.957996593014046	-0.8097897285107613	-0.38860061337937873	0.1033730275189441	-0.7856216088257331	0.04144083187408772	-0.7175534090654194	0.6420019212252379	-1.9518906061802417	-1.3613445552486145	-0.6527364111930838	-1.2968218856301572	0.2447600178194087	-1.0722174741861077	-0.8992078731154942	-1.3095272786225727	-0.15635575993252712	0.6515130704738572	0.03925171322791355	-1.6924128778061132	-0.9295669905700804	1.3143695085737335	0.5748334898378192	-0.7299704339964074	0.0	0.14382775811862794	0.10328775283983856	-0.10485523544023471	0.38913128991192336
-1.0605289295528952	-0.2734596596641053	-0.06404530102526636	-0.35318828826585164	-2.2631840881443703	-1.0258852318364438	-0.4168008256921047	-2.554406611371204	-1.7650713157319227	-1.137632099287087	0.0	-0.6729626236393085	-0.3042908099717021	0.0	-0.8304992925923937	0.9624656549493777	-0.7226188217244273	0.0	-1.760110674136479	-0.7974776743066742	-1.08771450222512	-0.888160543250636	-0.9340773625953206	-0.10707273016976776	-0.07135555998667277	-1.2435803061547814	-0.6565582262310418	-1.3133313597253602	-0.14144181910828924	-1.3496708639454515	-1.606415128568226	-0.7666236803493838	-1.311883934837989	0.022098104696829303	-0.8999090464763487	-1.2273554597501555	-1.7112887660530494	-0.6689218099178642	0.16384214147991677	-0.8361568175146935	-1.5034682080037345	-0.2554978910367521	0.34242308676455807	-0.45827356675408065	-1.2810284167765036	0.0	-0.34942813339625506	-0.11999148748547855	-1.1396296772026289	0.016640068272093512
-0.5042867937619548	-1.22401969965751	0.5772517067820053	-0.0028016172191693053	-1.8013363723767362	-1.347196441076517	-0.12928591042066173	-2.0187449976527168	-1.3039135550347123	-1.288812326714561	0.0	-0.27441956137421586	-0.08388820237471424	0.0	-0.8596033197857235	0.5538993897785153	-0.15163258469808616	0.0	-1.1244592836379013	-0.6457477302170165	-0.8598530875481282	-0.7371405062943843	-0.8568286641486744	0.3894268810714412	-0.10819338315290122	-1.1425171418390836	-0.9451773554649373	-1.3712331789893042	-0.5171212321802902	-0.6525095701999054	-1.3483366003960855	-0.4720311039694914	-1.0231854095372381	-0.15635624156773037	-0.3920614925706449	-0.9963570617771766	-1.6546464571597521	-0.8251013524424686	-0.07939487888723246	-1.1181493480683378	-0.9182208693331874	0.4715342453411245	-0.5139043288937903	-1.0156727213649825	-1.3376543297358106	0.0	-0.4302613187936981	-0.3107965155310282	-1.7059547391143155	-0.18172805430056646
0.6550786150757835	-1.7227911169461538	1.1435469833799001	0.38942548286115564	-0.6837470509272967	-1.1017039001587396	0.4566936030296954	-1.0275498425879068	-0.3597735909483176	-0.9576500043183648	0.0	0.39529769284872673	0.4041346665286392	0.0	-0.6841631702037804	0.2084183861062071	0.595937128152326	0.0	-0.05378868365254227	-0.15573017199135855	-0.4339174274347391	-0.6085583890896785	-0.6447321347818059	0.8793651668978281	0.13838252955844252	-0.5886138280928102	-0.646076216749758	-1.038651094768672	-0.4078759453148368	-0.05752654042332952	-0.6849719230371732	0.17878982451624745	-0.5005514410659179	-0.17137885805418718	0.14899427025699424	-0.21431253508142784	-1.0294743956765073	-0.581334432041503	-0.12538850844364555	-0.7165313980997677	-0.1308929401300327	0.9971643688659858	-1.087527041272887	-0.8609562553618028	-0.8030015291277044	0.0	-0.03323073164563696	-0.23124859192884148	-1.5472352990554534	-0.04433590714612777
1.9224013227513168	-1.5753295119732347	1.3960603959819724	0.6325406106719079	0.5839169472212267	-0.4571712697302489	1.0468724813459072	-0.04144570794112094	0.5398451349024084	-0.19441570844214773	0.0	1.037580657712102	0.9812565873309971	0.0	-0.3931901835129275	-0.06225189412241541	1.1764966893356998	0.0	0.8341945986821379	0.5345070058454301	0.054181466956141545	-0.6091084025005825	-0.35905333773256054	1.065289491524146	0.5983431029935112	0.06872853373414074	0.02545283911383554	-0.64044279353473	-0.04212117633520763	0.2683588479070839	0.09668162707383252	0.9072640997624843	0.09340518350953907	-0.1104139620775663	0.44413446600681883	0.794520661767681	-0.08607376403835124	-0.18956402981887818	-0.16812296292576392	0.02608608987804265	0.5851546123506937	1.240256138831732	-1.349395374230704	-0.20831056778059293	0.014781609612748587	0.0	0.5895111580725485	0.10201265218827786	-0.7372676889324278	0.3738566953677177
2.6829731695842622	-0.9089747744426698	1.1676492372590224	0.5886445604206635	1.3660715475677052	0.2211442750649967	1.3493652353596417	0.4528984705391379	0.950054956312765	0.6962310919591027	0.0	1.3329846177335904	1.2769698819077493	0.0	-0.06896536084199706	-0.31952964259133515	1.3360647128225367	0.0	1.080229953314409	1.179696397521346	0.4218338978687565	-0.7092689408504027	-0.030961416670163385	0.7895363765413006	0.9909908751872083	0.47610683597819037	0.6384889624969247	-0.464679128965586	0.19460119102319864	0.23820344615444206	0.6447129543056289	1.3351154824193772	0.5939819657578026	-0.16077147706391434	0.3402649278158783	1.5086789549008273	0.7171825826627605	0.05722047991609313	-0.41886497986789567	0.5326250791471917	0.9840335436469121	1.2368366945000238	-1.358218391087146	0.4071901735388873	0.5607228657497919	0.0	1.0819134749357882	0.42320034184458044	0.3097701656015723	0.8393312009268449
2.5395759779516034	-0.1215281539172784	0.4489748428184147	0.2920037099777783	1.2596237222743143	0.6332799288392448	1.2739887876527678	0.2261670268419084	0.7687321978038444	1.2865686314437907	0.0	1.1202231724229357	0.9607498644164929	0.0	0.20632059603441724	-0.6473621707450501	1.0375044266410358	0.0	0.6079410086678959	1.5265383224475486	0.529299010986009	-0.7031029311896886	0.3063179412475073	0.17435345648236178	0.9891115042154096	0.48380646060193294	0.8472489093509858	-0.6056994977987823	0.0074495703057582885	-0.1019585768313026	0.7134744906269146	1.2092225832489407	0.9121491140372339	-0.41212387998516936	-0.14414554855611164	1.4913291947006788	1.0104785328240433	0.07191441111961151	-0.9554513184832132	0.34872813758721644	0.9459244665046814	1.0330930785533154	-1.199871004822827	0.4802808533557768	0.4037130519086645	0.0	1.2336799250181687	0.4211056001184555	1.0268667167552499	1.0792343049881703
1.5269042480311559	0.3377829525907324	-0.5673788131573869	-0.0426014533222683	0.33433801830470267	0.7110342173375538	0.9689419450311298	-0.5458468335860586	0.25380360921899753	1.2604831857760308	0.0	0.4989952828443156	0.00938840453417953	0.0	0.3484739270377889	-1.0790316017384705	0.4599851502535892	0.0	-0.29886838727057286	1.430050921496666	0.3548366000115082	-0.3327394392257785	0.5723656113541117	-0.42920307951028974	0.44426288018070414	0.18790013239444078	0.6001842273271542	-0.9550478817673154	-0.6220320970767117	-0.5557901624887954	0.29049271940511295	0.5815974970384953	1.0486363408023984	-0.7374413406173576	-0.830267456066433	0.6694200706727341	0.7481312024234323	0.017586196387955583	-1.645534612116466	-0.5651850858789227	0.5220415283470686	0.6370329773482064	-0.9588081068354309	-0.12641873423241243	-0.4365973061164405	0.0	1.0806292076266482	-0.01733744013952077	0.9978736594561284	0.933397142070393
0.0808243039345557	0.23032642445780982	-1.5396503547579594	-0.14291386521551036	-0.9053109543175966	0.5917313744834527	0.6858008808921844	-1.371834978674929	-0.19424279783710044	0.6136116646792131	0.0	-0.2165779543431492	-1.1959194222591378	0.0	0.29850723124677814	-1.5455034248349762	-0.11953187190275545	0.0	-1.2117236935436377	0.9257281310682045	0.0034005328377112246	0.49237039895261103	0.6416157409275633	-0.6617076521053912	-0.4812911124511606	-0.1929027845687486	0.12863949254753604	-1.319850869347835	-1.4309366710418723	-0.8336959374434206	-0.39395237330392013	-0.19030019085035899	1.0440097790673617	-0.8581309911539317	-1.4387237498643177	-0.5825282299840113	0.22749725848008331	0.13152697697584537	-2.1988780929489518	-1.7940471973268828	-0.09610133188115937	0.06413821639478387	-0.7191153830998139	-1.089789362406309	-1.4538945105649677	0.0	0.8050569411343304	-0.7108208951847347	0.20461367136926287	0.43559404105488414
-1.2057567123048005	-0.3303219561824673	-2.1322790035829833	0.14140207496485813	-1.812957116791199	0.45848062311236665	0.5896724493667074	-1.7238689770274551	-0.31498419731006283	-0.31940974249829823	0.0	-0.6760438120010633	-2.0482223952662286	0.0	0.06234939955215611	-1.8878187049471318	-0.4830166557713376	0.0	-1.80241577782898	0.21747825949588964	-0.359130766465563	1.5488406431268624	0.4123943211284601	-0.39557121479057483	-1.3800310394568784	-0.4869296339332186	-0.24793574217042444	-1.563220800797287	-2.0478178347820926	-0.6838490676659318	-0.9856551572607085	-0.6480313892444628	0.9124733852439916	-0.5515493206768789	-1.690526234931854	-1.6357524777050536	-0.11080802156341886	0.4912992328928787	-2.3271996240887813	-2.709082484272769	-0.6678302101682375	-0.586150350160401	-0.5639455044329887	-1.8459205038195454	-1.9613134440529079	0.0	0.5467040684589514	-1.3070950768122138	-0.9431679627254782	-0.2098643104230196
-1.8838977496642584	-0.9521283338627126	-2.2004414758508872	0.7247783954667926	-1.9597540019586794	0.39510608800075714	0.6596780166080325	-1.335162428319208	-0.13608182378744246	-1.0485662423281983	0.0	-0.6968247849006796	-2.0791109511028507	0.0	-0.27950745924786125	-1.9417440969716813	-0.5711511473146671	0.0	-1.9682008275890484	-0.41339084355265454	-0.6022639287059083	2.364876880828829	-0.10090429741210431	0.17625020086342025	-1.8349722489872393	-0.6523131249054324	-0.34186987988676343	-1.6615516111327489	-2.2239290773014604	-0.04027744811347966	-1.1921425240938712	-0.5240721128045711	0.6171046694033898	0.15642682992261422	-1.4297404041614756	-1.9753032684715495	0.041305230102575315	0.9250499003003926	-1.9219099935247996	-2.8401389133350783	-1.0081612005516405	-1.120577918702019	-0.5520701528775789	-1.971340741742509	-1.5440803213623602	0.0	0.295288301371769	-1.529910298648446	-1.8320868645789605	-0.7321903943757103
-1.833119875661254	-1.2116536122753623	-1.8833854447106813	1.3202639843730308	-1.3373653358118205	0.36591432247532757	0.742474757236305	-0.33459495460883415	0.09846593014056075	-1.2188767647197838	0.0	-0.36629887685931817	-1.2691252688082229	0.0	-0.6147172800002868	-1.6512721350537047	-0.475389960500559	0.0	-1.796704605571143	-0.7310682454860213	-0.6928328392039742	2.4905500698172984	-0.7288526860488699	0.6708175222080033	-1.675587517492929	-0.7296293845926168	-0.18797121710950457	-1.6523933212406305	-1.9708456229591058	0.9014290943720878	-0.9325215713106528	0.07051238191430186	0.10957022586774962	0.965101648665166	-0.7214426277595287	-1.510316633073909	0.6879507903408949	1.142444835911894	-1.1424527771749053	-2.14769698140985	-1.0530623374370691	-1.346687339960891	-0.6844732076679183	-1.4604433307310565	-0.34727708801431373	0.0	-0.04739411226894394	-1.3608961351022042	-1.9985052002236428	-0.9204349134931857
-1.247806556055308	-0.9169448216923711	-1.5233430497108749	1.6063399110108056	-0.29637502996853443	0.30997543817622053	0.6993454667937061	0.8567241676217483	0.1395206922891307	-0.8196498094469871	0.0	0.024418502340078765	-0.08000953033032514	0.0	-0.8662456704641436	-1.1347632065875308	-0.3428085813188804	0.0	-1.442909082041873	-0.6388844662142291	-0.684051485081173	1.8036620470467135	-1.2080977047390733	0.7772741895289553	-1.0789581790772105	-0.7352590104431449	0.03652941528037163	-1.5385942480215413	-1.5229975418163353	1.7466232969308575	-0.36626949372073875	0.6994142551767534	-0.5951058912383463	1.4684783577232141	0.13852068073580806	-0.6176424210262245	1.5571753788809077	0.9771542362075428	-0.35455477635111626	-1.0291331148060474	-0.8555344749018218	-1.2092200969853142	-0.8958257681301632	-0.7067262296733753	1.007334104262043	0.0	-0.5008767588474616	-1.021158055943007	-1.3943014745072897	-0.7131317543096618
-0.472925112807996	-0.21589030862347933	-1.439168270072263	1.4193327437632441	0.7088677220972556	0.2426481617781537	0.5216696087269601	1.7881882369251771	-0.08764827961636601	-0.16753618920036148	0.0	0.17245400859942792	0.83296577047075	0.0	-1.0252964913793345	-0.6449314257777945	-0.265647184789688	0.0	-1.028380247797168	-0.20247897078981753	-0.6474915157093524	0.6319747019847822	-1.3169690790730122	0.46751434835360184	-0.4405047383506003	-0.6095159515336149	0.17641900035417973	-1.246830656834618	-1.1649529073442744	2.092326950538635	0.2149517622076812	0.8761741920085999	-1.3687972300203557	1.406373125974678	0.7404704653014271	0.11748370764593744	2.285078712635317	0.5380937821959538	0.056031423874884544	-0.06426098226511164	-0.5238024525144223	-0.8538846174648808	-1.0911305487051552	-0.20623081180703995	1.8247998398689598	0.0	-0.8956683746881269	-0.7735739467544508	-0.39678905795949776	-0.2164415846675101
0.18567623527155364	0.5178470739618907	-1.6967618387668697	0.8471098283577195	1.3815683756572552	0.2619032236764585	0.3265517636051488	2.2271638779836227	-0.4613052538731227	0.3309716934112824	0.0	-0.04418453003256342	1.0443616191477176	0.0	-1.115919287065021	-0.42973035131876836	-0.2288195110009904	0.0	-0.6225441977331356	0.39903656317321706	-0.6050799440425546	-0.4157115141456047	-0.9999563436528254	0.0074052069055481045	-0.09827027133721604	-0.2740959986573733	0.21237977994396776	-0.6873804942528077	-1.0496582718359742	1.7514496151912327	0.5663781535175569	0.387802763637865	-1.9915469303807005	0.8250399188367297	0.7718790536414788	0.2927343965893804	2.6207342126054045	0.13964628300600332	-0.10699357097681962	0.33211645807099566	-0.1459863216983448	-0.5504198276673704	-1.207452123130694	-0.19968116536616534	1.7847249202998574	0.0	-0.9386536866426756	-0.704522463059544	0.44179150002260786	0.3512645814152779
0.567079411891687	0.9392218827207602	-2.042111695042187	0.16725609539020533	1.6847029592084812	0.45227017052020607	0.24767814028528445	2.240107947875278	-0.7890768787710266	0.474721762764587	0.0	-0.4977364223893235	0.6279742552268339	0.0	-1.1221848199768736	-0.5743569904215303	-0.14365951567039825	0.0	-0.28169009647782134	0.9601029281316994	-0.5151596539360382	-0.8152395444536825	-0.39617022066249874	-0.23879368963351497	-0.10254474110317266	0.2539560987278011	0.24659607384755564	0.13024887659084758	-1.1277423703451361	0.8793496468156718	0.6298212138563339	-0.5491921430145256	-2.24128425678996	0.04305947125047418	0.21273888237508806	-0.054509331276526574	2.525790152877605	0.06114061404834119	-0.7375284003840827	0.13271488888257812	0.25018464005129054	-0.5171992517699754	-1.2513563021047378	-0.5120132999319064	1.1258028576720835	0.0	-0.4274659424999926	-0.6573554900573251	0.7390337114882464	0.7612546845389773
0.6500616647340267	0.9504362815898879	-2.064224376147629	-0.3226542082319546	1.7516723840488575	0.7781123721825016	0.32012145667533554	2.0774384792566964	-0.9585247015794673	0.40897228850102263	0.0	-0.9057114296386727	0.0815721008518189	0.0	-0.9556642003637486	-0.930443060208975	0.06308771927485977	0.0	-0.07570510435190322	1.327788142452179	-0.32189522696112716	-0.44878754029624535	0.24878148014405796	-0.07198802196749497	-0.19727482542275704	0.8054376341736269	0.3907309347956643	1.028590723628842	-1.2197993717231257	-0.0844424654178785	0.5473561270894448	-1.4122349610066978	-2.001465111757329	-0.5435909645540047	-0.6151460105341046	-0.5017321662087233	2.132387560982417	0.32732347518085003	-1.4777252596474812	-0.331748069424719	0.6814108081957795	-0.7734396353278626	-1.2750223874495565	-0.7029051329497945	0.4457052143641829	0.0	0.5468323317083379	-0.37008577919631896	0.4953147240929954	0.8772305149060293
0.48867946295193543	0.7358578143726457	-1.4930366547532372	-0.4672002828386283	1.7111716071601193	1.073410753225751	0.45617601911391065	1.9637601010638484	-0.9854852393379522	0.5032511236585958	0.0	-1.0199235210160265	-0.04381003286751671	0.0	-0.5183500002853303	-1.190494269641447	0.37127424299685097	0.0	-0.057692010406413946	1.4403835347979175	-0.02562762399705117	0.33702848136912034	0.7267285929466383	0.3967341903374246	-0.03245448276240606	1.1324632276692017	0.6590755477181186	1.7163482836792499	-1.1613755346014503	-0.6412277268336756	0.542366401629537	-1.7021505792254363	-1.3225736955197094	-0.6790224946646578	-1.2055390969427444	-0.5670560400287734	1.6200509719705012	0.6894584807853443	-1.9049970796483733	-0.6142106912658374	1.155769481671728	-1.1307070520967748	-1.3034428979302264	-0.41444766872971467	0.2649994488114266	0.0	1.580683124869379	0.2902510092746308	0.04294408228451409	0.7116753900231665
0.16086319923796635	0.5961322354375087	-0.42747990259887564	-0.3063581339126059	1.5751874483936976	1.1532584676544912	0.5280443633854711	1.9468884362162941	-0.9345741195431366	1.0453416236508748	0.0	-0.7798977565891684	0.45062457872433004	0.0	0.16917218456959932	-1.0703050105003373	0.6571238905668841	0.0	-0.1985604388332172	1.3202452853216082	0.2865449645325214	0.9763639351558718	0.9683344798388573	0.82211898013599	0.5414377497525464	1.0741680939127445	0.9543009566099568	1.9475452874575503	-0.908290436958376	-0.5029302807689412	0.747939277992359	-1.2645232099225212	-0.4025567585607105	-0.35072452923067776	-1.1622489942855905	-0.07351698267181064	1.109652601581969	0.8284757569192955	-1.748872513052817	-0.43464085804118746	1.6273177995776484	-1.3306936869241233	-1.2725397411528956	0.34212811741212296	0.6648361195271114	0.0	2.1677029084517843	1.1809630714107657	-0.21762136134372007	0.4069763958749658
-0.23867630575905252	0.7055959217379205	0.6799875788408635	-0.0006255306460477362	1.2655543353477412	0.9627617057161013	0.48190871769201543	1.9016390754989787	-0.8031462354017369	1.9715363912314747	0.0	-0.33173080247075404	1.2603461880760243	0.0	0.8838801252157985	-0.48483073485282285	0.7613380399209593	0.0	-0.35530616331204745	1.0386692539331592	0.48094123184555615	1.0611478858833994	1.0380832879888733	0.8688231459235397	1.313321874376262	0.687340741068371	1.1505218092778988	1.6790467648891283	-0.5337193180537931	0.24994344225396248	1.0988869107355679	-0.3906749025273982	0.4988229235099119	0.26247035799794083	-0.4557974867185867	0.7098355978454829	0.6360582656821301	0.6218861448794142	-1.0160286629653015	0.17606825126495	1.9961061790253356	-1.2239788009492518	-1.0406175443748515	1.1741791428631272	1.2477566122814627	0.0	2.0102881337852794	1.9441391233919476	-0.10074815289097505	0.14850910890375468
-0.5866886664048476	0.9688497203646247	1.2937449406786976	0.302651047354663	0.7325010453494286	0.6368095085576376	0.38222494235235144	1.6657312449949992	-0.4925197162826006	2.8403848470713777	0.0	0.08930938508425411	1.7908558758900524	0.0	1.2662107057673184	0.39826968083448183	0.59325463574744	0.0	-0.32533235335445293	0.6776548176652919	0.4637748294453545	0.5891113119427304	1.0392147285026252	0.4532933760450132	1.814751414275894	0.22623185690823747	1.1985237637695583	1.1078582077848467	-0.1388390663049937	1.217361137178592	1.3630698747486707	0.3686489620167352	1.1607513472415028	0.9292224316344457	0.5307394366533214	1.253092672745231	0.1907183753132572	0.2587144318721766	0.03974538840691143	0.9446482877201294	2.1568774669639557	-0.8553675790545623	-0.48387038050385445	1.58215016487581	1.4371827572231521	0.0	1.2200059086990787	2.2364641693885217	0.2588371578154554	0.054964082152414204
-0.7471672197783267	1.0790191816555927	1.1478960769901236	0.5601003018946555	0.04765887811809122	0.40911500882329105	0.34542353584445357	1.1931551480245477	0.08966153420270462	3.0916332911014863	0.0	0.3208427003146597	1.5847486867011749	0.0	1.0365756987697785	1.2629654309054845	0.20255371202988628	0.0	0.029061366629172903	0.3047901651425694	0.2508622171355005	-0.08020171115679117	1.0099894187430607	-0.1849151022632982	1.6297296621415132	-0.03304638786855861	1.163508329207325	0.5495899739183353	0.23624559163827144	1.9081600592001162	1.2945307474718457	0.5532706400424032	1.4662853955911397	1.480873507912819	1.2160158965037116	1.1452961777305073	-0.22189836689541834	0.1006483086585883	1.0712704491722589	1.5629095509429227	2.0626879652804755	-0.3992563731041029	0.38360408926174705	1.3222471064053412	0.8944623843937635	0.0	0.2612584419942657	1.9613407814645534	0.5386968028448322	0.10865347949250631
-0.6306540310889984	0.7355932332665602	0.4380877506688498	0.821262412817089	-0.6140072795665427	0.4314258676185541	0.418144798708671	0.6078933798771445	0.8773810199839086	2.4267357247278354	0.0	0.3645961305323326	0.6572516270382082	0.0	0.22890696968726915	1.8353775202291587	-0.23290192280993774	0.0	0.6669003457063051	-0.03684732338522788	-0.034114856863967605	-0.5125001156008702	0.8937224666799384	-0.6330476561800739	0.7006515387384677	-0.0014306126909872353	1.1639439215953662	0.23528094294298668	0.6238512376338081	2.01216735181171	0.8067450583172461	0.07746337759076621	1.4113346414747592	1.8390914653086308	1.1728000778339491	0.3953977018895477	-0.5650385488904648	0.3872831858229049	1.8138086094566077	1.8774876793910034	1.7572170689425146	-0.009736004447940746	1.3577328171865515	0.5922665020934568	-0.2401385248470504	0.0	-0.33203748861463284	1.3323288024695334	0.4869259439669188	0.16972749070790333
-0.26185795300976056	-0.1323805378954599	-0.2911293748340904	1.137854236841361	-1.0874831837860635	0.6439137209922295	0.5068337865085053	0.12296146150124483	1.58881365609464	1.0491033201493778	0.0	0.35040470301806637	-0.5002893646217053	0.0	-0.7455162484194847	2.031245194626373	-0.5035411261251096	0.0	1.3535635830353279	-0.3305952088035479	-0.23718132869223857	-0.5100174853104356	0.6028579368583914	-0.5763993964673108	-0.5888722239049179	0.14269389231293697	1.261490914321894	0.16858262811285007	1.0570873190890988	1.5561563831943632	0.04723170372936094	-0.7331671795424639	1.073488001422238	1.9767720992884592	0.3951859211432581	-0.5643474919072484	-0.7958253567185145	1.0134644077764616	2.179520925519578	1.9372257715358912	1.3511572983049436	0.2846345365322751	2.1162851775914855	-0.09770019665095785	-1.4403762568770015	0.0	-0.2806562870558935	0.7208718624351225	0.10898643597471866	0.06918630500249034
0.2032993364540725	-1.2929870339609268	-0.4993448436623991	1.4737341582499957	-1.3271792399378117	0.8066036837645189	0.42862764667023273	-0.10867824187675439	1.8480959150015357	-0.41363258570475264	0.0	0.41203060653280915	-1.251257975216994	0.0	-1.2995824844832267	1.9652183909119887	-0.49481820153710815	0.0	1.7715714125776416	-0.5851651576791865	-0.2764097371879271	-0.22311034116674755	0.12124179456668388	-0.010442180513901415	-1.625282521413256	0.07734957756242994	1.3917117524907243	0.14718826015797792	1.4843327028602502	0.8584406691607289	-0.6811047140184684	-1.3651878320658828	0.5719642686961651	1.881504113694266	-0.6963163613060999	-1.1776504831709143	-0.9049193277108288	1.5626713760605955	2.2310113531994924	1.888706398314951	0.9582784510640325	0.5557407238365144	2.3848558885332065	-0.2804346261390421	-2.14050423269383	0.0	0.28636060902519284	0.39960120566248286	-0.35091085209159695	-0.27503045786440766
0.5419430618294966	-2.335674132521015	-0.010072125843696995	1.690306071251273	-1.4174274578839605	0.6789817619472472	0.05542872131501814	-0.09820708196932687	1.428398666470538	-1.2700625849839653	0.0	0.5744827948007631	-1.2417534861754775	0.0	-1.0441984628844438	1.8277288890001004	-0.2659553283587918	0.0	1.6968699212972194	-0.8285788088574733	-0.19815704796889913	0.003529178118940384	-0.44201860702716517	0.7452746166374449	-1.9370448384656602	-0.41186828494618155	1.393944926606862	-0.0645783757316372	1.7540527214230561	0.32176045101407996	-1.103077574948934	-1.4447774921409504	0.0388899797482963	1.5675663705567924	-1.5184463639057166	-1.152635745681018	-0.9308292152698574	1.5905649858790385	2.077567447309319	1.820640908679362	0.6359556438012114	0.8512679381753288	2.0936759292011797	0.1395761480630436	-2.0869195583918643	0.0	0.9393961368882161	0.3673458370321042	-0.6089498877337134	-0.7925146272113988
0.5807099957881734	-2.904085296044135	0.8662628021164325	1.6213644171858084	-1.4744138404968408	0.2154989580143012	-0.5581032674603398	-0.005312929140759875	0.4450064866182221	-1.1779886712843313	0.0	0.7360776903093327	-0.6214157292848428	0.0	-0.0902071646628655	1.7285437609449719	-0.02588152068318119	0.0	1.1305747838300801	-1.091180296444438	-0.14684826208583884	-0.08285925315733288	-0.895808164066741	1.23895547143669	-1.478090673904399	-1.2345466763981554	1.1225937716355692	-0.5364659373517816	1.6972361251730697	0.1986682180593814	-1.1377690090961994	-0.9543081111874812	-0.40008836011407706	1.1168278801393199	-1.684224122786219	-0.6609823257204304	-0.9357628975336235	0.9590548569790752	1.7822307785779181	1.6843346196450717	0.3712398599946277	1.0914433700240165	1.4178978816445444	0.8168365581860544	-1.4619030666152373	0.0	1.230682629467594	0.37942318860170715	-0.5623967833785355	-1.2891413384095303
0.29173670400936963	-2.8800933946478318	1.5305400382374243	1.1838130688804709	-1.5241682876052365	-0.3757431232885374	-1.1694335002933096	-0.018259126874008384	-0.660489989028839	-0.3401250059289106	0.0	0.7516315357161787	0.09404898442072675	0.0	0.9539647984379572	1.6238699844459747	-0.01175778495290514	0.0	0.30113129324146254	-1.3776006729663288	-0.2669904952744628	-0.44742914560782715	-1.0797746490086193	1.1596908338264935	-0.6310130802980379	-2.0059992914437754	0.5601387545828433	-1.0935634176174998	1.2515965899863943	0.46944498083753217	-0.9372330591552334	-0.20960368614133926	-0.6489729278054355	0.6862877728429863	-1.2204595796015887	-0.20537532402525863	-0.9624606266588718	-0.028274425208900958	1.3456399750945474	1.3472892459069057	0.1192985295274766	1.0940412655480405	0.6684896471223871	1.202802942265318	-0.7207205670183005	0.0	0.9576031776722896	0.15540394323116036	-0.3626388408487468	-1.5534980363837565
-0.19547182900621307	-2.4056291756541293	1.4819480006318244	0.44590674560326676	-1.4644237716826891	-0.7652099548670129	-1.4846394666371847	-0.21896368151046935	-1.3632424414803406	0.6426837239160363	0.0	0.5468408846501948	0.409331499226306	0.0	1.331480391486642	1.3752578986142763	-0.3376911495922318	0.0	-0.4646382058346547	-1.640176324605493	-0.6018921958457668	-0.8049302963865398	-0.9641394357978965	0.5205036061435903	0.06850750094013879	-2.2747484146347947	-0.14993955479159257	-1.4205133125132932	0.530640157273911	0.8913158388111547	-0.7721158267841167	0.36616060204444134	-0.6718151168185796	0.44255825196582493	-0.5065228023489239	-0.2514247721096054	-1.0044110859558324	-0.8021466506172873	0.7646930843784737	0.7289287855382047	-0.13834902177193567	0.7244769031058378	0.10401145844881877	0.9223012119967312	-0.28172219675007787	0.0	0.24497768537428896	-0.3911209348683207	-0.2885963468433067	-1.47381193400594
-0.673197374785141	-1.747515491319582	0.6381888859208051	-0.3928391002453892	-1.1498320529508972	-0.7345479068570842	-1.3472918621457926	-0.5283442820178181	-1.374681595208808	1.1571683632629248	0.0	0.17557659241998197	0.19866821585514546	0.0	0.6295732266152507	0.8874826715585091	-0.906246592676627	0.0	-0.918751173931012	-1.7752444001007048	-1.0549013470146598	-0.8486812748311638	-0.6630522938350546	-0.3568078620893321	0.2914065439670447	-1.8179610914405993	-0.7751024277734935	-1.2786962475616945	-0.22259260549676232	1.1675324561022478	-0.842491725447848	0.5086895270439221	-0.5140524539315107	0.4532965280479384	0.00935302997793471	-0.8882687604197964	-1.0089847526383997	-0.9030715785696056	0.10389595012634226	-0.09493856176074336	-0.36317294347559775	0.051998926327089336	-0.20897999808261164	0.027037152333274483	-0.290417480753426	0.0	-0.5782399627720122	-1.0682452842121593	-0.5211374388668644	-1.092392086563243
-0.9706392438291506	-1.115231122696229	-0.6138213563144541	-1.094377769179361	-0.5356488126492949	-0.3391314808251812	-0.8457419531884276	-0.7657648834873558	-0.8189430114268804	0.9442735913109143	0.0	-0.2180767834421473	-0.23393954799080927	0.0	-0.9123154614901092	0.21569851064233667	-1.443850887717136	0.0	-1.0068850228803767	-1.6581791058136022	-1.4367274341042642	-0.48722946970670866	-0.35312947471671574	-1.036488623106397	0.10879261411091448	-0.8011828354364132	-1.1226229873041569	-0.6827620028843291	-0.7696104345084608	1.1187369096692477	-1.1417824714590656	0.2473062893090489	-0.29006234801624764	0.6194996596875141	0.10981152170864972	-1.7587835250284372	-0.9090509268843687	-0.2961798099745912	-0.4898754492420545	-0.9039972700183544	-0.4824067381664898	-0.6292875724595036	-0.391597174371999	-1.041514347821745	-0.5977207700392456	0.0	-1.195409009545667	-1.5258280551311263	-0.9912739519708809	-0.5676798004017419
-1.0292360773324438	-0.5598183267307566	-1.6542416603136563	-1.487446084901038	0.23929243465422118	0.12263376836406724	-0.25931521415791864	-0.7757992745870326	-0.1371039425062472	0.2129795608588243	0.0	-0.4954621237635555	-0.4168792284543621	0.0	-2.5051231161940084	-0.4399286407186977	-1.6482002555297002	0.0	-0.8559469047749412	-1.2112623581408524	-1.5671165747250841	0.09152347883486513	-0.15896453873655708	-1.2179309746278235	-0.10892903542257797	0.3104739085965225	-1.140949951427473	0.09067530333150345	-1.0015616527467919	0.7549732201116484	-1.4634701851096812	-0.15856594706620844	-0.12808976834086605	0.7176683432215831	-0.08313716966495412	-2.3046940157432703	-0.6630619632884308	0.5970000495779355	-0.8494121771333581	-1.4536738407069036	-0.44896180004581404	-0.9589688772514455	-0.6112673113670453	-1.7406675846843154	-0.925092297692588	0.0	-1.4579752059696558	-1.4919744089546771	-1.4149686924164602	-0.07544403479829997
-0.8969714936822771	-0.008829974938128055	-1.987149613323411	-1.526652221281841	0.9073148062375347	0.31588064952102846	0.12154571237352786	-0.5332469082682417	0.2195216599694977	-0.5518304956966653	0.0	-0.5985041537610285	-0.09017241516995525	0.0	-3.27921392095838	-0.8464221614353813	-1.3645829204875919	0.0	-0.6553606729850396	-0.4718213447428106	-1.3679192497268338	0.5682431124424384	-0.08857845121280489	-0.8905642431113814	-0.0034531347818756533	1.0310346617906843	-0.9316101073474155	0.6715306622292176	-0.9645974539544253	0.22492038653984506	-1.5420624684447644	-0.41194244335449637	-0.09566653585898015	0.5415509154618577	-0.25225332948165513	-2.1476412370181	-0.28396809689499225	1.1750710281877228	-0.88158813178451	-1.6125392234836535	-0.2912573931619136	-0.7493787101514541	-0.9101797798801146	-1.7583411196520111	-1.0654951223609697	0.0	-1.3977211552222277	-0.9588635217610559	-1.4850470141259904	0.2827201676582677
-0.6619203421301179	0.611584597757952	-1.4927949942621153	-1.2851693343337527	1.2342640602850983	0.10521062851836308	0.17640616612404236	-0.15885659775875002	0.0933570157987645	-0.9339250832709357	0.0	-0.5510380635196722	0.5862014498310616	0.0	-2.820617190992879	-0.8735382575609618	-0.6845857912255782	0.0	-0.5198590094696945	0.38448788956259927	-0.8953199431910861	0.728210977858641	-0.05935581546955301	-0.31322389681983853	0.4830148283130512	1.1349643606153936	-0.6714553593373562	0.8270538615931099	-0.7740630856357966	-0.2999339113639665	-1.2303780625723209	-0.3584375676269891	-0.15194091645053395	0.050862092437855645	-0.15914030559593142	-1.3364695759307335	0.15334563270846005	1.052232681051729	-0.6216787938672556	-1.4164666577622196	-0.11027668839730541	-0.1309987495226671	-1.135218590433869	-1.1660856031118176	-0.9733792769797573	0.0	-1.1293403081525983	-0.19210215703519848	-1.0761376102264193	0.507856289776049
-0.38596086664769214	1.2727624438826166	-0.44341519240473576	-0.9030978982266398	1.172280318414357	-0.34855973364383763	0.013608461702705353	0.15761417515661308	-0.29218733591826895	-0.8398171876438033	0.0	-0.3996531956992773	1.1501215205527524	0.0	-1.4197260570225654	-0.5590438871381205	0.09641721477073159	0.0	-0.4262359145653371	1.0948269473663106	-0.30029215211296684	0.6017971783070123	0.015685853180437713	0.15453788788560768	1.0549272161359309	0.7586623202013775	-0.5016863371082508	0.5982402600991877	-0.49635900646914766	-0.7187722122823748	-0.5956951426349031	-0.044804963461226754	-0.1657979878060939	-0.581991786172185	0.16241113385233047	-0.2955156219547897	0.5287347188564635	0.3038479953436758	-0.20601505847640755	-1.0085519266032257	-0.01920767285241634	0.5118345985494241	-1.0305312276066143	-0.312854448903498	-0.7093769886380701	0.0	-0.7474586357224777	0.4362034384985159	-0.3166599789784422	0.6627697995741152
-0.09003075995230041	1.8359945128084831	0.6852414773473711	-0.5292958426322233	0.888590801305747	-0.6992803409247509	-0.12719621219659757	0.271272943417284	-0.520583800467605	-0.5025118589305702	0.0	-0.1586258471332365	1.1890519154865626	0.0	0.13145931538276867	-0.06998401121485893	0.640887000917448	0.0	-0.2597907239203744	1.4236699137139497	0.25144831629204767	0.4101356267345537	0.15417767911543154	0.2597242434889861	1.2830442920763667	0.27025303124601285	-0.45523090576359415	0.25375980887467	-0.10438085815443841	-1.019213940123677	0.12211451074186151	0.35366319961889503	0.00042380747876033195	-1.0678265314120716	0.4353355947332446	0.47298028668856557	0.716512867764745	-0.5980732217082642	0.21402410402383554	-0.5243297068756393	-0.06514263256183819	0.7793789380494383	-0.4359900214209583	0.43518177289885607	-0.3265029551931472	0.0	-0.30024744904513206	0.6723715470612933	0.5115002531974416	0.8037576824153647
0.20662677417432426	2.137864723931437	1.4604059104015785	-0.28010953426195745	0.647807008502315	-0.6551671678176846	-0.05208282096986486	0.1610917803800962	-0.3041616236993231	-0.26192766485253083	0.0	0.18434559079346785	0.6569366424535422	0.0	1.05047705163967	0.39617939568570615	0.7527212000563209	0.0	0.07054212632895884	1.2858097977463017	0.6515079849969364	0.37263340323404365	0.29880933399466464	-0.018230511289283165	0.9315879096405655	0.014102093170519324	-0.46255585558071005	0.10074410467503127	0.44975195325937906	-1.2300111547958432	0.6526575269362003	0.6584708377188773	0.38824895754458477	-1.1764545699770281	0.36142243327431217	0.7089621945004236	0.6410547250845887	-1.1046071497607959	0.548329470610109	-0.020379425768639606	-0.18950238918291237	0.5041624362234056	0.547296774637387	0.9095216609292881	0.18173582757733134	0.0	0.16185985600394276	0.5160046997643917	1.1563864785528521	0.9391590445369249
0.4382241251451969	2.095315448943838	1.6543422854994845	-0.21524092614941964	0.6346297703973456	-0.18090733766495515	0.257621661565062	-0.06717684945728163	0.29755673797337034	-0.3020365591147468	0.0	0.6054080747313516	-0.08609757003864019	0.0	1.0342793525016225	0.6933977142434502	0.47094193766967657	0.0	0.5341979405579934	0.8056937492491724	0.8781445570344362	0.5354092148032061	0.3752216236913384	-0.48409649801347876	0.14796995746416433	0.10977449832453087	-0.4230057801203586	0.28624620990486754	1.1059573081334346	-1.3629756518380016	0.8380267474521071	0.7714726747014717	0.8886264687926959	-0.8709995464795485	-0.1356899574464171	0.513106316292691	0.32844885334853857	-0.9417311645390931	0.7779085676150054	0.49933372495658834	-0.2600831513925507	-0.16347870261923572	1.5500912988966933	1.167666889525103	0.823364184296165	0.0	0.5335221342009367	0.18801050035059647	1.5217475150937394	1.0397405210538944
0.4883827308514363	1.7508567180815993	1.2735804383019238	-0.3228456773647638	0.8457468977779798	0.4729437657587722	0.6473019326603918	-0.24559901934253975	0.9228220472795724	-0.5381601519655949	0.0	0.9895948346695156	-0.5441327424794585	0.0	0.3783461357551384	0.7470659842158813	0.01892651843240899	0.0	0.9691581530511214	0.26740298545267915	0.9785006425291538	0.7519731470846355	0.35688375304180836	-0.860468513397504	-0.6286238979045641	0.42831635231083387	-0.2894023272495388	0.720348617271579	1.6347476986739127	-1.3934837200640975	0.6889599806465209	0.677109762424332	1.2795798187550216	-0.31205873359502007	-0.8303095355978537	0.20160673447281718	-0.0772672450585332	-0.2627556602426862	0.901009059524794	0.994283992634833	-0.1586283784929505	-0.881424746193894	2.110437356099749	1.348305749691272	1.5027104960832418	0.0	0.66817362696572	-0.030315298042519544	1.6547413712351826	1.0815396593682005
0.24706452869717477	1.2331032036315284	0.5020444834939412	-0.5170736435559062	1.1228046060842498	0.9267483426693499	0.907028135227141	-0.2328853509645652	1.179639981025642	-0.7216828437025334	0.0	1.1543839762771722	-0.46308602134118004	0.0	-0.3089027437964857	0.5307375864698908	-0.35199112059164867	0.0	1.1698456409019822	-0.02952066981345897	1.0250811368386605	0.8186617304091627	0.2797587702864213	-0.950426821092176	-0.974955288800228	0.7332658131746028	-0.10984233702660973	1.1597115464783911	1.7279269692129475	-1.287301520506064	0.3361179127982045	0.39621605837957813	1.3440548931569425	0.25867436362100754	-1.3362296123937327	0.03265516737056168	-0.3594194531508029	0.4826926902204868	0.8760567064080599	1.3302442328061574	0.13197882441452174	-1.3474819702432883	1.9325048796171813	1.4953485902802535	1.9838387869128893	0.0	0.4629467669819497	0.02775547194902595	1.6326857257716707	1.0781122075873495
-0.30588905106219433	0.6748890145141021	-0.37113876731935974	-0.66360122668006	1.2892720216540208	0.9061037072854078	0.9106988132970237	0.01888844608296903	0.9395043887839157	-0.6638517097515639	0.0	0.9618783782743966	-0.027729163076541094	0.0	-0.5659892469893057	0.0532541352182237	-0.5180622716134027	0.0	1.0164076324303026	0.06729238692500078	1.0753371172135429	0.6450103567907733	0.1988346521748376	-0.7350155804975809	-0.7806851026166106	0.8634631679915333	-0.0005420556150838756	1.379435525886731	1.2075548075211264	-1.0414176192263993	-0.06859912157186876	-0.045379920788364454	1.003024132314156	0.6593533850969703	-1.36481370907143	0.025101922033645963	-0.3311350950637522	0.8551323242169256	0.6274812063420719	1.3272423418419066	0.4991416729389999	-1.4625064159187058	1.0696033778495557	1.5008949132401102	1.9891513360692634	0.0	-0.05048954621520812	0.33351640097620505	1.463853679707059	1.073078028579444
-1.0505873510580443	0.15676848290126777	-1.0140026343998287	-0.6409629708082785	1.279092898839978	0.40455782961935477	0.6785902631126941	0.4449908565996377	0.4313444055928357	-0.39804072511623745	0.0	0.4476719034606776	0.27843159258336425	0.0	-0.37377600431109576	-0.6138958895587591	-0.5353384053577961	0.0	0.5614676205325924	0.4775390246594717	1.1532406194022151	0.3203060289011362	0.13373626721939366	-0.35820609401211234	-0.31259964709301696	0.8253994337138304	-0.06684204140215728	1.3100824788099852	0.20891745579091298	-0.6997509904881999	-0.42229873567115306	-0.6005291300755474	0.3837575470923476	0.830486819837522	-0.9128893135589683	0.0032072378642981052	0.05196570468353648	0.6952512475377535	0.12507782549447297	0.8957365419473001	0.7518285942168357	-1.319040847183127	-0.08540529824389458	1.2078148992506177	1.3867862025262687	0.0	-0.6886939247768123	0.7096979976099366	1.0943005221950262	1.101092058893245
-1.7511495445504566	-0.28822632197696385	-1.1304679134749962	-0.41618347286094226	1.161026121540487	-0.31585237388434845	0.3340355576980492	0.8959630397672917	0.06349487533620342	-0.1561751399511306	0.0	-0.14033590721997402	0.05477168756721247	0.0	-0.0879867716295952	-1.2981788548669997	-0.5595746723554822	0.0	0.01718958705309719	0.9361864308998262	1.2546374556111066	0.031369514994271576	0.061792172309037045	-0.02043072593983598	0.0047605955917506245	0.7488090616476738	-0.3213195841643284	1.0551847310345643	-0.8170399171302973	-0.33183485691729264	-0.6721954539941664	-1.161487824543337	-0.22268967102047635	0.790837433766845	-0.25098587398273503	-0.1845617877408387	0.6389977997979641	0.19084208621773452	-0.5254858044950864	0.15760328745281163	0.7220807324135865	-1.0551154979820627	-1.0016482972662415	0.5782860927058671	0.3349113561715381	0.0	-1.198479558248231	0.9552374195440925	0.5115201787580222	1.153468367141253
-2.1464471281280053	-0.6304252528763846	-0.5765908267206041	-0.08614544235856106	1.0524760511052078	-0.8707381414104647	0.006287613252595957	1.1964678987627266	0.10620617138085565	-0.1812626113190058	0.0	-0.45063574364611425	-0.6754622494957656	0.0	-0.08881877727193921	-1.7412338829978866	-0.6974806971448776	0.0	-0.35226514865530895	1.1517296036702491	1.3649384989478566	-0.08895591319565939	-0.02831812823383587	0.14820280958632726	-0.0696077097473159	0.7650152837505096	-0.6518699454658388	0.7959582166643787	-1.3246589676338114	0.0035693033791040357	-0.7705521399788672	-1.5538249288131745	-0.49764454827493004	0.5508621853994581	0.26985379970127704	-0.4644442673453501	1.1392596470328653	-0.27774526601048094	-1.0712650206995382	-0.560576722902476	0.35661073131278154	-0.7159001769882328	-1.287000234506664	-0.21823816209186578	-0.736924393418764	0.0	-1.3869429090176115	0.9606414563853437	-0.15699933692979112	1.1804002110858425
-2.058400816546133	-0.8148151509537578	0.5258647575814241	0.1585587389297056	1.0052372348950456	-0.9516405108200268	-0.23768682078624603	1.2130851626175416	0.474891519510107	-0.5222400226837225	0.0	-0.23669233533499237	-1.427474508212816	0.0	-0.4346092893506322	-1.7032491012610078	-0.9003602524873476	0.0	-0.3700329794307518	0.9805062593886141	1.473792324443874	-0.051556023149048	-0.07301653004552905	0.15843093526363178	-0.3881143586837997	0.9118206110780096	-0.8666148684458767	0.6639578674714943	-0.999017318461782	0.2776584736621928	-0.6438928059492435	-1.5961376386620465	-0.2539848937668503	0.07944740909969673	0.44845909662400085	-0.5320301185017949	1.2710403624452138	-0.39074372079863806	-1.2217613499632218	-0.8898708860755785	-0.25300144837720673	-0.24442356421112343	-0.8814023540505266	-0.877716933091933	-1.3242611040642231	0.0	-1.211394696610369	0.7501138780172625	-0.6571665378251988	1.129672791628957
-1.4619667080928338	-0.7840639741848431	1.7720206591905223	0.14487211915334938	0.9617524601286893	-0.47212148030558304	-0.3883071409770793	0.9080381385454545	0.7833238723776853	-0.969071088348503	0.0	0.4665279181463865	-1.5679612443434656	0.0	-0.7911312611265902	-1.1142203920947986	-0.9798601802057763	0.0	-0.03672327467633912	0.5080497269932074	1.5763076966179863	0.031271000989178684	0.06495430638898606	0.1383558628305097	-0.5095814881370562	1.1271455664274042	-0.7988950559962853	0.6696287975692489	0.026424019096500734	0.48149880920621396	-0.2197510383228128	-1.1995789956455885	0.4648471589245958	-0.6362299485402864	0.3420854682197437	-0.06532815178069325	0.9228667165107634	-0.07458549764894037	-0.8275330262327686	-0.645246167802028	-0.9137444660635565	0.40101719977206934	-0.06300838679275347	-1.1459934792234878	-1.1140821859274803	0.0	-0.7733103738094265	0.4432831680126323	-0.750469701997009	0.9897913924967188
-0.4889611508593873	-0.5373447475852128	2.6216677585324506	-0.15762494807570168	0.8145263294378376	0.3956626529549242	-0.44095519189784893	0.35749875131452175	0.6365055026640419	-1.1808568405507136	0.0	1.3254780776085942	-0.7694256301233039	0.0	-0.6885961877386657	-0.16761748103304436	-0.7373364035794259	0.0	0.47821176159863915	-0.015510375686370679	1.660550388103251	0.07264437118003228	0.5008525796389788	0.23672514407081335	-0.0378924264040704	1.3118248210779029	-0.416385603447749	0.720335832179265	1.219940877695433	0.6043765825226027	0.5011856463388922	-0.43801623194163536	1.3954959408217817	-1.4932060953172477	0.19270670618442942	0.9977743309829197	0.22625083247418046	0.47861099351182435	-0.007282220343304175	0.038980620900679414	-1.4183984139477233	1.1233362835024532	0.7236951053208898	-0.9779617671668862	-0.1605481619450465	0.0	-0.23380478609945607	0.17627788236648728	-0.3887249871675454	0.8008252628314234
0.6240116592013859	-0.1696552592210647	2.673393954705067	-0.585012546204604	0.5112973097866823	1.2919588568334193	-0.3616482115911304	-0.277772117837853	-0.048981730679182336	-0.9184132941287458	0.0	1.8788248401141592	0.7153623095650455	0.0	0.09498528823297615	0.7339147612285829	-0.11569541635182577	0.0	0.9340160975331879	-0.34473175307191584	1.691676977868818	0.10172952274771664	1.1930060013567274	0.5171245877401762	1.0386788882360543	1.3920240286991195	0.13342536254601664	0.6948160048498931	1.9567983094548929	0.6287676119477407	1.38684994845264	0.46922595207319695	2.166952913295722	-2.243503854647374	0.24194721967150035	2.3335935791237965	-0.5128863379377389	0.9405833479810902	0.8797918254996239	0.7707137942928837	-1.6280560370994392	1.6877161059624617	1.1093747687394468	-0.5545600550467885	1.1363200982551023	0.0	0.2775474288022259	0.03313907561475483	0.2173043801819006	0.6229277578675756
1.612029454269958	0.15475208684519343	1.9106581362195436	-0.8523610726483654	0.1108033123758602	1.8097852838348794	-0.1139169149652036	-0.8215565241229056	-0.9385168963631823	-0.21853125522592692	0.0	1.796979560225501	2.1629266815968538	0.0	1.3213006265587204	1.1776316366664017	0.7354509852380838	0.0	1.1443202839131434	-0.4004438115035411	1.6087012335383577	0.23140619100152052	1.879495917806248	0.9103371626362969	2.264211325665936	1.3306913030466516	0.5812851581916422	0.5126422693631464	1.8907725098485	0.5508198852912952	2.1884790844150213	1.260027252185199	2.4581669514551456	-2.594824114476827	0.5722382779082004	3.3722215142552683	-0.9870612981953705	1.0270984606650746	1.4198790688067136	1.1325145120353992	-1.5133912830621616	1.8688770842722047	0.9741172430542202	-0.15019977787191513	2.233835985079546	0.0	0.695732033390158	0.01818492589594677	0.7059920975008652	0.48795473867505346
2.2549974021265276	0.2893109370734046	0.743840760350062	-0.7220638277820444	-0.2606793661558449	1.656297549254475	0.27344628421911527	-1.1591574546382584	-1.4798199429715215	0.609842339933334	0.0	1.0664630364838763	2.811921104880278	0.0	2.416686707796617	0.9724682593437404	1.5305660789038698	0.0	1.058393976906202	-0.3132872462169962	1.3455379550484494	0.5279080084813438	2.1686530709448064	1.2536856431315397	2.9697081289270852	1.0993670537707967	0.6791253549086191	0.1600974090460301	1.1498530126852717	0.4043510367978271	2.6378892412336525	1.752629898026957	2.1292255375681823	-2.393401868787363	1.0735080911474615	3.625066683986068	-1.0564134150603686	0.6261646175038406	1.3783855742868674	0.9359794148661257	-1.1468434075323548	1.6298929192904332	0.4695484566563948	0.045895488111716655	2.7102550463863273	0.0	0.9888015587405689	0.07056810453382717	0.7891600229622608	0.37400863010918595
2.4349329046979005	0.1940905497109656	-0.2142508026766865	-0.16421793712865684	-0.5133959655448239	0.7851291788875536	0.6654842972288798	-1.279531968399563	-1.2817509479733213	1.162782720716498	0.0	-0.01743643784524205	2.332751978968086	0.0	2.8465749387095918	0.26248831009295565	2.0087776417532774	0.0	0.7578317234788479	-0.31691490789132265	0.8728448396346923	0.9003062077649013	1.7601429523981549	1.3901882468011635	2.705012809420337	0.6644714531474556	0.351257462053196	-0.3216278410780616	0.22751008160487235	0.25479031197018626	2.575582973318403	1.9086671599766978	1.2734105792839663	-1.7557003562522806	1.5329089878677036	2.983147889771215	-0.8067706196881802	-0.17336583430349745	0.8289410437765211	0.32751852368690354	-0.6619586396579605	1.1738529219036393	-0.10268253533053963	0.024245174743093786	2.4427092499298975	0.0	1.1131392648478673	0.10366523437036369	0.4382794224000315	0.22391406680277087
2.1722378831837204	-0.04081311696331813	-0.5188390070897322	0.6018110359030515	-0.6653599744701205	-0.5525979973422428	0.8620630206719799	-1.2562308008834255	-0.40798201388922073	1.172352490694523	0.0	-1.0379223015769548	1.0203756761815768	0.0	2.4662109058666353	-0.5596252167459425	2.0754299718233242	0.0	0.3829976077080024	-0.562759962421062	0.2383665434347979	1.119662202496641	0.6639050159759959	1.26215143165101	1.5518450835193294	0.024462884645772516	-0.24161843990749238	-0.8555106025190236	-0.35377816239846077	0.1526144270309792	2.030796973660647	1.8005740113451132	0.17542539132759147	-1.0312502812739044	1.7631817583059772	1.7835984421351057	-0.46434259624710095	-1.1381018323390035	0.09074977344551319	-0.32527167554573877	-0.20308826702382582	0.8037240608606191	-0.4706682649159281	-0.0906980843998864	1.6172825135106323	0.0	1.013693848987924	0.04854367170518794	-0.10323501322252585	-0.007703854919037036
1.6300365903640694	-0.2600758239651941	-0.169223728748912	1.2242376930041499	-0.8146108243957063	-1.8802714213260434	0.7098916490402923	-1.1794661707960217	0.6278362596367031	0.6447492044390288	0.0	-1.6934601971083914	-0.41348799119722424	0.0	1.5954156175234313	-1.0864208434838754	1.8304770135952633	0.0	0.04469694180522028	-0.9872407639616908	-0.4254611118170746	0.9710821075389231	-0.7421932668663299	0.9382870199874873	0.09362187449289179	-0.7274215916669118	-0.7794191413474638	-1.3371490381367352	-0.3759707606490395	0.07717289193153577	1.202496633473677	1.5196033060808247	-0.8020311227877551	-0.595474627036184	1.680319560841929	0.5998267796991769	-0.2331041436196875	-1.98679562318735	-0.48139636246237866	-0.6853144247430046	0.11826776043799475	0.6868820706579002	-0.5254880667770674	-0.1712090298273619	0.5913966453134563	0.0	0.6784987741090005	-0.11462971981619645	-0.49561017719674816	-0.31748043297682604
1.070105048385281	-0.35263199198605194	0.40552063765246915	1.4269193760564858	-1.0337291658206003	-2.6892457957752374	0.20912582795497064	-1.0873235765174825	1.1758849260322075	-0.16894954030191076	0.0	-1.928827814099401	-1.3000487997180223	0.0	0.7719867348550199	-1.1222175450851	1.4708125237843073	0.0	-0.22124668416199644	-1.3319107487999904	-0.9455796608978865	0.42422983311378293	-1.8846558789585164	0.5583220059714853	-0.9486670704705639	-1.385631087232437	-0.9690291094370125	-1.6442095448513923	-0.03159490826371169	-0.07565633400903529	0.353457654831586	1.1031788561554237	-1.3581452812723565	-0.6045886014472323	1.3027228810940399	-0.10228585138583993	-0.17157423649431353	-2.4880232755262193	-0.7083095468246169	-0.6593287559928344	0.2529171680654908	0.7148997826209083	-0.3439803099836544	-0.1864767034834797	-0.29680865432195586	0.0	0.1960684576850495	-0.3476977706157018	-0.5435165794964942	-0.6561130366971509
0.7563911934019181	-0.32619684572570656	0.6541821830907287	1.173451888470108	-1.2805892406610495	-2.6818031430640983	-0.4702029254084404	-0.9479270009343702	0.8690678596392076	-0.9309672854026516	0.0	-1.8895550673939943	-1.4116209769559773	0.0	0.3727501594706744	-0.755339106578976	1.1425202683336375	0.0	-0.43494987032568366	-1.3135487200634708	-1.1912241434919417	-0.3198695844447575	-2.310612666314122	0.2350626944441557	-1.172512865627007	-1.7103450108188978	-0.7302524845884732	-1.6697333191678403	0.25881534922303134	-0.43116186354219926	-0.316593200199403	0.5401539404266601	-1.3688888817118894	-0.8888282563087776	0.7104556472360842	-0.215928984942941	-0.19133262109996485	-2.535283457890655	-0.6561496228141448	-0.4273116719433853	0.22423798596848252	0.5891020425025604	-0.10689719039851613	-0.1939201546322106	-0.8682787550008287	0.0	-0.2522934454388376	-0.5719232516335516	-0.32977700839663737	-0.9665661122135469
0.8344562889746028	-0.2904010186669592	0.29751637562517885	0.675154395438147	-1.4122575984622114	-1.9366966140363426	-1.0850895179631264	-0.7079839728938225	-0.13287880669140578	-1.3916482714357532	0.0	-1.7579114697330587	-1.0391395533590297	0.0	0.37931699343301656	-0.24292105065264388	0.85155523278192	0.0	-0.6155276170522691	-0.8334118573364782	-1.150343077340412	-0.9562215605840174	-1.9511011045444835	-0.016975670620278268	-0.732685986281241	-1.5729931721405348	-0.2571787694089941	-1.3795392413133527	0.17600525555502394	-1.0259160743668994	-0.7444140223913287	-0.15473981090659614	-0.9340998299841168	-1.0719657084339773	0.018259057044089044	0.00016196698835859406	-0.16580410778213941	-2.182052111102645	-0.5294483597104357	-0.27776764510219043	0.1135120738517189	0.08480286078765961	0.025259651372847334	-0.2424493862546199	-1.1355396080336029	0.0	-0.4858691933492068	-0.7050628210357156	-0.14533771679343815	-1.223384695412514
1.2460151765775132	-0.35909334430764667	-0.4694503983616643	0.23454787794474635	-1.3032493209620644	-0.8843095424593079	-1.466286321864822	-0.3701231645599387	-1.2384945436820154	-1.4782384629259941	0.0	-1.606674219613879	-0.7193260173769388	0.0	0.4477232940060207	0.1895323719442906	0.4947730687720599	0.0	-0.7387294060271214	-0.07892935093386538	-0.9464426867532576	-1.2870040028354035	-1.1535766171886106	-0.2758398054457456	-0.20152010878764268	-1.0684764879528956	0.09941312592143622	-0.8577955535489952	-0.2629140725880828	-1.7272890824305127	-0.9886058110646776	-0.8672797523739126	-0.33549743832595325	-0.8425352121136478	-0.624276905771734	0.14145106161306964	-0.055307342667210685	-1.6192830291806712	-0.4833652564393988	-0.3781989407665527	0.019369509243833436	-0.709329217903943	0.0020075238057497874	-0.2860862323439784	-1.236221850098129	0.0	-0.44835780394666164	-0.6998895748497432	-0.26556231044432643	-1.4385350992229986
1.7372740460301588	-0.5437760642276228	-1.1167318588282225	0.030865935320903006	-0.9746603744094606	-0.07716445749190624	-1.6083905073694462	-0.0328425413308822	-1.7965240896758414	-1.2691644304611374	0.0	-1.3789450977534061	-0.8220458265262038	0.0	0.21237151611453725	0.47737026272677047	-0.0176245654763207	0.0	-0.7469904958091249	0.5632639865943397	-0.7729097259818973	-1.3512949877532445	-0.45269346146600403	-0.6333916576820646	-0.15050467033513062	-0.4946104362577434	0.0657408565362712	-0.29373758973837377	-0.7298682330404613	-2.256728426573651	-1.1499098133146328	-1.3867304559330242	0.08350526202431667	-0.18570789389988288	-1.0402799814221146	-0.06101775929261049	0.05407594864159119	-1.0904120034346845	-0.5068223981365132	-0.6531674833471108	0.004105630030569021	-1.3831592160598096	-0.1088734707820529	-0.19775204234085522	-1.3206977985733008	0.0	-0.26640963583633825	-0.5624802481440118	-0.7340191116585203	-1.6292842937702265
1.9757623634183015	-0.7199891068188288	-1.1669511856019805	-0.001313944383322343	-0.619034959002824	0.12520995415185343	-1.6354291427129577	0.15038693190801766	-1.4996865699865691	-0.9032147770174279	0.0	-0.9943781491814686	-1.2929188218457348	0.0	-0.41197922362773753	0.6856972519015188	-0.6454620157616916	0.0	-0.6054998119529774	0.7372973126618884	-0.7761301695563276	-1.3660671912033733	-0.22651697894827183	-1.1006498724854579	-0.744995647681083	-0.18683487383458497	-0.35586532956025857	0.10338577147444701	-0.8458871227476171	-2.327601387191665	-1.2859208686556314	-1.5041224358686167	0.07071134741114775	0.5941093179606671	-1.0796866188255045	-0.5847096484894552	0.02827645321922149	-0.7719329452705725	-0.4657019834408311	-0.8576223619650327	0.053972148721043604	-1.4673978322983972	-0.18960476772200838	0.11483987684018168	-1.4565169282590398	0.0	-0.18180238989627567	-0.3404365218488423	-1.310198327513245	-1.7786735176858555
1.723941275964196	-0.6984023528241855	-0.5547878573854074	-0.110207351377926	-0.4822071537988299	-0.23731343022117332	-1.6687775888112977	0.07408464152408727	-0.5595301694213318	-0.5002427204535463	0.0	-0.48017482605771866	-1.7226462363414101	0.0	-1.1518236074359054	0.8638860254286883	-1.2009111154337508	0.0	-0.35730620630014537	0.3433837036516179	-0.9608903458716606	-1.5211572431235185	-0.46886374939468234	-1.5678306774518034	-1.6324805854425593	-0.30901289487959516	-0.8648718140640895	0.21594737529889158	-0.48035087379384356	-1.8236511488405127	-1.374282096234969	-1.1466755065335552	-0.4164092057760889	1.0809057167857357	-0.7099380591209803	-1.1678733754546633	-0.18607457102708408	-0.6817516968651361	-0.26299577175661887	-0.7850464368721912	0.08098949361921655	-0.7897216533333816	-0.1679592903031853	0.5837654806646962	-1.5936101233912725	0.0	-0.3868933511841122	-0.0931987296262943	-1.621327443086033	-1.8285122881693545
0.9732921197637993	-0.35760809624458284	0.3041449696176878	-0.5193582606918001	-0.680895952485057	-0.7713845197465947	-1.7029168675378996	-0.2285989288978254	0.45101234671510504	-0.1371161766174304	0.0	-0.008006493323555236	-1.6770705318338983	0.0	-1.5663619639417092	0.9266199917904078	-1.4497438282278472	0.0	-0.12545802910269713	-0.39346530000295055	-1.1869205975665953	-1.7941585605863877	-0.8328056696555861	-1.8527213561524591	-2.1983934291531395	-0.7488086717125308	-1.0499564878793561	0.07791258771375453	0.13158104696004544	-0.9006368579202578	-1.3403946631691614	-0.4506185153065378	-1.1865223816803887	1.037019522819112	-0.07726355598966823	-1.506055455373001	-0.49197917414159603	-0.6786930999004552	0.02557604389040526	-0.4485937126026049	-0.02670473461407295	0.3461068985486448	-0.07779286927732047	0.9602107030475207	-1.602067757232155	0.0	-0.8725831272632122	0.12867912869110193	-1.414698839690662	-1.718682580323813
-0.04396918685892749	0.2510039825497167	0.7916289324939003	-1.218853742364679	-1.0975232729819142	-1.0116383436361913	-1.593458907596896	-0.5841035640602967	0.9709802504825721	0.13408192203116043	0.0	0.20297117092855946	-1.0405333574863618	0.0	-1.3566721881676698	0.6803221679196286	-1.2630622303282475	0.0	-0.04720226512320383	-1.062230387234715	-1.2688348211748093	-1.9443082603379953	-0.9127413791027587	-1.8086100649204937	-2.006778326730817	-1.201700760651144	-0.6738160777066654	-0.16746635522975306	0.5399791182868879	0.06978204017090131	-1.1235552914304825	0.29192959855093104	-1.9035229577606203	0.5653410889887477	0.5321588801251629	-1.4448306871146595	-0.6967511925146189	-0.5681148366825514	0.16697101376348109	-0.09354906520006943	-0.3306634396387919	1.3165638949322287	-0.04550610954013582	0.9397649883765965	-1.3607602806153516	0.0	-1.402230108220151	0.27681979397578016	-0.7371741821620005	-1.4451793311884196
-0.9782106334448696	0.9016901700058264	0.5183929634742255	-1.908912338917962	-1.4444986146770153	-0.7540795499215177	-1.176822543675339	-0.7817501993130636	0.7906118553252599	0.2704533775432461	0.0	0.04560329820616737	-0.12390690013387519	0.0	-0.5657635497901973	-0.009656457762722942	-0.7119494691830264	0.0	-0.17890114584949923	-1.3228499259636581	-1.1172609314257025	-1.7054138634825318	-0.5628773108242516	-1.419364945821883	-1.115452202143363	-1.3908243777922094	0.1362886006637641	-0.3870959465391913	0.39176185069161484	0.6957589910051799	-0.7352735121210672	0.7912381151107637	-2.250022059812178	0.02707642815933665	0.8374681604299342	-1.0479886136419392	-0.6557816079705338	-0.25440596926694437	-0.05659644388834945	-0.02547831868230903	-0.7893866228749805	1.583134440991311	-0.20886630991982807	0.3614975697481211	-0.8493683028119583	0.0	-1.6435589124329422	0.2814678926751385	0.08076709625778028	-1.087438351760579
-1.549064916200988	1.3060273989999898	-0.3978850699858335	-2.1514357303700806	-1.4611087880711955	-0.20709039678401917	-0.43399065365014916	-0.7164140579885728	0.14331108625780084	0.2549369895684553	0.0	-0.37946517798481283	0.5382161346341747	0.0	0.46231010241636417	-1.042543861313463	-0.03607938759023208	0.0	-0.4401993464508625	-1.109207426236448	-0.820278287372129	-1.032739541011613	-0.020444741949126006	-0.816218735574443	-0.044823177024152325	-1.2625428139390331	0.9352904811728409	-0.5628717549033919	-0.31855013801053705	0.786149037028403	-0.27305924273701826	0.9256439433455176	-2.0829396301830974	-0.22083044462918852	0.7325139396743541	-0.5235342798567414	-0.392540804705058	0.16492099196685292	-0.6453413225124095	-0.37671475222609546	-1.2637071567598648	1.062868476304849	-0.616569658815339	-0.6567123932081977	-0.18919289337610556	0.0	-1.37878259133283	0.047679239264642945	0.626585132373371	-0.7738006791113499
-1.6821121297152737	1.2746266422430732	-1.406545902112737	-1.6438787264048167	-1.0974792857710203	0.15902438495469215	0.43471601976105034	-0.4649770748220623	-0.4888150523913466	0.1315899121663535	0.0	-0.8123183853190474	0.5560566925778762	0.0	1.3136343706901894	-2.053556012171408	0.4945235445926648	0.0	-0.6464644601158368	-0.6406035496484619	-0.5959615017836118	-0.20082544679162548	0.2621534807222388	-0.20425055010462453	0.5777296531504917	-1.0072120862289426	1.2335806969362786	-0.79116510752535	-1.2339647014442598	0.45726220538563916	0.11869197836060322	0.8044120664850761	-1.4986774417885174	-0.07170423407742171	0.3588520854858674	-0.08516302449099547	-0.0916633972886235	0.44326143026910547	-1.3172106617467516	-0.9825892769599402	-1.5811972247876174	0.19043892203579427	-1.1712198467186763	-1.7482586644521856	0.40084707813577736	0.0	-0.6524090494757785	-0.4970468153624708	0.6612655718652576	-0.6009589064636239
-1.5139756718224573	0.8320805698139595	-1.8971140927541033	-0.44107165658548764	-0.5419728390970437	-0.028490699636390247	1.100220712141483	-0.2302945223851461	-0.7068787095873653	0.01589022393295974	0.0	-0.9966919193564926	-0.03964687624732074	0.0	1.7461263440378523	-2.587755991946594	0.7312642354982556	0.0	-0.6194003864499237	-0.2358046683893658	-0.6347994241748492	0.34757303282779456	-0.036447628942342415	0.25137743919208433	0.4500058032219024	-0.8825458487437695	0.8270778509192507	-1.1643712668231163	-1.8622748174031696	0.05432442842751499	0.3200456122156134	0.6815689454616806	-0.7732173343562201	0.2827423245588317	0.01581282586748885	0.15045068081426216	0.043079349011575806	0.35559643790757317	-1.6561538548931136	-1.4628549751086195	-1.6210960047561316	-0.38626201227917534	-1.6556697592097058	-2.4821979977176	0.7196115228343297	0.0	0.24636644160474294	-1.3138445248374686	0.26624273531518894	-0.5629006829700628
-1.2705425869551816	0.21433068569370783	-1.6073744402864212	1.0241857015547908	-0.06628334255635732	-0.7285598068565873	1.3142619426169182	-0.18298365096103356	-0.4382571729450396	0.048351701902256315	0.0	-0.8384723840028492	-0.8050291021526457	0.0	1.776172085423812	-2.374313295292301	0.7115358003762865	0.0	-0.3075660328556061	-0.0628727928896092	-0.9362903630728567	0.3095493016390295	-0.8285057029702138	0.5031003377971176	-0.19685725147536784	-0.9715022620500438	-0.03798575081261345	-1.6226722971519827	-1.8844838050627093	-0.0653349223854789	0.3020818742451707	0.7731724980601702	-0.2126689596376959	0.531050696410183	-0.043597854440904915	0.1814072549661223	-0.03598419443773408	-0.11291008950830354	-1.3883216352276537	-1.458910161092144	-1.367084276846627	-0.2663513294120971	-1.8345579486469799	-2.584508038659853	0.7067982548295535	0.0	0.9579102847561464	-2.183569576544383	-0.20698095664983995	-0.5445852693546596
-1.1062277656565191	-0.25415374193386314	-0.7823423965809558	2.1467608804588343	0.19235883647513155	-1.4516523361610638	1.0926031172779003	-0.31500370852469683	0.05882206789768704	0.3061161859833007	0.0	-0.44384236646127695	-1.1672518254748248	0.0	1.5779767052008886	-1.5097529987331304	0.5984952929882167	0.0	0.1655395327497703	-0.006643834155459818	-1.26272207347889	-0.23765586675976794	-1.615178600308467	0.6143052966975073	-0.7591500490361908	-1.0685259689157618	-0.7895783551357934	-1.9063519108070135	-1.3356514409080456	0.2487570152660335	0.15256262706666326	1.0970315857913515	0.0001224338789373615	0.5028713410585932	0.20879953696757242	0.07587376602278945	-0.15240216140012255	-0.6988948335432836	-0.5929196278444775	-0.868014879910173	-0.8980235519467727	0.41855883292749485	-1.5769061184468587	-2.0571097025494405	0.49145520153864525	0.0	1.2666208917068011	-2.734416294063918	-0.34849844088689386	-0.39253644130951487
-1.0153346444154652	-0.33676565872899267	0.017255175960904964	2.4638458542579276	0.3360937057414243	-1.5562098040313648	0.7293257512521004	-0.4222766435979505	0.4097479379565517	0.7307041007222661	0.0	-0.014010270266702037	-0.793010162038215	0.0	1.304464650737282	-0.4107845714774105	0.5458523336692529	0.0	0.5644871016098503	0.243544024534855	-1.2630689023864239	-0.8546721780142253	-1.7807586903682895	0.6815272808657862	-0.680803610522782	-0.8023701294472618	-0.878507918593625	-1.6788081981475267	-0.5485072628172426	0.8552520931396653	0.04130854689239493	1.4426436915698237	-0.12111163162566342	0.3056323391759833	0.5551800301056102	-0.0790680188515939	-0.0157301762330554	-0.9826536142726608	0.3146919353559613	0.08186853400590166	-0.330591937948505	1.1017741981453915	-0.9299712676653769	-1.1320802674511625	0.3199613739905862	0.0	1.212412794237831	-2.59520678098976	0.0671312699540047	-0.01918433274017074
-0.8733408266680086	-0.016978346320699566	0.3096185998388482	1.8933646713386214	0.605939207107769	-0.6886978684466817	0.6106522183472382	-0.24539107983211159	0.3950058734285086	1.133082230309622	0.0	0.3162277203388015	0.2013225467260704	0.0	0.9803058710952648	0.4419987177428076	0.5865671868488228	0.0	0.6810184143556681	0.9389314156916383	-0.7027374805163112	-1.0232262379557377	-0.9957329842011662	0.7482638916730807	0.15390157795824003	0.07335466102460318	-0.13191101515190434	-0.7620938565133492	0.08202068436019747	1.4179929246391825	0.13357274809640157	1.496536424058486	-0.40487739595118405	0.22830142574721582	0.6903018792576417	-0.20042878736808994	0.5516105534179329	-0.6408009846210146	0.8349415047061028	0.9637765193937401	0.2402063966072228	1.1925051935005613	-0.10048183971617201	-0.11318831527025013	0.3950931746612221	0.0	1.02892899455436	-1.6137523862577994	0.946960779545923	0.5287591933690714
-0.572848969930011	0.4884664112253334	0.0075021104860765655	0.7592462357965326	1.1471456914279266	0.934812803600089	0.9417543805380312	0.32278931080268086	0.09256499796664588	1.2914833490181694	0.0	0.5676623565270232	1.327783202580032	0.0	0.5386174209685287	0.796469671151208	0.6219195605080673	0.0	0.46145109954910496	2.0271022773254503	0.3487851304941261	-0.5029431363893994	0.5407135079215191	0.775195094148538	1.3224109685218592	1.4292227907834698	1.1194572637176174	0.6757784512751317	0.34070094574540316	1.617047682935981	0.4894589929969903	1.0479365166093102	-0.6368293655978512	0.486621991003385	0.4492602014635812	-0.21385874849372613	1.4307287620741456	0.32887528082806056	0.708435209679655	1.400509016628757	0.7609688529742412	0.5033473893532713	0.6471339953082148	0.7759177577522884	0.7272905419349015	0.0	0.9585122482322594	-0.009033573611929975	1.9243769500605206	1.0850096232698472
-0.15042929397135363	0.8465469406821808	-0.5566885334470189	-0.4022731465682903	1.828398102363036	2.6114999416479057	1.5747708696585683	1.115918205844302	-0.1940706747714596	1.0919366809103803	0.0	0.865530750018467	2.03057482627479	0.0	-0.0531629178044141	0.7557689682739515	0.5121183133632337	0.0	0.04041231835098641	3.100853357784312	1.5069443461712446	0.4925244908644967	2.1859058355549634	0.6858659999830943	2.1276755396073157	2.747533209446387	2.2282332223258083	2.134470953027941	0.2821068238892319	1.3388766147113258	1.004842807394308	0.14637093233306533	-0.674762888541011	1.0121830939366376	-0.062191058861537696	-0.0697776814127179	2.2129473985659938	1.5652695973415376	0.09046549918093705	1.2707652574720343	1.1955274701831382	-0.6122804504136815	1.1171656218799595	1.4430489375164337	1.1061042788071818	0.0	1.0765872612231566	1.6643886403218824	2.5503464666057885	1.452906173289358
0.19546767649018437	0.7950444996695237	-0.8924520823260137	-1.1323961283713113	2.2753542886465534	3.559277286732732	2.0713236895594513	1.7632834833342408	-0.15853473186433517	0.6224456751027823	0.0	1.2943112242824264	2.012483350568007	0.0	-0.7017532834743131	0.6563209052325887	0.19697487083468238	0.0	-0.33986904990402234	3.598515880041837	2.2634782806557396	1.4298092831443034	3.216910964479336	0.44857031148250415	2.048113777238341	3.3889645116407614	2.615833332689358	3.0221557865536948	0.13235951201133767	0.7330735616556399	1.4390790619118734	-0.8900981756045606	-0.49942531319716627	1.4605210170502352	-0.5340798544592504	0.2205365646756352	2.42015250107875	2.527599378322108	-0.548800557228851	0.7512648026072931	1.4910163311445452	-1.5050908642657979	1.2618996390600776	1.8748998997075026	1.2274649267082438	0.0	1.2464519833319776	2.75974692134285	2.5244210239043303	1.5117839372448532
0.22062525902726834	0.2977072854411839	-0.6971599593950469	-1.2653158332000578	2.119590434669764	3.384919954857968	1.9787997348942352	1.919904640916983	0.29315344692827183	0.14995700670667733	0.0	1.782249499042028	1.3810065671869323	0.0	-1.215843634555972	0.7926668212629454	-0.24344166499880332	0.0	-0.47127696424035037	3.142372000857309	2.2715285721536334	1.8083886432341707	3.2394513511227614	0.12794012963961393	1.077199992671661	2.9798670591117027	2.111844477785078	2.988102527282822	0.09859014409098386	0.1135115195407313	1.532766855249909	-1.6276239400776265	-0.187608729683738	1.4486726034628348	-0.6709307146927452	0.5589337607000227	1.8104026953589252	2.800077394721372	-0.7343448928878423	0.18565553779120336	1.5777836002452126	-1.6729125970344896	1.1726900298416076	2.056842458743258	0.9029904730320165	0.0	1.2307359131202	2.872420530311423	1.8455572113800438	1.2753403145185886
-0.18503565785163628	-0.42346173954439886	-0.0429209794177263	-0.9568917494354002	1.2907219706371034	2.3053577229753177	1.1491948328449602	1.505032801569581	0.9756062574456846	-0.022203612754646423	0.0	2.1178140530765623	0.5413392232368588	0.0	-1.4313163744797273	1.192080691650659	-0.6319234639346961	0.0	-0.29294917118073704	1.7991090551745372	1.5482846371191614	1.4837021912740156	2.385324478821631	-0.13687721553228774	-0.2661733601998666	1.6655321315385658	1.0358397730420483	2.132475284573314	0.23100640782702633	-0.22353848134463636	1.1620017570860999	-1.7455273674574672	0.1549762682157751	0.8534253913567614	-0.40456009334273846	0.7862830237859624	0.5680108109518323	2.329581725419505	-0.29701476466384474	-0.12339912377952274	1.415420655915047	-1.0828511254802362	0.9969781552712594	1.9488602421466827	0.20870322690176407	0.0	0.8766310069494088	2.069339025587484	0.809305768762375	0.8726351250554303
-0.8753378296793123	-1.0068620972958358	0.7058981678858273	-0.5331520218134465	0.12814122735413852	0.9833955560086701	-0.11275419294870664	0.7768005333992958	1.5385078033600452	0.2587728068276788	0.0	2.095211135641459	-0.07150058357146265	0.0	-1.3283843913080289	1.5995774599910522	-0.8091420274362083	0.0	0.08896535705157527	0.0852694508868288	0.4671378738843778	0.7386108112885184	1.1871900636882773	-0.21522126360608987	-1.256640460261034	0.05450216473739881	-0.01988091313251403	0.947577309765289	0.42266328270652087	-0.15234821799905876	0.43878217612677317	-1.2113818045177602	0.4476440871153477	-0.05545674483951496	0.054721740093056734	0.7677003663303306	-0.7599923866947481	1.4478995550897378	0.5235009829078348	-0.07012676082627979	1.0505681804028153	-0.1555724822246033	0.8395145538871858	1.53705456240042	-0.5402415692358066	0.0	0.24409133924412102	0.8608816254435915	-0.14406870152402027	0.47337572231230346
-1.476653425045274	-1.1629133930695639	1.1569197514059832	-0.2691580684434956	-0.7926365242713572	0.10031995191809556	-1.1851720510908386	0.1769034149017766	1.676545157365395	0.8760234740339248	0.0	1.6798952962807225	-0.2387730119628043	0.0	-1.0426544372288828	1.6757402166512763	-0.7385229228563102	0.0	0.475030111331386	-1.3005572832186214	-0.4548757177912589	0.06614963400656514	0.23244581787268045	-0.07136435925111222	-1.3996500029829317	-1.1180347192002624	-0.556702171106424	0.021066449099947555	0.5205485469388424	0.23767204198723796	-0.3174160254245196	-0.3031131030909057	0.6476683568763463	-0.7607696757185743	0.36618267497912677	0.48893911770063636	-1.5586772231105894	0.6670926118532284	1.2463791932178967	0.22907209323501002	0.6299695246799495	0.5517126551822688	0.7109375664560516	0.9031336871802835	-0.985372646087897	0.0	-0.4107524614824257	-0.086363457709637	-0.6532428164064931	0.20875305978236988
-1.5690216154941583	-0.8578160739999017	1.1336125592289323	-0.23632439166159075	-1.0170796166320877	-0.042650755730584015	-1.4809193177475313	0.04082210261673919	1.2970662592925228	1.4735106483028837	0.0	1.0624499755904344	-0.03519272549452706	0.0	-0.7609806755712571	1.2549959309058667	-0.528428527870965	0.0	0.6828397089655983	-1.8616293089549725	-0.8391370827705805	-0.1682800804088331	-0.16822899830589397	0.20587305159632338	-0.7098874322175018	-1.3947684054391671	-0.44937943311257744	-0.30644543451059447	0.44667350668876166	0.712161368075499	-0.7416130820173109	0.5341004174435511	0.7356234828539077	-0.8343797131658497	0.2981224231744522	0.08918744598523731	-1.4968933495190697	0.3791115284329986	1.4660318967592876	0.5321779421394897	0.337755824189722	0.7156392310529521	0.5509101922682365	0.23192722573467928	-0.9622408104121314	0.0	-0.7847456287123629	-0.3319461449047988	-0.6177026389141663	0.13030349003827968
-0.9234343887923995	-0.3507166998298093	0.7390042038146446	-0.2990767345149246	-0.5081268042725148	0.3603840365250829	-0.805054512357724	0.3706444759617302	0.5494069825118477	1.634892329192767	0.0	0.5503984073379098	0.2846631790730706	0.0	-0.5875389474585008	0.4743168335960044	-0.3587518678781823	0.0	0.6258083754749628	-1.5692950618745445	-0.6237738709347185	0.05708613742740628	-0.09274188900154728	0.4501098259968156	0.3323409179255431	-0.816728600314251	0.026147596522815793	-0.1060313558490596	0.23981978362673778	1.0211047286590307	-0.6356228149704201	0.9165954543944134	0.7074401430649326	-0.23331700564386987	-0.11388800619210308	-0.21061030153249807	-0.7196449565305466	0.6450724070840536	1.1009718243249393	0.6170498502432973	0.284604423663909	0.4070340534644951	0.30169885957992926	-0.2712763162232784	-0.6098518542959486	0.0	-0.7105777562925871	0.0940122417646715	-0.24152846916183732	0.2151462009850146
0.3427207459810831	-0.04276427337897146	0.23008383006549768	-0.24310289945144373	0.3294452544666555	0.833087858904231	0.5042707753938789	0.8318778139304318	-0.28278866896335597	1.1202192157208297	0.0	0.37091801464015667	0.48832661012636425	0.0	-0.4881021176334705	-0.31487617927097716	-0.36464980853116535	0.0	0.32778192741170015	-0.850630989521194	-0.0414311574025422	0.46329288867203633	0.14102736178650804	0.508689906258243	1.0992749597031377	0.1621775446416165	0.41038407130410226	0.25143596935257295	0.00562290121439135	1.0139832692347353	-0.10071679470702463	0.7117655300206067	0.5913725515511401	0.6551056725594687	-0.5997275536961768	-0.24873870723167119	0.23809692997886325	1.1937537722163336	0.4172191733482259	0.3943785930250541	0.42378384946207837	-0.04327588703477192	-0.02389176482881248	-0.5000500911835754	-0.2655903438104899	0.0	-0.25733633070066614	0.7370836109629337	0.08979224535383726	0.3960145756877034
1.7893538072746813	-0.21304449422728075	-0.17147215562669335	0.05944530271737405	0.9195428025118758	0.9777967942681052	1.7445093492826798	0.9828812699603499	-0.9416743582615671	0.027440043761291243	0.0	0.5271413748842251	0.510826573468983	0.0	-0.3542025487624957	-0.7774810669999844	-0.555917647527121	0.0	-0.11059435183576381	-0.3108519157589078	0.5656302487392219	0.7122673398837116	0.24835136963790735	0.3201656960779179	1.1943394069313074	0.9849431750395865	0.363850218365438	0.39017391038885163	-0.16462154822465846	0.6923604182156041	0.5042821547071129	0.08778113868073964	0.4714016628551417	1.2574404934136123	-0.8473513116601936	-0.03750000251778702	0.7635082449302798	1.6121687314754494	-0.1698075600034793	-0.0574350553245053	0.5640575881176769	-0.33260798329068736	-0.3288556469583211	-0.5084270736099729	-0.21271108322967586	0.0	0.3094527783879302	1.025764746100591	0.03848103531181843	0.5896659291396156
2.8538465027167788	-0.8026047075679753	-0.3860729860491414	0.5546690126800813	0.8940289593802493	0.7218225427600528	2.232155761951223	0.582013203880169	-1.3056382691854556	-1.2218982425609628	0.0	0.811491423694272	0.45594103031562644	0.0	-0.1294955225871132	-0.7961543231783699	-0.8212127955141472	0.0	-0.5550533476023805	-0.3664379738703873	0.9561369144246068	0.6496096335170238	0.17120053821174466	-0.06403055009236114	0.6570385796293016	1.3095960045766697	-0.1393498613418311	0.19169951155479545	-0.23503463254757662	0.19152261094485573	0.7695011259418577	-0.5986180684380077	0.4771924160898649	1.184884265868004	-0.7119936431707126	0.23612195727265728	0.5155018618111648	1.5962892210673105	-0.3643415054863006	-0.5353670993913009	0.48789089268616487	-0.39103025264988206	-0.48185299481609634	-0.4585080925257771	-0.4615635013118162	0.0	0.6773468445920323	0.6436134175493439	-0.4779311044855564	0.7143532625127218
3.124318097021464	-1.4002626369070768	-0.4478905275659851	1.0360387177444312	0.3185376954515014	0.2961600674466045	1.6774739914267123	-0.23946213098871955	-1.397624174001989	-2.0799868155851664	0.0	0.9608421372398923	0.47385301227639365	0.0	0.11050475490523862	-0.5058973213938333	-1.0060468223639243	0.0	-0.8671819873653908	-1.0126466998389174	1.0901237072194103	0.3725465759232239	0.06692592946481658	-0.514335724090938	-0.11293582214948134	1.1405262351217098	-0.8315421627663659	-0.15665155307013892	-0.20574424951711118	-0.28833556218449125	0.4846026649326981	-1.0096253007697815	0.7192268803917524	0.48109865999535806	-0.2962363856730083	0.33438704918718254	-0.39247221934539495	1.108278307796621	-0.1486206718795939	-0.8044579075425354	0.10572273328326476	-0.3605017755992518	-0.39697939291624007	-0.4873488125580484	-0.7314342810764972	0.0	0.6534835698829486	-0.26941924779479326	-1.2273186858658212	0.7048766447408353
2.5393863476100704	-1.470967104038724	-0.40726038173916085	1.2728532554038958	-0.3850488480382268	0.001115529018606307	0.33565426388144276	-1.05846420328043	-1.312615917910785	-2.1558957764747566	0.0	0.8323837909895958	0.6174206122085243	0.0	0.1962247944134642	-0.1571636945407169	-1.0060274293184501	0.0	-0.9283075257421299	-1.856085046441986	1.075062935296515	0.0992540905139703	0.12589941713518113	-0.8814575111733588	-0.6377105728787908	0.7256060218890115	-1.3420977897360806	-0.34476454590493044	-0.0737321603694846	-0.5706895350185103	-0.22633690109339222	-1.0117556838563897	1.1965857993455795	-0.4159028741764985	0.14164780742186137	0.13492724665800548	-1.4727356935227423	0.3618454011743734	0.25552093366751494	-0.7037032045728089	-0.45910535362222127	-0.40427797326295406	-0.09190617872112036	-0.5950226447029894	-0.6593503524786122	0.0	0.25538978386111316	-1.208721810677273	-1.7994506860377355	0.5339548150121841
1.406789309758917	-0.7085480394034771	-0.27336941135484194	1.1549216825728024	-0.7519955412979127	-0.03941765004800991	-1.144490211246368	-1.4378263734433094	-1.1310052181449997	-1.4312501158738888	0.0	0.46874274283405765	0.7834152081885503	0.0	-0.00535244816157784	0.07196573518390142	-0.8137668523241852	0.0	-0.6779683668753944	-2.374469911415089	1.0251246556854356	-0.028340559938233815	0.37336913806521754	-1.0430551745481533	-0.6569622421778845	0.3318916521744052	-1.417240898939528	-0.202717946069303	0.17062630274058485	-0.5801962937929158	-0.97889255726782	-0.7361015114577933	1.7446845046978567	-0.9647217532766529	0.36821308003099784	-0.2801704159524786	-2.1451374555058664	-0.329673292078446	0.5652625772262231	-0.22866367035175186	-0.9228318973303937	-0.5359938587822423	0.31078167949600716	-0.6449314906699035	-0.09287731470539207	0.0	-0.31384839405612275	-1.621954108556858	-1.8654198509551525	0.23257720731139997
0.2322957836994583	0.7080277985130932	-0.04763485165549992	0.7648427308864294	-0.5937320249266922	0.05085554817971922	-2.0770074807226684	-1.20734139837399	-0.8770019830482999	-0.2833156167296111	0.0	0.014031814540020204	0.7772955470204771	0.0	-0.4684961187009257	0.17048847052714075	-0.4972287010534738	0.0	-0.16491540911621366	-2.2314074531452777	0.9516403443114194	-0.039047394946697934	0.6115597751999539	-0.9267765888525946	-0.25764101522480076	0.07305322088717688	-1.0347390433331674	0.1591890883929924	0.4994322018867058	-0.37990859740934135	-1.3697806219660345	-0.4820222629209962	2.0821966678702584	-0.8645187664107276	0.3083839884751546	-0.6801331555245634	-2.049254452865988	-0.7331650787763945	0.6147313731123418	0.4444684062638424	-1.0087596743814737	-0.6221192239103062	0.6378983450991229	-0.481409651720305	0.7490349738566403	0.0	-0.779480802454433	-1.243246505709365	-1.3994042462289835	-0.11139021959096651
-0.5459379219288205	2.1423708093898184	0.20248959081127899	0.33505172996391247	-0.10032646543398159	0.036860978786635065	-2.093231698463023	-0.5566324224401616	-0.5363041903179203	0.7075792648600167	0.0	-0.43533650018958014	0.4525796461786957	0.0	-0.9932580934259093	0.24048530319196004	-0.13756616374884256	0.0	0.42716425560802307	-1.4552385752860262	0.7633717528788901	-0.05812466550669524	0.5461975721089013	-0.5217086953976955	0.221262766443714	-0.10716851605713061	-0.370319263296271	0.43491266585699656	0.8031220396884695	-0.1457194016614549	-1.2306180515557714	-0.5223602422082873	1.9554915335004477	-0.2272465782828473	0.04892632590354089	-0.8488429302198753	-1.2152009180323762	-0.7980522111706245	0.4176136503884888	1.0177094923385708	-0.6252151416573524	-0.5448978996246773	0.7435554647860221	-0.0746100780645417	1.3797281749629455	0.0	-0.9306615392448979	-0.23687605382706764	-0.711535733812686	-0.38972365997184794
-0.7716628425443197	2.833501626648012	0.32739757088289645	0.11486167204995987	0.32902718513569723	-0.21447457836188838	-1.3027284055873165	0.11491706759633699	-0.10345425600101059	1.0674946711995486	0.0	-0.9088113091071924	-0.17198391324865417	0.0	-1.3157110310024944	0.3623097907943085	0.2208638887205122	0.0	0.8265407330533913	-0.39023690339574085	0.36332453668454096	-0.14902859725196912	0.0042511425815982325	0.10789748771263352	0.4256315076031211	-0.32218545588479786	0.327315939014186	0.35954958544270843	0.91063903247554	-0.07716407392712488	-0.7266767860772996	-0.9255326184433849	1.3035694833104654	0.5202639375021916	-0.2631301896995588	-0.7376304663114182	-0.017278835968411566	-0.6414543826913797	0.10236523857005819	1.205406555188594	0.06464866318346968	-0.36231615034626813	0.5708681643681124	0.4247471149791913	1.359217889109655	0.0	-0.7113733382337802	0.9236778091401285	-0.25430641762833134	-0.5321254824906063
-0.6180788177798254	2.3526634548035235	0.1849291236479792	0.22440912509600947	0.38580013788548967	-0.621711589944049	-0.19161574255215674	0.4743628125661676	0.38313606729807326	0.6846527992371484	0.0	-1.4943013343170832	-0.8953340560981802	0.0	-1.269342552372317	0.5054268577575617	0.572033575174011	0.0	0.8013059059278962	0.5262128907018654	-0.2430851786149172	-0.22662249319737238	-0.91428219087607	0.8128182463314846	0.2068807301445221	-0.6159514764341194	0.8558676901311496	-0.08683379283842223	0.6898289479597797	-0.27958700333486736	-0.23553586785378774	-1.5011611493715442	0.3336528824166313	0.92048995254653	-0.5279001413517308	-0.49513534479845095	1.0395166424268223	-0.4512750936596297	-0.19962065712604832	0.8891309572905033	0.7321390346631387	-0.2984714975451334	0.17268223280600764	0.7724865898589929	0.6082485353121079	0.0	-0.2326323470399758	1.7435333949938965	-0.3169262844027869	-0.5486789069136164
-0.4482464186548212	0.8996377256046428	-0.22145960975818657	0.5801527723476481	0.05808720253811932	-0.959545619819244	0.6617262598045057	0.4579731370750132	0.8402766040983574	-0.13511947359110993	0.0	-2.1792816226520464	-1.428073800354862	0.0	-0.8863248026735128	0.5619276864015315	0.9072687529335887	0.0	0.3094503712808788	1.0095892221219858	-0.9149662407332639	-0.12960408372873206	-1.8581058728665378	1.378203878909194	-0.30274531715703246	-0.9247120903998411	1.110519123119246	-0.6630312508540464	0.1668166957104947	-0.6827377609148694	-0.08925923072468299	-1.9042242362262394	-0.5599575375913338	0.7598810053939565	-0.7215452710789052	-0.3521098761370842	1.5694456016456548	-0.3781119127350108	-0.41823736744691364	0.2069890146661824	1.0770565280809927	-0.5475866042916809	-0.31045399048112243	0.8011200754525657	-0.50096967087984	0.0	0.28832625439146387	1.9685694670115816	-0.8099516445252329	-0.5213686306234202
-0.574521638227836	-0.7682895900481976	-0.678896841677672	0.9369766127430216	-0.39547914375391746	-1.0413546227052881	0.884371640974872	0.2641563316318245	1.1654320154887534	-0.8487426152801335	0.0	-2.745785962324401	-1.5404328782454066	0.0	-0.37254391194331354	0.46784626684666025	1.1727962237955996	0.0	-0.4297586889616738	1.0518366805440604	-1.4415242517351623	0.2070487346989201	-2.406632172701161	1.5908770058563284	-0.7886421735060867	-1.1393790927216807	1.0711484202480284	-1.0451633304226666	-0.4353172665296017	-1.0565592882552701	-0.3560220199913192	-1.8383009507125718	-1.0034514545224076	0.1648939667300892	-0.8450250921431026	-0.4471825634328887	1.4633228664900777	-0.47232321901860225	-0.5295375413813782	-0.49188875122102893	1.0016223828000543	-1.051555582579688	-0.7010671902456264	0.544837472511348	-1.3531016166773795	0.0	0.6280056792376927	1.6677194939722906	-1.297298791497639	-0.5428711032085543
-1.060523036800558	-1.7580507760236828	-0.8597820974210663	1.0265601653328043	-0.6618173616687063	-0.8569705786843413	0.46435053467314985	0.1589615777814927	1.2672367574594332	-0.9907866805721575	0.0	-2.8391617910544285	-1.179654281274223	0.0	0.020123730712733972	0.29776258400646055	1.2687389332912125	0.0	-1.0164636098289992	0.8693194089762131	-1.6561811254344243	0.6383919799250207	-2.295293809483638	1.3389190542053737	-0.9512742577660671	-1.1962493677620725	0.7722699970471265	-1.0582648045415535	-0.7960407517295445	-1.1348149594112982	-0.8077661314052257	-1.2372848638799208	-0.8580611091546135	-0.5163303070576011	-0.8654878800738148	-0.724046379880056	0.8925159220173808	-0.681619699638773	-0.5072454194587425	-0.8250715846355416	0.6529911812895042	-1.4597563410651924	-0.8463606818672189	0.21965982287221458	-1.4675851471971477	0.0	0.6519744705124731	1.1147547217570808	-1.2734494473291718	-0.6421353851148023
-1.6831738635959037	-1.5665818334455177	-0.5375094403967643	0.7158541129504054	-0.6026626737627262	-0.5566104409064397	-0.2960508672025901	0.2523080056362199	1.0886636512844488	-0.4407598544059141	0.0	-2.198728676139503	-0.49647176135540555	0.0	0.1345646065657022	0.23711729054466565	1.1003724971431055	0.0	-1.0834627076563317	0.7331436734477663	-1.520395073049618	0.876402517636636	-1.5487403191288898	0.6904701364215174	-0.6814270099968447	-1.1126125277089147	0.29238839495033103	-0.7840628370924886	-0.6922646298814772	-0.7848927823144835	-1.0898570838123973	-0.31549038973379184	-0.30599790588999687	-0.9428356535560438	-0.7243272161810451	-0.9770048045908899	0.18531222288566268	-0.89106698488127	-0.311334368423071	-0.5957440391294817	0.31145328467608985	-1.3477676108431222	-0.6746128567529227	0.0668376869675717	-0.7979087133771144	0.0	0.3677239256658614	0.5792731116519283	-0.5130933617544482	-0.7522234721617684
-2.076380157367802	-0.38296776979323843	0.22336887863465416	0.09455164093301235	-0.3279058303008908	-0.3070854724538201	-0.9751736422262843	0.416816593434023	0.6261282007275669	0.5130044207281065	0.0	-0.8979815519910289	0.22521615942310036	0.0	-0.025374447209083332	0.43898271953143186	0.6503585932559873	0.0	-0.5234811190312678	0.799641324552771	-1.12969536821305	0.7097348886215217	-0.45607097178802997	-0.10760514608685977	-0.11904820964476341	-0.9462594264281347	-0.24212105372240464	-0.47005745370967356	-0.1621184865454595	-0.11711755393879207	-0.9693590578597276	0.5457200878857695	0.25330430775732954	-0.9636263837676841	-0.4148810201441686	-1.0101114544418421	-0.3425855020590593	-0.9783257130895135	0.062052225641931094	0.08091361732573574	0.20339756936347025	-0.5562970914934233	-0.23070541744662854	0.17323065749462543	0.24395628528410768	0.0	-0.08548344526188685	0.1768919178227218	0.741571173133092	-0.7498543240279225
-1.9673890840231638	1.0292306984452706	1.0530230065156152	-0.5631488868329084	-0.07734332225428345	-0.1538938593374701	-1.253251898663247	0.40627286596776196	-0.04982248422236189	1.3476970789518927	0.0	0.5949119034832322	0.6922813299067158	0.0	-0.32966533442248047	0.8741020295621538	0.01965756225610552	0.0	0.41823706662118726	1.0387228070479875	-0.6536951924953712	0.20753754869094682	0.577354811395382	-0.7313201401851053	0.42570424485274205	-0.7319111259381086	-0.6720314052572793	-0.32193945068361207	0.4860504480155692	0.5501901388848279	-0.4887706961151672	1.0075157754846114	0.4378438318649474	-0.6540315038244223	-0.054604011763609975	-0.7894697641728731	-0.5171849290852202	-0.8651150848495812	0.5164781251242605	0.8338503868750758	0.36380146447636363	0.6120689561034851	0.3256787932030688	0.4038737323626173	1.0488143133212535	0.0	-0.5055665096577212	-0.13738345743962527	1.8931380489545597	-0.54407937413666
-1.3585742708134876	1.799972536659637	1.4737334129700261	-0.9470541543188182	-0.02321759917339167	-0.013093458323721505	-1.0457068214057124	0.0761633628495023	-0.7818887816418878	1.6105453637242109	0.0	1.6189296384773115	0.7185614645372119	0.0	-0.6152718461061718	1.3004953650226396	-0.5990234112815515	0.0	1.2624412364173898	1.2833755160517961	-0.26008268838408366	-0.27287696208847956	1.205390978912973	-0.9376828674052242	0.6378376896914892	-0.46543816081701944	-0.8599314543908626	-0.34937709716019133	0.8454759988479057	0.8664402614344301	0.07503927323191441	0.9537906159409378	0.1042734346943589	-0.2163642385777158	0.13559283281880266	-0.47338563188850147	-0.34599435225797365	-0.5539805284054258	0.8535498672721121	1.2523623491178297	0.6333176005143358	1.5210993925646608	0.7696764412321963	0.5004809645070811	1.1798947355455751	0.0	-0.7252065564388616	-0.46189424841438387	2.340762172296871	-0.1520616068834587
-0.5390951339632141	1.4755612095124824	1.1911830474868212	-0.8887540485837981	-0.15401555231720188	0.2007870442570565	-0.4998036441934635	-0.4690187671220293	-1.3468492534573775	1.169299649527823	0.0	1.6847983121252095	0.28723318328162595	0.0	-0.7681741616201578	1.3945031384114366	-1.0079905060592347	0.0	1.5667988060694527	1.3494085075541054	-0.0652534966983658	-0.3151309014217856	1.2565504686628484	-0.691034527282021	0.36095915341117263	-0.1540264084841679	-0.7633044186246454	-0.38639101077581456	0.6623720902307348	0.6639459436304945	0.40689863412055616	0.5363512692040421	-0.5807696613960301	0.16182043160539386	-0.03900634483270186	-0.29702719016354345	0.02892928468018745	-0.13940123638643087	0.8671647534848488	1.131213831842834	0.7808145519937741	1.6007625521694995	0.9004964172194667	0.27561218882287136	0.6119783946379387	0.0	-0.6915884088445401	-0.8314227938197828	1.8477684213384047	0.2952155945987522
0.08407098686705847	0.2670144182326563	0.28624265073565214	-0.4654796623435314	-0.31902588020612616	0.43022321842337446	0.11575482512924971	-0.9206998014049765	-1.5280164603589792	0.26326515780158616	0.0	0.7754189193326929	-0.4546117912768383	0.0	-0.7510317947550256	0.9624716611202889	-1.102614906224989	0.0	1.1835668282933354	1.1448759711312604	-0.11805766203777773	0.23868714275174252	0.7589165112818418	-0.17941669024162293	-0.3205586941689418	0.1224845011370544	-0.4734776432583604	-0.2626761469331042	0.0018948411188281496	0.07287304670596477	0.35967114495234637	0.0653907255223917	-1.2582528833622675	0.3943800774057357	-0.5905844208499245	-0.3974449146602774	0.4233054092719953	0.2183945555824448	0.4838664608073225	0.5867971376078873	0.6605455072233098	0.7487902618304382	0.6365427297394739	-0.2403904878430809	-0.29783882122010696	0.0	-0.486630112144049	-1.1830349873739157	0.6868140989677401	0.6262342697624118
0.23178077321090065	-1.1222599716569785	-0.8241974764803239	0.03559909528693637	-0.37700566072060526	0.4583923092061954	0.5519473444394666	-0.9757932786551602	-1.221746164564789	-0.6622331996488918	0.0	-0.6202021082629509	-1.2549307010459683	0.0	-0.5824917294037536	0.08601122459688494	-0.9203005269591871	0.0	0.33839448876513945	0.7115235253354553	-0.39660946001319897	1.1198345858264398	-0.10172818562646838	0.2938576742593867	-1.1170049907292245	0.21689132030659006	-0.17949647102011643	0.022056912359470857	-0.7858583137237167	-0.5475109513400799	0.029706829304234725	-0.17820183411103757	-1.6006821397164597	0.49207326482063946	-1.289304056574003	-0.7089812523558415	0.6955639216688239	0.35767286465102865	-0.15376076080335582	-0.03238157569237465	0.29858624274894596	-0.561018751539676	0.06750028546003949	-0.8082471176364249	-1.0607293839293448	0.0	-0.27459092593720796	-1.417975509637061	-0.5287521528890247	0.7331397058469034
-0.07973206206895561	-1.959135265292323	-1.6315169132213638	0.27920783674015176	-0.31361769483410895	0.06409100780681144	0.6779335537700879	-0.5571498663942345	-0.5193369666227013	-1.2207902707614904	0.0	-1.7744647118594903	-1.8418871755073456	0.0	-0.3042112063427668	-0.9044084093445796	-0.607751742422674	0.0	-0.5213197551367422	0.19048918837602075	-0.8046690311257115	1.762331853121881	-1.050661021251362	0.4814585776194827	-1.6678758583005358	0.010364974729492642	-0.06620260934826723	0.27230257308616657	-1.281038034092149	-0.8252195381823672	-0.33621058377026014	-0.0882537318705295	-1.4959026997189526	0.5017359676837364	-1.7660180342414078	-1.0056870621796885	0.7872374397013253	0.1952801014059219	-0.7375559587302509	-0.37995654374366566	-0.13951649196854105	-1.561152682717044	-0.5736103951990363	-1.1373826013290222	-1.3446675199357303	0.0	-0.20385383108424793	-1.4935836690610709	-1.2112187416700966	0.6356542295825469
-0.5565029678079959	-1.9207961260387114	-1.8206955908784057	0.0807213877203803	-0.23064033399831377	-0.7592032527647967	0.5037985068223981	0.12019709263760754	0.3031083345049892	-1.2789627831530597	0.0	-2.127774936726044	-2.0082437566514058	0.0	0.03587950379386371	-1.6135790679226485	-0.32440302650919484	0.0	-1.007080444069656	-0.2541570530541953	-1.18102623816795	1.6662812109336378	-1.7980183052336562	0.32518725878766735	-1.7123008928263086	-0.46588490514772113	-0.2063538993450828	0.25016071002288065	-1.2488578607223215	-0.6013075000327137	-0.5178086178801303	0.24783929922828762	-1.0793975643517033	0.4526117429635819	-1.7235392119444837	-1.0576186823398888	0.7125132614709772	-0.2189168030924343	-0.9628581349045741	-0.33136522579565003	-0.46415952181936865	-1.6802836149177134	-1.0158074533948003	-1.076175459968941	-1.1181596466067623	0.0	-0.31780155932610166	-1.4602875932572954	-1.1222080356134427	0.4620258806662333
-0.8186543093724096	-1.231901312202726	-1.4130568819740927	-0.473915753513338	-0.22664181559770602	-1.701835791887374	0.14124353140072232	0.6903160365838352	0.9098928090522541	-0.9691869272489364	0.0	-1.5813094732391157	-1.6738082954487845	0.0	0.3843618249029454	-1.8013907239926898	-0.14139009923587337	0.0	-1.0120135987859742	-0.5083285052113858	-1.34725231842745	0.751711747694597	-2.1159602170481873	-0.02478877583131822	-1.2141568794082438	-0.9914184661683356	-0.5164273441415145	-0.11108741425954552	-0.7674986508250056	-0.016177128332993878	-0.44753611823565376	0.6513998579548561	-0.610379799754646	0.348614869727012	-1.115185282596774	-0.784885187893744	0.5195795619558892	-0.7104497695490689	-0.711072061666827	-0.041826190357062795	-0.5740533146546003	-0.9027026507017373	-1.0836846443047503	-0.6978835798653018	-0.5889975314766565	0.0	-0.5267272367137638	-1.4100490319354932	-0.45598435443699875	0.3631863642649148
-0.6426079129692956	-0.43778933533016967	-0.6920667286121919	-1.0615011200021427	-0.2827715652315028	-2.2660348972558886	-0.2582913276591216	0.8866247397455983	1.0909722914791726	-0.5399493467505236	0.0	-0.5017304283111408	-0.9104634799967715	0.0	0.6859179508296115	-1.4972938001767533	-0.001044805783055901	0.0	-0.7321980855611109	-0.5458793835392053	-1.1940087150377185	-0.5502186465253612	-1.9136500862131363	-0.3087473145411096	-0.37851723890516703	-1.2600985798751991	-0.8048746784931698	-0.6098779097221174	-0.15253038353996856	0.5992912212015404	-0.20549859829310396	0.9898964208445316	-0.28961447476660973	0.1976098824570516	-0.16554039402128362	-0.29861022743649446	0.2579791624762196	-1.0561829508962426	-0.1231985264354703	0.18874355446225327	-0.49353175004436467	0.25096355451529934	-0.7866686972965456	-0.22707935289590875	-0.02276096582182343	0.0	-0.6578135137321739	-1.3795840184278831	0.34230055139771776	0.4214112937253993
-0.09712813698135618	-0.0007517474096672168	0.009105899668759207	-1.2952317874690786	-0.2603252180995783	-2.065868325615572	-0.5532174574936688	0.7222771438706462	0.894059369379023	-0.16835389493644307	0.0	0.544553821252214	0.07902578734530281	0.0	0.9001271113553968	-0.947517729651765	0.23360758182549812	0.0	-0.4858340101119121	-0.4239646968910293	-0.7602164153519061	-1.5469153088582754	-1.2816480801338397	-0.3086070137196479	0.4535432170850217	-1.0751967211136946	-0.8799053906502845	-0.8884880305306672	0.25924570229574806	0.9494959804872891	0.08795096344893508	1.2473655475472978	-0.1459981686971585	0.039293073306033856	0.778897209696749	0.19444425535983953	-0.025799695958210727	-1.09016732178478	0.4865341371780904	0.1390469214997605	-0.32414979059170745	1.0988759936144765	-0.31108348256037593	0.12843070211416815	0.4117200946403517	0.0	-0.5539650579886061	-1.29245840690721	0.8719765795788174	0.6133925676491886
0.5130798101004241	-0.010831902970900925	0.49607600922894357	-0.9435046196194562	-0.017334924624505164	-1.0994408446569448	-0.6380806129983597	0.47136623407878614	0.603268105713642	0.12768295107698388	0.0	1.1387440239836908	1.0257899097917784	0.0	1.0190918247267573	-0.44794826048888503	0.6661277085271383	0.0	-0.46979716339014943	-0.24632147726746814	-0.23753301500481153	-1.7159166406765556	-0.46640746807583894	0.03753666441222777	0.98149233185324	-0.49804388665134897	-0.6473477549338653	-0.6840208100109425	0.31399556241514137	0.9585050312950548	0.376788300478213	1.4831381365057856	-0.05940424787132301	-0.05908539358046459	1.457199281160556	0.5447740526700762	-0.26990421429333544	-0.7800459290880887	0.8183169248874599	-0.18474241666945176	-0.15991439642810643	1.2535507015456202	0.08355911809805709	0.3088225388960317	0.6755726552785887	0.0	-0.1639593998952447	-0.9972480018799421	0.9789240015836009	0.8433611732065678
0.8549683358238004	-0.19789552498409205	0.7570432049842929	-0.07059014779657123	0.45420183928660796	0.20715673007502325	-0.4572297602031233	0.46384278042318905	0.5542824950189295	0.4271970322815733	0.0	1.2141310622260342	1.6844828748681344	0.0	1.063472286692415	-0.18207127712763418	1.2603971576616033	0.0	-0.6307349593993945	-0.11313862189598116	0.13193943609204611	-1.030371242677599	0.23781529664486026	0.6134868870521527	1.0990645137889805	0.1726063765916451	-0.14342979641363635	-0.03275691977637363	0.10122292705703528	0.7872157063657099	0.6810049177657205	1.7219745190482127	0.11337446069538733	-0.03855119505757135	1.8087655827731652	0.7523748565459754	-0.385054337672943	-0.2315157549836405	0.7501039138841157	-0.575696008289342	-0.03204029505898699	0.8349756044823615	0.20592754029106175	0.40155767662810415	0.789392681304683	0.0	0.42609029875860477	-0.3853752558285201	0.7523538170526738	1.0109054932020292
0.7853264994994286	-0.20306384195947283	0.8659945322194507	0.980760681257249	0.9902297503649494	1.2343965842191074	-0.02012335736463824	0.8386989655170586	0.8912974391535876	0.7625178640527802	0.0	1.009134794718286	1.915384333795854	0.0	1.0514147079085434	-0.16032763880468612	1.812580197983898	0.0	-0.7369266629647159	-0.07768270912968464	0.2178617102737895	0.037094758314963616	0.63660198473373	1.1906456385081399	0.9360397745223252	0.5954244803154325	0.5018980714033573	0.7318481353326315	-0.15150675674210315	0.6796933627232962	1.0148299523523567	1.8722491966208705	0.4113497712134229	0.1108721590425961	1.9226744657232584	0.9316132278833186	-0.27838453833553173	0.3759883939795792	0.3747361234508712	-0.7961414438943079	0.08367626837365717	0.3079847021927147	0.031061077850603584	0.5216971225832845	0.7539200205792642	0.0	1.0326964382055908	0.49231479470474776	0.36757461593309404	1.0597387256898771
0.43487971676312226	0.11510056485401357	0.8558178185822314	1.7557476063711148	1.3538986970894928	1.5366546122355635	0.5822646796941953	1.4277008473684782	1.429680389291633	1.0250713899184316	0.0	0.8378869768686626	1.7254587282439915	0.0	0.9647795543342133	-0.27267744110669917	2.0305872595348746	0.0	-0.5857092578710003	-0.12746509813840495	0.11345796698991652	0.8264660229489635	0.7365411183931254	1.5309495914561984	0.7587505865802135	0.6243015637940843	1.129746991044656	1.1959857259275046	-0.2556339943014699	0.7587176231188983	1.2980402073024186	1.7486934589402496	0.7334177100223119	0.3331485364940082	1.8831119529341225	1.1830697307498517	0.08497343059522643	0.8770064223459394	-0.09705344943153309	-0.7543793608248202	0.21542236785797764	0.09162464160387886	-0.298815477885455	0.6799979557402895	0.5432103989348206	0.0	1.4577437372130104	1.3985403715603577	-0.06968610983631862	0.9791265582023011
0.10723085125240067	0.571940492969539	0.6793481234693154	1.9118963674220597	1.39469250626192	1.098693201277567	1.1786984984098137	1.8490383046005194	1.7374971488181177	1.0107776565273494	0.0	0.8597192216667839	1.2509663368070396	0.0	0.749711556866287	-0.3896523654313349	1.6864642401025811	0.0	-0.1814553802647453	-0.199759587256922	0.09861739826305027	0.9013533582655483	0.7263379224131741	1.4724772876910854	0.7856238554675558	0.4115250565388055	1.5975757229508338	1.1429688813629169	-0.17794365385181568	0.9252112273607618	1.357938524992076	1.1967233099129237	0.9125749661371007	0.5232981652975011	1.6553126366211866	1.4793440938920075	0.6191478079103652	1.1773444138956843	-0.483129294928792	-0.5538506028458875	0.3486056527800708	0.24877163365410673	-0.5657698964758427	0.7522145684701569	0.16964128896598057	0.0	1.5665326854728172	2.0045562898688902	-0.5505129901204229	0.7743038464830319
0.06789543119747456	0.8145567829115087	0.28693209337710035	1.3819720154644	1.1386070030134618	0.31196711708380304	1.55831764713373	1.745687410691829	1.4090791351735379	0.5820551005975336	0.0	1.0044480637383644	0.6913926256446905	0.0	0.3659421898447381	-0.4326381396950716	0.7593695737519653	0.0	0.2556850383039835	-0.22583870875523188	0.45162278389797916	0.28764883850046874	0.8367887356999842	0.9721651239750203	1.0333577888918692	0.28824169571121727	1.790400255561497	0.6888091690149045	-0.023315589332567478	0.9366524840848176	1.0435395338011304	0.2344070158642469	0.8384277977852882	0.5686839870077675	1.1198602989691004	1.660864612043772	1.1089026822741548	1.257038805159483	-0.7178705967609711	-0.3849835053394806	0.42199509907803934	0.48703735227997585	-0.600893915851925	0.5787122625792352	-0.2542319788262885	0.0	1.3262324664399465	2.0590352226187427	-1.062698566382072	0.44691456144300234
0.37052048839997354	0.6100098505882204	-0.258691700469295	0.39473081524309583	0.738628194392345	-0.30400518015011563	1.5521398233432437	1.0091391073724325	0.36382609635797686	-0.17655724712779125	0.0	1.0797070260306256	0.2277763246886689	0.0	-0.14490184105742646	-0.3806184447441299	-0.5151583180174557	0.0	0.45935658989628425	-0.1802963235035869	1.2250148188330672	-0.5983152174902334	1.1659289362355068	0.1117878408836833	1.2986930603556268	0.5006962215521668	1.6224650437882473	0.1785857220993924	0.08282228670296314	0.6048425663678871	0.37166109009188714	-0.8946146206812113	0.5370272683529203	0.3962221832727715	0.23394258494177994	1.5520691890682308	1.2878047485236672	1.1382086691964846	-0.8314653033819102	-0.35404442568903316	0.3673123941477738	0.4518535997077073	-0.3682927908681526	0.11577174677960894	-0.5341978957207976	0.0	0.8002379820939438	1.5321364337235006	-1.4813304965751768	0.010858177373797651
0.8361169990204325	0.035246963509623835	-0.7460312139945705	-0.6476444997126583	0.33443236558666745	-0.4357741939348537	1.1239616328517827	-0.1529977845731599	-1.0355456310961477	-0.941488902177833	0.0	0.9532280041457607	-0.03624773160601614	0.0	-0.6301009331248818	-0.2399635831646793	-1.7263837661988093	0.0	0.33578992182834544	-0.10351547149303426	2.1505444107250247	-1.253338601414995	1.5919802735876183	-0.9174972733214678	1.2979249137890352	0.9994543717492633	1.0621125339796462	-0.07381360949492408	0.10840762320910292	-0.036566273068202274	-0.4181387651441296	-1.8099701725417172	0.15549257643858316	0.009757851747558775	-0.8202623509937872	1.1131890747811397	0.9789898341664584	0.8584745482068431	-0.8602054906905907	-0.3905071526081535	0.15978805245002692	0.06441912470905495	0.03448147830764393	-0.4858156584911774	-0.5004106720412934	0.0	0.11795692723459508	0.6478646191127353	-1.5769159469689606	-0.4718311527934335
1.1908456976025406	-0.5754103197152158	-0.9096310688457833	-1.3633453496380081	-0.0506324995373979	-0.13736734228344008	0.41731405958828693	-1.3368377133968044	-2.1490965305144307	-1.3112856518113358	0.0	0.6628328372073408	-0.08864251601129665	0.0	-0.876998583169095	-0.025223367246765938	-2.4653410124979263	0.0	0.060819457925999104	-0.07742106608168767	2.7674981274568955	-1.3995901794997612	1.845954037622198	-1.849853104123183	0.8792532330029231	1.452445807512405	0.18131826674355475	-0.0032027587889072364	0.135239010796056	-0.7230029105142257	-0.9663616026664111	-2.1833600816902807	-0.12953180891060967	-0.49432187361232444	-1.6481068274071338	0.5102288552924954	0.21972459940861933	0.47415304791393253	-0.7777236201746741	-0.3090439329462251	-0.1575104571587994	-0.3743745204398234	0.4480533231720513	-0.9466834326599552	-0.12702387168301454	0.0	-0.5582116548790204	-0.21718868461207225	-1.1626503298267603	-0.8784931120187628
1.2577595105638555	-0.8787183215338615	-0.5986468645013259	-1.555682883218526	-0.47938858743367824	0.2753869496680341	-0.2845862961366601	-2.159839852383649	-2.4282041126770335	-1.0544234154679182	0.0	0.37919026953873775	0.01643928326828906	0.0	-0.7293619178048328	0.2290631600606843	-2.508431456833778	0.0	-0.029046418094614838	-0.16467066643468542	2.7141895902550828	-1.1043760563829195	1.7049629676491052	-2.409141669821947	0.16347398023191673	1.490423862411874	-0.8110853646429143	0.1948967122037971	0.27730443892491524	-1.1201382370288129	-1.0034368254107298	-1.9155981717383532	-0.21094513857574312	-0.9446461376923554	-1.8471101908320382	0.040666993688086794	-0.7182851035051877	0.07906233255908704	-0.5114235444324096	0.023263460530661355	-0.4903422446914529	-0.4061425120339186	0.7421794881775184	-1.0307850128935598	0.4301700762686565	0.0	-1.0622423871219433	-0.7144018830998926	-0.2719199618266432	-1.0677147313680215
1.0654321418042711	-0.7717056242713094	0.10492800382728425	-1.2745008777950597	-0.9623507045987787	0.49715784217395814	-0.6847349759709132	-2.436471731975162	-1.7584232242801987	-0.27898280738665876	0.0	0.26602009937932786	0.19818447110475446	0.0	-0.19846668813309834	0.4493677834001862	-1.9128474063377365	0.0	0.31690440991759145	-0.35083830835666907	1.9914672420714488	-0.6625067937235551	1.173354620319798	-2.4035469868211057	-0.4961584024154895	1.0114319549232558	-1.6051553040194106	0.2583172369124868	0.5692975594189472	-1.042126640049545	-0.5271057334263826	-1.1929821151696605	-0.09456140799985267	-1.1529912377249263	-1.2785832376646569	-0.04471312045251945	-1.4476747862039947	-0.19994753450596295	-0.031103533220072463	0.5500955911738757	-0.7373023880924501	0.20385503510053693	0.8698357015896965	-0.7018504330644204	0.9158878306170132	0.0	-1.2580368376805613	-0.6865841041853203	0.7877354160552201	-0.9607245193675275
0.8022137530512428	-0.4512528064713342	0.9118453286452767	-0.7589848585600286	-1.343659803862772	0.4593254209696422	-0.6276586469313093	-2.2181676252617026	-0.5480518478286319	0.6000345926107699	0.0	0.3553625500058363	0.37665705377183234	0.0	0.5108330296650664	0.5357145645008571	-0.9760066421781095	0.0	1.0543536074844058	-0.534529206496719	1.0029201104550112	-0.3622613218797353	0.5144808629829148	-1.8200816805930402	-0.7278303142621598	0.3090056616501102	-1.9088428106214634	0.09691234975489325	0.9170902126591429	-0.5724977236701111	0.18157321490728215	-0.38757858512297394	0.12771545248690724	-1.0033068474028548	-0.2078957722901567	0.29316537320127994	-1.6695733887638249	-0.25536695525242187	0.5682572795122717	1.0336422946463217	-0.8344364167078226	1.2254091175787876	0.860321890124525	-0.15144311616230946	1.1238280657839732	0.0	-1.0825018865322484	-0.23117640928731342	1.5747129995130362	-0.6060554814643601
0.6588758520513243	-0.2438084320532763	1.4843457314180397	-0.30376918412791015	-1.3414364745339205	0.34633170189039436	-0.19719100229630976	-1.702798887279648	0.5093666125066633	1.0893466526751456	0.0	0.5316090362702837	0.479840463114009	0.0	1.089227971007443	0.41544095711592627	-0.08391941127663646	0.0	1.8281419931831457	-0.5821448770904984	0.3174404958177221	-0.3130534681827203	0.09358869041291362	-0.8633599745117676	-0.3976985001129193	-0.09592255367098158	-1.5990387595019726	-0.12059246599174023	1.1494083340357408	-0.0047069415704740734	0.7251133054186978	0.13927811023310913	0.34016953034824315	-0.5345925892869712	0.8104171244408596	0.8425913985377169	-1.3437370765351644	-0.0784298255307863	1.068519805516383	1.2085075650222463	-0.7806114919477918	2.062947803407437	0.7699156807371694	0.32151396982495495	1.0072324234039687	0.0	-0.5852770649522456	0.3636670595396587	1.768536531055173	-0.17192509915980295
0.6812175537221696	-0.3418973609251309	1.6212205407724232	-0.11849552200122489	-0.7495718152680623	0.40585989320912386	0.31037156784445125	-1.0972022914625768	0.8550346130681962	0.9038591785170208	0.0	0.6250879134648967	0.44275603499591953	0.0	1.2813401281696595	0.10255181867472682	0.4696112854082282	0.0	2.1743366550297547	-0.41763771843718295	0.2961084966912588	-0.4349590863923855	0.1286328000735876	0.10629215126441577	0.26720621689845064	0.1776671935257648	-0.8113846017537634	-0.10686536269209745	1.1307771139110494	0.35100915274974	0.8332612271286838	0.2165092613765155	0.45371170008231176	0.036888082037436064	1.2507871960264747	1.2588876104640105	-0.7128925522286861	0.19477659485129498	1.2309918019385526	0.967895866928846	-0.6386180717029223	2.1432317311562588	0.6328056649619456	0.4937130029816995	0.677876157989138	0.0	0.06393803820115446	0.7715007412630102	1.3638564883329474	0.14130297482648854
0.741932312916138	-0.6520896246545563	1.3473038780987603	-0.24320916925167288	0.3415292744823911	0.71364350775055	0.5386336005307321	-0.5251928407209508	0.39640246244720695	0.13135097452062108	0.0	0.5322656381860965	0.21849174529434043	0.0	1.0192061074796759	-0.28994670166002967	0.6010812822740184	0.0	1.8129278001567457	-0.08597994703934378	0.8366286577932033	-0.5737036956690187	0.5228833356644386	0.728042057352489	0.7920120668834896	1.0623776744327342	0.10360708559479437	0.2854283250871156	0.8520103708157188	0.35603881854169456	0.5225476900980436	-0.07051942670789212	0.4238101768782617	0.3943264827775718	0.93569829560766	1.2676398841997742	-0.15460315781466125	0.32617551896706326	0.9378469049269096	0.4408283021025415	-0.5153517967838243	1.3193822308436838	0.44737155574356147	0.33694949631392695	0.30638741868442815	0.0	0.624187914830537	0.7891875689771917	0.6622715095074064	0.21548103943118127
0.6492751146815801	-0.8690371699583561	0.8597205250469582	-0.5492528855243107	1.4970789315170465	1.0833688312114154	0.27328399949761967	-0.01995185057413486	-0.4675701262463073	-0.8263069851416641	0.0	0.26920471783866584	-0.19214884343098185	0.0	0.45162059399396753	-0.6058375344832763	0.4406461730824557	0.0	0.8389364797122728	0.2607459141806638	1.4252010641626691	-0.6207228168280791	0.9090583821449051	0.8174223688422374	0.7520410123654292	2.02977297886208	0.7519251203953355	0.897821668290225	0.4362158608920615	0.1000532676259975	0.06888430415755259	-0.4511579102143503	0.25035512001950017	0.28046188992103077	0.14135039413010425	0.8275641595929567	0.05423765549586953	0.10801773604554844	0.27794487765810455	-0.09820276796360866	-0.5239107638866192	-0.0007697471321120673	0.20248161065825804	0.0013898516584925059	0.009049143026907352	0.0	0.8815795083856396	0.4292806767838504	0.06607946439840165	0.0774103703797589
0.3079274571068307	-0.7146857790292279	0.3860066735261305	-0.8161546149795148	2.147838312500316	1.1957717627392517	-0.4207128241780054	0.4265576652796299	-1.14112549776679	-1.4930307228508275	0.0	-0.07094087706284827	-0.7092849485975458	0.0	-0.14273646526414888	-0.7348057174606671	0.23257309291528053	0.0	-0.314337014200545	0.4551387499528911	1.4801370168191486	-0.5437853860151074	0.8921094667827597	0.46365676744444634	0.07156385110623702	2.411276134746135	0.9026204362901068	1.3407346294873081	0.06322625188049992	-0.19937089084504164	-0.18151405024398992	-0.6245787830907595	-0.016946384544378683	-0.3376511232471108	-0.5844798392037083	0.15465514474462275	-0.0884605105912416	-0.4857465304160945	-0.481900826220246	-0.41751446167060485	-0.7310353888378751	-1.1006209485321994	-0.08171331718860828	-0.30810806573569555	-0.19311721276209462	0.0	0.7532153388021199	-0.09758042016306544	-0.17721406332010656	-0.13524614946408015
-0.1901058003376896	-0.15688960803024657	0.061635322022748344	-0.8450584300239333	1.9475107207832838	0.8497243362382146	-1.2139172378465186	0.8137679857817927	-1.2424770325050003	-1.5846735689862268	0.0	-0.4049525129694763	-1.1720791448846268	0.0	-0.4995105972263217	-0.6685311051279966	0.1951585077495922	0.0	-1.1169824988536678	0.4266645214889959	0.7629954269169895	-0.3332285679508811	0.33337250318511674	-0.01951716839748897	-0.8802052060160551	1.8490293206039055	0.605129903753275	1.2709608828726282	-0.1293031741759412	-0.3663325341941541	-0.031810007538070166	-0.4094858235685955	-0.26763928790398367	-1.2039023761577339	-0.7721529428829199	-0.4033879874594785	-0.3138509335818844	-1.2323411001462976	-1.0239489702543798	-0.47138338880780944	-1.1041640407171243	-1.4092119600832953	-0.3339006490545485	-0.4617672271974546	-0.32577340889619105	0.0	0.336721974734466	-0.497126419180134	-0.09820663156835047	-0.28036238141465003
-0.6137451734443656	0.5585466436379921	-0.09814228187336135	-0.5570852869259575	1.0315673404498737	0.14198919415582634	-1.682103127951146	1.1184310805981506	-0.8470421513688164	-1.1393571600682408	0.0	-0.709547045025963	-1.387535525025086	0.0	-0.48513454975448705	-0.4808680917528171	0.4139730317083365	0.0	-1.2365230316354574	0.25455580240956965	-0.42805414895882554	0.05053556501882233	-0.5229769629404474	-0.2723322285254477	-1.4813764459690073	0.5651521393100767	0.1423119081432088	0.6680837144052523	-0.10392054127665529	-0.3766300104423498	0.45682250727689777	0.1818002033652284	-0.3433504258301959	-1.871413269459646	-0.315860760999153	-0.564483611729154	-0.26829255827058424	-1.7429992593519679	-1.1288090601957368	-0.3935382617638803	-1.4882634106396575	-0.8546157942555804	-0.45291696584131563	-0.45029304350392974	-0.38439927404646396	0.0	-0.13258367458047254	-0.5444190872229329	0.0799736019814337	-0.31173223571778835
-0.7466192434339828	1.0826674317640852	-0.14083868276416184	-0.03293105463355136	-0.028866225559782004	-0.5671674351098782	-1.541119711335086	1.3101326833472828	-0.3966836750635902	-0.447459087647459	0.0	-0.9946814776749837	-1.219295515088719	0.0	-0.13151841203047784	-0.25135845788450606	0.8142652699272701	0.0	-0.7063551842266304	0.11657354763520748	-1.429498549476213	0.6503749037964458	-1.1827105742783535	-0.09741834444694551	-1.2378292346787623	-0.7513540484782422	-0.1536931397096141	-0.10946958660339161	0.08316777129614665	-0.3363416858439413	1.023628693367894	0.9635621222852063	-0.10267333655777942	-1.9317448168158555	0.4869367470447431	-0.26664166629724867	0.23464866360260858	-1.6696635842351812	-0.7656199397075043	-0.3559371259127893	-1.6448615946287963	0.11670009538892069	-0.36196264467220596	-0.333069769266094	-0.3118909138287743	0.0	-0.4032988043536974	-0.19990810466154624	0.15265003825451012	-0.2993994062742117
-0.5361726703093106	1.2081263560778006	-0.10572960919208285	0.5245852184381171	-0.5810249877613649	-0.8871047150193571	-0.8131623789792417	1.3661698428763571	-0.3436955178409496	0.15185449729008202	0.0	-1.2348842235989188	-0.6722936050310832	0.0	0.4066529537775924	-0.00020865682733544756	1.2124517355948652	0.0	0.1209502619023745	0.1609626438143815	-1.6465040300895697	1.4147976400139286	-1.21966133694875	0.42561521568616084	-0.11914904074470895	-1.3811581428689177	-0.10775804469655759	-0.5530694151570686	0.328417621838734	-0.36277577906178965	1.3755293601897935	1.663020307506839	0.47498290184355924	-1.252006594985667	1.1528299205576604	0.30286598687238	1.0607164088506127	-0.9217234944047603	-0.08698170372370774	-0.41331225609838235	-1.359323799286579	0.8524401674741998	-0.06414241593808548	-0.1548156569799794	-0.05977853383452324	0.0	-0.34474417251155487	0.3684616423102909	0.09581610928840494	-0.35663793734723015
-0.1323437478882182	0.9986242158896818	-0.005774161599390568	0.8885267307474239	-0.3285179811100997	-0.6654536992735256	0.17458672965470323	1.2673521409646225	-0.7872884317664981	0.46474753850811923	0.0	-1.3346925595187944	0.08073383234046377	0.0	0.9273201000770337	0.30557647249720904	1.410231981829165	0.0	0.7888223045066434	0.3884300564575875	-0.9607891303348768	2.1229865681568203	-0.5718485870665486	0.9897668867229735	1.37004172761783	-1.0472577339502909	0.19904267137105938	-0.3673309549902679	0.5249091542240492	-0.4730692807102267	1.3442523180204575	2.0263072761172984	1.2113550033013571	-0.07488500865920805	1.3267125278957548	0.811378751695794	1.805023112431241	0.24279916400347046	0.6502403781292254	-0.46193622444195687	-0.5748167840590901	0.9147097047603854	0.3363826823999552	0.08740396708784416	0.3205215609199986	0.0	-0.02044717427210309	0.8682285864911039	0.053856060570834766	-0.5318680945448969
0.20995554395243635	0.7118769718173658	0.1336281530821576	0.9196538644558445	0.45111779045284234	-0.1002075975308198	0.9621778105040315	0.9867834656315443	-1.3683978439370876	0.5096668407053475	0.0	-1.176186520238392	0.7592865643250996	0.0	1.246213943042308	0.6778199776277944	1.2839838050919006	0.0	0.9805881607578681	0.6322223159629613	0.16791881814819654	2.4314547028314917	0.3875051831511808	1.2449967286745929	2.446088367865878	-0.10227235901807565	0.49689269125538	0.2940782185986356	0.5831004143981794	-0.5705793256113871	0.9426600179323501	1.906244533538699	1.75481088963625	1.0917460707044384	0.9817975705324543	0.9549033917839994	2.02106087321003	1.3214911078679326	1.187211092566691	-0.34542267759484774	0.5255005711779956	0.3276143630730383	0.6663630971560939	0.4003086775944206	0.6493341045860163	0.0	0.34739772923809625	1.029129178457059	0.17403441443228887	-0.7512317667427479
0.2945856898196644	0.5853706196678589	0.23518226830399944	0.6353659365592219	1.076973710463386	0.38679534057651155	1.2029565876461346	0.4993606625388403	-1.5072075645587864	0.43855532599596075	0.0	-0.7220307752018338	1.100837250696625	0.0	1.2389818123591787	1.0331232741720011	0.8346827479946113	0.0	0.6550582629141466	0.6609901697961867	0.9838392035770926	2.0532263862673767	1.0629392886706668	1.0055093326634845	2.4871688594322974	0.7021810168074674	0.5133727163664481	0.9037930042998256	0.4403805610774554	-0.5344045003533964	0.31383170896367685	1.3115459159325416	1.735123302116203	1.7423507170020376	0.38939485220255265	0.6097983516833921	1.4888601165771378	1.820669446053025	1.3458071624114656	-0.01781402730214722	1.5575725870282908	-0.4908618103637991	0.7586727533448596	0.7239031819698536	0.7037051437863615	0.0	0.5053116919718225	0.7391109884963736	0.43599358364437496	-0.8591987622280732
0.10138876109986798	0.6559182738984092	0.1887553982828553	0.19827262167897572	0.9242433906319878	0.4291281990537164	0.8429018836801353	-0.17773625703933793	-0.8230970762020213	0.39247823385939906	0.0	-0.0897006317125093	0.9884849703709658	0.0	0.8711892700983734	1.1981918770745241	0.18600167814389226	0.0	0.019718372258413833	0.34208017363756993	0.9178215745479639	0.9656670156642059	1.0034534932355161	0.3559590781834754	1.3955545360291588	0.713107662268296	0.1559601362337903	0.9116400933535791	0.08145826404260227	-0.33295560595019474	-0.3630030397555194	0.408480877187094	0.9815721544996493	1.6441688136878547	-0.09294507146250064	-0.11058123034882802	0.3569944125221561	1.5167389783253502	1.0755206252676122	0.37643701752287567	2.103299125062297	-1.034873511194995	0.5357306804350855	0.9152404290708079	0.37184533421823157	0.0	0.3155971671899939	0.09985368560639264	0.6291218886482253	-0.7294071456481994
-0.21808420860645977	0.7508315040423998	-0.0685958723478962	-0.17121146340206736	-0.13532634181054673	-0.043364013686831945	0.13289223759523872	-0.9397820347760854	0.55807431988115	0.4028569775613702	0.0	0.4769771374638062	0.5091743717539056	0.0	0.22206618831684696	1.013564880072521	-0.46253377934861056	0.0	-0.6132520138942155	-0.24614425617044944	-0.04860156352871738	-0.5043532643431397	0.1871824011005974	-0.4025022696676461	-0.33878267292200065	-0.19197783063387786	-0.42504524786515274	0.13349645008994282	-0.4306773734114379	-0.06504140168007962	-0.9380275051339205	-0.5283381042412019	-0.3279581885246794	0.9499467306673306	-0.25213940049483924	-0.9150520980428882	-0.9272049803275648	0.574830805744714	0.46562956207592815	0.5824372891842385	1.927550982898452	-1.0303887748361742	0.057681010533193446	0.8237250063766951	-0.236709223653081	0.0	-0.16200739178941126	-0.6261304527677681	0.5086057707267561	-0.3634743723495478
-0.45402357165000284	0.6500183240183102	-0.4748525339060013	-0.31103814287078846	-1.6173135469579443	-0.763325801263974	-0.5269798760380409	-1.591464125656913	2.032187556204206	0.39945958145866367	0.0	0.7378597003792869	-0.0929431443094213	0.0	-0.515603751861865	0.46857240819190593	-0.9089830449737858	0.0	-0.9899646691183779	-0.837023634360636	-1.3764786731302625	-1.8032998556092195	-0.9606607029818752	-0.9265977295227562	-1.9112150514994346	-1.5259770093117604	-0.9288547406584312	-1.0955267950079572	-0.9439599292823591	0.10721211314652176	-1.30472090081827	-1.2091567311136544	-1.7018657951003626	0.08849906075026408	-0.11643022374554003	-1.4750893201247213	-1.853672671094381	-0.5440336871776823	-0.2775453108923064	0.42264050341104176	1.1199247689738028	-0.5638847468123054	-0.4941601367921334	0.412237949865777	-0.8224722317532528	0.0	-0.7014818893331319	-1.1471696624054575	0.010029859967684148	0.0965926069201094
-0.47632064827015613	0.2845710257817576	-0.8445380368774518	-0.1974259461191966	-2.7197926117001057	-1.3056445710361968	-0.81425314054381	-1.9134044388323164	2.873023729731608	0.2999450597438809	0.0	0.604859185595558	-0.5438694316021199	0.0	-1.0868479320049964	-0.24075356894258168	-1.0246148737331262	0.0	-1.0129242567305385	-1.1283817648491339	-2.3176312234136733	-2.4285874556661775	-1.8272572041422879	-1.0166666608750246	-2.6452619312514267	-2.512777310206003	-1.0880643761951763	-2.1176345529210225	-1.2607356285136984	0.08092553289359475	-1.392349959419208	-1.439525986066263	-2.564205928013314	-0.49376278318472216	0.121174976103385	-1.577567894164009	-2.1087640318678074	-1.33177781784879	-0.8934762165860981	-0.05183016647981163	0.06553155412957139	0.03179192866277825	-0.8967208699282027	-0.17380499516238443	-1.068075290945511	0.0	-1.0360163750891827	-1.2818368152562787	-0.6549565126685364	0.4528443522017558
-0.3041646750420676	-0.18813396464427237	-0.9705858806407639	0.05619359781349298	-2.834056131606696	-1.3607657916716227	-0.6485541809018801	-1.7744152431428002	2.6814742821214206	0.09887942509732173	0.0	0.20222350933459027	-0.6767890698162667	0.0	-1.2791460858982928	-0.7947679964866909	-0.8047586128468472	0.0	-0.7461639470475372	-0.9696475207342284	-2.381062176233542	-2.1957173013266416	-1.9800309170962456	-0.7062726645000718	-2.3404682805822237	-2.586660575510772	-0.8262261685193929	-2.3696900185581797	-1.2335881397619786	-0.10702900722405237	-1.1776662078107731	-1.2020182466196905	-2.560090603584536	-0.5781015598279613	0.26834266998248246	-1.2184869631679263	-1.7099049566984195	-1.4933591518947513	-1.1646135355165836	-0.5707293804859298	-0.7526200002055327	0.4210105114582923	-0.9914255188934247	-0.6607150711518547	-0.8419546973571281	0.0	-1.0048159665490426	-1.0335499088561524	-1.1137367070634203	0.5722558984055538
[truncated: 72 more columns]
