# Supplementary material for: Diagnosis of autism spectrum disorder based on functional brain networks and machine learning
Source: Sci Rep. 2023 May 18;13:8072. doi: 10.1038/s41598-023-34650-6 (PMC10195805; doi:10.1038/s41598-023-34650-6)
Supplement: Supplementary file 1 — Supplementary Information. [file 41598_2023_34650_MOESM1_ESM.zip › matrices-bold-time-series/ASD/ASD8.csv]

-0.3898478924731985	-0.34213835856774855	0.3009206632977431	-0.07083568885164925	-0.3625177377682971	0.2520839965655464	0.20156956383755795	-0.14561754677241537	-0.14537304100684023	0.2852283243486893	-0.7323012923029756	0.20330804657049234	-0.4040239047252415	-0.5498209953853499	0.15671355361443493	-1.0426430494047114	-0.19709019999632874	-0.9870696488674449	0.06667966391045434	0.8973304684340108	0.5343538121902591	-0.7161494113008936	0.29107282582894434	0.09845344609977809	0.3193117534803287	0.11678158308927873	-0.5462374347346368	-0.24578300433433017	-0.40791823089810364	0.7305129343895083	0.24830588799179598	0.6768810647233422	-0.25986723998969785	0.27985307627276174	1.1379099208446588	0.31513671475151905	-1.4494859206449917	0.5706331067766565	-1.1691536318101028	-0.962891794033659	0.04301128577361027	0.39810923773379703	-0.23255242046850766	0.15348525590603385	-0.36993804650328915	0.0	-0.559216716682791	-0.37962598678702	-0.1498894677515244	-0.2774428227798303
-0.3353474816623884	-0.4358394118560077	0.5908290052396723	-0.4166990216272705	-0.36072569895823053	0.07734981833534978	0.41012606072889435	-0.1712687451458677	0.037867006373157756	0.040884749339381875	-0.7889769130590699	0.24282609296967006	-0.0785123015170618	-0.6284059164627652	-0.21741765663291987	-1.1594204303896756	-0.38398280392501205	-0.8261536075915185	-0.16383913541386805	0.940158843643396	0.7552516754260419	-0.5313142326862714	0.5706625344591256	0.09017261031545282	0.6845953442566658	0.03432261378630191	-0.6374122969723848	-0.1509673398348296	-0.7279661334937549	0.8970781065430845	0.4009230401440828	0.7180874225626431	-0.8707945355423454	0.4233939025002086	1.4493915960409653	0.23162503166933307	-1.5675643418607084	0.5303715671578799	-1.4705355793887565	-1.3690035995918377	0.029467358569660585	0.3714587772207434	-0.35672551292390137	-0.069636361946114	-0.006917622229815024	0.0	-0.9898625521844893	-0.503410433788529	0.21959638006623147	-0.4693905827819679
-0.07565579778749623	-0.5023891982442338	0.5922354886379007	-0.7198463335366174	-0.18097189242404263	-0.19269863049681382	0.5840680519124833	-0.08657948821509448	0.17938197624007446	-0.45450107468085005	-0.4110660136660222	0.10665293656162403	0.3205180978085309	-0.4395266849794746	-0.7439777343942082	-0.8904437118950675	-0.36158308275156176	-0.3253885446301736	-0.2473142233063284	0.7047997400813859	0.7530722651725722	-0.15506988812648412	0.5444547752653994	0.08372347080347499	0.8928646173788076	-0.1025742072858798	-0.42014229017375393	0.006041259078968261	-0.7723082046506926	0.6525230641807569	0.39381273610459444	0.4405779231256235	-1.3649803561226956	0.5170199538152092	1.478952071347363	0.041122768348726614	-0.9978698549932228	0.340295704996156	-1.299748751421777	-1.4149382871415066	-0.14132810608436686	0.16955401298548936	-0.3725857986687852	-0.3865096151590952	0.3432124484689335	0.0	-1.2503347055271272	-0.5273632248179924	0.6411855330808344	-0.5678667701055049
0.3443913764736132	-0.39259605931803887	0.3752765705229508	-0.9110404189250129	0.14600535520649388	-0.43882478081741294	0.5758223194524094	0.12955653365416292	0.32935703591799914	-0.9568307474091401	0.40361628257226	-0.18101084265983627	0.6073791841046478	0.1679064334582541	-1.2615169240472384	-0.3411594590104653	-0.19031747963085704	0.4017209056407429	-0.08583479196461113	0.264422932327173	0.5606770131784498	0.16837487004161072	0.17031578547834325	-0.060051949404222114	0.7916927056095817	-0.19413532483027576	-0.08630052377962723	0.18972356730334497	-0.3706835537853808	0.09046688437782462	0.21356543182378224	-0.045589632030645345	-1.513259162802621	0.4491070712323503	1.2302684475849097	-0.1725769801035895	0.06766553012632719	0.1303435243477047	-0.7455259153150448	-1.0409503116511158	-0.2865546326323133	-0.12402592797385875	-0.280501025730622	-0.5795206380980795	0.4921065679658424	0.0	-1.3079334035418095	-0.36222483019395585	0.9723473460227062	-0.4946915960741711
0.7312374652101671	-0.02935853792262091	0.1497996993892034	-1.0052293802458365	0.5189123879136299	-0.5591022533969945	0.30936750643371147	0.39443276499579105	0.536457548086743	-1.1770691106234907	1.354765603568816	-0.4626426916645691	0.6317028956769906	1.0889753428771953	-1.5446979951363389	0.22372328132277267	-0.07357110673965117	1.1031068352181177	0.27579029820535483	-0.18667394586460567	0.3265675651073666	0.2190260451653663	-0.3238568399012859	-0.4282813714612687	0.3969517278367447	-0.11850888698612959	0.05995849290167388	0.3720689939402455	0.3865117086783546	-0.48530840085475074	-0.07528935719462804	-0.5005021534797772	-1.237996609188267	0.17269991466742127	0.7993400552043711	-0.31885860976450037	1.1264830667955987	0.02293895396118362	-0.11120239825568005	-0.39897985275712894	-0.23067562836903294	-0.37036251650620866	-0.14836380917438677	-0.4671719302759857	0.33297543730605345	0.0	-1.1950934091432728	-0.002285967468075546	1.088326969747548	-0.24234374791904073
0.8300981400124076	0.4658740500502533	0.0963089125985958	-1.0528259379582519	0.8038963536944961	-0.5156281276064308	-0.15219534870660836	0.5504584731801689	0.7630054959804996	-0.9596987958503747	1.95179217264351	-0.5260462559129467	0.35626151892633384	1.9252440222586353	-1.402166962593576	0.5068076704085979	-0.20701254003328434	1.4824097278543398	0.671560779537129	-0.42257210900681724	0.21576407800192413	-0.06077764013739463	-0.5718620776665763	-0.9365538527009797	-0.09211536938150412	0.18398017805794936	-0.1706889119755406	0.5309840643670382	1.1535912659042855	-0.7372134646623548	-0.3502740299277271	-0.67881874981239	-0.6485007218678143	-0.2279364247303819	0.3132579595105523	-0.3419217249363099	1.6422062883214723	0.05626384746222836	0.28553744325847996	0.223638593020553	0.038351141799137844	-0.45244877519009385	-0.06140136553657332	-0.038919921592423135	-0.09933163830459249	0.0	-0.9471346632652612	0.4302919115695787	0.9343353505563861	0.10254098613351481
0.4923669179018367	0.7864027939991955	0.22147942685074248	-1.0715076937299617	0.8920813899947962	-0.34027177180118984	-0.6277526040906443	0.46288132445742247	0.8642055727283583	-0.39082840021272985	1.7829612943645001	-0.24427989065612815	-0.12323106595609791	2.176033680475284	-0.7894439007176915	0.3234954463638827	-0.6151607074625957	1.3406500966632209	0.9082911556525176	-0.31225853646329704	0.2938103307296312	-0.5369691730742797	-0.3289598192881482	-1.3250184132979985	-0.4069701013420912	0.6421829608611302	-0.6911747581939434	0.6392172286839316	1.5116836823843376	-0.5076977215019738	-0.48308449676637755	-0.4606064514396038	0.022046831513720395	-0.5587534743876618	-0.12258417512991847	-0.242367020211026	1.3601507965766773	0.16077826139674298	0.3190148279786259	0.5581395808063204	0.33606622940707753	-0.34243616475786887	-0.06233476219206938	0.5073481439202037	-0.635485853094788	0.0	-0.5724462325957894	0.7235860892152586	0.5518076742019121	0.3933142189653434
-0.18733947621962127	0.6261456738989217	0.3535259816294299	-1.0239237901173723	0.7513977542478876	-0.10219424841102995	-0.9195539496047078	0.12298840467178622	0.6685098226191911	0.24252122264183762	0.783332098006541	0.3165581936353369	-0.620184761297153	1.5611458099582665	0.12957425364305325	-0.306331170237599	-1.1019508433498908	0.6925496315642343	0.8718724826241729	0.0904307647835575	0.4801123354115291	-0.9762276522099679	0.32973808695152573	-1.3022427068469018	-0.38217238531894127	1.059297782015342	-1.1668878757014602	0.6629661052664616	1.2243200882657208	0.07252708672568443	-0.4016002912616881	0.08626821556133034	0.5359246241939378	-0.6234761227643675	-0.44090569810749225	-0.06919106202165605	0.4613259835760014	0.2064132236807109	0.12463416184841739	0.4949173745354713	0.409311505969476	-0.11455743904267172	-0.12430404861418178	0.8664102375365147	-1.0391365574810878	0.0	-0.08419798742667066	0.6937322661667774	0.06709394359704712	0.501985396331454
-0.8763888142021895	-0.07033505732227582	0.2861177870268576	-0.8626955833807857	0.44546871792462767	0.13542503744995146	-0.9271064736399705	-0.32066228577475436	0.11611374164491586	0.6239992190173812	-0.6753003537839976	0.9042970124240811	-0.9348174396177522	0.25623249923024327	1.021560857283744	-1.1603979340996615	-1.3631372010611904	-0.21469819632828135	0.5802834027600752	0.556849067383085	0.6079331052392077	-1.1900218532610403	1.029374066958978	-0.7528080253840587	-0.06726866248072039	1.2070271188557782	-1.2255344298194364	0.5790369084170042	0.4005210898885231	0.6598018653042897	-0.13086983690509088	0.7425125418556158	0.7540287038201319	-0.34980925681161334	-0.6014502507031889	0.11031098025365589	-0.5459822129663311	0.09215323052217167	-0.017047843457525132	0.12990886353111608	0.13624876885621473	0.10588360383292189	-0.1751400645462725	0.8126812627990435	-1.1040863773922436	0.0	0.4405352672394797	0.31579735326944086	-0.35694149703242745	0.39217760146010733
-1.1770452080748028	-0.9818910041218802	-0.03839534281244288	-0.6000729362116098	0.10430339344140735	0.3383167715240552	-0.6956934581708942	-0.6367209324035924	-0.645134866386416	0.6019719972343857	-1.948342162889492	1.21200643499533	-0.9320537769202293	-1.1456393294245917	1.5182672649603026	-1.903533638669529	-1.1880354471023922	-1.0058536788195427	0.15501934010269833	0.8012304385715142	0.5480441720890812	-1.1312918673517254	1.3335553816112873	0.1412938063254144	0.3026451275590094	0.9601319911616991	-0.7068186710061809	0.39814984345715143	-0.5520302578305685	0.91127438132287	0.21052039542388398	1.2442100297859922	0.6672863479550044	0.1514560490329709	-0.5828584264433667	0.24304345656651355	-1.1301927175323252	-0.18062932649198873	0.10061435720208187	-0.30494738887576495	-0.35359982680594776	0.2240372247736495	-0.15570985593511033	0.3529332714556004	-0.7440260973607983	0.0	0.8425725629275459	-0.22594469087596433	-0.5911823587599113	0.1335378506868813
-0.8723389088223136	-1.5396229748442054	-0.45336484111387665	-0.33168458806395973	-0.14394457604405309	0.49198886095662825	-0.36973025992163955	-0.6515902485916261	-1.2934700655271916	0.27747637623474164	-2.4539856754109564	1.057176747159012	-0.593046208952682	-1.954993097987386	1.3833752478091559	-2.2229557938042284	-0.6074700967152789	-1.3610311676321194	-0.2636427638274994	0.6439373977911598	0.30322242790531273	-0.8879572316284581	1.0349394497572753	0.9717589992716748	0.4596122736489283	0.384960738302989	0.22108401645387935	0.1701417193852596	-1.1668443841239329	0.6964909606019153	0.4607298145292639	1.3973895840602524	0.3523544433512205	0.6363569040240917	-0.3967049982533192	0.3057953292785444	-1.044864847056607	-0.5026397185485257	0.44260211186072296	-0.5797626441467851	-0.7401942525899429	0.23273702245704592	-0.07176232249695401	-0.26392757088384705	-0.04254162137506807	0.0	0.9441589459014089	-0.6225844009649362	-0.6031372490045462	-0.15556749457482502
-0.08413960088337898	-1.2696322256425798	-0.6711250912595567	-0.17926400044664734	-0.24523478762913892	0.5762622624462993	-0.09114541716610064	-0.3656323756043813	-1.5000667725674022	-0.07441894899871718	-1.9867201439317026	0.4946363391765843	-0.027254919490490928	-1.7966917210406308	0.624505959142427	-1.9545814307446394	0.12016748267983561	-1.1819135141273294	-0.5977603606617684	0.12130735069474631	0.001791903830438581	-0.5955744899820602	0.2879713258948279	1.342041529579995	0.2731640891259913	-0.28368126659790627	1.1586937392570582	-0.042327292083516266	-1.203180801361785	0.16657391271175123	0.48871690621043135	1.1450882636930573	-0.10196812237370825	0.8551764904776941	-0.11111231516889145	0.2980735039683146	-0.4517996130941294	-0.7270967681773335	0.7356261439490147	-0.5896008051859514	-0.7242690715329528	0.20664939762201887	-0.0026279243088627204	-0.6984731894335414	0.758925355965137	0.0	0.6646897248386492	-0.6257769336407933	-0.47845395233714144	-0.3953291847095776
0.7731379994460723	-0.1397824300553084	-0.5005331367075778	-0.18956039798414817	-0.25161742470399584	0.5531331986747956	0.07930407577287425	0.03527177619015324	-1.1342986206036059	-0.19797498419354287	-0.8243378402394007	-0.21137970464661848	0.5585948350138084	-0.8404229734900861	-0.5087255208057063	-1.1521515177854669	0.6759059934201604	-0.6452594055163251	-0.8563890816435232	-0.5308035387479961	-0.20422872820237073	-0.34447783125852666	-0.5117647970572312	1.119549378291538	-0.17819345700617117	-0.7721291289126769	1.716821836878358	-0.2079986206007214	-0.7901923756426814	-0.36173640807781476	0.2552465995046894	0.5679804170339514	-0.6371940820433855	0.6769564367671618	0.1496896861820055	0.22308676439583974	0.2076908476822703	-0.7712140614708165	0.6456881250751639	-0.39466088151776324	-0.24428005134843478	0.23780457345613554	-0.05751335894335475	-0.7408511880834475	1.3416964389412454	0.0	0.10328468249001657	-0.22036261829386336	-0.3805779097790216	-0.5933098378811337
1.2277467948127856	1.3365076064373302	-0.019451941187123945	-0.275001807468011	-0.2871586074944842	0.3863175233198463	0.1635674067073769	0.28663629598670504	-0.3715211525350824	-0.03348142966329035	0.43172363903308475	-0.7396585183366181	0.9307100018378072	0.3080581644438078	-1.636417731074144	-0.07089710471463871	0.8796905082339597	-0.10627585658832815	-1.0930291155518042	-1.0150314584182807	-0.25667044002183304	-0.1477657211511027	-1.008312238286985	0.5240697424619704	-0.6770682326333782	-0.9252031322961668	1.7357331218855014	-0.3549215134261117	-0.33322632169368094	-0.6231371169685288	-0.16991853692924286	-0.16407429614114313	-1.2080294140726748	0.14005062893428266	0.25110776987034716	0.07635970579036735	0.49931693574687946	-0.6775326083613198	0.014536064308255863	-0.16427962629511444	0.4569326782420938	0.35779415477337373	-0.30308130080010665	-0.45214091291473407	1.440204627328624	0.0	-0.48822890011907816	0.337459810762232	-0.45949155520526225	-0.8131613553785901
1.0292745451000056	2.347247844269774	0.4360678027541582	-0.2603922280889726	-0.4624230592478309	0.08212214234862092	0.201988408180501	0.20639960510327743	0.3808054074999066	0.24420482591350678	1.1841517982204173	-0.8925563191246755	0.9207129519682785	0.9871029455987067	-2.4073022635645476	0.93293623060941	0.7799183900336261	0.10057763797158883	-1.332747671444796	-1.1473307643512474	-0.23229284612015838	0.021383026282579123	-1.1146643840627584	-0.020609891504774384	-1.0187564871469925	-0.7895071645933206	1.3387549193750388	-0.5532953813575464	-0.2410834988442883	-0.5709951720493777	-0.6420900256010361	-0.857652210998533	-1.7311038052031158	-0.5863996092363213	0.12159420551099999	-0.14570775894005997	0.2541770909233507	-0.5862067726744685	-1.0007247460637265	-0.06739719375421506	0.9694125424588682	0.5018564058634818	-0.7048467208317525	-0.12549866373996216	0.9727587092860963	0.0	-0.8439944305348356	0.6598454270125498	-0.7548289256946134	-1.0855523244990501
0.29111992276559656	2.254710264543495	0.4772634125638074	-0.01861377436905973	-0.7898277300011718	-0.28227032877949043	0.18842907394013633	-0.19087640543856896	0.7074014821792589	0.35247992115014615	1.143833821250391	-0.6933791999854163	0.5063416978996834	0.8795872769784844	-2.6244838307958944	1.5504386174890754	0.575146086377567	-0.1466901849718239	-1.5264662376546159	-0.9567997619196082	-0.27519006769780424	0.1714881100329278	-1.0230922851422928	-0.1788304154774976	-1.12974470799148	-0.567660946081492	0.8012405819225784	-0.8560516317812008	-0.6526983200366201	-0.3832235209344545	-1.007244867203671	-1.3540971457393236	-2.05901203607369	-1.2881386021314023	-0.1966614377183296	-0.42329225394209447	-0.35530685118084465	-0.6295859962855205	-1.9788138471338614	-0.1769702354293983	0.968857733438255	0.5419038076044794	-1.1195486544311795	-0.0855093643080811	0.1059134208765222	0.0	-0.8496062726277243	0.4688610840761645	-1.1523623747167435	-1.335651581146166
-0.5934093162383033	1.0018578892839998	-0.06894635852389208	0.40140901247623895	-1.1588162879607418	-0.5748776941668411	0.06808579619535284	-0.6981129784908516	0.4261870702524377	0.10617260420741322	0.4442128684077861	-0.34746663842395975	-0.16195903753336255	0.17287927001404194	-2.2871401215190454	1.6516482645618409	0.43676565806063206	-0.6844748846111136	-1.5695744207129299	-0.6463944969518022	-0.47408518421497825	0.2725706111490483	-1.0013325057386664	0.0623368145523282	-1.0721120129825252	-0.4745381745524088	0.346084949674501	-1.235321983052573	-1.3427578381313532	-0.311445442601744	-1.1642844289807435	-1.5698677334059694	-2.0243967747605813	-1.780087766707485	-0.5649781626040006	-0.6978215721494784	-0.9501414134749432	-0.8192531923160387	-2.4498618923274393	-0.43893576721269617	0.4169709913005731	0.3685061146193368	-1.3495610684658441	-0.45751348219189203	-0.797561171906372	0.0	-0.6179360818884356	-0.214681447974303	-1.4301686217934575	-1.3970762233472314
-1.1997208662202499	-0.8178040176981319	-1.0148253947058108	0.7623612459639012	-1.3948178564498293	-0.6714066927220708	-0.19574957822171354	-1.0346672231548155	-0.3052891905786706	-0.4406208723608137	-0.47920283900426297	-0.10266421868100406	-0.8149029532580224	-0.6123937102195267	-1.5497154315388433	1.3330734146649386	0.3736162682986453	-1.1557973962285373	-1.374971051982358	-0.44317668099460467	-0.7819358948540842	0.29188657070255297	-1.1458307496324265	0.3849451868136457	-0.946070606826028	-0.5922429876746031	0.018411017089469305	-1.563929101926958	-1.866752077871157	-0.48746821895382964	-1.094418128683893	-1.514142829092232	-1.5423988775653068	-1.9397738582898265	-0.8328499494991769	-0.8837913208966128	-1.1865200566924623	-1.00998562168303	-2.1489305952414104	-0.713398825167821	-0.42008935569774175	-0.031804953828969036	-1.2371647131305525	-1.0651418270434503	-1.3416723281174892	0.0	-0.4126247945378713	-1.066440875924203	-1.3789154995818893	-1.1185558196279433
-1.3165696487003589	-2.2890197865762625	-1.8988968888578968	0.7744876011521005	-1.3687289812330539	-0.5291229256016206	-0.544788140883458	-1.006272838135857	-1.0866748660419638	-1.014647983612529	-1.1534455260148504	-0.10357616833275753	-1.1843898163878008	-0.9890504788077135	-0.6394233519352909	0.8493299621602532	0.24267337154583393	-1.219756304995496	-0.9495053009143978	-0.44152225363588626	-1.0421250192533182	0.2484915388277854	-1.2933202279369087	0.3716996997941341	-0.7819993928688506	-0.8198076997327632	-0.28082067482239703	-1.665842175476052	-1.8475181787005934	-0.8265214772537457	-0.8493529038045362	-1.2773910747754669	-0.7028392933419888	-1.712887100093512	-0.9354898347209749	-0.9082208338274954	-0.9473768484223719	-0.9791206784789219	-1.1616809277746885	-0.8553262805841314	-1.1390195307842448	-0.5549542734774134	-0.7526142698684671	-1.531567018174872	-1.29701734277213	0.0	-0.46199971495273195	-1.6516521699167757	-0.9301623265569272	-0.4923475814642241
-1.0304309193745391	-2.7050909372330767	-2.2569573897296	0.30114407060308956	-1.0838196311109183	-0.22128247908793974	-0.8150432850524547	-0.6106948454167673	-1.5139441664969466	-1.2932333002537597	-1.3163957742921961	-0.32668242622259486	-1.1318643744684294	-0.8074268161218376	0.22198279271143462	0.4607488058476717	-0.10643032733078167	-0.7593973283910972	-0.4166628258592842	-0.5468115575729143	-1.1013436401173606	0.2286005133860582	-1.1624618427754831	-0.180345021705701	-0.5165869439789801	-0.9476265371523708	-0.6489808763774926	-1.413281399336034	-1.2145462905223294	-1.0925988048629636	-0.5130847253433559	-0.9874282812218764	0.22731181910883322	-1.1203387761324746	-0.9314251682608227	-0.7542640637900903	-0.3767233021667397	-0.5799078858560442	0.11633912541977526	-0.7865426769990921	-1.434907543883463	-1.027899599650721	-0.02785532867158917	-1.5222162046111094	-0.726335626730723	0.0	-0.7880961992333267	-1.6948340782595002	-0.21289260922220798	0.29577341992063344
-0.6127921770776431	-1.9680224795826877	-1.9016733332053875	-0.5087222023899443	-0.6766674531429139	0.09784219230916053	-0.8203046305105148	-0.031463636483955594	-1.4097644497174635	-1.1096520561890142	-1.01733287116512	-0.6218936488887823	-0.712608970481811	-0.3014426631162558	0.8686074228616123	0.2847135819063363	-0.6708787995963881	0.03458934215916686	0.037319548183114136	-0.5564273625113029	-0.9209742667544928	0.3354454893118174	-0.6106002277312261	-1.0844386174106417	-0.07377032533045987	-0.8025838761909693	-1.0525916756441402	-0.8129857620908397	-0.24367002158575934	-1.07328066089598	-0.16307762358600558	-0.7447492132875401	0.9189377175713861	-0.27461823251753675	-0.9451010635613057	-0.4766535610631756	0.24039463396602295	0.13218334335316156	1.1781295308777622	-0.5242071592350586	-1.2535002534164477	-1.296431095435019	0.6892324829226008	-0.9685153018869858	0.04639518554687683	0.0	-1.1721674567369316	-1.2471294846899343	0.5034656306272307	0.9473878744459494
-0.31050921166869305	-0.6105394035782657	-1.0281873325409134	-1.2666777375948677	-0.3264096625621066	0.28124464165176416	-0.47944610910256347	0.4691127216769206	-0.903420107644331	-0.5575501856226447	-0.536438782977849	-0.8173010712442846	-0.13526160191428174	0.12548387528405158	1.2147476813078597	0.2452253123188332	-1.249349335286362	0.7587201423913936	0.26445238768163587	-0.31838087156883715	-0.6007908986362784	0.6055649938517822	0.20501708211560732	-1.8554350969477909	0.5199999508636228	-0.3659915063471924	-1.3218737044356392	-0.02588508097184954	0.6197448686095306	-0.7349409284953168	0.14949817476593208	-0.568937679023756	1.1574578301026581	0.6207133893562747	-1.050357585495088	-0.17311189735215907	0.6567926583847509	0.8949335534387719	1.650232377494135	-0.1599450304499354	-0.7781184264215671	-1.2976066942307705	1.145513725504668	-0.12262389838754881	0.6175169439721971	0.0	-1.2879947026836722	-0.6374733558305976	0.9516002788167501	1.2209972159233964
-0.19504602869636023	0.5615126720400816	-0.08083310731941026	-1.5565158713017462	-0.1336862885524611	0.2754815162802678	0.10754943287641786	0.690615453898331	-0.3198357348209972	0.07193135901806014	-0.19255916222053887	-0.8136189750460125	0.36112147047983967	0.19814597016556518	1.2630255233483567	0.1577632732671402	-1.5544995234141559	1.0214924993682883	0.23927878234237168	0.1463219737807487	-0.2992632768108926	0.9587837052824503	0.9001905765945503	-2.0120254081685536	1.0910315421241406	0.2096523300693761	-1.2724380128369315	0.6966743059514892	1.0304664712106726	-0.2473338607024233	0.39750667010203766	-0.39312229881851163	0.9698212890395846	1.3219254687952746	-1.1821955272064109	0.07193094687881253	0.7854186308663661	1.3763084338307754	1.4576546774282524	0.19072004484061159	-0.28433633353421145	-1.075112233539813	1.2060391794362433	0.5939569054759611	0.7342023855917009	0.0	-0.9189686527226554	-0.24113683674392608	1.0099982631974507	1.0767910203412556
-0.16600090580111895	0.9653540478989318	0.524148681563976	-1.1812108829511898	-0.05706407990636054	0.14730786689289968	0.7010190476412662	0.5899929652987823	0.0391248197030491	0.47405661392570136	-0.1586173000265569	-0.6164771611248436	0.6367901997534331	-0.06426384562921601	1.0972252475886184	-0.1047280948496516	-1.4040614559944853	0.6710061849739472	0.07087688037630041	0.6448447587996604	-0.11675318165763479	1.2297715831868135	1.1254804987910931	-1.3879686446121087	1.397253684989055	0.6885711688691838	-0.8556583723963822	1.1265741085149332	0.9303487464361597	0.13681752218876847	0.5654034844437921	-0.12024598631440131	0.6093468455407838	1.645306068665235	-1.1532509133837363	0.2313909979936177	0.7036443690236177	1.375251539043455	0.8334355841694054	0.43956935637010996	0.026942254874105	-0.7349675381167274	0.9242226043150877	0.8471887566569988	0.43359863480936844	0.0	-0.11525269003865006	-0.22674604474026477	0.7595249680036135	0.6927400800528273
-0.08051891681302509	0.5582706095152715	0.6339674744491771	-0.28410437853311904	0.043342896239588646	0.03204094907238885	1.0615338346722392	0.28607054339092414	0.07443198748479972	0.5119803796288849	-0.3832263202560534	-0.3045218840118147	0.7072659221055302	-0.411450721987766	0.8519945130110211	-0.4822016797539117	-0.8499631323628674	-0.10804269952978925	-0.0662448766428313	0.9361868164658383	-0.03525244015855976	1.2676889640477187	0.819960549080195	-0.24447792653677297	1.2847710776925154	0.8821563998715551	-0.21781121248671384	1.1600553912032467	0.5430447092890027	0.25778786885586563	0.6418546929341687	0.28764937234445526	0.3951773687833241	1.564397913082748	-0.7791244793309142	0.33344199373685574	0.5607070540875451	0.9562666186035932	0.18067630893760508	0.5554482590109615	0.11460867662159158	-0.37704733972208226	0.5151277240353751	0.584060114459746	0.001800308434254856	0.0	0.8144525803043794	-0.45857916615602023	0.4190785944076084	0.33716970189933176
0.11009754751227718	-0.20807804959924645	0.40486823557882967	0.7356270917804977	0.28417176717261566	0.03931256058109586	1.0924367376827513	-0.01947954414325578	-0.08003614499821046	0.2809228513211484	-0.6477115806029822	0.02928193828232427	0.6950143934862996	-0.5782123831113198	0.6587119004141644	-0.7362717955507178	-0.15025683583472202	-0.8889144348865727	-0.03728148285676468	0.8896781526785112	0.0406540382932126	1.0350909885857291	0.2614488940456372	0.8873919971892027	0.8078417549441118	0.7419155614258403	0.37944415301287737	0.8541053081131421	0.19927248324891572	0.15375338333329774	0.6242692068470315	0.7479259546950766	0.5049356786976253	1.2318361589131457	-0.03229117298741433	0.41432341911183906	0.46426474632056597	0.4213571691339632	-0.13520589604435168	0.5652796658410831	0.0705092917875691	-0.049651515865022464	0.23973118590565565	0.041470675299469566	-0.22211106928335902	0.0	1.4725603024153715	-0.6203993534136655	0.20410757363030296	0.1877863799887933
0.3263845353659635	-0.7335873195547257	0.1461100104089585	1.4561368329503597	0.6503040931396209	0.18201235878892916	0.8823560986649539	-0.15538948509334446	-0.18185566231134603	0.02373332634840414	-0.7128781333762988	0.3203976373547024	0.7175893010605369	-0.477048764351579	0.5873986408728226	-0.6067207163395917	0.39509496953547935	-1.2383162011125086	0.18031253412987677	0.5674468722866545	0.18152264472619523	0.6332231362435391	-0.12863992212993364	1.524138021156254	0.21605948242032777	0.3695387478219312	0.7177251260028359	0.38564673938321264	0.12127887659666173	0.021418108548043557	0.5297434534421493	1.0766156933582876	0.8599198231804417	0.8920330272480965	0.8887857193846932	0.46579949686591465	0.42034670830343784	0.1262479250284294	0.039695458280840215	0.5318962446031561	0.0274830615357453	0.24640337586045433	0.2612526216157848	-0.42406445913139124	-0.0694057125050647	0.0	1.5947074593264583	-0.4672683218205854	0.20020645107688195	0.2279946398938015
0.44540616587102133	-0.6659641020038979	0.0865463833863933	1.6611110262328135	0.986875203801662	0.37699049842752513	0.6176681175341786	-0.06774494570463117	-0.06208252888778294	-0.03561074603171645	-0.46710478776771136	0.5404758798934022	0.7948582687048156	-0.23079101694981424	0.6187295594085613	-0.015267255348907712	0.625384402412878	-0.957165643960433	0.5013994393994267	0.1758902533097051	0.3596063048908791	0.2337232349164965	-0.0811511056644335	1.4969101941948744	-0.19340431452203866	-0.045809987478659914	0.7425469565061938	-0.03690952000208901	0.30673847617143424	0.06244219032597401	0.4002188364773151	1.0908491122524135	1.1860820194884893	0.7283333705950011	1.6400380180537482	0.4271527070697434	0.3543301263921651	0.25396598662421477	0.5874839851483693	0.5205437196910556	0.0760239067609711	0.5150730285845486	0.5559578799843437	-0.5633227457208141	0.3546242256460618	0.0	1.1855526587017897	-0.018053108994430245	0.33026169095352653	0.293988791799988
0.4211417056118126	-0.08926454057198312	0.23049312507753356	1.4203552175343217	1.1068647075276798	0.512995931778454	0.43346744651879454	0.16032664495317753	0.2616046186102666	0.17204838095153305	0.006931762811838364	0.679826926656325	0.8400617863815394	-0.04432821203166215	0.669038797661332	0.8305494849298934	0.5911606733233324	-0.18508266988401578	0.8042203877051667	-0.07534129320784108	0.4683231505018214	-0.03316171550198339	0.34317891080557206	1.0042868188621359	-0.26035074853152457	-0.3166983995375305	0.5627487313877232	-0.26108076442168665	0.5711859003391594	0.32518947810836074	0.2930802929636197	0.7348570491706482	1.2137956443917415	0.7462131503118977	1.9243478052635137	0.23971664271553197	0.18585989667358854	0.6942251239906598	1.1931756056346239	0.5667383452233159	0.2332175112555672	0.7223419970693487	0.9323689970446202	-0.3674697615189867	0.7537961712311299	0.0	0.4915115884013236	0.4560884203840369	0.4280437454612481	0.23111638476449667
0.3326174578797574	0.5910090042273491	0.39438126583522587	0.9875281969828614	0.939522754947814	0.5316403148871599	0.3195555629185331	0.3609781340149617	0.6105996850579034	0.5368493012503778	0.4826533801371059	0.7269395463190381	0.7355569670520855	-0.033857084096996344	0.6564065107727642	1.522805694626299	0.4770861028592721	0.6928612408378857	1.0106154647065175	-0.10505337862818619	0.41792654858688666	-0.15100278642189038	0.819025406139901	0.4386426870658223	-0.054472426542574406	-0.3280158166973223	0.3411262127617779	-0.23848081804277543	0.6981615498325414	0.6530776636301768	0.2587808997406816	0.14256637268094827	0.878048609005426	0.7811583495888569	1.6741738332450544	-0.07201269911727495	-0.09788974176434233	1.1129556935560898	1.5115340865920224	0.6567203961769866	0.45762903377494013	0.7913898880498842	1.147920688381976	-0.03204391362428474	0.8515094785566707	0.0	-0.1587644040972157	0.6412958448073324	0.3603136464972378	0.03285752217830057
0.31763895844401663	0.9530979702924197	0.3818184481817181	0.6043530303692027	0.6059384763146288	0.4589377797217449	0.15545637991817443	0.37605590398114247	0.7812852790491983	0.8583631824821262	0.7287623961925548	0.6607262928219905	0.4320993979604249	-0.14741362344284165	0.56251348684034	1.6885232369882446	0.446249119310112	1.2787911325733763	1.1146505291683095	0.007474548259046207	0.2229974665701422	-0.19844716916252783	1.0028074677204053	0.12128943218779382	0.18782829830938702	-0.06931941135965519	0.1692820673147332	-0.022721875973106903	0.5842757382527703	0.7769464641450191	0.3166315399710086	-0.4168879450733457	0.3738538168892884	0.6355923468929539	1.0979905594972086	-0.3626111751507574	-0.41703452725455437	1.1717749146393088	1.34107869789788	0.729185531191332	0.6779090798799455	0.6456654464363182	1.0508375118680493	0.20391754255606456	0.5828961310063348	0.0	-0.5362246410728747	0.4329737952293548	0.11259318311923064	-0.15159587464359991
0.4492414695137705	0.8308287770336801	0.15882635306355897	0.35412862967982334	0.3542077017385239	0.36536676720434347	-0.15424510343625036	0.1448688541091252	0.6911286976227691	0.9766615679669524	0.6584443700756377	0.4574301445587439	-0.0036750301325309182	-0.22258678952740146	0.4424998900264963	1.224748444690482	0.5273987309865958	1.3897061931799886	1.1422926185960562	0.1050304683932247	0.0012516552641743202	-0.2590134586793181	0.7660770481697252	0.12494227100319545	0.23570827584519055	0.3678389396998303	0.02375145253437156	0.2696276888405227	0.28767496922219987	0.4923149911924079	0.4422130910650635	-0.6875422568507955	0.020575429361550598	0.2510500030667626	0.5497419810278266	-0.42228588153366287	-0.6340972093581108	0.7549743710562752	0.7194714184997061	0.7016102412684088	0.8145234127348198	0.2738810147258765	0.659019276448535	0.22114148067425748	0.13735152857529886	0.0	-0.6042862786250058	0.037209860804987775	-0.2130278550076258	-0.15081463582634627
0.6617293394648304	0.3802797015547488	-0.10188808977300277	0.1568862419136741	0.38885345182193837	0.2906966877444363	-0.5565368630327432	-0.25942567845661824	0.4358850898241307	0.8594549281653578	0.39920774866269504	0.1062397607690089	-0.42645736541667717	-0.11665709243809881	0.37149973614701304	0.3730858605333954	0.6228595816155096	1.1392921978500046	1.0828291832332033	0.08148204766310276	-0.12207898285132777	-0.33554714652774287	0.24535243623500103	0.28239276796652135	0.021616944368913007	0.8193341821909431	-0.17141996435157814	0.5118785543263052	-0.03310348422931753	-0.1922044443716469	0.5739362144310426	-0.577424046745253	0.027181503686413117	-0.21486747925721167	0.300374886992638	-0.11196480356145402	-0.626015478467258	0.05241660107837651	-0.10405022296939379	0.5147383267439275	0.799923878200931	-0.2287521058266128	0.13032944756796805	0.07695705629387024	-0.17504922548540225	0.0	-0.481248442398304	-0.1646229837984232	-0.47392648601881115	0.06165981120192191
0.7926593421705292	-0.07060737095362579	-0.13915726524652608	-0.11223835476141449	0.7130409374023906	0.19981186715610486	-0.8477129985310673	-0.6642665395066532	0.2250978161518529	0.5996648745666857	0.23279186387435905	-0.3723220863552103	-0.7024542960276248	0.19985823821025311	0.3674787224511025	-0.4229614543871365	0.6157020673278304	0.8267427239515237	0.8599218776493481	-0.040915295757001945	-0.12566789166292727	-0.3420164307297862	-0.30762358496302794	0.34506167185101927	-0.32495886372987054	1.1014987150425282	-0.43828302664725916	0.6137967065160322	-0.2291445993009049	-1.0291385244361673	0.6363638312275725	-0.21157521851088465	0.32828642103051403	-0.4773519865586771	0.3618614793192416	0.5081977700962402	-0.3515411732537608	-0.5603226205820335	-0.7994343043124018	0.1769945890161861	0.6096284801554349	-0.6784647452592677	-0.34763629176719846	-0.06596211627803084	-0.13827848574087231	0.0	-0.318611700125543	0.10143021640820071	-0.5740814553650146	0.3098597044131224
0.7103662592239447	-0.2559758060516763	0.20220576310048605	-0.48658125246256834	1.1023551011066757	0.01180978866964551	-0.8094828622623604	-0.8862123438854103	0.24484090859115043	0.34068939723040464	0.4274657221257502	-0.9105318125108015	-0.7842834993420519	0.6469271062976358	0.35492605181135456	-0.7869023827395222	0.47968151957292093	0.7113992724617788	0.3820304677089842	-0.1413433479510994	-0.11936154331882479	-0.18342629295773757	-0.7330521721296455	0.16296898223135428	-0.5844405296013802	1.081766601145789	-0.690959563299362	0.5492759800691894	-0.2400180806593294	-1.6460150052720641	0.5700330194867954	0.151377132451215	0.6171967136699015	-0.3299688237576639	0.48451844144191336	1.158394643601085	0.12194369765022708	-0.7687042191846275	-1.1167020425661927	-0.21623397947420753	0.29597120639798885	-0.8806811359691069	-0.6669724212651374	-0.06910671666560582	0.2220724555886452	0.0	-0.18829572644956388	0.7774487294880378	-0.5019256854530495	0.3320652714420496
0.4238978392179885	-0.12290218999139475	0.8400732836736513	-0.8604405189788281	1.2398616233480677	-0.31651915085934157	-0.3884150118252465	-0.8269574982246719	0.5390350179910754	0.18734609180268688	1.0540534692993226	-1.3894302454801104	-0.7200222369893582	1.1076194451412504	0.2084547072082369	-0.626685178785878	0.3012279779125792	0.8278982041209464	-0.3540186104055486	-0.11086324694605647	-0.25197336432541795	0.13834551255298136	-1.0508339206040307	-0.23440046130016584	-0.6101727595619393	0.7438658867716551	-0.7844798054916933	0.3585012433113804	-0.10036922541571414	-1.7334555730925103	0.35545802880339145	0.2859980326581781	0.5627751175585941	0.17577587523763935	0.33449321495046985	1.4687762893876941	0.6450429768042034	-0.53092892394992	-0.9914486457315566	-0.5076226580713219	-0.008300425518953292	-0.7298333607723333	-0.8327702317162622	0.09400849588099205	0.6564760394599616	0.0	-0.05197370213295107	1.4803873725959729	-0.3051200124833435	-0.0030243426581371413
0.08405237094984143	0.1821543535538354	1.4806520980871096	-1.0601409073872057	0.9257057547942315	-0.7218222847584065	0.2213400182356811	-0.5240124481159412	0.9808519515409464	0.15736866417674367	1.899209446259839	-1.659689200115706	-0.6003155144678424	1.4914679992356321	-0.14605066103861641	-0.16000434258557794	0.20016984133438273	0.969645388040696	-1.1865907285220465	0.04318046227036943	-0.5659411967811782	0.481709648367975	-1.3649377225859487	-0.6889842516676868	-0.4272950020650355	0.20896446588174214	-0.6305193233062505	0.12392121625133502	0.10836825066016759	-1.2031987545580924	0.02266280985503196	0.13953611896858856	0.060173474339141726	0.714604387367275	-0.2638115972443496	1.1982302144857595	1.0512299890259977	-0.11333666438651208	-0.5456667581093967	-0.5459313286298809	-0.14454137351553353	-0.27516237359405155	-0.9063921241045131	0.3455155805228954	0.8569793001887556	0.0	0.1790122346435857	1.7501675739735065	-0.03901418336462861	-0.5470858166346743
-0.1282624630865941	0.44703937525198795	1.7867203674524215	-0.97073594699188	0.21632742366041868	-1.0451276115076134	0.6703012337792095	-0.12721765030901688	1.3440502803167034	0.1926133699675721	2.5435009680193947	-1.593260715102114	-0.49295177608043045	1.7381030818849048	-0.6463597447931265	0.25846508002390817	0.21998113106285755	0.8532491115955103	-1.8164376018588781	0.1806306913706017	-0.9199521670173476	0.6319194964946001	-1.6837605540288463	-1.0350380075562877	-0.20061710513779182	-0.3157301745816823	-0.28663082728890066	-0.07145165278849071	0.31186893154067336	-0.23382584814037907	-0.3559605621391094	-0.14773404686631678	-0.6671255547088022	0.8661519547182713	-1.1821278003198017	0.40625118668482524	1.2256008186239544	0.07756771390739989	0.002501692253583973	-0.2688937161647623	-0.026692452980225136	0.28953328124751687	-0.9154217750564112	0.5813039248702077	0.6548370203362649	0.0	0.5465573128479928	1.3716815334240038	0.2606091416665705	-0.9233945918126673
-0.1381133588858305	0.5330478936092504	1.579217701916132	-0.6178833999965576	-0.605848372027834	-1.1281343675324516	0.6720307564095741	0.1847676752671877	1.4247961463867693	0.21055138013629596	2.5769900968541894	-1.1504673908955896	-0.4151589520445918	1.782261773616425	-1.0964922784281825	0.3789765709972071	0.2818444151924453	0.3488628598147863	-1.9470587392027123	0.11712723562632997	-1.0578787391198414	0.44144032736515604	-1.8318587534412212	-1.1943445478809913	-0.10365701038714746	-0.6473914671756156	0.057373190661189594	-0.18431293952892452	0.4659264129453103	0.8142549857174594	-0.6858292668801899	-0.3502459079325328	-1.196004454157414	0.38230276687338544	-2.0392530297186577	-0.5457839566658872	1.1423071227434767	-0.23849411011225288	0.45657078873249024	0.24432108264471605	0.27888313090974143	0.7141789880131001	-0.8119206225673675	0.7460559087997408	0.12023019597727434	0.0	0.9844895370481938	0.5412763706509134	0.5613535425939884	-0.7689860261268545
-0.02785545615702356	0.42966997546095875	0.944017878932785	-0.14580444720971278	-1.212147779518465	-0.9287455865195118	0.20007443474324504	0.29754740253579576	1.143251051059532	0.15917539839560463	1.8359327800653673	-0.42494325474873523	-0.35341991428082503	1.5450302710740316	-1.2688461288504873	0.2002811613484661	0.2431296049540301	-0.39023772316772554	-1.4614556313954286	-0.24135898154877305	-0.7891990465643051	-0.05197105900889952	-1.5520155145289551	-1.1894895471488138	-0.19069601803450062	-0.7346591868406671	0.19446224113748778	-0.22724948480797202	0.5495526545337999	1.5661768243675616	-0.8765100556771603	-0.3136358422133301	-1.180257733382104	-0.6317179263387882	-2.418958679778751	-1.1853057835323813	0.8543368175387157	-1.0190478967724734	0.7178581936300525	0.7893514352007229	0.5631656067057791	0.8164187333485086	-0.5187547764459546	0.8475038357030233	-0.49200531528638003	0.0	1.3363631621394865	-0.24872213321676684	0.8023672472501988	-0.0075892807153846225
0.03747867322725634	0.21792039205550565	0.1805588456389098	0.28483501596578154	-1.4302127792176251	-0.5641851514428333	-0.4783941245574646	0.20811788974489195	0.5764360049986181	0.04590906072118409	0.5196462495491488	0.3726345915203051	-0.2971110547254116	0.9885544165408462	-1.0421219096693215	-0.0709082966623353	0.015269593495991933	-1.0009206107406305	-0.5173087120405674	-0.8112261715813361	-0.15007201574172865	-0.6181473659503386	-0.7297476998922325	-1.0893824111288835	-0.36459064023317667	-0.6849745349203418	0.03774639146161509	-0.2491265889877501	0.5548148622699027	1.7976867270844372	-0.8668982023816578	-0.05025082087442852	-0.5821731875676502	-1.7472164301466695	-2.116020372643501	-1.2038638485755266	0.4481809505325955	-1.895601999857262	0.7897594351249938	1.1266144487406857	0.592696819936518	0.5758194790193786	-0.026639635861159718	0.9123628784081275	-0.9018624721936858	0.0	1.4414929620638939	-0.535800668870196	0.8942126746427929	1.0490028884331062
-0.05040110642884934	0.0012418182008748957	-0.3699051909412323	0.5968409034475672	-1.3276425579507651	-0.23681425528313946	-0.9639787831469165	0.0021995397033183384	-0.08259174631380842	-0.06916219119774394	-0.8905620412227482	1.0006623743182768	-0.24501922262752932	0.1973293288192881	-0.4783949047339918	-0.19364118703366828	-0.3524258413798593	-1.1471351292461256	0.5161637017432923	-1.3534954889248703	0.58465793591489	-0.9544433839752945	0.4456361450716629	-0.9450188740136606	-0.4566468597958326	-0.6794973147957087	-0.31711082527237916	-0.2905100496698197	0.4932734931280648	1.5206304658517014	-0.6432235849040564	0.2877432693024546	0.3056190987590842	-2.4408576123130126	-1.2552542244174678	-0.6436221602634327	-0.002579100757009038	-2.3660481126761606	0.7325490074937483	1.1059211072605917	0.27264809623448	0.1454149820920393	0.5456506319609198	0.9371568043706113	-0.9584884624095062	0.0	1.2354565176409062	-0.19954122737549884	0.7706042606363498	1.8655822497320937
-0.25293996957468307	-0.1360385413721804	-0.5082473481821778	0.8206170728727878	-1.122987291948014	-0.08690057133564182	-0.9765658835599307	-0.21403180146399023	-0.6088457850031413	-0.10789887231113214	-1.8715266887760553	1.3033840774127767	-0.17834269717212148	-0.5994736942957998	0.21804060188472182	-0.060457783564890046	-0.6901882410377016	-0.7598751433163125	1.2541082636056216	-1.5958401755534648	1.0634651775572581	-0.8615513163413092	1.5357956996350526	-0.7639130827591812	-0.35175683186583223	-0.822990387177802	-0.6478282028487297	-0.3442785762571134	0.4108770453094548	0.9538986410957135	-0.24571050809606984	0.5286973191028106	1.0636202553763032	-2.381200250260526	-0.21403812301686423	0.13026555262050593	-0.4519542137078494	-2.067533575070683	0.6177759445178806	0.7581518507608227	-0.25848807605734514	-0.22874333571361394	0.994268618828695	0.8864205134130149	-0.6975467770345751	0.0	0.8032715912818933	0.45892735740413526	0.4596585326505143	2.0205331969803324
-0.41777143293713825	-0.13287688178700674	-0.2668647078028312	1.0331955273755997	-0.996772908558807	-0.08065373764120258	-0.5275994443392291	-0.37333584822070004	-0.8313224446967864	-0.019079875433945386	-2.1199306362174273	1.2884296703655682	-0.03641736499182384	-1.1194214950695442	0.8316105998524088	0.25792328067910547	-0.8151079779005205	-0.10609709270710324	1.5053040305538228	-1.3811963543258265	1.0870592817341764	-0.3635471335028849	2.1112375106190138	-0.5280815241299208	-0.06401950761273735	-1.0348554586137528	-0.7395266789303712	-0.35123180431698103	0.38451222653773953	0.40044983836206716	0.2385764406555441	0.6009869494981357	1.4270209322712593	-1.597940357043992	0.5939013541907021	0.6603558772636846	-0.8572895799331487	-0.9729367714487261	0.5145481804692128	0.29527060577567427	-0.6852805524631607	-0.3380019662068215	1.1612545564926622	0.7419962116765517	-0.285478793303378	0.0	0.35098955382262065	0.9289251694938011	0.11063578262591926	1.4883420538661858
-0.4071171701056304	0.04662951782861095	0.1369921991804386	1.269517307446301	-0.9464654573680243	-0.026494912605253128	0.10135466806839677	-0.45429693407888294	-0.6891755942156115	0.18734227897624164	-1.6831643465872876	1.1106844658667954	0.261230471778955	-1.1928224994550725	1.2598291469255485	0.6008249437589236	-0.6489918458759517	0.3763695381341727	1.3594065880567259	-0.7554060114794869	0.7402939974908668	0.30486060914827506	2.0326719824949353	-0.22525516628712502	0.2879534624971939	-1.0732853893014696	-0.5055758936991256	-0.2369670834696889	0.48504378065835385	0.09509499525152616	0.6972425343937217	0.5644722675533592	1.4419960769968123	-0.44029581200466317	0.932785147421698	0.6849121109796437	-1.1423801648179068	0.5922519102329077	0.49826203027224986	0.0072114275926549775	-0.7056069591015277	-0.11964331572179814	1.0585591526027383	0.5548123950503728	0.09268002031950995	0.0	0.1066542438127935	0.8481953544538959	-0.0661262697073466	0.6648834316859374
-0.2139356154381777	0.3838333027897607	0.4429009737676165	1.4809076811626491	-0.7931268903289872	0.27861456378772237	0.5537952549965446	-0.43756128218478313	-0.24412638883494503	0.4364252812916696	-0.8883072116934201	0.9668257705641848	0.7437108485221661	-0.8852689583959507	1.5391858711922932	0.8460234155273366	-0.2620535401297484	0.37701836230442576	1.095644156926675	0.05396436728107514	0.3294416252124304	0.8353495719010993	1.5438200957244452	0.13695316477930744	0.5786679273240289	-0.6957647547564382	-0.020394853486904063	0.03496184291694368	0.7250988119036799	0.10079214891849715	1.0257247452303955	0.5384933017196383	1.3872497160974873	0.6325741591554832	0.8303729587125117	0.29703480248481207	-1.1902077617330005	2.1081292931786497	0.6449581434305302	0.1054204458887192	-0.23629194841551057	0.3176526796760659	0.8796031917483677	0.441800648184852	0.32439043077511387	0.0	0.20049522339329892	0.2587018553043659	0.07628293797419483	0.1055955042386174
0.033230616589918376	0.7666061702416251	0.4940353836445152	1.5737178169226254	-0.3322858040054706	0.8735751299099656	0.6297320889878222	-0.25915820809496265	0.3499399112858076	0.6244993067048357	-0.12442083379580972	0.9682656514657725	1.3216978854271102	-0.4700565796349741	1.7576327811503252	0.9684508413525341	0.1835766143705135	-0.05937169692034418	0.9781865884984744	0.7512138029954744	0.1696098321282529	1.020513369170031	1.09801726285043	0.5373879790810665	0.7669921151971104	0.14568451285836087	0.5441225118870661	0.4330393309932567	1.0337994056491797	0.30562120541917637	1.164157483380932	0.5913166066955577	1.52680946270928	1.2888209895356564	0.5027300020576042	-0.1273579226081721	-0.8899117518438453	3.0968028627472672	0.9883216843943905	0.6004485499610185	0.5093834381493669	0.7653182958775849	0.8688438043755469	0.5151719572531467	0.3967948291386893	0.0	0.5881650045418573	-0.4164465315935223	0.5135091942571355	0.14950694363801964
0.18369018994670872	0.9974679845249971	0.3078211495763712	1.4952487938434453	0.4856775014371222	1.5633039133388957	0.3975325518737587	0.18264089645989745	0.9080696465051767	0.6837353814246153	0.37831250097039926	1.079750261986293	1.7953769271986797	-0.24968320920627096	1.9304622157828204	0.9950176459407688	0.5419568080027356	-0.5421352197799276	1.0815559172873435	1.1136424794502306	0.3775331648419153	0.8592332461657336	1.041114828428819	0.9490713240281182	0.9124078792087952	1.2171557212824653	1.022574496597661	0.8740895226358193	1.2889034980837104	0.51798031297064	1.1241655772744388	0.6830830462524166	1.8861527507814555	1.4505013464902243	0.19170694237193964	-0.18260768504058966	-0.21977426687866372	3.3137449795026765	1.461208455514664	1.2876779080767782	1.137690428148955	1.0397346615509129	1.1309295719736545	0.7925854384981159	0.36994952204313186	0.0	1.0626250797361965	-0.6573702163570686	1.0424258491991778	0.6890591462852362
0.20200428457374078	0.8866974573391451	0.04221016285480378	1.2960280639615236	1.479929908275828	2.0217328130451397	0.12001846399174368	0.9503344128622399	1.2841373923330455	0.6385349036021538	0.6364055795820607	1.1664463584201925	1.9608604524266726	-0.3475229512944673	1.949613364499042	0.9202601252824572	0.7616846979395614	-0.5911199415835869	1.265780667735752	1.087425959187652	0.8178828869289566	0.5343629391915055	1.3829139477542296	1.333066587195638	1.1082179824577514	2.1031286739743646	1.3278723965363521	1.27234007741053	1.393275469287017	0.6006222621392169	0.9895865245438225	0.708181903426176	2.2245571131267363	1.2597941484142863	0.03295037309394794	0.3000120335506428	0.6895889295221763	2.813519025541529	1.8782808613173159	1.854177593916637	1.3172316830106325	1.083837977177326	1.5214465545998783	1.1619107738327832	0.3335295807320795	0.0	1.356454086105464	-0.19629690746722833	1.393902305883903	1.2497311048884758
0.2089706267816798	0.39600025481939904	-0.11009908179404534	1.114922525271437	2.322510647483693	2.007754333444687	0.05835774617685916	1.9653575802842698	1.4212166049923411	0.60846343029674	0.8274829676147866	1.11250445116095	1.7549936935910242	-0.6271512533792722	1.6605336678981812	0.6820425296890414	0.8839122270911195	0.02399807497208871	1.3105864138549945	0.7954570516833187	1.2315658413423676	0.2853279955046618	1.8212455641640573	1.6268384591939211	1.3856467125288494	2.443579287398182	1.4549648712052763	1.5796910118037457	1.3413448880557182	0.5583851106601592	0.8815612854048563	0.6004442013019101	2.2250254548783364	0.9404804626235433	0.030954517458335325	1.1430420558503758	1.5683361669993325	1.8837506977470435	2.0028318795473146	2.0461690991326926	0.9890351108409128	0.9827665605692786	1.7164577717685432	1.4384437418293512	0.373052209602588	0.0	1.2861981500282638	0.8050031916808944	1.3982297978921656	1.3280089122924528
0.38041387834775303	-0.26933581154805114	-0.03335837517781814	1.0911474558960221	2.7180642402505244	1.5413720448458665	0.29439185074915136	2.963037592083298	1.35834340301332	0.7361372621638637	1.108175618210282	0.918466440681786	1.3270677789414635	-0.807961138514141	1.0150680030227037	0.23574338503699616	0.975113565680155	1.0932382351676295	1.1009911489443829	0.46061672462634545	1.4355321459013437	0.2592413066248114	1.9889788319527046	1.7512796301384697	1.6611915097410144	2.151907494252042	1.4357847053302557	1.781659729760908	1.219630213931891	0.5204605759936352	0.8950332831320704	0.41097486977934744	1.7535529951225584	0.6605692430875687	0.1287955098338814	1.932627681095753	2.1096813789902367	0.9005881692290678	1.6796447851809115	1.7977039720480237	0.4009437810497919	0.8852914248525376	1.4314734013239163	1.4810107250565285	0.54412600794324	0.0	0.8603420199063981	1.8608507911977175	1.0900911884645301	0.7526618574932179
0.7765773430977877	-0.7178921423567183	0.25329004019109713	1.2613121280293176	2.5529889578320946	0.9036287288294927	0.6871670824642475	3.5634469661833053	1.189247697986726	1.0697268430569118	1.4709901467370996	0.6992587038665053	0.959777199822088	-0.6934699353910545	0.17614882354514205	-0.337675157063845	1.0568613346395517	2.0649741664505523	0.7205639005579133	0.28631948930161394	1.434451268377368	0.4297130752014264	1.726443783284864	1.6484404935122676	1.7655550525068178	1.46002115917203	1.2949904317602972	1.8526118381755186	1.131637726849643	0.6260006573344188	1.0343311111019482	0.287151200943023	0.9823733546312402	0.4739806315451369	0.2928537509199276	2.265041706973368	2.1127861709584317	0.17781288711905285	0.9516045504526065	1.244584159172802	-0.058609400211336156	0.884830139233429	0.6424752126070568	1.2832864414116196	0.8429435030910098	0.0	0.28388399415284976	2.466501334993943	0.6757092440422391	-0.18554479418806247
1.2416903056822788	-0.5856745996965187	0.614994989194438	1.5122205874223487	1.9202774787879342	0.4463735714195097	0.9787275820163345	3.444154319663196	0.9966895802420216	1.476634460737214	1.7385914387697112	0.5823494587518938	0.8696501325277426	-0.3333752019385096	-0.5271862163405682	-0.8058572992425337	1.0889824710099842	2.3806849600138076	0.38166188495410985	0.35259236534507604	1.3634274022722213	0.6252709197923335	1.171229667932536	1.3301088666025311	1.5355740783646403	0.7536654078719102	1.042766948132819	1.715896770735932	1.0994974128605728	0.8911449969574541	1.1870047117278901	0.35953154725690184	0.27396951205813624	0.3480358077644982	0.5350421173975222	1.9677423765323847	1.5826258018928236	-0.13477340527894557	0.06742912710858985	0.6207488518275179	-0.11465225157751603	0.9428068912658187	-0.3556022764505251	0.970524802357313	1.1791751514086666	0.0	-0.15335765145505875	2.3905398338361636	0.381216160590174	-0.9298805227915296
1.469848992232872	0.2095834310620676	0.8783129983012063	1.6251023309837285	1.0259351327121	0.3414004279365423	0.9645625438438679	2.5249128614982714	0.8042290603607452	1.666772683488129	1.6916449486257799	0.5885307879868719	1.0225389214159293	0.014991178445757576	-0.7871503166144391	-0.9034138054639835	1.0134160549764177	1.829025956205255	0.24983432664793964	0.5776571165634099	1.3234405201507489	0.6428815029128307	0.6101248564527982	0.8963052861480757	0.9122913571409017	0.3119395268770968	0.7016727871848549	1.2616772204434619	1.0225757999291398	1.1573648074117888	1.1645473227248004	0.6210459077477037	-0.0911729488685981	0.22777665124443236	0.8593921985140605	1.1657286190462037	0.723747554042502	-0.07851588580707937	-0.6477755371374398	0.11005368141995507	0.22447802090340283	0.9112755573465143	-1.1116454010453731	0.7023204827067048	1.3815285889546127	0.0	-0.24681360870348	1.7679766141106799	0.289492789422922	-1.044486799687733
1.2076293344567541	1.3473904444102827	0.9202757808527247	1.390454502668196	0.06743163246166894	0.45459902279593184	0.6134752186972113	1.0504244085098209	0.5787452995963114	1.3441395994800138	1.2330946487209975	0.598306498453852	1.1146342158220381	0.1021079574528696	-0.524156233292606	-0.532080553401443	0.8166718286720409	0.683490780795441	0.30419002815983415	0.766178419754004	1.2609477291892681	0.3763550727931043	0.22991054902341648	0.49706485707012993	-0.009493183885616962	0.13798433718375208	0.3344313969320939	0.43391045345799145	0.7387528211818042	1.1728334552560171	0.8042853878136436	0.8979835364120943	-0.13257982892715905	0.08285272475169474	1.1915092061240122	0.17716540662108451	-0.1690950930987721	0.15956456457883061	-0.9872363647330892	-0.24681608647394657	0.6920398258472645	0.6448350122800542	-1.3025987273668709	0.5550873647338543	1.2630146107294176	0.0	-0.003789212268295399	0.9575364331571624	0.28547995422043915	-0.521551862299714
0.4515110887202848	2.228352526827715	0.7227918306753675	0.7312364757264446	-0.8213591294421017	0.44950292713888423	0.07143822435814509	-0.4923256589645825	0.28223789288371554	0.41329734686603914	0.4716311318171885	0.4429034128176774	0.7658870337283417	-0.09406350738059875	0.040276089917084305	0.11171566297759315	0.5578657075590271	-0.4694960031370618	0.3495161851798877	0.7246846340044872	1.0050241130546975	-0.11348620713579914	-0.02008777500585045	0.25410261217322627	-1.0020553531810952	0.0036352916500123644	0.04123877888031576	-0.6656877970536489	0.15659110002747198	0.7657525436631275	0.08425224447322568	0.9492287698243743	-0.156154446462252	-0.08278745318232138	1.369630815150275	-0.6697279938865214	-0.8541652224757026	0.3433971574188739	-0.9898713769345331	-0.5322219377786608	0.9557683653455709	0.12704252385678275	-0.9440585354734534	0.47505301463660965	0.7320320294527249	0.0	0.3579159712277804	0.2883654812631227	0.15339022899272714	0.2071521481929744
-0.5108065879460263	2.2995796980514918	0.36810707523577957	-0.23230264490291963	-1.5384557551016564	0.05719872875116178	-0.4323593423648177	-1.589560507980919	-0.067412088874584	-0.8935557096669379	-0.33050889758794927	0.055890319214481524	-0.18565878000067992	-0.33236847304725436	0.5125770432066336	0.609367674404915	0.3412133090390084	-1.0972377442443413	0.17642117203300023	0.38675822330424375	0.43842028118350584	-0.6242990834312865	-0.3410608077172088	0.19576229229053793	-1.781868372705541	-0.3283950315713523	-0.07757862381361519	-1.7441866759551417	-0.6367193734404653	-0.006332259232737402	-0.8200051172948298	0.6332288126646801	-0.5058945870780809	-0.2428976876765182	1.227599723660155	-1.1767367204577088	-1.2321655901539565	0.2986471051803983	-0.9012018099850373	-0.8423323562945723	0.8377996900935932	-0.48086064178231375	-0.3753998509072003	0.3377620568110363	-0.1149393141711214	0.0	0.547446427301357	-0.11998815551509319	-0.2434407382283154	0.5639244330757686
-1.2589646394045253	1.3933687607983676	-0.016524363243351905	-1.2129032125638508	-1.960334250631574	-0.6830880716433345	-0.7045278961022527	-1.9358237729888739	-0.37963595621290497	-2.0782543794145276	-0.9043776472170175	-0.4387287575426225	-1.4966679661624867	-0.3036239368419661	0.5807099186087608	0.5791431149921271	0.25630973844670557	-1.0373620692945444	-0.25557524263692366	-0.12465613498902259	-0.34466683815266463	-0.9190618900848186	-0.8543277663718032	0.2544283344476249	-2.1103056184166444	-0.8782097834241389	0.02947896534571133	-2.4122646294334715	-1.3832011627775038	-0.8459739153734921	-1.5884438862824821	0.024003213741607823	-1.2637836047067803	-0.36078976290366804	0.7206491605276697	-1.308050966365131	-1.337613880772727	-0.008645213658007599	-0.9832316870326993	-1.1775125177276196	0.41020254639489806	-0.9147514932122891	-0.02457959904844748	0.06480649096636973	-0.995943230203096	0.0	0.39121856402424104	-0.35712825635348483	-0.834808234334375	0.220740584311584
-1.4960134184975349	-0.13825223097112016	-0.33049601215941704	-1.8730361472376165	-1.9526165689425645	-1.4026100489218263	-0.6640820924789427	-1.5626029820277405	-0.5427772589153621	-2.6253250836549635	-1.1144930464426632	-0.7885465025886315	-2.5974104265634543	0.08956949226927037	0.21723587907455735	-0.04504076915150096	0.3298083056122419	-0.5577175802347907	-0.7629934845427156	-0.5468414750414305	-1.0451363978844133	-0.8582314886325789	-1.4348293177405056	0.3286258105618066	-1.8844349250398513	-1.4001622492453607	0.33361752142604184	-2.3801912981679325	-1.7928540823568055	-1.3721794233541176	-1.911161514973885	-0.6149687048137062	-2.1335919417366602	-0.39800219673725956	-0.0017917168153224448	-1.1387563467332	-1.2603394319555619	-0.4648938094790626	-1.3045682935616294	-1.4206726251538002	-0.08849314157310889	-0.9685013305763862	-0.11669869590521248	-0.29940605053859676	-1.5688877956558356	0.0	-0.050506765410542546	-0.5774518924177624	-1.3693835009371338	-0.6762219552788615
-1.2244345174391003	-1.59336899239756	-0.5460840913141197	-1.9794845259529519	-1.4665709564700065	-1.6400919325286096	-0.3552178023014712	-0.7967241477781494	-0.5149826215198153	-2.304291271333473	-1.00530374041592	-0.7964447979021912	-2.9197214720150435	0.6028838843012705	-0.3152982011623131	-0.9234337793447036	0.5159847597593121	-0.13208540586336118	-1.0668065419107298	-0.6275525742687458	-1.3530667029242314	-0.48740608400759633	-1.7677113711199135	0.35895081303462645	-1.1895619496439422	-1.5611915579772242	0.7260339322890141	-1.6439363222696095	-1.7298171751818083	-1.3534548593544262	-1.667328393062173	-0.9922803960035278	-2.616498369975394	-0.3322607455829033	-0.6455386347923181	-0.7910045798319346	-1.0710528595518165	-0.8818853866290279	-1.6691528672427158	-1.4247158683805128	-0.4401696119801425	-0.6382786588527181	-0.5333456809703152	-0.618034607582233	-1.62090613516446	0.0	-0.526082470560209	-0.8474526018213959	-1.5837706978140054	-1.6053740716744485
-0.7189552067700256	-2.3031533941433473	-0.7032788717582564	-1.5265093442493762	-0.64773321787351	-1.183258529852389	0.08334617048394483	-0.08125841487173409	-0.38571066582076174	-1.3332093377062137	-0.7387645152638498	-0.4910157964249848	-2.272141128412057	0.8044987079228835	-0.6642809675384779	-1.5000378189720156	0.7207410377947384	-0.09845745189297175	-1.0124979904722262	-0.2966379227854726	-1.1909361898916193	-0.030227239432265393	-1.5997852740786656	0.3539567986539762	-0.2896260637703311	-1.217019890802001	1.0457439193658464	-0.5326099699303647	-1.3150345327125321	-0.861324327907752	-1.0190003301260246	-0.9793337420100405	-2.3673172793300035	-0.18770319672334854	-0.9279436509304507	-0.4067194955920929	-0.808910428920798	-1.1131627974066527	-1.749953919112436	-1.1441271095674008	-0.593538487471448	-0.14784914679091637	-0.9214103656698208	-0.7793957021052473	-1.2030517050621485	0.0	-0.7728650516314696	-1.1051702957652898	-1.3954106134090019	-2.0194103433279085
-0.31850792399468136	-1.9983830582551803	-0.8583660093357767	-0.7642250131926822	0.15798605954483494	-0.2676094430530388	0.4644400423031927	0.23807147377847998	-0.3480645334848084	-0.2787059295724269	-0.48127303407408506	-0.13964078183520812	-1.0036683283173553	0.42349508474329634	-0.6485916401399598	-1.3628140233974977	0.8346627547278473	-0.44041727166330596	-0.7067627658812894	0.2514642877663121	-0.8056383552030648	0.2183325596672769	-0.9834044025153494	0.3445879955387359	0.4576501376129441	-0.569426715309319	1.1240203365377854	0.4384804443425425	-0.8604480590725945	-0.22941303043857766	-0.3457491284064286	-0.6960863354481716	-1.4733457514015877	-0.05413909142648169	-0.7441166411690372	-0.14447614154056435	-0.5254890157852383	-1.1445624390471432	-1.3423847154595727	-0.7052785694896906	-0.6663549881526791	0.17607320084051203	-0.9675627165785662	-0.8058610616007003	-0.6110409800376689	0.0	-0.7132084170607665	-1.245553174827732	-0.975091261768386	-1.7030737490056147
-0.18891062211483128	-0.9391729138772336	-1.0209069474233368	-0.10333279044675503	0.5557053128031039	0.5312762607770306	0.6047573653928694	0.052675203425645384	-0.5808285365260789	0.26874218463730887	-0.3215648036666617	-0.06792719881797296	0.17704766191247714	-0.373594127885656	-0.3887794258233467	-0.5296235415860524	0.7590313996110847	-0.8363238626726506	-0.44890481402839455	0.6377118487906949	-0.6084350836146664	0.05050924843882244	-0.29700669942791746	0.31124817577913544	0.7461948446420442	-0.06411123350485987	0.8383614308222417	0.841001209553885	-0.6642972529518612	0.16731939793734874	-0.03783392071518746	-0.425297703430077	-0.4391348973231885	-0.06069960760643637	-0.2302124050733797	-0.15139945649809733	-0.3226874838652992	-1.097296664945556	-0.5525476499337413	-0.3490398993817701	-0.8135415780006731	0.10976047950566571	-0.6327519449039803	-0.8565311283220717	-0.209327804760107	0.0	-0.522316351267393	-1.2386567261007193	-0.6368988036316583	-0.897141187585778
-0.2254552756966794	0.2612195451473958	-1.1235474889264139	0.07603562542803344	0.3414367049483135	0.6640021350802654	0.387712333961984	-0.49742654789737983	-1.1097761932735921	0.05079564957192553	-0.26419133109725235	-0.4012159957772269	0.629279874675552	-1.0220389475006584	-0.20683989330196909	0.5471442674811572	0.4292307692217866	-0.926881478913598	-0.49237253273487713	0.5184454931860211	-0.8570901300833988	-0.5260982849297489	0.004688489585263738	0.15945721891006076	0.47268269236693433	-0.08032163124035986	0.16938655578568823	0.5726562305120342	-0.8017168507210806	0.16775091386071125	-0.26088474978583515	-0.40785500050799817	0.1323352296856321	-0.2955620611686496	0.3233081083741361	-0.4861358796191383	-0.32259893143282975	-1.1344073019914571	0.23106161610556475	-0.27348673442997806	-1.0718911070374968	-0.31062166720571466	-0.1720919597013772	-1.105691714295142	-0.20610365904821748	0.0	-0.506484302311035	-1.1665393728837703	-0.6158956699765832	-0.11422216645858967
-0.15906954728621822	0.9964028250794285	-1.0509628122542407	-0.3738315764910138	-0.33114306286740636	-0.008517821206228814	-0.1720238304425989	-1.1226547781655318	-1.7476239273750442	-0.7011685837350464	-0.2805857160080558	-0.923682773417485	0.17958307371877064	-0.9340701801852029	-0.36812318294930735	1.2704469865564612	-0.15380031445131037	-0.5989126949264323	-0.8155078102482941	-0.17679558860288622	-1.4156104501548636	-1.2671065137242574	-0.26449280130866065	-0.21502669729174917	-0.18817278934650078	-0.6303831187911435	-0.7576349771372136	-0.09021382908160192	-1.06124430433902	-0.06713220768040419	-0.8390955301330411	-0.6593420758247327	-0.053076048615149106	-0.7147355296628948	0.6523936520492205	-1.0345566988619581	-0.56977731730011	-1.328961557089531	0.5816607592900852	-0.485969229207971	-1.30578988129049	-0.7900474300580934	0.07194570024408307	-1.5814703429232737	-0.5293212575836393	0.0	-0.8657111263243271	-1.1424795385131057	-0.8906431596369941	0.21484006784612877
0.21896602586916414	0.9839247595505768	-0.7167977163547891	-1.2658975603319689	-0.9973354021122879	-1.0855476386476113	-0.8986304427768265	-1.5287252791805572	-2.1718931927932226	-1.4184401403596687	-0.36103225081611073	-1.1859674123300619	-0.7754850330972201	0.037592792390318305	-0.8599667313330766	1.2842027054085248	-0.8917585369859334	-0.0790033395107084	-1.0936523172544073	-1.1457684363417902	-1.7951195189789761	-1.8021541597500157	-0.8537306712077103	-0.8104470396096726	-0.8471730980022417	-1.300194761816998	-1.678873283243931	-0.6674922940203986	-1.0862476627525026	-0.180269453941664	-1.3444406451717947	-0.9405537626544609	-0.7752070759657513	-1.115173195744981	0.6716076664853735	-1.5023335054901317	-0.9409677353395698	-1.5874145716949586	0.3296045182501133	-0.7792080014395583	-1.298721700340441	-0.9464219505585976	-0.05773897076384015	-2.093497049534483	-0.8908453740933453	0.0	-1.5082311459657871	-1.185030725613622	-1.1831678037227744	0.015238823674427486
0.8806512869336481	0.3585644452489362	-0.14298759473039602	-2.151107867470681	-1.1466940628404976	-1.8618671963459716	-1.502625460822276	-1.5391673221802165	-2.1099600764233637	-1.5672576999453334	-0.5220781353574724	-0.8167068880705876	-1.5376133385929405	1.3986875252763518	-1.380051741553457	0.6838898661953093	-1.5887314617430996	0.22608311426300653	-0.9243728063880806	-1.8409423207203495	-1.4828694550583885	-1.829266925032986	-1.236938807669921	-1.450683329023977	-1.096031062292297	-1.5008750676347198	-2.2718141674422636	-0.7732256110867055	-0.6381507471108085	0.09914704785079043	-1.3543985204141682	-0.9134656593494002	-1.4506368455358791	-1.2218071199337055	0.4953173462316703	-1.5374845737445355	-1.157715544904516	-1.6927693557926837	-0.3069191537060432	-0.864755968075035	-0.9242266548342581	-0.5546239875876203	-0.40689790344690285	-2.3240241521402574	-0.9964487134409336	0.0	-2.063115150313832	-1.1669768806857796	-1.1468870173723746	-0.4197154551637584
1.5581201162036784	-0.4825526463865128	0.5125540711575397	-2.5509185456999477	-0.5531967907601484	-1.7876379325489824	-1.7109459129829716	-1.1548064742070547	-1.520442853201404	-1.0004998169022405	-0.7700615459717133	0.1698358563422454	-1.5691856387725098	2.2666260287384175	-1.5536451801664521	-0.09272220985162162	-2.0131085451447777	0.02141978829819648	-0.1602809319508472	-1.7740385170017774	-0.34396561018668714	-1.2883215128124657	-1.007431406916326	-1.8445318090986926	-0.7405171012603476	-0.8769072975363511	-2.2971767373782197	-0.35008499104682395	0.1960611836571425	0.716127686351048	-0.7269509678208136	-0.38607795050290644	-1.5421642903337698	-0.8592580014694049	0.319417109942502	-0.9416441231939662	-0.9345786579390134	-1.4517793428028323	-0.8641877763934662	-0.5828273543987086	-0.2697909185508185	0.2891476827097112	-0.6327713605775842	-2.037910671790122	-0.7551353543377831	0.0	-2.105995434217876	-0.9031422681553544	-0.6185520277628884	-0.6719308658052567
1.9090654886159524	-1.1515563462433875	1.0077390827932604	-2.2324889708358375	0.5484714538800359	-0.8478766663485979	-1.4208785865949938	-0.5418161881652062	-0.6489002607580033	-0.055532981328466235	-1.0617659543238738	1.3023212247574238	-0.8400905070626881	1.9461514014898003	-1.22464246132786	-0.6057434555116876	-2.012795498630386	-0.6639149785888581	0.9005043389443421	-0.8241802811482362	1.1984203346292475	-0.41019929786362286	-0.21571113116740664	-1.7603197795169598	0.06690332117829297	0.4096077861642981	-1.7388466435258596	0.30730567717863405	1.0055071546810683	1.2766491625304126	0.282789711989089	0.5180548454862569	-0.9407806685190178	-0.1011742204887177	0.25605064708402814	0.15907193733786798	-0.18804974842258043	-0.851441500760079	-0.9601257134539796	-0.04261606677847207	0.3803005685542202	1.1921116553938604	-0.4862189498804496	-1.2700184937419972	-0.3397651069609664	0.0	-1.4586941037292904	-0.32376474601783484	0.24043378306959745	-0.5133034676453639
1.7280577705209583	-1.4733841813447117	1.1282391409620192	-1.3631184294460776	1.5732502910229025	0.40179930599695884	-0.779379141251324	0.03926934656647576	0.09152821047383125	0.6690943479721907	-1.305157359700024	1.902276905850179	0.17126982856603862	0.44027716495090674	-0.6015514929549378	-0.7269808470463813	-1.6218606949352243	-1.4929660241006	1.6372755812919824	0.6461040309070577	2.3624063188820688	0.3961918302839299	0.6174854899036156	-1.2029188813721114	0.8915195538805859	1.7285760410165762	-0.8519785484285809	0.7513340943910309	1.2861865080589467	1.2932271169041405	1.1502899003944522	1.3885820634477373	-0.049110799446215186	0.7204761491296198	0.24754541605493632	1.3171496520165589	0.8393450755707157	-0.11107795824580984	-0.575433125145931	0.41633062366194623	0.6983705174709223	1.6733749958294155	-0.036086184345098346	-0.3496726169829867	-0.05648918786861722	0.0	-0.35646725851767097	0.4036587522687868	1.0170236160443098	-0.06580061113242767
1.0592337212409295	-1.5096193483046514	0.8005223937458579	-0.43371028881664114	1.928940284835492	1.180364630570498	-0.117196051252498	0.3402812313823719	0.35128418177867243	0.7105341851118897	-1.407281018957554	1.515459892230608	0.8153177280697133	-1.4788386834247436	-0.13805958205329172	-0.6942416462522666	-1.0768886098141286	-2.0457044153997814	1.4951525557884746	1.9573776846961355	2.4804172610984243	0.761192389142184	0.8488878763209315	-0.454802387469064	1.2594346582309737	2.3515906475509283	-0.06329057049230011	0.6702785317192322	0.7643516878039472	0.5354756133562049	1.3867097905140975	1.7524625567372438	0.49533021369271657	1.1837268123599678	0.12605303252807767	1.9749965562266092	1.6545519942827234	0.4219556404667786	-0.07857645418307653	0.432362613106134	0.5052677390669739	1.4358015751843685	0.34552628690225934	0.2728988991022772	-0.11807215744694056	0.0	0.6482567407982676	0.919509319858216	1.2930329069370021	0.3019350322885257
0.1482156956270912	-1.4266050405282429	0.1407596041101058	0.024033453698536586	1.3788545959940577	0.986266597680608	0.2424829555851434	0.234367221430094	0.04680077815363271	0.04746055359351893	-1.3339345012215533	0.24047277417023388	0.7102507881450834	-2.72456275931754	-0.22026493888911738	-0.872278843679242	-0.7043601804410914	-2.085461668365066	0.3862096394806815	2.4790553222609235	1.4360500912778054	0.5517915625645612	0.18392017264589236	0.0748825795135885	0.9416476109458691	1.9058244496269396	0.2460147860794267	0.08004636637927344	-0.3966474378105521	-0.7573516773879677	0.8363049458405846	1.361121455277603	0.26453724626835284	1.0353826214922506	-0.22561051510941665	1.7762594888791805	1.7787119057301826	0.47927498995211476	0.03755751928780208	-0.13061551289581014	-0.12063803922005237	0.5393161984093703	0.24236249482523564	0.2952276737742914	-0.48535748550960317	0.0	1.0034561309527164	0.8814125058055504	0.9062086317966617	0.2606337144684949
-0.7118911269058121	-1.3307545152629916	-0.5923747319997583	-0.23492707772740135	0.19073815700328645	-0.07179058084181167	0.18743254178559762	-0.21623550151170656	-0.5934492028141242	-0.8877046814805505	-1.1322379131874047	-1.2815957126183795	-0.015867850575796236	-2.590160972706414	-0.8788026433090932	-1.4110044853194794	-0.7276884805180561	-1.6790348161405027	-1.185118021292668	1.9805424974539443	-0.23671596679447846	-0.06618358446066165	-1.0726345140247937	0.11016806637741014	0.10159504118023739	0.6132392746977037	-0.0420834135308127	-0.69896392884519	-1.6504292362445896	-1.9665419513610107	-0.22160405741335795	0.3605057042366843	-0.6573433525192723	0.3729711154088701	-0.7372397262054559	0.7852274544199711	1.0524496447053202	0.05026248307528649	-0.47123203050744567	-1.063080343456895	-0.8818572334950198	-0.6275492141988489	-0.48370207448646985	-0.2484667355251519	-0.8907631857932146	0.0	0.499689260983323	0.20615832384315044	0.05641376510436714	-0.21945185370025172
-1.3231517820592924	-1.1938547104934876	-1.1191054836481222	-1.0030882352454866	-1.0235613525146368	-1.3390349004567634	-0.10605958399338353	-0.7736438882882615	-1.1689915912933377	-1.4937382444664917	-0.8941339644295428	-2.2343831352825188	-0.8335416341878235	-1.2122634764156164	-1.7348558496563924	-2.0710502878031454	-1.1130334856457957	-1.0982718749461204	-2.387762660306492	0.7553863877158623	-1.6707690661539758	-0.7339880221393985	-2.1832063950463114	-0.2991865224591996	-0.795335987531784	-0.8419738105017633	-0.702033543505267	-1.2536088989154848	-2.3632372268665707	-2.4515821263978594	-1.2337590343941414	-0.7695147199465833	-1.7200710070284448	-0.3855374477091156	-1.1529068188943368	-0.5340430062168542	-0.21727070063672388	-0.5898118685429163	-1.3856826957966706	-1.9068102772412512	-1.4183783242458048	-1.559221197232611	-1.544839248970586	-1.0047933184009175	-1.0247729071727012	0.0	-0.5864593222623542	-0.8281632245332332	-0.8097481673100844	-0.8219030917710052
-1.6283712747233552	-0.9060399879230788	-1.2700527970018118	-1.7327626508084153	-1.6715102161720143	-2.03200243147968	-0.2856926732571242	-1.1294016239624174	-1.3443870785026175	-1.3876605510150346	-0.6851586711810885	-2.1251264138102144	-1.1799879730006244	0.5222668835682729	-2.2279107783601977	-2.3603752343178703	-1.5669517027944948	-0.5933743013911736	-2.5675109508739107	-0.5560607082803393	-2.1948586892401516	-1.1030022011021972	-2.4587383659929705	-0.7981715328520268	-1.2616889368471607	-1.726891359215551	-1.2873487642312083	-1.3318788330442592	-2.1755424818780282	-1.953105034652061	-1.6976982660131863	-1.4793442011090523	-2.26360427112715	-0.745739462226893	-1.1867656614904565	-1.5769813280474811	-1.38395644654903	-1.0309543525862976	-2.1322416777167272	-2.2158376156914605	-1.4865278269373583	-1.901182306252421	-2.37293129203932	-1.5151984273627195	-0.7490483812607347	0.0	-1.6465735853141052	-1.7079993714424246	-1.2585286300504677	-1.087582363266909
-1.6628247893814214	-0.39573407569392205	-1.058511427833822	-1.8678978133801953	-1.5124265842129523	-1.7336133009359638	-0.06163386177348635	-1.0613971248118461	-1.0340006521057592	-0.6363115628717136	-0.4922286616993835	-1.0919484275063625	-0.825479893150918	1.5698599436114684	-1.9749081706685736	-1.8888087356031378	-1.7074848462700778	-0.2161660300079104	-1.6598667565989718	-1.3332278494338856	-1.7252888605352124	-1.0077737344123283	-1.72063826521864	-0.9624704734296653	-1.0825562916603741	-1.6817506817427326	-1.3945543258543225	-0.9749385502655712	-1.2082863298289093	-0.7760639777818242	-1.4462189852611933	-1.4635361572175452	-1.9349297921694284	-0.4477378057639867	-0.7320699438125199	-1.9374081496355562	-1.8067146735227797	-0.9693306800519271	-2.1552742117897687	-1.8181020685499667	-1.0626344358194353	-1.620273433137911	-2.4690092280325695	-1.4865554528748357	-0.1839724615504443	0.0	-2.097647751758454	-1.9728386785928362	-1.107781423318442	-0.7307984442446268
-1.4844689382598302	0.2841729187246223	-0.6584942660985289	-1.1892427512635038	-0.7560320481882056	-0.6434393570519246	0.5860161280531924	-0.5612559755933055	-0.42371643063278014	0.31197899356381087	-0.23336749849541896	0.18393616108436744	0.005764094453836306	1.417481828816482	-1.017637687625794	-0.6795463595107621	-1.310288904309964	0.17678625174407808	-0.23272835371887451	-1.3052656754540304	-0.7679274410467994	-0.5111859096769253	-0.41784939774124213	-0.5950239806134658	-0.4363391831795337	-0.8849089709903075	-0.9081000788396734	-0.4546305317626231	0.011799651726520937	0.3760277512572631	-0.7160907388788605	-0.8365927335110649	-0.886280650350475	0.35931819134133847	0.026748945222545742	-1.6138194769797565	-1.213376985244524	-0.38656482498390365	-1.3013396217608904	-0.9123477558155717	-0.3289022118825502	-0.9887373273307033	-1.720299934579301	-0.9455026761223195	0.3862595297452022	0.0	-1.716279005331566	-1.4864983244409269	-0.5033002278870775	0.14686208519118843
-1.151078740935916	0.9660750732341131	-0.30590324460431206	0.04888999156416587	0.11352182968457802	0.5712951400198238	1.3743500786263065	0.14747981480361907	0.17149744043869872	0.9341772215121946	0.17168569799568162	0.9054533242014221	0.8202589207311501	0.39006262128193464	0.20624575522202634	0.7955054316318855	-0.4689247628048845	0.7549030632777799	0.8749769350942364	-0.6513976210775335	-0.04596249407607166	0.18365428960580177	0.6821452923229019	0.12578420182452352	0.23469767985222795	0.12075133687172447	-0.06883907231045136	-0.07605236161277974	0.8585886540910513	0.8187296711871689	0.031964997096833994	-0.06350219687617364	0.3594186693073464	1.2005244742104944	0.6912469715280088	-0.9599461380305333	0.138138475356825	0.445494728730065	0.05132322944865356	0.05724928941709067	0.43232229488315305	-0.4072860627834435	-0.47092619636668237	-0.18830180023347334	0.714483768190417	0.0	-0.7429343846540233	-0.517791112773365	0.1969705661023751	1.0914732506778122
-0.7485577579067241	1.4575484578709719	-0.17957223264014924	1.2784948626154058	0.6507534904864289	1.213273522376748	1.8867379094280805	0.7240748043645666	0.5098961933393973	0.9619684542276481	0.7165918298154829	0.6485719316451991	1.194493467231032	-0.6271965093056859	1.1414036451208829	1.8879262867388569	0.4447479114154327	1.519963091213777	1.0791000239775048	0.16695280695317796	-0.018007132136156356	0.8718303935074732	1.0078155576942016	0.7592316415515766	0.5154811465580175	0.7957100461390253	0.6809669467658451	0.01315640776381278	0.9549745591458075	0.2944042082497363	0.4142113095849792	0.3162082733247514	1.257125697064939	1.5683480039539186	0.8794424898834619	-0.4270509444425122	1.5977269181741593	1.134158121144225	1.2126571509923845	0.6623821223132031	0.9693799434259269	-0.18160915079597326	0.6948628191840387	0.4227481097395717	0.7488411034835649	0.0	0.29614099905652297	0.4190734327625027	0.640498914586284	1.56185181401223
-0.41363782097470414	1.6406817730956025	-0.32401187968671	1.966896842888471	0.6889469410633552	0.9881596569242542	1.832121240611935	0.9000685119374342	0.5504519588252158	0.5179567648834231	1.2704010364161837	-0.39923194531947265	1.027830803992868	-0.8435255687378435	1.4480821974374547	2.1612298487076105	1.0032645054091953	2.2465370071228916	0.39172156655754325	0.7111653514475782	-0.6097656206635105	1.431442668538414	0.5432379388182759	0.9061072926311918	0.2767309420428255	0.910248806567464	0.9762980435046266	-0.11558761772104333	0.3560554202350383	-0.8844118372541869	0.3463424800041076	0.009074890839266183	1.5509172234051514	1.2364318045204867	0.4639286334221047	-0.2785399618097337	2.474053607556592	1.397628937041518	1.6050798881665809	0.7195044809780228	1.1541959973091165	-0.379813523748309	1.301991780731064	0.6703625043452772	0.6400174683752414	0.0	0.9196449332543728	0.8593025198785096	0.6594038324676935	1.2566142584742008
-0.2939981543408726	1.5147730052707749	-0.64699357635575	1.9238335689230592	0.36987712615551804	0.1580795465726727	1.2205347861259523	0.6315097180700708	0.43228373715353363	-0.011879045057960759	1.6205382302970421	-1.5898608900538496	0.5523146451858295	-0.12334169979303468	1.1707263768282927	1.6268151225504484	0.9866564724346826	2.6100774270430547	-0.6387700166590574	0.8038358744445454	-1.3184536377848413	1.8094636040511038	-0.2074109849905651	0.4929595454376416	-0.26654198326377954	0.6040111045298969	0.7493586780178325	-0.2628769544273376	-0.528341088237828	-2.0377694007434886	0.05103737892393445	-0.8554823770131416	1.3504341879815673	0.3908967724830143	-0.3407097148746095	-0.46239555059210113	2.3880759377626624	1.212591223591922	1.109652481522359	0.35054240992524927	1.0071016200920917	-0.8357488292865252	1.2326191808398985	0.5670016941940526	0.6060510811309412	0.0	0.9576434241916489	0.6326455359911791	0.31574000356454196	0.298044937027324
-0.45114068722127737	1.1676295184095857	-0.9824544433736866	1.3705879655738453	-0.018970031642612743	-0.6633792408357116	0.3412152163940767	0.11795613776378598	0.3390393154194798	-0.25839975077973054	1.5800368513099317	-2.2360297668174023	0.12623032539004	0.9424984210497538	0.6490842114909492	0.679652732035669	0.512564883032051	2.4113250951758127	-1.3277048105436535	0.5631025430371296	-1.5879061875470073	1.9521203863782515	-0.6046314885609471	-0.1658287628147801	-0.7250230433557897	0.2012523162948767	0.24935153733376944	-0.26411502924101427	-1.2030491610184157	-2.528611650758939	-0.13541263099395917	-1.7957103986397598	0.9615402708961054	-0.5005791654611477	-1.103214323581958	-0.7058379469851518	1.4313421836369007	0.7937581364323933	0.11085272255437781	-0.14114262675323958	0.6594708138312151	-1.272032412250738	0.7273383640188451	0.28190222734687487	0.7660060675739433	0.0	0.596967652215714	-0.08119043706809394	-0.18552545175295077	-0.837562947648426
-0.7800880415187829	0.7127737760791646	-1.1777130300678829	0.7439004138179071	-0.2585862600202073	-0.9187697282631294	-0.4310337509456372	-0.3259633107164847	0.356504883644095	-0.10052864396398228	1.100274786727553	-2.018802039727798	-0.017695355686103618	1.4934969524213622	0.26020419768284053	-0.19234136717937023	-0.05103850173868746	1.7304637597555335	-1.3057199690306378	0.24556118155743964	-1.1803674844999845	1.7699668567019164	-0.32069579520168406	-0.5768577887826316	-0.8072948816609117	-0.05140135347786817	-0.14255830853884116	-0.10429058688764808	-1.3703118550639712	-2.119907309241346	-0.011047383433482378	-2.2539207559277763	0.6331610645647594	-0.9869032373492228	-1.4350260579984264	-0.7406949569286236	0.06386437876280726	0.4348599684948846	-0.7732031989459788	-0.47639050572738034	0.281563104103981	-1.4554233917757544	0.17497409998829327	-0.008682276161379385	1.0660216296219942	0.0	0.20566923966499362	-0.89575207130992	-0.6351703884272661	-1.5933167828633585
-1.029466660676231	0.24338706843416733	-1.1587634925799835	0.38910466100864755	-0.31260223817029403	-0.4443178940525688	-0.8588400968589225	-0.46499897211349145	0.4256774772747713	0.2990544319387522	0.3231503278424168	-1.1289388135117477	0.10805618327054847	1.043559982444412	0.1838849035190433	-0.6989196577525227	-0.32744974331372273	0.8945448976612009	-0.7149534292382396	0.035766211128749455	-0.3002185030696658	1.1931614639267256	0.46334035979867483	-0.4047775137377781	-0.5048002574026494	-0.12981422682863908	-0.1701346427919871	0.08859057410675147	-1.0572244690385808	-1.0684549834630703	0.36104100978886744	-1.9176522164465801	0.4170840139750085	-0.8988971874588548	-1.2162615181598402	-0.4887274308280175	-1.1560186475098435	0.3257506341953613	-1.0786825878282935	-0.5453845496434099	0.008051031257013517	-1.2974178679174815	-0.13678643319385164	-0.22657030817176116	1.339798795995251	0.0	0.07726383751029241	-1.4459791481966793	-0.9169081953973892	-1.6379017533041103
-0.9382000864813312	-0.17440649956434512	-0.9465700066183993	0.3622497479332407	-0.2854726644259925	0.4669455565896165	-0.9421289772081242	-0.27859724133639563	0.4157528572466748	0.6509285568065419	-0.46230271040032245	-0.08454080525123353	0.316094156335373	-0.15714454851728957	0.3436222212992788	-0.8388999098076606	-0.1619624134168418	0.27812325331570864	-0.03874988114509679	-0.06299144245627923	0.5822338598406132	0.28342662903694466	1.2263995612876901	0.296377124853045	-0.06928680393266244	-0.1782086982233493	0.14447084229294468	0.1536906936389024	-0.5329190434732752	0.07540307311756388	0.7181839384063774	-0.8999632443381945	0.22213397720505587	-0.41565010382204104	-0.644856721069316	-0.08395357545285903	-1.83709335493305	0.4624163239463824	-0.7420971576350042	-0.41144671096578456	-0.11100379640125684	-0.8626401960845121	-0.13993175672764754	-0.3845174458509506	1.4396333120336648	0.0	0.2675825063076969	-1.5540434656627897	-1.0196990395220122	-1.0241505420287011
-0.4098545556870206	-0.4858873222697411	-0.6262113428591634	0.4665249956489901	-0.2886721255633269	1.2878392628063748	-0.8426035810929068	0.04781405801452256	0.25180650220393025	0.7553792720871451	-0.9428882504605712	0.6189442568433312	0.4181617128048701	-1.3007555263136956	0.5318362744131455	-0.7672542395509266	0.30908395316838044	0.07730676360354824	0.28361247071691764	-0.1752353668460709	1.0518105925064922	-0.7001990419578838	1.4931724599110276	1.1170314027049317	0.18863582437890156	-0.33191667808175696	0.5460120119733972	0.024660660420531014	-0.0967156565584095	0.8103195551000832	0.798744939042715	0.323371731118878	-0.019456700172177925	0.09155130281439189	-0.08505190681226985	0.26059471273515866	-1.8799713753172391	0.6916112903395131	-0.0626064673141727	-0.20159022312638528	-0.11608764455856585	-0.3062441302078858	0.07132566447223444	-0.4981402312490775	1.32798949211805	0.0	0.6112269701301971	-1.2523507321481457	-0.9874120382528794	-0.11996742781586615
0.3991980806181255	-0.6425172761680118	-0.2929134662893627	0.4684480039572568	-0.3340123773803153	1.5963772273925136	-0.7127500394133682	0.2629053695007525	-0.00459102850913809	0.6225382320609676	-0.9250038520430754	0.7831881980768608	0.3572115880191519	-1.6051696794890382	0.5957755612801312	-0.5891785452902906	0.783994758298734	0.21320345896829637	0.16614530705935318	-0.40245828101015485	0.9836951229926172	-1.371104517540641	1.1498924727727398	1.5642857690114322	0.129094907045535	-0.5747814213845134	0.7436741327867489	-0.21483881743609104	0.11173337248246103	0.9484620410966147	0.5292851910854777	1.1805842427054358	-0.2366778967659284	0.3137579030924289	0.17607642442906768	0.4227062065383792	-1.4352881498154655	0.8381850088064283	0.5561891361348625	0.013422218256633658	-0.0994014078323928	0.20841539134681936	0.37976252405726757	-0.5118056509128476	1.0655612881622492	0.0	0.8735876447387205	-0.690552839341105	-0.8612836226416534	0.6280904278035704
1.1528686746899846	-0.6217377279571534	-0.0053161767834329155	0.30993190049206243	-0.3323558936816472	1.3098270935065168	-0.5730702479192562	0.22117610331527243	-0.18362829151631807	0.42933015710325145	-0.42768075522952803	0.5475241759391839	0.2099710229413362	-0.8769851421064808	0.5352429429962076	-0.2715907155553107	1.0146684418441647	0.42309666826432896	-0.10484230470417925	-0.705808049466016	0.5553028465474287	-1.4133317044622404	0.4799858846468182	1.3817370901645396	-0.12165659614275484	-0.7427556256526123	0.613169689736384	-0.37912047015245387	0.16365758807808745	0.6587088607662138	0.07143213797925875	1.318786095094967	-0.2597833984899126	0.18220377175409083	0.09984560029323276	0.4459131077294616	-0.7684057138117562	0.8169417582839366	0.8800047911600056	0.2565480418276606	-0.1401915884329943	0.5692334436544528	0.7281713207612673	-0.31396281133507314	0.7260536428067342	0.0	0.9135560700918655	-0.02117309218452038	-0.6560708447787477	0.9461474830239589
1.5322515983604004	-0.45464707845858915	0.2324120770336361	0.1485593853621792	-0.18275100245706088	0.6851298624124472	-0.3310928403313628	-0.02949406727668659	-0.12281838967734568	0.369776741100414	0.323229673452947	0.21573221379804672	0.08802304010845514	0.3505893706805448	0.4531923015315629	0.25935273548574683	0.9614855295406222	0.4616268696451225	-0.13038358696533087	-0.915249302861145	0.07148761991844695	-0.791318569027699	-0.07222426905832853	0.7000078804576633	-0.2708608517283831	-0.6588767471572335	0.26456556569060113	-0.29308306496875147	0.24212108066131413	0.3001743050837363	-0.2913054923693127	0.7865926274428449	0.02174842366753401	-0.13420946164749548	-0.1127049426242195	0.47499548774727796	-0.1295780744672331	0.6582715693873323	0.9445799339707625	0.5844792480960641	-0.2496068218819844	0.7384148415862422	1.0855609075032306	0.1651201582013724	0.3288586905182534	0.0	0.7494625011225302	0.6542785025503335	-0.37154092075380524	0.8536445857592858
1.4260368941188173	-0.2300575568896356	0.45459296304411523	0.2029541591331104	0.13131377029344787	0.11862349964332303	0.08536521923295146	-0.29631872833466716	0.2156494260683134	0.5203373979548724	0.9998689697873816	0.026654218264968766	0.040373621000753916	1.1986188211917075	0.42518847670083293	0.9411579047146954	0.7846003669023237	0.26084728029125415	0.276496772346779	-0.8532310541656793	-0.2404669047780375	0.18121275129154643	-0.21242379394505495	-0.07345337912277966	-0.07639161655540938	-0.28218008721809174	-0.05731903544963559	0.10473361917585579	0.48061774777470817	0.18082843247531472	-0.336210718977621	-0.015811375533094772	0.5257196997506832	-0.38262757858456764	-0.19109766864757646	0.6196065391839252	0.3156611005553609	0.44910687012229356	0.9429886234272286	0.9956665904551287	-0.35949962202208197	0.7482009034673707	1.3587369075121445	0.8563322416022798	-0.1428821676332754	0.0	0.5082682971098483	1.266217054643686	-0.013662207227368155	0.599406941041902
0.9837429303274863	-0.06002611930727731	0.6955685189913927	0.5379891470499389	0.5164310299328314	-0.10510249409803166	0.603171437227539	-0.3820414796669156	0.7103438572763202	0.8097941121963116	1.3265991509944661	0.03251331720741711	0.039773309826008026	1.0639851159384028	0.41290040403863854	1.5034669147783977	0.6951218269761552	-0.061311025644195126	0.9468248257656894	-0.47265768657122686	-0.3227594539192873	0.9878784167947109	0.04195769633523923	-0.5345160362279306	0.47322868017566405	0.24919150504876056	-0.15287468375915025	0.7259063233643884	0.856844884305492	0.3941727746591818	-0.026832459569586922	-0.5829371716885606	0.9930348319254871	-0.4060910792498464	-0.0018046394462306332	0.8626192339187788	0.5025005848511219	0.2504556479949971	1.019519529003512	1.3924227207979978	-0.3656978265609111	0.6812170317559479	1.369424074900375	1.545397720202696	-0.6577344005059	0.0	0.3214769838364857	1.7357206806727248	0.3967017174079072	0.4726182099417605
0.49728630699409804	-0.02463188750658292	0.9505551611671821	0.97215131379274	0.8272245041907559	0.04043606895485895	1.0033700739058902	-0.21462442768733175	1.151454444508074	1.0917127070167683	1.2071658033685428	0.13911538214318547	0.04716476750274875	0.03788370265953814	0.2983164251461003	1.6014617408695089	0.7857704701211462	-0.3346466161187511	1.4869353931693319	0.09729047534532478	-0.2375573313884228	1.2015144528439867	0.4358062711494756	-0.5335020452714713	1.1371988176097907	0.709260302491143	0.0061694073061233645	1.3719055892569934	1.2077655400170577	0.8080852892558871	0.4900760285931056	-0.5978963561458372	1.154240945337258	-0.2271015863347698	0.35192159954606106	1.0827953421821475	0.4616295394428453	0.05836660548344258	1.1437175179973027	1.6323634473246433	-0.20076860585092332	0.6386444695381687	0.9579306332168241	1.9785299244113725	-1.075948873152229	0.0	0.25126761225419075	1.969948963815679	0.827227747199132	0.6140422581611391
0.1990522250878658	-0.13324264778895303	1.1588810999748527	1.1904241683409742	0.9541456307709255	0.3482455809077026	1.0594596735235302	0.11894223535630843	1.364776108391865	1.2443103700468578	0.7595959147556414	0.23405030701068108	0.07570423679526855	-1.1686859445114928	0.005720368245117726	1.0728260479915412	0.9635172451718671	-0.49596454233680337	1.5685356530420818	0.6288816022709963	-0.060419164669353785	0.74097664576952	0.6922657035668182	-0.23505666284759089	1.5671584388162203	0.9322517533304009	0.28466875704427175	1.817381036766824	1.343360311450335	1.1746797210033557	0.9909458450437848	-0.1021027939040473	0.9213679842222103	0.0017965549932730414	0.6000298386212517	1.1626254237288909	0.3059645175049838	-0.16976321822767057	1.1553495938142608	1.6273143530258938	0.11174523758916025	0.6965007178907311	0.14825295860737156	2.011522710953405	-1.1954739613242509	0.0	0.2849936556655024	1.9073216748408772	1.2346192060830128	0.9383117984831574
0.12197588973209406	-0.3282195320268043	1.2235525233882178	0.9795222004381897	0.8728553756352281	0.5286275859060883	0.7121002791757376	0.44453844777134016	1.3031955319264292	1.2206478194844008	0.24045983176530442	0.2807815395473555	0.1816260213875239	-1.7275603485746371	-0.39899090242928437	0.11277023295730931	1.0226566720222936	-0.6433867867053181	1.1517681182225878	0.9342039508898745	0.17653512662478177	-0.07837858917929615	0.6918266696624642	0.030778423415394444	1.5162875393858726	0.902444077110512	0.5000151881165684	1.8930970657198154	1.1738077909139222	1.2718826205915434	1.296758419734335	0.5530869079698381	0.45374293582399283	0.12100925440866174	0.49194377835070646	1.0842574761543795	0.19340273636575875	-0.4560974122284294	0.9268420340549768	1.4079027134213755	0.46078011442618566	0.8612306444380717	-0.7719911641548189	1.694699015367843	-0.8954741747667426	0.0	0.3740462282701146	1.571494603273164	1.555672420599185	1.201382257495517
0.11640597522997326	-0.5244289385943697	1.0633763056590866	0.40053962369944196	0.628748502425487	0.380820292787215	0.14003024186085739	0.6146217648303406	1.0495104948028966	1.0311287391504356	-0.09989956682332665	0.312396010711801	0.3855959860672384	-1.2612451770482462	-0.7240480262778398	-0.7962095323728874	0.7943182985003517	-0.9413392304706188	0.483433867050787	0.9606232711840661	0.45646595874164037	-0.7415469490097842	0.4970795153586292	0.0019402900010758988	0.9779669248878681	0.7261137501377555	0.5455652241421737	1.5402043315195113	0.7663356880869782	1.0006053151863554	1.332158155938647	0.9355775317341397	0.043284739501072714	0.06418289835549118	-0.02818483627848092	0.9326681281867025	0.25183308259979514	-0.7638558177476172	0.49984421482078023	1.1004464149374185	0.7097315565309571	1.0502812636121501	-1.3609351938155478	1.2301981726055364	-0.2709267586161127	0.0	0.46762699082595693	1.079408847563575	1.7038949885334318	1.160220382682545
-0.0008989822569921982	-0.6520796046247939	0.6738870387996987	-0.24120476757553264	0.2866923119474481	-0.1062063486769089	-0.3398480871998468	0.5810943441545348	0.7408146879206433	0.7018877083466613	-0.14966100943826233	0.3584171166099848	0.6038647195963162	-0.080480557854441	-0.7784060480494333	-1.1789603058434008	0.26280605219280034	-1.4510494911088159	-0.10516638367263914	0.7804037257233596	0.7202715118985691	-0.854348423387144	0.2451447111810007	-0.36207342149756305	0.1772429311800856	0.5229733942844073	0.4311945100083488	0.8286922207989931	0.3039191414406	0.41373911472041003	1.109910293655169	0.7998889388533376	-0.09329430061388817	-0.12262817964674812	-0.7698880754824322	0.8082566713690971	0.49136411534813174	-1.0082944643338176	0.0823780811227331	0.8345644641531849	0.7759071556286886	1.1220559250054603	-1.2813049274114656	0.832395108600962	0.3668558777078244	0.0	0.5170632779618155	0.5861185615605301	1.595012723575661	0.7252496276786778
-0.28708965827265903	-0.6731861340963337	0.16154899623886576	-0.611837745016651	-0.10223425116352886	-0.7570574862462494	-0.48060964608590745	0.38854705236193277	0.4771931143151229	0.263175585803948	0.020178472839086286	0.3929405786730762	0.6718045852231571	1.0581541510157788	-0.51099471915635	-0.8826930410990125	-0.4238799518138527	-2.0228031769299215	-0.42678605443528744	0.49737338962319355	0.861650335193881	-0.37977686329399635	0.02699384946122649	-0.8921848789673813	-0.5620394767978207	0.33344226728081733	0.2289787493782897	-0.05757018412359693	-0.016500017822921903	-0.3065060164513254	0.6871260315521955	0.2321089660707423	0.04492966074174357	-0.33137476595052556	-1.395248638249425	0.7294236335058666	0.7662636115561128	-1.102145024834056	-0.08928384339954787	0.6558976728447674	0.6724798801405732	0.953673100193408	-0.535423889044575	0.5941894345191788	0.6603317961450447	0.0	0.4692149431060174	0.20379274085287244	1.2044906190157683	0.020623918198431554
-0.6257531130774827	-0.5698847307941715	-0.27799512427679796	-0.5861027917518835	-0.4930596466063037	-1.2950263244456195	-0.27263622558306033	0.11489029122536429	0.27933877459461975	-0.22245242641840424	0.22268204393261343	0.36017798051888683	0.4644992727326248	1.4847550074360816	-0.05099845050416131	-0.1759634782061644	-1.040158031253103	-2.3440447374308975	-0.5162884343041988	0.15559554153311408	0.7983371749988635	0.3602926302619436	-0.14417596186945522	-1.3469815138015955	-0.9813404381313389	0.11484239246263395	-0.010063583709724516	-0.8680464478090878	-0.07821841120107494	-0.902818007498588	0.14520469825216217	-0.4098973482495108	0.2751850967259714	-0.45763078567999743	-1.6004591656031166	0.6137666335099596	0.8391038555369446	-0.9958204607772857	0.08753615865317672	0.5131102776498149	0.4844409094486259	0.5278704702918252	0.505987260473581	0.4556698487455201	0.44724738678256565	0.0	0.2825926961647852	-0.044011347789081647	0.6239125374255334	-0.6735816471348465
-0.8222029251217075	-0.3299478520691262	-0.44051958495265214	-0.322746459312234	-0.8215552259876652	-1.4621529280594674	0.054241478488406075	-0.17975282620526944	0.11448008380891686	-0.6352495206082148	0.28712039834940567	0.24999318100759446	0.024300936712203895	1.0579645436227678	0.3841748051772731	0.45174055093782073	-1.3954480894033117	-2.123558253864458	-0.5184436436576543	-0.27367308412398395	0.5577244440081757	0.909356155018958	-0.2744613380896005	-1.5582949419004564	-0.9894236928015127	-0.18102966070558776	-0.287729103174383	-1.3621006161313771	0.11812925560321534	-1.1241533368756125	-0.39916768232785377	-0.7184335338753899	0.40257158281204436	-0.4378054890735627	-1.2700755638030268	0.358184921585116	0.5333317611846574	-0.6856884996509339	0.521053433904223	0.32677206726685326	0.2986782699807884	-0.028866383362879132	1.3267620871706072	0.2917926823968042	-0.10172485610002353	0.0	-0.02865300187560678	-0.20006466880024398	0.06371452007429032	-1.0581635719783038
-0.7595997800140637	0.04438770817593056	-0.21991381950751532	-0.1202644768627576	-1.0048744577200073	-1.129533077742269	0.19890728555901588	-0.45646136609751864	-0.04395055966743312	-0.828086104078763	0.16880316383167354	0.1403343520250028	-0.4213617802437538	0.21913402352432584	0.6407846432715144	0.6470924061683018	-1.4033194099011945	-1.2905887238650042	-0.5056440922796904	-0.8198464671541416	0.28563638388254176	0.9683169409922229	-0.32669997982674864	-1.4891017266417146	-0.6652513772718093	-0.5249799791180749	-0.614528441734595	-1.3978896949665056	0.47869460679764303	-0.8300403193267019	-0.7917878990841295	-0.48203332426701107	0.3868244022266347	-0.2558408684936415	-0.52317066573834	-0.04880471077416835	-0.11723917200346774	-0.1983891774004982	1.003977121085003	0.08025589010485223	0.14251858640250775	-0.49464740426949244	1.5982374404210287	0.043830242388809317	-0.570691703914511	0.0	-0.3609707256618774	-0.30701421431338793	-0.2272297391257908	-0.9557059561201077
-0.4889795695705539	0.505679861285299	0.3162496317227938	-0.16800673720669204	-0.985439746420062	-0.36276723004617956	0.007381962169468975	-0.6665499312178429	-0.17842025661477215	-0.7141583064817827	-0.03542422189437479	0.14842176849897085	-0.5943535179331595	-0.3534500458079042	0.7213160151952264	0.4401805477656413	-1.0861288676521372	-0.0723900442916436	-0.3972547878656615	-1.4219863296758606	0.14674505894622558	0.5609455516955482	-0.23533437983465924	-1.1944934624875332	-0.18872135876850984	-0.798879344991351	-0.9400985983431035	-0.9975753874110079	0.8701371708425597	-0.0855750233732956	-0.88868320926081	0.19201601691418443	0.36608297898755815	0.05580769305795916	0.35819390345390983	-0.4813188500654344	-0.8360894885928858	0.4189075822773295	1.3601652172272478	-0.1455541682738105	-0.022068483367726217	-0.6710731483288817	1.3863690982127213	-0.21344580353565076	-0.5762371346874977	0.0	-0.5474669456223017	-0.35708420047037315	-0.09688124910953488	-0.3877354539186344
-0.18223696004365586	0.9410488336570708	0.9339709148534123	-0.3914417308338412	-0.7862286254129142	0.5845803928116112	-0.4160702480197656	-0.7346249259137541	-0.24151467174984467	-0.3525543013083262	-0.17269752133191313	0.3185316436392929	-0.37133319309233054	-0.22678042157276349	0.7488228560592451	0.19451288639066827	-0.5430979421741949	1.105828725761365	-0.055853749056651206	-1.9041559010675047	0.18597132468164368	-0.023414001103526583	0.0070259832393541315	-0.7511448894622614	0.24556673747240051	-0.8681176106944294	-1.1359374993771065	-0.3488572913938673	1.167426826703794	0.8150690939397043	-0.6454179399457737	0.9472762098337169	0.5183173852868971	0.4078875433833018	1.0650536946612195	-0.7444555723328106	-1.2380882568876066	1.084614050687789	1.5406128258094203	-0.22603203499074795	-0.24539388418666128	-0.5040590820545144	1.0769102103919332	-0.3250187052635247	-0.05143524715273527	0.0	-0.4528351701712187	-0.30291907429248677	0.40027218418063176	0.44110313995107797
0.011815632459282391	1.1985371283000252	1.3352280910513374	-0.5170627153184402	-0.5211621779231008	1.3613179991180873	-0.7848538250473772	-0.5900213080713068	-0.20510830805234193	0.04706905334948834	-0.15579854304554622	0.5450736414321977	0.0941318978717142	0.5072425445252703	0.8398998685360014	0.29848819926330955	0.08063284029812602	1.8368810244828113	0.5261885635085424	-2.0527773067207353	0.27192313826157133	-0.4484585352737925	0.28229301567990905	-0.22581485616798322	0.49129080623322274	-0.6780770989464129	-1.0639361268532963	0.27258198601923167	1.281865398942201	1.44815024041954	-0.1831662118658901	1.3914893064780922	0.8771564690823417	0.6579060533341478	1.389119256634355	-0.710370371573375	-1.0630584120159525	1.6623767667889775	1.6021784895306008	-0.09413796230606801	-0.5221345348969021	-0.12604811967817428	1.0660235124441386	-0.1889362119934074	0.6718897072493899	0.0	-0.08207776002649594	-0.11958506619970806	1.001528810443602	1.2351590163749382
0.0902607763286065	1.1631922108888388	1.312393694473276	-0.30754386369376346	-0.33236454717026354	1.6710290447266545	-0.8375621228182494	-0.2305258624819566	-0.09740052330376013	0.22863047731994773	-0.029670486699253346	0.6175195329130618	0.44341255948289127	1.330322519778762	0.9970179305480974	0.8374835003512441	0.6147379256230993	1.9294095674036122	1.126505225725229	-1.7520621280510966	0.1914387936255822	-0.5464052288156819	0.38927691745619775	0.3039742232667402	0.4820712025368022	-0.2948780964891642	-0.6854637863226438	0.6304727701411781	1.1774960213045784	1.4677587261366463	0.2400406345929646	1.32204187469328	1.2614168334082698	0.6561644472583964	1.2906976465041955	-0.4162501561599233	-0.35810977918511083	1.9739956907786063	1.6046826782537447	0.19274991934626254	-0.766061915917622	0.21704227672420714	1.441948263579136	0.1370318706684694	1.0612898491716647	0.0	0.3833106900045343	0.14027850641436515	1.364420218094313	1.7287013325933196
0.19609597661933542	0.8397186661957771	0.8721729670212964	0.22123328729687977	-0.2881018439299018	1.421951545234416	-0.5286703752587804	0.2386043232487479	0.007884930280092432	0.045084742639503905	0.0681514447361733	0.3789605234045189	0.3505164249346748	1.678002578494795	1.1117944907659574	1.5037827288327181	0.8946196024973856	1.4731186000699106	1.3946917132080277	-1.0846290070914772	-0.1589411746844132	-0.38649470088523785	0.19262187374638812	0.7244275923204601	0.2417589523838997	0.14116897916592383	-0.12067933600948709	0.6399294974136345	0.8859875364510377	0.8196152202979323	0.3639448275603557	0.8308786139494796	1.3895858200955045	0.3337630915129352	0.8935299001467011	-0.04383896557000838	0.5238104444852771	1.8683322168296015	1.5280253328916256	0.4776517438631134	-0.8532123151946193	0.3157965307355026	1.898982629107288	0.44591012313273587	0.742485921176926	0.0	0.6702311390020331	0.3550013300433378	1.2600077804666516	1.7826613775584248
0.49119575292944084	0.37823597888696	0.2514712034038826	0.7809217240378993	-0.31909702746574076	0.7888377612188443	-0.0690349030217966	0.6390619985109405	0.043887411366955564	-0.44294539266849453	0.023798639591216097	-0.1141785013728793	-0.2344909379999203	1.321116627705516	1.0741663050438925	1.8197920209101377	0.8191813181023313	0.7492348037683397	1.1045089808916138	-0.3221982642519798	-0.6344054574761052	-0.1726663128883338	-0.23277897044418108	0.9092573218403699	-0.12220998951409558	0.5072339166799373	0.4020768348547294	0.39990464348348426	0.5134605421297163	-0.17821605169728824	0.09110784797555255	0.23391376397645583	1.0996151632182842	-0.21924988887637742	0.421218647570064	0.20761009677141307	1.1240612106715075	1.3194585329649249	1.2870294660034647	0.6056627000077601	-0.7062901367982226	0.13022274548211582	1.9586941929958277	0.5118631882887335	-0.22552451171052187	0.0	0.5810937530042601	0.4107912506454241	0.7124288760123455	1.4209281730742418
0.9997870652380401	0.008463971530896744	-0.19862690547661793	1.0155043914186321	-0.254273209999945	0.13224431362997374	0.20877295991555614	0.820432447065104	0.0013436917826115597	-1.0023375458832648	-0.1507435002436275	-0.5682288040157786	-1.0173115550800758	0.49155381269359183	0.8889867643983222	1.5064285683224141	0.41611465125589364	0.060952577885316675	0.3650190777759254	0.1980269642960603	-0.8877492287044101	-0.0708184815379772	-0.5963330789635409	0.7950632479984202	-0.4502720334361794	0.7566157061275451	0.6821642557102585	0.1254610246529795	0.21848285066214113	-0.9703756394006509	-0.4344547738600957	-0.12385969651615229	0.5010094628187741	-0.7582493040061314	0.10171744394370846	0.2576058652323886	1.1540178687087101	0.48516881477218116	0.8304363048843838	0.5259465226361217	-0.35948576618428596	-0.1832913921561978	1.3433634976054434	0.24968459642134583	-1.3580351652103935	0.0	0.13282367040347548	0.2903625970048979	-0.009908143616572003	0.7983207997112439
1.5467112998863959	-0.08933928336998623	-0.20800399664934324	0.7767265443535045	0.05473313086450685	-0.19958591946405282	0.0648435162062823	0.7615578780452974	-0.06647661120886048	-1.3776960098023325	-0.3142316619058437	-0.6143312261443222	-1.5320156908558449	-0.3077015996831317	0.6910702413694902	0.7117986733582778	-0.13630866688317253	-0.40458960611877925	-0.3930773993894658	0.2427724363388593	-0.5994054873001692	-0.10294743597500199	-0.5655017249632057	0.44989225490603874	-0.5916483885058095	0.8986495983110457	0.6715233528826869	0.019320518986846755	0.14903268361371727	-1.0663525527631543	-0.9052120337896775	-0.06642971510180111	-0.0717614050061804	-1.0009961067128446	0.07081677383960484	0.18371316072289667	0.665200634084506	-0.33632784619410927	0.23088640780941647	0.31577773937218057	0.045391307537751065	-0.373073863278714	0.22438790192224647	-0.2145836070511291	-2.042877658847986	0.0	-0.43694587735297535	0.09838182668373133	-0.5541156162192884	0.12056596121278498
1.84548971022484	0.10360664718375029	0.2456233620704553	0.253135356623177	0.6045232491833061	-0.07830024825081026	-0.4967515794825966	0.5943113476284425	-0.09209315441523133	-1.4498273142126346	-0.3030209854946983	-0.0656834955483602	-1.4469708041198501	-0.6497449195528405	0.6344347703298282	-0.08185049033267101	-0.5709358784420209	-0.6118003154106307	-0.6798661122822702	-0.196995850080219	0.25926683362374947	-0.1752699422935296	-0.014003405111908108	0.06588920815270599	-0.47667328132905507	0.9270044877058706	0.49407285050770994	0.1591303527771958	0.35750616743587865	-0.33890348714192825	-1.0453336109379627	0.32756665916816413	-0.2857968362832202	-0.8019128092469445	0.31006311046132723	0.13459072409594308	0.0009073920727514461	-0.85145859459176	-0.32591180009883863	0.1090652453975794	0.33244108322058463	-0.25785136646352286	-0.8503218180203221	-0.6188198302569208	-1.932913520725231	0.0	-0.8132322685301152	-0.007107606857808722	-0.6958907765961871	-0.44494092529853496
1.6792354499120967	0.42857835256784443	0.9010249301318127	-0.1574204213089987	1.205604973364201	0.3198559531829239	-1.2296650286517292	0.5222234969540828	-0.05795452158583033	-1.2865468331110157	-0.07172569832684714	0.909139182631606	-0.7932948226453972	-0.441708267795601	0.7435200852573635	-0.4089469849790963	-0.6612492216134396	-0.6185930196021538	-0.28683950622432536	-0.896836270325826	1.3299815702027336	-0.1933782274895624	0.8390189626618456	-0.1384292918068722	-0.16044035993531677	0.7734776340652704	0.34301453904516666	0.4651484484027421	0.7432960122453531	0.8734760775661666	-0.7916603415323225	0.7939508918618533	-0.05432696143062773	-0.26598887917941416	0.6527826313078949	0.1896883593225874	-0.4346039491664584	-0.9397465334650776	-0.6607842615514252	-0.012704363840307443	0.3876749602532565	0.15190908006784423	-1.3149555856221244	-0.7372605014591591	-1.165135611443666	0.0	-0.8038292839151451	0.06660277352433062	-0.46919655081537065	-0.8264293169333552
1.0479889129532884	0.6483089397331808	1.3436110525704745	-0.1435711649722662	1.5803664433976783	0.620302489387288	-1.7832546631923052	0.683771213060206	-0.022640495364273743	-1.0515614278280476	0.2435003251685084	1.8368324273323284	0.04832279066672202	0.06377789148528372	0.8587305755691208	-0.16478657260280735	-0.3441079213666023	-0.49273812415117085	0.5422239043894661	-1.4981141102359963	2.0378926267712734	-0.15255005118190962	1.5222293702828225	-0.0445873368221291	0.19804258163107877	0.3461109745361374	0.3340628548017275	0.7604658910375185	1.0728257173238498	1.9432160525947602	-0.3288055372108545	1.0557749458113597	0.38649292897681653	0.29503403178419935	0.8702647325212566	0.28336603326901844	-0.4297678794079785	-0.7331307905631357	-0.7397170002644371	-0.07906630700281708	0.21720356032405258	0.6581355971124102	-0.9820940555644475	-0.5297393948228837	-0.2551461281520365	0.0	-0.45587278493119987	0.26794783782939763	-0.12837387963138744	-1.0476192160303588
0.18052237162126553	0.6006306901247459	1.239186133419729	0.28006742529535356	1.5347183860203135	0.4943295703156972	-1.8787984155423272	1.054763925461599	-0.08232835052678764	-0.8486301832916685	0.40021595196209286	2.205549128128881	0.5990048605521785	0.4760992298048187	0.7421028521699273	0.3204954775038139	0.24871627759375112	-0.27051373156945313	1.250250234838794	-1.660352001362425	1.9393533358960906	-0.12422137304274021	1.5971226673262455	0.30382800020031697	0.42055248344648727	-0.3643196104255289	0.4286340033926373	0.87862127547992	1.0871732380800803	2.3156091182012317	0.05254773644590528	0.990916150191324	0.6358667487478318	0.5582939629925	0.8070795007551858	0.26053813115291063	-0.07298030507511397	-0.5381427989097638	-0.7133972343999373	-0.1908609637459303	-0.06363337879880512	1.0021373842945263	-0.19092385124307396	-0.16234629728348618	0.2597818469367799	0.0	-0.00420087112297883	0.4291460713727431	0.030821381955228315	-1.1738515262562756
-0.5935643383583774	0.30489637176560824	0.540729262574656	0.7789953969486216	1.0864379102051644	-0.11042814573505051	-1.4214962422019448	1.4595471828584106	-0.2913184280416574	-0.6311009922515538	0.22198770622824457	1.783122423576667	0.5991242662400439	0.5240565305457083	0.27802665211339894	0.5379791478891361	0.8781427398949044	0.02415186936764662	1.3352575631279326	-1.1969024520292093	1.0197923946742333	-0.1578973637300859	0.9473578349480221	0.7517331836763705	0.41231885896346143	-1.195403193690963	0.4874319626935029	0.7499073048575187	0.6488428596994434	1.8349280152136829	0.17387712579317657	0.6951803651337517	0.4148089152148474	0.41458679323234804	0.4924310189015299	0.023216418636748254	0.3464426953304441	-0.6346404469900669	-0.8096271001086529	-0.41392071550373827	-0.29491733040008156	1.0292023304151816	0.4082661206567849	0.11434226287687922	0.18150090075614864	0.0	0.31090880419897127	0.38999244906667924	-0.1291469524100947	-1.23847137689629
-1.0193433559899223	-0.05194114606461861	-0.45702209447351294	0.955015580271072	0.459628591095913	-0.9079344921383183	-0.5076031102687476	1.683357914807571	-0.600498988911533	-0.25569725981894514	-0.25350607348762855	0.7759724256174884	0.1726261387088579	0.1879956760640902	-0.38703008231722424	0.19392916336882365	1.3471249965116003	0.33691420077563905	0.6961322123474737	-0.14503261741517723	-0.2670489242235918	-0.196434150172618	-0.1301662709745729	1.1555680499909504	0.21846179718398134	-1.8315368527293046	0.41141436472588455	0.4209145513651193	-0.15759840886276466	0.8279718517299549	0.1011626047708797	0.4087937498106189	-0.2247704052116779	0.06069188077597916	0.14904701330355885	-0.3514696897983558	0.5574540720914394	-1.0756433700653556	-1.1478733897847966	-0.6939082613105556	-0.3463235672482285	0.7814079443771461	0.29153963749780293	0.14200301142749297	-0.2325962782912703	0.0	0.4207366176079231	0.13022327991401395	-0.5001644233596851	-1.1981016161703524
-1.0231287452786912	-0.24110992948726473	-1.2582490473959682	0.6620463312878528	-0.05108497358027034	-1.431095145528912	0.6425212274343496	1.6062195548644018	-0.8639170924994126	0.35942538362249876	-0.7652946844040852	-0.2834040223162148	-0.2716043796345813	-0.35336276937475086	-0.8932873726698561	-0.5573524168482841	1.606346492343669	0.5708351962642938	-0.2885775661902979	1.2453431546457812	-1.2572690744330903	-0.09429054565757143	-1.1007270229061519	1.4791402589904867	-0.0030662147632957507	-1.9467341549136543	0.2547240114897299	0.011368464790726203	-1.0404693171089023	-0.10833382461858425	0.08824498415440454	0.3567810426722275	-0.9211021563185908	-0.12212466594128475	0.07171718826282966	-0.6257071124057955	0.4843782467497101	-1.6251009822580544	-1.61675471705672	-0.8670073417851398	-0.1624380487795503	0.4602443588817194	-0.5805986015252049	-0.038887433455465886	-0.4726199327003437	0.0	0.4659042530400259	-0.1903279876978666	-0.8085076972436159	-0.9522174731224434
-0.6941475277922258	-0.1436639610399319	-1.430891609221307	0.13746977931494567	-0.2506521706300097	-1.3143092070969216	1.7664612504787058	1.2666111895883494	-0.9159690045011758	1.1053134723409606	-0.9794957133703021	-0.8521125927622945	-0.3251550593218227	-0.8834680422184406	-0.8960190720158863	-1.2199236789543524	1.7419501259188603	0.6286562119543464	-1.007560779866102	2.5941694795701045	-1.467652606782856	0.2614107843533364	-1.5146303123438865	1.7839533714886282	-0.07376860892967758	-1.3918057775117558	0.21163982651782892	-0.34935658885985854	-1.6359126379359175	-0.4764136116402371	0.36977278617024306	0.6030970484341123	-1.2404280279240647	0.16642012668232126	0.4330317756225605	-0.5507125818180855	0.26493317907551645	-1.887524995401709	-1.9197092316446702	-0.7673725853443283	0.230372357205164	0.29056666244395307	-1.7323030381045252	-0.22565008137088755	-0.15001620279768935	0.0	0.6652497602583177	-0.3218403842450465	-0.8037573509708903	-0.423711504455732
-0.17969276617728383	0.17590913535708205	-0.8467372018737167	-0.16150719141059228	-0.1311537033796664	-0.5199596147080611	2.621518568159473	0.8186478020674526	-0.6700054363744211	1.7034619877558084	-0.7037737274956188	-0.6917807871000777	0.15157067350340767	-1.2789455076898681	-0.3203489586721492	-1.3228230205171194	1.8614142008737664	0.482888734336803	-1.0180615068705532	3.5194967518763307	-0.863379870966254	0.8237017339500539	-1.2568326113947006	2.123970566160531	0.10948941017726194	-0.30042033401523044	0.47632571884369523	-0.5623248996950213	-1.6921733065632263	-0.16510823292154847	0.9607320322295403	1.0072891095720289	-0.9625931523522759	0.9191779464547775	1.1378342133702246	-0.04577752172558831	0.11785917970726918	-1.5563022993176634	-1.7723013671366459	-0.3543261900015697	0.7411494064815025	0.38263926810345156	-2.4883108370874623	-0.20308080276543353	0.7227043982040622	0.0	1.1158938588694558	-0.0882483621657839	-0.42633674726277576	0.34692837353391626
0.41273791005687305	0.5229317036475777	0.24342501057841961	0.09616441241730124	0.17385517671631773	0.6381055257389089	3.030463103534885	0.4251366293412485	-0.17197538656465966	1.8857041951430165	-0.018310934698733308	0.017413130624878197	0.9606930852814292	-1.5252171810331063	0.5487322340926806	-0.7704461562800913	1.9740819641029284	0.21777119171565673	-0.3234953325969242	3.773890478904778	0.16607642535110126	1.369067922772329	-0.5617218884438232	2.4387903807675135	0.5346209535530851	0.9656407373280055	1.0766257415332887	-0.5633509987932114	-1.1974513286373765	0.524889509236017	1.6214162087257498	1.3092660905174998	-0.21486373597452293	1.8021991866461056	1.836536394296931	0.7289594597359704	0.17627069534802706	-0.6224916848432297	-1.1165621304334485	0.23849772252644366	1.2398895835250197	0.6842251146122701	-2.4165626243236176	0.10282392694338979	1.739841755043243	0.0	1.6809561745504538	0.4882576946774766	0.15782818256817063	1.1616680320023138
1.0348517519720393	0.7124247668182503	1.3456355332294732	0.8435988809108034	0.5171639704940278	1.6860350667274056	2.928150014413799	0.16953713043360796	0.4267853006550111	1.6084293681730157	0.7704108633238174	0.8248542163339982	1.7300926713295055	-1.6378858166283414	1.2254519199007161	0.08721492262461146	1.9678969718096118	0.002104139949838668	0.6577856791185973	3.3408026351806503	1.0890914128197158	1.6279013866953138	0.1949035439903008	2.5473483839406557	1.104732735468974	2.003878513469312	1.8111070909019318	-0.3140346897030281	-0.3764131355762431	1.1172155849963845	2.024514295207377	1.2902126350327259	0.6304130085939708	2.3684340490267384	2.1136961070236855	1.4656540064611419	0.41303499889947476	0.5953601762724702	-0.19466923486068838	0.7754829842162918	1.590233182461913	1.0452417206636975	-1.5951320257484665	0.5754142435929944	2.3860603844897574	0.0	2.058890004380793	1.1896103583776145	0.6731572782739633	1.7244988494276816
1.642160717949443	0.6958678732704556	1.9910127414546528	1.6277878393572736	0.8384909834132018	2.265360534373205	2.4014099285671	0.04364697176733366	0.9576461172035872	1.1313666814588899	1.3229536951133172	1.3063337895074663	2.174581520725373	-1.584565198147695	1.3357601121483518	0.7159402719836491	1.7061522647102494	-3.4233996036399994e-05	1.3953818755292877	2.444508622097115	1.5661296480365372	1.4779395064067395	0.7577839191351489	2.2648000736753584	1.7005407553738014	2.571180991079663	2.3475202810829736	0.18934687782041817	0.44024878396837214	1.2838709151015018	2.0035587323753927	0.9111787578021642	1.2069240854649228	2.359687832076167	1.7470225594954338	1.902449178770163	0.6977883244066082	1.6256247134293567	0.58179486937372	1.0665898840324033	1.6957214611714	1.3354969370177032	-0.5303354658114543	0.993194111238135	2.3911545776264567	0.0	1.9917069141990986	1.7296764698406688	0.916047149014367	1.7866617762319035
2.1319367271493097	0.5866784305785667	1.979117771089108	1.9078352475259237	1.1584488463597333	2.3100103277744375	1.6839212582634193	0.0003168001806446279	1.3231652441338686	0.8766062548642823	1.473224820456624	1.307083214053621	2.2604168403446883	-1.2882825282387396	0.8672177180523533	0.7915538363520711	1.167230214998622	0.27188490061162773	1.5961558500019402	1.4550354688782454	1.6092776802159414	1.051889739892807	1.1149349934275203	1.5594610280556547	2.2191259525210567	2.669143241195294	2.422269948697626	0.8821276577394832	0.9918398850263804	1.0343450494531063	1.6902403858120356	0.34291218234011167	1.3672435942452168	1.8794465926920616	0.8683191671645071	1.9751973165308632	0.9171458982352868	2.1128900537590822	0.8856460609277219	1.0865591594388468	1.5524975022363738	1.5217803064638808	0.20283864982914385	1.1854717783326416	1.9063738727608783	0.0	1.4610254167719565	1.918646128000359	0.8770595769573546	1.301404137312855
2.345386716849515	0.5693225848507115	1.456123797219443	1.429470742219887	1.48029990156571	2.0178945333368183	1.0724070058941781	0.009467759536387139	1.5289505757907595	1.143973384194618	1.3060717645956228	0.9814202609891729	2.163187013566873	-0.712415928127085	0.1740440603019999	0.4300400294566854	0.5079354967124412	0.7294570344855481	1.3554697275907759	0.7206922669138592	1.4793185541511507	0.6605145614265019	1.40877226789061	0.6217156658700407	2.5644609283711235	2.4699566860054043	2.0032863410856283	1.601105457965766	1.2033873561218942	0.652896787847692	1.4228191029026451	-0.1349151410648425	1.2134886659712596	1.3051297661167371	-0.09362482771641721	1.816800370684624	1.0478616116563944	2.009305417862769	0.6789562936389655	0.9808143993240569	1.2772741959922385	1.6483159146633737	0.3414277690278717	1.1458257181323717	1.382595521395456	0.0	0.7239975751873448	1.753368190299869	0.7248958781898918	0.4893081059687458
2.1466244670687105	0.758241913737082	0.7904007582829115	0.40577008864455166	1.6959804923709398	1.6564055880468778	0.7810647721314405	0.06285878077009592	1.644985937778514	1.876227470807762	1.0595774999308536	0.6288930360129956	2.0702495378356986	0.05041327508797032	-0.27468347986189684	0.08263547278272566	-0.014956239112623011	1.174599918389088	1.0222898049478988	0.4084637088019473	1.4245620330249493	0.5675720081209301	1.7311486199897284	-0.22526522847463398	2.6173542481175285	2.150481452184115	1.3016541073614525	2.1006054508925462	1.1784160071197933	0.44872205411617117	1.4793941184525583	-0.3068176955072118	0.9484846559151867	0.9965669136115215	-0.6690956913674482	1.61177703243315	1.1263916280110198	1.5669108829921385	0.22777817562257904	0.9541018852470312	1.0730514042428376	1.744424575942295	0.07876094945217146	1.0252033683884878	1.2403954767772658	0.0	0.1555669261235774	1.3810440996040911	0.6709927722080111	-0.24513907209603822
1.5215417856989455	1.1049566400030422	0.33222067218065715	-0.6271574083148888	1.5958224260938376	1.3534402731683313	0.8119854533896564	0.12945022536406084	1.7321767812044695	2.649237836508546	0.9325142905528835	0.4626225168974025	1.993791667595776	0.773153737826054	-0.2300838246451447	0.17794146518625636	-0.21858638491446186	1.4025919832092562	0.9004933539011485	0.4403832523382415	1.4696652762208835	0.7735065447925132	1.9827006767342208	-0.7225368955938573	2.2393682537860182	1.7615529092077675	0.6243221583741406	2.1339009102205293	1.0871516469924776	0.5111190613149786	1.8309520436518054	-0.16099480959686494	0.684406968593849	1.0119407864597312	-0.6444413248607104	1.4261729113730135	1.1569540787385815	1.1426456798898024	-0.08354690489621933	1.1210186902398915	1.125311643356656	1.7435299453828503	-0.11061641281671149	1.013330300357264	1.563951891529686	0.0	0.004800825069170444	0.9760023270059685	0.8130909141179936	-0.5190794514592045
0.6162919096467585	1.4146204444999968	0.21079814539127734	-1.1757082156626588	0.9995630006241711	1.0249883971008031	0.9350572048147774	0.1171513747188346	1.7899918705152482	2.9133274450292515	0.9420137172532147	0.47497748796076084	1.7452452555682452	1.1960820254075342	0.15624776310212274	0.7809571408806264	-0.13506522696263196	1.3098286328491942	1.0172115505378907	0.5656832375334248	1.4084308778195047	0.9751727644647209	1.9168212470247685	-0.84024399864319	1.3399972685012507	1.2244041379787567	0.17234900826959218	1.5712664257415256	1.0329322297972285	0.6471689995063282	2.109327672561966	0.09484129501555928	0.36603130420093777	1.0461006818050296	-0.2027998971485671	1.151325992592178	1.057319462668631	0.9515742584860769	-0.011356904977388331	1.4220331239395048	1.4751670199094509	1.4911583687386532	0.17216486999482566	1.1938605489764953	2.029250247019918	0.0	0.23600480395153117	0.6262513867459367	1.0643753817316444	-0.19041499583884347
-0.3231875237620706	1.4567359794862214	0.28945461958864094	-1.1140093187607754	-0.07820411943449818	0.48151174033729777	0.8143754945834653	-0.10191653508545849	1.7594182048984253	2.335523518759486	0.9318486513247167	0.47823186042089266	1.0922212127086701	1.1723278503521795	0.43777349847966	1.5224618663200848	-0.006986046185568872	0.9458560388210776	1.122295007582551	0.5271188354546101	0.9909329716806395	0.7524048079433493	1.3354727225776934	-0.7860677708068032	-0.024091368294681045	0.445458646984214	-0.075437099177667	0.48855127558842154	0.9859521816011036	0.5388969397467536	1.8361891625980702	0.15777465259104512	-0.13813356100065688	0.6499282035851006	0.19243145292172928	0.6085014564357558	0.7075524566010324	0.9350837579641926	0.3893890048032605	1.6586460272989816	1.952091555790413	0.8496635266812999	0.9620855736887965	1.4729746982730103	2.112932168478956	0.0	0.5634227463706173	0.30792854071534387	1.2105741132442835	0.5407362613053659
-1.0754757823170862	1.0944637410933087	0.2919352979927067	-0.7413950542175544	-1.3589688874811174	-0.3789231973922433	0.2196595382079882	-0.6015218862112304	1.5714322899727493	1.0160498756223104	0.7140970280606942	0.2665611695945786	-0.023833683074575	0.7545640625313033	0.19221315210471204	1.8483667877626841	-0.13024760310089356	0.4830435582508254	0.9007725070242464	0.2181341408782908	0.14913361402887287	-0.13195040751777565	0.2801005398836884	-0.8466733533655035	-1.5948791288491528	-0.5486256668142997	-0.31859081622057733	-0.835949990068662	0.8210048077431358	-0.004302431261711448	0.7658017658458223	-0.17813607848857652	-0.864750813130855	-0.4169906670863736	0.10068612682445101	-0.2691228854238856	0.07057700531695814	0.8292181957730491	0.809107069144256	1.6165882171823767	2.229788799434881	-0.17342095038655056	1.8980238448445275	1.6271844836412945	1.4386127407561113	0.0	0.648644716461066	-0.04944977707152598	1.0492487248174998	1.2209517369873673
-1.5486977707808762	0.3530844963244307	0.0026860207781146885	-0.5419325511913026	-2.4024630484159757	-1.4436589392340884	-0.8087912776487682	-1.3122518546975783	1.1993982628839042	-0.5661154057885082	0.2274679254941284	-0.23177867905970637	-1.3795239072996557	0.15932813433615478	-0.6704006409875902	1.403917312426046	-0.6529360115652616	0.1237328243082997	0.2244069298059949	-0.2684636033690863	-0.9161480525045824	-1.5242594478349876	-0.9379643745978548	-1.1777543633727494	-2.9690725309427126	-1.5661123823235865	-0.77140805441322	-2.0301920775086018	0.4234356200844534	-0.8874442365014886	-0.9001314700878345	-0.8821405276513739	-1.6578536696775412	-1.9540714215750077	-0.6061766860005097	-1.327049900876105	-0.7216341854939529	0.3805918728081992	0.8919370910870179	1.189485637178499	1.9948938506047231	-1.3751633555270546	2.4513861666100265	1.435389914071146	0.03128939464677329	0.0	0.3167843084117049	-0.47438322702260927	0.5149635726044949	1.3850694942522102
-1.7975451980744175	-0.6026164810746464	-0.5958846047567926	-0.8283093481495747	-2.8351076495969334	-2.4229341466451304	-1.9563052105494496	-2.0156249376431683	0.6767712070725448	-1.8402732850238603	-0.4104195517824084	-0.917526747900991	-2.560741198333211	-0.3664463403635105	-1.8272540492800193	0.2762839571750941	-1.4747345030917975	-0.003415789330511974	-0.7470916931620353	-0.7272590258097603	-1.851207402405467	-2.9188817758602896	-1.9005940935920238	-1.6982960650266559	-3.7599093280568683	-2.3350136456318777	-1.5001154451378673	-2.7922680491013874	-0.2149547606648535	-1.7810280595757058	-2.587953563971694	-1.6928525175466806	-2.2364928726507616	-3.385817064001992	-1.6616120800218992	-2.2502793762891096	-1.4077791823952366	-0.4425453669883638	0.4652158373187013	0.4254580265692724	1.1359275987003346	-2.4376368521993923	2.251299288705887	0.8089086272806425	-1.6804076321745485	0.0	-0.3566827867676591	-0.9195952394408816	-0.2878246873485576	0.8170752641708338
-1.9480293856969082	-1.550841596159809	-1.3320784035798254	-1.5256205644102059	-2.563050262378405	-3.024286242405393	-2.804802931261925	-2.4490046052684	0.0732713296474377	-2.469587661537788	-0.9905088812504296	-1.6057253612654965	-3.1959910580123636	-0.6818251398166322	-2.743888033959546	-1.0677149639559653	-2.3172046005655442	0.09549657944548601	-1.6781264785473522	-0.9963028957924976	-2.3768555647888654	-3.7334826954796054	-2.325530853410016	-2.165098307476761	-3.7803521223679506	-2.6585312274577158	-2.371427129393355	-3.020898760360561	-0.9745840404039076	-2.3408637563893815	-3.6792836663209068	-2.273168474842095	-2.383064572684881	-4.096965966678935	-2.5821188791441037	-2.7592401421270605	-1.7556204169747733	-1.3916284493395337	-0.3567233904457404	-0.5181389687973389	-0.16877719975338779	-3.096998522717374	1.2966845149945525	-0.1578238691549235	-3.104875117039866	0.0	-1.1332179597846916	-1.307142600620231	-1.1540001080587985	-0.3216412066167129
-2.09046575268561	-2.295300275365209	-1.976077096059689	-2.2375013250568485	-1.8273848166474949	-3.1344653877937447	-3.073561272212753	-2.461075185834973	-0.5445360463888022	-2.5026901210242105	-1.361858819001436	-2.149885521932299	-3.170812579322118	-0.796986031079615	-3.0131862588920333	-2.08733995937352	-2.907585382075306	0.288691588687839	-2.2820556984089952	-1.0690555772094654	-2.455793602006804	-3.647561038325451	-2.216549178937865	-2.3646770953388287	-3.1346970864671664	-2.5299038787180734	-3.1361508402849188	-2.8386033892024853	-1.6700281387551417	-2.4344609834796267	-3.8725271114395134	-2.4188125119380213	-2.105267902257142	-3.8153705970028335	-2.9790165063974405	-2.7955364796643196	-1.7272980176872423	-2.0743517771222053	-1.2485725494787143	-1.4628992856207017	-1.530750351847335	-3.2888861674034335	-0.06079368226682621	-1.2367095147324831	-3.809602790334024	0.0	-1.7885785728317296	-1.6049252421798461	-1.891842520534138	-1.5742654277365673
-2.218372489307367	-2.7071452264939966	-2.387996221993442	-2.5288231190657253	-1.0590532322305573	-2.8763243651195465	-2.773788291566838	-2.107662173840109	-1.1348172889201906	-2.26721142364599	-1.5206174307232203	-2.5059626703765	-2.676794190411592	-0.8038011761721473	-2.5976466182177362	-2.49012188358169	-3.1366351926847047	0.38882538377552744	-2.484102010780136	-1.0830170346243082	-2.280745434835102	-2.7842085690825056	-1.8209835709982436	-2.2697997746452843	-2.1556927203728304	-2.126218933519002	-3.576382806133822	-2.4945814930053567	-2.1478572451348823	-2.2112763445365298	-3.3350923825422787	-2.1844032372367708	-1.6395573118818514	-2.7825923675048605	-2.7887941625397645	-2.5527584021380663	-1.5183415907503042	-2.196921013824277	-1.8658095601581837	-2.2741108664274896	-2.557524996431273	-3.1663587439188037	-1.3250133981852685	-2.1751448957781987	-3.7252910587733368	0.0	-2.239620235328213	-1.8586224554442619	-2.404208300045807	-2.434523424035021
-2.2507922638074276	-2.7292882480199996	-2.5760737319301614	-2.2118892181035688	-0.6231277275926039	-2.5030963266911357	-2.1772305860546632	-1.6115990354339402	-1.672130915092626	-2.101169811201066	-1.5714794464650566	-2.699648543830189	-2.0675914136748936	-0.7563423210707774	-1.818059078099449	-2.353618548918713	-3.0783147916714597	0.24660123052506247	-2.4121669446386216	-1.1980956097213367	-2.103163700193847	-1.618981950520185	-1.4374329152012926	-2.038494194387515	-1.222759512996444	-1.688428409703768	-3.610577113871646	-2.2050580514562634	-2.3550348360450677	-1.9715804459886992	-2.5499550597280654	-1.8397004910122068	-1.2855658638599405	-1.5957129694512673	-2.269936616380253	-2.3224578675648737	-1.4242581449490603	-1.7513215155288282	-2.024780562366129	-2.871067098128414	-3.0571510002700353	-2.972860865867985	-2.110148672391911	-2.7979727150775906	-3.1234763895820947	0.0	-2.534380277083244	-2.1421235986308256	-2.6939468428804614	-2.6136820808263805
-2.111509761760478	-2.3738822134037605	-2.634930616844393	-1.4392707197427947	-0.6147594840285294	-2.2123322300896606	-1.6252161196013102	-1.2086056011232686	-2.126514116582994	-2.120810832825651	-1.603836031444819	-2.7444463033029396	-1.628579338721069	-0.6037728524379604	-1.1157526452707547	-1.994032235247009	-2.873025330217535	-0.17745628708916292	-2.2482038075769557	-1.4600173575940996	-2.0398184426514434	-0.6817948200039474	-1.2201217906542372	-1.861174734360989	-0.5752126481891495	-1.3733028969907142	-3.295888814292777	-2.0260219199795313	-2.3407700907951106	-1.9356896492673212	-1.9746677152390428	-1.6802834329476881	-1.1940382949598847	-0.8283302140011852	-1.7839870459150728	-2.2683904197294997	-1.6216166507640155	-1.023503206048924	-1.7692288225200008	-3.204196936181671	-3.111153750209796	-2.857112045736385	-2.296534676772227	-3.0538096107999704	-2.408346084724317	0.0	-2.736297303276601	-2.463925754779611	-2.8095626986795113	-2.1764237052732684
-1.7996183581347238	-1.7333152970529035	-2.628246103452088	-0.5621951307830372	-0.832556694087714	-2.017329720314092	-1.311784948738843	-0.9897629811381397	-2.4580464758093967	-2.1805383854771834	-1.596773658750134	-2.594700227060211	-1.4199114983379963	-0.2366148940797055	-0.7692865387493913	-1.7128325450328061	-2.584718041640956	-0.7946288990442922	-2.0766689792337987	-1.7543053757010176	-2.0034567046360285	-0.2514098913323099	-1.115851892504515	-1.7853405056365714	-0.2354228019547598	-1.1769053140682635	-2.749680939602473	-1.833897074273241	-2.2038969064927776	-2.084490206405389	-1.7573259802737737	-1.8185560522000825	-1.2701537767244184	-0.6860999858963026	-1.5310441922263651	-2.3023299797113963	-2.0251134049602313	-0.4164557595551665	-1.3059107022705392	-3.2433903950891048	-2.9745998634766417	-2.76315089860649	-2.027474497368782	-2.9994035939425374	-1.8706910888739483	0.0	-2.817743628429672	-2.71365126185583	-2.7853643397171073	-1.4760946687223628
-1.398517411594771	-0.9897907560755909	-2.520233927550481	0.11626384080746571	-0.9367019200176481	-1.766449854741484	-1.186971969873858	-0.858499558503453	-2.6374168711050734	-2.031394500284828	-1.44146921803573	-2.180938553410491	-1.2911269168292574	0.38413771188628243	-0.7613306392068627	-1.6181635693524845	-2.1577210917124865	-1.4278662752976805	-1.852526366294859	-1.8862235744228322	-1.802417982285932	-0.23701777924219763	-0.9602434369304568	-1.6672847754336548	-0.07824933279722722	-0.9731568279135032	-2.066174715483528	-1.424996746418195	-2.0306925397145825	-2.185566957243152	-1.7022165773531277	-2.100876203478687	-1.2672251288593264	-0.9212469740139063	-1.434214135772766	-2.1622541459722253	-2.3345237755349366	-0.2025948177291963	-0.8712250466243581	-2.9987846216235607	-2.87977980013778	-2.4797071166534757	-1.5861930477142938	-2.7490369036708318	-1.5549934994529426	0.0	-2.663409630566022	-2.7092381164032386	-2.6229910372483562	-0.9402211583749902
-1.0209325667987972	-0.3856600388907325	-2.2159919937333266	0.5053793299959732	-0.6811466033072718	-1.2889290669496885	-1.036662046716502	-0.6351921727368531	-2.6734317237904217	-1.5427610862765535	-1.0662412143150133	-1.498668800106204	-1.0391596655988038	1.1190381485399712	-0.8656878988442931	-1.629160270210331	-1.5091411542700792	-1.8882023141487745	-1.4989494184586498	-1.7247996083468444	-1.3236947301393174	-0.30608954184003945	-0.6409634014831594	-1.2979819069209881	0.019363697905833383	-0.6301219827869933	-1.2924045892437523	-0.6729996525029069	-1.863551532312384	-1.981125415341422	-1.4890435439633078	-2.2149579372466692	-0.9987034151064226	-1.0475518800032464	-1.2481504603639513	-1.6399549356995584	-2.2461432073598337	-0.36416326248970055	-0.6156728955052579	-2.550794549013586	-2.8827128508956523	-1.8196807113918438	-1.2420192659161873	-2.422265061880971	-1.3007430663882382	0.0	-2.18490255036015	-2.325683158307677	-2.3194442435007434	-0.8391953702274915
-0.7353445416584836	-0.1343747618037846	-1.6772603600505867	0.7065426059571486	-0.06980897573965583	-0.5541326285405422	-0.6700421002922752	-0.22790491959641648	-2.614982883448593	-0.8188958855746528	-0.554082787096959	-0.6705233060965169	-0.5839263214381907	1.6650679207165053	-0.8593741958776615	-1.6139059472199562	-0.671367113720685	-2.05153222514778	-1.0320694456911343	-1.2995990128977901	-0.6535537056065777	-0.1505817820024364	-0.1968021889791959	-0.6055488388492487	0.06714576150307527	-0.11910737912125327	-0.46706964593288	0.35248515062492763	-1.70837317744167	-1.396259964405657	-0.9648426917031085	-1.9193747490503361	-0.5029897280461622	-0.6942438537214144	-0.7949228926779597	-0.7859558151766264	-1.6768109338123216	-0.621657256929005	-0.5602278445793949	-2.044272107654279	-2.854257836330969	-0.8025074792156369	-1.1408429661121267	-2.1080542483642573	-0.9043584232241392	0.0	-1.4466818802226138	-1.6126549976670244	-1.9063342935723042	-1.1669698722612405
-0.5293379985806022	-0.30295034358147127	-1.0115681931824274	0.8586279304348791	0.6537595496806704	0.2742392371205201	-0.0748316698458794	0.26709950819588085	-2.5132693038727623	-0.13325543514645874	-0.1372132779076126	0.0822969226485505	-0.033716301569183205	1.7127477487572507	-0.6848575242203563	-1.5166314389958255	0.1517429410290358	-1.9025681899883455	-0.5907331530401968	-0.7761567260618684	-0.041678035814396566	0.2994571638851555	0.21499945992761335	0.23408124182753387	-0.028182356659549136	0.4537627779006703	0.3297083192114893	1.3823962995326755	-1.5573686363128834	-0.6134910878884617	-0.2825976977482622	-1.2350249470353927	-0.029191897818594638	0.14542566133985568	-0.1358894805667473	0.07225110976345073	-0.8337225597980775	-0.6289472618879407	-0.6239001367789202	-1.6261838512171933	-2.60893718664948	0.29814312796608866	-1.2685248005971688	-1.846190815083727	-0.28266198043739044	0.0	-0.6843175979035634	-0.8027665255398746	-1.4575823326913495	-1.6827776203741296
-0.33385817536026424	-0.7406656182155702	-0.4458625520287618	0.9944448588880657	1.162279760155554	0.9268292661904906	0.5678566472399902	0.6203812881301349	-2.367658540221355	0.25707312735500454	-0.04861760974910634	0.5526039926106211	0.3988329143574205	1.1569362921463844	-0.44631384725150225	-1.3662631779624121	0.6857792126317965	-1.5304645225760483	-0.33684498845638816	-0.33142080411709146	0.26459500355725335	0.8532564173720361	0.4425288403295464	0.8826261594356736	-0.3442514992899058	0.9051714692043709	0.9733478416528045	2.06960211220801	-1.399023056090403	0.04141454692705379	0.21507031910844057	-0.4556976460706047	0.15139140257807682	1.1273144469881824	0.45816412029458975	0.5289287824866417	-0.07512994617814854	-0.20876284815641805	-0.685732984675346	-1.358713043022528	-2.066053933481848	1.0897135447583566	-1.4783927499526153	-1.6221163928115692	0.46452793453348723	0.0	-0.17742498588572114	-0.18607693266063263	-1.0521032341657566	-2.0648491566939295
-0.08606767837468424	-1.1225774144478766	-0.1846546693098241	1.0245800119531308	1.2385756715344436	1.1942936685645684	1.0108357586687058	0.6441110790231042	-2.103224191684086	0.2732303018237221	-0.3333668283500912	0.6680469867543893	0.5592925749328087	0.21670266355052809	-0.2665566390807073	-1.182874667799224	0.7817823801297319	-1.0833042637029202	-0.3104097170858651	-0.029455412745663982	0.19251193863804192	1.223285046020885	0.44766353380227425	1.0721660723492308	-0.8151985781623252	1.0761930222973777	1.3508975470100277	2.1711346862046605	-1.2087430626570137	0.32024127890725274	0.2716231691539593	0.0433944537245648	-0.032711898556058924	1.80035667188177	0.7164593166632112	0.3836472023019378	0.33708114599822847	0.520686894248661	-0.6430275085963417	-1.1738181104079397	-1.3216280013275676	1.2984413028241963	-1.5617271607420353	-1.377092367309487	1.1189544579646453	0.0	-0.05875926483423439	0.07221428008702244	-0.7188287885719226	-2.0736525244174233
0.2176889022923472	-1.1117940805867184	-0.25087095166090223	0.845808305153738	0.8898218108841341	1.0534424179838546	1.1113858548784064	0.35286365849404855	-1.6138106437658484	0.04090131604222644	-0.7716690479620685	0.5318908063054265	0.4693060365565052	-0.6383443753066314	-0.14229440168393878	-0.8969395103538967	0.5533854684885016	-0.7051161974470044	-0.37104748249647274	0.2030190864887626	-0.10334414458127118	1.2434503479102514	0.3163922713341956	0.8127304300681266	-1.2051978102304637	0.9144326726340715	1.4334519450008678	1.6884178310477151	-0.9397903637648283	0.2216441427112355	-0.06460423958188012	0.07472282784800363	-0.36950022098057494	1.8991957641626065	0.5919891388863991	-0.19297811091871014	0.4105446563199479	1.206328475701389	-0.44715081531985096	-0.9160823005621727	-0.5845791572029251	0.9504923749706079	-1.340561840918967	-1.0384323954646726	1.4810864039825309	0.0	-0.20281973097102657	0.04239995821717739	-0.41035031063543054	-1.6392631702536236
0.5166258742478901	-0.5596561054026946	-0.43652626070690653	0.4655932586477284	0.32727747017900594	0.6724313634778875	0.9225202868218981	-0.0196660293699308	-0.8556193756075203	-0.2197960595632924	-0.9938807743485906	0.35045888118922325	0.3148335208350299	-0.9375459168602802	0.0710363161391046	-0.38251581933042766	0.3304257014298785	-0.48254341618436764	-0.2915302892394807	0.4827788138481286	-0.3442574535781403	0.9832955700377066	0.17437411071162703	0.40893468415708556	-1.2214477869113176	0.49731478651720895	1.3039190706575896	0.8824029887944309	-0.5389896074363899	-0.011078025844606345	-0.4500681073912285	-0.20496514270756006	-0.49101793322927423	1.4885854831845067	0.318983856118236	-0.7382145905800334	0.39483641489991994	1.4690984312982907	-0.11535788054995438	-0.4566577145727388	-0.03569738929094262	0.36823729355666635	-0.7565692692541001	-0.5649827072715412	1.4884918380809682	0.0	-0.2894276960182221	-0.017047591250604816	-0.032868066207971336	-0.8511709111121256
0.7294153949199923	0.3804514897663796	-0.4206015513480647	0.02736052283022178	-0.15843521569809316	0.30247893042795526	0.6474582295705021	-0.1715379349947572	0.07207094398124567	-0.3424679259733785	-0.7235254877941866	0.29546615137462	0.31573423624817987	-0.4944250132586573	0.5276433351888379	0.4065395165362814	0.4400669552513045	-0.4197121284268136	0.059060207800985566	0.8373850748956433	-0.31088546337095957	0.6859872169866543	0.08622994643606156	0.2576750579101696	-0.7004593358790361	-0.002820080600333863	1.1125176612661256	0.14927521146845443	0.010764384723536876	-0.06131407104901623	-0.481578604912489	-0.3738015037303278	-0.1286144746052728	0.882367354629766	0.2493905964125532	-0.7783456942008009	0.5778036812848035	1.132225115351303	0.27900836036209176	0.19911357439908828	0.27845372862044504	-0.02479327922866308	0.08177345738874428	0.01353216331294733	1.2457638115342038	0.0	-0.012351085673471865	0.15913040157774253	0.4821160404023556	0.11147853784309017
0.8142923269924851	1.3121468117014081	0.011216728538698359	-0.2870779307884761	-0.344616391178144	0.13796047876459144	0.4998379107559779	0.055023870882365974	0.9292573937343185	-0.28904438601471055	0.02187236865220334	0.3966288664485767	0.5704631126392794	0.4527532520129421	1.2228268974315566	1.3180388953302908	0.9658887588057985	-0.44622969648513877	0.5888320029092255	1.148597030644563	0.021507952113231334	0.5869093260814273	0.02223759754361071	0.5659487584304497	0.2588217717706015	-0.38508225921221134	0.988893023592047	-0.17819450421863034	0.6499253423628869	0.24130297361506722	0.015342172464749997	-0.022842508947581892	0.6846070503642702	0.41876377657378266	0.5857384839686844	-0.12795309843726715	1.061426028067571	0.33144004575282515	0.6370223144971717	0.8931681386267702	0.44114370630398053	0.033792145328094686	0.9293369937240205	0.5916522069627477	0.9552816423745288	0.0	0.7064066879653991	0.6503496453832454	1.1125920801894273	1.0535176347412634
0.8027651715840753	1.8105465974482187	0.7955783599679488	-0.39285960667130515	-0.169452663605331	0.23526043527282098	0.5727841454473148	0.5576755046541646	1.4422608728771344	-0.1136704508379793	0.9235536467678351	0.5380902924130505	0.9832971030122216	1.3492532923884684	1.9344063471035526	2.027927658013188	1.6664800501739967	-0.45192072501375086	1.026059328094386	1.2284538520303054	0.48422182853691326	0.7484362836420144	-0.08702897440427235	1.1954846220638669	1.3134725394279907	-0.4895873442903068	0.9730820391286018	0.0054658294001260375	1.2426987950033808	0.8052326000379858	0.8574454182898291	0.9479452476649689	1.6105310010536207	0.25857697642161886	1.213547292519896	0.989901840711528	1.6841819463884475	-0.5559467160384037	0.878747515831214	1.4077920509409811	0.5682440149967739	0.48818624799038146	1.5148610513052279	1.0311822360966316	0.7958494318212657	0.0	1.6461661130835463	1.2825854908445242	1.7347172876756056	1.8100085033339943
0.7830230743853511	1.6700627410947977	1.5993454345272313	-0.35696732884638105	0.26129964807272343	0.5256214687627668	0.8017455238040335	1.0439044937076667	1.4617020642579543	0.1267509679878896	1.5625705481134904	0.5580451298398051	1.3216041263124327	1.6338849325564273	2.337649038247277	2.227991903215466	2.1260816246137813	-0.33571082431010685	1.1143170254124666	0.9754606396294455	0.8418084478144492	1.0245847802921886	-0.2626462119802192	1.753367103037422	2.04703234928683	-0.25301040376063366	1.011764203301605	0.539958233874129	1.6337354511655768	1.3420546617812203	1.6266055253739677	2.220908193148937	2.208110658486178	0.33374544545507756	1.76754244480073	2.077327468410991	2.141741589100337	-1.1171770802550933	0.9820251701840995	1.6089323557375321	0.7083005584586345	1.0162559415632035	1.6826772417292917	1.2339126421974023	0.8216573862569944	0.0	2.4118846355817607	1.7367648460048908	2.1772943465647847	2.269141012258473
0.841672737511254	1.0307988555966499	2.017136765505256	-0.3238855654659037	0.7378064872148578	0.8874106869603003	1.0308552343988928	1.2374909705114212	1.0695861835255323	0.422263267498018	1.6893456140109961	0.3787473581078855	1.3627705989021055	1.0720133020488245	2.2190600069594235	1.849893399462907	2.0383714620431546	-0.05307632254168077	0.8167078108665307	0.48523240726052014	0.9494545498875678	1.170856254227662	-0.43541559138497915	1.867601505695842	2.1918000105428463	0.2606593435570132	1.0157650950372574	1.1048620434780452	1.7333916915641454	1.5628455432584054	1.951115847413978	3.225295115686618	2.2033654572162713	0.45299398131553786	1.8915482263929633	2.6547462784160505	2.2067076408934696	-1.1225246318512239	0.9893269335495979	1.5355842272070606	0.8238660487724745	1.254053968510245	1.4819607265174626	1.200108688766504	0.9377936069940976	0.0	2.6687694922392424	1.7598996995002836	2.3093718467300706	2.3892882708956913
0.9986013325569351	0.2973747656990093	1.8336096709730758	-0.3754045338938789	1.039514538952731	1.2126727738214604	1.1214507519287402	1.0688971065865471	0.5536207248390966	0.7755623824318476	1.3683610214860202	0.07495548430057218	1.034506651231428	-0.09192062795192567	1.6308974389325481	1.1489469499749365	1.4207645650398097	0.3554337648054396	0.36723726541706214	0.015247611054092437	0.8342622068066182	1.0146470360036548	-0.4872966787411372	1.4484854010494392	1.7682002282417588	0.8672387976703468	0.9309196805052383	1.404453142319477	1.5751066879169733	1.368705007755918	1.7398990345656513	3.477114235313581	1.646109511935354	0.4637999903588635	1.5031635676937694	2.522092047833006	1.8779670893263833	-0.6322739111858009	0.9711992922145236	1.3661726489079844	0.8614000497144302	1.041334730743588	1.1383700221491908	1.0312308879890126	0.9636449160596544	0.0	2.3294749739074914	1.3325708732269372	2.10653864035117	2.2129038629038784
1.1759488162264895	-0.10561575278949374	1.1724563380026154	-0.4473511695099382	1.020127129066972	1.4283002291100113	1.0249871435784874	0.7095047178859415	0.24913849747017078	1.1265802324292988	0.8963100296311812	-0.16577166521902434	0.46167921229673287	-1.2620554315613772	0.8666953601028281	0.5613307379035474	0.6029286943939473	0.7708687035159972	0.11673050568138625	-0.18645059606860662	0.6552085259950132	0.5687422496721776	-0.342264307262742	0.7457706816635514	1.0596289645353756	1.3191449240092963	0.7706460941655147	1.3220261534059012	1.3000817215950269	0.9077768210984539	1.20738429018635	2.8740185802088423	0.8564536745087871	0.34917448019088915	0.8653038405293386	1.8333906861220266	1.3529689025839293	0.06047549796697726	0.9664874140840495	1.2834335965175094	0.8367448442949825	0.5247138623559924	0.9139173098114758	0.8695258861215442	0.7471506991439473	0.0	1.5763973329748016	0.6779741944901791	1.657485454789797	1.859082864974049
1.2262975928967816	0.01037364600417761	0.4265362407800217	-0.3810453324397153	0.6596795591014276	1.4836227331051686	0.7841759344078082	0.4289607414658469	0.34072691485583434	1.3259716431281232	0.5621199865269708	-0.16201348559014722	-0.10434089628579862	-1.8279399139745018	0.2706248195584475	0.41862646525196784	-0.001794535906917638	1.0442431823152634	0.27829099735559004	-0.06655161872185808	0.5821641282338412	0.0197529717933145	-0.03217941373356119	0.16239122337046394	0.4445570564520935	1.4056250681678202	0.5941992722042131	0.9563928976700038	1.0726120352150499	0.46738388452153895	0.6882692886227988	1.7521236322038891	0.21142848596858382	0.2058035161650385	0.40708352931238717	0.9650203854930741	0.8591669119541007	0.6067340055149703	0.9442056941434666	1.3379306193112726	0.8487229677412675	0.05409056981816693	0.9398226435533659	0.8115496042572706	0.2655247289016232	0.0	0.7218915283053965	0.11125212670031397	1.1134791595395586	1.4776346257853339
1.0146022136847974	0.493565267041211	0.013627903759515067	-0.07350909659317649	0.0713685480816477	1.345575184575549	0.4846975301043798	0.38918421792811136	0.7516315515772342	1.2105790215701349	0.436136488945675	0.14458360239164528	-0.42565787448060394	-1.5095366401710528	0.018722879629535807	0.7220678376086314	-0.1733360786176916	1.0728050278782524	0.7615668766240029	0.18034520035127932	0.6832927256350444	-0.3880844589591784	0.31539759115893046	-0.034828894354332986	0.19211497018235654	1.0591695729353667	0.4575606846002636	0.5291027643119103	0.9804972439964605	0.2829028179566973	0.3958153424329409	0.6714308526475401	-0.07472676446489755	0.14460208702973157	0.4225523011151628	0.2896856805527204	0.48929431364933923	0.7893615023174093	0.8244196343619169	1.4152031258631472	0.9983538484241632	-0.05171797898775372	1.1346642618561473	0.854627751413459	-0.3449602647244231	0.0	0.018733824858391205	-0.159698958910346	0.6193067372196044	1.176209673018637
0.5160392120435587	0.9662151852746694	0.12344775616909871	0.39805084091253456	-0.5396312443810549	1.0251982380272675	0.20725690252766474	0.5339760137576638	1.1985647149815801	0.74076607836031	0.3506826790866619	0.6507672696733219	-0.40206239067188754	-0.504211883233859	0.031216532709528327	1.1475995678973978	-0.008160256971675366	0.8676468015810245	1.2269537526834746	0.246430369104646	0.8937822177293048	-0.48997818508465873	0.5579362506144337	0.10667079009091175	0.3403674736355318	0.40991501499193056	0.3793426777150148	0.23190440643882385	0.9896595149296329	0.39646951237785244	0.3083819493451883	0.0781700829674506	-0.03385019960141636	0.20282582266415727	0.8676502681229836	0.007065886810207202	0.17375704377145398	0.6162457355772255	0.5536516294464567	1.335288299818149	1.28056873238456	0.2906958610582156	1.268634203747565	0.9153716005744678	-0.8495913563242588	0.0	-0.4467225602933079	-0.1411368936879616	0.26986261234215153	0.9643493722104179
-0.12659392012223028	1.0818735327790805	0.6258475694095761	0.7897876238134858	-0.9549119686507535	0.6139545509221443	0.010390704300681543	0.6549934085265935	1.3817747981404973	0.08867511104735136	0.08260121271763703	1.152986791721373	-0.11065238725349026	0.6463380827225835	0.07538440643854677	1.28754821314644	0.19421441215768348	0.5677893538038145	1.329406179121795	-0.05338614093060497	1.0762251574479988	-0.2750509193761525	0.626045626162314	0.28574681200569496	0.7156040417137299	-0.2565374355260811	0.3430857303932647	0.11727800600921211	0.9860750500981936	0.6564043195452952	0.257425380692101	0.06900331800939699	0.1432975374743848	0.33042639352018716	1.4032969041696244	0.11391431875625184	-0.19614525553906914	0.2777336661795094	0.18246899151695745	1.01144227116702	1.550500951923822	0.8887656293955077	1.1343902093107596	0.9083812587887454	-1.0358823747581825	0.0	-0.7235166111514584	-0.0006355015997291696	0.11015498616726721	0.7606954409331136
-0.6332547291486951	0.7554427089194793	1.193546001988295	0.8480516169833971	-1.0311687963654537	0.2802604541084451	-0.06585147482636232	0.5751030047300048	1.18709101076438	-0.41665463178675616	-0.4131394560801943	1.4649822384365963	0.25384545822012045	1.3774828134281363	-0.02632029907125676	0.9570952066796709	0.18449647265877314	0.3761748389556879	0.9767805641707669	-0.6178185873485655	1.121566621554715	0.13190314530430053	0.5566660763431762	0.1942849889142758	1.0613577670541259	-0.6321387122016222	0.32245319057079724	0.09881421068568738	0.8751072506405997	0.8462977050223172	0.12678520242220734	0.40158725354123964	0.27717350924232637	0.444264007284844	1.6492706074241896	0.4853081810134131	-0.6095544263755462	0.009178619896745214	-0.12124445713452578	0.5451553133876952	1.6117943559478334	1.4141130244337574	0.7065337149639969	0.8268591784963971	-0.8288423612941038	0.0	-0.8813411926366163	0.09279439632326622	0.1602916804509957	0.47025519914372965
-0.711561987531486	0.21389306615553472	1.540051347903181	0.49700071847513755	-0.7590503448926172	0.19710559123058782	-0.005384456895765238	0.2989812425831422	0.7640094906126602	-0.4800696021394723	-0.9142482245258442	1.5159674852800011	0.49562466601272237	1.4083469988480852	-0.24703235798070605	0.3397672259504285	-0.04293430165923071	0.4387756701659167	0.4102434786397137	-1.1009474400635104	1.0193569138506113	0.5500257353396755	0.45469292972154585	-0.23961672287000468	1.186382708513785	-0.5457533256613101	0.299361163267266	0.04818403140772091	0.6644388781295619	0.8443703367903208	-0.01342226075714508	0.7188168909596505	0.3189404361671987	0.49208371458535016	1.4570538321169055	0.9721832690084162	-0.8895782470055372	-0.050667804208333035	-0.15180314520685012	0.17775621679133702	1.370309774824809	1.6177253998364058	0.1749190858730879	0.7607092043956489	-0.3357295126346976	0.0	-0.922174953670234	0.10604758260935493	0.42971853855430536	0.08272358204018428
-0.2252960716445716	-0.16491606888901475	1.5962954826700788	-0.08849197913586884	-0.262324730644732	0.42950415082267246	0.15778594614208544	0.009837399622556732	0.4242151634966558	-0.047860053431942225	-1.071374211397842	1.3719088873728875	0.5207012402854372	0.852226795516314	-0.38175552342373276	-0.13930031716102564	-0.26327525262286844	0.7338864284938538	0.04077709519703615	-1.1467207840246463	0.8542658285607221	0.824755105289804	0.4186734933591374	-0.7939111354907878	1.0445656753684747	-0.058700092064602416	0.2599840871311039	-0.09220598349089146	0.46641946490615455	0.6992907426270898	0.042439681894751766	0.808933808445108	0.34117728197091807	0.4719823677949984	0.998091228293734	1.4406543315823188	-0.8139486889174972	0.07645091148336622	0.20172296021027994	0.12572632345460047	0.9297914791283429	1.47078806569925	-0.1760608714628952	0.8303169717723952	0.20694315102044886	0.0	-0.7915629771457545	0.15020927261325334	0.8998318318033638	-0.2840928844496138
0.6870152793587827	-0.11613571222109408	1.5037998548981923	-0.5883444962003637	0.2626577119280765	0.8587174918816716	0.3183036387372349	-0.08350232907290857	0.426058216863572	0.6201708659952125	-0.6803343618036043	1.17441542187321	0.36926029749150113	0.08495648642853239	-0.22811696806492038	-0.12336887335777162	-0.2225472373046524	1.0499530544569222	0.15447664843725356	-0.6564089831901502	0.7375992534260639	0.8715171488619292	0.4845150338922271	-1.1184071011467005	0.7157726503343566	0.5629057044325371	0.18265429800461774	-0.2687039812952381	0.41432606033599106	0.5743243598570651	0.43602587472034887	0.7136450858468166	0.42866948391356424	0.4013949655919613	0.6057851308577554	1.755235641829728	-0.3140308942782613	0.2477526271327797	0.8580100121766977	0.41794189545584887	0.5385744729692792	1.1437038957471848	-0.15987702816292823	1.078031546686816	0.5560376704007034	0.0	-0.46868942155278437	0.3572797640579111	1.4885504878431663	-0.4409550088395324
1.630167432428212	0.3233593490901674	1.4457473012876758	-0.7496614670983095	0.63299548629518	1.2134397470205538	0.3239380265482353	0.0763104679135568	0.789920990707518	1.0861334397723812	0.1239635616442358	1.041938996596591	0.1651840024597998	-0.5182844631571508	0.22181979569859467	0.40824847704709627	0.13986486484410657	1.0882331980233408	0.6980621667453261	0.10806674020270422	0.722598031493708	0.6776833582094172	0.617172254277319	-0.9938520461630609	0.32243911511758694	0.9864930671315065	0.04420518681962177	-0.37696440870639175	0.5527763061470335	0.6078829066233172	1.062338044270742	0.6236603596249373	0.5723432409490791	0.2764473679190624	0.49756357159686704	1.7681393822395497	0.41358467379547054	0.303469139707059	1.556868135277436	0.8581948508906054	0.41100397771060654	0.854612070883132	0.1835861175876939	1.3982947977807532	0.5854768507367393	0.0	-0.04239436976439234	0.7279472445374436	2.035716170835244	-0.2562834155810665
2.1269398530581904	0.8288043890169527	1.4609496567427596	-0.5509770461410958	0.743159013936635	1.2117749303799488	0.05786065815006823	0.33907170697756406	1.2712793491142305	1.0059893785271872	0.9137424683628339	0.9962972171447267	0.020010655022853513	-0.7949088768052192	0.7348055085783729	1.1109991641490087	0.6285367289076268	0.6479438005561357	1.3010624593839446	0.6746595440762572	0.7585813646547593	0.2859871244956523	0.7407947581192927	-0.48846505032044546	-0.050438409516343916	0.9828206511975749	-0.1477231993959659	-0.37118903731163816	0.7858366473030955	0.7965818746319903	1.5690339050519917	0.666471161816344	0.6575951491341132	0.06777675246192516	0.5947685608237353	1.3677828909927034	0.9917852261087541	0.16449012267224525	1.988753983747818	1.1483215219937224	0.5553900977765366	0.7076285410922588	0.6148249852160754	1.569528589608204	0.34201489950679087	0.0	0.31011828413140835	1.0787427463978414	2.341423567335896	0.23187998257065146
1.8721513669411576	0.9956518651279156	1.3952854951754614	-0.1977889367873745	0.5784733390198369	0.7358605106014829	-0.4637183175478082	0.4592204817945467	1.5131541011575365	0.3631897024039979	1.238766588121984	0.9569015210256201	-0.044806381388335384	-0.8277976362665788	0.9826186914446788	1.5066084546879448	0.9405252650560421	-0.21497748510260598	1.5221433540684988	0.6749284264175409	0.7129166275246253	-0.21945006104942624	0.7773858843530408	0.10024224009035063	-0.38015212861447745	0.5313109307396997	-0.32325068892961795	-0.3277732434586183	0.9275171126706367	0.9874423167762788	1.567909508479719	0.7691677667658606	0.5558582250020132	-0.23903549467909607	0.5831007025174659	0.571833256555137	1.1014614370489149	-0.13173060351033666	1.9644629654480823	1.0892570487822824	0.7505822990339797	0.6383783797823117	0.8578990241952288	1.3834557128767646	0.004939911785942969	0.0	0.4416127747169419	1.1428250721943205	2.252067615749574	0.8098185739408417
0.9218801594770695	0.6044778658873944	1.0334759283665784	0.04407358117686998	0.18813275084764566	-0.07478043519571309	-1.0540573414168577	0.286598902215977	1.2784573542361746	-0.4968975932459559	0.9314495793918646	0.8019072608772224	-0.10524769210312197	-0.8076686801576262	0.780762384568704	1.3087303266700543	0.9054801094668377	-1.1679061466347485	1.1473665872720773	0.10614736400445243	0.449887065654751	-0.7233507373208814	0.6740899038701897	0.46544168006302666	-0.671490659825898	-0.19089818055267183	-0.361644559068928	-0.4008816896916052	0.824679586609825	0.9850381914062385	0.9199628247924668	0.7120698675162651	0.24315866879509218	-0.595913133788623	0.1712702434073873	-0.4136329762528571	0.7032738338961464	-0.4653095737155071	1.5168053935779047	0.7168690117994818	0.707100944798602	0.49684897590981963	0.7842841012973404	0.7947154207820185	-0.22151592456149916	0.0	0.3607253454258767	0.7598930703261646	1.7474107510693315	1.206031512484699
-0.30942571123468154	-0.2309992769848136	0.3071943059734534	0.04880923929986399	-0.3454569653146824	-0.8821963587135164	-1.4291113952444372	-0.11874412981962172	0.6082176335386252	-1.065184590792021	0.22221756493188735	0.4564822304268392	-0.2644547055198641	-0.8507989994722562	0.2427738609366262	0.6114537450027004	0.6218196722460604	-1.7582289018886326	0.33311695016454873	-0.6475846908158843	-0.07635589853764851	-1.0989928193695777	0.42102769692461933	0.500941467585864	-0.9015509043279989	-0.9148383500217685	-0.16184700165334837	-0.6923405439328114	0.4664223571988559	0.6957867331670463	-0.11701839055730091	0.330663435769909	-0.15247542506004844	-0.8874601998944496	-0.6493921034463114	-1.2454228666345737	0.07155471893600249	-0.702922043840964	0.8689727234953668	0.27308789541123407	0.3020168768949769	0.1930168030995181	0.48879490327819347	-0.012325645401931602	-0.2169841282068617	0.0	0.2555998936907094	0.016906126592562975	0.9690173561878409	1.2583126800283098
-1.2652185899102943	-1.1268533227391373	-0.5918640776919948	-0.08647182933221323	-0.9116110525540522	-1.334939808390454	-1.3673824705900066	-0.5408408713855626	-0.19883480089300545	-0.9781397128946712	-0.4245425027003102	-0.0456773400637708	-0.5503705627305101	-0.914337825698595	-0.27195781289837134	-0.186602456494131	0.374227233217748	-1.670939178627791	-0.5010425519549038	-1.0617922840580967	-0.7670112687417636	-1.244615938479066	0.06792682724679604	0.34519262851684207	-0.9953661625091162	-1.407368223414161	0.2636877446026547	-1.1329675999909312	-0.0005001729275403387	0.20436366433259628	-1.0049913628586589	-0.3021720344784543	-0.4174607068469732	-0.9860153649442298	-1.5481261265607713	-1.6065300719750013	-0.39641312391616607	-0.7544109606261099	0.2936328663070009	0.030613854883125485	-0.29476174564414886	-0.21317043427634005	0.20830663621177203	-0.6984034045594754	0.0060032023709397685	0.0	0.37522884670047835	-0.7705908294106233	0.16033438938250505	1.0110526724998632
-1.5610905620954834	-1.6570935237868771	-1.298000451210446	-0.13445496349677316	-1.3570773754286147	-1.266884346706087	-0.8602006759307296	-0.7848654071634701	-0.7702914389544342	-0.24136411284890108	-0.6375008122304819	-0.5652213356641279	-0.8545064971091347	-0.8618300017225321	-0.3914252207447168	-0.6580724567413768	0.39295803691267767	-0.9324665295493891	-0.9484161106882215	-0.8242273283471917	-1.397865985591944	-1.1237944510833693	-0.2682008500330993	0.23727449951112442	-0.8587954907676905	-1.549224889245093	0.7437575547539386	-1.4771828767362458	-0.3652494259819333	-0.2749621450875948	-1.2481323890100593	-0.8747704057717729	-0.38828022608386625	-0.8327371007841685	-2.0560367980687126	-1.390169685675722	-0.4623132656939119	-0.59159471268037	-0.04121867405467397	0.09594998766302738	-0.7165728125135229	-0.5485552196222075	0.14645046867149744	-0.9544740995285133	0.3317953815473571	0.0	0.838512534811629	-1.2351779506567573	-0.45503978186470295	0.6673919512216033
-1.2049918275855924	-1.5963584577808825	-1.5070776474995755	0.07175732792980782	-1.4913202849270935	-0.784832813219615	-0.14522712483517147	-0.826660808258771	-0.8847225631764805	0.7730627452387515	-0.38943020899899794	-0.925684780466576	-0.9660651020956064	-0.6090061664432102	0.012894629406054656	-0.6211251315607291	0.6467846867897689	0.07779467356545951	-0.8667055864190373	-0.05252780029231825	-1.7127869324647857	-0.7835871445676614	-0.4289916763808859	0.30810160854112645	-0.4521083674713764	-1.339123341525297	1.0067052150329636	-1.437208493084309	-0.49145912484320653	-0.5404751148039018	-0.7111019049782531	-1.0397514722900807	-0.0596507138925606	-0.4841375953988313	-1.8876818947498941	-0.7782605951037845	-0.21153083361666736	-0.23741338362404935	-0.14047144875982895	0.33264537076282574	-0.6659849266773816	-0.6608490201472409	0.33111170378842275	-0.6880089199049413	0.6200131759495126	0.0	1.5071900849009348	-1.1767433532836928	-0.7856899732527246	0.42610320218138753
-0.5766531953405305	-1.0253521272750128	-1.1896185300459583	0.5008550169329401	-1.1460046369931154	-0.1909428457174815	0.41620316837961235	-0.8038824662917566	-0.5904323735252949	1.548139800614535	0.011497119340987983	-1.0115775612110607	-0.6960354629030998	-0.21929200055081444	0.7259623269432244	-0.22546257482172546	0.8427611436154722	0.8345199467741597	-0.439445324345662	0.7765792409463897	-1.5515731147741496	-0.3327055343764764	-0.2886704788699062	0.47487885540950375	0.14510654479172186	-0.8519643056482937	0.8293514123830515	-0.878342724065201	-0.40213884751905515	-0.5396527974075085	0.28397620792749706	-0.6807282448625249	0.4103610206804628	-0.08440918108491367	-1.1517435651835168	-0.14628734833056337	0.02567867272679168	0.24898529404061842	-0.13114217342277296	0.4612953518727206	-0.15818142724458856	-0.5438089962013402	0.6024367009362864	-0.09022288936113515	0.778293660460036	0.0	2.0268058058286393	-0.6754440874548211	-0.9042561705051975	0.32333647213899297
-0.1692119347306262	-0.24607396116283314	-0.615532092431137	0.9441346817695617	-0.2785858193812698	0.20649853376033805	0.5520601289794314	-0.8501015805404302	-0.1466645191356191	1.717322350139952	0.18056964018689026	-0.8406726326006838	-0.02035832559593077	0.13521249309723832	1.3172024157197293	0.1900495604096013	0.6478306828512049	0.9764315260951902	-0.02242195021260987	1.143753059868193	-0.9470198121268263	0.1115359591676955	0.15045583214833522	0.5196824120802542	0.7286809034455796	-0.1981027235524035	0.1907361572246799	0.05966597016670623	-0.2490528734038898	-0.40274057323223594	1.1525445003291797	-0.03824473437988088	0.7986254575452836	0.22226107830017838	-0.29596815457364917	0.15765273991098966	-0.05832350354506203	0.7758294155169796	-0.14445729893113254	0.2665073022786982	0.4517411151066665	-0.35237187684738225	0.7321385659333707	0.4679737585284465	0.7892129158644353	0.0	2.0275971502973653	-0.02268387948335795	-0.9767077085850788	0.2034357920648176
-0.2561963885709825	0.41896121258218905	-0.16060761466405832	1.1748637822095471	0.9426579213227037	0.26994539341565277	0.2484637410710408	-0.9132760595968433	0.1642239266003035	1.251863913688467	-0.03123827532576572	-0.5651419946304737	0.8554130120623044	0.31691268032919406	1.411183509424724	0.34465141923914705	-0.029524834345925885	0.5266094040845802	0.10241259302751274	0.8371449096913702	-0.13243669549754425	0.4746726834962338	0.7070876657771579	0.2851621436975839	1.043523464901084	0.4921130391340153	-0.6758845605661694	1.0111033413298993	-0.187932635740697	-0.3457633043241513	1.4079320525429724	0.4177707241276922	0.9473922215675478	0.37951819497053124	0.17859117326163412	0.020797807115219363	-0.49228964562011923	1.2204578006614177	-0.223380907849098	-0.23540878131852264	0.7010301056733111	-0.2898197318901228	0.5831119601606968	0.6563571648002464	0.6889574944321158	0.0	1.3629213029955585	0.478779161265518	-1.1342494446351492	-0.14884868612575902
-0.7060834585778988	0.8017673607926543	-0.0315848496222374	1.118867174345505	2.1486846618407633	0.08685219492271697	-0.23929397012192663	-0.7302695198142173	0.22207310679096778	0.4402063606714103	-0.4087801041485283	-0.3928048022195913	1.5703118218165997	0.34874033416833894	0.9194353666592231	0.18426678149317763	-0.9165018586595594	-0.12317756496992757	-0.10721588119744936	0.09927977348571149	0.557671549724788	0.7410641950065617	1.0762229940018604	-0.17196123524526277	0.9078209971509819	1.0723161290284853	-1.3838824979762392	1.585437599745755	-0.2507738037239554	-0.5065890782264327	0.9502851938400791	0.297655082368313	0.8392992398801621	0.44462624949717244	0.03553689434120176	-0.37595865469120093	-0.9782175788701614	1.4523213767127021	-0.3177638035325121	-0.7867193254489283	0.358532693678644	-0.44795275983739896	0.19696519141632107	0.3892618060061878	0.5273019129793579	0.0	0.2286976812235539	0.7047680887262601	-1.3734124576940787	-0.8064651989235236
-1.0752530936919247	0.9307793256996908	-0.11659120284933286	0.9034190881388586	2.904198645055084	-0.12275682270852796	-0.5463092988202165	-0.014770058361496984	0.12878292347031756	-0.30312380064654276	-0.5278191406731331	-0.4658429306774824	1.7961895372245493	0.40855471075577054	0.08332759190099975	-0.1335754632674721	-1.5201155955501304	-0.4631103550098411	-0.46708661884625313	-0.529435881202201	0.8517293399555982	0.9256697090877419	0.9897369768930179	-0.59507952802517	0.3231902779338269	1.402985689660279	-1.5985772303854306	1.5948945253516715	-0.3114749604460511	-0.827297711566864	0.10030531329272306	-0.4285566927194262	0.575946222554556	0.5334138709066287	-0.5637074852518303	-0.6883049920008097	-1.0971847629437952	1.3864948227028024	-0.3555546071170272	-1.0447859966231101	-0.3760557047069307	-0.7212866170043629	-0.24370066078518124	-0.11612033818454459	0.3428437218836828	0.0	-0.9203024290942479	0.7600279078739068	-1.5537249072658694	-1.583165272545347
-0.9227554309390279	0.9371283522231665	-0.08242417164666072	0.7498237341715402	2.912496235559012	-0.17203293956570584	-0.4273410191584419	1.261393303051631	0.11038985249715928	-0.6639591322745771	-0.08122508698318501	-0.7646170437394971	1.4342391484041483	0.6801409151898694	-0.6892816243396219	-0.396766688222163	-1.448346448764434	-0.19520906785557635	-0.7232249806723672	-0.5668366325732709	0.683988828795111	1.0266284927330118	0.3973853419413273	-0.7034758518606559	-0.49583615689317184	1.4034454242286345	-1.2238684397088966	1.1573183519590402	-0.1758040883274166	-1.069291614632717	-0.630600920287997	-1.3843634519180803	0.28971344370668645	0.7229515364313567	-1.1922188353676864	-0.6400188679184509	-0.6243274863701055	1.0441925476980793	-0.32095758237319183	-0.799231913182447	-0.9740519305202312	-0.8662351003037381	-0.5403851998090382	-0.4694499617933095	0.1654541823874752	0.0	-1.610974152471749	0.8619464649386763	-1.497920606208425	-2.105347091470422
-0.13391490856045837	0.9187261398902482	0.3428531861601005	0.7981461526811856	2.1754236667157487	-0.030615561052240836	0.09264504284392645	2.7142840255877223	0.3368412778804913	-0.5561014013407368	0.8649777309794539	-1.0981954204385016	0.6941526900823923	1.1691787324644276	-1.0734017099605921	-0.49738157366876196	-0.6824965892969812	0.5707956932150186	-0.7236862207269352	0.09114386145470263	0.23224112977960104	1.000284446098265	-0.45623660779487557	-0.3977132995575367	-1.2022454828559712	1.1052364027272987	-0.4525597568319618	0.6046667369649378	0.2633475011457019	-0.9607306638314795	-0.8686689326331577	-2.0164185166735913	0.06011656422650752	0.9805768926787646	-1.4485587679349419	-0.201860424461355	0.2779571904914006	0.5736180565718566	-0.27264992815197553	-0.10616085372381488	-0.9295766078099496	-0.6714297709897691	-0.5982157963388115	-0.3505291886931404	0.03070376724025653	0.0	-1.6025859820808117	1.149732602093486	-1.1289911807455035	-2.0420896877796424
0.9730995493409264	0.8735239661794354	1.1097437760769964	1.0033025507150561	1.0046717402217171	0.17218451912934526	0.7428687842036429	3.6764924976362616	0.7866121115228494	-0.10137943926713036	1.877012676132908	-1.1988549379670377	-0.007296327216934413	1.6345786442470005	-0.9952224699478569	-0.47178206509745146	0.3950703651900689	1.3860052785469634	-0.48693696633476413	1.0957929878293655	-0.1793422167527662	0.7856744113326273	-1.1350527607653025	0.16058357237298057	-1.4766233134079048	0.6598318967215333	0.3511936117762239	0.26056078101306523	0.9150227196469499	-0.38607304384327484	-0.5862066135601505	-1.9491583098707719	-0.1086405437494951	1.1699878635655288	-1.1982147715655618	0.3972658765942631	1.1366035010510125	0.19650937575997623	-0.2913000009407713	0.7434365894686857	-0.12344516270052515	-0.12192108514671764	-0.4633355955562472	0.28171312718968244	-0.018419983191800753	0.0	-0.9973756297419986	1.561314728217066	-0.5497957504542393	-1.3409386376095465
1.8377170317411815	0.7451428274081066	1.8142684099847344	1.1815862439796216	-0.13403914493794833	0.2547142210615759	1.185855236167305	3.5668080467629166	1.2470949726353229	0.48629661928646895	2.4212479552166557	-0.8767371499090038	-0.2802119258069631	1.7107552186248887	-0.6226474264126902	-0.41307401206430633	1.2389594227460845	1.753480087316773	-0.141900438244367	1.8610376759942624	-0.2632657275963045	0.36816655365340667	-1.255595295180118	0.6541469729677009	-1.1874233950267952	0.27560661069525105	0.8602388537138962	0.24046627542719265	1.507340175419755	0.5054048762100051	-0.06800340710406641	-1.2229110780185855	-0.24636823137986205	1.1329886422108557	-0.6104307259269065	0.826677710287719	1.4694293281344837	0.09267590231449317	-0.4068494941058837	1.3915436432697552	1.0602448359492633	0.5607334867989106	-0.2690348914732287	1.1448715856445486	0.047491539879039445	0.0	-0.15315479610074131	1.8672056152004792	-0.0056943769732697765	-0.29955557809804007
2.0179483076978917	0.5266017886713844	1.9395177383778448	1.1651747922287436	-0.8568064925988554	0.11751246400598668	1.2302228550840766	2.27157042530201	1.4468226556222177	1.0161744256238567	2.2067589357079718	-0.1487764909092625	0.009153279642392837	1.1552873572022735	-0.2110426233628155	-0.3535528924561277	1.4763411890885927	1.4524084431169477	0.18763930295268097	1.9256644383977357	0.06624666908154588	-0.16224880857007765	-0.7264848078991335	0.8210407584892699	-0.46373505443725926	0.1097118166626174	0.9504825140714136	0.40952098077259513	1.7311774871447834	1.3484371177566001	0.31584559585651306	-0.25493062450023146	-0.3584213270130014	0.7953955009146965	0.005494109094922413	0.867027768031873	1.1044492825175016	0.28611094326743075	-0.571355231949944	1.6034550724679038	1.958628066579549	1.0368635064333638	-0.1444450745274532	1.7846033710644	0.21505224743229537	0.0	0.5356931733949574	1.8347633148449976	0.2526503484355044	0.5907052187820329
1.4739992411583678	0.31876014538096026	1.217880256703163	0.9366509885084351	-1.0375257698284237	-0.18919797597917315	0.9384103644103589	0.2731672447467127	1.2288058294525224	1.3690730403532694	1.3649863400513562	0.7382144120683364	0.6563493841154467	0.05340750280778146	0.0694286246986652	-0.23067819209572296	1.1078992575152677	0.6826160402618895	0.4538492493972045	1.2306087708896696	0.6437691378458591	-0.6083088222785519	0.17649146502746496	0.6155762292744262	0.36482891115310334	0.18079907610139567	0.7262539086710589	0.5180831574667631	1.4227850507248385	1.7470749920303368	0.35913015796996933	0.44320745464932265	-0.4041082699044329	0.23006353020439368	0.41932568945638116	0.5384900164945307	0.29544694270566835	0.6112792689479126	-0.7011632722495281	1.3651137265827948	2.0516436672014726	1.050963812668448	-0.15267980328075664	1.8337860177128493	0.41738395547031615	0.0	0.8479826463868235	1.402094670682237	0.12129515528095607	0.935446739028131
0.5790354414867959	0.27831582370408314	-0.13891307038191575	0.6339405925441753	-0.8231672329206807	-0.505146329718114	0.565102884208684	-1.5841049844589794	0.6523615600887427	1.4822076851613262	0.35024875633748387	1.4149624711916227	1.2389921714142151	-1.173731048615288	0.20430340824765814	0.032361886568686445	0.44764410083036676	-0.06490527807355223	0.6655118962070138	0.14318031450445348	1.1488212987279254	-0.7391917940736286	0.9615669423845734	0.20681895109764056	0.933954016796972	0.3634286789235373	0.40553755039950085	0.4069527033994617	0.6698805089362143	1.490108954352117	0.12350495489318272	0.5912184612910573	-0.3299309081497406	-0.36341356343867337	0.5895074021001979	0.06768758654622378	-0.44499369189358734	0.7974750226865239	-0.7496695785021261	0.8455429595470569	1.2964891261889906	0.5858516746182654	-0.2869906321121496	1.2252280362640535	0.5574655843739617	0.0	0.8146004508871452	0.7352103903139466	-0.2881287507741401	0.6710912073970356
-0.14654612492853222	0.48586032199223506	-1.5152067323165714	0.4231340708543587	-0.4934124226210734	-0.6701868309618263	0.375153866240112	-2.5581058877710054	-0.036889204404523125	1.3220430572501407	-0.3568902015648221	1.5769138820576336	1.3680267356725597	-1.9814326734075112	0.2741359010632686	0.40799304477131554	-0.1324050811589923	-0.3248822539464222	0.8180001951955811	-0.7739186974509729	1.2900654925756725	-0.41292868312849246	1.2113629398966967	-0.17153098216517412	1.027552245058314	0.47314797955942617	0.15778574757235853	0.12678571174579195	-0.22567063706899892	0.6706499912470746	-0.1525820238789667	0.28665869732039767	-0.12742365589040527	-0.7533201181455174	0.6048555005917761	-0.27166313875628556	-0.6783253195624218	0.6331956394699897	-0.7431009210171533	0.2728642984939054	0.14938489015289177	-0.12962901027471807	-0.5025131903808889	0.2322233353371546	0.5552036835047605	0.0	0.6376542027223753	0.12691941111849647	-0.709038805315557	0.08601318347955887
-0.38586253732331016	0.8410461471163074	-2.2393669746184433	0.34646412558452816	-0.26928920725704997	-0.62377515126911	0.4647178904751919	-2.4106958534246967	-0.543082243277538	0.8897386695351382	-0.5323395628517601	1.1501963127532422	0.9157589452826295	-2.006786797203517	0.3360803610513062	0.7245467983398965	-0.4526300562308131	0.04634126316304661	0.8542213168021889	-1.094649983070435	0.9680411149808031	0.31754020235344954	0.8290576667840636	-0.3955623182096245	0.6771906700077308	0.3883007616655732	0.008881510036547942	-0.11549692843773034	-0.9046947120371662	-0.35838969272277915	-0.2510346432642362	-0.11378885870456494	0.13627608675442787	-0.7940075493590567	0.540692189265188	-0.3303091368824206	-0.3129534108161688	0.11164927231294915	-0.7427348779958792	-0.18379913587280686	-0.7354109819771936	-0.7583184078552122	-0.7411821583555604	-0.6846943111459365	0.38856173367944474	0.0	0.5221331893048657	-0.1912644968368949	-0.8736862051430324	-0.3823766907876644
-0.21213311369712085	1.0849496758229107	-1.9826517441778566	0.27660966989315333	-0.1997537744269852	-0.4276901383416037	0.6996231531492123	-1.4941355802058212	-0.6751440789992781	0.25579492659525604	-0.2944424461688749	0.34257659900354553	0.08228447024353243	-1.2725825503720511	0.35700376099070147	0.76068115372303	-0.5922400705273178	0.7862410171696753	0.7048245811801644	-0.7591691834236418	0.3237251708480704	1.1815728587520675	0.0839086032260929	-0.5143099999510041	0.12494245672645304	0.12722671059655574	-0.1312135975748325	-0.1373216234598841	-1.1313528891371383	-1.1639437983711016	-0.12638616365656377	-0.27376489215402544	0.3461008629495531	-0.5050438687526136	0.37305356499957204	-0.15646316538324356	0.3584556883217609	-0.5411409105235306	-0.7632000966881226	-0.45980449068931456	-0.9207263425618814	-1.0425046442569252	-0.9306274669400642	-1.1315890991479383	0.1021145609489577	0.0	0.5373022145478762	-0.19296014312114296	-0.6648720496556858	-0.4337053565058459
0.015880912931435148	0.9581098785506439	-0.9494876969532665	0.025344755325958306	-0.1896124809248611	-0.20503349642715518	0.8034243412697022	-0.48056270630270254	-0.4329848638353716	-0.42136763191930915	0.036006469384913656	-0.4519539618306482	-0.7338513278706531	-0.16233805403297666	0.2540613630182233	0.4145289916721387	-0.745278540036662	1.4001556115178981	0.37805014159351447	-0.0756557495440615	-0.34693086047575644	1.7802948522635689	-0.5667515815494248	-0.6596122813806344	-0.32354313576703353	-0.17062986817840048	-0.35509750429232223	0.05609923753126316	-0.8943365694159353	-1.4429638357603773	0.08755455529520609	-0.10656698153117071	0.409910155097679	-0.06970701106988113	0.030989445546483373	0.0646633611639843	0.8663105245968403	-0.9856769418908707	-0.7219304968088849	-0.5665885843665559	-0.43851635358586744	-0.9216819784293916	-0.9772935599042846	-0.9866812299450956	-0.22062253826493874	0.0	0.591806438238074	-0.058981306411766125	-0.17374695661853892	-0.0808150525027612
-0.0370738404323027	0.39285547391859216	0.2608779926605095	-0.47195579212293637	-0.1269042536032439	-0.0468210304066073	0.5325400284928679	0.07120522461799023	0.011191111258515863	-0.9352975495299594	0.17298653411119397	-0.8452050076275804	-1.1720126167561187	0.8086315864140141	0.0027436835707009733	-0.18485956527173872	-1.0024973518374067	1.4720190926548555	0.014735966844698642	0.4851745284653615	-0.7526476826029048	1.758466225920607	-0.7554111733517446	-0.8841652879824876	-0.4658927945155869	-0.34454876076550395	-0.6536572115275292	0.2581904147744863	-0.38193615414780346	-1.1490950701667506	0.20214969718566533	0.20506570912867791	0.32217627579999253	0.24852604374050208	-0.4645973400046647	0.14928605133568446	0.8638362604645257	-0.9703608143539416	-0.477965645257211	-0.539419850452802	0.274458366114912	-0.5180509289363168	-0.7891587998605437	-0.4437123760346541	-0.5001472310688618	0.0	0.5245045302719274	-0.040911227220644324	0.36597416763338064	0.39389941460370537
-0.40499014283726403	-0.4037111363276195	1.0228794518114088	-1.0447309217197245	-0.0002957785102427078	0.04507408933813559	-0.1714128480055054	0.021887644593553187	0.40894267671317763	-1.12575824169292	0.023639355474012486	-0.641851991710076	-1.1033885258583662	1.271626645547581	-0.2886184511816073	-0.724917203618219	-1.243972359195665	0.9081059402082432	-0.15924722474291106	0.5651351383548109	-0.7452772087825523	0.9805663229402277	-0.40158375461411855	-1.066826314211741	-0.2933284569405211	-0.32269963648907796	-0.9004573749386361	0.21580209658132063	0.13719095152023447	-0.4793037403305782	0.12295317543944725	0.393502531530689	0.17226832516365032	0.23331808524927247	-0.9147666015319385	0.03257092438872783	0.320985643987795	-0.49092215151023233	0.05232170079646627	-0.41289406215186253	0.6894156188745759	-0.022053872313153176	-0.3369297521498044	0.12040069565499067	-0.6909812117458913	0.0	0.23892818840959187	-0.2844749436957963	0.7186770673945851	0.6557575196132258
-0.7849847689397104	-1.0545034957859742	1.0391548449547467	-1.3532059758112263	0.08550354806596483	0.14146690004481774	-1.137855667349093	-0.35242417806325205	0.5473938226896173	-0.9718156750783884	-0.32219575122457	0.07334328649830457	-0.6711972115166099	1.1599536689701393	-0.41646940569275215	-0.9009321846546242	-1.229578500456516	-0.03394584183222801	0.02767639388909568	0.10257440364343677	-0.3680853352859452	-0.3777229646190752	0.283750218133348	-0.9721884609455689	0.03886817381760641	-0.16738781767797298	-0.9331002960747633	-0.16106275990022473	0.44741678080958025	0.2524768573539806	-0.08879633663844864	0.3381062521429537	0.08695886006477227	-0.17338364412317617	-1.0157426858111775	-0.20686672504432016	-0.4954051036308827	0.19524081263914775	0.7849525415461776	-0.23509793442358295	0.5197813349285108	0.4274588023399259	0.2835650111742031	0.36513614898750835	-0.7846748837169688	0.0	-0.21193132583243882	-0.7342115867950196	0.7711204109787724	0.5462668496557689
-0.7735550637549012	-1.2509301760152263	0.4609835855811063	-1.1069449572149455	0.0028661983105892188	0.3132376962610062	-2.0465927279368508	-0.6336643626918873	0.3243731795648021	-0.6160637652104539	-0.7211813217350379	0.9850613104612873	-0.1717918353274522	0.6676832785139162	-0.221260400554271	-0.6235584859950367	-0.8115951676193879	-0.9297751989580607	0.5521359095811131	-0.6634192516752965	0.19203679392652978	-1.8762338603525028	0.9603086107719979	-0.4304841062121231	0.3272996933727156	-0.028192168647253678	-0.6685689275393458	-0.6974173356736876	0.46152676704660217	0.770814955025779	-0.2784547005431783	0.1605462349956644	0.1428949715398365	-0.8316272978513781	-0.5673268115202329	-0.4175667315546343	-1.211998814182481	0.7128691747338072	1.4570263794620262	-0.08835894139273176	-0.14116152734122067	0.7853016906665357	0.8475854225450355	0.16216944223785093	-0.7940087131387098	0.0	-0.6447843490822169	-1.1794315119663654	0.568158829981083	0.1650928222851876
-0.20015029354977606	-0.9659886463397706	-0.27641936155588065	-0.29126792662425977	-0.27688017939179965	0.5580820216521538	-2.57607767224253	-0.5841277371006378	-0.23075885122705123	-0.29286979918055445	-1.093407110029225	1.6982634334777038	0.12992235907360636	0.07564124422618916	0.26927146921775796	-0.09271721691883109	-0.09444872932453274	-1.44890906585698	1.1608979115512221	-1.3465200307513574	0.701048928106168	-2.9833108868505547	1.3563126448847844	0.49366608150868135	0.44009574125071876	-0.04029389954545722	-0.16929438835417193	-1.0487559125109247	0.21569383761756175	0.9398559543721071	-0.3258830942780001	0.11292119162392579	0.3067420691553971	-1.4596685706024006	0.333019329416362	-0.48180653155133246	-1.5645618767855385	0.7828355384299872	1.74514610675066	-0.07658502121973917	-0.9403944874412266	1.051842696885814	1.0878559877610656	-0.3657022005422024	-0.7380845997787483	0.0	-0.854197457217708	-1.4019486724018726	0.25171848710464895	-0.2360358541829841
0.6933639180486467	-0.48666314210943334	-0.7646925350022784	0.7625755943742831	-0.634319578701603	0.7797397321961148	-2.53945481868604	-0.2869253324439071	-0.9782643389472991	-0.1987797887409712	-1.431295869145907	1.9096535839170916	0.1300895875040513	-0.41583583884786884	0.8070320303555648	0.3226319389091665	0.5932644618326293	-1.5193416369347723	1.484870138573695	-1.6216879645350046	0.964578947653308	-3.2995684802361214	1.3712255887652336	1.4755785330000077	0.3666696891837952	-0.23966475948437835	0.3830518551177585	-0.9381912256172743	-0.18656439534243707	0.7747092814985272	-0.23798281217798428	0.3516642214727278	0.4439729710598987	-1.7650206998236813	1.2748821690671701	-0.38545152725043164	-1.5033802660091453	0.37383020357924734	1.450413866893489	-0.27138434797737304	-1.5232647447236518	1.1951636245372321	0.8381603075248923	-0.946919242167674	-0.640439740990913	0.0	-0.7399300045552851	-1.3193964964260914	-0.0424525547994996	-0.4513027731870357
1.3707805000434143	-0.22844245878982067	-0.8601860126480689	1.5287543509630874	-0.8693250182985817	0.83500928609364	-1.9483503199493868	-0.027464411659684496	-1.7114129700076828	-0.3850159809067716	-1.715865671803254	1.5212948897267868	-0.10560254605231058	-0.7412496610218952	1.044713220696694	0.32276847331623715	0.9035459210788676	-1.3065163368664783	1.2440170124036363	-1.3747508193946232	0.8749404853397036	-2.72822124471701	1.0460731232765739	2.0824863878487525	0.1809828966986712	-0.5488722141380669	0.7831868489607482	-0.3694341859053514	-0.6324168404452827	0.385793767112543	-0.13951391259466941	0.7790437859951383	0.39388533860896957	-1.588796144595526	1.7455359542082054	-0.2135731728111302	-1.1514863240639295	-0.2987463623827931	0.6312678879011707	-0.6520671472474056	-1.7347920537075705	1.1235418155706953	0.14834298631748247	-1.3276766054262872	-0.5346220944102948	0.0	-0.3743675594291194	-1.0281385961631064	-0.25636007408301753	-0.4566548787653965
1.3458096466980283	-0.44843691310356065	-0.705732652331019	1.5760563874904858	-0.8375140827646559	0.6186685093123614	-0.9903736474503485	-0.03439123765257464	-2.2118135812923447	-0.7389961718076746	-1.8434704993560194	0.6577660314271729	-0.43114350119031164	-0.9101640522061945	0.7460793045516745	-0.12691289494296493	0.7024793061708745	-1.050130819699694	0.4186739536492446	-0.7294035058325531	0.42432696769347644	-1.5107423330217484	0.4690333296638518	2.0135271841986233	-0.03687493493470762	-0.8340937217503688	0.9021749528097276	0.3423100987121039	-1.0287891441983015	-0.09158027024232514	-0.17555146881096828	1.0823799360691415	0.06712475107178174	-0.9887480827159467	1.4460997731928493	-0.08706096200303448	-0.6829019244401378	-0.917279421202525	-0.40785413966341216	-1.0902421714405028	-1.6417450595375294	0.7419674445957687	-0.7116978075667216	-1.399275328820269	-0.4615025219823682	0.0	0.03097572102023084	-0.7249444219930833	-0.40887103215685383	-0.38940339031618815
0.5156915443834901	-1.053105216880458	-0.5581451229382638	0.8164324297147928	-0.554063911802401	0.13346221917769133	0.0538208621060938	-0.2907705724431599	-2.3135940400612527	-1.0629355800621831	-1.6559590966750086	-0.40287704184758805	-0.7252015888502068	-0.9204555038545984	-0.04944927390759464	-0.7740222285958221	0.16085946030620502	-0.8904830417081065	-0.7212018395959073	0.039843091302073017	-0.29648867052371825	-0.11154793016208757	-0.28256396894572505	1.2756366143294253	-0.25416961473645366	-0.9865265625649746	0.733962032338381	0.7555422969161909	-1.3050246061137862	-0.5413055281973346	-0.40185879966797666	0.9500813392736472	-0.49167295143915707	-0.21302352075657865	0.5010457543308963	-0.08852802358093062	-0.2236503426112284	-1.2502612850299684	-1.2711401731305578	-1.4028786258368933	-1.4024061082302584	0.0522868545000669	-1.3768660601107854	-1.221425680735423	-0.45028875241998323	0.0	0.24064531505656828	-0.5704821427856621	-0.538925934981018	-0.40353492440286515
-0.7491042066670176	-1.640492864365878	-0.5735124818453855	-0.44121311432895005	-0.18670681302214964	-0.496433067738649	0.9117951444492111	-0.5552956409870141	-1.9659105380293969	-1.1947987218567533	-1.069628543571818	-1.3424035937249785	-0.9386760846785842	-0.7362991261937335	-1.0214753092454885	-1.2427043482058542	-0.3636616144255615	-0.8038353713503521	-1.7491898384536346	0.6479557915086235	-1.1088494893395908	0.9902098440081275	-1.1198961266697893	0.18468736879190764	-0.47772933446653976	-0.9726534125508062	0.3743994580138148	0.5851625728962682	-1.4114959513687306	-0.877504394042597	-0.7420356900985857	0.3081727606832493	-1.1128088294713043	0.4260436266789602	-0.5925634183184523	-0.22221947286101226	0.16754582624923692	-1.264130234086934	-1.6744521058039812	-1.4481232976807588	-1.11744256709542	-0.7866164634952191	-1.5742901328761922	-0.9481346595556328	-0.49410749885241584	0.0	0.12576431871024762	-0.5918046463557196	-0.6478641549355959	-0.526301194691496
-1.8232476104269308	-1.758928677698282	-0.709754281460312	-1.6612593969292033	0.057839186616198794	-1.0752801519486774	1.402209314557855	-0.5631951727955213	-1.2680558416628132	-1.0936198178581005	-0.1984384691100599	-1.9125790812847379	-1.070862349475222	-0.34809658198222754	-1.7356833122361341	-1.2692977664455432	-0.5658520981091131	-0.6728408462470431	-2.2981790739676833	0.9202825268302617	-1.7806974498273789	1.4990108552320354	-1.8867796663929604	-0.8054292711960374	-0.7037460058072994	-0.8289784187594952	-0.038357182690851796	-0.10773612978359032	-1.3299385826927985	-1.0426715439298602	-1.0367084230585135	-0.5976951772182101	-1.5778430415337499	0.7109777346069119	-1.2564033745857137	-0.4228808613229057	0.4592558717270473	-1.0977297719616355	-1.5729462509524128	-1.2042503598748047	-0.7840479443196078	-1.4999119449034246	-1.2624337118790494	-0.7191280668226968	-0.5429665203684186	0.0	-0.2646445555969801	-0.6856285300672035	-0.689162510495589	-0.633096216918413
-2.2049482737831134	-1.2126924581893561	-0.7984135779891347	-2.3661962884304555	0.07148606667347311	-1.4206959301803093	1.4774919619188627	-0.24092381795343165	-0.4481001290821713	-0.8411799522819258	0.6472423844201791	-2.007650562908168	-1.1183819967396715	0.1530893955971701	-1.8841707760437079	-0.8544652401819398	-0.38232030320794347	-0.4179646905081482	-2.2327697434952567	0.8449885008562446	-2.0971951893403182	1.3980988436234787	-2.358456599755237	-1.3372049030865947	-0.8793432408928992	-0.619620140631991	-0.3804255246818238	-0.9482165290088773	-1.0894568313227648	-1.013664123369226	-1.1441374176458259	-1.3391232742188557	-1.7225052714432474	0.6216662146027807	-1.1768520428976001	-0.5975926316796252	0.6112583286233157	-0.9337683777533252	-1.1439771471737605	-0.7804584977840119	-0.36961337777210823	-1.8282390023130435	-0.6389501031705833	-0.5883104660530091	-0.5283949409480946	0.0	-0.7318698015028415	-0.709397225437076	-0.6108440721334177	-0.5579694939977883
-1.8017836576218744	-0.207564885872264	-0.7057256941885987	-2.365114010773817	-0.09173488784499814	-1.4395626248701021	1.2191898015707192	0.23268237731189692	0.22218053886951056	-0.5709417452001503	1.1158858042624065	-1.682627669354372	-1.053509607503699	0.5746266777688522	-1.4517257667025945	-0.24090125562045975	-0.0036433068048081457	-0.08100211250088116	-1.6865781478249953	0.5471255929435233	-1.9513391378377984	0.9059883300564866	-2.3370069831927096	-1.3091202012455299	-0.9180148805469839	-0.39625380711081454	-0.5724942764320412	-1.4801643586612174	-0.7678648979681552	-0.8158609100295805	-1.021144514473515	-1.568293085843284	-1.5126111263693287	0.32319240292748674	-0.47996679834303574	-0.671620925792462	0.5855606173357236	-0.8660921026729705	-0.6527698801464162	-0.3531272329743552	0.08458904678871572	-1.669750280739175	-0.016897686582573634	-0.5235928688444608	-0.4092568164415872	0.0	-1.0387927274603506	-0.5880776644300459	-0.41174938558874935	-0.24700333661094903
-0.9442502116289566	0.7654375651200594	-0.4461823025203816	-1.8041786089034024	-0.26761280899702405	-1.1598840360185232	0.7916689312118445	0.5603489146619536	0.5446219673518274	-0.38044615666895776	1.0295139479558775	-1.1168957106542265	-0.8516478711434543	0.7214163624379547	-0.7084454262576284	0.2536684330558971	0.2847169590084286	0.19959684664298327	-0.9593911651546688	0.20916313703828168	-1.407052071230856	0.33269692549841373	-1.7905563868407692	-0.8807831114641872	-0.7626234624052826	-0.18707102351166913	-0.5871014363135336	-1.4431188587665906	-0.46526239298150934	-0.5268246115703372	-0.7351714268839727	-1.2272688577723692	-1.055406569828835	0.04995320209096478	0.3740526584668877	-0.6164060015309241	0.39145727787002066	-0.8533457312510669	-0.29832725354124395	-0.06974591150493305	0.43860946858967526	-1.139191388226334	0.3500330070770158	-0.4604992981600109	-0.2070749589694819	0.0	-1.0403943530052935	-0.36108577100105527	-0.1618666426953602	0.17253816770734004
[truncated: 72 more columns]
