# Supplementary material for: Diagnosis of autism spectrum disorder based on functional brain networks and machine learning
Source: Sci Rep. 2023 May 18;13:8072. doi: 10.1038/s41598-023-34650-6 (PMC10195805; doi:10.1038/s41598-023-34650-6)
Supplement: Supplementary file 1 — Supplementary Information. [file 41598_2023_34650_MOESM1_ESM.zip › matrices-bold-time-series/ASD/ASD9.csv]

0.7838493817541106	-0.0660471437072727	0.9142470840478483	0.6389076643936556	1.1175585471493317	0.9211439340480747	1.1838093234918627	0.6348135006355882	2.024625144533886	0.8052004991467555	1.9612025301185436	0.9290462886378678	0.9650726462152535	-0.6386287343928763	0.6897510571586687	0.11106544766518599	0.368065010508493	2.093430244627093	0.22847458321389327	1.5619960563324091	0.5337622766759476	0.7513586947802704	0.37563976457412973	0.3572418626104226	1.1724136328212043	0.9914834755947599	0.3732628351686381	0.7434909544178036	0.5735025592461173	0.8421667556376176	0.8450700535266833	0.8519252790716816	0.32582119506567037	0.9038509855063187	0.6313334042871344	0.7552399976638873	0.4349123875348946	0.922243314400682	0.2614293127987528	0.39416774143182254	0.361306486169802	0.3917063103302851	0.021046114262830918	0.9125089522936628	0.8909348040260244	1.796830986237397	0.4632416146318122	1.217446054444784	1.5889807160819334	0.9495016361390548
1.4933701058593678	0.6272019200792914	1.3077369398960934	1.099008792938015	1.6213540196530825	1.5922819577772855	1.9998968013072915	1.1413560622713599	2.4663091557133052	1.4760457416748793	2.454964488341322	1.4222807448084247	1.638266554418003	-0.991965226628992	1.215486734760851	0.2863569877011954	0.9415380926333285	1.9588232712177838	0.5025415569353409	2.140256829802659	1.0721222185321533	1.4182908275331731	0.888833861348452	0.9133792598840684	1.8158629505115935	1.5658733416073494	0.9389376735710159	1.4572652093394753	0.8590653733514461	1.3898575433591867	1.5611358822913635	1.633974507584779	0.9434602251212896	1.61107832875485	0.936803663021604	1.446649089386751	0.7865833879965722	1.8216328452703185	0.5399324439077694	0.7879535018696976	0.342930479778097	0.9099542841291698	0.18947967082327338	1.5322790022153832	1.4572658067167648	1.7968383188529378	1.1921850742915614	1.8829951059277141	2.273118461767896	1.6912161154010754
2.066713435958041	1.3418345871358461	1.445056589594244	1.5224202811793244	1.8125874928999897	1.8453470194100028	2.4213017675233486	1.5849103316163895	2.384530548246662	1.9268748584593096	2.3502924076778413	1.5132447332517966	1.9054750313611406	-1.021249466710618	1.6553808901718436	0.3663027393803195	1.4293080341538518	1.1961294018435156	0.6617704041891832	2.210453605682416	1.3109589641192265	1.8050088084340812	1.1954014622186804	1.4203740210614095	2.0692654037695433	1.819524057881422	1.4519782667895822	1.9685022703517456	0.9266173982306488	1.4787820293142662	2.123623559149558	2.1992417184332114	1.5957297487486877	1.868334862684474	1.0407434541245142	1.952851289597389	1.0724417250887992	2.452890425227984	0.6893036221537793	1.0524053653158094	0.42599600580598185	1.1909216700008365	0.3524484783830509	1.9095076398228816	1.6751139128016832	1.3308787291762658	1.9262916901139508	2.185548342996687	2.334811009726569	2.0684629060300574
2.3015178106297967	1.7278962710156613	1.291309868204952	1.7800397331612878	1.6452931828871231	1.4301962416839427	2.206680542153739	1.8150630909884549	1.857987503983289	1.905675097399118	1.6640038769962173	1.1086828002810576	1.5830225480129572	-0.6135410967202485	1.858829301643047	0.3187974699977173	1.628370984882514	0.19095275801254313	0.616254843225615	1.7618730853965716	1.046368137073341	1.6424781718819401	1.0810960891178933	1.651425859223482	1.7742095816372254	1.6090839185063295	1.5976256644627027	2.0001134836552605	0.7088096667520085	0.9672601447586656	2.295192690921519	2.286501192395101	1.949565994482317	1.4648213858609285	0.8792913193799687	2.056838074781686	1.1847528444282545	2.4959267747246794	0.6408396644297574	1.0353860435315754	0.6566116896873763	1.0859592881037912	0.43919254538366864	1.879537161222731	1.3852947559444244	0.6098047987586807	2.3616761507055957	1.971964726606577	1.6773276745995251	1.910705503333471
2.140230322170005	1.5755385385407923	0.9186400718035911	1.756180610470688	1.2382724093286852	0.43425418557178513	1.4132089266602736	1.750500181953979	1.1361652932699429	1.3655857854540026	0.6903310764043009	0.3713726360383508	0.768014373214014	0.1130550495490092	1.7504526435460626	0.18594888528818274	1.4824083192308954	-0.49025354681006705	0.39286910548698784	1.0444859690622104	0.35076052183486417	0.9160591184290052	0.5485757692470864	1.5039108695682035	1.0322781575511282	0.9988003090036753	1.2228333016199255	1.487297626466621	0.27771116971508136	0.06547651577560094	1.9904650751478656	1.8475273850325646	1.7558277526131423	0.5586211131504951	0.5287430219945668	1.7083928008673666	1.0790781562867109	1.870280792632551	0.4355292953702864	0.7184037399154041	0.9311978234799352	0.6646477180498995	0.407801694729352	1.448571820524483	0.6923828960301172	-0.009669501550616884	2.281551065734021	1.3109046008952236	0.568105414685781	1.3036563865093214
1.7007656783764913	0.9502140910344677	0.4768196277735049	1.4147682561439385	0.812464225454755	-0.7255309782139371	0.38290411946783387	1.4320453606470085	0.4939539187906107	0.5213628208734672	-0.16800428821179003	-0.36440592121290827	-0.19887949135083896	0.8687735311535599	1.3697738302528657	0.055399942984603455	1.1123460343952756	-0.4579425107625487	0.12085218747009938	0.4203598550439238	-0.43901197317312207	-0.0773670708926052	-0.15015211571584455	1.0690789805863141	0.16680221122907246	0.24811011419830914	0.46274951877432857	0.6464298305565425	-0.1788293865421465	-0.7717577506222492	1.3298144297503982	1.0889580620386878	1.0281512289732433	-0.38837873225900943	0.18460013540919565	1.0656518139992617	0.8115607626302677	0.8025539939807034	0.1915567362139186	0.2393584320775996	1.0446896484948958	0.1761050452304083	0.26421056312412283	0.8055324666533465	-0.07843677392805055	-0.2262689655136053	1.6853457381295556	0.47638968562859146	-0.489762789616592	0.5365898005605704
1.19590570763251	0.16201180122516687	0.13272679805067555	0.8433096738850709	0.5652308409920825	-1.520425372830106	-0.43845434383869847	1.0040530658019717	0.09161446688533328	-0.25220941317848805	-0.6356422381482655	-0.7838038666603091	-0.9147680092914691	1.3516809429984704	0.852718806381446	0.0034694828337177882	0.726510318576192	0.22565982516772665	-0.05457059206994363	0.14363646143585426	-0.9090568595904704	-0.8626861771445414	-0.6407904524754435	0.5760900748809247	-0.4485733518514702	-0.31459295128890435	-0.31766491960111204	-0.1292290184972015	-0.4530351298315211	-1.127720957737671	0.5773179675759222	0.3584955900217701	0.07504720493310908	-0.8840756458641523	0.05771470863655231	0.41454703664987647	0.5100348169267463	-0.2765763641584857	0.026566399070002453	-0.18210948996547774	0.8320770974725984	-0.10774085529311807	0.058839204726470896	0.22926676581378927	-0.5699031596769343	0.01528292642836408	0.8010371130629995	-0.18595878295659954	-1.0273573107355964	-0.06443674536292884
0.7944816526555848	-0.41851757460307903	0.0004418666447111909	0.23396769600362732	0.5557023331633935	-1.61015346960214	-0.7407872356008021	0.6297598545152309	-0.08013665389057725	-0.6290332119466208	-0.714633974792625	-0.7692768094092671	-1.131228599387973	1.4051986270255952	0.3611242455672016	0.04778487234572756	0.47355631288423883	1.0582705587274976	-0.06999577026255657	0.2122021204061358	-0.8164117953192032	-1.0489824192685286	-0.6436888550278805	0.2399770328117551	-0.5943043951063557	-0.46376920899199003	-0.7432035266326938	-0.4928900216404887	-0.43084609981568595	-0.8948874678095649	-0.003803922491702061	-0.0598874291587163	-0.6568610276364925	-0.7130494694881062	0.23955858883044612	0.007430431752407415	0.29208787847917733	-0.951111643594258	-0.011030853043599817	-0.3734742557981843	0.30453707688192705	-0.06416103825419005	-0.1356845966928737	-0.06247652307224532	-0.6092839427291893	0.47262954677087543	-0.03290068102368856	-0.44028032684677265	-0.8623702992539443	-0.3121043308470992
0.523321092207369	-0.580268761212925	0.08936753018040974	-0.20447211828027156	0.6744844967898693	-1.0363790150877377	-0.502434245938861	0.3949431203286538	-0.15101727736288473	-0.5183625962080136	-0.649569761203254	-0.45310794952822925	-0.8727974285988517	1.0812251087555038	0.0002674140222995212	0.13923024666218362	0.3465738300788865	1.4130149557701202	0.016165484132330855	0.38898288662052416	-0.2348945459223408	-0.5665233108213368	-0.1452730912842123	0.11654486225265835	-0.3180044081331228	-0.19324405260574576	-0.6669279864975608	-0.34643552343102163	-0.155321395314746	-0.3443038120661476	-0.28967647699463694	-0.10940475413688945	-0.8427813779934977	-0.06876683852105897	0.620982413811567	-0.0794830993188153	0.1872659059280807	-1.0264483180890147	0.04131291363342399	-0.3107047417746854	-0.3238069312749826	0.20856759596298352	-0.2550919550572016	-0.03390810153851387	-0.30915341703941945	0.744537824588282	-0.5451196601406239	-0.28404387129266123	-0.18577844971903634	-0.237181043265927
0.2822115921098719	-0.3820537939152358	0.29499608103022623	-0.36060718106084544	0.7206323514928386	-0.18531009459440598	0.03000316624142923	0.26545531466016287	-0.26516665783816823	-0.10713420717980612	-0.7333417226415679	-0.11505050529888856	-0.38790594441185483	0.5846503214976931	-0.22492566507887193	0.1950249412256268	0.21100811967308764	0.9583632118485316	0.06797008724419679	0.37733411705017694	0.49827115591091786	0.27412975414369933	0.5874981576713763	0.07043110950778686	0.11110411526318377	0.2916617938927622	-0.26260940035568486	0.11089220364945103	0.19721412543544786	0.06210687494668418	-0.3421246354542673	0.027903381811124513	-0.4780739249040595	0.5817543345516649	0.9280044254690064	0.023087658831609133	0.12305646411691894	-0.6046967314706246	0.09901407480184395	-0.1268784180526436	-0.7497984733075493	0.46719864194284005	-0.2706187992192499	0.1539186069475012	0.01809072881073433	0.5269658877785999	-0.6601029508224914	0.06191543166390531	0.5626507439606965	-0.03400222128715389
-0.040047623495863466	-0.08212510216878335	0.44234433084131713	-0.2889333408564143	0.5386360173417549	0.4542592812299539	0.5086902684034124	0.12693671612515667	-0.4930758760671728	0.27100926461474756	-1.0895325108101501	0.0023722526568169706	0.026527286352039693	0.1497563244294252	-0.3874547082294302	0.14702478094428048	-0.06445697785095962	-0.1057972211392726	-0.0342325772658284	0.031034472936767542	0.9970181373171041	0.9494943790408144	1.1611397043686766	-0.11359240993673118	0.3726793550917281	0.6985672961932032	0.09807862552981972	0.5191491491570845	0.41108692390359547	-0.009189304027600827	-0.3379596139493944	0.07957037883605865	0.11943780351553887	0.8088548570308532	0.8691973134534899	0.07919188514777674	-0.010992110877536128	0.006324912178703868	0.09027485680512835	-0.02394366607555917	-0.7676099457805174	0.49298874457745245	-0.20382303057988427	0.2463249535828808	0.07621452713816305	-0.17624723997860242	-0.5049306660442402	0.2921862812855657	0.9474063281552246	0.0797862237993832
-0.44040340790361493	0.059560694582819075	0.36810870926025147	-0.18050034961880784	0.12538793144761817	0.5786844222959266	0.6840606867635083	-0.12404072826608839	-0.8116871111009446	0.3518073442641343	-1.5844098340417867	-0.16275602713944828	0.2049242706717833	-0.07023089583091179	-0.5661158107636846	-0.028031357261543755	-0.47636167782193517	-1.1710382831231112	-0.31800836945752786	-0.5427736559821363	1.0555095017762028	1.0237484769954996	1.2812041879378753	-0.5508481041140407	0.2802581046747278	0.8100781603554758	0.1026451357364362	0.587434194415618	0.3380711489339922	-0.5348509945928354	-0.434614035340098	-0.11352163574505517	0.5117737096070236	0.49262794346629313	0.3134442278051103	-0.08712769954008301	-0.26702956787104065	0.48217828704027516	-0.005791338037851946	-0.14706036102325803	-0.4048599595869003	0.23609628732525667	-0.12363154387342896	0.05345197233145317	-0.2150289803179519	-1.0359429173005383	-0.3034503814760471	0.19899258374663445	0.7650478044615061	-0.0061229923190755445
-0.7717236237326421	-0.03547760740789888	0.005161491454376833	-0.24382561477216277	-0.36613704522168705	0.2206975174189432	0.5147920692205746	-0.5042430146180507	-1.1484760560796683	0.0958145049713546	-1.9299422676359421	-0.4791600638840379	0.18033591740235808	-0.04535240172845535	-0.7753814852890119	-0.3118759883753995	-0.8616768556074879	-1.6311667675049375	-0.709580105229663	-1.054530540966108	0.7409618867827285	0.4021169172282297	0.9094768016399402	-1.1400010708715564	-0.13147696570649256	0.5861603820599055	-0.2886719305547122	0.2644101945719461	-0.04028039359864262	-1.1586995618691336	-0.6659840768053324	-0.4838974736533726	0.41881621816881626	-0.1274139062710084	-0.6131112337950623	-0.47543447802835614	-0.5845132006460038	0.6474868787126841	-0.16289892193640643	-0.5023091658324095	0.08397925930567696	-0.163629893855443	-0.1234418003903988	-0.4346904462570155	-0.6725921667761023	-1.600038845469711	-0.23711411533049753	-0.21466974845423792	0.12031320285129331	-0.25069645229838106
-0.8435731023186763	-0.22459479105599958	-0.5734768616375092	-0.5672733089545883	-0.7310243662868874	-0.3189883800359202	0.13794750180494933	-0.9356860160543007	-1.4418791454935533	-0.3176071509801629	-1.9020622570692036	-0.7364411355132963	0.10773248989433416	0.1576037615029121	-0.9489606703246953	-0.6688289429950739	-1.0077760897044943	-1.302114402318006	-1.0862829786942039	-1.2249668575218493	0.3015986381614971	-0.6165409232398636	0.26267958271731795	-1.6030572916332788	-0.6582044092594541	0.15428606805575534	-0.8219534166407343	-0.2567224093866793	-0.616838693966738	-1.451526887376294	-0.9362033784495871	-0.7967171883438269	-0.11007685770778218	-0.6487666897885721	-1.5795151578481403	-0.9181292345301068	-0.8225882220172427	0.5255525067347384	-0.3392564904060481	-0.963984423455071	0.36569121524151404	-0.4880862446869693	-0.2810054329241487	-1.0460854218110782	-0.9853776802241289	-1.590538761787122	-0.3613424203307661	-0.7573199144556911	-0.6741610951435898	-0.5164227357174986
-0.5856589319815801	-0.2715086207248209	-1.176999454400212	-1.0537450317729193	-0.8535586070297152	-0.6935157365017008	-0.2555426891865833	-1.303872790346309	-1.6673506113295196	-0.6422938852743878	-1.5137696281628887	-0.7958932250962619	0.11505609121669852	0.43104053165066736	-0.9907389449574584	-1.0618439526867405	-0.8190338532716454	-0.5549903612736897	-1.3420827790817436	-0.9673698913601894	-0.02695867140283326	-1.5167151895415856	-0.3321837509884422	-1.665375299094804	-1.065342719053595	-0.29047933876698945	-1.133992008100019	-0.6877702697486688	-1.2102017052861065	-1.2205065653493659	-1.1060244413084845	-0.8375199324789828	-0.7422524788256573	-0.7973168815392567	-2.2275306062592315	-1.2023042100797634	-0.8579214685022943	0.2647127297690744	-0.5049559648829217	-1.3542050935755898	0.22511178124890835	-0.5984592800905163	-0.61191700226392	-1.5321712776137795	-0.9344152338599863	-1.0943262526625221	-0.6143796761941657	-1.1837055950212119	-1.292882102827804	-0.6716442620753097
-0.1475032718742236	-0.0427430505005626	-1.5776128761308001	-1.4757165315934324	-0.785789481925566	-0.724669932509565	-0.5424772135888363	-1.5311688942767339	-1.8139984729372918	-0.7448691465652575	-1.0135088914445747	-0.6701357089956411	0.1999575419423985	0.6712126252248415	-0.8563620665392394	-1.4418940290906066	-0.4108678350603701	-0.05995049826137676	-1.4171531849331522	-0.4399241848845038	-0.16913498153208267	-1.8599517664122316	-0.6236918930690997	-1.2537735868487507	-1.2156147195770488	-0.6004483345145194	-1.008500896397015	-0.8352747481166062	-1.6259080752303006	-0.6450246782933592	-1.1006290896728168	-0.5881064368648357	-1.0896321560774465	-0.6014986955226067	-2.3668834659274576	-1.2124668598727222	-0.6741597504449315	0.01379365679470631	-0.6426760544973406	-1.5324931515656646	-0.3102846477633442	-0.5222858994691054	-1.0365083959979091	-1.7068077586878998	-0.5424260260660363	-0.5089057070838724	-0.8864568454891222	-1.3468625301164383	-1.5616453516613926	-0.667780288629386
0.15674402139808885	0.3746480614825557	-1.6105939781660228	-1.618677735819524	-0.7049807600159578	-0.4724759405770634	-0.7094409173405001	-1.6074717948384454	-1.841623003887572	-0.679424925923369	-0.7058810263344083	-0.48305371740740566	0.24741772779174095	0.7978569206863189	-0.6028080919218948	-1.7214265457469586	-0.04940905692085208	-0.3111219922826131	-1.2825460086962897	0.058487840613089134	-0.2109474068410657	-1.5158139877313501	-0.5485585418871121	-0.5695810157964037	-1.1090652757178403	-0.7328721063586683	-0.5207810533271766	-0.6995024286598307	-1.7037063130870345	-0.14013190036590684	-0.957356290444209	-0.2560811952282533	-0.9602658690432854	-0.33199134166051497	-2.0658828554320614	-0.9924685915288348	-0.3730636552104676	-0.16096708376382485	-0.7267298563134552	-1.4378900477694598	-0.9885860324096549	-0.4092833908379078	-1.383117733425345	-1.5294929306130667	-0.0503316858020254	-0.26987978128481677	-1.0840847820706394	-1.2667494031151307	-1.503590381023073	-0.5477931765974322
0.03997242739161985	0.7227216461109893	-1.2447216225207447	-1.4186194996059036	-0.7764643504262321	-0.13638624234388125	-0.8085508393677339	-1.5611929435136431	-1.6670998927209393	-0.6093873911292657	-0.7237022784763211	-0.3521531043335198	0.14620854191189764	0.7607524953588174	-0.36334947820543184	-1.766815712198899	0.03046094869507644	-1.2615751417444476	-0.914675025204294	0.270692643191063	-0.27546770121501046	-0.6994774784444975	-0.21923925984969014	0.023721332108072646	-0.8322654801993287	-0.7280474183980741	0.02931499181906	-0.4287521372970705	-1.3523279355319333	-0.046293622658725886	-0.7830614137382149	-0.13042765777452392	-0.4643804725804168	-0.26723142592164306	-1.5820793610605226	-0.6901477519835122	-0.09723551765504698	-0.2718851670086524	-0.7070421390509766	-1.0731962853644634	-1.4749304141877573	-0.39555941427852626	-1.4411044669847306	-1.0905878910960167	0.2566181866292163	-0.5436426695262011	-1.1478788218675413	-1.0782241643642874	-1.2658917341326323	-0.394546471682308
-0.5538675786213707	0.7541788181665444	-0.5918951053098959	-1.000176496163674	-1.0185965921897648	0.11594774419700818	-0.8824130763937822	-1.4070068311419965	-1.2073390988659554	-0.6474666921990939	-0.9208042947176531	-0.2901033841698379	-0.09511954043861624	0.548325147240805	-0.2596308330106714	-1.4405250231208016	-0.20056427736743634	-2.32671277127961	-0.3025269713623364	0.11941137547671893	-0.3888746807705198	0.18718118643123294	0.17820806405521114	0.22818037053978257	-0.47717043824387145	-0.6438893699075801	0.3412264411384978	-0.18369322764347998	-0.5833093044821891	-0.3718820816064098	-0.6627406212866501	-0.36608189682464154	0.0879973343062384	-0.47148665967645853	-1.1833848099420183	-0.4378351154352098	0.07519983564241482	-0.34544871448520587	-0.5226296648142075	-0.4695031195862191	-1.5276893768204878	-0.48540149892813533	-1.0538812897771899	-0.5285497191190122	0.24427078813632563	-1.1023909798455682	-1.0355381231370193	-0.9078867632860762	-0.9979516343808449	-0.26506189761653326
-1.3795284979303843	0.41247753405231713	0.1420891821461986	-0.5887988292283043	-1.2704214172016688	0.25800687061871036	-0.924432951746303	-1.1269181069461671	-0.45891665229632145	-0.747003717962419	-0.9714814737866477	-0.2024355248797431	-0.3308255656938821	0.19753103732556113	-0.31247178336130205	-0.6880851494643634	-0.531678566431764	-2.761121005279099	0.5049646167099711	-0.2787771627590433	-0.45347186284025304	0.7947401900092637	0.49218684825364617	5.9293739640349825e-05	-0.09912545792278847	-0.5065017084885958	0.3266497157880768	-0.02488330923542753	0.45994584199998534	-0.7792495720067321	-0.5973788711579822	-0.8574948984970948	0.4138224060165396	-0.7545980047901026	-0.98213716367437	-0.2669378386875985	0.1788022467477255	-0.36644268723181145	-0.1450530971799352	0.3211203921588443	-1.1121655318734798	-0.5458919077626838	-0.21500217361243767	0.047940219879381164	0.006802539292772928	-1.4776684650293466	-0.7147540000014607	-0.7770650824936393	-0.7665346311703626	-0.15698575845615698
-2.0165066511472944	-0.12239591665304086	0.736158720020056	-0.3576335351444797	-1.293975782092517	0.38046255223312336	-0.8990859830194102	-0.7094176693430122	0.4431501830782048	-0.7360361931001038	-0.6128877535764004	0.01849485158748711	-0.37911840225668986	-0.20947291238172489	-0.42001102235831095	0.3789762912806241	-0.6516063223026238	-2.155190330397771	1.3525280654436482	-0.7119620337752003	-0.34945358749353655	0.994211865333886	0.6527761984877747	-0.43017352359281197	0.26306553908722113	-0.31257198690343396	0.15595576921144852	0.09495882757259572	1.5056896067558037	-0.8304430207844125	-0.5217392514257484	-1.2999134952330356	0.44157150703745085	-0.8376454138522345	-0.8921397290715797	-0.12126046235592616	0.3099992356634816	-0.2826091248757675	0.37517898989925913	1.1935733880635815	-0.40183690466481364	-0.42181653118861273	0.8844007628074421	0.577130424484042	-0.22380685097231348	-1.2929606876649828	-0.19432035171479442	-0.6033372100107147	-0.5507826469392719	-0.02338542647142974
-2.1197269327423425	-0.5572948133634431	1.0259435716908274	-0.3157134438998179	-0.9474457925153082	0.5716429960261558	-0.7921821209253995	-0.21357260045116774	1.243259114881428	-0.47087394245760217	0.1413373898073001	0.37821582984090996	-0.1670790433639262	-0.5713038346296184	-0.42699482585773546	1.47059732842437	-0.36841396232245344	-0.7152935111234158	1.9914424126542831	-1.0003443568645392	-0.07561527476301384	0.8866118347450808	0.6508427494226741	-0.7188104847243991	0.542053465466345	-0.07146246244802622	0.10885688965310113	0.24343949750534846	2.220856895329947	-0.3199077116108296	-0.38442109565651067	-1.400411234978386	0.32592920031596334	-0.5893007083251016	-0.7299140944289323	0.050701151452218096	0.515471274652373	-0.06440480933289106	0.8958416533315247	1.9576850424295356	0.3177594115438874	-0.08263511958465522	1.8965375121813997	1.0049113275682302	-0.2623500775938742	-0.5437539952536448	0.42829380713850146	-0.2949334730047255	-0.2986647849948164	0.18279022299797884
-1.6330915325074187	-0.6897244428618102	0.9464941333644427	-0.31474597721593234	-0.309649923867229	0.810316423338987	-0.638521637237899	0.20874037350328034	1.6709119044271872	0.012787065906829785	0.9743881937652977	0.7359540403086344	0.19363552399091666	-0.8056373291802421	-0.2419905141818154	2.2123643606121597	0.2474263137705889	0.858646082990538	2.174825398126425	-1.0657775599463084	0.19875647980496758	0.6784390197289291	0.493025166673828	-0.6370334961310674	0.6318691859965201	0.15830808432174215	0.345917045136903	0.4115710999803061	2.3397387468294415	0.5451833469708588	-0.21844709962858413	-1.088735759357785	0.294335903458265	-0.14516160679693643	-0.3791390965835825	0.2113223092416918	0.712370206560908	0.23546323022983764	1.223892400546024	2.3635059188534786	0.7841836008336203	0.31704029320588134	2.4462996915615793	1.2454961790321402	-0.10967850020901532	0.3768229872654188	0.959846660168734	0.14038190623543714	0.009544047669993293	0.46866968406561055
-0.823678916905211	-0.5450566982594154	0.5423405652178757	-0.1672732688240522	0.33778977310642166	0.9604859525040018	-0.49898246066568097	0.37504781500876383	1.584834882332019	0.4785376156151603	1.4562405818162254	0.8721958191928408	0.4647604279442473	-0.8752958794412705	0.08122105501439057	2.3169597006433396	0.9015172634048974	1.8095427528693757	1.7933120401220013	-0.9158168268452145	0.23068704075151844	0.5276676541707283	0.18254975089686723	-0.20873089990735122	0.4405595278509363	0.27740329589292195	0.7741977169041705	0.4958226622310983	1.801021361985236	1.2525083309106175	-0.13562376567010823	-0.5743453469353684	0.45047881173579657	0.18482566864598457	0.10537117733024443	0.23886378905116046	0.7158713297082533	0.48072734105477305	1.1976154254177438	2.2044647717151635	0.8684166632274382	0.5215356283011203	2.2989758484772653	1.1983418494623836	0.05434041673458466	0.9329986743403668	1.1836040774138172	0.5631904309253154	0.33666275453203276	0.7900514657626797
-0.11238534551878672	-0.348943608421525	-0.04815652126135984	0.21023872075483427	0.6710248624048726	0.871648691912318	-0.4068910915883532	0.19299178869465056	1.0700109642313718	0.6299925349392843	1.3263851556980693	0.6269617944559639	0.4380395293929193	-0.7853144821986414	0.36325517712332905	1.7430695137138688	1.26953754634966	1.778122073771439	0.9644882857932358	-0.5843434953918775	-0.11257790374749731	0.46447726896076574	-0.260180864311581	0.33036138968168577	-0.026836617462557638	0.20006777206944704	1.107208899204204	0.3776873742830094	0.8102355243983732	1.3146813039919982	-0.23981040344995455	-0.20490471094343443	0.6870765136029982	0.15075227577275252	0.530381259051383	0.028571960360888046	0.36928247780756546	0.5210117517279675	0.770083813815263	1.4509343497646323	0.6184729164740411	0.3523763706844821	1.4842938662756398	0.8239349435068634	0.014266671933815785	0.8091358703973077	0.9858314623020236	0.7809325181853348	0.6110783729362917	1.0701410770693682
0.18782158728435822	-0.35610049980689035	-0.6288194346634642	0.7323372111215898	0.5292048598505023	0.5040687999793765	-0.3328813278520079	-0.2458442084027225	0.4182383733062149	0.32074036566186914	0.6762397752014553	0.016077752526417934	0.08001174936266064	-0.5590123933471465	0.4162718311156896	0.741731249277164	1.2077893140088767	0.9822064454008521	0.0047048199692787274	-0.09584836484259243	-0.7227271724185663	0.42102245599348137	-0.765400619103503	0.7110798830188558	-0.624346678203687	-0.08274826589263116	1.0729958724409532	0.03560442343863569	-0.23064641538284386	0.600402919470901	-0.5244281929679806	-0.22415902290040968	0.7734372144285838	-0.2410868295153228	0.7074248123064178	-0.38874104706789625	-0.3124963518815037	0.28770487515707094	0.048702531513483464	0.321566150427612	0.2247327237185386	-0.14576248227824415	0.30456490784692164	0.21837933814524976	-0.31086328175946415	0.12770130671875354	0.4522655484353874	0.6854369135348445	0.770272446874428	1.232417021517703
0.05534231683593779	-0.659212996778781	-1.0006680032282198	1.2023369634811079	0.030059262955341608	-0.019135714946232386	-0.2037427701340232	-0.6824043225342727	-0.013202979855416576	-0.31937092831615643	-0.09660315434113102	-0.7530343564562341	-0.43965555180970906	-0.22037555486570926	0.1831771487733917	-0.2540932867087563	0.830755546205287	0.02496342492965142	-0.7170994893827005	0.5144113960312774	-1.283503259173099	0.32289690261908466	-1.2104330653394566	0.8115025888136937	-1.1104075996006935	-0.47834252445878933	0.6148838456206983	-0.40576935610528514	-0.9102562372591331	-0.5571010460427775	-0.840596708652257	-0.5996038493355103	0.5486722154977878	-0.7214984696087824	0.5980475432978265	-0.8145838656445848	-1.0978512667751836	-0.1517909767064519	-0.7342788532662453	-0.7794982567527121	-0.07731963358261072	-0.7030741864351879	-0.7914429965239811	-0.38961668705183705	-0.7965603913723147	-0.6312297992156609	-0.14906215311821894	0.348131371777021	0.7920332373822041	1.22884730953387
-0.2498602387555218	-1.1140634968240508	-1.0294527050426248	1.4476257732763467	-0.4856402130577095	-0.4735119671436759	0.03428939669657164	-0.8293186101536433	0.005308593741657029	-0.9415193353284907	-0.5352928184400573	-1.377156978588078	-0.8575199663053706	0.1963528309725841	-0.1996711486639521	-0.8476177814202757	0.40598889357215023	-0.5130595796812437	-0.9645752124360919	1.1528156537130922	-1.4600106063742666	0.16052254674617436	-1.4598565573258528	0.7128145732479816	-1.2690777576648602	-0.8266407761339102	-0.06234334028082455	-0.7365495689102814	-1.0161226485264603	-1.5474291844677432	-0.9738255207104439	-1.0404992632589338	0.0700547672955245	-0.9481905522366215	0.35112803467017906	-0.9817940028743057	-1.6417329263709741	-0.6220701362115004	-1.311179931351243	-1.4491001582829546	-0.12857026349868464	-0.9800892658348216	-1.414535496013366	-0.7451744745607449	-1.1900908941182904	-0.9539522113488729	-0.5109691744787843	-0.00376684813418405	0.6980769495068343	1.053310841034987
-0.3741127084225451	-1.4323976625859673	-0.7044644817105263	1.4316576774632528	-0.653629810840313	-0.6639250288228902	0.356359567151716	-0.5528731904379579	0.4406837408405446	-1.1891997992371484	-0.4083306160431201	-1.6047410060449352	-0.9856544032424831	0.618384350995007	-0.46887327454592737	-0.8824918318896637	0.1516657825717373	-0.4155433538534166	-0.7481829146819504	1.6534917922876164	-1.1174131791940038	-0.01063404090332277	-1.426671326173672	0.6033282894309717	-1.0334373862863635	-0.9754703267639188	-0.631163396917474	-0.7941952638584331	-0.6416790196001163	-1.8423897127875344	-0.7838120281272972	-1.1919436762761217	-0.4016661844480865	-0.7503986046033555	0.20235152439882356	-0.7278038719296341	-1.6826858832660483	-0.9335164704508454	-1.4889483392336327	-1.4948278310884444	0.06230865541624695	-0.7819363221356354	-1.416334606478167	-0.7197917617651161	-1.2759260557894674	-0.6357610580055463	-0.47397347388172384	-0.12356857139489685	0.5379825223319635	0.7401006106927506
-0.10647072076678238	-1.3754988418256038	-0.15635180663475579	1.2614896114221437	-0.3092085525661391	-0.5331964595792753	0.653221871980064	0.02559356575774387	1.005388329617683	-0.9223812479343753	0.15551082272981426	-1.3485899058829396	-0.8218290666747959	0.9224571760160657	-0.3956836809154741	-0.5109865993895393	0.09058148890337264	0.10462141782927097	-0.29995950502229046	1.8350978137473182	-0.41443955359130824	-0.12807534655259722	-1.114191747360915	0.6168801142732184	-0.52798096504951	-0.8530955130624113	-0.8595178129796078	-0.5721795776426388	-0.1211518302629474	-1.2958391302841827	-0.3079573445386063	-0.8691456674240754	-0.5765111229924117	-0.2464790237563245	0.30817661446845807	-0.12007502817754087	-1.2068770031182874	-0.981379577966734	-1.22934369989298	-1.0369917968523292	0.31005065704942397	-0.1876466972434642	-0.9466763868815649	-0.40276433903074077	-1.0092855625143942	0.09295602050496714	-0.12991824721089984	0.09490865106762701	0.3700775507036697	0.35189344844353315
0.48897202854156857	-0.9137925299211763	0.389207766485381	1.0896005416865109	0.4039003802697328	-0.18048047106963075	0.7893727995861769	0.5882243966865962	1.3146668936551706	-0.3018252265060334	0.7662284345514838	-0.7081219206031816	-0.5275025845185786	0.9706040501189872	0.05904287449690731	-0.08190379307847467	0.065574290177277	0.6213666959127158	0.07274830943663096	1.6034194323026163	0.2961638302429171	-0.18084607649224765	-0.6138154206739117	0.7331918321266859	0.0020755006918004924	-0.4995650257455474	-0.7498128676298835	-0.22597378911801072	0.17473752778395255	-0.20199019682179042	0.2509623475680465	-0.17362733806135663	-0.34511461639603813	0.2501615799402445	0.6353377480336442	0.5635063410319686	-0.46742569650357274	-0.789690406232699	-0.6615571051050895	-0.43011250880867474	0.34771857834948117	0.4938140283110471	-0.3527455680909358	-0.05349800216611126	-0.5277683278377915	0.7376889530865406	0.23762222401939745	0.5437872532357112	0.24740998397965808	-0.03875997907551039
1.1205828235591435	-0.2462810204967401	0.71273311369237	0.9887102207554896	1.1068183326072065	0.21004831209852945	0.6874457790982239	0.8120661923054565	1.1087934084487878	0.3219298254598224	1.0331267209016206	0.09436730342459837	-0.2980573976249577	0.6877456563114503	0.7002847539070731	0.08476059716322325	-0.10558319728793049	0.8106874648657302	0.16248769892194534	1.027100783511404	0.6904966202989161	-0.21765276601706285	-0.06608473993959689	0.8101661804055703	0.3306712941724739	-0.04605554277525508	-0.5057343737009041	0.02648932258929912	0.059707873468966645	0.9049636072709923	0.6504092440614475	0.5786396560991437	0.12967666063383546	0.46246207921607574	0.9861335685605032	0.9957485174172731	0.15836788384302408	-0.48047158511206584	-0.020619960660552984	-0.04553017892465664	-0.010472509765094251	0.9118327110409598	0.024475817299551946	0.06800385511380103	-0.04424908496736487	0.8812463899104581	0.3441536870348798	0.9672476012302913	0.20470450310634025	-0.37070543898598163
1.4532110110743064	0.3264987934018747	0.7096878740040968	0.8981702529876309	1.397615448893663	0.47060903723999936	0.3809298561050722	0.5717587462215485	0.4117223835024754	0.6351224311001705	0.8116939203527616	0.813744178568503	-0.22560703868881168	0.1322700646932859	1.1997061484172207	-0.10382291748959592	-0.46439515235804635	0.6421319582956991	-0.03835310103643233	0.3220044418807666	0.6637953976908043	-0.3006711624858284	0.38690159009062164	0.7110400822920577	0.3700036647295171	0.34049039498120226	-0.3646792841650621	0.037175109091173004	-0.36703247072969736	1.5643082069824215	0.7604519223224047	1.0564339126385482	0.5102945516628408	0.34427232113193584	1.140028049746074	0.9963491691333013	0.38347560875715564	-0.19788658463424919	0.4597194396973922	-0.050443823667495766	-0.7271375292292652	0.8813888859365508	0.038803059159455595	-0.11864166438137921	0.2919025663074848	0.4570287619785608	0.09713641971724357	1.1247992109959088	0.24127628819497893	-0.6123472930703165
1.3055029070542286	0.5842421341410667	0.4439270648022135	0.6850532752876018	1.0767345015703438	0.5145451340802671	-0.00022516080596283444	0.018814283546120948	-0.4713636490514451	0.5469622367493073	0.27935495956680756	1.2644392184396747	-0.2537771980972237	-0.4998444368523325	1.2829636741000499	-0.46711128286600423	-0.8679911721335656	0.3391801420282397	-0.3630006460716731	-0.2583708660704893	0.36070010022551885	-0.4472922417020491	0.635376189349987	0.41815179842855643	0.19559483923511184	0.5190783721201458	-0.4288428511656864	-0.19758189359939732	-0.8014229709867856	1.615992309987158	0.6346384485260946	1.1003361282331008	0.5066182271388068	0.09679320984152631	1.0075777294408539	0.6293937936434064	0.1613302076409988	-0.039237145911162175	0.6480316753266105	-0.32486956627527086	-1.517002958033751	0.4752161502837558	-0.19857266430082135	-0.4535687549652054	0.4646731507618493	-0.22617879259405937	-0.34579993472620746	0.9420545266072139	0.306818815544989	-0.768892746996166
0.7431685728404551	0.5024785664975092	0.10790989324915802	0.2738303779942974	0.2563508147173255	0.33938103757580756	-0.2993911627461177	-0.515982911369896	-1.1224564806102335	0.21494098895885694	-0.19756014499973226	1.360197403860643	-0.24972307119867057	-0.9589727808045034	0.8878410216672651	-0.6853076133788806	-1.1010462424764094	0.17434341419434252	-0.5910402674840154	-0.5592481373397875	0.0376490122835945	-0.6099334687149479	0.6208652612295735	0.043380083585912305	-0.02962730299322008	0.42134616164958394	-0.6180870989806804	-0.5615241767215472	-0.9421726429737196	1.2216393117427153	0.44994229888814397	0.7819867256692977	0.06925481573582659	0.0027273390867563335	0.6857399523481216	0.13868619573675464	-0.3166773797328691	-0.02863315597861487	0.5605108700786394	-0.5683388681954785	-1.978289052501868	-0.05053288642872434	-0.41794128478919884	-0.6484247882495121	0.5531825526272398	-0.7083153855229118	-0.6968739648470226	0.5484358021550177	0.30814112249528924	-0.8736279083562111
0.02771321781172943	0.23524629067210764	-0.09291497535990945	-0.2570944030657267	-0.7029834041086664	-0.006536277974324399	-0.4108022770444916	-0.730793414568642	-1.2495136578692791	-0.09388972478281177	-0.3069172327890975	1.1181267279659388	-0.12936910881608898	-1.0723394229720766	0.19603299388829395	-0.5244561144344954	-1.052097390903352	0.26756755740487764	-0.5816472263740136	-0.5971886230547166	-0.13062444194346376	-0.709950146260305	0.3512985701749121	-0.2658741481690592	-0.17173714755357375	0.07448744754773003	-0.7658502776934832	-0.9080125549640773	-0.6890153968780801	0.7045721975415289	0.3629297195853748	0.3194289586661803	-0.5788662414036646	0.20920893303818924	0.3783878741026253	-0.22620174293398423	-0.7602527240917968	-0.13295973558867494	0.3293305041999336	-0.5214966851063001	-1.8207753383342538	-0.43525528785224016	-0.3861224391650938	-0.4996435326708099	0.6309537527002975	-0.6828901232277302	-0.7509874183859975	0.1800801853031893	0.1494758564337033	-0.9662742341264315
-0.5306608122613781	-0.008665354977052933	-0.06315047056645272	-0.69291980654357	-1.3840365130582122	-0.45146610994262815	-0.3178747214905363	-0.5317024863681172	-0.853931376811685	-0.19640426319551751	0.017326053559823883	0.6442319738055237	0.06514896400557993	-0.8388225937072114	-0.4778555269873177	-0.0026810572510264294	-0.8115559266666926	0.5264754617554491	-0.34128437159418634	-0.5213520054100355	-0.15685852770002928	-0.6961434213299609	-0.08617931665966971	-0.4411970322253118	-0.20098037635656768	-0.4018641041318585	-0.7683149890486763	-1.1400854204105488	-0.20299232606601741	0.34067775459727845	0.39131462442088083	-0.07095504442995071	-1.0912038502876547	0.6225481411001866	0.24568046051771503	-0.3645484517452281	-0.9531883692423015	-0.29376938065384084	0.11480362753408663	-0.150703021324719	-1.0553155505960707	-0.5711989149090203	-0.07023495453486932	-0.052151904410019656	0.6905671769179569	-0.17431175500490229	-0.5362224742959069	0.019014877248812605	-0.20487702094748725	-1.0697628731657653
-0.7227283586985883	-0.10364698831355537	0.13028213510157993	-0.8118768181943089	-1.5206946599028914	-0.9038483322416632	-0.07852218400397651	-0.06702289072684331	-0.22452034319844197	-0.10396674705700189	0.5701053478558983	0.10621215980632563	0.19574748684712598	-0.42265618182082526	-0.867445066045313	0.6139913472951006	-0.6106052406516849	0.7445536814820833	0.0012193708337651964	-0.4942387076642733	-0.1913958379768485	-0.5795790089399935	-0.5326004098534908	-0.5316068255548284	-0.18093103127037638	-0.827239648616384	-0.6629365847296756	-1.2281249085484407	0.20768421214211252	0.23517212998680986	0.410357089699068	-0.27962975826642605	-1.2208858819718709	0.9865285300784444	0.2961312983989076	-0.3520500883907582	-0.8480329637605928	-0.450122201081487	0.01440093218362918	0.3298589020746639	-0.01580997403202387	-0.5385050315263865	0.33856932978583115	0.4110933712280482	0.6527247623378949	0.5141672750352141	-0.290444788619925	0.08123823280799515	-0.6822345964833975	-1.178393310139729
-0.5172616068190736	-0.0696631864413317	0.31206673346629293	-0.5399518884967803	-1.1110300148895194	-1.2511713603170123	0.21874435806095274	0.39501806384090565	0.24002340595863392	0.017550401348488055	1.0184433515944842	-0.3129020513879077	0.1408459143852596	-0.047521057756096136	-0.8936427320659724	0.9843724004430271	-0.6464715273420737	0.7597804618130044	0.28141648629551197	-0.5785301730254782	-0.3698493553012082	-0.4188007359598377	-0.8061616472047541	-0.6374689347818285	-0.1917655390179664	-1.0202558656294558	-0.5779455712640044	-1.1728260165039615	0.29742887607583607	0.334640599926845	0.2663205375565327	-0.31300269004362663	-0.9664866788311546	1.075245424372493	0.3991723621275342	-0.3338117680964263	-0.538036048448832	-0.5482062415649694	0.023199684619048394	0.6116011876540175	0.8181165045324644	-0.5092105415414183	0.5588992711107794	0.5579584421980693	0.4462873331535611	1.0186347687675181	-0.27986161004530513	0.22829043665350374	-1.1079754400981026	-1.2631952729685754
-0.045382403515118956	-0.030096956100254636	0.32406994530705163	-0.02124982724561807	-0.3874117927049922	-1.384935262939871	0.4908534942320925	0.6499575232055997	0.27234838008169443	-0.005829223429229229	1.1106526690072833	-0.4803623862599814	-0.09916384730351428	0.1381832644028208	-0.6824642714156359	0.9178955468227937	-0.9304062845741916	0.5517139372673012	0.38873067914837856	-0.7084678368881165	-0.6845958949720703	-0.2726769207970825	-0.7881171408783284	-0.8020895303613963	-0.2525405522295007	-0.8739897346890049	-0.6033684836171762	-0.9671710834028624	0.04804316983308688	0.5229843006059289	-0.08027995892063676	-0.23350484723029188	-0.5494042701967565	0.849620499024704	0.40228573745245216	-0.37757571203061246	-0.1524091123034026	-0.5505223848918953	0.06680671692249227	0.5122928751647419	1.0986056250148994	-0.6009225640534185	0.42150819809749035	0.2478079060108345	0.08901015994345324	1.1336379339142297	-0.593227647554189	0.2873484038335076	-1.2794760628781543	-1.289500458578688
0.4776305061505222	-0.10704441273063066	0.1380058868190924	0.4495237722817641	0.32306087066532874	-1.2561395364985355	0.6689868198593593	0.6720920426651558	-0.10716321015255542	-0.21841455521700498	0.8198822921618402	-0.37583348152829216	-0.38687291830082937	0.1347930652140944	-0.4626957055029251	0.500741236495132	-1.2780240476806495	0.22276512163102458	0.3111811096033869	-0.7592118495743606	-0.9792368357201056	-0.16473965846280167	-0.5013701009714336	-0.9601698895084877	-0.3018401011267352	-0.41646281336124813	-0.6978483617154082	-0.6042747097488536	-0.3208568269262639	0.7073524369159309	-0.4933529446291337	-0.099926699117658	-0.25234748365986387	0.4631072718835545	0.2571211052557743	-0.40867407054885135	0.23317868293706093	-0.45394699479673867	0.07834902921034687	0.10963572343549184	0.8132100639282616	-0.7866504280144028	0.0008192693845349424	-0.3481111253284078	-0.2993016200744128	0.8927167096507048	-1.0654036574809032	0.1878931249686689	-1.0756618002338507	-1.235490369336857
0.8446673464537158	-0.3295724081516648	-0.12320678947167919	0.5909661653929922	0.761589768393197	-0.9255943792556804	0.6908264363815996	0.5896616115087556	-0.6154170168088208	-0.503982005485358	0.3434289267485197	-0.11081365505229115	-0.5375929489082966	0.059823838500468844	-0.41750798058926664	0.035350322629563835	-1.4500667522544555	-0.09641364924217063	0.12240333456883103	-0.6554952302196555	-1.0643190139025451	-0.0901650175569725	-0.12099822167996159	-0.9938295202619006	-0.24846598352175825	0.18044071336509163	-0.7138392343193031	-0.12667006873872205	-0.5023385703316254	0.8357942008158608	-0.7343277155752311	0.045118893073466886	-0.23994447198404883	0.12370879329090707	0.05398046340057309	-0.28008390593646904	0.6068558493265587	-0.30694496123637677	0.05902131160614923	-0.3065541282962798	0.28015929348041363	-0.9176964746292026	-0.42106428459970296	-0.8415194787662135	-0.5638032311901493	0.48900463367119096	-1.3896799331108978	0.012938528556028492	-0.5395868789987923	-1.1029115322411278
0.9261920261223764	-0.6109532563025335	-0.27283833276318814	0.288462651911734	0.8384771125688386	-0.5591624111845421	0.5022035659395216	0.5544818559086745	-0.8958690489265422	-0.6752816368670315	-0.028494944247666076	0.12130190295838324	-0.44909305184826476	0.04476966567331842	-0.5842177804612847	-0.16777455672818356	-1.3330590490809826	-0.3317779269477615	-0.0703638941961586	-0.4355355730759791	-0.8594170712873223	-0.05542110063411321	0.11243957510777305	-0.8523638373187508	-0.05139532751829537	0.6625939723503546	-0.5237903948676212	0.3362331237230736	-0.314402420580145	0.8614094252293667	-0.6230802219680782	0.1514452389548083	-0.48239031389031967	-0.07044929161236049	-0.06272462248554878	0.07837597954860488	0.9611538537263198	-0.20284219160522035	0.07227505765513723	-0.43264810005537385	-0.0649703858691632	-0.833531121123854	-0.5425596824110137	-0.8828253027985601	-0.6114058322870657	0.1266249255515793	-1.3386007179525037	-0.07380042909184044	0.12060162018375821	-0.9185907364025904
0.7008822282127455	-0.8000866510609164	-0.1984364491845867	-0.35890747427617553	0.6318445296341266	-0.34922974420405006	0.08220300989508154	0.6133598378077264	-0.7509519941706985	-0.6109985816547143	-0.08890034914962174	0.14983938823301496	-0.17649261553468143	0.1422733594368181	-0.8557336461403234	-0.005537251029767273	-1.0176590385298885	-0.4836753247577352	-0.18545869810170715	-0.22470208947942014	-0.4520073001024846	-0.10695045714046658	0.03905536756757855	-0.6303554966428389	0.23153136510260167	0.8071409867313697	-0.14354794571746718	0.5969435074993817	0.1654903693241499	0.714680400338316	-0.17415162501719314	0.1495509327429041	-0.8181047681412572	-0.19024651099640186	-0.02998360350996324	0.5536360360015784	1.232156805936707	-0.23596078384227084	0.171947919966564	-0.16521781399970284	0.04830499019067381	-0.47690397300984994	-0.25978263838105814	-0.406604835970674	-0.46579279657678485	-0.08154079495922628	-0.9315764366325903	0.02805412984557996	0.621417376118444	-0.7301042559643888
0.24671237486761244	-0.7677341192835959	0.045273629412699266	-1.1173451093058928	0.30427386773444365	-0.4002932393850376	-0.5217127639512225	0.6782029338436953	-0.2694075646284447	-0.34043577464797287	0.16554542838025757	-0.07101506710665358	0.1026254459003408	0.3091111394307921	-1.0679054227845346	0.34327864141249886	-0.7135637079315925	-0.5863118687756651	-0.2053844345889342	-0.14412818139566594	-0.03369366072174263	-0.31004180526941977	-0.3067854079553453	-0.5244345257184518	0.4627956653623169	0.5339591528873511	0.2529981803381734	0.5080135165856277	0.6333504739549638	0.33118592644579264	0.38929405906780085	-0.01636750011877459	-1.0891466991820602	-0.3863951919033357	0.05954085914501124	0.8794694896237776	1.3036138180107082	-0.43709680635872344	0.32055798258736434	0.31595994389721593	0.560304949846116	0.06141291981634604	0.2393970066367679	0.3040931612739462	-0.2432165573959341	-0.12001698017765978	-0.4252613035373732	0.24774216447502062	0.7386809739655357	-0.596926767699111
-0.3004726317540018	-0.4752676638496821	0.2570236498394109	-1.7569795204534195	-0.002613097942967164	-0.6534327215427591	-1.180021778001475	0.6105821388818096	0.23185877541698052	-0.021437336799009717	0.5308210690698397	-0.4285155172636013	0.20903417983112418	0.46407653632220663	-1.1062653081076164	0.5398196847375534	-0.5701772936708029	-0.6612897431678793	-0.17925902603721716	-0.22733024620063066	0.23032134609482888	-0.6817466364991643	-0.7012230741744024	-0.6856476438142062	0.5015208851455064	-0.046138029744997346	0.4489891850567271	0.06944503286691142	0.7424372258875855	-0.27656446943715085	0.7574133179310248	-0.32948008676862445	-1.2393597487045356	-0.7288793152051066	0.013939406501036792	0.7955431659471504	1.084316074614659	-0.7305521882602095	0.3721736652297974	0.6553349428629179	1.138987796865846	0.5888058990099814	0.5811970650240941	0.785706389167729	-0.07116004973004748	-0.019728205067738664	-0.1319740436654936	0.3578275749469241	0.41329308342728194	-0.5737103645459055
-0.8058627208065113	0.007736665906010816	0.21566987019060146	-2.151801808861912	-0.23368998336770216	-0.9080795326418158	-1.711941256592259	0.3488097633408551	0.41222283367921164	0.1653194484703294	0.7054781586365471	-0.7140075755650358	0.08495362221721381	0.5592451924386392	-0.9635809482886623	0.3258003487511424	-0.5487049411088047	-0.7072394383507794	-0.18783374173473924	-0.40750522163434677	0.29744702671069967	-1.1287252268807553	-0.8662611444852281	-1.0761018543672463	0.28921988587896885	-0.6774769213882399	0.345249894366639	-0.5361780938563181	0.3261098453550411	-0.9649139101851261	0.7134534165710373	-0.6718759743858116	-1.3076443189015572	-1.1091192958339233	-0.30129377302008103	0.2296631455399452	0.6007896911043825	-0.9518893713741775	0.1542384083847353	0.5520310389149675	1.4129409774872816	0.909332355981017	0.4543606621537257	0.687924810646014	-0.010043130974020882	0.17695115577653137	-0.19687204444911957	0.11327176132956403	-0.22788897695209562	-0.6834675802608892
-1.187314254196388	0.5390628777584936	-0.16781858490730145	-2.2840289381545245	-0.4160783096929629	-0.9367977658194879	-1.9540681504649362	-0.02329255291688003	0.12524253324282658	0.12990171466473477	0.45627964250151076	-0.7473330219045465	-0.1638134607277175	0.598561585344084	-0.7213402943779801	-0.27807388051978843	-0.452284597208632	-0.7223852667980445	-0.28555777276041894	-0.5801709618510609	0.2446914483754842	-1.451468233151798	-0.6540959163854819	-1.449267496075773	-0.10678371528576229	-1.0792671494306711	0.0412499745069794	-1.020238513140822	-0.4774926904144242	-1.4833452672131382	0.25774647080537794	-0.8685668375985146	-1.3390867430707687	-1.2903485862043829	-0.8201337152014708	-0.6247826206393826	0.026519729141032438	-0.9297221491579383	-0.3931685113367131	-0.03565437413965315	1.2146642490659516	0.912718969096278	-0.15988080219248213	0.0006702217548073069	-0.02871916905359981	0.403035706783047	-0.49403784767219294	-0.5714889804161817	-0.9409991717563809	-0.8888740873248545
-1.4329059980832746	0.9695342846769647	-0.7742798558291695	-2.1759279413152566	-0.6001273798851802	-0.6239431847810638	-1.8321006323318891	-0.3188262598244666	-0.48958315112970224	-0.07691769242655573	-0.2428506683001612	-0.48521178976469487	-0.33294931484177825	0.5921557442625611	-0.48106329383692187	-0.9540509107614223	-0.09546366329507117	-0.7237077850272942	-0.4494946810653885	-0.6871220674478572	0.18419945328954307	-1.4357555954005015	-0.15449730783271284	-1.4885303515714285	-0.516953875452197	-1.0771302226588522	-0.2315600041733019	-1.138504489949603	-1.2781470494824896	-1.5847917985656874	-0.3962001652660525	-0.7877174785947052	-1.3025111660345696	-1.0762211593046336	-1.262846808483616	-1.3948138100534817	-0.38913916495999346	-0.5890217531241564	-1.1194573690726721	-0.8441548403259752	0.6703405142722553	0.6119439242731868	-0.9370923056618257	-0.9338269698161837	-0.04037890797821155	0.5423165626323904	-0.7146391370547127	-1.527096207786759	-1.478687155664238	-1.0822495069658664
-1.5736211606639607	1.2062196564425183	-1.330486206859068	-1.8271082282889783	-0.792714573209446	-0.040086708740212904	-1.3959110194250095	-0.3696107803092907	-1.096789814730455	-0.29973077972365764	-1.1696338972749567	-0.044622535316211985	-0.24721086667832604	0.5001853045782343	-0.29940614684721617	-1.271539411545244	0.5191758023253938	-0.7351754983284805	-0.5705114647677694	-0.7539312911684927	0.1751475071636278	-0.9862430333814314	0.3557315097199962	-1.0193350004414148	-0.7470710675013441	-0.6793282881811672	-0.2790284662459574	-0.8230263089884735	-1.6379562836056776	-1.1638152020785912	-0.9413056325086039	-0.4278024660777533	-1.0939265652449532	-0.47436673067968077	-1.2846123610928073	-1.726274491942631	-0.4558375690655128	-0.011494823167364115	-1.69580510374218	-1.4478781243402963	0.08778749259716763	0.12614236803387358	-1.3880655436936626	-1.6286531029553908	0.03571842198578603	0.45553755388407874	-0.5821937426011955	-2.388179696014583	-1.685274564342072	-1.114935498487607
-1.6305847868585028	1.2450438854122166	-1.5640561068271948	-1.2228394005787977	-0.9319576449006785	0.5943287978017613	-0.7996887160530299	-0.13871727401560968	-1.3736027950809084	-0.3692406205168579	-1.9389887650813924	0.3713856881105416	0.13077924885240638	0.23668835160251514	-0.16937671140675042	-0.9613967830489355	1.1608771784864527	-0.7557485066444637	-0.5063895576061107	-0.8533382190397334	0.20123002105276777	-0.2148281677451418	0.5935132985831274	-0.14754029124128118	-0.6702845348072154	-0.06338995001377266	-0.08986809008744216	-0.21290170104992398	-1.3128723460945493	-0.3361059516717577	-1.1329850231926326	0.07746267828975902	-0.6305001990195264	0.26929031076405396	-0.7027035032549818	-1.4717739697491108	-0.15473558731812204	0.590398828827013	-1.7850116355607704	-1.5037516271404694	-0.2624138477128153	-0.3684399029421984	-1.164035820405842	-1.7412723238464178	0.22960446689709296	0.07341028220309515	-0.041950787146664635	-2.7817958181550737	-1.5325424425848722	-0.866729578530076
-1.5794104499530235	1.1585813470873212	-1.3643167004721959	-0.4098785610087788	-0.9237975791024438	1.0304651052165037	-0.24012737531045114	0.2540115332796193	-1.1996075254528409	-0.1924032890057988	-2.1847961307818817	0.5935424258394565	0.6740833679038191	-0.24784210987583702	-0.05169121632266765	-0.10458105762919528	1.5088708645958682	-0.7449198520685296	-0.1790386982945098	-1.0272926025517595	0.2188769330317093	0.5862489801140086	0.457311524104781	0.7790746851364118	-0.28992939743721946	0.5126038312972386	0.15466222977744035	0.43140067669667953	-0.39470172520562563	0.5965368384990847	-0.8938908934558732	0.5469009428671416	0.04060787009900256	0.7986308975245958	0.3458932943376479	-0.7579957238933062	0.34641513284089426	0.9768029279559148	-1.2545678852585753	-0.9484218570219392	-0.3108035845438832	-0.695748509933083	-0.2941769647730227	-1.259031550767909	0.5120580717471532	-0.5051489074141021	0.7047245842602076	-2.535504790675148	-1.0965945029959356	-0.32446957733451065
-1.3669545800465315	1.0446723442945982	-0.8495860709911189	0.43333315960276775	-0.7183080556495867	1.1206364965950493	0.11532848995606847	0.6057264277495694	-0.7076759282767976	0.20116056033723992	-1.7531991020393072	0.5731528030434211	1.1567311930679742	-0.8662586292291807	0.07551770898987077	0.890627622828957	1.373188168994575	-0.6504833265919049	0.3412265770446308	-1.232840505710411	0.21975588985433153	1.0859303867278411	0.0892684083468455	1.3678373120421419	0.25590835942590673	0.8251104638778256	0.2187019136194645	0.8703826169830221	0.7271822127450968	1.282470451405881	-0.3249300138078625	0.8702111757948859	0.7155588114070077	0.8563225464807754	1.4311885161563558	0.09582802176991971	0.7869695423587284	1.0032020274780007	-0.2905440081544411	-0.03241082185001903	-0.19020783765044655	-0.7337476196208055	0.8053637307116633	-0.47276946199887343	0.8113858238600423	-1.0055475503565416	1.3360361520631079	-1.7782037032573474	-0.5068116338986067	0.3810033165570798
-0.9757179552178501	0.9623340442138743	-0.2994441574000571	1.016936332441036	-0.37278152152124755	0.8818283184713668	0.18120031432555794	0.7477867710078884	-0.17271355059128074	0.6701596039202445	-0.8031543996425149	0.3856960165967959	1.3680382873750732	-1.3753865545115762	0.18979479100087865	1.5161672078592785	0.8358337932964314	-0.4607075076205097	0.8309015514507372	-1.3567745949363186	0.2444752041274688	1.0922257553224455	-0.23295746354545727	1.4084597145230437	0.7523588932613231	0.7735755393031583	-0.0021009680508068673	0.9954648468038373	1.5645228542906033	1.4833872293706098	0.3605650708819937	1.0674326265010274	1.1296093100176419	0.4365550133752257	2.0429447637317697	0.7465891327995784	0.9566789510199926	0.6920795074124797	0.6804543867579107	0.8230378268053988	-0.09466137204118719	-0.45822698210742274	1.5685841193566903	0.22732516131043776	1.0352332721571862	-1.1053771066243845	1.612478479772723	-0.8698609426771036	0.09998465701177849	1.0172282779052155
-0.4854034619864254	0.8931530170868642	0.006786952465122734	1.0737254597378239	-0.05050380257370347	0.4686843183103741	-0.02442591474188975	0.6287966719281961	0.17703328946290614	1.0193058941090207	0.2541723960039718	0.16180265556269346	1.2133098233214334	-1.489012890748834	0.24070685523941282	1.4595455329398144	0.20655952704138594	-0.23227806058161524	1.0157251259735027	-1.288665911894562	0.335532261101076	0.6583180515056586	-0.29544744016133395	0.9836179111215	1.0063586690410586	0.4110095380053412	-0.38377076351740086	0.8507001177008532	1.780715034583487	1.1759502010904899	0.9304194330928784	1.2433437864536836	1.121923238098593	-0.21537394821723801	1.8713376374356412	0.9825547442825922	0.8006892597666782	0.214857936763819	1.2305499922425944	1.2563402541723767	-0.11912220991724903	0.037374686860203524	1.6196744204117295	0.5895745552830453	1.090596050881992	-0.6364154383720939	1.5059046228234525	-0.20017889895080146	0.6070901319265829	1.3636522969777367
-0.06912591189794758	0.7573393503538649	-0.050883240454265954	0.5376392596927999	0.05874855968730854	0.08783022058068031	-0.3872047359986515	0.3200884396234437	0.29461794088761445	1.0814981416353169	0.9612535462875414	0.0033651453937341203	0.7546214352780996	-1.0702402138550449	0.19607287033541249	0.7855187575526597	-0.175571371816047	-0.05942022850456951	0.7364501944032582	-0.9962697873769394	0.47868825015862393	0.050060034092553	-0.09155922296020998	0.3997271182410739	0.94357149204875	-0.0854091038710136	-0.6401142736658681	0.5755020993924965	1.3568939948294543	0.5422738021681627	1.2125438826491808	1.4728887281121323	0.7558601680756477	-0.7503474540383056	0.9890204403894098	0.7923275744906686	0.42841046807841165	-0.20072571390374866	1.1848670237084995	1.14843177845903	-0.20451084898176522	0.5663600876106115	1.000945397172781	0.6210161151958752	0.9110030785563301	0.27588311539726407	1.1782323637969694	0.02413493342415772	0.93447638370666	1.336268583691288
0.09760903043083176	0.4817725618411849	-0.3678395145688393	-0.356551269796956	-0.14188796345716997	-0.09038660070230663	-0.7277163315854766	-0.041994583471555824	0.3081273142550988	0.7975760494094909	1.0590321344664915	-0.0568315612771528	0.18025730171856524	-0.26873756367067503	0.08210431540131909	-0.10759344536196873	-0.15102810049535217	-0.0009694793329377709	0.0767613743640538	-0.5469140000591204	0.5969327905055243	-0.40522685385654267	0.19577564315720536	-0.003021257794688219	0.6551824491985103	-0.4855083554919612	-0.5076009918278661	0.3236363035498727	0.5851695603791327	-0.13604615580051785	1.1426778018114092	1.7104283163360907	0.3022168312183378	-0.9111762704134277	-0.17682386183330126	0.3370041104238937	0.03268044722119843	-0.3822076610234487	0.7219310424008555	0.6602535630456826	-0.2185110462077275	0.9246713374363231	0.1414178544409006	0.5298534365033448	0.4961786233885917	1.2481126911640321	0.844840066030966	-0.12197121074810084	1.0546920509958086	1.043827581936912
-0.03328240049211721	0.07848438045301945	-0.6764693946919813	-1.1437056230506182	-0.5699339479015664	0.016462944762588784	-0.8543961324058428	-0.32683799623998727	0.38939396073585414	0.26257522848475107	0.6269647855244406	-0.03541012043813728	-0.27722538693180265	0.5169462123663432	-0.01484602404518147	-0.728870711264569	0.1877080332843672	-0.02601619473172384	-0.6430434232354628	-0.06185956423845669	0.6146459389305026	-0.4944442470524463	0.3568737795890735	-0.030684521559919815	0.36224406443888135	-0.5931333745392685	0.07969762564531054	0.2104452030688233	-0.10278530522873698	-0.6158130895079157	0.7815945479647108	1.8002728893853943	0.08377946528154828	-0.6571779809232271	-1.0696863629088604	-0.13597276877981543	-0.22131575375210757	-0.2834976976479849	0.24640893295180535	0.117183093930698	-0.09172118511261783	0.9926546558981103	-0.4153659953926019	0.5506845410731025	-0.053430269713516554	1.8460474580223218	0.6328385596490433	-0.3515795930918328	1.0052554725123832	0.7301017640367895
-0.30884202331316285	-0.32576554746051045	-0.6943205243561897	-1.355874734970976	-0.973697407221288	0.3923746912667535	-0.6321660935538252	-0.4510437095662303	0.601614180059876	-0.29076247972484837	0.025557547463430908	0.04956728129359568	-0.4380344793439395	0.8576559913508163	0.009387215437309039	-0.7835604362427467	0.6001577359976675	-0.031797728206087165	-1.0264084917502097	0.3582912564786696	0.5411520393437698	-0.2126238231778753	0.3358195606622416	0.30002772040068415	0.3037013705708423	-0.3220316828421813	0.9443892782100374	0.3000455319215278	-0.37224748630037524	-0.7886212133563542	0.30096221989553096	1.5882712860844312	0.2772280243900119	-0.15379670117343122	-1.2973412577980308	-0.38905098571625685	-0.26913259024155645	0.014101891230398489	0.11414872736820336	-0.18077602712574725	0.11076971956121247	0.8070761050845755	-0.35010441534344616	0.7807611213678378	-0.5428491071502691	1.8338868294424333	0.5323346169869443	-0.3550031776894387	0.8822197671515527	0.6284780154636928
-0.43123452097382037	-0.5445241687087955	-0.2737676687860584	-0.7845188294431109	-1.0494408989113797	0.9369335379398024	-0.04610701902252682	-0.38438471278736014	0.8416835436208857	-0.5810792963302024	-0.3319567773395628	0.2062378096306644	-0.249365467712831	0.5617199523708256	0.21573535151588985	-0.3330890799483302	0.886468047355143	0.07122908124686246	-0.8304410509602895	0.6808847123446914	0.49417551566642	0.2739755647305235	0.28546501290002346	0.8255081687970524	0.5995867324846287	0.2652457306270993	1.7750440789888777	0.6075039143306691	-0.15320358099039458	-0.6940267117814287	-0.06909685360059907	1.0536676894470094	0.8030192834322218	0.34886693348951153	-0.8272481256257734	-0.2719823667831654	-0.14895243155194896	0.3601801565412581	0.3952777837416628	-0.11078666514403838	0.24253504933998185	0.5505043027901582	0.2436510058446511	1.1316824316480447	-0.7523031284394017	1.2992139211086235	0.4575009001458218	0.010882884306070153	0.8041099802582513	0.8179220594594068
-0.13194966891444884	-0.4496953876480341	0.5251822434658378	0.3827732406242766	-0.6087743452450005	1.491577071940807	0.7737779957578458	-0.1425472010435797	0.9213157516853641	-0.41191121149813364	-0.23780925577722228	0.45254926514697574	0.19233607917196965	-0.19190976254776765	0.5818590012646716	0.26730314693331947	1.0130837691358086	0.27551616199025397	-0.12176113608745749	0.932041158621355	0.6250496235939875	0.7581012155720274	0.4476683092549523	1.3541689065784737	1.1656930547651996	0.9748106935311618	2.309287990151506	1.0897532451881022	0.3515814985944245	-0.45733053728074013	-0.12865984221168694	0.3599211399516528	1.378707262146577	0.6642422282149075	0.02192885084238802	0.2289615681498208	0.051385399235584016	0.6156671326556511	0.8399021992354222	0.2376896077589823	0.20694541819877246	0.4497372132120526	0.9385266984116657	1.4118680971706896	-0.549460435575524	0.5718129114424049	0.35114854839952203	0.647262959914995	0.8566366713991902	1.1763193341230471
0.6401160629345141	-0.07743824225694149	1.4687450177456394	1.6452826621462353	0.2990811195594495	1.8803170467348187	1.593799842432272	0.21307573376061412	0.7271312070521693	0.21538060429009329	0.19137046269890998	0.7746127776609061	0.6825275456946723	-0.960538547442616	1.0105271650840109	0.6073513988423469	1.0882370298868556	0.4721905663118695	0.7499328501877874	1.1494026942328663	0.9896339168448971	1.1206302311490177	0.9440681644883662	1.7507770366093147	1.7376273277437135	1.5564628658844872	2.4657668568568405	1.629571211166004	0.8133569648253005	-0.19864285542214924	0.1956925399345394	-0.22038131392110635	1.7023569833225876	0.7582280201527004	0.7782280497842767	0.976840782616802	0.2561016836847133	0.7158344008910962	1.0713840760363287	0.6482338406124728	0.05375579838375115	0.6362748617967114	1.2621798666705726	1.4674466302551996	0.020232061147659727	0.0002770965981135281	0.24358724474374682	1.2899837318241643	1.0487141787432561	1.4669640835456532
1.6487753598198718	0.3599488363622708	2.2612286082265824	2.4538163669002553	1.3870526094621862	1.9680923518376734	2.1774336483241923	0.5732370892281621	0.3382369514142494	1.079183277058178	0.6166104953680022	1.101792987043584	0.9990967423156978	-1.3240517529387321	1.382358972614007	0.4828239480607603	1.224417181576909	0.544444001487726	1.3538189955263717	1.34287084397775	1.4644806267772412	1.3735231040777391	1.6362610055683313	1.9491095796508715	2.0026340801928035	1.8093959987709307	2.3460291346131847	2.045053130640209	0.982368325891047	0.030846957286799686	0.7978554257429638	-0.4603869062135079	1.64451386238904	0.7396625301171746	1.0825647974711492	1.7177750864493821	0.4313546902459823	0.6910606870040487	0.8698647789447439	0.918042592286737	-0.04335759690161284	1.0554624713916805	1.0030384657714742	1.2804156122632666	0.7326313534408553	-0.25219705955499894	0.22420802263899195	1.6793143286739876	1.3093997595268094	1.503401202971287
2.4834738991213237	0.5832328051970592	2.671120467521091	2.5043739980317676	2.2606398804288945	1.7208095193896589	2.3969070798619563	0.7996900990759956	0.005515247656386654	1.8330961441497993	0.7304420443294468	1.3259953836280953	1.00264220295849	-1.1566586605027296	1.6188732127889913	0.014873333800720192	1.4128333002274838	0.4895118085997817	1.4298141384332226	1.4953644445661247	1.7865429144603213	1.5976946010307826	2.169744156383599	1.9236089748611183	1.7697568810517215	1.6690524403405675	2.1234157096328117	2.150141871164589	0.822834838650609	0.25148628373531995	1.4247227017361934	-0.31029908452474414	1.3206144385580996	0.7715985233553698	0.869898876118794	2.168256350279805	0.5732180038552621	0.6402684769593097	0.34078660743127814	0.964629818048746	0.08462241624718497	1.487020505443391	0.3340354011370254	0.9644566363356734	1.2905860487063028	-0.25577422488318385	0.3581183310661527	1.7090238046320947	1.5298409073443289	1.2797602643955521
2.796143876983305	0.41884202180224744	2.611122851956683	1.886866185887378	2.6103532449311713	1.2311734350335048	2.2879522084621247	0.7782730273069468	-0.006155944075199086	2.175822355458273	0.48312655249185715	1.3546175898798343	0.6965471104386456	-0.6915692550399092	1.713920922673968	-0.443221974595774	1.517673140776486	0.4604849592997977	1.0272396658300709	1.5944488543714612	1.7067554519017452	1.8321448946163834	2.1845531583235913	1.674344524794016	1.0784372099641082	1.2281461766826214	1.9100362837169056	1.850058486837348	0.4991388765630949	0.5022983201148749	1.7914829359477036	0.08019000620856155	0.996334527559947	0.9596423984797844	0.36943386783408527	2.1334250307982887	0.6746586402183932	0.6691999986645508	-0.15700055286983744	0.8408739588343215	0.4669798710429649	1.669398917538182	-0.3193400716770646	0.6742480465471997	1.4801178924944174	-0.1938791495841573	0.6205350471176879	1.4623948418059145	1.6223279379751843	0.9728248918829622
2.5103314083770973	-0.07727226645483568	2.14579937432274	1.003178130978564	2.3599719036116262	0.6807317400132675	2.007585267248359	0.48636425468952144	0.38989857791796073	1.999693180708907	0.11613516995252812	1.158805022835337	0.21443063840734505	-0.32986700547792314	1.7127842636475377	-0.5467992753048802	1.393138278106114	0.6695078573136183	0.44251701514483843	1.6553644352345949	1.1588592377102178	2.0032564521374754	1.553622129222251	1.2452267704211712	0.1786446792524376	0.6790708162780282	1.695329092673642	1.2138536117753145	0.23408827399839846	0.7736214459662648	1.722382920335077	0.4569499827571361	0.8921575364821639	1.277366940297686	-0.06270988230818457	1.602474456808804	0.703757797243524	0.8197959837930191	-0.2745056078412888	0.6640051906526973	0.9572557858598973	1.4514577665176716	-0.5695560259688099	0.49975867494460186	1.2795259384909499	-0.18997742160819198	0.900963970643938	1.1244605468554967	1.556296175956617	0.8101005547440975
1.8605676923471082	-0.6351392827930488	1.4412188220256963	0.31167201936179234	1.6908920387892852	0.24753498290033382	1.717751709539689	0.028771602660450136	1.0120174059898257	1.429540895508712	-0.025652352876961264	0.7843821388568448	-0.25630094104489076	-0.33088734250724333	1.6557789323933672	-0.19011530738669694	1.021578295048464	1.2047738617004604	0.006503425004416668	1.7047938133709633	0.32526398070582163	1.9523104486458909	0.48689819799350925	0.7433957404877244	-0.6045771866031961	0.21284907506348363	1.3872807787768764	0.46506901688473146	0.14488512133054757	0.9773292031642596	1.2367073483875979	0.6058642103739265	1.0232605299571629	1.5668122721813433	-0.1688097242409972	0.7641558760594849	0.6133529637732053	1.0264070488278378	0.0654852145827833	0.5185800515415782	1.3236810297949986	0.8772191043276715	-0.317389260039931	0.41913230628879194	0.850585997871992	-0.22543670899049925	1.070356955669692	0.8448971003432397	1.3505592008166232	0.8956234518157269
1.2322965022747219	-0.9261070110353153	0.6950126182271218	0.061367250550542915	0.9361374132907088	0.014002619242428935	1.4739602009862849	-0.39519956033188625	1.4976733859293745	0.7321456369160676	0.23310376667108107	0.32522054767936437	-0.56608967039056	-0.6125284039732414	1.5313880341699935	0.4229898230575961	0.5526842790501607	1.8995549406834784	-0.12501143884781946	1.7358752494358032	-0.4500919749097128	1.5479369775852128	-0.5692197260081563	0.3132399512886711	-1.0354369370726493	-0.062082561517246844	0.912195779438703	-0.1199790079075092	0.1744761992253638	0.9849454042106067	0.5302266942235373	0.456105185860811	1.1884425880504916	1.6175806156158992	0.06447356926335834	-0.07589253713507084	0.3779232355716371	1.1317069125527859	0.6055298633250835	0.40510914036668544	1.395811412510977	0.15626116508260557	0.20270968253886815	0.33747512465027896	0.42153598268836123	-0.2046754514821193	1.0576113255243185	0.6554385129695871	1.0378318507147528	1.1214789875255542
0.9111181625654925	-0.7604764536895596	0.08235272367208323	0.18046484292214554	0.4106119260293983	-0.0596517222902801	1.2024014420313518	-0.5876058045755057	1.5259713474023926	0.16052663748065915	0.7466336975596458	-0.1125878132656121	-0.6526940434593171	-0.813779485485715	1.2807053957272307	0.9130820183617431	0.2060898799995621	2.3759656209217463	-0.032424956631398306	1.6811233487844846	-0.8459099721012605	0.8076836330126989	-1.1698094844220281	0.05975896809296683	-1.0588651375007836	-0.133735090849913	0.2952107233682914	-0.3516186370624226	0.16498386345530644	0.7186380072770391	-0.13190161491098792	0.0920875413618654	1.120678851832648	1.291441380189774	0.42240913075865705	-0.6345984243621733	0.03294358249162201	0.9711574674509855	0.9443146981144628	0.26849450483535037	1.1587177600693601	-0.4509233097493345	0.6036739516357738	0.1790270935914416	0.147289403902388	-0.09378080556960669	0.8818140606837028	0.49874287536095013	0.6408747023037862	1.2373345140790666
0.9143371463607798	-0.19659833518795783	-0.2694593637087849	0.3801355202189824	0.27198325027366543	-0.07338553106579997	0.7896803272947445	-0.45795322892693263	1.035778351346124	-0.163978249384307	1.1412985743919601	-0.4287570045496641	-0.5247395540794467	-0.5787946279855624	0.8583695279363457	0.9756790282383038	0.11419269401632481	2.2669522292789916	0.08571422907196061	1.444776930987521	-0.7246643923217533	-0.05892985375259481	-1.0947504971480608	-0.024470557565255964	-0.7737275694406602	-0.037574564873481514	-0.3316655074750954	-0.21832896571661134	0.013698765660969232	0.23708373287065782	-0.5408924253733868	-0.31131482252703885	0.6987499657762153	0.6307622907278443	0.6215070283442251	-0.7691542286691837	-0.3135429637049018	0.4927935800472767	0.8453878176482851	0.07934204823535654	0.7349597132521319	-0.7532828382480042	0.6210812562281713	-0.03442380807733942	0.044526971513831635	0.004372339312734389	0.6269122522295903	0.33607605888615444	0.18734134799075372	1.0375083350688088
1.018369492864334	0.5091354753330207	-0.2895002533223508	0.393219194212843	0.4765803743734797	-0.08330973139514622	0.22296955052878858	-0.07372923688633011	0.2918009433465967	-0.2648729562158007	1.094511386638777	-0.5308778794716916	-0.209206893566117	0.14743268391757197	0.3081462296753286	0.5835209414984671	0.23317866672602827	1.4792376343036187	0.10497263170789639	0.9874467978018997	-0.1752853477655976	-0.7270606226234911	-0.42950450710503313	-0.05713957918049745	-0.32929371254674755	0.20107825316214908	-0.791664061481721	0.12502490017969375	-0.2134879177289794	-0.2523001503411217	-0.6162580060414129	-0.5771145188760812	0.07072047911185918	-0.11699337603555467	0.5042998191349275	-0.5106447270991712	-0.5150477655413983	-0.15850874923005895	0.43130926046817725	-0.10144001958227873	0.28641306140641565	-0.6872185800161016	0.29048735299212014	-0.17639865722617426	0.03671919160402794	-0.08156739674155764	0.3880701927963956	0.23525239088656275	-0.25002850507803104	0.534182340973073
0.9534859795187989	1.0690365102577593	0.02506452223844954	0.18062749185774585	0.8328722747534444	-0.043821432550247966	-0.33121405057610087	0.376739858307977	-0.25854499613998194	-0.23477276094101732	0.5921825464411179	-0.34857907634265034	0.2765331574531952	1.0390887254839978	-0.211270698942961	0.005488272125375924	0.3945981589500028	0.3068514664684981	0.08242284519926164	0.40147461424897185	0.5675104867286688	-0.9193479043580834	0.518603129891708	-0.1694209952844567	0.16211161343237482	0.5732413849379148	-0.950758536754437	0.4569698791487413	-0.31026536747442174	-0.48639202025705347	-0.3996031217722503	-0.593245252369528	-0.4085744833130037	-0.5960337911934218	0.14157329638695967	-0.010900477900208845	-0.4594195317217668	-0.6642748414254261	0.10492801586351508	-0.13697765621780386	-0.07524235782554757	-0.30211875881620326	-0.0930873302445376	-0.09197133586111443	0.05522483685850656	-0.4298226725952421	0.22963411641644402	0.35013172125737424	-0.5358555317559928	-0.015528794941405225
0.61646805673618	1.323278361474786	0.587115149832201	-0.037604701960097145	1.104825812694305	0.14394925984356016	-0.5901460929661794	0.6840779224931269	-0.2605205446962662	-0.15085751211258094	-0.03947406373110607	0.1191141894252919	0.8897016063249196	1.599087502672271	-0.49025013656217015	-0.37421143738017015	0.45241291430493175	-0.7087143703109461	0.1899599287243264	-0.09581990547951635	1.2489394360472275	-0.56509547209133	1.3863084296225152	-0.3802987485620778	0.6282742033379866	1.029119768235625	-0.7815518686386747	0.6046265118876566	-0.09413971136572502	-0.30735675095157355	-0.0040581843850127875	-0.34716643621349536	-0.402219674594322	-0.5328886703744884	-0.22537477757731797	0.5431137054454254	-0.14674268522927297	-0.6834713305972359	0.23815617299156844	0.08630152185243302	-0.3043243516740903	0.283125544823024	-0.20100468237030844	0.284126526755246	0.09947371246111052	-0.9134253379113886	0.17136762979364295	0.7869208715080566	-0.519698891963904	-0.2649280836448505
0.1421152675792145	1.279719979409611	1.2047191164919038	0.04985824888778358	1.1073234346301364	0.5027879589952303	-0.3410058773487324	0.7166341161352366	0.3087019636012284	-0.0555630887665304	-0.3699949111866029	0.7427489939742234	1.4893161468979306	1.5164101742254241	-0.39986853381133464	-0.32070460642491483	0.3988692837654946	-1.1014134683828412	0.5262063711023665	-0.27295217243745423	1.6743203702210538	0.13757987130145297	1.8911493161529813	-0.5512347040842612	0.9704266881419193	1.4122796339498414	-0.37981435304089584	0.5012454382218227	0.4090705993557013	0.20438865575685494	0.42674593382434955	0.06229173137733246	0.15996378008083592	0.07548442393574449	-0.364652376910744	0.9839833014446949	0.274932661502353	-0.06737678432551071	0.84955854019483	0.5372536613369551	-0.376844793668877	0.9043366032542527	0.07779735186838894	0.8405634316228139	0.1993806267673946	-1.2528805336085784	0.19062320414034856	1.451745852731357	-0.14137973224595124	-0.021882874903878555
-0.21603069102044437	1.0218075905125268	1.604925851655483	0.5922125646044099	0.7613633892007918	0.8739242741479187	0.36954922528699286	0.4620208646552166	1.0926487421379492	-0.006054400487379944	-0.20417040000339393	1.2465213013088539	1.8051476074022874	0.9109631887380003	-0.009451481423307638	0.07858593583879876	0.34702049400375434	-0.7777140997760842	0.9639790293857721	-0.039829405634455875	1.714260939716658	0.799217568500581	1.881902018626483	-0.4827321137353161	1.0132247147641178	1.4677179552623725	0.06283041124755706	0.16694198928883525	0.9086373006759391	0.7246021335023456	0.7279689785400947	0.4354147262150296	0.976755812282628	0.8981436573123996	-0.23440719161634055	1.1686370579287597	0.5518940065924003	0.9891565371134016	1.5187517513285713	0.9908429543684408	-0.2593111395475125	1.3525018625309373	0.5366057317164707	1.297456672718943	0.3159571635644071	-1.2160795359530374	0.22285698907387408	2.0114457009920996	0.4728982662036534	0.5843525620464972
-0.299018755826152	0.5805745271745851	1.516042025286167	1.414351319433013	0.10895845017724627	0.9439525457699504	1.1868204462429421	0.00024354162981897898	1.5426144750038149	-0.12225288456864773	0.2339756350838542	1.290693002138472	1.5199053296514444	0.2764096192180957	0.4023608027169884	0.45376848470641745	0.39146581309563505	-0.08187705198534793	1.1731404940331183	0.46048682580319106	1.281092631161301	1.022816608979469	1.3261329496868883	-0.10042446635154384	0.5552368767210343	0.9621423542177776	0.31622011723476773	-0.3447633553545962	0.9902523959488387	0.8397218748671035	0.7195033954002165	0.5231558506816687	1.5039081506798695	1.4019573165340573	-0.03641338391292724	0.970920204953703	0.44257269682167666	1.976950225838908	1.6286275432652877	1.1108280736931453	0.052784099256955305	1.3930986240743568	0.7740271840786602	1.324922496825557	0.2837679982422473	-0.8159935520095923	0.1636142768573023	2.0366426836521603	1.0092216663185551	1.1394206452144005
-0.18098690744469945	-0.10363727596798947	0.7909175055966632	2.0693885010538646	-0.7000028791064251	0.4237403910233812	1.605320026353809	-0.5567933058402702	1.2367418129039585	-0.5539215071328121	0.43283618328132956	0.6434210678848165	0.4564927031739298	0.1458100492763937	0.4785699542495182	0.38933265543345913	0.4690557985954326	0.4253068014647706	0.8277729476987158	0.90411668687171	0.3436861233834564	0.6020094865756678	0.29467723712712035	0.413399152161839	-0.4805289907734773	-0.13836584594463433	0.18729362012462522	-0.9744544699813497	0.3840589166886882	0.2906055085660605	0.2543408450155223	0.1320242884146213	1.2597823184290373	1.1358355050426692	-0.09459057209397474	0.3141927426617131	-0.14126488680609364	2.3037217500048697	0.7905824195509162	0.6380425010990318	0.45109591733885124	0.8462719876675334	0.4604481251387409	0.7224554984953531	-0.12157816206775558	-0.33801810302462443	-0.10498550366059159	1.2664785228205242	1.0963986630449076	1.1776442434330934
-0.12166148536383438	-1.0822046867344433	-0.48713176812938946	2.0905490437808525	-1.445906970488733	-0.7248482566643933	1.2581455574429408	-1.1122043027410629	0.1422588516634274	-1.358366860763858	-0.030017601967697594	-0.6474722976427678	-1.2373691287844926	0.7094779764247967	-0.002960878073928823	-0.2899375554290773	0.35334986165778953	0.33218221682486515	-0.14121036207801008	0.968166638980232	-1.005236977703916	-0.36847911720622256	-1.0290575358015486	0.6723239103050055	-1.8999279078969706	-1.5599120598976723	-0.4000037565031001	-1.6378598039884045	-0.8169855088897892	-0.8390912924948305	-0.6846605642301057	-0.7488868822686701	0.1320278676031392	0.01405899954524459	-0.6283432475999194	-0.7499406634793944	-1.0525282781475045	1.6184469817437026	-0.8383877919308963	-0.4242191505897764	0.6801508068089134	-0.28817826965298887	-0.4292488118310629	-0.43754316156439726	-1.0095796477553	-0.14978907001523445	-0.65003947713126	-0.17266136483689284	0.5134855151491325	0.4722678732702542
-0.36600625179520774	-2.241591767561662	-1.9872500596430653	1.2917247240570375	-1.908672630699348	-2.181399382082853	0.16161134090030266	-1.5958499514863433	-1.3398823463498277	-2.376543897074662	-1.1318951172601652	-2.2058403607294355	-3.0534477423331516	1.6585656622226963	-0.964335079837307	-1.3719029946900716	-0.18689635597207788	-0.3583695735947938	-1.437323646752021	0.5306397465134787	-2.492779246254104	-1.5289062551135995	-2.3474859382952817	0.3244440869336465	-3.2327589219189092	-2.792112417310438	-1.3484789425268926	-2.198560739808815	-2.151923589702468	-2.1210977961707425	-1.9004364725113236	-1.8780676855517071	-1.5076927555359547	-1.5819702835893592	-1.5694526346697935	-1.979249500095889	-1.952000962670664	0.040584411409904556	-2.582991303450587	-1.7545912578100253	0.4341370328140496	-1.7459694382133744	-1.5717650952202278	-1.795897279000256	-2.21869528409971	-0.41945991009681677	-1.412098051593855	-1.7617628956342593	-0.6510264992635986	-0.8048386004468956
-0.9445706937294447	-3.2401596596132234	-3.2403377965794324	-0.07687194654847582	-1.9615186565704983	-3.386554027563094	-1.2518913777753935	-1.9555596618944486	-2.58098702617925	-3.2308959538593625	-2.3444088205590714	-3.469852730188247	-4.3123175855149585	2.3748325168080724	-2.030497247416663	-2.3541041423614093	-1.1754738297129412	-1.2413812059425517	-2.531585148815826	-0.24776583904959018	-3.7094359453107715	-2.4219209547673506	-3.3106594784850247	-0.6735067746720955	-3.928943051265195	-3.339049127097155	-2.3936938078595302	-2.491118536685139	-3.0301802461167857	-2.9934215469307754	-3.0005908327535504	-2.8278889364344124	-2.9689699054780965	-2.9728467232871725	-2.5541427080762045	-2.981240922972652	-2.476130896542452	-1.8587954533318498	-3.630205031399898	-2.846588405595652	-0.4366161714058518	-3.0505330901464083	-2.470885307725627	-2.8547257109415933	-3.319710356881503	-0.9568560153579695	-2.1784751785810217	-2.8405354508051857	-2.004834448414861	-2.1626041627622237
-1.6310204401747546	-3.637083474555424	-3.8419143207821826	-1.4300486360406448	-1.6510145264356453	-3.843905721351312	-2.353725463034068	-2.155874588811958	-3.064115295403398	-3.497876555427588	-2.944650117380989	-3.973131379088846	-4.505808893854686	2.3431867132602755	-2.7229865002168205	-2.734316514189349	-2.3354451364790756	-1.7869253766783506	-2.9643833309062457	-1.02324529380334	-4.278375177882085	-2.709077018158389	-3.6521660534500335	-1.9536317498137064	-3.6675622985483534	-3.0134061895426556	-3.1950011329067727	-2.4106855799894205	-3.076191023918943	-3.073346537681271	-3.5602327817712083	-3.192613629903996	-3.60795307513516	-3.5447922329645984	-3.1130704538090814	-3.3842276096524837	-2.4455598033636323	-3.3352764053441084	-3.5260208010132277	-3.2704717279874753	-1.7456334682936776	-3.7235408309086355	-2.7406488411213545	-3.2257402924091787	-3.8209469298300847	-1.3169586852362656	-2.6551896783373237	-2.9845675561158664	-3.0431430416306102	-3.064752705354743
-2.094697598799638	-3.163479988521386	-3.649339756252753	-2.1600671198741996	-1.2045195206250698	-3.4182567085301097	-2.6690366412683493	-2.192857896150977	-2.659550218152139	-2.972184084620384	-2.504246988030883	-3.604283928852998	-3.5943741599045187	1.5030830455405053	-2.7398507525928126	-2.315193980860806	-3.2129529320908436	-1.68913997946036	-2.6173790505229984	-1.4884595174295292	-4.066241662581385	-2.328224216661519	-3.3310376315305033	-2.913750110355279	-2.5815780141125693	-2.0773150485957856	-3.48709316500357	-2.011876575228703	-2.358339628577762	-2.383833619152791	-3.3613241467908463	-2.835206262548208	-3.184284503018343	-3.096745979713845	-2.9491140673549676	-3.0584256586337806	-1.9858803615725995	-3.856728580307304	-2.4600288269099133	-2.91205484793803	-2.9770443659327843	-3.5539916624240404	-2.3180300303364363	-2.844322964440326	-3.464694713518176	-1.1133192940644376	-2.62335429670986	-2.2721123531300447	-3.4221493274961143	-3.2275957042528476
-2.135816733500785	-1.9521326512473725	-2.858764133433024	-1.978702021886075	-0.928505205708172	-2.4243157367779022	-2.1437897644913364	-2.103795643466116	-1.6775339543651573	-1.8422127733561056	-1.2167989115045295	-2.6745311200511095	-2.056865764866257	0.2939270819066287	-2.1457090330778104	-1.3280232367049976	-3.4532470246529616	-1.051876694286804	-1.7709826004783589	-1.5629024723930658	-3.2862672588597754	-1.5125303216200772	-2.572526877859258	-3.0842489262287236	-1.2241663182898692	-1.1092715678885399	-3.215997606971705	-1.523002425005498	-1.344949174530704	-1.3450540440887588	-2.5551772965662627	-2.0088719801983497	-1.9957932282856057	-1.953309147074717	-2.1256603538671106	-2.2337832013125953	-1.4672078045621475	-3.368205215503339	-1.1423465488722793	-2.0370406034257775	-3.531363057556577	-2.7512966914848644	-1.477340214497126	-2.0154465902304253	-2.413702428474754	-0.3223149241151719	-2.0908381190959275	-1.2520284815216913	-3.1447986483018524	-2.756264061672918
-1.8249701467697619	-0.5359405980591962	-1.9036681099026502	-1.0819982684462055	-1.028162159789502	-1.4293279294642738	-1.1625801255176436	-1.944360295196683	-0.6737483089862627	-0.6261065556197711	0.18194102156779343	-1.7323394886437768	-0.6311662097307187	-0.6379589759642932	-1.3385107426041154	-0.2927098281752695	-3.036864113866963	-0.2965296121024985	-0.909920910822144	-1.4210364350589244	-2.3920910179492156	-0.6623448965514567	-1.74954893442833	-2.4423886486820154	-0.2610891577608006	-0.6527123110424708	-2.571566674538916	-1.2264816219613421	-0.6074519841311944	-0.5251423695924036	-1.6111941210273832	-1.2402362926282393	-0.7045241309206435	-0.76459558917991	-1.037445559542124	-1.398575762323485	-1.276150774521759	-2.27702317226014	-0.34803367973778077	-1.1315607962306726	-3.0867058185333645	-1.8520275305971168	-0.6485448096677088	-1.244917545542232	-1.1788852090345854	0.6514176490946206	-1.3267403018344348	-0.6084491333238978	-2.5347387621777364	-2.040853599147196
-1.4395475195239884	0.4300395443201556	-1.2197382732143227	-0.03493323702967891	-1.4493362064508957	-0.8896211511931708	-0.3081098642542944	-1.7351133598009547	-0.12978775472128518	0.1268182078442336	0.8697070948061016	-1.2285945563022067	0.11258675239230284	-0.8677833502062251	-0.7989644686261825	0.29940305784095816	-2.29670283589108	0.12859025234432445	-0.41349761562784504	-1.3388352548228106	-1.8024133131895275	-0.13765334979699412	-1.159418211946326	-1.4450854451935289	-0.06650384494154765	-0.8622034720996287	-1.8799279335377705	-1.2605711270770754	-0.46203196905637295	-0.2997445515786262	-1.0446417010952582	-1.011122084385508	0.04622050787880894	-0.11384963216153336	-0.17515201088196716	-1.0050350611649779	-1.5504520294812476	-1.1744257440348895	-0.42809749051002505	-0.6118423055063426	-1.8391903187891796	-1.4031497832300595	-0.16365602674243035	-0.9405199934262879	-0.3116528697449176	1.2153025119854677	-0.7276409578081279	-0.7226558590673129	-2.0101612147458936	-1.4902738256370487
-1.2448623713318843	0.566152061043018	-1.0079519707224036	0.5562055648940987	-1.8597386099036437	-0.8648908109347017	-0.01702588598322562	-1.4198151002585722	-0.20032041815619206	0.18735309204933034	0.47065013229428115	-1.2437148943747962	0.0985202025069667	-0.46097871096642334	-0.7768680627449516	0.27735161827515076	-1.6896428893437914	0.02978120615689457	-0.34237920909789243	-1.4712040691466681	-1.631735940764395	-0.08102096500756689	-0.8422120440509229	-0.7366583894823605	-0.4875335807653865	-1.388525480497532	-1.4100945760015449	-1.4817654384263925	-0.7860537886513489	-0.6341170206131833	-1.079021029625681	-1.428653334306959	-0.005467591175590534	-0.1811658829665116	0.16713366920462733	-1.1610670184427125	-2.051616515254689	-0.4777939660579434	-1.1088993033492172	-0.5842599962116138	-0.4359670131958384	-1.6081365057865629	-0.09108988355594975	-1.1609986702483126	-0.05774847806562627	0.9804635089928045	-0.5794227154828828	-1.4172000815693078	-1.8055418159446193	-1.282876658992729
-1.2884456062876468	0.01871829031150854	-1.1386593098145832	0.38584693585921237	-1.8175922854590367	-1.0093679739441752	-0.3481105095720233	-0.8879838364985414	-0.669801682439577	-0.19519942953018718	-0.6971776400279163	-1.4575899516659483	-0.24657413337500664	0.0982601179151849	-1.122490850842581	-0.12958779692900843	-1.4793564224222866	-0.4441994663394678	-0.45727467839466907	-1.7260637249544464	-1.621335986301711	-0.36441758546802094	-0.5772016298779016	-0.719734188717133	-0.9495188161127649	-1.6009101069453817	-1.2164349583481924	-1.5136641884207116	-1.129278575825604	-1.1264834672673956	-1.4730615193323335	-2.112234997824032	-0.6162989423821921	-0.676118530972381	0.051173044891199705	-1.5298958590769256	-2.2805829316469532	-0.22344789023039544	-1.706793162487839	-0.8083452764316033	0.3897896934393973	-2.174212820111245	-0.24939182863744538	-1.5774656826240605	-0.21310140641218	0.03366353534744386	-0.865817750735337	-2.062934013037126	-1.829532478497751	-1.2931432571315058
-1.3680182097196072	-0.6265299957865619	-1.2583936661154795	-0.39911772944851187	-1.0533130945723481	-0.8488924145078196	-0.9979889912825883	-0.07238706378646029	-1.127768669559088	-0.45977033015437624	-1.8321848872246624	-1.3860628159776478	-0.3156421780038213	0.2607452070251383	-1.38507815552159	-0.47107362260459046	-1.5605724913791381	-0.9447659626678796	-0.4357110250985113	-1.8330774242818204	-1.3370533948284697	-0.6849478439153547	-0.0750265693741477	-1.2856680491411583	-0.849729046324505	-1.0192600078586234	-1.1264910901411973	-0.9878945621312474	-1.0398278578488296	-1.2825376990803166	-1.6567697490096083	-2.403342980070715	-1.2233474253630763	-1.0731203360239272	-0.18223786251641233	-1.5395895065199743	-1.7884761599553203	-0.1319921893319013	-1.6058012341941577	-0.883847455395592	0.2616958691711021	-2.485194949825096	-0.37004082140112543	-1.6867078574270706	-0.292273093049024	-1.1038588149687267	-1.2625589585985755	-1.9947971611087503	-1.7573735607923147	-1.229313725355604
-1.2009658213484606	-0.7343775872595375	-1.0339503884705186	-1.321515399585137	0.3060703742656892	-0.14912442925055425	-1.5337026885566893	0.9366775681991808	-1.2386240625688305	-0.13334058879003352	-2.175681388552872	-0.7272883332663213	0.23875815743875495	-0.2023142593558771	-1.124193603234142	-0.38972349459065	-1.5576240515485638	-1.1739016238183289	-0.11681252069221935	-1.5616631521857156	-0.5085850948668889	-0.7510963678902985	0.7637967342106304	-1.898201459547693	0.01666915798527485	0.32552253794848096	-0.8888574937843489	0.1662729907034998	-0.3793391317763021	-0.8399517481066352	-1.1166205137179324	-1.7888506669682371	-1.3158911556471504	-0.9816287053172745	-0.16920171401154344	-0.7894524431152513	-0.49529687597845595	0.12020210339367651	-0.6737742229460814	-0.5347229743334102	-0.6102683524965822	-2.008855754786531	-0.28686179781554505	-1.1514732236926362	0.09955003304770758	-1.8056764188758518	-1.3396164104465245	-0.9706526861456644	-1.2936135547547092	-0.8742111416874062
-0.6662221203101195	-0.06116308504635583	-0.37712447648710556	-1.8822669431235752	1.7327071171166204	0.8893870823840274	-1.6742307872407038	1.8572174157966908	-0.9326035538669231	0.8062322233513933	-1.4960254062652545	0.4166999362325089	1.2481906947999044	-1.0471688214544552	-0.23023140356092545	0.14223057390687233	-1.1288012098159144	-1.0612027755093787	0.4018236229797213	-0.9276767832356003	0.7305375438668941	-0.45043396645485756	1.7165232170373135	-1.9765960578723425	1.290808014582516	1.8544864839940087	-0.38006933510075	1.5909810363202024	0.5874651842734705	0.0691346962737389	0.21597137686343224	-0.2678067368780864	-0.7549253483627109	-0.3980289312347274	0.22114247732505884	0.6189369177132805	1.196731894299169	0.6277727777746002	0.6577527430772934	0.20118203600292603	-1.5728607935906591	-0.6766477661153967	-0.025096551593785873	-0.048177512868461586	0.9526849606505757	-1.731420744423402	-0.8485619078411022	0.6337534307422962	-0.4182889914753121	-0.25700028838538425
0.07058322815049718	1.057736272545877	0.49732059946658647	-1.8553363470437378	2.553169125267387	1.753773876608445	-1.435076498130491	2.323003074642375	-0.4069672864869356	1.8693067590216543	-0.20622685339931338	1.5952983995290952	2.1370010255228493	-1.7345183526913217	0.9659783319514731	0.8205811898890888	-0.25189586158866833	-0.7603420266817887	0.8687109925640928	-0.22787683390807154	1.8877307310353046	0.09730736746109236	2.3462107055251096	-1.3088819715260065	2.2694148936876015	2.772019106044004	0.2814195977109149	2.6509291716481584	1.3840839426217888	1.018764688124243	1.8470228670233912	1.592608200175661	0.16027410738237668	0.3241968989914259	0.8070320827769981	2.074736152248091	2.591082231463206	1.1777547354235065	1.6913943610875768	1.0025178016811986	-1.9545824560426464	1.0260113196455523	0.25698819529111666	1.1502179418410332	1.828292526876277	-1.0151155565605319	0.09741762059810423	2.0346958890108273	0.5636847145417458	0.36180129455397264
0.6525745069703079	1.916261613791586	1.218895471331091	-1.3878351750492253	2.332692982988656	1.9764990699048632	-1.0573571068284129	2.0956893169707653	0.04425984621289048	2.361415442246725	0.9501411197699521	2.3043123888463053	2.3260864922551834	-1.802877569442103	1.879471741944531	1.2365171917639415	0.7253100520840206	-0.49735378886117454	1.0850528001207755	0.13887266464131257	2.428523532452368	0.6276356390583788	2.2924114868469365	-0.20130781080633653	2.3715171089974594	2.5629294619093064	0.8067254209619185	2.8017876875257213	1.6540196939061667	1.5769891134701182	2.9814321547805847	2.9703330863222615	0.9116686727809391	0.7493249109330784	1.2414490060730268	2.8146381151119955	3.0888794837359117	1.4156146610001168	1.926887312097016	1.4892675268037534	-1.488149428073327	2.3365092701767587	0.4161205992738196	1.8596573835701395	2.1536595750924152	-0.1346302083110278	1.0797356519411447	2.528121945822352	1.2141166708264712	0.6767809158808158
0.7837064423821679	1.9126839316506763	1.5136010228864536	-0.8572819665917877	1.155692158235831	1.4740348292143066	-0.7952961453591573	1.250870313501734	0.2439774782168484	1.8637716414533498	1.4115008442897332	2.318226827114699	1.653021241435559	-1.1776457152944142	2.038974041385608	1.1718698096645224	1.3151958885905626	-0.40114284309983417	1.0463522189393877	-0.0518092179401583	2.1519171775811206	0.8995573784489687	1.544728928845245	0.7415427980036642	1.538846353290699	1.3326360625138232	0.9516283884355633	1.947060082949494	1.3984674069397516	1.5827568424756773	3.014814433170157	3.2807258966068447	1.114070619528571	0.6745438972338198	1.275230778744917	2.4251377067597097	2.5457041750918714	1.1273586293814872	1.3748593785654815	1.483426772498451	-0.4489481604354154	2.688126672946729	0.4461350476612677	1.760009123558536	1.6372782979621752	0.42899836378954403	1.6366636323344226	1.9377307519697033	1.265752599672583	0.5615753208990951
0.4506275423170944	0.9714178014280997	1.3874214550920283	-0.5966003448512694	-0.3859880102304719	0.6222359822975871	-0.7261715012263401	0.19600072144682038	0.2418947149317562	0.5575674647642388	1.1494134726276855	1.8322640968799424	0.5126105600290851	-0.21153730217630268	1.3944072653375832	0.7555565921162004	1.2385055697404626	-0.4374489642321462	0.9163259442772366	-0.6704668678118756	1.3540741922251642	0.8374487338544508	0.4965042434165077	1.0454517022807577	0.2938686488240055	-0.2371340777606346	0.7201855652515549	0.5384426318677019	0.9574640473585042	1.228856557213469	1.9366902984814323	2.5296809131729185	0.762049946017803	0.2622921713128066	0.9435996941608681	1.1498646827250343	1.3641308715690643	0.426483515883437	0.520801420122007	1.1247726406371577	0.5720886253955505	2.068477982533683	0.4845720785810294	1.0110660833097285	0.5093725492652947	0.4964573768920285	1.5573087859715247	0.7263524384776251	0.8242485841982401	0.17228412338509802
-0.05517090643173267	-0.3794091687785102	1.1129805714095122	-0.6764225403600539	-1.5109812959252293	0.01037445172690703	-0.71599890113396	-0.5257061533413209	0.2533983254407358	-0.8437895706046334	0.6278798653988408	1.319609735777129	-0.386712998090884	0.5556342635510306	0.35751007931156464	0.37309348652346286	0.6373878407650971	-0.47194198990008585	0.869794078928492	-1.287943778289172	0.6500438728923504	0.559811907904642	-0.2773257652356286	0.6943410697921545	-0.5901843163647746	-1.2946404506794265	0.39789854069000813	-0.668491671471757	0.7565390046859113	0.9064836280547034	0.36902790558313964	1.296423626528408	0.21155672441917622	-0.09362243506797563	0.5420506179948342	-0.22521445918815636	0.25658770896572936	-0.2940845924545632	-0.017948771232172363	0.7647268968046746	1.0883691892398626	1.0229764352401856	0.7014915867368542	0.15886820090500078	-0.5912703554919166	0.2571798796638437	1.008315146383361	-0.3048637428065731	0.3177260234188058	-0.14299755060459265
-0.3374702451814011	-1.332577731981849	1.0278985401943992	-0.8843294012979005	-1.6897881794560565	0.04516072758224116	-0.5516694690257098	-0.5438976578244514	0.4815208878120825	-1.5250656251110961	0.425690726458664	1.2064390570362915	-0.48733687650671875	0.7412536868217313	-0.4536855791548629	0.3941576045836195	-0.0043449353828892605	-0.38892710313070883	0.9434576692246939	-1.439500265342456	0.5643646527707273	0.2836437997532911	-0.37873721185565684	0.12451999882616945	-0.5875219360963639	-1.3266056350984086	0.3722959392002977	-1.0615837243367334	1.0048249466974712	0.9300731854448085	-0.7990507975848131	0.36127049325664307	-0.0815437235295893	-0.058739363935738156	0.4129119157742977	-0.8538473426615167	-0.174470613756267	-0.6131460677830107	0.10292331583495416	0.7173240274178881	1.0308356348604164	0.30063472151569137	1.1538814419886139	-0.21250180947138228	-1.0166335042195611	0.07902881811613795	0.4097764327332825	-0.5299658783543072	0.21804916759857149	-0.06854632605207116
-0.17348535251510813	-1.3108921085039806	1.2871597081431494	-0.9001939360280752	-0.9398584016067407	0.6827360210924356	-0.12831109319035858	0.11318490716148584	0.9546509438550456	-1.0803779998727965	0.8095624398800142	1.5902926574721181	0.2510806844822985	0.335694636572376	-0.5970496209532283	0.9098025602647116	-0.17959535871713359	-0.1648287140102147	1.0193895400779145	-0.9262382747756498	1.1715437724834254	0.17412531972473175	0.16066559152551027	-0.10146438168811583	0.24878059770445954	-0.44494582554863527	0.8563244804952127	-0.5367918407181986	1.5582227436579754	1.3352959919266512	-0.9479984398453776	0.2291188779684537	0.12048738594517353	0.40960256148034857	0.702365317804187	-0.3663394429812811	0.2263383251044831	-0.3569653118674308	0.7593618579049547	1.0442557933403631	0.744308977117845	0.38073266294647473	1.7136681337130293	0.14599127241506357	-0.5244149012543943	0.22222886301991995	0.15137995134930807	0.11609979732209938	0.7205811344337386	0.4712011844013052
0.33438588118172186	-0.3188407247280025	1.747178070331613	-0.5342191789483937	0.20909874672478918	1.4737787109507248	0.4534877418866507	1.034272181022514	1.49585915589977	0.23632799053584086	1.5628448163426687	2.1911958903844546	1.3341794111451346	-0.33765226247605046	-0.06297070790781685	1.6625568247888796	0.3104393516999094	0.14885260028220967	0.9507240537272528	0.050588151820973475	2.0404254865675124	0.24233854565190993	0.9073516360421245	0.30356744311036743	1.3414192269253404	0.7213994048218619	1.711798229259568	0.4578783420699555	2.0367014387135476	1.8809424582957703	-0.08631911233011738	0.8601268748059083	0.6828026074190336	1.0494379532339775	1.2668739473515236	0.8992647619804746	1.1210240676076935	0.29469136269308654	1.4864205724908504	1.5225693812346068	0.6920489105231045	1.195248276296697	2.1254549516472103	1.000088452149932	0.575200025060156	0.6687160997087653	0.3481337835392414	1.1303597130603098	1.6038805670389629	1.2583363990990928
0.8446191891334329	1.0913022827174084	2.06789623980896	0.14047704249711082	1.0549593378161832	1.8829214827980683	0.9521812457525063	1.685451663859975	1.842329538184404	1.6853346949412005	2.1738249278039734	2.5586827003611115	2.071968558385183	-0.8634701177174201	0.7566948618218587	2.2159104562172103	1.2420630708040796	0.49558444341988633	0.7178631781965008	1.0160645554268117	2.5269113249122253	0.3571934004020122	1.3161940656541902	1.1663575164119093	1.9835593439752912	1.442287500419791	2.509980258758508	1.2260658492946535	2.1015124217687213	2.2365468592379596	1.1977517036139576	1.7656571327702213	1.2084866205774278	1.495320804084229	1.7935309796838843	2.129275492922262	1.9358763631724312	0.9423288512400997	1.817528126934169	1.8111475800087946	1.0999563052997199	2.2207034153344662	2.1591861758318025	1.8061617213779875	1.6376943501048287	1.1718416336673638	0.7997114509109975	1.8053895289149309	2.3700666563903487	1.9157046656072956
1.0345685729729928	2.198129957898613	1.9632303176866088	0.8460101074841017	1.1497160202738372	1.6515824520136368	1.1598975340033684	1.7489360245414896	1.8258989969253567	2.5135657968863434	2.223908235879861	2.38171556396136	2.035472768538563	-0.9948250535387899	1.3507511760461697	2.2418766816973066	2.140904958762505	0.8604707475957681	0.4754221823368072	1.5252552310876746	2.215041488133156	0.35729360033758145	1.085057954099767	2.007611543482507	1.7987961540343569	1.3299576082557982	2.8010943966773563	1.2700851224138077	1.688859444470208	2.2106440932978195	2.143674200519787	2.3732860588639704	1.3284884463246824	1.5345115033528096	2.0366483215081046	2.571358666181408	2.2372875251141195	1.2389212316059843	1.5905707529190773	1.691754402510197	1.8006807530521274	2.8557286697743414	1.7562759778584636	2.0835023572414353	2.110423906773835	1.4611843550455494	1.1663279204058916	1.7067782332016515	2.573078984779388	2.137312268088092
0.836455933997697	2.5618949088364356	1.420387002026553	1.2958768786255126	0.5435980565053838	0.9506968358269964	1.0546836587429267	1.3117593614479917	1.4843074573516406	2.4019134879058495	1.6824861437458467	1.6860260039185355	1.316744607279709	-0.7606454823767566	1.4183094232022606	1.7252434859024284	2.6024918223194855	1.2501774196031978	0.43867261720775663	1.440037703516984	1.2018472562135822	0.179725213933787	0.3349868147879268	2.4041320317987322	0.9573714964030614	0.5312621532005891	2.411800832918929	0.5861262117274492	1.0369404844971217	1.8576482836984345	2.2992492461755174	2.391636422581217	0.9617364327833512	1.23104849992512	1.985756326594348	2.0106500170596635	1.9729202553617256	1.1053558345090007	1.0177505159413476	1.2122912074603458	2.375945566527517	2.810219793703647	1.0707919297736774	1.726109441698844	1.8706538961581853	1.4340950809937099	1.2196088562643523	0.9392108281870731	2.111409996380608	1.8634027801531339
0.47520052422969444	2.2420135700898665	0.726013651744632	1.382207086378752	-0.2965480768145927	0.22876070974678528	0.8166911474761367	0.7740440175235812	1.0254827489289835	1.5963991245549018	0.9016730922490774	0.7934989930035736	0.42416035890276993	-0.3749280769366754	1.0228859173029878	0.9465393057955701	2.527210478222389	1.6325671566367597	0.6928680187147345	0.9957151071173305	0.031554606174892884	-0.08693272817880755	-0.4961010613651977	2.2791026908128265	0.018605495836466	-0.4272836467165749	1.56283701824369	-0.3764436169563258	0.4985797792405728	1.400128083838003	1.7536542691808048	1.9318437439676404	0.3621139432480609	0.8411675853022437	1.835330257431968	0.8672610620823333	1.4328237846962772	0.74334612735384	0.493433634234106	0.6359052975438897	2.4708779926442674	2.240957814536506	0.377224661601936	1.0419843333217167	1.25116617206564	1.198369152674578	0.9821939205920983	0.03188973188241119	1.2865313058687877	1.2910745768083685
0.28242565179942103	1.6577291773404494	0.2729574892803334	1.2217726315561626	-0.8219203078970402	-0.1190170560855939	0.6963247147361661	0.541957621825451	0.6745646333448648	0.6645345376637082	0.3355140124164966	0.09009205014637155	-0.09580945662639173	-0.045123045698413015	0.4845159585639584	0.26560854778240117	2.1145201917546936	1.9046490073864724	1.0808151277405609	0.619998744600451	-0.6697162703097467	-0.2626855889788689	-0.9583946393802193	1.9082850930028485	-0.46987085796131994	-1.0058192748604158	0.7221249609798491	-1.043227642573294	0.2855202528432311	1.0403827438202153	0.9895518002265028	1.3373668024602656	-0.0755621206758441	0.6029326326533474	1.783314550112552	-0.13381370361117903	0.9866427679834966	0.4520401531716581	0.29583840034304354	0.24170601522115276	2.036521730666613	1.5640805260045108	-0.09487820178605609	0.5035212491637808	0.7562695118837856	0.9592252654840778	0.6642240268555546	-0.4582739117537399	0.5911686045657364	0.7244782161504861
0.43055976217288067	1.226540103025006	0.28047017577615535	1.0371802573079252	-0.7566873388660458	-0.014301473912163947	0.8306210658278921	0.7253445098915872	0.5173021282647439	0.0788489562321854	0.2078120426939451	-0.22310911171983785	-0.03333639730301309	0.1663562458121316	0.11313803473319797	-0.131551356974254	1.6501417952242305	1.9342721384023462	1.2727673799710226	0.6354092732849491	-0.6021386037272487	-0.20573616146689672	-0.8762249475755902	1.655714637426115	-0.3279258504995268	-0.9717023338501424	0.2953433283182114	-1.0923403893345636	0.33192792842392016	0.8098134589787571	0.49182801903117923	0.8863521363326002	-0.10546010221855497	0.5690615688631886	1.8240148388252755	-0.47242168368226733	0.8039680601678294	0.39493519204322947	0.39917288292285624	0.12695430283939746	1.3281994278617408	1.1099736214772802	-0.29148983421561764	0.3969533013458249	0.6870779859576739	0.8600156519419045	0.463274730715674	-0.33648642264382966	0.37797956772522656	0.37420833166700995
0.7914797992189756	1.0613032327327954	0.628185913004607	0.9710186649015701	-0.24162450184083256	0.2910615984081361	1.1404031106965495	1.059652058323103	0.4536558393591537	-0.06818370503256627	0.3760065255999537	-0.22454348229768337	0.3736763851291259	0.3348772319731608	-0.009017635883772421	-0.3390399843764501	1.2715774506277215	1.6530371196429106	0.9845245650870501	1.0500017165102151	0.03468084825797011	0.0810024244965445	-0.4259147270284481	1.6605171906081253	0.1836620798753857	-0.4783060231285468	0.3709681190722216	-0.6263747784535724	0.3687336438938418	0.5662585529272639	0.40991684125985745	0.604584782518647	0.1950415402644947	0.6041732182314525	1.712228200600768	-0.1604157719891878	0.7604705784015895	0.4905853662034172	0.5194422288002021	0.15304136622884557	0.6839838243193433	0.8893207580024536	-0.3465721591585992	0.6256547427531548	0.9462097726874348	0.902518922162271	0.3952277106266593	0.11916973381089399	0.6380723685882143	0.24273001566417132
1.029737927655199	0.9416149154421828	0.9285920648107402	0.9761255440865624	0.309748812381665	0.4421036643103305	1.3809982323303667	1.1112582102050383	0.29285921434861517	-0.034604154377897135	0.47830740076979883	-0.1650682614504022	0.652465442466231	0.550526062435188	-0.04105010332750157	-0.6187066658555209	0.8982660897244056	1.12527782023541	0.1906629597234168	1.572150094358614	0.7089683108518794	0.4421256594752194	0.02609441528662378	1.7272062686181104	0.5969919401161299	0.10924346975150513	0.6954594279660669	-0.04333080670006826	0.14295570525377055	0.13254552924488402	0.5096891495463837	0.3171141359486817	0.49156229027258497	0.5304153833566619	1.1459199287479018	0.3304959599306698	0.5826183729264579	0.4990995053392871	0.34525740706574	0.06780977554797984	0.27303223583643954	0.639605460180846	-0.472138719512593	0.8047942592540143	1.148429352963382	0.9892816595935512	0.291848572213767	0.391043466690138	1.0362826809678471	0.1660505673224068
0.862143194504214	0.556466971152851	0.7948795809242877	0.8634685337507464	0.5213263260570724	0.2626114042908742	1.3092063882868366	0.6177498182372341	-0.08304809366757011	-0.14578380591330528	0.2360459742539783	-0.25848199872498423	0.45992084105523157	0.796487116517148	-0.2023738538475372	-1.1593744552247247	0.3686685075650245	0.5285062600373014	-0.8262274708934071	1.8257188625113683	0.9315034927816194	0.6661122016027797	0.18913214317177598	1.5047218280598371	0.5871966139202852	0.4833837724248188	0.8863611203514719	0.2741063183841869	-0.38553050247802745	-0.5360532871613605	0.4233602199284215	-0.13190646862764016	0.4478233011623203	0.28979475886688516	0.03969516641025343	0.4630320931257753	0.10329881893964463	0.22697853661240264	-0.2207238583598713	-0.2919949107010413	0.01239247874955502	0.09956059034147793	-0.801439445454527	0.5703822196002645	0.9368123514985208	1.0263753247915304	-0.035929891562144045	0.11858450934552987	1.1671815704904758	-0.02983242102291118
0.2877639879038158	-0.1886964526077144	0.11979653308173778	0.4683040825624052	0.306649288175542	-0.12325104501107753	0.8488094887222141	-0.28827934606731564	-0.6097396468361991	-0.5001001255919003	-0.3247135258145388	-0.5315687509862143	-0.171103206430185	0.935369237324333	-0.5553598501719645	-1.8912564039288646	-0.34492219156346016	0.04883585400517328	-1.6345814292188183	1.6065044039115628	0.5707534707861062	0.6184005847736895	0.024857006948574206	0.8073000941177505	0.18244242743001404	0.5617826581317626	0.7198555693876802	0.21594428334137494	-1.0119063956527004	-1.2849171350088169	-0.015258374884102338	-0.6911901720787524	-0.01922321842462779	-0.01289253157436048	-1.3244192134094563	0.04683156314480361	-0.5767936848690459	-0.31165376328995015	-0.9799132497653682	-0.8681969220420527	-0.29619021100636295	-0.7161186126809282	-1.2888031244042637	-0.1290215045088306	0.2613261554986235	0.9875086946171958	-0.6039962391338416	-0.6319100410591779	0.8435445716334987	-0.3776452476699279
-0.3881939688569454	-1.0464280502164347	-0.8314867042041444	-0.19417392585244062	-0.1041550589812058	-0.4124613407697904	0.14204017058233032	-1.142921989240902	-1.0668582268452262	-0.8940087550101598	-0.8947062646989346	-0.8349204855805424	-0.8725557539729425	0.8160606131267804	-0.9314307322658918	-2.497068488709593	-1.0360471356985088	-0.23446096206312672	-1.9146338759117774	1.0026065753859983	-0.09982324660409364	0.31985213547600494	-0.2749228947006454	-0.18481385823547172	-0.3012232174841668	0.46028366316976754	0.2805720641266874	-0.02666565411062859	-1.4337147980973246	-1.8436415583783796	-0.6154668405787758	-1.1094503132322229	-0.6718618206822841	-0.21683192787994438	-2.406798548918254	-0.6329301190740019	-1.1476070595301335	-0.8986606249991411	-1.5641141851517313	-1.4118464214171487	-0.7387056301116334	-1.4672885541738543	-1.729304648885267	-0.9731056682587387	-0.5823071916259179	0.8931069596026117	-1.1921075680330109	-1.4146293165758428	0.21421241554128642	-0.7344238638472718
-0.7606002392304637	-1.5813578747029273	-1.5841650322183296	-0.9045761547750528	-0.3616932767243957	-0.3821200156661059	-0.5421740583956388	-1.4641686533376912	-1.2214324209410148	-1.011082800974607	-1.1181631134375876	-0.986385494422044	-1.2214435830575923	0.41326899584223975	-1.0613616970814712	-2.6160017864143823	-1.3763715395890486	-0.38709308200756753	-1.6407827900514178	0.30752275087787706	-0.631213144373521	-0.07973866418769951	-0.4657939030743494	-1.0146498613838568	-0.5259936581301947	0.33303127990636106	-0.1301344940599994	-0.15711165494007595	-1.4614156393987212	-1.99706878196354	-0.9714289931790562	-1.1339521147217484	-1.1210176010254465	-0.2642748247933742	-2.7304159851694663	-1.0517858821049253	-1.3209889667282444	-1.2713410280999249	-1.6727405529440849	-1.6491927338777312	-1.1695827460254296	-1.7141772135847506	-1.8819008421009937	-1.4852243436233397	-1.1697541056260699	0.7455766032605541	-1.4727965183350091	-1.726442269491479	-0.36257883455583484	-0.8883787857238654
-0.6126445425017456	-1.4851975410866138	-1.763562173088625	-1.3689920581771804	-0.2613927720670273	-0.07891300766543385	-0.9730415317898462	-1.0907560935115785	-0.984564672359743	-0.7092495597470091	-0.8575567602673078	-0.9223606057101537	-1.0427574423663908	-0.11704292431696404	-0.8052229794273863	-2.0953203827556863	-1.1632308219546796	-0.5490883608336485	-1.0639869225997012	-0.19569429212755987	-0.7229124745652771	-0.40844183607057943	-0.4354017569377752	-1.269810817367711	-0.3856131601041154	0.2293195101833635	-0.24796282580576542	-0.02532168371030368	-1.1377615348970076	-1.71922267053483	-0.7865062191113404	-0.7360747810130981	-1.1080992329684016	-0.26910367938456997	-2.1976111480508562	-0.8565995436123557	-1.0540770225285494	-1.3106312563620188	-1.2557924648454322	-1.460557891343575	-1.3056728234736663	-1.254061123242165	-1.6147264315168626	-1.3640596626005534	-1.2497174429999502	0.5028047575915192	-1.24255500517206	-1.3665408750957773	-0.5876036778034595	-0.7276953595004811
-0.07488207985555	-0.8129413747826277	-1.3400175795531009	-1.410239589988687	0.11886719374565427	0.20871227173241783	-1.080895265712291	-0.2983054555772964	-0.46964401964308367	-0.16790203170401233	-0.2881800361852647	-0.7383349485833325	-0.516284149428741	-0.5196995239424231	-0.29469519312792286	-1.1097286106771782	-0.5077724502939979	-0.8077566235734905	-0.5185925664811174	-0.41601295988104664	-0.4103150391573806	-0.580110576512837	-0.2613806609163558	-0.8918667504903314	-0.059281524709454636	0.08004003074183605	-0.06158374637956483	0.25979221622239	-0.6883840696000604	-1.1779887742599846	-0.1268134682276598	-0.17363316431172096	-0.6925931238394899	-0.4259610480404996	-1.175589821821968	-0.1386865158282875	-0.5900453095607368	-1.1139796560750104	-0.5277495387266262	-0.9484560131901983	-0.9594758399705522	-0.3130628933915867	-0.9822237280027734	-0.6920723218386226	-0.9064494130719764	0.1298988290505836	-0.5824025682678464	-0.5761053359956559	-0.43150144885238806	-0.34534058660845307
0.4633118689691288	0.03723970336249133	-0.6421679018630336	-1.0822829313148572	0.49767884505681315	0.17341622044711652	-0.9613749081774913	0.3967011319893763	0.08566740036591546	0.2270744989862805	0.23871359151243818	-0.596792127235679	-0.025202471227980954	-0.6071380782170365	0.1348823620705248	-0.06425241760548635	0.1956761249219932	-1.1116098019907479	-0.2014081489486516	-0.47542551482866097	-0.00042453370960902524	-0.6284314630629994	-0.11911737461570449	-0.23172636936856758	0.15737766010631507	-0.1929419975696903	0.1771000393941138	0.4344177209605935	-0.35408398626728593	-0.6158803021315571	0.5937343583696794	0.17191379153702757	-0.20802056402641558	-0.8252485196839515	-0.27617032522335994	0.6299304777561803	-0.28104437545351435	-0.9022857099749089	0.1792980198729577	-0.358151721447793	-0.21927167392787172	0.5616531988097708	-0.19280010870551195	0.1241363519429713	-0.4740820668710619	-0.3156250210858882	0.17654363046893937	0.13547474815500016	-0.13899094298149156	0.0022192751238787165
0.6279715319346802	0.58491051071125	-0.1329678922882768	-0.6257520555836326	0.6146565481244962	-0.2647216062472764	-0.7725572969185288	0.6059307540856844	0.4720035208261743	0.17260475431841957	0.4508446037560372	-0.5871810225076286	0.12467007037782966	-0.39066453230475306	0.1823890069910452	0.6495415452753823	0.5151023170996583	-1.2925463357319538	-0.08089609283363819	-0.5688651673760655	0.17296285115949522	-0.649880131194145	-0.13002107669477309	0.20060995693908693	0.09833613938189695	-0.5532124080865577	0.15678620689727257	0.30838116760269035	-0.23655726000476934	-0.1996115753067507	0.890658848037055	0.06560902192651649	-0.01848455564819452	-1.3255050511062443	0.030201252877165536	0.9410485152227555	-0.3248782840669235	-0.8393173113089611	0.6105421890223082	0.08049381224873849	0.5778443604159145	0.8455968853849314	0.5034920134534883	0.6301125735349264	-0.2815435600122092	-0.6574409724237311	0.6630231402173773	0.34619050768499854	-0.03299457765100068	0.06062923576770971
0.3234843330351812	0.5778981742191848	-0.1055096094917388	-0.29860221259292563	0.42852207307674434	-0.8767907412325683	-0.6102626733701634	0.34159294290835185	0.6233068270986851	-0.3137642378015353	0.3343319704364412	-0.6556412023667593	-0.0969311712548847	-0.07781170858634226	-0.1875708096253004	0.8742359417515109	0.270736461470131	-1.1818209291501194	0.012463139663571097	-0.781672272663789	-0.014908305294839152	-0.705874080083194	-0.2729291537747382	0.10942341674535863	-0.1447644796989157	-0.8268769346767983	-0.23247917313519723	-0.06469559804255272	-0.26648086669073345	0.05489899309186418	0.5458288797338129	-0.409469225295004	-0.2535436219627601	-1.601022809146218	-0.29466156904959107	0.6143585526359231	-0.6144098838968998	-0.9067857750492953	0.7025925986746401	0.2746905033235738	1.0692084668548874	0.3789185045440778	0.9329806483292234	0.6134996160084212	-0.4250321322405469	-0.6863240730159802	0.7016206408289638	0.0033636561810058787	-0.270073105893583	-0.2450212336911628
-0.20413564951920923	0.13242379304739568	-0.5060078953476107	-0.20550903702850754	0.1443308930065786	-1.2718045633110286	-0.45388682743616054	-0.010798505189033386	0.6169455138882516	-0.8938187020012356	0.11203362006217721	-0.6595921228097188	-0.4624913125632068	0.06680191869184927	-0.6988507822273169	0.7388049411405391	-0.3420632522126492	-0.73523599272985	0.2027031698336364	-1.00898701233043	-0.41564626987717324	-0.76213420833474	-0.41645657526572505	-0.3705361152111229	-0.3059554345354427	-0.807199134291537	-0.7852641147440934	-0.40753471396884117	-0.30057970267255624	0.24019938949313394	-0.24103830458803907	-0.9123101436666321	-0.714316892340615	-1.351064332972804	-0.8589798377335305	-0.08563926399829583	-0.8159157291121945	-0.9308636604678665	0.5611789737556345	0.27988007785340346	1.1159255205837761	-0.5326127500421686	1.0553797743952833	0.20663203118266196	-0.7301680495390908	-0.314416728312122	0.40715146886638853	-0.5616815745719677	-0.727925150901371	-0.7467832526191187
-0.5474338892555707	-0.3840850647340694	-0.9966851542465882	-0.24716535846324544	0.05553128090019772	-1.165124815196574	-0.2153424127019833	-0.003689991876948169	0.572681822468592	-1.1488858412733827	0.05147254627075331	-0.49808672506891577	-0.6836824479889374	-0.09925556368670839	-0.9479885149444015	0.5232039457525239	-0.8904378521819399	-0.0778029166715016	0.44500038199833386	-1.0385212665497403	-0.7396928410265542	-0.7122160628327384	-0.4296314981635408	-0.7806019028762046	-0.16590850717406058	-0.4070674473683382	-1.108856643685069	-0.414034352878754	-0.2557691317448873	0.445577056246864	-0.9921364053836	-1.091921737394614	-1.0182500756064525	-0.5276937862375641	-1.130847709258926	-0.655803565430864	-0.6218103193919408	-0.7356729165819055	0.34704112800964537	0.21575386796527599	0.8826690121856771	-1.3260421790055048	0.9416119797438847	-0.25223303562240085	-0.9133829356294413	0.31942820082576645	0.07593815225596398	-0.8837821280377584	-1.1022789052802089	-1.1342933874950911
-0.4307459747511626	-0.6253972718017783	-1.2022771449808227	-0.21985862634939826	0.3208109141378393	-0.5748578919275885	0.15548905658477652	0.5050275821028596	0.5403315052452702	-0.8788527911255748	0.2556566986204786	-0.20761689354898	-0.6227278103315997	-0.5028204485536708	-0.6904122445323494	0.448089340733704	-1.0059779990376607	0.5605849003056639	0.5600706706060964	-0.7314868343566256	-0.7689897238778547	-0.4669989491397074	-0.2743368409273166	-0.6915482624176222	0.2661928008490102	0.26020646626261756	-0.9069647419078287	0.026643615680358144	-0.16909301052735157	0.670064907505177	-1.2755575242295967	-0.836845296910419	-0.8764350802653711	0.5868834433288299	-0.8106120701849074	-0.7207670401904764	0.007680475109878804	-0.3004923817625737	0.16786268547340225	0.16799624476550165	0.6834030225477525	-1.5502355384770239	0.7060566437231611	-0.47644285353189353	-0.8034877452007203	0.8911451000854271	-0.03854152820269485	-0.6912631278520112	-1.1345143564983824	-1.15596997454594
0.09197927057759296	-0.48939464371546565	-0.9614745551431275	0.014611505588438014	0.8380444432285298	0.1906494244357522	0.5953703549000734	1.2048336242288065	0.46852671114840155	-0.2361858332439201	0.590699625304619	0.05730941126867489	-0.3605351412464673	-0.9121814462448947	-0.02101901388967274	0.5441845369603902	-0.6352666979331237	0.9686176441415614	0.3946942758535413	-0.1611670011939697	-0.49351259408348463	-0.04160559730404927	-0.0125985823207383	-0.0420133602153182	0.7498225635243878	0.9354293759113286	-0.21288488300998681	0.7393807212115946	-0.14191437115835445	0.8254593235094305	-0.9791580497712798	-0.34187782103190495	-0.3026122124401114	1.5216021517653275	-0.028152286201194563	-0.2878431433336893	0.7926144421773808	0.2040666162204007	0.04850634639557188	0.1511500329448054	0.7139120157578798	-1.1400932369307963	0.4463731585928482	-0.4105637266707331	-0.4515231555646839	1.0721590440083413	0.10173367577957491	-0.0793549956982036	-0.7988583102169705	-0.7860378367055252
0.6715412767470538	-0.14111419149001353	-0.4125801720723768	0.4167822025739098	1.302641972637569	0.7376132208729358	0.9428372595979649	1.5275423682583915	0.27559402721271586	0.39955407752114275	0.7916352819137908	0.14462106427816732	-0.09028950159416292	-1.101322339318154	0.6839748224466522	0.6822399457429461	-0.062489576874668745	1.050717755256077	-0.02432203637602682	0.40046975642273264	-0.0895047119929996	0.4275335536140156	0.25933190766606945	0.789960130750094	0.9868417988043121	1.3633217363187613	0.6017121887208264	1.3666144966833162	-0.22553552937305765	0.8181276940972967	-0.3482697636722595	0.04963227970172585	0.3951093914825696	1.889207149743135	0.7629080788726564	0.28609522042474966	1.3111069232928638	0.5304633745408867	-0.02292251805997864	0.14421932841453872	0.8848436485005222	-0.4177100758035571	0.22319335154189737	-0.21275649860070767	-0.05761657797431876	0.7306271578333627	0.31939383930628445	0.5794828997477721	-0.3145399382044461	-0.24294884691006963
0.9007440760615592	0.15401564100412046	0.13092980954062358	0.7956710726385788	1.4046606646757511	0.833491792105001	1.0345772923917662	1.056955340139439	-0.04385278194367189	0.702805413446857	0.6547865867547422	0.028963462174747715	0.05585457977645143	-1.0019218690582845	1.0231272397706543	0.7175486628436943	0.3051249113919989	0.8423877145705057	-0.47064804792764026	0.6452170529874617	0.22051310527993662	0.7520703938205814	0.48064192583120824	1.237107616703732	0.83431457544632	1.4286649853718103	1.0557775587915712	1.5873570910874149	-0.35276302600224374	0.6362810083492044	0.21845703386708354	0.09902263493032677	0.8301805535039789	1.608066972708495	1.106341830332393	0.5729433892434698	1.279240971494328	0.5318658411068874	-0.036265592369730926	0.14662924162886629	0.8934414376665359	0.1591152788008674	0.07295253345355449	-0.08130901518775832	0.2078463310872053	0.009169303601153856	0.3818639043485154	0.9062658296255705	0.017831269041708918	0.15514690235710557
0.5856401807944329	0.2376248032672968	0.4099088387338741	0.9487263874083316	1.0252980061464925	0.5267396625651876	0.8134812724726335	-0.1379875161421329	-0.37543278922190204	0.6210634383614554	0.17181804485504154	-0.16188711856979815	0.0973714764980544	-0.7342669601033577	0.8392885252485407	0.621404883004735	0.22819570943134218	0.4542756671090849	-0.6564511048921864	0.42724394236110963	0.3106340552313791	0.8021570227371608	0.6398670632381648	0.9340012758726197	0.3942906632448658	1.1875394328094515	0.868611909657057	1.2991858544879287	-0.3792278783646596	0.3690661293410953	0.4479586311990717	-0.17374943801932324	0.8032591569568669	0.9264833968912323	0.846667911715307	0.3787861563631056	0.7330162338654972	0.26752389199706605	0.04876173643007473	0.19161346673253074	0.4845114119745563	0.30768113607361225	0.02288325183360175	-0.08257620752992742	0.3332023977775136	-0.7786703911592983	0.19170719823951626	0.7649035615471648	0.02772029533888102	0.20102862760508022
-0.1340503330330649	0.14342355140539767	0.3840046872653099	0.8083767684702013	0.3021953834944578	0.073453867660068	0.37137557069203275	-1.4945766189459024	-0.5531087185537186	0.37051583511716596	-0.48100581249123375	-0.24265318818485937	0.14562917876068454	-0.49791243134564517	0.3110810295449224	0.4950605197532977	-0.20672600396680155	0.0026062172908669326	-0.42873738534146627	-0.14190119681274543	0.2013470151703403	0.5840708476798472	0.735343343712949	-0.030948068693754254	-0.08118473521236039	0.787821603836686	0.1369478525829184	0.6500614116887925	-0.2043852364112775	0.14230441065063212	0.34098685829196473	-0.543652857670894	0.4287115533824991	0.24228769719277807	0.20764516155976384	-0.14595099709097997	-0.013596814301765871	-0.04305505191185591	0.25104351182461737	0.3022560638722406	-0.3028556185015169	0.07206658509747071	0.0850199657286552	-0.12122594158949887	0.4395379956464391	-1.3566755630576974	-0.13726099330287792	0.3199989503507367	-0.22240435317173726	-0.06702261246869552
-0.887197300539645	0.009718548945848633	0.22149347776096606	0.4879436050443529	-0.4689275051130649	-0.2550856424859231	-0.10214195906809068	-2.296686717016228	-0.49287397830531726	0.22555855112168263	-1.0698854223747936	-0.11475047615916212	0.25902085324442625	-0.4066619662688949	-0.1916535419397218	0.46549769604431496	-0.666336488293034	-0.4225588424497098	0.1205580304129657	-0.7671387015973754	0.004887773606062945	0.23527321090624692	0.7379514414938165	-1.1752973961346065	-0.3877249486411828	0.35558964491294137	-0.7375995124475332	-0.07947009991014944	0.12770470625674185	0.02421661057305242	0.10039403314700213	-0.7828824592348401	0.03861533976141472	-0.14906321792853905	-0.389828636244559	-0.6541429748703034	-0.5965867505427631	-0.17997309010225812	0.5085370698851435	0.43657458369541036	-1.1046065278920696	-0.2708540826018594	0.23507351647316338	-0.06511859311787266	0.6287689737091154	-1.644850622101453	-0.36841383153574053	-0.11660845840933377	-0.5101075522357862	-0.3966282768999853
-1.3124669446365087	-0.08675744578934791	0.13965692457737056	0.1987841994515685	-1.0166397832298069	-0.33702941062787106	-0.42679500105697155	-2.141483871244967	-0.2834667130122579	0.2793472110134494	-1.439364454962766	0.15440953369937777	0.3507053423343724	-0.39450452418935056	-0.3738541730297838	0.560583058781129	-0.816385290845373	-0.7467800801719424	0.7104647879862827	-1.1578089389592998	-0.1689990638765491	-0.05611395200823398	0.607030063701301	-1.9389125109092078	-0.5115556021807737	-0.06086329590718153	-1.3118453910701506	-0.6443719999147098	0.4360077308913459	-0.02176497989156215	-0.07636393484809201	-0.8396193248048704	-0.05783952244917119	-0.20459479308603087	-0.6202941330889319	-0.8749790940718629	-0.8460917994780477	-0.07432563700382597	0.6765255362454723	0.4856353073104889	-1.4587514148052005	-0.45405194105363567	0.403829178167943	0.09541594744347465	0.842607761908459	-1.7563460059461526	-0.319737960842155	-0.3180783841106737	-0.6344944285913026	-0.4950463429421663
-1.267912276184766	-0.22248036211838718	0.22764115071868188	0.10612049723161608	-1.233474276237704	-0.23074793815027705	-0.5208922028653881	-1.2146986011965777	-0.1488536933966402	0.3696938985355339	-1.5619683649874947	0.380600599847685	0.24015818919726	-0.2676628972526845	-0.20525290267245355	0.675017898721519	-0.5490136502568569	-0.8962143744724423	1.0491821751352262	-1.1972076313286726	-0.27039355293455636	-0.15271004801563628	0.35190090169034044	-2.02464072613285	-0.6094219653735334	-0.45739712427212803	-1.3692335679870578	-0.9391301843277801	0.5216865193468851	-0.09884917127483903	-0.16085586687690343	-0.8490399615710355	0.21672040333917444	-0.0938851616238992	-0.44184584279594863	-0.7978097032737022	-0.8725939256497134	0.1610711832400569	0.6041609195097609	0.34435216468482427	-1.1334145903832025	-0.4163251334132639	0.5021139297004392	0.20226704650041108	0.8637088557320606	-1.8484502033556431	0.006282772511249822	-0.27820205375338336	-0.5612223443137142	-0.22557978637401996
-0.8759897698852371	-0.5599959624208423	0.3863277523648014	0.23076550631712042	-1.190811269952452	-0.07859108190627498	-0.4178619121064676	-0.18229284179842659	-0.2936438179866046	0.2283853648392183	-1.489511264927044	0.4032342710312953	-0.18598224320677273	0.13128808051254265	0.09712138457403194	0.6586228572352784	-0.03310819749372135	-0.8154767033164678	1.0039170994647861	-0.9804273978228915	-0.302759757440284	-0.028799667104186553	0.07491132410941762	-1.5320262973100118	-0.8486955981233005	-0.7999241977339218	-1.016714257798226	-0.9909716508780663	0.31095886831346525	-0.284584594393393	-0.2847203568715444	-0.9759930850316143	0.6739843818109118	-0.023183717645198224	-0.06110853778027147	-0.6374029487049375	-0.9429000732343189	0.33768471686495266	0.24131879274780513	0.0051071629828517906	-0.3144527715867716	-0.3096573006610311	0.46990845063753806	0.04832130868062226	0.47539208660359633	-1.9576142815166273	0.4309334587988599	-0.16441618212160566	-0.42262701395786484	0.30527470667433215
-0.3969139280397709	-1.175700355139243	0.4225610399276756	0.46115649049099	-1.0423843134778503	0.01739816289828172	-0.21139850191293927	0.23401821635371553	-0.7395491430516584	-0.2685550005584365	-1.2732818444328187	0.20752459442827317	-0.8381578039846086	0.7691936759732647	0.26481972483923155	0.45179712662007104	0.43101187739589714	-0.5150715620947075	0.6456163162086007	-0.7064068412585767	-0.28493065545230584	0.2363521966722708	-0.0658930635482892	-0.8199890212654042	-1.2408536043460745	-0.9929883277195075	-0.565530974017187	-0.8833738343944775	-0.08970425076597711	-0.5598160847475069	-0.5789510187716117	-1.2298543875326169	1.0107406313875655	-0.07013160028610918	0.26778570756985004	-0.6282432178010522	-1.248807942148673	0.3443603790847427	-0.30710081271888384	-0.40833937209357907	0.4931323474274338	-0.331434569953747	0.31297564701040953	-0.432686096877949	-0.3367791383065374	-1.9568464466564213	0.725884799513459	-0.14750934381240433	-0.38312051034024114	0.8234937715042352
-0.041287054793956224	-1.9300713314950697	0.21587959663862205	0.6522456602707513	-0.903326308340197	0.04550955626090288	0.019498651809320856	-0.283389312918721	-1.2805537398118556	-0.9546319058711764	-0.932268237002236	-0.067625111583392	-1.4371485331748932	1.40048522633907	0.19168793447703114	0.14855240884574214	0.6282762401276247	-0.10367113896868742	0.15238399309662448	-0.5146755440714855	-0.230618017636697	0.5141383947168208	0.03055964904512001	-0.23305619885023518	-1.6048418480221247	-0.9333116357380253	-0.30256497112826863	-0.6892885392899292	-0.4723732220702331	-0.8179377032820877	-1.0079306250279483	-1.4158900457594659	1.0220734339672315	-0.15285891115605668	0.434827485028976	-0.8235840454485157	-1.7448627302278228	0.2249346287445834	-0.8314754955929878	-0.7105997502337689	0.7891349313351547	-0.5297895625667591	0.09330834214475803	-1.06737486110444	-1.3033553832557123	-1.6702924098382075	0.7529942163350908	-0.2554605424472316	-0.48635038115029083	1.067235170507341
0.13984477885447655	-2.501323905711843	-0.17517732800377925	0.7252320358906661	-0.7934581578388646	0.036545406488766745	0.24716232251210118	-1.454238644189443	-1.604767466971787	-1.4556072387514618	-0.49051776580699785	-0.24234811440193416	-1.6844568035815801	1.7087321600410792	0.0010269240265361704	-0.07553658592988347	0.5525516860144564	0.24042802917155365	-0.3375308749354303	-0.3912337556337648	-0.161460144645844	0.688931069270298	0.3026412250831285	0.09426584728141955	-1.6928868555820789	-0.6101178719665804	-0.32077367354252523	-0.4607648122686764	-0.6822067323068315	-0.9490898372954106	-1.3472908694819106	-1.2745917315537225	0.7211906032792543	-0.14271851705989178	0.5070536943782831	-1.0586132981618255	-2.1727987557465442	0.1222164402327382	-1.1473242876971166	-0.787511710690006	0.4024830789683427	-0.7436746691166329	-0.12482546813543145	-1.5320371810605031	-1.9898129915968492	-1.0483782786181715	0.5160955899200852	-0.366704424662552	-0.6119651739292143	0.9448670182001327
0.2239926052742231	-2.576570250271767	-0.5480982732185556	0.6920905418190626	-0.6709866526347384	-0.016106186969152673	0.4731782923129363	-2.591191514545024	-1.5068960920396361	-1.4465297029702178	-0.03281169472842266	-0.23965701345706106	-1.468287298565355	1.521666070936532	-0.07615953433737423	-0.11860148188822513	0.35852481642075124	0.3591135033034893	-0.8011583582820558	-0.2092792774114129	-0.12488603900163776	0.6955408708636126	0.5261578927260881	0.22951891509998743	-1.3823746808919146	-0.16273601798344825	-0.5131488782745004	-0.2563291464285238	-0.7271264084794679	-0.9321812436792546	-1.3348716637836147	-0.7022303569662732	0.29314057294572093	-0.015060064675714246	0.595724645452402	-1.0972837815197156	-2.247605055813602	0.14000689029245925	-1.2143348406319396	-0.6893836979085958	-0.4091618458554604	-0.7267331982897546	-0.33050077973862474	-1.5763825498970192	-2.0484189045139156	-0.2545333520393229	0.1064817431557296	-0.33776360289052054	-0.5786611122661399	0.5691211698108611
0.2945686379603305	-2.066999664528369	-0.7023700886375861	0.5991237152741473	-0.5097240335585735	-0.1781802937754315	0.67826493458115	-3.037188389360268	-1.0399955596622332	-0.889707746501742	0.29322267756031795	-0.14459323393998727	-0.9456581779117882	0.9470443137051915	0.09552375258929512	-0.06053629085417737	0.20085522527212488	0.21091796021455095	-1.2790071131374698	0.13440614229065054	-0.17817463680432785	0.5290583373348616	0.4494617906594779	0.28087390052120426	-0.7838564184787877	0.1703275064698545	-0.7031975521722195	-0.1509500011847793	-0.7528507666516158	-0.8577960789125918	-0.8795768309333201	0.1287534007356598	-0.060597382323753585	0.09470707106924331	0.6913565976593684	-0.8347259425379943	-1.8620535898700117	0.24245888702038096	-1.1535038700498	-0.5989626434083974	-1.1473580385435187	-0.3566185192507734	-0.5706559958383354	-1.2119695490621514	-1.4330594106785948	0.41552743694903876	-0.3876589547215166	-0.14997567849092241	-0.3093575244876234	0.1583682762526825
0.34020126068854706	-1.1860433218164481	-0.5819583279565912	0.4540005555485702	-0.3455342370271933	-0.5061295130011213	0.7977833176250972	-2.5565207301569353	-0.48994005163882565	-0.07086193687373611	0.35233236910589283	-0.12825586053375318	-0.42974352180423936	0.32225582001125525	0.43864641101745233	-0.11962519405889305	0.10133403720495852	-0.09710652271379235	-1.7497362329973445	0.5986776199713061	-0.3361779581423903	0.24299460998466715	-0.016451514357304076	0.24986674589897703	-0.17813328311169874	0.19318977533797826	-0.7898717984558044	-0.19669285185901633	-0.8972189561057001	-0.8567643597881617	-0.15985229783822008	0.8588727692831915	-0.2545827574776805	-0.016352489896008	0.6256751528891482	-0.38801335832908146	-1.1590399984161137	0.2809336413793124	-1.1415904798962617	-0.6808681018074935	-1.4077927129171866	0.2369360544641292	-0.8867879984674366	-0.7111241817062709	-0.4279314795335423	0.7248880394823207	-0.917526603252528	0.053491767774197806	0.07985966103249663	-0.11124197126294752
0.2611084948595216	-0.325251420355264	-0.3057754557978621	0.212111693752414	-0.25227995947768883	-0.9462883895209546	0.7533350414624188	-1.4341313176316723	-0.1811378898117087	0.5970757044650367	0.12312708999403606	-0.29386843238572713	-0.16101274962641973	-0.001662829569841844	0.7254332712865722	-0.4712545503164429	-0.04906414293691001	-0.372832544149438	-2.0501102271355345	0.9908103692167921	-0.5275862399773543	-0.054638004681192356	-0.6938668971477471	0.03497459209758955	0.17413973128404334	-0.11037616069708318	-0.7937518732507882	-0.3609982451283756	-1.1362042510197554	-0.9842320317793379	0.47516232418394355	1.1850942980790937	-0.3304661790287371	-0.44534584564047086	0.2098076590198628	-0.0038229396718343777	-0.42509151869419787	0.1341034989702675	-1.2548819831094653	-0.919672247551133	-1.125747802381686	0.7310073128283283	-1.2265463947712725	-0.4037850595175348	0.5289444185883493	0.6483044597608121	-1.4277552019821498	0.0775844879409145	0.34848976259282144	-0.19378480960830657
-0.02587253752959839	0.18999263806622615	-0.06608329207774488	-0.15877137888829687	-0.2714842999188155	-1.3018181898860997	0.5202887644553501	-0.2446544560345314	-0.24778824463581803	0.8564614617216737	-0.26045532024697343	-0.568046055123816	-0.13477068556254318	0.1012768064044848	0.7662333175195258	-1.0620999323168538	-0.3627470284499636	-0.4594777867683371	-1.9278443798193756	1.083970507579462	-0.6142827743023979	-0.21785747273281492	-1.2163372118421163	-0.42296943519615543	0.20902034022700025	-0.5488500604785641	-0.7868476868024524	-0.5071836249646403	-1.2500854453008514	-1.1498281027578452	0.7362055713065266	1.0763550157575057	-0.35734815986555024	-1.0667815595078338	-0.5580222529736171	0.13845796218736472	0.10782211275737139	-0.15084482246432346	-1.3802608390455084	-1.080505431485856	-0.572610477491196	0.8196223819886445	-1.408708730434793	-0.4202704422864258	1.1034318536895393	0.3667743843753394	-1.788080887285032	-0.1529648981116033	0.3141719178515148	-0.14959857655414516
-0.47511997124776273	0.29483278992836415	0.02372915490867271	-0.5934284975774274	-0.36018509358792894	-1.3230714462059014	0.1743210302148527	0.5290351578777853	-0.5367053464849804	0.762648031815339	-0.5758033261127267	-0.7313398446446415	-0.1200318824740425	0.44049501902437715	0.5677406853990746	-1.5770737923920697	-0.8157149331706416	-0.33095918705142147	-1.2101517065991776	0.7760944463534	-0.482677593636275	-0.11045732342366807	-1.2567334630005613	-0.9967440785627913	0.0900056304686894	-0.8355963907498803	-0.7874656527381425	-0.4592419204975991	-0.9548952601355876	-1.157403743032444	0.5860812366504294	0.7917637730443826	-0.3255885467586527	-1.5733577331584583	-1.3965885622699594	0.06624756325149274	0.4020129359086788	-0.34035045126197555	-1.271736990530677	-0.8479543759151881	-0.12965919413071805	0.4255055302810865	-1.1962307071211267	-0.5802167056148381	1.2290423804633055	0.11029381729346649	-1.796042912421431	-0.5011698237927223	0.009082353353510108	-0.048813662304045775
-0.8930951370445966	0.19626806868109054	0.013384552966018466	-0.9117139473297742	-0.4067240565192616	-0.8770095784857135	-0.1312259348872501	0.7659894744272685	-0.7173732029429898	0.6020935379818929	-0.6506665321789656	-0.5769498856235021	0.13983560946017656	0.6397649908137354	0.3287555675744673	-1.6152867212993975	-1.2177235677169487	-0.09731551310434061	0.027731587254309246	0.17500088826488994	-0.14847314989603044	0.3165225767774972	-0.7549342299477039	-1.3816943351555684	0.07003758487193436	-0.7723166159873985	-0.7240607283605915	-0.12391705398369512	-0.11958827966357419	-0.8393452388578436	0.24905127374458952	0.6794381502914378	-0.13980155828214036	-1.659630846014305	-1.8662265156699012	-0.017842713142898592	0.5967967954148061	-0.1565735501208424	-0.7278043970669577	-0.06557120517618616	-0.019438235140990506	-0.23836466108297563	-0.4558296537259245	-0.5248058257652172	1.0771950434726303	-0.02242476613594072	-1.2885868908193874	-0.689290839467877	-0.31903337504815826	0.10421681111400412
-1.0412104187081235	0.2014261313403349	0.06729257552163928	-0.9096087686069722	-0.3079954575875627	-0.07529324953767914	-0.2546045926278293	0.7038979888984154	-0.5249038632493261	0.6394677539756817	-0.4767175400881759	-0.08386761309920712	0.6964736568558165	0.409898502411117	0.2728808004785301	-0.9732859856497704	-1.3251112064548454	0.07910196217828759	1.4257001077778146	-0.4524488166858482	0.21347691715892536	0.9556204465514364	0.02021894970281108	-1.2826374064777288	0.2882253253528791	-0.3785950851413641	-0.5039588655515166	0.4158227681413942	1.0847738202661492	-0.19650605453495237	0.030250119307089846	0.9034581990176839	0.27375012461695086	-1.225433120082352	-1.65283356061034	0.08661816682357672	0.8586428591406923	0.5086846497341653	0.22910613492501639	1.0921053710168172	-0.1876015646078169	-0.8006536568888694	0.6947706298532209	-0.004153180766616367	0.8774786760565613	-0.12057809545134465	-0.2976101026631778	-0.49308683498144085	-0.37649462896932007	0.3571139085688554
-0.7938929507945554	0.49222218865286443	0.3212540128992828	-0.5087150299945676	-0.04990901240756675	0.746668019907885	-0.16367557814072153	0.6997900687282884	0.038642576330264106	0.8922648501177941	-0.21156728121199503	0.5298726920894328	1.317152292978184	-0.22558671028200256	0.4518474465482688	0.16292297695425384	-1.0135546911052604	0.09286105971328681	2.4830621812586955	-0.8321540533237008	0.3600916105768918	1.539931510067199	0.6311261168261156	-0.6456425527316231	0.6534831965622507	0.12252821001479074	-0.12490848939467676	0.9169715966041396	2.22302507265108	0.5594312153703898	0.08183170712241979	1.3064826798242994	0.8373770945971583	-0.4555400243838351	-0.8132420156104057	0.39835167315682546	1.2224686060161176	1.4632956019247076	1.304636583341387	2.1558254006209854	-0.3998296131011267	-0.9634510987561413	1.8677096655910053	0.8948817624308267	0.7346883854601034	-0.3497765428159286	0.8785440753054471	0.08146909932836059	-0.046516560873595056	0.7200234014655033
-0.2377116256779091	1.0072811409640783	0.7549610238373554	0.1477901157720986	0.27296270595028255	1.2082278887786404	0.030952021892303103	0.9477283682212095	0.6935737751685603	1.108788302232735	-0.06297402589009639	0.9269801407542424	1.6283297933805836	-0.9189074765872466	0.681944699544201	1.2710849635890025	-0.37819095350602083	-0.046268086182277283	2.809771888828304	-0.8313649498293306	0.14680743865540005	1.739892680093971	0.7515685015642543	0.25516669602536834	0.9027283790983789	0.4526504081710986	0.2765662659187824	1.1104214317900853	2.8166856428475175	1.1046042505888103	0.29298573150204027	1.5173175660457612	1.2950852372572632	0.2844609131762565	0.2098604550342159	0.7198538148060645	1.5495151244405174	2.27665309277716	2.067861620602719	2.6106701582925678	-0.45412539283079556	-0.6748985791189606	2.561530681066063	1.76213453540722	0.5787442129583598	-0.7677844210997173	1.7772143555527138	0.7742172503459619	0.501743934895409	1.0859664369168223
0.3653050299187676	1.5062861022437666	1.1798427066870187	0.7419579851961035	0.5174092755366316	1.1123657512049625	0.14092964387175683	1.3550775799664174	1.0754133237311845	0.9680324752787618	-0.13669099309806615	0.8706375415528091	1.385187924196986	-1.2230358265877574	0.6737101675150695	1.7814497761876265	0.31738494670778633	-0.23767188105113088	2.3327240018927964	-0.5080660631686599	-0.3451831066898197	1.330486587139978	0.37313480345318045	0.9674478166157546	0.7922995219242011	0.45614677859776137	0.4977536038431688	0.8712610767485932	2.6153306038040585	1.1906204968679908	0.38687653572688824	1.2289478254458783	1.3405607418970853	0.6688529813523454	0.8408966982956609	0.7814638493861065	1.6332368206242733	2.5127138411386016	2.1957825730444425	2.208789739696173	-0.3334055302495923	-0.13292039488285468	2.4243456357243556	2.1260954387458413	0.2721999413846773	-1.2256837917822831	2.014460420034199	1.2268206141742892	0.9092040064255361	1.247119157947058
0.7318932989712718	1.7566881539789296	1.3560075064501114	0.9610484188342362	0.5888666298645245	0.5718656199778831	0.025999499555141147	1.6470842083520363	0.9950769944178481	0.34836900281796834	-0.3576681379854889	0.3922867057439522	0.6694805691637634	-0.9052271325565445	0.26032754161610006	1.4218085313595463	0.8070320869925727	-0.36552878486165175	1.3284888788478522	-0.04131334820488924	-0.8254588120291912	0.33843047160152934	-0.20811108761035887	1.156793494829825	0.2835918990961147	0.1860901538382438	0.41881970020889997	0.30751128876260203	1.7446797040144253	0.8032912387439402	0.15034772702503763	0.44240005949095923	0.8257989288976486	0.6015875449981333	0.735574145969433	0.45630139003592757	1.368807478295342	1.9894961097636912	1.6699562670408226	1.1377249403261533	-0.1869522878535507	0.36716405062858215	1.4682803125594746	1.7834416044252863	-0.22412744511418117	-1.4454061329920516	1.5193218900961292	1.214299621061049	0.8704336781367283	1.0182025515772457
0.727118491379076	1.6988512328739884	1.156129444871664	0.6970038819207719	0.5036457566614267	-0.05818384992699478	-0.3059763408230761	1.6007554803939752	0.5776251393078089	-0.5431644294342254	-0.5213046794022012	-0.21546536401872393	-0.13650035961916215	-0.1271545248068571	-0.4543296135860807	0.3883519563783143	0.9807342762891492	-0.3638488509993057	0.26257829034407004	0.39270122031115823	-0.9643963729837124	-0.9306180825534865	-0.6143581979290088	0.8355764775786068	-0.4114152247110051	-0.15577063220817555	0.11194774490216035	-0.30131879302398457	0.6334819811262165	0.18546888305032502	-0.37908661315779696	-0.5057117165544557	-0.10272053725567225	0.2507514080563282	0.008977554295995317	-0.1201118006863988	0.8526573838670701	0.8941247951975868	0.7908150549251394	-0.07870289066160319	-0.17370738507614603	0.6239996358255314	0.09075503031006575	0.9555856615319226	-0.7692261582144654	-1.220230304484161	0.5924890383985365	0.7900511593843836	0.35480360980899667	0.3848932402224891
0.4351002647103228	1.4714687751467694	0.6588740848087014	0.12363077622877743	0.36894368942241107	-0.4028542688550633	-0.6996839571234239	1.224707740858676	0.17559133710778443	-1.2858419529163236	-0.4372863671381217	-0.5842766065645116	-0.5910899478157341	0.6469502637661466	-1.151163970776078	-0.7777177594550843	0.9221808549392222	-0.23148036208042455	-0.46402873572926456	0.7044509651580567	-0.6126774246255429	-2.023505846818922	-0.6556939586057523	0.3481420429262039	-0.9572610638212162	-0.373882428612533	-0.185473423526409	-0.6806470400243647	-0.23548928056189092	-0.2990828791711186	-0.9135563914234207	-1.1556701229697421	-1.0566547297345694	-0.0883337335207709	-0.8353693767397812	-0.6218504697420344	0.33221087838087837	-0.3246941462519629	-0.006700311898187398	-0.8931576694270156	-0.30904030848766995	0.6292630890192564	-1.1295758936118354	0.15005853728030336	-1.1159692212412138	-0.5806863236506301	-0.26971348592266187	0.24229084915393562	-0.3555303389919476	-0.4403562569001045
0.0854716510618119	1.28927646691948	0.1046815105069284	-0.4136205124742545	0.29552648909559526	-0.29917236520168417	-0.9593109422849827	0.7547623548369433	0.11550818552576911	-1.5255805813903547	-0.06356639854597877	-0.5110028426628458	-0.4822934504435297	0.9628230901258997	-1.5209331666875927	-1.528929566323426	0.8057551851998409	-0.007339868518541007	-0.7071916924299783	0.8848379911752342	0.0814068924947556	-2.568052092102506	-0.4493794719903539	0.11290227659293701	-1.1040378559722128	-0.4124968090710551	-0.22805393091808956	-0.7330782631478484	-0.5915196686971711	-0.3805817146582551	-1.10740462234233	-1.2254921204944582	-1.6307870917824716	-0.20067366455662283	-1.2344101213953327	-0.7481073560010668	0.04072461038204144	-1.216431322745655	-0.417463361938996	-1.06002169764687	-0.44668695837900624	0.5215663542531244	-1.749022400462399	-0.18242787252680234	-1.0877530839206457	0.20924520969071644	-0.6822927077837504	-0.10581164377215552	-0.8437609230581122	-1.1157841300556082
-0.10932304729951153	1.2739998320790369	-0.2555047149134629	-0.628607810549399	0.31040013096839664	0.11660243680237037	-0.9880057996765227	0.4779130689875787	0.4591928895204114	-1.2158264779776558	0.46139246648654736	-0.088697483170769	0.040853904775347026	0.6936791911202561	-1.4878766819892018	-1.6387323982303075	0.7399859957097649	0.2541489819180047	-0.6028337150418629	0.9387737036978241	0.7484987132303348	-2.4644173003082717	-0.3019096167710763	0.3069962287695952	-0.8321989984826057	-0.3721306271226333	0.06071527090653002	-0.5860852742722158	-0.49300021037444847	-0.042307304385110045	-0.8031922759371087	-0.786426295930525	-1.6519516404649506	-0.08481452257094893	-0.9315096551253972	-0.42571230687080425	0.04047152240513186	-1.5698972782749545	-0.4340303259277823	-0.7587477715941708	-0.4118162018973103	0.44935550757313325	-1.6936346847604131	0.047163807067269144	-0.7197766093898524	0.8276444841095273	-0.6052176495511938	-0.1091882957519783	-0.8307939234427921	-1.3695268305986064
-0.08979585784453613	1.367353713895292	-0.31384035053659926	-0.4877002382554866	0.33929812309796686	0.5225458267164662	-0.8559238451872416	0.5219983751728634	0.9542843954066524	-0.6407012835627258	0.9053268699707478	0.3645002624518501	0.5884782156080764	0.13070951178107088	-1.2535598293721673	-1.299261109796368	0.6818521247154438	0.4833095510151861	-0.4240360064482797	0.8376442326297847	1.0291680615198804	-1.9166918059406044	-0.4430170279725035	0.7298968903055145	-0.33702941746040027	-0.40153768250974164	0.527072328196523	-0.47992123656898766	-0.23171075120205484	0.47858353905127216	-0.15122612719928638	-0.19422839659236124	-1.274600908585382	0.07669443490154343	-0.13149124834869447	0.14840501315895177	0.19271474041723444	-1.482472833595876	-0.30526816765890813	-0.43503401984468953	-0.1742254374110004	0.45399731229808016	-1.2638253918402513	0.5185509521279078	-0.24917139603947075	1.1070889904393348	-0.3400663245700989	0.12295275228673067	-0.35124328558391743	-1.1656455634906733
0.036198554065084106	1.3862672336105315	-0.15825033929122473	-0.22581114313287648	0.2774922943347378	0.6454045484635286	-0.7392866937123131	0.7669984672259508	1.21461291034949	-0.201473407678395	1.0837504329566365	0.5314131425485332	0.8144434699535594	-0.2318428280712072	-1.117220345044251	-0.9330407750546236	0.4876182863859048	0.5891293641276764	-0.37683737638837983	0.5477363572064282	0.8093523672896624	-1.2794561889959422	-0.8129108980885337	0.9549850117180934	0.1269026098081966	-0.5496210535326248	0.8957534575642673	-0.573372372474892	-0.10196225527124196	0.8509233880404312	0.48602431523613626	0.164978945318032	-0.8489265180952486	0.0819780084988426	0.6572027195727634	0.652894157665184	0.2783271295743905	-1.2261863898337053	-0.3175948249549721	-0.4704321512593346	0.08687273139593175	0.4557409856440167	-0.9067508835739704	0.7471287576688038	0.048882138822486584	1.120395954994879	-0.2867934538081934	0.3366315911997095	0.2888082050177584	-0.7154283641876181
0.10597322092560922	1.1716740921147477	0.0058088088241790075	-0.16786260269906197	0.09844456622995776	0.4539428103311054	-0.7676230650836323	0.9390889550512748	1.0053998445516783	-0.12165546326390976	0.962147045907801	0.3211251525396172	0.6596438476196387	-0.07386372523022273	-1.2061357211750185	-0.861632111574969	0.057875003064338466	0.48632588810617455	-0.4692429397465635	0.11590538338027634	0.3004633760902872	-0.817442300294965	-1.0687621342631888	0.6639217832509374	0.4233650910258832	-0.6914423143161714	0.9753180608478833	-0.8055265414971665	-0.19708916750219285	0.8681589728397003	0.7776471030568108	0.12764872261093124	-0.652206636105203	-0.1126172008877633	0.9789687459088126	0.8659748210094258	0.17892281929550977	-1.019471016141068	-0.5568782421246444	-0.9072919090060673	0.09387169865057167	0.3404586504789006	-0.9072539437279367	0.445699534979526	0.0627801736425038	1.0797117292976122	-0.628209641103847	0.3418189575966212	0.7371811435374832	-0.3197215679788595
0.05369246816829647	0.7155114635232313	0.003740993390794854	-0.47867951834927885	-0.08594036561902163	0.1780337943547771	-0.8922206755513559	0.8141047385718451	0.4298470130681003	-0.2868795499063498	0.6608711516318551	-0.06377201616915756	0.37864640844591363	0.484626177633775	-1.3318409741799595	-1.0706825781192126	-0.5397936121357905	0.1666253109648252	-0.5318192628668474	-0.27260320196978033	-0.09444167489229768	-0.5408030997983184	-0.8181093271774119	-0.08292382631367543	0.6061029728005626	-0.5905814407952691	0.8074854596465331	-0.9165017697682173	-0.369081841237976	0.5831927204257918	0.6432070847574609	-0.16933981003177848	-0.6794476438325913	-0.33352520630373145	0.737357320784888	0.8038220954951295	-0.020013922077574933	-0.8733084303314329	-0.8264201258970723	-1.4170632674837205	-0.31227895355383184	0.0708249627582523	-1.2029964654184386	-0.2580314163027579	-0.0676929127226884	1.1408666853329188	-1.1675795896625165	0.16290331472508607	0.8380893183171505	-0.1532499900830383
-0.017359186840672128	0.17233599856990964	-0.19446706336143413	-1.021244432760846	-0.07302262136942284	0.13895279247417858	-0.8862001993086582	0.3807784130484915	-0.12066761677855327	-0.338851011693456	0.3738108398464648	-0.2679997188387993	0.3313541643139252	0.9381506005938973	-1.1049630182040897	-1.2364278159923254	-1.07178730894304	-0.23320721218560023	-0.3667286503081437	-0.3463331450658692	-0.043648390895828344	-0.2332926339328605	0.08005446482463947	-0.8476260402466795	0.8379567196973541	-0.06416733795579635	0.6417411678908549	-0.6223525499091362	-0.37011419450078986	0.2683560918717695	0.2933642102696838	-0.42359862368204676	-0.6532797347923486	-0.2992833607827399	0.2423679379733253	0.6770445188909804	-0.08818154067218369	-0.6198629423891039	-0.7884547338675795	-1.5327341322249357	-1.0077847498229084	-0.26562821847182655	-1.4459398511457944	-0.9057749356992597	-0.0515747915264008	1.27970633486152	-1.444107309444073	0.017639456670728446	0.7164389138408892	-0.1501359272586177
0.09478144030254325	-0.24901920648260914	-0.4693511494550592	-1.431963292680636	0.29010912007289286	0.5049577418995564	-0.4988724805615449	-0.15228120944089135	-0.22639861668942618	0.04116897370219495	0.26128277288716756	-0.0394773062258786	0.6915081972734949	0.7560781460833267	-0.24718094345019387	-0.9880504994371796	-1.2720888182596728	-0.445596193298602	0.07974315845793858	0.08770036154612557	0.49262012442127584	0.3407056842413645	1.3605800418841456	-1.1005530746044578	1.2232051270876638	0.8568788693721596	0.7429010505628645	0.16759776214925906	-0.06851458215440652	0.22234045038239236	0.06715759463792732	-0.39963786905921733	-0.2555750474528234	0.16927169515120574	-0.02685848852108969	0.7050783452906343	0.16327931186765446	-0.09557187260058314	-0.23536104142447836	-0.9857517502540394	-1.6056976851845666	-0.5056578805968834	-1.2649294806248472	-1.035469311155473	0.3268949984581018	1.341804572937951	-1.0581242889750764	0.13825889519694556	0.647456575406033	-0.07953947229851836
0.5192339327395697	-0.4307772302296988	-0.6502756071100172	-1.3690955151236643	0.9616459017915485	1.1391011395838189	0.3294760886278557	-0.5068518159882427	0.26489988863019837	0.8621069822392132	0.37829918859390366	0.5738443080342196	1.284914516019298	-0.19686432800335724	1.1236949399724667	-0.21068836849679823	-1.0178048652411538	-0.207656710808047	0.6393867745793854	0.9650538718256824	1.2269561499918626	1.1949818421557346	2.461339327987573	-0.5951848608121445	1.6816141098499617	1.8827414702771499	1.1671630222405671	1.2368478237105938	0.4184979116144618	0.5487884272697251	0.18440733317178393	-0.08602985642791953	0.5840918974716384	0.9800941425256116	0.22700091473901682	0.9311074401087814	0.7016282619419881	0.6636769058569433	0.7044709149362653	0.08275212947280366	-1.6663677105456063	-0.517520500300255	-0.5465790936783164	-0.5175224011628945	1.0146100018211472	1.214946825685222	0.013992745420760927	0.5663139062500298	0.814625258232218	0.24163047957759895
1.1628328326779394	-0.42257037736406394	-0.6406549845591715	-0.7640208948289251	1.6626626082560336	1.6488421064675929	1.3477076259160228	-0.5316662623302795	1.1082513348192211	1.7631048827240376	0.6630667016804268	1.2242186909686197	1.679295291783031	-1.491113390898096	2.463542274049589	0.8338762043892246	-0.4224496782634884	0.5401413765162683	0.9967380164780065	1.9103724016181347	1.7154579231002787	2.0274761027826926	2.834806793234469	0.4341941232867275	1.9628913266052292	2.5767073683537576	1.6755162531832517	2.135761565295061	0.7748246383567757	1.0564570166157419	0.588363711809067	0.3234247429686817	1.5615630957099744	1.7665492459202436	0.8997662517513458	1.175776152518941	1.2372024003738054	1.369375576455264	1.5870059470620814	1.1809850159880642	-0.9722707081685135	-0.2884079604529061	0.46097523118472783	0.33897151544626636	1.6741720393281985	0.9632891797240828	1.3383329148271572	1.0766932423781364	1.1417536480904984	0.761185152489118
1.7039710412607894	-0.3967827111061021	-0.48055584759911296	0.10400787536346996	1.9901604582256913	1.6170794337604617	2.0784094647107496	-0.30439089195901387	1.7904407406600975	2.216388080347025	0.9731420043071236	1.4700143060239652	1.4701875811620553	-2.365429920367007	3.0862156055014798	1.659570356580992	0.22125274485014676	1.5311286450934338	0.8777972054124308	2.3874512929231817	1.6232809855683787	2.3639852987930356	2.264760353842813	1.3977500177845643	1.8005713186354109	2.5711374120225035	1.8630669242685887	2.4114687360214897	0.6915918882371832	1.3582913947847444	0.9865500822242869	0.5881548499390817	2.1459734289751418	2.072482525301558	1.5467323163954974	1.1634999434802695	1.3769778736751734	1.6242460746281326	1.90798967037327	1.7590900769854534	0.3082642999312154	0.06635875047248588	1.2949138212839395	0.9859395477229728	1.8744667840970126	0.7905111363108016	2.247520024709867	1.298185113251429	1.3302891461474506	1.1825319520528434
1.760525189223191	-0.5184963479329266	-0.3067990799102554	0.7709542168359202	1.640217293966602	0.8751859974664213	2.0840216943219616	-0.06840254242021	1.8391077549208854	1.8642370640014856	1.144107220257376	1.0591484819227779	0.5688196793131359	-2.230070822866711	2.595268447401151	1.8761130101772747	0.6136183730543119	2.2506177081872147	0.23985823229016684	1.9966088176652812	0.91965400694676	1.8663301232023284	0.9897830264188089	1.7193869878913237	1.1047775805216222	1.7706532094810818	1.4298355091285408	1.863683467511272	0.09333804017118122	1.1187555191323513	1.0577930674963039	0.5873433535619103	1.9209724990275445	1.626180031529497	1.6795871374104954	0.7295704723881602	0.8794882702650164	1.1773261464460327	1.4343796413469567	1.5451124304012365	1.677154120105813	0.37354420069582456	1.5757460053188699	1.0029341991626786	1.3722529876455265	0.8489796306958932	2.2380704307806396	0.9591684700203161	1.0806580507551642	1.1596613888371277
1.1403239600559643	-0.8233865319010334	-0.24501964145028188	0.8856884507524416	0.6150940140306235	-0.3542375427586458	1.258118345342896	-0.05193246447501878	1.116534079493162	0.7681068273397187	1.0542686440480926	0.10780888233894433	-0.7058092829803091	-1.0981503495000302	1.1743131747930093	1.4518805420864347	0.6226562060793287	2.217146481310703	-0.659243346885966	0.7461486395787925	-0.10995671334647908	0.6049273193995061	-0.43589261866159656	1.2023525771431078	0.06177303357901876	0.42920901169163017	0.411428264794555	0.6770404622019286	-0.7714859941427031	0.2958788080082573	0.6801077343941964	0.3756545285867435	0.8909837571101286	0.5368585247645739	1.0969891454438696	-0.04012887265514307	-0.15467369464423494	0.11974062580912347	0.38694573292265944	0.7090919411346371	2.5558779421352495	0.5014075616991324	1.2527495222097245	0.37762133419559996	0.2999284286276479	1.0592910843643617	1.2889217347132806	0.09428117459652924	0.33791646319682145	0.5656246434346957
0.011231592728365448	-1.1871330622491427	-0.31441951372979343	0.4425604332410526	-0.7201739706007659	-1.5431736580051842	-0.05397906494777135	-0.2993771810976107	-0.0847406437189261	-0.5960606613246461	0.6855229555678283	-0.9442103344388155	-1.7970621451520101	0.3723817514859688	-0.47581596576877666	0.7351002300233306	0.34984725877243256	1.311304314985528	-1.3698914389626278	-0.8867615119743362	-1.0287910076683162	-0.901943307304758	-1.4475545529530311	0.14845715821505878	-0.9347378070742133	-0.9466473156877745	-0.7949507661931325	-0.6509178535774978	-1.4479346283190067	-0.7845100998123282	0.023722018595338904	0.10818386678946565	-0.46735047682058506	-0.7191157868565717	0.029633863250598715	-0.8355792447129732	-1.291885557385404	-1.1190269898327243	-0.6631561411348094	-0.24480571596863954	2.5863711762131376	0.4260323693480124	0.6293922946063629	-0.48893809285188067	-0.8729936113707509	1.1188951489664936	-0.10557841408433571	-0.9337919395747797	-0.6212830107875559	-0.36463858255188175
-1.1381903481954465	-1.4045756982343653	-0.41391002113997744	-0.21101315361825887	-1.789085253513364	-2.1348000264346974	-1.208724865863546	-0.6346120775029309	-1.1995063096064615	-1.5981879880879968	0.16076064883386354	-1.580443438369828	-2.235161786048661	1.287400997044568	-1.5348869537853196	0.21848415919144445	0.05071883299416589	-0.0757780918997155	-1.491420940263118	-2.1749203541640783	-1.482237378374434	-1.939835763341748	-1.7521031626316164	-0.8408140168662983	-1.488281689457888	-1.8259248921939575	-1.6408472941786112	-1.5527628673318963	-1.5386064728592883	-1.5879485127348898	-0.5517038778617577	-0.0853275004264795	-1.464234184713456	-1.5361763113237354	-0.9911370953803771	-1.2985504969318824	-1.9864621549409076	-1.988159326972915	-1.1338064823538763	-0.7836860267637862	1.816072362646068	0.23097181724167695	0.15261153664856292	-1.0496055527441628	-1.5949127088920418	0.7332414069816352	-1.2145603106632938	-1.6250337705609943	-1.333807568593767	-1.1398460569107336
-1.7505247137988906	-1.3240512769042831	-0.3991692952665092	-0.6017176474888615	-2.098369697395876	-1.856631402896256	-1.6226042374937402	-0.7829846848218422	-1.7006368024500387	-1.8103035362607873	-0.2755860835840353	-1.5090743224378746	-1.908966729845788	1.1189287535613954	-1.5506854216969046	0.20987360022995588	-0.03225721316669337	-1.2154821728864476	-0.9140502818898388	-2.532969366387472	-1.3647785234523604	-2.0067798234840817	-1.4314541532888347	-1.2399037398043549	-1.4201523652391592	-1.9027097373131376	-1.7463788216717075	-1.6775963032454322	-0.9549112757726671	-1.682518830026242	-0.7253506426159779	-0.17282096359102445	-1.611759318226195	-1.5188651510003734	-1.4509093834607987	-1.232481952621233	-1.8895124069197433	-2.1206129191850356	-0.7955688078803572	-0.6554511815295703	0.6708453042289473	0.05020066737419213	0.11099277133285008	-0.9658867947510822	-1.5536827532323587	-0.09343201835529209	-1.4913099087934643	-1.6333884993809238	-1.4365783797774925	-1.3156626324254312
-1.525722542773055	-0.9499536496908924	-0.19615501459405169	-0.4438995260927857	-1.5171173677228371	-0.8883149797549351	-1.1236934160784893	-0.5681708615637312	-1.3791771213217707	-1.2428570593815773	-0.3568402830471023	-0.8361322916620174	-1.116485867000335	0.08923771081396724	-0.7037499763240452	0.6331674407441321	0.18303516791315702	-1.4696574058259908	0.08316493624013047	-1.854267047617383	-0.8406641326976982	-1.128420680798711	-0.8353394113557009	-0.9025394221564463	-0.8726272763244617	-1.244094857040654	-1.1268654508655143	-1.069422523619628	0.0033512853538788566	-1.0155911455293078	-0.41942077445326187	-0.19580772024982956	-0.9284581420797396	-0.7272270326173812	-1.1522778190925858	-0.7137985836882063	-1.0597946768092519	-1.5407304966134867	0.07688642434387258	-0.01742382763654171	-0.2625056016892285	-0.006992961144563273	0.4469181430774011	-0.315387425474488	-0.8671792670250729	-0.9543625211906663	-0.8797751839644345	-0.9782172359815654	-0.9024382172153934	-0.7970955043149727
-0.6206088499888197	-0.45080287076103526	0.1289317242249702	0.16765714151552621	-0.37532847414005255	0.21934737226259707	-0.07252270894448908	-0.048263295495728366	-0.4416548683047527	-0.32439281881411425	0.05076558945442454	-0.005478983704181866	-0.3705763940955253	-0.9462364549678242	0.3212100460583074	1.0903620291872678	0.5765699240514482	-0.7149228955151623	0.9522623231766351	-0.5834092469148464	-0.22947287096310157	0.12884883242013506	-0.3559816235225502	-0.10859120624361844	-0.23044105347505642	-0.26035755555306034	-0.18218308313464934	-0.14271293362962537	0.7986110261766778	0.02269178393866297	0.14951612225893873	-0.19282741191322905	0.06795095388051461	0.3266992102704195	-0.31602843318091994	-0.04155781490280497	0.05548038383239836	-0.6461415446579001	0.86906468232819	0.6798245721450844	-0.526766784156617	0.09031901457363781	0.8070269555871843	0.47324179891370954	-0.02154780324803165	-1.255364445152572	0.1730862342896684	-0.042694157089156526	-0.06589137177023421	0.07194113235522658
0.41557494253607546	-0.06986387586613615	0.39459767350971847	0.8133888930396326	0.6898521623463526	0.8371857957078178	0.8377476416883406	0.5033907467416888	0.6123183006876802	0.3547897212326048	0.8193017177928837	0.45940580291315786	-0.08880468298983142	-1.0640802097386135	0.7726609049227395	1.1362625890220686	0.9040094720806636	0.527246496166641	1.1650505634157404	0.5302427980133608	0.1645771887442086	0.9740403333854992	-0.22570447325500326	0.6488421668940237	0.0964138429668713	0.4940432658167802	0.5425397334364283	0.5341723228611861	0.9555038543270703	0.8051809478614019	0.5999763982094761	-0.1524868035769654	0.6804409110075396	0.9492326631776167	0.5648467439258472	0.43460602726746483	0.8647497486118545	0.02641570099446092	1.0059947087174872	0.9676688692226821	-0.013104687075889262	0.2831839909952112	0.7919452811934636	0.8988110426185574	0.4118063277155541	-0.6372117710294342	0.9951840549044012	0.6423919257394547	0.5785232870818878	0.7066644194754633
0.9483209506790305	0.00867437231072666	0.4126711335302695	1.0174843735085288	1.0686849526275566	0.6028511137218777	0.991848384811148	0.7623863623646044	1.2484697322119878	0.37883468508772145	1.5574934062605255	0.2598570686906597	-0.35950941120516533	0.08214436913244313	0.2967342847233441	0.5778304832647844	0.9376107228754698	1.3745852619007348	0.5157227932935456	0.8571209491065361	0.18875483256348694	0.8564449245501746	-0.4364170655337829	0.9734929717099197	-0.09589917718662845	0.5959925955506098	0.6721640885369722	0.5373852238818818	0.33652064431961626	0.8323882679793514	0.6121017586233473	-0.03955917447294007	0.4637733818057552	0.6618742270593886	1.0152067283113018	0.5000584321861461	0.960176613661888	0.11098460326804344	0.30652154639674795	0.6234658891675672	0.9926341811524106	0.4525007399931577	0.23373117572393692	0.6895966335284351	0.1150299133655539	0.6940562527638358	1.0807817634414745	0.6994885719056181	0.6714265364853003	0.6465290098494038
0.6306283744788025	-0.23653993130408088	0.11382709044401229	0.556093015729237	0.5126754800703635	-0.3749270868826786	0.22616979147850946	0.5555766567491889	1.1509291195807987	-0.26966740523749955	1.7810326438962978	-0.5042476994286514	-0.9169818578674614	1.976991533969234	-0.8620443504853129	-0.39741012942997966	0.5864924474365769	1.1299926072936395	-0.7391728771409545	0.23812792729307689	-0.11145509310464104	-0.20145087049956426	-0.7924187891164718	0.7693055201398595	-0.6918624949109997	-0.03006982081864292	0.19855702709004439	-0.18630830024398662	-0.7693349692790817	0.03973035798134283	0.11423815537456578	0.13785137159431957	-0.504518447673002	-0.5012656844948051	0.8336494817532428	0.17026733658820736	0.33813115555789797	-0.38516711293852246	-0.9095527826423847	-0.22250500583984945	1.951649917009691	0.47519954654543733	-0.683142075105345	-0.05725835319569573	-0.7816485549762969	2.0018060786736736	0.36266161416753145	0.11084680822261378	0.1875287524501654	-0.15022949695837684
-0.3865533511432746	-0.6452937211259642	-0.3900331659008082	-0.39074696876423065	-0.7221700115108073	-1.5704592028684843	-1.0648295668054493	-0.029564991059240472	0.35269803949078593	-1.214598021931016	1.1886417005293335	-1.3894893971758655	-1.3240287402685178	3.526924643685114	-2.0357484873175595	-1.337395783617456	-0.0628580828433905	-0.25299018736517176	-1.9960069374220908	-0.9447271905781337	-0.5382317342127895	-1.6084948819793312	-1.0381758032193817	0.23059181524552608	-1.3253880344191098	-1.0685742395491784	-0.5509992051858699	-1.2852060922857844	-1.798521121736134	-1.1438832182901624	-0.6759294557869835	0.29485170008390305	-1.6782778977077961	-1.976929455775904	0.1737986126846236	-0.344790592512028	-0.6143662029722253	-1.1009383342270196	-2.0213706986324405	-1.1780588964977543	2.332307394826534	0.28565181556547176	-1.5303666633840298	-0.9631071050340541	-1.7648432051790728	2.447064072500264	-0.7817157522823149	-0.7867666865923598	-0.5786758223970989	-1.2758869430233721
-1.5409206674985405	-0.9519061712014066	-0.8498704079854028	-1.3363330189736198	-2.0089932836892874	-2.326384442738961	-2.1564705438645335	-0.6967220576419497	-0.7985884597519283	-1.9034564826082694	-0.11607483605980844	-1.8574170629544344	-1.2387804653702148	3.7397927280729286	-2.5533787896203064	-1.797572602715422	-0.79329681293318	-2.096399537257109	-2.6200562787931037	-2.0104109704979205	-0.8452667018293539	-2.54676759366444	-0.9852752947922733	-0.33421955578656853	-1.5898687400927107	-1.971823747852656	-1.1360447541287118	-2.181995729987328	-2.2177606849524047	-2.0311766478007094	-1.3715596034211555	0.31601632910107397	-2.378026793713617	-2.9622533405030107	-0.5749322366663717	-0.770421200171091	-1.3533392460266016	-1.5424662229548178	-2.477192491984398	-1.8053779322187231	1.8674731151914237	-0.08181094810951921	-1.8930683234196364	-1.599360187312565	-2.2253510757099177	1.644742072354289	-1.7708071826694893	-1.5067315854739878	-1.2123034609513146	-2.123714064496065
-2.1935796515499657	-0.9191933636097604	-1.0094055822700028	-1.7686586622729088	-2.688748978320513	-2.211205863417092	-2.416043179553375	-1.1158885928742253	-1.8050781802526883	-1.907621670031221	-1.6160299175995592	-1.572641691975056	-0.6056430166971879	2.3560279587748716	-2.131369586185076	-1.5889117395571455	-1.354739077488812	-3.3829043093397364	-2.2845866944494233	-2.376802326230505	-0.851061581406232	-2.4443522047635753	-0.5883802242393327	-0.7000743975975227	-1.268712091076174	-2.2450303188809038	-1.2642539296128457	-2.3758400352299875	-1.8053749655686417	-2.0711059989797693	-1.6235140109400137	0.15218025702525517	-2.190407054463885	-2.855269215986735	-1.0185939837986078	-0.9105677979560206	-1.4882524621444955	-1.3691755897140876	-2.097420199509331	-1.8339585961743912	0.6882959163712463	-0.491772733953477	-1.6039778532153692	-1.7073117403690559	-1.8022335625433126	-0.040367206178381715	-2.147183903171354	-1.6874834355181612	-1.419882114100398	-2.2515850392847137
-2.0053622225493704	-0.46531395065997816	-0.7475880410420708	-1.4407698644812181	-2.422321402443965	-1.2479813250173755	-1.6619951591723612	-1.106677702923966	-2.2343540569379483	-1.1429953031405398	-2.6284247552631688	-0.5835977824067485	0.32998881705656147	0.015995992065707027	-0.9995281793314624	-0.854459153944677	-1.5621279392292469	-3.367478990089587	-1.1358836325729371	-1.8720465040441094	-0.5175575720443858	-1.2954772159284376	0.044185930950474975	-0.8144483304477774	-0.45526918626356294	-1.7076483503675468	-0.9314037275978438	-1.7074237345713277	-0.7503438670663722	-1.1684610948348095	-1.298065380997567	-0.11591157623420181	-1.1871699516823293	-1.5955715937279966	-0.9641711266467641	-0.7302295736376018	-0.985158783446337	-0.578128843782778	-1.1308136000952498	-1.2647547806364683	-0.7328720386615963	-0.7583443432961139	-0.8117119138905758	-1.2862595721367036	-0.587572014266258	-1.6896555795711714	-1.8005220996583915	-1.275166301898933	-1.1614118366153015	-1.6230329357155264
-1.1202618652434582	0.2801961834129145	-0.15063383728118818	-0.49870422746571136	-1.3565378514859874	0.11301494935445622	-0.248542942508969	-0.7160691409839309	-1.9005748679000214	0.09760730685190742	-2.685019896559792	0.7089386943280724	1.173559412278862	-2.141838136871629	0.2865037605153898	0.049853376535572355	-1.35570233570035	-2.03060756462461	0.3104854328221848	-0.7850167216928545	0.03537745101760099	0.35629658352314086	0.6974817072992388	-0.7496565091846173	0.5040796103331396	-0.5869088418518202	-0.3722709552240623	-0.442527906160504	0.4780593734369003	0.2623812356728463	-0.5342752879275092	-0.3134432000819037	0.15341203410149362	0.2939498535724941	-0.4944148981472881	-0.34532342560093293	-0.14990464307708093	0.5107056793587368	-0.05446643890812038	-0.33421017400075026	-1.8091778200713204	-0.7331861255094966	0.13944226376402688	-0.5332266336399889	0.9209868677298763	-2.412297988495417	-0.9740554198292612	-0.5169002515090535	-0.6122197138357242	-0.5829372091878932
-0.045338744548810116	1.0243010434769586	0.5301140003872251	0.6168911051993551	-0.015086834474579296	1.2562937060354715	1.1598953480737928	-0.15327346281139528	-0.9444505166118027	1.3041654378484608	-1.8158193536354457	1.7686875732311105	1.5988032685714315	-3.178174103689512	1.1959180679409733	0.7711386742482191	-0.8096813403700464	-0.0873389592379469	1.47286255840396	0.3484766273049839	0.5866321349278276	1.7467634262454104	1.1378720838979424	-0.5915908835892111	1.2073420628360176	0.6113914837645013	0.1198526759348257	0.8734537666486594	1.4007990046557937	1.5386875176110235	0.3401537647668877	-0.2938108374597117	1.248592751840543	1.9901221693487836	0.10925651643197226	0.06094436021059851	0.5842095437559155	1.4444972589696559	0.7284175477735054	0.6185744225670831	-2.1276192805805234	-0.3899008856643959	0.9183025619604837	0.29155484413725924	2.0870473686647757	-1.9251338150060266	-0.07958265289673416	0.21362723559043265	-0.01346144925670554	0.39175769808821087
0.6868829005769994	1.4462171716804528	1.012378080752946	1.4219910789607273	1.0115771095811528	1.7405883934235538	1.9701728253521285	0.3589512120096746	0.2203273981891472	2.0073583822473644	-0.5468642144695208	2.198726720604176	1.506066958451834	-2.883807895904298	1.5031224837671309	1.1299689467729646	-0.09579384120318477	1.4470447579422154	2.0155071995514806	1.0676258102706462	0.9196561539728372	2.3209799103168542	1.2155837868116837	-0.3675599762531332	1.4174996617983997	1.3830721597989113	0.37305269102862965	1.7093866388232646	1.7731951706073863	2.0961286406240998	0.981272136867091	-0.05741051433929252	1.7337757933670968	2.8112298088075414	0.5358578765076659	0.34283577416561833	0.9226082148117989	1.8812143739178566	1.0903760870792987	1.3024032014877513	-1.6511866377910602	0.14533384240672492	1.3622959501632026	0.9775149654567928	2.466263217722616	-0.7294917308076238	0.5482456747259513	0.6392663371973427	0.46832654156311104	0.982415485685845
0.8474943883140089	1.3579775500564226	1.132862225570287	1.6383900255012198	1.387275686561135	1.5171663858753117	1.9608268288661324	0.7071178245467278	1.0809421769577388	1.9979363595571136	0.4044335777021266	1.9233186800411366	1.0439663077621544	-1.8106816675503872	1.3390737877214312	1.1565957073117634	0.5805708514964985	1.8525645133805475	1.980352298963387	1.212634602240095	0.9285142844350656	2.006433073565317	0.9415654374652976	-0.06293342514997351	1.1770942715071326	1.4950998738365333	0.4034852290871541	1.8237365195555213	1.6636812112617723	1.7881933124987301	1.1950998041206136	0.2309652258596917	1.6129246309480736	2.5594064871689697	0.6081450497398907	0.4611564617491244	0.8622700718634416	1.746301068084647	1.168708199532781	1.5740704232057479	-0.723749102677004	0.6446334885505807	1.4962186854565658	1.4048395686996729	2.016204274946739	0.24310950558230693	0.8105466599667802	0.7139522294751666	0.7838886343518762	1.168572324883675
0.6165234470216043	0.8066317386458492	0.9264073658023771	1.3037423870860294	1.1741637011158432	0.9070906402518649	1.3351291164609391	0.9038582389965618	1.2555359229827936	1.3998689176401957	0.5557749888978892	1.1875174008235447	0.4994676867083943	-0.8182866005662078	1.0211829722159538	1.0046163714343457	1.0491284596869426	1.0886856545097197	1.6738034574628886	0.9352959488168144	0.6678199164938795	1.1846882845064284	0.49418933364995893	0.3067116492908909	0.7527313370456982	1.0878448210852762	0.3462752424006976	1.3644564974209263	1.339950141677724	0.9275605153302415	1.012945339984701	0.35088527366496636	1.1733553138435433	1.5714262804571686	0.35865262076026316	0.4823346039384726	0.6440511970906588	1.226301732223533	1.1854355185479841	1.458872957104028	0.1294279374025461	0.8916818520885128	1.4370188340501433	1.5285734939034694	1.0776353788843986	0.27343508124577004	0.8385579618940965	0.5980253020836566	0.9469245215419264	1.1492811881564786
0.4044112902438308	0.05809360048783465	0.5891333714927933	0.7006908742206777	0.7289868860427525	0.367355075452448	0.528696682876712	1.0037002803600676	0.6785276025372234	0.5715769963549019	-0.05951791351633716	0.39256669047489734	0.1306257847923363	-0.4739615205473238	0.8084600913657453	0.826769677775324	1.2255858941625872	-0.25210396073019664	1.4073719608451578	0.5251698016576245	0.3147751255911174	0.41012385173362753	0.1356540819090973	0.6462108837266628	0.44926122621958126	0.5548347597565816	0.3214629555257895	0.7413415592725217	1.057185485044251	0.06326264217207653	0.6434245445765719	0.1866159216736781	0.7553204955537888	0.46788240606590825	-0.009786894717398532	0.5116616193555789	0.5499059095140498	0.6256013821768057	1.2513999782055825	1.102831541454223	0.4952788905364766	0.7954779803545038	1.280593488941754	1.3531331807215514	0.15482584399879495	-0.6608882030395637	0.8530804024699761	0.508627437294383	0.9572442694415282	1.136138554180019
0.5240680344920967	-0.5364875379810211	0.34965586122275666	0.17058385379397104	0.43688206631159004	0.2028023571639644	-0.07622931754040048	1.0002594975443642	-0.3557784848398514	-0.0995250847434446	-0.9371200520843846	-0.1262596940329858	0.03759894522774346	-0.7220296747598968	0.7528468483411804	0.6995607621120565	1.1273156593512437	-1.355573728798347	1.2818777935339978	0.19477539890241422	0.06129698392089281	0.07169871807954314	0.0690780529504371	0.8084548545750634	0.41308163954576615	0.2816880461706948	0.34006703421594586	0.35693090656043436	0.8965957687557722	-0.353000826245052	0.33553749754062695	-0.18160481225750455	0.5435975811438979	-0.22679323702213794	-0.24757558313972622	0.602421714575975	0.6895491359382144	0.18791606009238113	1.2983073449637805	0.6914638084449056	0.2910357565704451	0.43549727228226226	1.058237028369593	0.928761954686341	-0.36540845535286726	-1.8921333006423189	0.9941536491772002	0.5552440723956672	0.7797018958244226	1.1862830276941636
0.9485172881637834	-0.7231928922778748	0.32840993358875475	-0.06805326343689251	0.46326468099462986	0.4050314459061128	-0.34084527650888763	0.7999497809105891	-1.3292759015569315	-0.39172060666228725	-1.4400422320157065	-0.25199610630486385	0.13633140356292917	-1.0239977279164798	0.7262294142999935	0.6268635623591121	0.8495791231575329	-1.6744159490154924	1.1614705250449753	-0.028167945656875176	0.0001466522166306055	0.2063805117601903	0.31470605955586606	0.6856545427148427	0.5494720275694995	0.4112988387942622	0.3135684289029169	0.3670324332514287	0.7555495153943013	-0.20356618944437674	0.23369740012598542	-0.5287789277126809	0.5073528860398122	-0.3541081109811864	-0.19604370349195915	0.7001021345418733	0.9229785706991419	-0.009737656316609219	1.171467913183098	0.37312138404133266	-0.22081827869780335	0.008217913421010171	0.7769727084984442	0.36196196155626453	-0.39216017660328917	-2.5454426785267183	1.230180188604677	0.6710794121236335	0.3959035340849484	1.192484530952757
1.3260729450274082	-0.4747200645049969	0.47235451810364204	0.0014356901558527412	0.679682925218884	0.7077569449142956	-0.3644613274395903	0.3046917480315802	-1.7597727448072493	-0.329233523885625	-1.207343342201486	-0.09507085777409935	0.23758204472325395	-0.8312692969610589	0.5716519155968067	0.588833296508218	0.5153664016834669	-1.1885999052652743	0.8386713559206215	-0.24795722835979853	0.0775609545764734	0.5545624550712851	0.6873997698146036	0.29601649770664396	0.6050608329838886	0.7802176871610338	0.14846932421466272	0.6180020461632824	0.4786217990568597	0.28481609745956793	0.307128406494829	-0.6452021420472572	0.49689565258587565	-0.12946367934188585	0.13258085470906333	0.6646650862322031	0.9696622197130293	-0.042561367636952646	0.7917454034726755	0.21376439671131417	-0.6244151627351946	-0.29239485432892137	0.48357261867698925	-0.1918747702968769	-0.11661479934554649	-2.148999183288235	1.3936970427833402	0.6798881606664472	-0.12551701010717436	1.0152747363147954
1.2416751846489955	0.008563152409727387	0.604484338514959	0.24005186200676912	0.7954780024973579	0.8028853654043193	-0.3272991685090701	-0.45611293120507407	-1.4509207867282945	-0.1157022841092425	-0.3673197142364748	0.1232826573942598	0.1765283975514817	-0.027371226558197133	0.2499142924914191	0.5788628732453481	0.22409555789558303	-0.31141197932244397	0.2505939633820313	-0.5533151124701735	0.14426347024814243	0.7857779162587175	0.902485757645195	-0.2025448783802927	0.35890472941673685	1.0558279890498719	-0.15393308592544544	0.7892789521499073	0.020253215096249205	0.7340979998588021	0.3909213096044003	-0.48715571284608916	0.3990682793393324	0.0840433997199331	0.5715559586154657	0.36693715208518213	0.6261766142450667	-0.03652353478722549	0.24967986605876905	0.19279600259421248	-0.6232657580344022	-0.3840159281770431	0.2761619692713117	-0.5734885589338535	0.16132785227883806	-0.9420083348584044	1.3069665490127376	0.4441352518372119	-0.6157963048778331	0.633410793116431
0.5373507190646346	0.4257796945020154	0.5533683158901037	0.4718100424036832	0.589092955176528	0.5601086562575578	-0.32026545643343685	-1.2559200105293955	-0.5918592260955766	0.02407405423499056	0.5749311935882947	0.2248244343062476	-0.08546057244262385	0.9793451333543148	-0.12566089754000495	0.5976330678749739	0.022700189571968118	0.4446072167575593	-0.4278027514355881	-0.900497647085838	0.07041591597349077	0.7252830460173748	0.7525469336724872	-0.5883483600131305	-0.2066437462662915	0.9723891913528497	-0.47239994010503294	0.634393709327096	-0.4877268360972147	0.8658916512649323	0.30882745192397776	-0.2048806105758513	0.2277635984646318	0.05929466872894035	0.8989538076058671	-0.19800824579467385	-0.06163172407804258	-0.06326571687433816	-0.24370175845626904	0.23267534249158422	-0.218438045389881	-0.3254987914614909	0.23942302080245156	-0.6875807962119298	0.23985004776731017	0.3225561028166813	0.9075415328759436	-0.01393545383151033	-0.8807353313167433	0.1840615928529661
-0.5395099629234135	0.5522157343931461	0.27497898584567604	0.5901653870037915	0.07320824147807112	0.10136769677528105	-0.28827828940953026	-1.7431885722694342	0.35508745503323647	-0.011944287993722292	1.0857255499424745	0.16710458669210254	-0.44438453548452833	1.563393855526413	-0.380311023836494	0.6199808482018982	-0.09293355092534412	0.7919214832927097	-0.8904256016560463	-1.1174397876224222	-0.15602002107108442	0.43518845426651115	0.24261579281876688	-0.6956835698050682	-0.8725059433184028	0.5044371863534023	-0.6373763071303101	0.15255446079793597	-0.81630180216073	0.647342785633058	-0.002039611410729206	-0.026764189172703234	0.09042794677940413	-0.1517492239209895	0.9617206450189418	-0.8611492173873194	-0.79656319494763	-0.10399840528517026	-0.5086406647956462	0.24338575558329675	0.317468293947392	-0.2528646534655722	0.3539754660262301	-0.5526668926143299	0.1214559113696615	0.9194626101245382	0.29184081232639125	-0.5064528976600351	-0.8193785839093454	-0.13961648894223477
-1.471939578680746	0.3567340404794634	-0.11644783697446372	0.5911255600939379	-0.5165859299047488	-0.3095192882941105	-0.11379889889602468	-1.6355000392262882	0.9166484552856426	-0.1627006843839432	0.9443232683559533	0.028908082573480886	-0.7273644181843132	1.3499275721906092	-0.4166031897271088	0.5765015946982689	-0.15700822911755857	0.7789264298749359	-0.9277092551402757	-1.0225988299677562	-0.41843708433346954	0.11989624561306171	-0.4092773347190305	-0.5042527852238531	-1.3138498055266632	-0.13305840395420854	-0.5495153719065041	-0.4228609534400047	-0.8081342319853081	0.25797642354841444	-0.4453045305310238	-0.08793461651048609	0.07110644924602988	-0.2999029074454581	0.7531070720966988	-1.3443513078332967	-1.2070206097702776	-0.09678377028845032	-0.5298293645723283	0.16031876969680128	0.641880958547968	-0.2726079004458609	0.4644499352147057	-0.29744324578761294	-0.037227248198412485	0.6391824991319085	-0.3459137020399381	-0.7969494724716298	-0.4998088285731184	-0.24775661712488756
-1.8050301842294243	-0.008455237490631989	-0.4304652363074966	0.5285041938304109	-0.8916498896143833	-0.470743374010859	0.24115795293047546	-0.917781239425548	0.8669763874224896	-0.2828423614548792	0.3524285789763228	-0.08271636181976955	-0.807111025588712	0.4965595858163998	-0.2947691132721253	0.37825217909425535	-0.21248227418784033	0.6580790506532967	-0.5987598771749334	-0.5672598420419883	-0.5573466467039238	-0.05214918762115993	-0.9113233565109955	-0.146639295908249	-1.3115991541713845	-0.644881659022633	-0.2598802642485876	-0.8014249819203032	-0.5076121492815572	-0.07074966028224215	-0.8278780461449746	-0.33325735616382357	0.13180834573189135	-0.16624023028269094	0.3999385531055757	-1.4176174106114885	-1.0878379544601149	-0.019215408653232336	-0.4651056354484586	-0.038221811046730225	0.5744449090009182	-0.39079154606651806	0.35369534264372976	-0.10063070881328581	-0.07894039410308372	-0.11889363470209391	-0.8320561609785526	-0.7616127198249201	-0.12933297349266787	-0.23701307646309377
-1.4452552069466018	-0.3289249125087945	-0.538751181478117	0.4375456011776266	-0.9108757120557937	-0.38732972054703796	0.6549609133706026	0.09645900346227411	0.330351588722526	-0.2743869636473185	-0.24437354571295739	-0.1266655657023156	-0.6833743792296888	-0.41025633638070075	-0.19696927620522844	-0.025692006739112268	-0.3008434686363334	0.6485950536622227	-0.20776336301397103	0.10415243596987318	-0.49086411055130075	-0.07265508604606706	-1.0845045312438035	0.16522465943514167	-0.9032804996288967	-0.8545524434920351	0.0483899994730072	-0.8451325377970024	-0.14949754409263874	-0.216331487805196	-0.9885727753416045	-0.5666354424796692	0.1158663336643977	0.2421902330170597	0.0709820888791039	-1.0554173711810373	-0.5422512822744746	0.06475738463328948	-0.5202975842293276	-0.3340567277095861	0.2010183577290115	-0.5264017442247096	-0.11126819108824948	-0.10602556350912411	0.017129118959341497	-0.6901504309172881	-1.106661425512134	-0.4824792851507111	0.06913247586335594	-0.32383839630087186
-0.7188762624838937	-0.47126430144462694	-0.4711681689342193	0.2881914349325488	-0.6682184130687954	-0.25366576248122774	0.8955733458116139	0.9053967232472537	-0.3254830394020382	-0.17064546632612781	-0.4803508582154388	-0.15433990511279969	-0.47884322794070633	-0.7611216914063469	-0.3020322569371682	-0.5983284529906664	-0.4586631843216039	0.7779276261616803	-0.09002084704865443	0.7200523998171381	-0.2804352383091415	-0.07993064918594026	-0.9679929883546943	0.24837099190279607	-0.36859697433073635	-0.8016760192455455	0.17010498850912736	-0.6580023398107291	-0.005125691029870535	-0.21936886286914142	-0.9047683340039282	-0.6056380405139697	-0.14265961939128013	0.6733620532651644	-0.13296687290797946	-0.4822575077813304	0.07461430558738928	0.035139930658852014	-0.783727363395813	-0.6817528666355526	-0.2127418923614144	-0.5920567741044441	-0.8596403385256164	-0.3571139870743277	0.11550809176986812	-0.6512245151302749	-1.230422167151153	-0.2031998254437524	-0.0062273543472669	-0.6717282194439996
-0.14709088869360154	-0.4504476031324355	-0.3970981138587509	0.0033565020473463386	-0.40928283160472545	-0.2921142098809102	0.7665765826784804	1.0940884731433453	-0.7275959738848166	-0.10920671306098288	-0.3058423521114619	-0.2546635197331494	-0.3519839330420419	-0.3375318314428735	-0.6571016592403398	-1.210771528670272	-0.7077565621390374	0.8985057604687753	-0.3601487656029085	1.029874347169277	-0.0905463535145855	-0.23085342458655694	-0.7700410663917425	0.03408191540444037	-0.05355903121687969	-0.6777534156043172	0.010019878634926956	-0.49379476731345634	-0.19076852925677631	-0.2132269382999117	-0.7024080899800651	-0.42033849305800247	-0.6806318500695366	0.7992752776732067	-0.23482304345104013	-0.057785203503583356	0.3779129895559329	-0.19519437277088125	-1.14528422934672	-1.0187722448788443	-0.4238422990929607	-0.5736375526537837	-1.615924714834723	-0.7804742681690411	0.03411703562311184	-0.11147591214609998	-1.3061777056153543	-0.17003427358895318	-0.278326907597923	-1.2415571984496183
-0.09208798103829126	-0.3827527988084893	-0.4989417770779831	-0.4697319757625256	-0.34302376367894	-0.5709792999736635	0.24610271850475332	0.5802959827779477	-0.7118335182853467	-0.21421592459602068	0.020361726775352886	-0.4646764045647002	-0.3843311200460637	0.5539553760923354	-1.131081458031575	-1.6910625528152292	-1.0331962235523633	0.8355075335943717	-0.8119391949164254	0.9377154662895172	-0.0689142829132658	-0.562348377216045	-0.7008552417111645	-0.4060731115739834	-0.1457014342834041	-0.6593087297871005	-0.34931714145088477	-0.5533065403533078	-0.5756423616022321	-0.3003800338474867	-0.5605149750453551	-0.14952967155143668	-1.3403368899854282	0.4485511721251183	-0.3460672369431676	-0.057036428208441035	0.19594611073667692	-0.597655765472023	-1.3625001284031697	-1.270254913876258	-0.37803309950722574	-0.5421843055565608	-2.0346227043349967	-1.2187607007845151	-0.2993760906452137	0.41262872216592417	-1.3763124460155118	-0.46060962103256603	-0.5494982293634308	-1.781558473890946
-0.5170942965062945	-0.37003255517740385	-0.823652067537302	-1.0851982033999374	-0.4877370493801157	-0.9381095405347344	-0.4790250705148158	-0.3271327293660117	-0.38260427084183296	-0.47801615803268094	0.15807022187226044	-0.7170146664960894	-0.5187034082616395	1.306429131671569	-1.4788289530009735	-1.8972279483515533	-1.3616386729988572	0.5352409201974514	-1.0543777445044378	0.5405535269037484	-0.23391019335200694	-0.9466871485550808	-0.8095361707256948	-0.8955356741132692	-0.5483107524450604	-0.767761161890418	-0.6894917250113386	-0.8226838867121229	-0.8611902653983933	-0.47317663553848205	-0.5761244989945167	0.015758601767182953	-1.8308329798916692	-0.26359324444836313	-0.565798951683147	-0.48209091644744007	-0.3261367043177637	-1.0153133873111437	-1.2277473719589442	-1.3566343998326238	-0.22206638000141152	-0.5858408448152927	-1.8942639993945298	-1.492486968394963	-0.7623728319296519	0.42674476596634053	-1.3742606767848342	-0.9160597755512074	-0.6328099852751828	-1.9729074393698123
-1.0230768225760958	-0.40894874594412706	-1.2202173640489973	-1.6767936727254116	-0.6622008721795887	-1.1201168756196678	-1.1072577119379166	-1.102860914442464	0.0018134210117878283	-0.7367520425358982	-0.045203670869988756	-0.8674758504239481	-0.5931838356598668	1.423665287777388	-1.4754729152962365	-1.7729291287553053	-1.564480458271448	0.10499209347607008	-0.7955328273188084	0.057349375325861894	-0.4531830081861048	-1.17100207176741	-0.9450216504337695	-1.2263995019424205	-0.9384601735521282	-0.859035992284125	-0.7834178515457896	-1.0732035865912504	-0.7835152326961268	-0.6302595788467064	-0.6864100901631245	-0.011908815184085542	-1.8844615588932485	-0.997074236248648	-0.885757868045468	-1.0359988555567614	-0.8286015235135601	-1.237770376455732	-0.7173296041171278	-1.2143980150161537	-0.16373970509830602	-0.7154760060808197	-1.229904254522237	-1.4648799501385856	-1.0918277905114369	-0.14120483126328273	-1.1698129561055857	-1.227570394077831	-0.4658026768432492	-1.6337853417425372
-1.1325928227075541	-0.395601486002624	-1.4169091835798335	-2.014052404214951	-0.6258418842134684	-0.9160087486740394	-1.3818301938657218	-1.3103283885196402	0.22301769406747388	-0.7681378150485441	-0.439574274705484	-0.7868971773808557	-0.45215011267095573	0.8292257352613843	-1.0410949735675026	-1.359852086237873	-1.5018257303603464	-0.2683139802720064	-0.07241029440014475	-0.2962685896297842	-0.5322988852968336	-1.0808509068066352	-0.8710450438720624	-1.2404622116309354	-0.9732653683831878	-0.7455092433487217	-0.5294944374142142	-1.0244529676174134	-0.30176090839049513	-0.6629414108918545	-0.7076494486596828	-0.14439244189047895	-1.412484603749968	-1.3937220654240352	-1.1714195393140232	-1.2921914831733259	-0.9745185663901261	-1.1203562529340616	-0.017679156977036897	-0.8293275681675817	-0.29432604118322714	-0.8235964488474802	-0.3196942443083518	-1.0907839304657592	-1.0480778147087542	-0.8691438382451769	-0.6797000919040638	-1.1273680048125039	-0.13393832167216135	-0.8424715846251143
-0.6225632550864258	-0.22020599709447716	-1.1960308339329042	-1.9133944083933518	-0.26444182865094007	-0.34628933698912884	-1.215741722206509	-0.8502468613773044	0.2369984007211149	-0.4487870794796745	-0.6880693059087427	-0.45419556475085965	-0.06182903491333363	-0.1229297779769286	-0.2869952795948794	-0.7703659881009268	-1.0956594685620438	-0.44369798898860113	0.7435682970844087	-0.4084828449722619	-0.3520466948100313	-0.6853089527535643	-0.4523254913669087	-0.8906202322004961	-0.5114982780403003	-0.35449266266340185	-0.011145525225218913	-0.5536543416745531	0.358949415310764	-0.5380328362741489	-0.4690226097594886	-0.1869174906557982	-0.5633346329806423	-1.2864811189340162	-1.2381638147558358	-0.9625920495453606	-0.6632162357578071	-0.6724749773168823	0.587009242915885	-0.26505517599372996	-0.5114410166857238	-0.7400781289889945	0.46595030513698965	-0.43817891056641955	-0.5788441956845554	-1.1447928604355122	0.03556572419489889	-0.5636217604605883	0.20190506111249937	0.10243352677170707
0.3209202932767667	0.12431489667924493	-0.5518938139868818	-1.3440745212791287	0.31315139784903484	0.3480293274567333	-0.7135983878712182	-0.0006286821286084065	0.1660893480898034	0.14035900737711068	-0.5194051583337145	0.015103237898781364	0.44881306102928176	-0.9137314541781606	0.5367506128973412	-0.14406817610413794	-0.3928473213798565	-0.40071310679639466	1.1787544709077973	-0.29660266755616144	0.04306110004951001	-0.15313637531363786	0.2239189048867357	-0.2631495047562603	0.291620731481039	0.19705472355346654	0.551902928632736	0.19952887336710573	0.8431873134119965	-0.3162428994862796	0.05026933209324177	0.005002926955689363	0.35129550517661673	-0.776516967435367	-0.9748808493326425	-0.09399349339436752	-0.08132426424719591	-0.05844606889926465	0.8845809379686917	0.3376897766155715	-0.5994882701174408	-0.35490332916762446	0.8581941306305714	0.3252337337463757	0.12931210905045204	-0.6158290671027623	0.7637412762631481	0.2537313340761206	0.41412196750121777	0.853593338772832
1.2249133105933963	0.5081121920259554	0.2779371048751256	-0.46589894142429805	0.8362616402901158	0.8541385493320129	-0.0931554126309638	0.7693965608145547	0.172943140586286	0.7410928967249498	0.06788076513350828	0.42704523843450665	0.8537787685714547	-1.194550266500488	1.1587662343344176	0.3891489227340091	0.42640597322450696	-0.22224540258384207	0.9703225329434254	-0.06168899248004242	0.4679908142568498	0.29173725856415195	0.8814440039553165	0.4490753697578584	1.0747225820166064	0.6672250724625919	0.9272134701989293	0.9079837263280901	0.8901859897435496	-0.10135944772061868	0.6790321303718804	0.4020826911919323	1.0157456714138826	-0.1426106601201215	-0.4316357336666483	0.9395551337981629	0.4339250543799624	0.48978580954389767	0.8461862699593412	0.8042415454934142	-0.4031253026769538	0.27802462034101977	0.8104628984264234	0.9828043901048101	0.7504188868215191	0.5432979223931166	1.2389638816190367	0.9674811128813708	0.47591980696550296	1.2013244610177196
1.6371110689962618	0.7370868058155684	0.9369938037329646	0.4294708692200344	1.0474508161666876	0.9785991765625459	0.4318746608198615	1.0865375605973338	0.3221780684483149	1.067150557385508	0.7933687690427006	0.6177823341297689	0.9634412208656481	-0.9644217555230706	1.4054874802793098	0.7321782815944692	1.1124033909039592	-0.018714876179711185	0.24353815059035108	0.18285069696144587	0.7153460557349416	0.5000584935101862	1.2228381435445779	1.0177353011082717	1.4841145972904624	0.8455188314398769	0.9915165615085113	1.2592658897623146	0.4976629672350313	0.03240368533429342	1.1428271758451969	0.8073116903787019	1.259872579565177	0.3392738795215609	0.19070376175925774	1.6507430482836989	0.6184500940011275	0.7933648898667985	0.6115028328441904	0.9983782413123146	0.04068752675262123	0.9370025100593369	0.4832656901404076	1.3467130606759896	1.0069740952638135	1.7352951639144536	1.2895097469932473	1.2767592100604193	0.44899415791088376	1.1574868913330167
1.4060908866725654	0.6833781186231701	1.1546022897056671	1.0479614270816955	0.8683480233000128	0.7510297344220844	0.7367060122017208	0.8778786752159292	0.53367618151596	0.9785658505020252	1.276927547630963	0.5430251048640972	0.7401956206919151	-0.4969601404569197	1.264770305733975	0.8354716712728089	1.4559308657791463	0.1388625411529982	-0.5692437388781453	0.36171991467571124	0.6854675847939692	0.4669782507843071	1.1158511746208535	1.2703684535637865	1.3737153182543584	0.6879464626203926	0.7807601199916901	1.1446464862252501	-0.0833064871982853	0.07816865468220398	1.2288824710779547	0.988998122239913	1.116581565747205	0.5401644239478787	0.6462146848163186	1.725856004360559	0.43909962790997553	0.8079521526263679	0.37226132513966603	0.8871106750318398	0.513236905645441	1.3438719853195522	0.11923875313740026	1.3345626387061267	0.8259276754618498	2.3316624399992576	0.9406818461416218	1.1028346203325559	0.4142438617026557	0.8987195545300655
0.7517179851970566	0.37883581459452637	0.9001789043617047	1.2261426518418839	0.4431779952113706	0.37794476278565337	0.80380208837233	0.3731713136139255	0.6543550093214747	0.5644244683908158	1.2824598594971348	0.293158956059347	0.32117374376485935	-0.1076803610071827	0.8703516336248212	0.7084781841261345	1.385902176122485	0.2336149640101119	-1.010040701787639	0.44851426774010056	0.44006558004862495	0.3049810431576008	0.6709475939402082	1.162350727242764	0.869761773024978	0.33695681686302487	0.44714530981196876	0.7090215087026175	-0.5144992580567798	0.07781065348524878	0.9184304400483346	0.8425417193121628	0.7668868493184308	0.5032060216838611	0.7786278625597414	1.2020740662747118	0.08658296539031068	0.6225241711881456	0.24507051343720343	0.558725143923791	0.7596395505819397	1.3247425171110625	-0.10218084711117024	1.0069644726431815	0.3658785394343995	2.070865108528682	0.40371407454567215	0.6171011048896445	0.405941747610892	0.6273591352584902
[truncated: 72 more columns]
