# Supplementary material for: Diagnosis of autism spectrum disorder based on functional brain networks and machine learning
Source: Sci Rep. 2023 May 18;13:8072. doi: 10.1038/s41598-023-34650-6 (PMC10195805; doi:10.1038/s41598-023-34650-6)
Supplement: Supplementary file 1 — Supplementary Information. [file 41598_2023_34650_MOESM1_ESM.zip › matrices-bold-time-series/ASD/ASD10.csv]

-0.020080756075986937	-0.4252020737693665	-0.14980436458133173	0.06933651505769514	0.12594474042262982	-0.3922479151632249	0.18526549561961053	-0.1750058280130492	-0.16608693152925583	0.2431988219504795	-0.714501884232702	-0.08063664736998077	-0.27047093124640204	0.08083243549396696	-0.3286371196725272	-0.2909793875316417	-0.4198995731439661	0.01035177850462023	-0.6974122933551927	0.10038603646142627	0.16264192071261316	0.028466384677445732	0.19052361695078265	-0.2821581671753405	0.13150214666471094	0.1445901358617749	0.04884026540618855	0.04919981297844735	-0.5359217818652805	-0.3078340371395761	-0.5589421905279163	-0.28140279337428237	-0.18543615558064927	-0.15975193717221758	-0.5274606999302484	-0.43652719513898675	0.11544983343072891	0.2683418383349168	-0.20726225607139967	-0.3728151975622441	-0.43434041104504273	-0.5316650566998281	0.2487385799762101	-0.053149529991511534	-0.22834644764248543	0.0	-0.2222396413566054	-0.2190479315431636	-0.026298772479601898	0.3823224186091777
-0.24822140347182672	-0.31151416182536085	-0.10796378537618398	0.0863054726264504	0.05553111851325295	-0.6508448912030557	0.1610283191032682	-0.21067999075507926	-0.2648027191313315	-0.08986223016548044	-0.5421524592470441	-0.2733794303078361	-0.5769024718884522	-0.23140307326339982	-0.44709446971683525	-0.32619524646845793	-0.6277326043284485	0.2139613665127136	-0.6062391863803608	-0.07204454763218725	0.24963398347790294	-0.08212915673967476	0.07515713960273906	-0.3352532078803247	-0.20735394653032554	0.02814135493211887	-0.39026168915968795	-0.14437189465884276	-0.6408564699734691	-0.4903708764521332	-1.0052944989263026	-0.35335919107891567	-0.31828523748079857	-0.3979634444125942	-0.4906173868042812	-0.7860918003112147	0.27730287046960533	0.14538932025345505	-0.2838319033058362	-0.538341014823081	-0.3958893668786073	-0.6749758485695544	0.1006859174709765	-0.0836901511466127	-0.6664919207858602	0.0	-0.4347469700499776	-0.4226688111594786	0.002074828783700686	0.4247760798927121
-0.4065742129245674	-0.07180053297655213	-0.03766372100421847	0.024790691024493446	-0.10392429943115529	-0.6796806423897194	-0.03243025354006018	-0.2967654211248111	-0.23428934202334012	-0.565077703371626	-0.09017564454366553	-0.575999810197855	-0.7514030918485355	-0.7149133299263298	-0.5305418067959269	-0.25744015994383435	-0.6230957138897358	0.3994481936394247	-0.2543695576374046	-0.14418198068319077	-0.027050961169959607	-0.33100895722805	-0.15453692125998642	-0.3002007397956109	-0.6204559767167306	-0.14832126752244484	-0.7274823014977699	-0.30070144199107696	-0.6014436157738883	-0.6290153781106792	-1.2233831676714428	-0.37529649203419835	-0.5243040026705168	-0.5436007906032908	-0.3130108708744276	-0.8794371724341807	0.2662817023422741	-0.1275546025949121	-0.326269631548106	-0.6054284035929164	-0.19767298909913045	-0.4554065989603362	-0.15827403814286395	-0.2961274240829628	-0.9259140939382448	0.0	-0.5872408521543857	-0.5844421010388764	-0.1095000000358611	0.47125154875580705
-0.38722814970530944	0.10549301714483979	-0.03890277799097104	-0.09615117215637214	-0.2726403796464491	-0.4413666428446992	-0.2728107307662866	-0.4264751770462544	-0.04968291656815485	-0.809482545918545	0.33492291470153324	-0.8683659236925116	-0.6217463988133607	-1.0351596140822776	-0.5572369858213917	-0.1449445062405395	-0.37493858658843476	0.4766295136386223	0.09890938723717589	-0.0015448306446087087	-0.544379494220882	-0.5839259464050071	-0.37266640501126586	-0.19806387095124375	-0.8322373055520219	-0.267733263315705	-0.6663783933435854	-0.2907902053695866	-0.4659729601424533	-0.6077256074002506	-1.0249013759207481	-0.351656649822937	-0.6816829174341618	-0.4720564842203421	-0.10144843800074517	-0.6106500484350059	0.08616694509821542	-0.40728538768201483	-0.32396998690428935	-0.5075303557813996	0.07228665017234505	-0.019017414356474527	-0.4184890577399692	-0.5747664980638889	-0.7836856418359104	0.0	-0.5615677114524559	-0.57160787993022	-0.3059325260081065	0.5114919115461245
-0.18504833527783437	0.03338301887278632	-0.19748160635788642	-0.2320263590286105	-0.3677707196604823	-0.053387829133607144	-0.3630969689470534	-0.5493057045095122	0.21147949745311725	-0.5363031400357313	0.4351880096136825	-1.0088186846975544	-0.1701932141330037	-0.8821261601409536	-0.52984220727414	-0.06990629037372478	-0.008019843307464905	0.4094970388286692	0.20107233355892348	0.34037403104928016	-1.0068153924114636	-0.6371682672096389	-0.46366752922438254	-0.09832084143048134	-0.6627889673005338	-0.23297401702255283	-0.14999024247979031	-0.08845989734547367	-0.29256040618867685	-0.3833482424836035	-0.43835157635403055	-0.31795012894779895	-0.6673410441511586	-0.1737303243675252	0.005273321614361836	-0.08085571415552474	-0.13116688065473744	-0.5225633233150591	-0.28289559233531597	-0.22468987791861778	0.28359640115903145	0.3113650510808557	-0.580143560230214	-0.7138486249354766	-0.24227673211621004	0.0	-0.3413015861852652	-0.33557739198875075	-0.4412946312240823	0.49219371574176835
0.10154706647081205	-0.3160314582784108	-0.5138857920099115	-0.33566944692828155	-0.3608994244805402	0.2946180931148308	-0.17127917962030495	-0.5972223054849208	0.40832118268592515	0.22112050407749806	0.13776413846070618	-0.8943742506339496	0.43936989553344163	-0.20584217727159673	-0.462154407127544	-0.0695649938252322	0.2688811177659539	0.22955716131098014	-0.006606915933359139	0.7246980643774599	-1.1420631841902753	-0.35281749204647755	-0.39216538156715375	-0.07489481191486473	-0.1578423502556152	-0.04096599208868268	0.5730131516501635	0.19367306117222124	-0.10320415366432872	-0.024538159048917103	0.29431044454396277	-0.31571051174734505	-0.4432286393122989	0.23681809792492517	-0.07081674229790534	0.45691315155459983	-0.2243646702234152	-0.3673133700370919	-0.2145265457977329	0.18341050240502754	0.3304386778225714	0.26522155534796943	-0.5965210061701942	-0.5731458637333856	0.4593877556205082	0.0	-0.031403858596832694	0.0344723050284004	-0.37744404857522984	0.35463923681506
0.3410439839224291	-0.7497002973750326	-0.8754442229360048	-0.3763130267751786	-0.2821538442624411	0.4641507373084635	0.25574342311385945	-0.5208860402499644	0.426855483020872	1.086275009597267	-0.3472185631615578	-0.5053578629031068	0.946418880416033	0.7041156590861606	-0.36293402908768274	-0.10667081589071616	0.2988721761156181	0.016855909340263493	-0.3453012054149869	0.9391565658126643	-0.8772603683264023	0.22609776330316167	-0.21410355675507042	-0.1508259817545075	0.43260276013880106	0.2033476141309475	1.0947599817912677	0.3721690059343716	0.10877786004488087	0.3234408913216747	0.8572769489889392	-0.354707416202953	-0.09374071917343689	0.5901110803982453	-0.29070031602753454	0.7513274044381143	-0.12271692778778741	0.03679565441688924	-0.1283747831378208	0.5772782657257468	0.1841191573889921	-0.16738179116401167	-0.4798189641141427	-0.19801248025026874	0.9927467387026578	0.0	0.2065832830728411	0.3510361740636087	-0.09098283015776183	0.09489513758329261
0.4551014767731694	-0.9554380636712893	-1.09695761239649	-0.3455714351276981	-0.17280207240915346	0.4436463580583421	0.693956602741732	-0.30984932000222676	0.2604474720208825	1.563415226495991	-0.6728434059794285	0.08154024505622486	1.135759310274013	1.3720342137090715	-0.2292966451306463	-0.10127258643374355	0.08513905776473352	-0.13853552716681394	-0.5353252441155826	0.8454162936873689	-0.3729910474982959	0.8701645089463518	-0.03010310492527566	-0.2704951198931003	0.8137429331214346	0.34645909934490976	1.1129724207948561	0.32194198755743797	0.33318706982399643	0.5290282496583882	1.0471742713440766	-0.3888307251687255	0.22007550555079514	0.7598349433980021	-0.5208533316944162	0.7038736007804689	0.10265208068687962	0.539162395095519	-0.033719407329544704	0.789057608019941	-0.09359455627034834	-0.7026431876257888	-0.2791319843936649	0.19697043007570025	1.1445355714031094	0.0	0.2617968046287409	0.44403132691351005	0.29264948343505914	-0.20673310561754873
0.4534402954320288	-0.7175547651884454	-1.0137238253089025	-0.2515679769491643	-0.03743493596326121	0.33107197529142474	0.8732220263355125	0.012412845028251913	0.02122365061089936	1.3641785952745007	-0.600186458325032	0.7152770515789297	0.9476356813665606	1.436141590482338	-0.052425937813176594	-0.0033190946628962807	-0.20437016493374663	-0.1779266851344081	-0.41298907552430686	0.46506299867016515	0.09958467007074456	1.2866247292794621	0.0783065529104333	-0.3236978857285075	0.8314739192376643	0.2812119688163887	0.632724677255188	0.07145698174488464	0.5138065176550443	0.5596748755176107	0.8858035361966352	-0.32963293360591694	0.3658492040410865	0.725557871623428	-0.6206833364399171	0.4189313541406696	0.2921368225687742	0.9206831577365487	0.05566709692234834	0.7118014101381981	-0.37880013891407904	-0.9385797217418866	-0.05524258637613351	0.3790429992776682	0.9413489909927296	0.0	0.14988207217704358	0.27659475537305905	0.5700101841398658	-0.4232019229590378
0.39297018462536415	-0.09974562212330877	-0.5775014887647563	-0.10965884620412458	0.15110593139020428	0.24954858110566905	0.6570404557720178	0.4055539392726074	-0.13068693336975312	0.610411138261349	-0.16304483846510243	1.2205339655270981	0.49540678259428284	0.8962054044886346	0.1710925394425917	0.1516890161917281	-0.34084658738873924	-0.10324109337415145	-0.061714561821762395	-0.035582829364958796	0.3394125528040928	1.297406601991659	0.0841353032931249	-0.21165456397292529	0.5556387785930338	0.014026520020445151	-0.03498103820321572	-0.21264870963827912	0.5764802482444606	0.5029008549201043	0.5906449858206947	-0.09960395158771508	0.3337823296183677	0.5666399037195975	-0.5329689758614273	0.1243044885969582	0.3115828796525373	0.9892734606999313	0.12448284515942494	0.37749014568358524	-0.5389943187202453	-0.6241667434507747	0.13150930571674443	0.272997919189191	0.6154307172936964	0.0	0.0038973081110484026	-0.02287220855933776	0.5908210198499421	-0.46847122032365857
0.3015222654545386	0.5490455557243908	0.099524889489236	0.06268488893372771	0.3913730982156092	0.2662750020567491	0.14805341437073255	0.8215418496096724	-0.0938603685987336	-0.23296864250857294	0.36592631718381535	1.4605369102116867	-0.0051875931382615904	0.1331472316767753	0.43115921797106804	0.2542142758005439	-0.17720458866891556	0.01836313372932259	0.24895255738419705	-0.4493157355134919	0.3215541502757771	0.9530374500583696	0.005662168903170073	0.08583314819457852	0.21005078533445184	-0.3401418955272246	-0.47734322380475264	-0.3475616996635241	0.4990628221829652	0.5076533398346551	0.43023740481752965	0.3028530637053508	0.24856480521312815	0.40307266025642446	-0.3114614964450813	0.021636105298740136	0.14078608751095867	0.6700094035703049	0.16887481870982277	-0.03347825111593577	-0.4876453832344136	0.16257142423131185	0.22450808398393965	0.024800296002622433	0.4451221224091889	0.0	-0.014441766057491862	-0.24109275944286768	0.35816060811301326	-0.37124076953258806
0.14019732015478914	0.7978830102467894	0.7820608062607411	0.24588373146831255	0.5950583876090954	0.37006059154531334	-0.3597072902799382	1.200190596947188	0.10704321063365078	-0.6537558531929145	0.6782807476435214	1.390769842927679	-0.3396121818124619	-0.3241434148043156	0.7032649006662434	0.20040963739868278	0.2657965399927126	0.08182243358565783	0.2785546441613881	-0.6471574138036732	0.16442284004317212	0.5017258409720136	-0.12776902289287204	0.48772972781653867	0.010119082722286314	-0.6307893318527232	-0.446681048581799	-0.27520876950981193	0.36001644475932515	0.6860268892670592	0.563940050027583	0.772122728012342	0.28198318533836947	0.32939638229891255	-0.06554826069961507	0.17024923230642774	-0.12380421955124987	0.05054103239008803	0.2082282037414966	-0.2742950082773775	-0.21833988254688144	1.0519566106040779	0.1814751531388832	-0.10274519275933647	0.5841732151159517	0.0	0.17740946496964854	-0.22053093279823816	0.026291033969975872	-0.2702114422293387
-0.1505103357531853	0.42781094854395174	1.2168459702565113	0.41776703672334375	0.6018596612109006	0.5074943341132594	-0.5571260655480093	1.465654492415373	0.3437081494074013	-0.4157959415323177	0.6486700962496507	1.080124716634829	-0.3707484476035205	-0.13489342865255122	0.9529694634738315	-0.014142606411960553	0.8229979709673386	-0.0011002862741394204	0.024995535409647	-0.6320523829920928	0.005809325201649567	0.2315179861843959	-0.3006840924377553	0.8524614389682553	0.03129981016520147	-0.7633830135936426	-0.010216671110450585	-0.11292574066853019	0.30956201092575897	1.0421270754236982	0.9665657329061136	1.1309466164270172	0.5208097743350704	0.38113827662110095	0.1351150336776853	0.47856350033024203	-0.3434814544922908	-0.6421961254763587	0.28014239261756707	-0.16770910214680498	0.19443707688323758	1.612563622620378	0.00011127680059935525	0.07142440525965923	0.9887179188901684	0.0	0.5290237558859867	0.03894210433970247	-0.20197806100119495	-0.32055694535393825
-0.5489916504054168	-0.3825188164602835	1.2549877470071775	0.5568233419634944	0.28473860906590076	0.6320192368486651	-0.30952150198178374	1.5433306346881843	0.48340736313844257	0.3082388592543364	0.4090432001711565	0.6847111375860152	-0.06361584162319686	0.6386538016498124	1.1423714296722116	-0.2591913080925667	1.2934920308981779	-0.24171565083860772	-0.23829965039648004	-0.4975060212450087	-0.10001955500044982	0.29212841839043885	-0.5083412702257402	1.0590289877257049	0.19958179259421732	-0.7491748805813634	0.5123418096699969	-0.06677467342753854	0.4694274827391026	1.473559433546599	1.472680024755832	1.2259044840239703	0.8834940577511147	0.5413241830997066	0.32029409848423085	0.797445765037771	-0.42460533581370324	-1.1310858117697304	0.4149690381172895	0.2866135420610644	0.629414777713266	1.6200844841323605	-0.2551582213166667	0.5046208713565674	1.4713166909194266	0.0	0.891632923632669	0.39159756398270545	-0.20423247556079108	-0.5722305901289275
-0.8838444425099915	-1.1228051210165813	0.9286606146435432	0.6480823504313148	-0.3203387467063368	0.721228767625432	0.2672162452619959	1.3978842287555124	0.49469677815953256	1.0762657163878944	0.23076254844658428	0.37980925972512064	0.5251319336827635	1.5797985723416534	1.2376858459793538	-0.3297568240961768	1.5542599959261767	-0.543378813466784	-0.14307133852692078	-0.33239487195698936	-0.18328678462716833	0.6164603338171574	-0.7350923437240678	1.0772238240389553	0.39608206999561907	-0.6826223143010043	0.7719360679557561	-0.2638266048001461	0.8338459559977204	1.8383912370062954	1.8938034830453552	1.0309072511729886	1.1529208900145942	0.7662635657427964	0.591993885143263	1.0380492465483522	-0.3552712815783247	-1.210005502032081	0.6064494329317343	0.9076750141859197	0.9755659171922667	1.1881709284464708	-0.4535081277410549	0.9568377640153336	1.8235442555620334	0.0	1.114027242975589	0.6627558216339993	-0.002863788854176984	-0.9124819078890539
-0.8806559707589471	-1.2479077751657084	0.43938223080585537	0.6860598633895337	-0.9687999515659449	0.7590546951439351	0.891971185720115	1.0661524754862766	0.4805397231707464	1.4803431538702891	0.31259602893056615	0.2792225996196486	1.2654522510735104	2.1900700626435405	1.2188827964554103	-0.0713185803594144	1.6035851917043593	-0.7276314975647621	0.49186633230730636	-0.15084126761226888	-0.2737929357631901	0.9889966819941659	-0.9398112234759821	0.9809286523870043	0.5792311514426974	-0.6645815856213686	0.6179222130813858	-0.6277383083632229	1.2554773186478576	2.036152672034414	2.1217141833360387	0.6890579927913206	1.1141520964887668	1.0054836016474107	1.0256915235911028	1.2239609927044064	-0.1787087941777246	-0.842234426973351	0.8047617420770617	1.4419656550406246	1.1871490384969927	0.6810555474960817	-0.44376935062604944	1.1688581624634973	1.9167709078787665	0.0	1.132189600167036	0.7833419259080215	0.2745417117826523	-1.1270388699496432
-0.3277534806928604	-0.5224516813642549	0.05893787405393149	0.6706068448977784	-1.3116812498496773	0.7186493782561251	1.3004841351015461	0.6503531819308209	0.60874186055586	1.3994046385480878	0.6389179781294643	0.3834451571414697	1.972535809878753	2.1943251923480864	1.0899053095006408	0.5091885481834012	1.517474023617609	-0.6168854540605003	1.4791837089677882	0.09743764845515868	-0.32436523181879906	1.2024037850760743	-1.0655159796790015	0.8949390055653498	0.8180610615092457	-0.7248117932094925	0.18089362954258983	-0.9001270372186935	1.5385356028206776	2.047592017150762	2.155098595698722	0.45129925976902063	0.708412184488317	1.2075135509745851	1.5749119321474232	1.4410586751623522	0.0547828697938622	-0.18472274694461263	0.9450142585652488	1.7165752691704341	1.3067045592963524	0.47402128177726705	-0.13411322082127036	1.0558307187627067	1.729201193894946	0.0	0.9936659126311416	0.8380208442055692	0.49881645148886683	-1.048955478292822
0.7348560673438135	0.8141866626818808	-0.009284783722319964	0.5981959708868827	-1.107968238543625	0.5796946135393339	1.394049169458454	0.26135521002829565	0.9830697409487968	1.0342343766271593	1.0110204870435562	0.586718877781455	2.441761139090947	1.6720713207694384	0.8831784094839007	1.221440318016231	1.3672074494460353	-0.13598797986918654	2.3250631271959565	0.44729260411381205	-0.22867490045644617	1.183434088838938	-1.0673342795239187	0.909221709222745	1.2054193089336613	-0.7968048596464175	-0.23292325242979706	-0.8090275766917056	1.5731195726595848	1.9145354020402867	2.0498969547817634	0.5329052469001708	0.09445507877233443	1.3211783147065017	2.0597852444796123	1.7275807888344796	0.3048723993065284	0.48042823428639175	0.9946221815695331	1.7312534270893236	1.4365648557543678	0.722189571325241	0.4374158820430822	0.7649609114074258	1.313679019671841	0.0	0.8069351484500585	0.9858028484884545	0.6209964491062958	-0.6930726033894556
1.9427113670156417	2.1781130361654544	0.2639280671413212	0.45710800709437777	-0.40951266163020195	0.3716490510092435	1.2547135597729748	-0.05588017855735775	1.5442299937789634	0.7191669314304024	1.215658987286718	0.7406301615065457	2.512489155347355	0.9408163126053534	0.651001293820288	1.7770235423962302	1.1681089696399907	0.6251152615248786	2.5120799477546876	0.8381735728472208	0.06942880161042182	0.9992980494628764	-0.9368032564144094	1.0158200207833885	1.7212634521182892	-0.7631090290661939	-0.35234398642752573	-0.2756982071313134	1.4035547707933143	1.6873964515885362	1.8461746125499985	0.9679575230563644	-0.43473575646614804	1.3040616975304349	2.2629049839419197	1.9932509001706842	0.5149847615590698	0.8774266314948591	0.9809658880042753	1.622754379125799	1.6662381972306899	1.280707768859329	1.090077307833503	0.5503118858376355	0.7567946672287765	0.0	0.6589900028535415	1.309940401905082	0.6699404672366357	-0.27369445619183713
2.7343272415463784	2.9859089754124595	0.7197615379561252	0.23387266687353747	0.420239846190426	0.1937208514839057	1.0297525316008893	-0.35724363084405075	2.0738474397671687	0.6597031351079724	1.188554346912324	0.7370461700774275	2.141334442971958	0.29750918467200504	0.4430580086065853	1.9311086639508994	0.8949797883964655	1.4304205208540863	1.8234415858909736	1.1082187206515506	0.4714299457270169	0.7524482098199161	-0.7045976323805009	1.1086816084336557	2.164135458647444	-0.5431091620201636	-0.11252428293547215	0.4870659263571088	1.17020308672844	1.387177908515121	1.530688182129221	1.5557427622701006	-0.6333342477408792	1.136855034029145	2.0741221436284056	2.036514614395073	0.5831657288705064	0.8645983210208735	0.9686927515080036	1.5266738725977393	1.993435435776921	1.8105652224081032	1.565762186476397	0.5620272512337832	0.16130675722501153	0.0	0.5628635331656583	1.7132044282177268	0.6770901284433086	-0.07981969854871432
2.635343076280285	2.988631596180558	1.1000442852039851	-0.07039768208811392	0.8909759334661713	0.16802380414023302	0.7866122720423235	-0.7562298151305523	2.3060273614330766	0.7850517818027809	1.0397455246874512	0.5598624204147952	1.4359624639433595	-0.18004040246761602	0.2805660256201181	1.5963512421017436	0.5397623494892754	1.9961184643903647	0.4930736212092087	1.0822538753923547	0.7350107030988232	0.46031535609099206	-0.42267660054764117	1.0461202500882356	2.2246131025150406	-0.16659100854031697	0.3186054065009852	1.0665118631202721	0.9676317398906511	1.008513787886457	1.0572681630351393	1.9456569977217464	-0.46307142728706396	0.8306137025691629	1.5804807732946895	1.6580771349579233	0.3842926179857327	0.49165020917752766	0.9941160114027712	1.441963948083218	2.28984932454518	1.9845366258596024	1.6461055616852212	0.717739214281603	-0.361123004088044	0.0	0.4694676096021712	1.9474446478120147	0.6037008886481171	-0.2841799468844858
1.540043671611689	2.377651210350561	1.1902597750804977	-0.42500149382566293	0.6707075847404739	0.3391787832822083	0.4588121581853	-1.320505155474654	2.0772358342936212	0.8100879216941733	0.9241625205088417	0.27498843071072726	0.6089910752197236	-0.6273824785781934	0.1443225720321558	0.8683313409301552	0.15191258799147223	2.1176114182671806	-0.9213513443610843	0.6993202017502071	0.62480393680475	0.02776804120470584	-0.14245683216901978	0.7367540176182681	1.6692606614776264	0.2173205351471919	0.6612605853541965	1.0859113640785079	0.7391122640558311	0.5508063927023428	0.4006951754106309	1.8233549106008458	-0.12081689287524744	0.41768894610039453	1.026539877244731	0.7983895031568452	-0.1448066634966642	-0.04102440738824046	1.0054004492001947	1.2089890046824747	2.3445014017512626	1.6573468078782991	1.2597337129693247	0.7621952545553954	-0.7202655081652318	0.0	0.3273439689536655	1.7688338234770384	0.34676531619131173	-0.8153481664093646
-0.18882098947377443	1.6035964277569104	0.9343721446705672	-0.7695126751039126	-0.2094791594891723	0.5959425218373915	-0.07179842604519743	-1.9801241291239116	1.4179852519429508	0.4493242220862177	0.8712033119654322	-0.030008405474585567	-0.13640652412042534	-1.203630855734352	-0.011679615069078145	-0.03836570299087451	-0.18019173272447353	1.75647019797914	-1.8612700147734427	0.08693475506507424	0.10565880002111688	-0.6560035479264397	0.09564648241775058	0.1974305750466479	0.5153369322716396	0.4087733084888188	0.7017770219559281	0.4383902738016962	0.3090052232266413	0.04112290926735638	-0.40057224243320866	1.09307069135477	0.09192023428247927	-0.0663487521763664	0.6589922347971542	-0.3933539641900144	-0.9120407751878753	-0.49244677395546044	0.8658477152461825	0.6321559616241458	1.9726816262965796	0.9077164485699298	0.5188678243499648	0.47276174514913993	-0.9053162267827389	0.0	0.13847459344260682	1.113182262237582	-0.1662231846894445	-1.3848268829937
-1.8811175005459728	1.0472104798095587	0.4532869045091831	-1.0333403605728628	-1.3665975205280878	0.6979090279650304	-0.8234947496431514	-2.524741833013691	0.528668428376582	-0.37305666764738066	0.7259842336797948	-0.30986251888236355	-0.7186269197464021	-1.8834599418849929	-0.22600263544529026	-0.8926009865477762	-0.39397559051085257	1.0430033552138664	-2.076611563677521	-0.48222779007162214	-0.5757053312953682	-1.569647139123147	0.2611324131542869	-0.44835979292136846	-0.9282336251587262	0.26927503958838495	0.41290407140238966	-0.6322955843769914	-0.45416712850278235	-0.4750311903383961	-1.2416248488584956	-0.054175948306683396	-0.025858578261629732	-0.5906362431334019	0.5568199585173504	-1.6075020987047985	-1.654100491339259	-0.695175168861147	0.43849540900358935	-0.33367741543133667	1.1331143917287645	-0.044539131626879	-0.33677973270161704	-0.15032869788419786	-1.0246022113066304	0.0	-0.036003200975747426	0.1630667328955279	-0.8653294969972688	-1.6568152214202885
-2.9000031817592613	0.7779317630141394	-0.042779736254265996	-1.1654754651377954	-2.2868443185554423	0.4218345255942465	-1.6234289230349859	-2.711237825075357	-0.3402761958842321	-1.4557258644531403	0.26797493858236265	-0.5801830927712485	-1.203203275319489	-2.4112624612242244	-0.49618677142660544	-1.5270766643778504	-0.5064678785642072	0.20117991338039445	-1.7273512376785563	-0.737288631784381	-1.0101060799192418	-2.4858334436897587	0.33359832353269026	-1.0263938328390376	-2.1935251076296827	-0.18603523815232292	-0.048489648559614455	-1.6581927303173052	-1.4677563608473763	-0.96355199368238	-1.9842253140303698	-1.231552932448104	-0.43326141059898937	-1.115583483279801	0.569081039814426	-2.5125189904194065	-2.0433211865473853	-0.613449653729325	-0.2940417536703468	-1.4746144031879138	-0.018563363935886295	-0.9674678746779671	-1.057430524148877	-0.8631418101801877	-1.2650976022931895	0.0	-0.1251645902819905	-0.7490127555959013	-1.5105112798177867	-1.4503031592280453
-2.9645218805375957	0.564315590704079	-0.3900119975738965	-1.1558930367360383	-2.6116031594435687	-0.2580420497964776	-2.1675384346669873	-2.420709831749952	-1.0213682907334214	-2.425950730517041	-0.5745622289728534	-0.8762429447147211	-1.7118896899584075	-2.4694137321704854	-0.769964815812247	-1.8673003836684736	-0.6049216217106805	-0.5542559419456405	-1.2274211412954297	-0.5717425174685395	-0.8884528700422019	-3.0506084415868835	0.31430610710637824	-1.3878677193977205	-2.884684120153559	-0.7727396046959208	-0.4492702515531368	-2.2022313788190147	-2.4082825806993	-1.4166483888658454	-2.5003247457230233	-2.055011996572088	-0.8686021434779484	-1.5707026299051157	0.41551517448095465	-2.901280754254311	-1.8731196996805377	-0.3266776830000568	-1.1617896999527024	-2.386771563923798	-1.1809675912562252	-1.7047612970060415	-1.4954398871037113	-1.3494737441702254	-1.7601333536242059	0.0	-0.11316828270603436	-1.339961657100996	-1.7969402410290243	-0.8410442115073979
-2.2637910999464226	0.11310450394222302	-0.5647694057578123	-1.0343087072507215	-2.305285370744164	-1.0919745241174905	-2.207868731030503	-1.7560471255593988	-1.4900041730702949	-2.935781630782371	-1.5871352455743086	-1.1851991234379622	-2.2752425635238906	-1.9387864222853533	-0.9701821043157189	-1.920584229184817	-0.7738395678537895	-1.0912073084694434	-0.9522804827367853	-0.11641747715978926	-0.22933890517254196	-2.9822520348906907	0.2429991884078642	-1.4666478828751168	-2.8669264091652	-1.2143483500652819	-0.6173125787776412	-2.083605581343089	-2.8810525696644387	-1.8296231103937592	-2.7037452951594743	-2.3318575578376866	-1.021827790262597	-1.853857986557285	-0.1079266649128959	-2.762944792577633	-1.2048999875820068	0.034021459247958165	-1.8586586977475987	-2.7003197100848064	-2.0425408429782093	-2.187173451106721	-1.6504600388979902	-1.4529517931640374	-2.440608221779243	0.0	-0.0660888299577039	-1.5402145557271372	-1.5407074959838112	-0.1003418074916436
-1.3017788975762894	-0.6527128228703116	-0.6736018868035981	-0.8475176542543583	-1.610328916999948	-1.663226485737111	-1.7383730337838263	-1.0001352437674789	-1.8208768357598417	-2.823887070108115	-2.3393032671327685	-1.4099344204273332	-2.7449492022871147	-1.0449997453844027	-1.03853908664185	-1.7535618453335777	-1.0146713139127108	-1.3760964829737705	-1.011358948564266	0.32891764489777114	0.6013446245168221	-2.2596806588062512	0.20041258211848348	-1.2954461415175342	-2.3018939630565245	-1.2753289577257436	-0.5265326570102766	-1.439641201406342	-2.6843873125841475	-2.156781665247072	-2.5655680229346234	-2.129701621847326	-0.7421978000695648	-1.8721798930697306	-0.9572642775327186	-2.250159907156296	-0.36486690447239156	0.3489514809297978	-2.1022054096742955	-2.31743512633203	-2.427731089479844	-2.3959316302316975	-1.627058761600301	-1.2839741348528666	-2.993761782095864	0.0	-0.09448376451736873	-1.507652507926121	-0.8186004249405796	0.4815141538117411
-0.5792036015638539	-1.4913084143225508	-0.8499382198913078	-0.6320767752180555	-0.8436488187507161	-1.6372711415239107	-1.0365898114851442	-0.44744377536165786	-2.084767007662748	-2.1627396827055323	-2.4419815392987125	-1.4038428199837465	-2.852214626333131	-0.25769852932636866	-0.9683097923409388	-1.4722591109895948	-1.2274007724018186	-1.4449819866216154	-1.2256382347892798	0.4675901570741399	1.1138078055016547	-1.1650238907834856	0.2816613924161192	-0.9825643567337318	-1.5189833707428673	-0.8777221803803251	-0.28908452910499544	-0.599509160239528	-1.9745556138559055	-2.2952905559487924	-2.120392439417479	-1.693577451061994	-0.13891060675547268	-1.6091029018125955	-1.8285823572681432	-1.5762917785955464	0.2302384523827628	0.5417199758316377	-1.8075702020615434	-1.4973345785411083	-2.369918603832382	-2.332379011566375	-1.536619240985934	-1.1094164111787408	-3.0054996914394754	0.0	-0.27388396569882506	-1.4834634758734215	0.0489592649745608	0.765413826858652
-0.31511156045602884	-1.9954524841703056	-1.1349770112600635	-0.40226773904040797	-0.19047489059294256	-0.9907080644038091	-0.5126673511289491	-0.21517600533854597	-2.269010809041928	-1.1943871998986755	-1.8212984654674425	-1.0638747225504643	-2.3931762390464	0.007708025094923509	-0.8024224360682372	-1.195113150112375	-1.2779404721774528	-1.3649150140264328	-1.2994150254596066	0.17792978632914266	1.0198722874780364	-0.13912058191885984	0.5477894251834705	-0.6661065953368366	-0.8151677918123267	-0.1349196038307476	-0.07030228259006731	0.135791445183727	-1.1898047407767454	-2.1340512655936856	-1.4660044973236703	-1.274640674859274	0.4950470141693835	-1.168157565664623	-2.3287367157595993	-0.9119657526569249	0.3222638218836844	0.5818718888030862	-1.1549094028308762	-0.7150324598932712	-2.0694911430564384	-2.0236868548556037	-1.4073031842202455	-1.1059760969183847	-2.2324159771465104	0.0	-0.579101334996399	-1.5962315190170142	0.6805461890525528	0.8183368603448922
-0.3740032230720278	-1.8893068972418814	-1.4331096634414104	-0.16064256836108573	0.36390168735410144	-0.05259860501024394	-0.45447365158797315	-0.16464501589524935	-2.282473803472172	-0.21615317787844932	-0.8065304213125217	-0.42101054854696635	-1.415819138439906	-0.31932588269705636	-0.5977346349990786	-1.0061283095464446	-1.1051698725222403	-1.2116602236867067	-1.0446280740687204	-0.41835891252896606	0.4359235612509025	0.46295079973293796	0.9842583129496196	-0.4643830210411311	-0.3122238999741776	0.7169286092570641	0.01848234696023938	0.6611672869557731	-0.7624070411067252	-1.650548851783475	-0.7475602781084196	-0.9848942569417704	0.8833134265801428	-0.7454861295483551	-2.224340794787072	-0.3365612640197543	-0.021017216876001676	0.47989416256986644	-0.4895029115954911	-0.37374595537847566	-1.7643285187072193	-1.5484273994886324	-1.159208074723122	-1.1751224668588558	-0.8288872929374633	0.0	-0.8821249801490003	-1.7579072825412436	0.8708214438236127	0.8300553157335961
-0.42321655802607294	-1.2461935613038688	-1.5783138840603608	0.08086800936845057	0.937913962084177	0.6882768738322684	-0.8383287032755072	0.004654187935564296	-2.039527085913843	0.520387871740837	0.05182670997124185	0.3398163261299904	-0.2605818928931768	-0.8964217622135534	-0.38169652547557986	-0.9003098199096088	-0.7831285367684652	-1.0634724451068105	-0.49590524468511926	-1.0296646921831023	-0.1853873660826916	0.5586192796496673	1.49606042506013	-0.43578211530112737	0.04939099187683067	1.4474930272343158	-0.013074189024919362	1.0816994147697003	-0.8135473944407599	-0.983630829396956	-0.11732838152788944	-0.7665856677950866	0.9514102221104885	-0.5283465329102947	-1.6026565920452005	0.14512588529811973	-0.4334859432493688	0.2878125546970146	-0.1063905738387208	-0.5572259062223247	-1.5916695789815574	-1.0405978125636444	-0.6615299323987723	-0.9822234543140846	0.6540266651724305	0.0	-1.0210564750433184	-1.7281355384049149	0.7214696122936455	0.9629796493388659
-0.19648459505669136	-0.46020326671937517	-1.4640947724255426	0.29178810940794764	1.5894181792066444	0.8889025404996966	-1.337638183647366	0.5433552158270543	-1.5566108616429994	0.8692795534210662	0.3277973187284275	0.9554175749560356	0.6023609763411761	-1.1874411537069858	-0.13464109263648408	-0.7628091867532084	-0.4817219749504216	-0.9925722713837969	0.14927293457076224	-1.3618923362469493	-0.35647979171469696	0.3476773193541032	1.9457242518744973	-0.5571974488914003	0.3972249925117365	1.9404310000553855	-0.04633848013425905	1.5784077761375417	-1.057208944005115	-0.40561083372518797	0.3208966880647246	-0.48250983366343675	0.8672246313997477	-0.5773273205383723	-0.8286028213304532	0.5527564879941831	-0.46427017719169783	0.09502216601537093	-0.0593980851196312	-0.9891645841528756	-1.5223789546777948	-0.6472541834440333	0.16138426225578842	-0.214242458134472	1.5469608971544664	0.0	-0.8984925873289322	-1.3007970009367822	0.5681189001084409	1.2429617889121864
0.31870154081614105	0.015387408518655615	-1.1375694992232466	0.4401213630426766	2.220699035885977	0.5587560629858827	-1.52942220422721	1.46278067679004	-0.9838672551749316	0.8126353964935512	-0.0016726264973914722	1.2156415682210813	0.8494645850807074	-0.8281841657758029	0.18679044477685697	-0.42156950580297703	-0.3460685515973451	-1.0419099354375858	0.6961334838463907	-1.2794376115829025	0.11427179785260608	0.1465960973606564	2.2102975793102835	-0.7291032763171503	0.7872307692646301	2.21399311475401	0.05859383420225694	2.226209873600893	-1.0005947667021542	-0.17998968140768373	0.551733027564257	-0.052146978271338594	0.9077023438849551	-0.7772503529476285	-0.3161471976874987	0.8900915530272044	0.15059239771434857	-0.0017193407077581374	-0.1300383216941347	-1.230283194170488	-1.4012876211805945	-0.45739339336704055	1.239096046192755	1.1254090186809442	1.4692674849914071	0.0	-0.5461190561210104	-0.47815816145759993	0.7424076127706858	1.5575380459601802
0.8868955800157571	-0.022723564495046485	-0.7798932568926678	0.527278232903551	2.624900444988691	0.01883279328111962	-1.1638260355097927	2.497571155083281	-0.5406067469465866	0.45368255408484504	-0.5422739269283418	1.069194405113716	0.5087404132513011	0.11351000744433347	0.6001358342083482	0.2322171175138753	-0.3821277497690972	-1.1971150456034643	1.0829099047614226	-0.8701801530361417	0.9893840257548709	0.16573441045693832	2.22136122270348	-0.8119309241026637	1.138361977586852	2.346663621763736	0.3463474663113109	2.8904709161395017	-0.31345990791532946	-0.38287980546809836	0.6399605317223253	0.46680793188910974	1.2444744265595602	-0.9059444491243254	-0.26068357641870543	1.1377152664142205	1.322452493496613	0.04346979712788213	0.010951005639553946	-0.9819707713794039	-1.0624380361941799	-0.4507682348108714	2.337806973374358	2.612940537055991	0.5973384999272993	0.0	-0.11290122165247402	0.4926326111055881	1.3256332009612664	1.7462656240224335
1.2028760788173098	-0.39463676500017314	-0.5785068046110957	0.6127286398522829	2.6312510186042672	-0.3581276537710528	-0.3194380239704338	3.2495708666677805	-0.39304887340624106	-0.02297563828266479	-0.7521309256127106	0.637040464283039	-0.05788378609647727	1.1688395894450223	1.0577588208517128	1.1232572709607032	-0.4396761004789511	-1.3790490380777243	1.3757928965317623	-0.3869264424902113	1.7578600914673894	0.38012356166016126	1.9688551901856914	-0.6868446292721613	1.2820088676528634	2.3685451118712453	0.6927624953231357	3.2730654995751935	0.8948566975425163	-0.8158301020676997	0.6705871890596027	0.907072915814098	1.7991053901682732	-0.7883718275586928	-0.5122776607496703	1.271894021433492	2.645337520156386	0.17197654643527502	0.5516879677062977	-0.2912783637612506	-0.4467408115895251	-0.5076442399008242	3.1364244396434815	3.594090229936065	-0.41077335853926417	0.0	0.217013363239345	1.2475955330805273	2.0637784544889937	1.7080569919182689
1.1080602134256854	-0.6779555903294039	-0.5815554143763993	0.8002555537919457	2.2325654407947546	-0.432973402958805	0.6531827848162091	3.42020271018733	-0.5555123306609804	-0.425998837629381	-0.31867434673267697	0.12771477658954394	-0.396694886918417	1.775032807457651	1.4495954871146866	1.9647582484308237	-0.3155528807222587	-1.4737605995078094	1.6454107840914174	-0.10849755608917805	1.9711744343600393	0.5727400800513821	1.4808324841521565	-0.31732225923290175	1.0853007853166923	2.207156258678189	0.8348903348397143	3.0818580073721975	2.0988432357835975	-1.0956993935724662	0.6756921720384317	1.1055004860265076	2.272165102949328	-0.4334325787155878	-0.6808214613270066	1.286102073309358	3.602538748349577	0.22240484601811072	1.371105097835882	0.48106259227630516	0.34540634140961696	-0.47880704126631485	3.364128241009449	3.5609846826013394	-0.8191050182334744	0.0	0.32639151668660843	1.5111860052966786	2.50978271148811	1.4523199426191593
0.6961002062545353	-0.5225601608939545	-0.6460006244384848	1.1814723558595221	1.5986427485574481	-0.39326014161216655	1.353470594821724	2.980374656013857	-0.8817274618231192	-0.64414899083565	0.6139390550095839	-0.2854951115516165	-0.2691528894925969	1.6494036012196138	1.652167291097437	2.375287272202607	0.09112065513256996	-1.3886369708895372	1.8415821660539822	-0.2009626943682357	1.5302988656755092	0.5079857948365146	0.8092961812570548	0.2215713089192384	0.5592888846635057	1.7393924394743412	0.5124913261103772	2.220328472711233	2.679783183550496	-0.8899057118145846	0.6060840307725811	1.0180017857172219	2.331373492945358	-0.049124230208004216	-0.4095525703247171	1.1975232374910179	3.8178831600949117	0.013154838289209863	2.0814438539060536	0.905443196122571	1.0908852920620478	-0.27162088847375776	2.931182978619087	2.468425264939951	-0.29712279372130895	0.0	0.2256249533144725	1.2432687796039972	2.306571772035608	1.073782697586591
0.24460767799113342	0.0866497734242832	-0.5279932916470476	1.7652010915900542	0.9710383435710672	-0.5774142933024979	1.5654328911660818	2.1722075123358637	-1.1521079847966231	-0.6958761901013492	1.5261180959913587	-0.5426786010730497	0.1905861436218323	0.9731834461340216	1.5958720982664003	2.0951442274080243	0.6849513323597194	-1.0998072185331622	1.7873190238601466	-0.6473628453960091	0.7349153492437333	0.10881021660102437	0.03976214227193162	0.7693822106397081	-0.12296723636174366	0.9203786474737637	-0.3440027581027676	0.8812690780178323	2.331269802942456	-0.15185879166528435	0.37949625977407764	0.7542560108776794	1.8346754766265685	0.09063141058649735	0.363289783124648	1.0384336946501485	3.2143102077915984	-0.5277000374481648	2.2669514443336527	0.7715914450912702	1.543652217900848	0.10369098351570584	1.9835977122453856	0.7758542165379771	0.8432677535065395	0.0	0.038300677752011104	0.6403763274489844	1.4275278048160895	0.687868709745109
0.030949303286449518	0.8082106853973845	-0.05990567704988974	2.4393015892881333	0.5225527317555411	-1.1595057507006241	1.35468686683123	1.3516618515733985	-1.198970481268807	-0.6982619766626401	1.8629093871024711	-0.6843649658483119	0.5830476000011807	0.2595561901312471	1.3084413119839358	1.173595155672832	1.2160878321864557	-0.6585327049402993	1.3170407501523365	-1.2684769691378066	0.07409706694224276	-0.4812449163063028	-0.6906800397149259	1.155666121775868	-0.7113289167777512	-0.10837177677439494	-1.4944808584942282	-0.5160463770962506	1.2659237917898798	0.8105194060288476	-0.022681364139636617	0.50947936097949	0.9390649534067338	-0.15318843902804719	1.3328370216863186	0.8442114277879117	2.0136444645220166	-1.268916375197051	1.7651952803205941	0.22363121832754046	1.5429458545112835	0.5543317252731517	0.8485012610084075	-0.8133403986611724	1.834550883947031	0.0	-0.07539767633342784	0.0071039904500134485	0.21632649845670113	0.3807231993122532
0.1617594986441086	1.1800791728185565	0.7100588373402749	2.9983130995008906	0.28181426757636374	-1.9402923965362378	0.9816638557311879	0.7836423826367651	-0.989023673090729	-0.7618044644513	1.4054353062579263	-0.7698368336165655	0.544469407153245	-0.0008120487026251745	0.9060998696554825	-0.006584103257241998	1.4354304447181852	-0.1539118830835265	0.4606910889069742	-1.8097931801852438	-0.08909040208316359	-0.982776503659134	-1.2041875679771998	1.285739748099756	-1.0124528296119704	-1.030117824024742	-2.4395365954326915	-1.5166512087939445	0.07944995078273845	1.50156293300426	-0.48657517699898495	0.44167517842023224	0.021385329430323063	-0.6560850786424857	2.001434501099141	0.6470291147708538	0.6079567535719658	-1.8983433663578024	0.7988512839932633	-0.3459715819600511	1.0802982263682734	0.9711417726806207	-0.10697496063733238	-1.7404542036133315	1.9580822826757747	0.0	-0.009163149452605268	-0.4058755803090828	-0.8017107557718167	0.1992406192833949
0.524552689258088	0.9459718160427966	1.518986278536706	3.230754085959427	0.16305290806459413	-2.4224099239309833	0.7107852016367884	0.521585319770482	-0.6149938630452956	-0.8796102871240766	0.42300839550179226	-0.7987588658773868	0.029049362914629066	0.3285372155595472	0.5359176748865904	-0.9093142232439103	1.2562203344129572	0.33755944054485265	-0.47870826843170117	-2.04617092633602	0.2717422862213107	-1.144377227036468	-1.3452120586284921	1.1854937578884888	-0.9889916700988931	-1.505437915821034	-2.6517244597798	-1.8477668755811827	-0.630825486890663	1.548075386586564	-0.7945985905756668	0.5767051992237906	-0.5392301514139435	-1.075305935608784	1.9901681809615586	0.47328188747998784	-0.6091944365999871	-2.0725207566625947	-0.14029151080996113	-0.5645939674194745	0.3029456195529477	1.289808732378679	-0.634277690022996	-1.8573956500858346	1.035283392296963	0.0	0.23645874965021116	-0.49702554128402493	-1.2176308441080388	0.16382754049013862
0.878976276845488	0.24209583937627946	2.0363265777757213	3.019195968497072	0.05818200115059345	-2.1388917857567873	0.6542974659581621	0.43362478405281063	-0.21128546552332758	-0.9002314451385879	-0.497548412761898	-0.7017490046436722	-0.6312872376969959	0.9461595740841288	0.30178249981613914	-1.1377216925113083	0.8066546021463168	0.7763458522306276	-1.044225714670186	-1.860702334583133	0.8630654597716296	-0.8751947478585184	-1.0737376546740665	0.9745666767115793	-0.7642726555366853	-1.3818979689558484	-1.879848563388223	-1.5462300943305753	-0.6263694035777224	0.951003262152078	-0.7544551768954606	0.7996406430558974	-0.5794627491326487	-1.0547966578811354	1.2857274362205775	0.33693786307560764	-1.370161874322009	-1.615093060030322	-0.58789555017996	-0.32245929878772545	-0.5396298491234184	1.5045690558315807	-0.699718487822109	-1.4191137400023226	-0.42888485591583114	0.0	0.5621920633688461	-0.3075465773819809	-0.9610027912624453	0.2701192915571988
1.0131309408751856	-0.48515290558452	2.0577764591879273	2.393261158050357	-0.08964546417852876	-1.0072424576162542	0.7462780626798842	0.33326339160671564	0.14239245520953858	-0.6233051416373633	-0.8318520686625318	-0.408053966204942	-0.9376873913843469	1.3273772161495518	0.2144490748252063	-0.6611730078975657	0.33456125724060165	1.143380503325824	-0.8911492115514786	-1.2755920793038555	1.2771352052932108	-0.271515057793276	-0.5256269917318881	0.7813419058120357	-0.53221850398196	-0.8176361680358063	-0.3462958609403341	-0.9251641424449517	-0.12447449976799817	0.10146459288173958	-0.3482135037346087	0.9300714474082145	-0.2364572635744002	-0.46085426495893156	0.25895376965001443	0.22731420075747166	-1.586492140542711	-0.6388147819226742	-0.3930565286199989	0.17296984934075557	-1.1819775007116433	1.6310599987864929	-0.47114101538191916	-0.8467685751505021	-1.5557758273284388	0.0	0.824945849824471	0.04586694735775079	-0.31609265577459855	0.46826064864493033
0.8588809509230872	-0.7709504626953159	1.6139333801107822	1.5025371920655826	-0.27954063487528025	0.5538236880020985	0.8383637478330156	0.11010369078023222	0.4628803093973688	0.03637321905995662	-0.45443596228240307	0.06572222480423584	-0.5620119818162723	1.0830839715888327	0.19036899516752195	0.17126478603684667	0.031670013467984724	1.4056932778550835	-0.032239174833110534	-0.4342400545964665	1.232041324784666	0.45850527476345465	0.020271537564678598	0.6529334946121724	-0.43023110091555955	-0.21554120335114418	1.3064051400199326	-0.3959319222856813	0.4139844565319197	-0.463390814237803	0.2121012214794409	0.8260041614682837	0.1460715482065635	0.5109444378119408	-0.5607675914615589	0.10188352225147615	-1.3406827607773921	0.49637069426691066	0.19336221895393602	0.559041690522403	-1.43296796046848	1.6545841858724897	-0.2068526955681974	-0.4510996564493556	-1.6546966010948392	0.0	0.9019955186995033	0.43158386936505455	0.26362235333091494	0.6453253004370383
0.502629748363122	-0.43181612627766125	0.9254066546247451	0.5276819390572156	-0.49443808627325264	1.8477901254308398	0.8255257765859563	-0.22499160702797943	0.8268534764111535	0.9370444423282024	0.28943486629812093	0.5826674588794901	0.42226162403292866	0.216345563257125	0.0967229476345543	0.8461548601733827	-0.0962301234464214	1.5052230015130559	1.1127766222476354	0.45311114394183977	0.6947773322073791	1.1065506946470298	0.2733423120165068	0.5205083303984551	-0.4546106865603117	0.013215974569492061	2.323927537416234	-0.24146193923690282	0.6311142206683586	-0.4099291077374139	0.5847127184925852	0.45079648206928036	0.22369534209101763	1.436737668449075	-0.811485211986945	-0.10120937990570551	-0.8420668949025697	1.3732309599431713	0.6845546844284457	0.5747454416774985	-1.2426646170500761	1.5107671422682567	-0.11182527031909904	-0.30174649164212897	-0.6625659120107128	0.0	0.730753836920697	0.7238012534272984	0.41629037849061457	0.6493089671847644
0.1057150088357435	0.3254385791375875	0.24844940979941985	-0.4105242503487461	-0.7310946002138242	2.323940321791689	0.7059092108060198	-0.5894030402578715	1.2871989797427392	1.750225741855092	0.819324311854453	0.9450700860793151	1.5731968776536303	-0.8898143735400138	-0.18167198068760027	0.9955774044309436	-0.21937012471935388	1.3923560629040257	1.9208978825823928	1.18139010145862	-0.15999537597823515	1.5417281846019562	0.09280813533167637	0.24729105594706066	-0.47158700979907603	-0.28647601182373394	2.24423484658274	-0.46693225126520616	0.49494519082805394	0.17132213436110258	0.5079721060640807	-0.12796775636614552	-0.1592040897658954	1.9139664008923214	-0.5152891546075732	-0.4279342361214156	-0.359788617810152	1.7396877747568746	0.6664930839968267	0.2315299300519387	-0.7223881823980998	1.1204303185973525	-0.24212020637052184	-0.2935907047057217	0.8283494935016685	0.0	0.3144641812680342	0.805466312851778	0.04910273686683963	0.36435848690164757
-0.19657622348757994	1.0460734813767683	-0.269152071863879	-1.2828134858254023	-0.9799998141515085	1.9132869560466712	0.5464909699762379	-0.9114949247774202	1.8045480749279386	2.147960585444356	0.7020722637366785	1.0114927331781602	2.349420997317635	-1.7304849967255964	-0.6840519179757035	0.6042935159443807	-0.5407705705599365	1.0827030460739677	1.9133409045960277	1.6178585282559257	-1.0863620855312548	1.7259722088979306	-0.4232693159927688	-0.26680076573604855	-0.3179891024741239	-0.8993930974171369	1.1602940387317076	-0.813947994632929	0.25111307482785233	0.8270481287605225	-0.015417665196333925	-0.7893350536438266	-0.9020629180052684	1.799077346872201	-0.046923058366882445	-0.8679157606003257	-0.13572946359437865	1.624548775280347	0.04775305294683478	-0.21404711131952064	-0.10468327048089827	0.45871887298943104	-0.5070154275554007	-0.309394758652729	1.9631547492538566	0.0	-0.291418220942125	0.595842866018104	-0.6573310318710934	-0.20237638578831565
-0.35019662643226157	1.3112813691769605	-0.6203547333376179	-2.1045082093412426	-1.1773082436974596	1.0466238932990173	0.40487326400127926	-1.1731939194877792	2.2427298980641623	2.016307867090351	-0.07144770094562869	0.7884257998325962	2.427062664595852	-1.995737967571236	-1.346499230327024	-0.014024296150417982	-1.1217824771254703	0.6857885669291445	1.0348064547933187	1.7411732470353163	-1.885634083560649	1.6876271660286424	-0.9880518218473765	-0.9889489835873245	0.07135339579724337	-1.365420066812247	-0.32549500601101444	-0.9325265578021172	0.16872975782493865	1.0473383300270587	-0.6941244808466456	-1.4136167325615459	-1.725260818288649	1.2800921798458473	0.12324682222984383	-1.337996911176784	-0.2917816591054982	1.2787639492711982	-0.905015151911569	-0.4548884050291481	0.3497199702483608	-0.3895455927312015	-0.7577310722370721	-0.32576373028494515	2.1641437646643844	0.0	-0.9904228416735056	0.11112211541227497	-1.39185416082306	-0.888126225199548
-0.37184860765276184	0.971201698772742	-0.8537022193903231	-2.8492793009980018	-1.1922371390277455	0.34775687325447924	0.2834512734223734	-1.3873851517634073	2.4323093615884144	1.5389093628605515	-1.090874163222977	0.42737178611001486	1.8554338378294928	-1.7318115291970362	-2.0146259073627792	-0.44484644053874467	-1.8010175901019827	0.36699397771602893	-0.31256893738152686	1.6361144827232528	-2.4409735790741482	1.4902034198312328	-1.2919978587570498	-1.7291537490723339	0.5927079330677157	-1.2752745674275783	-1.4377340380136474	-0.6111325976413251	0.2972324589058249	0.6110537270597355	-1.1173296195772062	-1.9055734403749993	-2.328894668225847	0.7415835853622333	-0.2555948557772432	-1.7092048869539698	-0.7692140198261038	0.9917749993026604	-1.7540167583193595	-0.3497060695389697	0.46441364882404634	-1.2311733744294533	-0.8990858385347212	-0.3859793262943813	1.4570818206966631	0.0	-1.646053889323031	-0.48888379781192676	-1.8945453070148368	-1.4363253412439414
-0.3035977312998587	0.1894289460035722	-0.9615852448692478	-3.3962005412202316	-0.8923493046314893	0.22147249498755306	0.15038107074730941	-1.5474732433537672	2.2623823702928507	1.076694571133072	-1.7981562413384142	0.1256382381011154	0.9679358340820807	-1.2524892117120565	-2.4923895753570764	-0.44490904136873427	-2.2661346597531846	0.25469408113413017	-1.5044108691162557	1.4449374302240583	-2.6872359373787167	1.2140189409347442	-1.1812465387068891	-2.2096890663136013	1.0113345277983081	-0.5457229046313374	-1.655742861877289	0.07479801369406595	0.4284939452723652	-0.2634088990287063	-1.0156300710639727	-2.186251274116922	-2.5356543949385166	0.5167133614464842	-1.0443281563840925	-1.8685262438256593	-1.3436139253018338	0.9120979917451173	-2.163094486933568	-0.008434103711333438	0.22811030216787093	-1.8311752785155861	-0.949078213712939	-0.4933260257403587	0.38534458484657463	0.0	-2.0865656281791143	-0.9337752336126465	-2.066936556148449	-1.6283863947940462
-0.17953938084772608	-0.6980108918736517	-0.8516035434250226	-3.5641665444881796	-0.2582985315257217	0.6211932137011944	-0.0054869366335460025	-1.6087916292126752	1.7455091216633256	0.9171397436970852	-1.839430728763972	9.97809005431136e-05	0.13850412773646406	-0.8832956391885421	-2.6132637237713565	-0.0777376753498694	-2.233272828574367	0.35470945887386507	-2.051159952281881	1.2976285241535308	-2.583058589104372	0.9407349686574086	-0.7333784584918497	-2.1948039564401447	1.093677211456815	0.5111324783580998	-0.9752996126400997	0.7915887116562609	0.2863430784861841	-1.0627026446288705	-0.43975894341592753	-2.1826096801349655	-2.3481487720463874	0.6902252180799985	-1.7960303432087343	-1.780378725408521	-1.727480120347228	0.9873371032881074	-2.075521822293428	0.30602986083749933	-0.20017634214847427	-2.0128852062586535	-1.008845815962027	-0.5489547123849844	-0.39720700691758554	0.0	-2.137132127636459	-0.9738071467200564	-1.9664798690827776	-1.4050151187437705
-0.02725704561577127	-1.386983722755091	-0.435767707807475	-3.225810863251815	0.5406104754979105	1.1413252990747753	-0.14982775962157116	-1.526831292980781	1.02030404769988	1.0701649392597479	-1.2667101779135426	0.023545649606615142	-0.4324232579435525	-0.7294031434045491	-2.3111494248810804	0.3645684297234191	-1.6186820445297811	0.540716615988017	-1.8546345054032782	1.2558275227952276	-2.129242375335689	0.7253569637512672	-0.18577912756065182	-1.6124977160876592	0.7559496679555927	1.3749868240977547	0.14408002776965473	1.142079048082415	-0.21772258868702637	-1.3175961001684702	0.2685877079983812	-1.843655209272358	-1.9120562977123314	1.0732560248771532	-2.036385216549306	-1.5085154215073784	-1.7171252457303605	1.0453074026388023	-1.6954977729233547	0.38028765152694377	-0.5703044713345512	-1.739049253546207	-1.1675570277878022	-0.41192790952596364	-0.5539217846211164	0.0	-1.6885777510181132	-0.543918260978756	-1.7206696391045553	-0.8954916941115042
0.11138253442983004	-1.733661884088606	0.23606647566271236	-2.428730747170277	1.1902606452071427	1.3417261198184787	-0.24004435953870815	-1.3182434261708118	0.29408716662419404	1.2640018738381398	-0.4689418865005873	0.06644657572400571	-0.766036683762078	-0.6279159713004644	-1.6625096510302864	0.5799842731509782	-0.5970899069398666	0.6399893383417784	-1.2123616768957817	1.298310398111453	-1.413952354182858	0.5620934569030336	0.22562860033843132	-0.6054375026389252	0.13272504396173235	1.6373220789206797	1.091348722949065	0.9087087792869755	-0.875110708292103	-0.905914916095031	0.6988370235288189	-1.183649919100232	-1.4265478994114615	1.3504958790850965	-1.5642581534654965	-1.1826421921515302	-1.3013639783875603	0.9373640242905917	-1.3121425366984054	0.20738422485125807	-0.667151491850759	-1.1312295766454403	-1.4124043310864054	-0.03980188937596202	-0.22496539890487888	0.0	-0.7796371514132137	0.15559335147477296	-1.434874684676343	-0.3331582764733683
0.1736649205951754	-1.7507939676394337	0.9235833119581093	-1.4321071982015623	1.3939400608040966	1.053639652939059	-0.2902486350130638	-1.0810795702815519	-0.2411038064686847	1.152442606486457	0.1045746328889384	0.007924514863598358	-0.9915381014980573	-0.3061525461099006	-0.8746536949938859	0.4528885789400371	0.48133870051386957	0.5614136115807589	-0.5854229133188062	1.3514410192703796	-0.6243731776365194	0.3748729987764343	0.4000038122252687	0.5133404261231418	-0.4872362913274871	1.2398604878883472	1.4605874680269182	0.19105842075089352	-1.3111804506791318	-0.11941054390728259	0.6363276524003193	-0.3210297228937798	-1.0560732472953571	1.288897706950237	-0.5855918862095405	-0.9295968165310551	-0.6623650038482322	0.6323078848471914	-1.1045369284515425	-0.013283057847378972	-0.41767285688688555	-0.41771485291431454	-1.6118408116549565	0.4180492588535741	0.15781290821451047	0.0	0.35783859175043087	0.7423220995809505	-1.1494561348799186	0.08537736924907605
0.10168736233601539	-1.5225641920664552	1.296188352904367	-0.6115839356772609	1.056423073023906	0.450768521821743	-0.39179331587760624	-0.939665312234683	-0.4781204225390141	0.5862394629666906	0.23308240690270107	-0.17123987062517596	-1.1935523701340842	0.3778573364010375	-0.21347370711532226	0.09682498487430598	1.256717376766253	0.3725865189737365	-0.2963768799483863	1.3410163319262753	0.014650065030536884	0.05983942426221329	0.38844401647071275	1.3775325841095143	-0.8270378048510431	0.4757753847828867	1.2278451873810465	-0.6527668623607661	-1.2585329826059646	0.5396688069954483	0.18813388156458705	0.527213716075349	-0.8776737819192366	0.8692121654602722	0.3986275499238126	-0.8110909721903476	-0.06358970638508013	0.20394328364224418	-1.0604128151377619	-0.02929458650420756	0.07804767668549979	0.1639681696148259	-1.5907316784883923	0.6769068464764132	0.22868629176340746	0.0	1.3398863461601325	0.8701493623579998	-0.8526605086250604	0.30023379727149274
-0.11495301555447479	-1.134695563586058	1.136544091898138	-0.2704624329382192	0.3609370929481964	-0.13876814937108733	-0.6470533301124364	-0.9454668535887104	-0.4232091453468402	-0.2535090460183224	0.03432429232937614	-0.3840894301576634	-1.3510300556436425	1.2882138678517403	0.10627209181276327	-0.2653007008637457	1.5103378791238578	0.26071865217250595	-0.3576560044721634	1.2310560001671802	0.3498758940889772	-0.4302398837703336	0.29903379143593883	1.705367246961317	-0.7872262116293722	-0.2341269852124291	0.6654303781828952	-1.2249500445752621	-0.7597715262206025	0.6845148114639805	-0.31383153803314506	1.1125347972993125	-0.8700533064007616	0.26829950469955344	0.8774973692817061	-0.803054873305623	0.30564016496533297	-0.2520928176838271	-1.0436842743707102	0.2706953521428524	0.6052239450724269	0.4635862988462179	-1.2516817764592856	0.5048062297882991	-0.05860142459292688	0.0	1.767955351205169	0.4475445485763932	-0.5182434856499546	0.3816549772328143
-0.41515312233082	-0.6738778320777977	0.5033542024500902	-0.4656050801785185	-0.3260610567814751	-0.5062971359861783	-1.052994006752605	-1.0129611747127005	-0.17954061642765434	-0.966322948535741	-0.1643908813722873	-0.5204286172417469	-1.399745159631061	2.0615820869535515	0.01897940545376579	-0.4745508598959864	1.229744398672628	0.3936327667495144	-0.5290770300309731	1.0283054950686834	0.3815916387239867	-1.0132761553049905	0.1817895693145829	1.4036584713343372	-0.4999036980086379	-0.6212605054244625	0.09655040424420641	-1.3237945055939517	-0.13981163740196456	0.2718188973101312	-0.5576608364083218	1.2593424128258683	-0.9353251138590475	-0.2735624681791531	0.614748929308438	-0.8217946213331802	0.42865926287258066	-0.6837630451843265	-0.9352010027444275	0.7611490579093128	0.94486104328371	0.47070377718957435	-0.6611481405998184	-0.09348785827400369	-0.4546605767374893	0.0	1.4139962124154721	-0.2975453879030174	-0.1343877652371722	0.4310091485273045
-0.6861337825718927	-0.2667395901851915	-0.27838573804875083	-0.9613035929729953	-0.6684200705484963	-0.6970491689714481	-1.432624544399841	-0.9548840381413258	0.10056823472036075	-1.2137139537657669	-0.08921243492578847	-0.5457174101618202	-1.3360247422036624	2.3210475563765907	-0.35799950970968386	-0.5269045138216523	0.5788352962632272	0.774853175553155	-0.5403611272947448	0.758756213393013	0.25398987660678174	-1.4800196651437438	-0.003928816666077135	0.602190912415084	-0.2278387014668335	-0.7042843513038113	-0.31149865954961087	-1.0406343284645245	0.23377203241872407	-0.4077475437041924	-0.4650972989741364	0.9530620308042844	-0.9433808750250523	-0.5970844121784343	-0.23206808314382477	-0.7726052014144213	0.4409996418239953	-1.070676043402263	-0.7281550631896273	1.1502521992545491	0.9729197963545926	0.30247228179717245	-0.03750699977086252	-0.8461080199680591	-0.6653036909415152	0.0	0.36020929353919123	-0.9636709551660214	0.2861748458933181	0.4722724823152339
-0.8190604707639789	-0.08183253511881379	-0.8125409120109957	-1.3535286373390676	-0.5519191371360644	-0.9077070479502044	-1.4969615314204254	-0.6093786761230954	0.2742683598246268	-0.9659860388418097	0.2738070263378477	-0.5312856026591508	-1.2470564281696024	1.9106395225396338	-0.7794271979774784	-0.5242969203941594	-0.18689574728479108	1.2012298741915304	-0.3053937754163385	0.4432479963017037	0.1562581546276765	-1.5921960659262864	-0.3113843711631126	-0.3914768401511927	-0.16980173538918392	-0.6942979056194197	-0.5752795136546199	-0.6569076202009049	0.21931281894024415	-0.9474670469415701	-0.22131243562474545	0.35955398166614816	-0.7895743158999238	-0.6871852069297335	-1.2164416778504765	-0.5886630892848943	0.5110720989958148	-1.3575509202917027	-0.5096354237865685	1.168982278920694	0.6988039942450376	0.13563377415296163	0.3596417618998294	-1.3778426219177367	-0.6109697244303838	0.0	-0.994744821363127	-1.2416692249414363	0.7041685914509737	0.421987133665668
-0.7640669302627691	-0.25120622867955505	-0.8854613725312902	-1.301160083116102	-0.12702939670791905	-1.2501176015521087	-1.027098567189522	0.0243561241176287	0.2582506184345638	-0.5288012117042223	0.6716086256140272	-0.5872969769284476	-1.2281629392560705	0.9988355863527367	-0.9931991258042938	-0.5451424293119281	-0.8110621941740911	1.3668968556402277	0.02661024353198839	0.09673028233401552	0.20463564544498788	-1.2284521511071131	-0.6900396870368268	-1.202337602139545	-0.30523534025370336	-0.7619789770103417	-0.761418794273954	-0.42051578830618713	-0.007365736021554892	-1.0869672921898563	-0.10630172250014909	-0.24231581101399963	-0.4490776211388081	-0.633410631349886	-1.8574755852181306	-0.24480486117772626	0.7097370535205921	-1.417236537681833	-0.3574142343269305	0.7503803363385719	0.23558219119484003	0.11571829357559058	0.3744046789258181	-1.4585651131935873	-0.4853916957346426	0.0	-2.090376410333547	-1.1162412438636458	1.0506140478601385	0.16299989482569724
-0.5481367862932283	-0.7525479558256533	-0.5983941409689661	-0.7278869449572908	0.3184147340724059	-1.5956917652798304	-0.06169629480840093	0.7442918517958873	0.05512956512748942	-0.32354738331220556	0.7749616908539614	-0.7517765864464486	-1.2618793439631864	-0.011157709248326255	-0.8646758484967854	-0.5555186043471773	-1.1066289054533194	1.0558411714229392	0.20959048882943657	-0.248402702887839	0.38868921687201247	-0.4847537079443178	-0.9463107317740884	-1.5285294061283055	-0.3953231556440315	-0.8627530066183852	-0.8382413294159731	-0.3668646371191432	-0.1079728855111171	-0.8440411600786741	-0.2610572388800135	-0.5866362667813253	-0.001201126789001394	-0.5390731329882633	-1.8906335469249567	0.24509877589163817	0.9607144650004656	-1.109286689334247	-0.24835497941807888	0.07933968091856093	-0.2661855376350272	0.2857056214831083	0.04433463522554851	-1.1547580159987945	-0.5741646996134008	0.0	-2.4583177096816633	-0.8564847006044313	1.2306864014565146	-0.33546091270651396
-0.24732419467853506	-1.3526923326181717	-0.27960248084577793	0.13077213383041328	0.5576926840218048	-1.6479215027036795	1.0548838956754811	1.2416569467863567	-0.25285602205780566	-0.5788233055005788	0.42709556321761594	-0.9307389499184632	-1.1841202728330487	-0.7035351496596077	-0.43642815798250373	-0.4416090298207259	-1.0023688493724623	0.29845574901479	0.1127245753465564	-0.520798912510607	0.612074527975444	0.3460551599679742	-0.8427115904361555	-1.2624926697802135	-0.15546355455107452	-0.7677202289269528	-0.6612476735166506	-0.31754721530004026	0.136871883719005	-0.4494737667348381	-0.5689313293813442	-0.5441438683044252	0.3998262950137049	-0.4537638967097456	-1.3770499117441626	0.829123427716947	1.1021104791856196	-0.41205170944400527	-0.061762688335769485	-0.5184661267718795	-0.677327373294575	0.5673802148418635	-0.4216981028051447	-0.7692889356761178	-0.9873791215635096	0.0	-1.948698225197832	-0.7968114936770712	1.1525423155794092	-0.9481631292630962
0.06187039711641214	-1.6893289544341288	-0.23633349124217	0.8683918602825039	0.5511384212602641	-1.1982700145571645	1.8282280929984596	1.2818101887535704	-0.5420076127787522	-1.159744536397005	-0.228138486824824	-0.949444389935184	-0.7984109390730769	-0.8672804345272603	0.1088089005372504	-0.1363409513075224	-0.5645382813592255	-0.6156908174265388	-0.16274859772324737	-0.6218765234658331	0.7832074310972658	0.9155071497538011	-0.28177327280928477	-0.5407310868945622	0.5095788822228909	-0.28202631113281057	-0.11583936646175388	-0.05743687846475735	0.6375505626593411	-0.1591906602758019	-0.7439469033633527	-0.18194315344784998	0.6054057697213303	-0.36928521911085155	-0.6264658326951841	1.4114590561630151	1.007946983496451	0.478087849161951	0.31873003361662694	-0.7737817806691503	-0.9166801276068745	0.8042698374633258	-0.7645070362362458	-0.6124366239282962	-1.5277510273330264	0.0	-0.8042956424940444	-1.064572724412254	0.7839397667087982	-1.43674969579954
0.3350579942473588	-1.4690318025044913	-0.5267844691162092	1.1519163628565892	0.4188787856170766	-0.35795113768436815	1.8949214339125315	0.8518207845397976	-0.7032289921453438	-1.6630792020420253	-0.8302829719492101	-0.6867303450192913	-0.06779827198049106	-0.5847660082265652	0.5577538775588131	0.27265654479413354	0.018963709840309862	-1.2854924589263177	-0.3561445095846087	-0.47907736179124033	0.8767430291210432	0.9996336306667466	0.5641972471261254	0.30970252987873576	1.374864537887326	0.5248757244687133	0.70658283354493	0.44691210006378596	1.0451180615721638	-0.08937230253792147	-0.5595127455942563	0.2719082569910514	0.5653954714998735	-0.26272686312416377	0.002789772729949424	1.8556544757531228	0.6776092437265296	1.1886754773142196	0.8834794944796664	-0.6291452839860082	-0.9503447768894888	0.845089526771579	-0.8199608528734563	-0.775024134426203	-1.808240004389246	0.0	0.46545417045322457	-1.456967464880608	0.20765310239003876	-1.5839296532119584
0.5571536389891623	-0.6605290525716061	-0.9206338097040372	0.9179075274405214	0.3000739066340007	0.44116411131695576	1.2483396160378277	0.17365158031609537	-0.6913359711853763	-1.7109972664379554	-1.0408873145961646	-0.19136898381044384	0.7737891070021782	-0.15295898419280712	0.7825548063672464	0.5589955476473408	0.5056399960243183	-1.4193324587281968	-0.25726835215744964	-0.11231061140625223	0.9201218485763034	0.6068029101814715	1.2983320110510261	0.9162947307432533	1.9797487735918289	1.2771846228890282	1.4694148096287014	0.9645251841114248	1.007127334087838	-0.1805957795313552	-0.042189243162289655	0.5439047849185102	0.3739282336677187	-0.1387425339621388	0.3023676179166425	2.0186162195410384	0.22961633376826818	1.3663993100790253	1.4551080967113499	-0.2565206230085211	-0.7847882407763146	0.6249947134604509	-0.6004678048865895	-1.0725553809252306	-1.5372346289824192	0.0	1.347053777297383	-1.5679742235185021	-0.3725779754133403	-1.3284725388796341
0.7161971361055348	0.45536866867652576	-1.078510350291114	0.3988023387791573	0.22221966317117148	0.7121509722030199	0.24922284625376176	-0.42851940063514565	-0.5431840830311623	-1.2293083547043377	-0.7712600459778696	0.3179657186919313	1.3103800672836534	0.10245266663242658	0.7961983635114105	0.5046228667064934	0.7053075050867026	-0.9962750626957909	0.10742989441603809	0.3363325698642635	0.9302253442027659	-0.05108984864685359	1.521243095168918	1.0357536221303363	1.8968881941009608	1.504785634284765	1.7603877861953352	1.135641776515847	0.4397443636966126	-0.28908046916275015	0.52145454133666	0.45603911770983285	0.22788385720806167	-0.035695315040619915	0.3017161472724557	1.8163164512009657	-0.18927619730583423	0.9105709860615963	1.7705215209788145	0.06638937650555268	-0.4676085235339595	0.2010935973879934	-0.26640273558522504	-1.1980020678013936	-0.7566217734571393	0.0	1.5782338707346668	-1.0854684388943512	-0.7052788822549961	-0.8069246364802659
0.7841763108786733	1.4300857882908202	-0.817338934601011	-0.034175102002035655	0.0874822027311386	0.267788765629281	-0.5990666918684803	-0.7190054977808009	-0.3549012840917333	-0.5070280700873903	-0.24164908911052477	0.5851886229875698	1.2047835795913329	0.0065295934385521115	0.7210278896009346	0.07371044022440414	0.578424204281869	-0.27432892730105296	0.46268273248124314	0.6454470318023972	0.8707797542639247	-0.6974985682871877	1.0949200563069983	0.6697476319502366	1.0209568775394156	0.9776217332762878	1.37127440927148	0.7430206517003713	-0.38692211599983123	-0.31352711400179195	0.7776036467249563	0.023034956288943167	0.311438610410615	0.0013656324790145887	0.20971218727604313	1.2884278655320895	-0.5051889829204574	0.07465658516699408	1.6399546090022101	0.13477336606908985	-0.08970695704733614	-0.2781706543028788	-0.011096448173213867	-0.9618082973789258	0.15104412499879497	0.0	1.2542911583078944	-0.049651681425406075	-0.6207907664591972	-0.27254784670093857
0.7259355410124061	1.9021412723959965	-0.2624400959506851	-0.10707368867783838	-0.21816659062441493	-0.601166412075753	-0.9659057244495498	-0.6733616715218563	-0.23107034992196826	0.005322333643793386	0.16890278567381273	0.4949258795634656	0.4568963639538968	-0.3883564881998715	0.6987995522384408	-0.5255815205742851	0.2626937585082187	0.35131984595448923	0.4705968565591602	0.6203914241974102	0.6807047365197175	-1.1430429770052941	0.26329881549227485	0.05486678644331772	-0.3181983295194576	-0.08104060064530445	0.4819933730623204	-0.0792789575081474	-1.0157202536702175	-0.25734321179806574	0.559152840144572	-0.5451675757435134	0.6747201755274407	-0.04964698275413364	0.25979040186137536	0.6120901867612643	-0.7492378128010541	-0.6614112586504484	1.0783337057237365	-0.0659044691362513	0.22898736760917135	-0.6533196277526974	0.06468525026364613	-0.43396905975949623	0.7005502340068552	0.0	0.7313025931727222	1.1174989257493884	-0.14326070666587365	0.05325558634950231
0.5294940681106818	1.7963684789631504	0.23044282716950748	0.19542611887812047	-0.6905339537401032	-1.277660282020796	-0.8846361493760121	-0.4568959837086276	-0.23487834926199164	0.0109021758658249	0.1785004307295639	0.1655642513870976	-0.5393049582216247	-0.8573477696885741	0.8037593503856779	-0.9551411342984663	-0.003165429990455729	0.5507646320663159	-0.010649815134877694	0.20594930118316987	0.35409493121267627	-1.352710906792606	-0.4726070169792349	-0.47320879748645617	-1.5100727887132224	-1.080007238489758	-0.40847437582563945	-0.871611318809806	-1.1033050000982005	-0.19283563903094594	0.01330551357609025	-0.942373833683189	1.1886284640766718	-0.18131458799897757	0.5570588636292693	0.03623723087923787	-0.9976339745093569	-0.885769926726757	0.3200621683015695	-0.37361120001333137	0.37888528881478206	-0.837347273534776	0.010442511736606928	0.11694974542957652	0.6218589086093381	0.0	0.3930654025845525	1.8458647154240593	0.4956026643660474	0.09831647548216234
0.229802502300606	1.3358094382844008	0.329695581182279	0.6449412943857018	-1.1670225663778342	-1.216997187475398	-0.6862974775786423	-0.2836300959913335	-0.36623451655213723	-0.4318523524319094	-0.21087985240888807	-0.11972365162462245	-1.2088228126454905	-1.1433185173407616	1.011440203464304	-0.9684490300490072	-0.023433446374035938	0.20936176231273176	-0.7848491440615305	-0.46579377207065875	-0.004340374119503293	-1.398552786123589	-0.6613908095043609	-0.6657010835996728	-2.00363058833406	-1.4161887353245657	-0.7845290143143342	-1.1214731321690083	-0.6426837992681477	-0.17494459722236738	-0.4937721721934991	-0.9216584144626787	1.614421396637853	-0.3713851076276977	1.0159872655581685	-0.24025168858668772	-1.270104906612997	-0.5227301304635315	-0.2951541551650363	-0.575583522898995	0.31103242804639053	-0.8520834373665045	-0.015780107279191668	0.4334555145569342	0.03560725224468056	0.0	0.42789888902147255	1.764600861541756	0.9689876803760622	-0.04582284425960124
-0.0978252549850398	0.865075688768419	-0.025986762776794212	0.9434126782216035	-1.4230950156800295	-0.3224511801623709	-0.7231436356345623	-0.2601934015903591	-0.5751458611917336	-0.9602383058802163	-0.7208428213367131	-0.10449149829574775	-1.151344760312915	-1.0967009135364822	1.2339738966620288	-0.583009135972311	0.2318570860027125	-0.5428567042292722	-1.4077313265908131	-1.1310605917826653	-0.21489622986670953	-1.3519571116681408	-0.19341454121491294	-0.4864495636924954	-1.6225504691513013	-0.8727340273339225	-0.4526050347449834	-0.612138482713942	0.04386700896505837	-0.18341303105130352	-0.6277846397618675	-0.42895442046463406	1.7502325661575648	-0.5954454941655114	1.4196259449970874	-0.17652561871182218	-1.4715159186626612	0.11680615796260709	-0.49579038767799555	-0.5554054208088175	0.06813259971361804	-0.7945335723982915	0.14368476701290692	0.459691748641015	-0.6314257188702432	0.0	0.7484554677941864	0.9340769656683634	1.0385466049778262	-0.2096781961337767
-0.37216766960305936	0.6163296038537507	-0.5694791496478927	0.933402816849783	-1.3338069127253314	0.9683686452909568	-1.0814066984536572	-0.32253745033518905	-0.7941178063400101	-1.1636257867150794	-0.9877583365476164	0.2600895356715805	-0.39698532956764043	-0.7403165301976571	1.3880498327807564	-0.07329538375173594	0.6104021275615474	-1.4151981659054795	-1.4615689341977598	-1.5295720766329437	-0.14194910311297138	-1.2077272425664214	0.6195986177851661	-0.10153666784036033	-0.6535251099358077	0.21650032398385327	0.3220799738399282	0.39697935313676547	0.5274802910153932	-0.13700783836522618	-0.31036277825956937	0.35905154785722876	1.559635247678087	-0.8199768324953615	1.5604568450177887	0.08939196709883854	-1.4311357163630958	0.5489983200044645	-0.20938495991162454	-0.36132657579947125	-0.2274004112565822	-0.7545139451817249	0.5419250328620202	0.3658167866705386	-0.924003796356223	0.0	1.091008967216491	-0.18766537163817212	0.6975548358744922	-0.26327754369633294
-0.5411908798773877	0.5853990343833332	-0.8777014620642238	0.700514227137409	-0.9706544222496541	1.955530631284851	-1.494587110782237	-0.30150585234137056	-0.9635505491990111	-0.8535847772566194	-0.8018548365637213	0.7765441075925418	0.6212069261563306	-0.23410181156387677	1.4443743069551715	0.21976587923402066	0.8840717243698415	-2.0919710111375296	-0.8316778130391451	-1.5428829714334542	0.1897363441053616	-0.8985403396795356	1.238786687386554	0.2559200268371345	0.3494248947373962	1.1636547554677001	0.9852289284526284	1.3028784207930386	0.5504058043627486	0.04090470010201589	0.2455003009772418	1.120237380741207	1.1931402061456244	-0.9842007599024404	1.3772708097528488	0.329513869715481	-1.0210923015189846	0.45269846480414105	0.4168618924231189	-0.15328227544885126	-0.4258787602885989	-0.7384499464987869	1.0919274700277946	0.39479657287748393	-0.6337899828515587	0.0	1.2140133823025454	-1.014304847495997	0.1771526738899619	-0.18473568985220234
-0.5901080252193688	0.59832707574296	-0.6512152815805088	0.5006183930225456	-0.550652205272553	2.1260893813723447	-1.527049597621055	-0.06072940578208528	-1.0354288503897948	-0.15857997695562318	-0.23031174226347212	1.136276886579891	1.3630546785130246	0.22817740842898618	1.4268822645874055	0.1317109415169124	0.907311287361118	-2.350509634433256	0.20705547639255956	-1.2530529622729767	0.581225070341685	-0.3817945208406498	1.2436633074384298	0.4512353106375237	0.9153321188782297	1.3667786137219426	1.0587229797015487	1.5375593022179768	0.172458060830797	0.3638603830128709	0.7098728839819753	1.5556608605175504	0.8831149013844576	-0.9986518376516123	1.005260273533123	0.37316831944459383	-0.2737897230896339	-0.10829638796710385	1.1024587162859936	-0.07049529207289919	-0.414531700343994	-0.6538328470343056	1.6162608822704847	0.6613280517763092	0.10707869932322062	0.0	1.0562681753491232	-1.155246393459566	-0.19716481685384574	-0.044128721107997475
-0.5204474844013987	0.5029250437454512	0.0948922953464977	0.5663326668416967	-0.27129048641086123	1.4760546054626558	-0.9017057278870924	0.3964655095675276	-0.9635770595218769	0.6056369021302885	0.45261884072391967	1.1336479110027218	1.5368943900323915	0.5241873946915155	1.3695001328698746	-0.20395708345892583	0.7148359814574198	-2.121676354409796	1.1580378703102208	-0.885456587925152	0.7767968788261044	0.278346190233529	0.6026979457111348	0.5284322072692724	0.9309887155535035	0.7035429074850682	0.45019802333960535	0.9478998934718977	-0.2966566698208516	0.7738994161333791	0.8856930259405241	1.5498737182076965	0.780371051154051	-0.779639627483913	0.7057496309023498	0.2162696440889886	0.5876872188303048	-0.7357055937256602	1.5661161636655228	-0.11632783745417208	-0.15863337618570522	-0.3715750918814972	1.9443560973688656	1.06671969688445	0.9541238031152484	0.0	0.7513874079557239	-0.5926787633125512	-0.21217168940379139	0.06992912634915135
-0.327467549141511	0.3255874618011004	1.0536323969783346	0.9299038584260985	-0.1595563231504013	0.49114031716508005	0.26363081054671134	0.9251634105224186	-0.7035974972525575	1.1719299605042244	0.9673482040872587	0.804952565025268	1.2629079675624775	0.649867538490228	1.2688673402867097	-0.4456641874583285	0.4863718502204882	-1.4888673328903854	1.6138747391236847	-0.6706974732533912	0.6368468653653465	0.9075284039243935	-0.30842743318939286	0.6497825693997915	0.663671372735862	-0.3856577408058902	-0.5051352895986067	-0.08331015899936686	-0.5131058434378628	1.1786940808442172	0.8450868362272493	1.2290887969853554	0.8447056662362613	-0.3062593542320696	0.7115797760266075	0.016539889173585468	1.2375902284991276	-0.9843703407948566	1.6328706523199445	-0.14542254294715853	0.29717924691503295	0.16906239517473184	1.993838427878301	1.3950378091239626	1.586115335907407	0.0	0.5006152640877239	0.37425626780801335	0.09670600057419226	0.11919273501348934
-0.007777732650604103	0.2628575752211775	1.8307801604084513	1.3867100735126159	-0.0584125646546817	-0.18982969427188948	1.4876362965196923	1.3362876701731545	-0.2380417434405946	1.4790339283843328	1.2116069670270162	0.3927738063976579	0.9340382025104502	0.6873159824129538	1.072476764403768	-0.28411772757495796	0.403549052849352	-0.6413614685316499	1.4996205523224329	-0.7106198244972534	0.237535210415004	1.3082382580518068	-0.9504088196661435	0.9408007242356913	0.5281458469463808	-1.1828131070165209	-1.2911578110500426	-0.8696639782737842	-0.3094903273324187	1.4952601329864184	0.8507504331089333	0.8782835804204354	0.8683616560695234	0.34118483883662165	1.0763582110569605	-0.024972829742865677	1.4083868787784286	-0.6792961454689815	1.2767839784981148	0.03273122282905577	0.8572894294106913	0.8821789323413833	1.7891728671684566	1.5057396624310768	1.8761702452599143	0.0	0.4061200462639116	1.344514515680142	0.47080068982022727	0.1332176650215213
0.3996882370460579	0.5088592333591784	2.1772751676543636	1.6248786705546325	0.23013440883221453	-0.19100618820553714	2.2131325793632928	1.5174650948384112	0.38366181951598405	1.6429928144749661	1.2948665460032045	0.16501173235865682	0.8882661146472287	0.7233487140327026	0.7145291780911109	0.33593699378296255	0.5068506894222738	0.19861132345923266	1.086197075967373	-0.9296721820200324	-0.1847384505914302	1.377373548489972	-0.9636490513306329	1.358455419413489	0.7666656451846025	-1.1567083451805826	-1.5629716620127516	-0.8638028721610983	0.22742998500701686	1.66818394822386	1.12445019323364	0.762352290156038	0.6212224359588691	0.9979701588159813	1.6199035710826	0.18488582372485665	1.031462264839912	-0.03350581038238371	0.6040188802937221	0.502744262015114	1.4089004055669927	1.5432523524822739	1.4164654902189995	1.458538419369241	1.8969233031887176	0.0	0.3915797664608689	2.027734886049544	0.6012715650590742	0.17396810565441886
0.7761310150755553	1.053847789482635	2.092926648947054	1.4314196665485	0.7511082481944296	0.38429350307663646	2.156237650065785	1.4901457780416012	1.0244434165391862	1.790095362926502	1.4104453189224437	0.22489122255868266	1.1442621580113266	0.7786804905750105	0.1768939116801089	1.1678876693869693	0.663860728479193	0.8547587827971292	0.7739686594932614	-1.1377681327991345	-0.4093267021737349	1.1684091934893575	-0.3892435859535521	1.6877041405975315	1.264934351311276	-0.3007970054286814	-1.3537130840502616	-0.02118601741353916	0.8351953866591889	1.665591145029927	1.6415283933639218	0.9587423289087486	0.02152368972726356	1.485648722528796	2.0119601538331655	0.554620748410953	0.27646544698025993	0.5141666812551786	-0.1950662473206466	1.1520580416525474	1.844666940519247	1.8922623977710984	0.9557475223698678	1.462224196023479	1.7921805054696993	0.0	0.2694911211724664	2.3290290094101724	0.33660040575260103	0.28395947174115826
0.9396876419930356	1.6217688748179493	1.7552552028585628	0.8339218711271839	1.3053092708799625	1.0648731874761768	1.4756697533170222	1.3675981048964612	1.4903283116849209	1.9056588183775516	1.6532565467514215	0.45236120952035086	1.4003625619128717	0.7986349927171877	-0.46609408292303495	1.819693712884494	0.6771565883846983	1.2552291187869675	0.8062655278290074	-1.1602641283260742	-0.3962862044366208	0.8514931449993817	0.3668705343368722	1.6796299474181635	1.6278336856515392	0.8710740761834497	-1.0002023037168288	1.1567162131964825	1.234348624777399	1.480852357846758	2.1126554018781682	1.307223302033563	-0.784103907557133	1.6929301683359634	1.9562484147246442	0.8629182878616641	-0.5311324084026261	0.615066571342202	-0.9005048928418325	1.7114628804056111	2.0765807308920516	1.7783795785269492	0.44320998213409857	1.685602701334551	1.6391542458853448	0.0	-0.09579902422035896	2.29735086595989	-0.21290633305315934	0.45749582762004776
0.73507595977275	1.816875798693075	1.3577331360337053	0.08391299596534535	1.5445782313926302	1.3491911524003872	0.6458223709396357	1.252293352245308	1.6134482189265835	1.8305784951883697	1.9293002809210233	0.6150931329767568	1.2932927922239918	0.7120176838834665	-1.0515671677113732	2.0006594410824574	0.45134276436527604	1.442046718182487	1.115921283791812	-0.9503193958154744	-0.31115034685554804	0.5991292093112649	0.791009247833223	1.237573320817147	1.4574450381744486	1.6557249451254774	-0.8605021638520601	1.9304339611051484	1.262241298091756	1.1555686123146356	2.1746853756038567	1.5124470723874273	-1.4875220480328077	1.6121642638683957	1.3723640341263688	0.9090214402719361	-1.0655353639022296	0.24305714627021247	-1.3162435098127594	1.9108240497650422	2.0536126789077236	1.2591143577243893	-0.11063672939714252	2.086528554390062	1.4111167689954571	0.0	-0.6536684564443713	2.0267886087760756	-0.7423739792635761	0.6477395368573653
0.15296624216457175	1.391080902889939	0.9921228564135857	-0.5013380966031566	1.1996672487516977	1.025648309687176	0.1252397643744735	1.153090926740148	1.3460845480197214	1.408447037424436	2.0291538448471633	0.5568824010233371	0.7124758301322176	0.5132608048091124	-1.3847551498396	1.6858829992224866	0.08782156774427524	1.519173407944683	1.4052063351295698	-0.6137635721530581	-0.38559786670098456	0.47838077240583077	0.5683883816306025	0.5145397998948675	0.63898321969629	1.5919403999269126	-1.0431992441648272	1.7810385789472638	0.9204034643762347	0.8018921885809582	1.6550322117654523	1.3379431287596475	-1.7907878569887734	1.3095200322626792	0.4651076672493286	0.6528158945304529	-1.1445285210435896	-0.32551242612920206	-1.3221675384054796	1.650178624880477	1.785931256896814	0.5867712432995756	-0.6658181846379819	2.4067920901294206	1.052738398990453	0.0	-1.1679956516428256	1.6065469784720434	-0.9448268643798419	0.7930344565908934
-0.6073330629713785	0.44315686259970566	0.6501752871318107	-0.7263957930898157	0.2837720070342216	0.2681553363198774	0.05469210969554883	0.9845012931210726	0.804036443735116	0.6570544562667606	1.8078763045563118	0.3133367073041506	-0.07855947331873467	0.3002721422603154	-1.3225715568520242	1.0927319251814034	-0.17410107044783754	1.5629539522985314	1.3875370830783826	-0.33518316043049096	-0.7191089584975447	0.42380207726341623	-0.24873504200542998	-0.15850806035207293	-0.5598478333012435	0.7145343230140043	-1.3467755553461005	0.7233525933444979	0.34093392632455444	0.5807091945286029	0.7157288796341976	0.7686800956247465	-1.572067299136347	0.8588330430573655	-0.3696596121326308	0.24413629093859934	-0.7914467047958385	-0.7568537811338205	-0.9157119802235519	1.0675865583110076	1.3586658648567544	0.08019083751393319	-1.1113304203389964	2.34987297847216	0.5842169497301816	0.0	-1.362478840767862	1.1392299795549858	-0.699374349844651	0.8387286912191361
-1.2008248147204994	-0.6031125612878384	0.30987774153874886	-0.6087813271653902	-0.8752448527136383	-0.526754024554781	0.19460464882215628	0.6480846353787818	0.21944884678442195	-0.18623482395207017	1.3269229360198331	0.06477079941103919	-0.6151750984621286	0.22660280812442327	-0.8443116005696734	0.5034640125045211	-0.13416121944369	1.5520546250515612	1.0044313033587355	-0.2568372606793812	-1.177535256684536	0.30530537130634294	-1.2965236124485722	-0.47451323698877795	-1.6387411789812143	-0.512271367806061	-1.4399949520539415	-0.7196903412821185	-0.28509912779949587	0.6174328162496551	-0.23208200159438205	0.03598042677034316	-0.9429951534071902	0.29758882207982373	-0.7571865172940935	-0.0806342790641251	-0.1949888113951283	-0.9293225248490683	-0.22256313081381943	0.449221062345607	0.910524449586692	-0.04843531310076568	-1.2829016527595167	1.8086061575294148	0.13209163568416254	0.0	-1.1126384294587017	0.7656242798925804	-0.131898247001749	0.7468022659419082
-1.3157446613732822	-1.2432803182933534	0.005800331912451287	-0.3227894473152415	-1.8036216281406443	-1.0175027809764072	0.13855511244247798	0.13554250497874062	-0.18117125137375298	-0.7959473232992793	0.8377815378079022	-0.032041990431082745	-0.5733877965250445	0.3885404389220906	-0.07630714555518567	0.07564098016146133	0.20532945608629383	1.3733134775559992	0.4565929003134199	-0.3887525392376743	-1.4734433831085847	0.037580894306332394	-2.11993861036528	-0.3460941993957635	-2.1582314174648296	-1.5085352651652784	-1.131464100732241	-1.8492139522534539	-0.780280072995919	0.8966362019273805	-0.7870763263589456	-0.5144564908762698	-0.1707745735066921	-0.3569731739091239	-0.5529494097085645	-0.16077079874885822	0.39959945903574096	-1.0106385956788633	0.540570203623281	0.0354040933578803	0.5713710492501953	0.19077311049321938	-1.0456443383487068	0.9621456412963462	-0.14651921608771273	0.0	-0.5475189469443502	0.6243480476390169	0.48475541649646053	0.5042137802398907
-0.8688755156442521	-1.2012267484880246	-0.18701993520992172	-0.052018315747723705	-2.141968546522518	-1.1088150015850156	-0.357383879707401	-0.42370430718429347	-0.3042135697006966	-0.9738437850609382	0.6067653811867858	0.008154842610744518	-0.021071379729727138	0.723921602910412	0.741642374595236	-0.2206904953144528	0.6192616203201711	0.9136024209539503	0.03262830314222983	-0.6039267214285453	-1.372260860924009	-0.34839369707919204	-2.410797702231066	0.04335127695933036	-1.9822341084242445	-1.9164433041002387	-0.5165435477644097	-2.202506966584107	-1.0405689145010042	1.2192761510540584	-0.8090481909844365	-0.6291876574433914	0.47299410992325536	-1.0485985257371015	0.07722461413365181	-0.015303494170276615	0.80571286372142	-1.279959822804532	1.1448661450121969	-0.14496094564294673	0.388300444747125	0.5795145356718784	-0.39717321213923	0.1583746320083681	-0.18484722470553142	0.0	0.016909622792695856	0.7462196354929053	0.9136816334170158	0.14081196154778702
-0.08495751879034956	-0.5940609972640691	-0.23411253731737347	0.13286806823863975	-1.827328580910642	-0.9452290841149279	-1.169757281995849	-0.8107271464727019	-0.2392463634383686	-0.7830503955729328	0.7066163876740345	-0.00015499546093061827	0.6171717646027689	1.0061898003595233	1.3364021619261683	-0.5064961139325062	0.809555615516915	0.18152494004690745	-0.12667029002562932	-0.7159791487812757	-0.8674939807427997	-0.7195554329097602	-2.1304671239052064	0.37311776720343465	-1.321381017389914	-1.750939343746096	0.10635638022928097	-1.7831204975705215	-1.0755391888029864	1.284183760366021	-0.48802372936909066	-0.2975222676770533	0.8352656726647699	-1.6407357638216504	0.7575122234216145	0.18554407259801467	0.9612683186820186	-1.838191617596263	1.4357266389376788	-0.2890281666886037	0.2922974577639023	0.8298047884110148	0.47871005728372623	-0.3339904724996499	-0.06977572627614315	0.0	0.27394999553721683	0.9698273927136517	1.0892523011019477	-0.2519468512521104
0.6119916124642555	0.15888669433244076	-0.1979767807609633	0.2830424235866871	-1.0872736553713127	-0.7497857513445937	-1.875070153935482	-0.837151839365172	-0.19286271364903187	-0.4942179005075944	0.936041420293957	-0.25431817803777407	0.8624979315999332	0.961323586426971	1.4990178807254944	-0.8315068326379998	0.6216682692572435	-0.6334959205685773	-0.1423402624637696	-0.5863374126144779	-0.18904333954940475	-0.9255875045530598	-1.4750951639088319	0.4116910278077157	-0.5696338132140117	-1.3001683875475465	0.4749909732472736	-0.9846074289862982	-1.0102763388203884	0.8705054324824292	-0.18855269754916587	0.24759704937137256	0.9080406886005364	-1.9479515435153865	1.1234532030558366	0.2583703925282552	0.9223058580525035	-2.446972590878555	1.382566052573381	-0.6607891251795278	0.1416925917114142	0.7632727483323836	1.257889511202998	-0.5124427143008257	0.01043057299682635	0.0	0.12140531474861128	0.9810142412768668	1.1143391165716903	-0.52830958573801
0.8449926905366096	0.6176778222735666	-0.1998109846819494	0.47237740512444726	-0.2690874677070592	-0.6518257529777158	-2.0402676923957377	-0.4644316028689949	-0.3412037501207266	-0.38132292169030146	0.9413797107705103	-0.769916107560923	0.5289004671778019	0.4485871281516469	1.1636174006715432	-1.0888316547287797	0.1666309302995928	-1.2271343986537864	-0.297468655095998	-0.19557158396714533	0.3623618639847903	-0.8921467950011309	-0.7380185775679042	0.17547844797670123	-0.05988262947618175	-0.8836084386999544	0.5634911794375613	-0.29116386674693956	-1.0252974593940116	0.009032659011801999	-0.1866668504862003	0.6736725749987775	0.7662093320760418	-1.8376242280632282	1.0275420819854628	0.1493383132530361	0.8003263496846679	-2.645177821887097	1.0675955924086047	-1.3607967502583453	-0.17281589468948033	0.4192515144335246	1.6142585293102696	-0.6175600263741818	-0.10129675827545889	0.0	-0.2760949322771755	0.49565527326495307	1.1321692243127888	-0.541510986360073
0.514808140462543	0.597707359322979	-0.30796805407079175	0.6819058943877334	0.36544706230518503	-0.6293007357840927	-1.5278618014857306	0.15289042894361654	-0.6940325845357029	-0.5221864218118801	0.4656550223748134	-1.3158171095442026	-0.14523884138483706	-0.4116905636815293	0.4366541615800141	-1.0845912694038393	-0.24975224451512174	-1.3482262738983264	-0.7967173302090514	0.3570856473157202	0.6247442630498181	-0.6604716395176496	-0.16554897659051981	-0.09534695041991047	0.09908866954923287	-0.6513553887947059	0.5840053489694321	0.026983449261333354	-1.2395708239962993	-0.9872978194222713	-0.48916885960408923	0.7405597065634593	0.4846151975758452	-1.3347406872624108	0.6010083013227642	-0.027490237131475765	0.685441064643792	-2.0771507419693096	0.6260716571656867	-2.190912480309499	-0.6289932371581282	0.021797546741770105	1.3824440052397877	-0.9127220559420444	-0.4185709043446578	0.0	-0.5989366068355684	-0.5194024174437697	1.1771529301954544	-0.22881359630875267
-0.14269400229510204	0.25248833959149236	-0.455261152321894	0.7726299650554846	0.7418910484451249	-0.5831504642121895	-0.5982487859628817	0.7311893668271373	-1.063006407139759	-0.7565208023730788	-0.4507118135518881	-1.5497737938687008	-0.6817963283809388	-1.2620964149056464	-0.43838726737416905	-0.7135304054382826	-0.34779147617453626	-0.9637284573083035	-1.5695451223671824	0.9143151742093419	0.6634342987481793	-0.35371656503277743	0.12313957503581781	-0.12827483065631448	0.016905330744749102	-0.5490421488820627	0.7896820480924203	0.027304375005380757	-1.5945624938091716	-1.6813898920081738	-0.8589921978393686	0.4181849410477718	0.103539906782559	-0.6443488114925481	0.13628502542790963	-0.08795338991855874	0.5996425612314363	-0.7926385032912885	0.1783878835407121	-2.7289065846507388	-1.0570415099799375	-0.1754002097446644	0.6520456381077274	-1.43774471432906	-0.8051724921963879	0.0	-0.5809836556688491	-1.7540875804054858	1.1230271230905158	0.32250084207378454
-0.7216655363203128	-0.08281045561478939	-0.4786315520292509	0.5807168778903256	0.9245003172217503	-0.45721420438542926	0.26270256456629437	0.9973418665413376	-1.1642374870837708	-0.8326493885306514	-1.4679415421088622	-1.2690005562922584	-0.727016257446791	-1.6914323171038184	-1.1714585188117828	-0.10013209942014091	-0.08663574923936966	-0.30095676109145186	-2.2737691051890647	1.3368285657002985	0.6708486335819978	-0.10036442050165231	0.1390657575668327	0.16113016783619774	-0.11650892340036166	-0.43743785861794376	1.2374978952422282	-0.029065316241353552	-1.828488563673988	-1.773279221093178	-1.0173597143567241	-0.13491089540694914	-0.3410225859598245	-0.05574161376178834	-0.12775653020844974	0.05975675340786417	0.5034738481210199	0.718082929941645	-0.20685076507370734	-2.587603161641641	-1.2349800556417372	-0.06730674288245395	-0.26801545232406504	-1.9361555881547186	-1.0772210963665974	0.0	-0.17364937343666595	-2.6923361331368607	0.7732851914305923	0.8843990355370296
-0.9288568728647223	-0.16187598542543952	-0.2733074484882795	0.06801218602984811	0.9848173453454406	-0.29574958937789525	0.6683496940345782	0.8275070603265964	-0.7982883511386034	-0.6267015169991867	-2.1559321781752248	-0.588398921335234	-0.32184609433797157	-1.4765876335203139	-1.5377092052194437	0.4193254453506929	0.2906122690656971	0.27808894702833475	-2.5084993145566257	1.5516140614377123	0.7641529652336598	0.03271506069364677	-0.020046118251355834	0.5828814737379364	-0.18294496701957746	-0.24820572421023096	1.7038701196242634	0.07860038828450724	-1.5958369269920993	-1.293083302551512	-0.8662760897934407	-0.7007654367411975	-0.7668388781395931	0.22199374186815493	-0.17141278231026813	0.3121353833663288	0.34642491831951694	1.8043840147319445	-0.5076179330423531	-1.6964716578277133	-1.0438734765237525	0.21839473699069284	-1.0032965482456888	-2.0278282741598916	-1.1324284152381436	0.0	0.4401500903337905	-2.919283222797944	0.0313979351736956	1.1895057950842662
-0.7869785111396513	-0.009053459029944559	0.05932094184021031	-0.5927227337819441	0.9078795087248447	-0.1979447741966439	0.5807246500953014	0.30762125421453745	0.003946149644343182	-0.2596728480087162	-2.2737241264187658	0.10188200568936023	0.12652505548382198	-0.7316337915411696	-1.4635432310223557	0.4843643344807005	0.4204127912580942	0.4982801492457226	-2.0878389853166195	1.55740861470371	0.8548948515301866	0.06105212222961202	-0.2225068189634707	0.7895457930937023	-0.19413821145035814	-0.049626658285012434	1.8296373117553681	0.3518727441204156	-0.6918921958970295	-0.5865588403770358	-0.5649877383435515	-1.139924593111883	-1.03791140625985	0.18548951820840184	-0.19804512443321412	0.4126287085120086	0.12442329382574202	2.067613575299671	-0.7216562353715787	-0.4086094212794478	-0.5777627534336874	0.39115222251443055	-1.3023961971363578	-1.5084675038670334	-1.0064419432680907	0.0	0.9809702110645375	-2.3997883771313724	-0.9751275797834238	1.0790450224777202
-0.6058338507802081	0.11928684168646853	0.21340016190936334	-1.0803654246337144	0.612589155933348	-0.22084750457263436	0.3134011900191038	-0.3190508669814544	0.965667608205418	-0.014830140650364072	-1.923628042245194	0.38884621673755737	0.15396660985940963	0.1390609351254756	-1.0479161989691566	-0.05054414764397641	0.07865539177620252	0.3410719713039826	-1.177531309206053	1.403371014469691	0.7108969518685743	0.05660128965915177	-0.34577396054845416	0.5188594192000396	-0.23293494167325088	0.019097962087438913	1.3932162867262514	0.580048956900139	0.7521545481122969	-0.09324453123174549	-0.4057047874978018	-1.4453677901919828	-1.024945791148215	0.03324129714692034	-0.4747443952467127	0.12104128115880407	-0.09693254667203373	1.6162457773344323	-0.849131466379255	0.6626233841420505	-0.12068690549350848	0.18183192511120644	-1.152637815426191	-0.5504908341757933	-0.8173817366185042	0.0	1.2541403995875662	-1.5243690130121965	-1.9154805058752762	0.6100206952552456
-0.7273304994903049	-0.04079849069395986	-0.12965637688998374	-1.1127197251630583	0.06276349440787445	-0.3218788116777145	0.29083208166727603	-0.7888300099824513	1.6968896639413078	-0.1126598232687486	-1.4698683137684974	0.12558097321844547	-0.39962318877803177	0.6652698828174575	-0.5087149402102527	-0.9912812591890003	-0.6501147352184278	0.0413817446387124	-0.19400482229056437	1.1669540645808092	0.17343590308004503	0.10109180063733135	-0.3081397821810391	-0.21008397133751305	-0.3430149883180546	-0.11857129772332525	0.5075950134666949	0.5127572702591013	2.25190497833172	-0.06618328140665289	-0.5832637605533851	-1.6901679700783794	-0.6955374423502095	0.027243311753069453	-1.1215499968829103	-0.6030337998113351	-0.21247563903879652	0.9790398744302198	-0.8987068736472532	0.9952118318211763	0.01201220574288113	-0.4748651496613196	-0.7569342340737545	0.3585523990441188	-0.6509415891141849	0.0	1.2499651872931994	-0.8668222291957961	-2.4199616506513335	0.04755265402312037
-1.2188144270055836	-0.5246046481994083	-1.0370763883586336	-0.6385092309969176	-0.6307415763941561	-0.3916677171520932	0.7351714381588311	-0.9618627438156043	1.901005936788913	-0.5146402581200873	-1.2785117561856207	-0.4568948386852599	-1.2481265935017989	0.5780833194191298	-0.08077283808329497	-1.8895825643950044	-1.4195677731331693	-0.09193543491049716	0.462455730175379	0.942177775533671	-0.6441444979717468	0.2464619664095425	-0.08826478341393487	-1.09114198457417	-0.4621737931248982	-0.3854715590912259	-0.41279942158687766	0.06548357322609334	3.18192930682004	-0.4292001674193797	-1.0313467269274077	-1.926215105825989	-0.160654817448314	0.30933874413246515	-1.9981625311973745	-1.5329935085010924	-0.1430216533226687	0.7337680740882829	-0.9031379456855512	0.4806137662407731	-0.32599046072965576	-1.3790023413821855	-0.3903484343222262	0.7152600172686318	-0.4865385142554174	0.0	1.1015638277917588	-0.8023741845424498	-2.285446632527543	-0.26665017050899015
-1.7444708020458894	-1.0752230193818368	-2.1922057104447537	0.10142704026025731	-1.2112684682126043	-0.3468326178978905	1.4970024462649056	-0.890297719931306	1.5331252027756341	-0.9122844036585004	-1.4633705845236036	-0.9075832174221905	-1.8462848269931467	-0.04635469746089165	0.08372280274393533	-2.2940092039440234	-1.854794977421655	0.09138180274243242	0.6493461930820813	0.8270344661983462	-1.353075310014913	0.493896900341483	0.2755066210583131	-1.7270353895817265	-0.45040051733864117	-0.5740504061566011	-0.9027042654274524	-0.5874377624975722	3.1148646773659907	-0.8711415812133638	-1.4491713056194708	-2.121290781952483	0.371324648383694	0.7962767836847398	-2.7708469778538456	-2.2795610031389946	0.10880693763767978	1.112639956404568	-0.9175691912470395	-0.4970738721241614	-1.0032787377559482	-2.168590721546768	-0.2294002877261589	0.33549383760770496	-0.23085304123281436	0.0	0.9452830295434673	-1.2475524169459546	-1.5883235531049398	-0.10223600859228273
-1.736533715909197	-1.3104330827180757	-3.02842934051059	0.6976317489293415	-1.396035602531467	-0.2006450681591281	2.142265259994284	-0.769054566076458	0.8160310943219511	-0.9232722207025887	-1.8180921514734525	-0.8776948959719252	-1.7739259538999474	-0.8545395017628228	-0.03505026429584665	-2.0091231968235466	-1.8060080948324242	0.46383309717785	0.5295086611281413	0.8919419562940016	-1.5152764256551374	0.7884650224495322	0.7124247397028294	-1.8936347221207477	-0.18779835994035876	-0.46844941885413893	-0.74258752538584	-1.0926327998416423	2.080943097219651	-1.1024009989516033	-1.5042754216141112	-2.183108762504654	0.7131634083783843	1.2256974335258257	-3.1171442454181713	-2.5065557503430687	0.45422834524013955	1.860920885521304	-0.988205827223612	-1.288347457612282	-1.6746656580923327	-2.5247381714578507	-0.2627933986617501	-0.5101645562239572	0.1650963268045268	0.0	0.797030335948029	-1.7127310065361792	-0.6331724878773708	0.5205500775643999
-0.7808546233156813	-1.0059516514880822	-3.074720644014132	0.8100505633730938	-1.038440367654844	-0.049180583937554236	2.231291164139059	-0.7969894974841301	0.10582680061695239	-0.3618273456389604	-1.9802511746733389	-0.3733528572365433	-1.0394851672968128	-1.4454248313351064	-0.3426163517031027	-1.1989200170619663	-1.4402397562104863	0.7039638527947963	0.4021689375316095	1.1295074728536534	-0.9505565539336601	1.0260537016311992	1.1627679656097292	-1.687061452788107	0.3321219804666294	0.01939081098666779	-0.09537707601407042	-1.1144841778085282	0.5722335847007062	-1.0765571240767808	-1.0695381662354773	-2.0449494859505073	0.8100810863011947	1.3226749984995796	-2.928868647456798	-2.1220710983935813	0.771879880604938	2.441306693399498	-1.1090926932835246	-1.3749509066796461	-1.9861175274557845	-2.3492435965387246	-0.33680186618443614	-1.2598777911068773	0.6040282756225124	0.0	0.5406434256730305	-1.6452006363788831	0.22390892541225782	1.3197219088344678
1.0341050105410994	-0.289037937669778	-2.28484626614354	0.37049633243184954	-0.22298561287185759	0.017119741727847786	1.6004543838608911	-1.0332465556285364	-0.31031662932753334	0.6090025199585625	-1.706153077110434	0.25185526194424945	-0.0829523605985316	-1.6090754046817317	-0.6959972988780665	-0.2730160076692227	-1.1047178954890327	0.528129247594298	0.4553398371813564	1.415649186885744	0.10292314040514122	1.0778507407598512	1.6087556797044502	-1.4467531296407754	0.9788313089264422	0.7891708573060349	0.608942857737335	-0.5246027792756027	-0.7263348738450587	-1.0048344566079923	-0.3265202260372501	-1.7370060182562754	0.7616879289896326	0.975627753689474	-2.373378990876667	-1.3247398127722514	0.9819080975375692	2.4286586002732484	-1.2035939390842396	-0.6832217748597549	-1.7916204103807265	-1.8029467470488232	-0.29715181244373784	-1.4145722002192012	0.8525338790186415	0.0	0.03708201864652733	-0.8322106459107463	0.7575171302494291	1.8761151336790345
3.0577158257521497	0.4072920391191725	-1.104912554312384	-0.3796301747671691	0.7716534643655144	0.0028024305696663374	0.46450301650972553	-1.3420986167440159	-0.363353633645756	1.5553124407944448	-1.0563467583787634	0.5658675361385235	0.5239301695927511	-1.4207809083739609	-0.9741563501025022	0.3658102491523263	-1.0606450501299916	-0.09319203745101037	0.6313852939410634	1.525705725018907	1.1095937372974143	0.8387638316773247	2.065628003128868	-1.503567071032547	1.5422049453876592	1.601491639723403	0.9568293383732799	0.5246075502525952	-1.3157154238801463	-1.1500328332992835	0.34041639426416304	-1.379403850329868	0.7340425785470047	0.3075360514729825	-1.7709360673375243	-0.4799798073767775	1.0841495259205447	1.808586407778384	-1.1557030832964021	0.3878615719561753	-1.2402768121981766	-1.1850351968596056	-0.12288457273885794	-0.8447052260657216	0.6788272429424921	0.0	-0.7285958124565088	0.4190249235966477	0.9461085182053102	1.829016768458511
4.384031180724464	0.6126860048870303	-0.20286061141673425	-1.0377913439790991	1.6168925930229527	0.021123362996720088	-0.7151111056665557	-1.4692257224391887	-0.213329772112919	2.0313797041236605	-0.3580022996770927	0.3921061772315893	0.4654660156932676	-1.1401231951032622	-1.1151031954797448	0.5505187142531128	-1.2802374321408783	-0.8899504946107683	0.7052044182331046	1.2270015654026818	1.570416235129701	0.29063454235853825	2.533075165184689	-1.9261338325898703	1.8287943698017628	2.2002136715869742	0.8071200362529894	1.6732538991239214	-1.1314334239530688	-1.5619751825765003	0.5902883470621302	-1.096755177986369	0.8235337467634887	-0.3972581495106262	-1.3743008444378944	0.09035483605007691	1.1283525853448972	0.9717823518357368	-0.8801442571081761	1.239143796347421	-0.6754757773187157	-0.7383210166415815	0.047192157927865734	0.14908587765069958	0.03177053161784557	0.0	-1.5751699036235836	1.4599331105915667	0.9065873907080295	1.046871167428366
4.358737526183251	0.13425265143774565	-0.026692604070080065	-1.2761776881985865	2.0936528781756634	0.21518754128421788	-1.4968825560100019	-1.209335914511408	-0.12301259318036678	1.8452047947198862	0.02773011005613187	-0.04482155038739734	-0.11591531427553295	-0.9980814097002135	-1.1090619437747307	0.4175561461713093	-1.4550528410921246	-1.4531817337732404	0.5068185919908063	0.41828730137796094	1.3396168224115905	-0.45167245534483186	2.9426784021667305	-2.443743303852197	1.7387086559858755	2.4324442383775913	0.35270857293421515	2.522085299406748	-0.5099731654476928	-1.9725307028667762	0.3472949153410371	-0.9193048762434259	0.9748382238200443	-0.8542492581769873	-1.2052753890833774	0.27231465884644385	1.138207969215268	0.4217014823657684	-0.3868349830411539	1.4614153020766414	-0.4121075132721413	-0.5122642695668934	0.019365602997505164	1.046196059002314	-0.8699937342414694	0.0	-2.1885046622987705	1.7251280859825835	0.7615074995286546	-0.3022444325418861
2.973538454093094	-0.7977480962400838	-0.4969676121029713	-1.015310733297469	2.173094976692012	0.6431438234415839	-1.685740744569506	-0.5604139191742273	-0.27739699559994685	1.1553497592191468	-0.03460220665853906	-0.28139361745673147	-0.7388922516769534	-1.0269496967775358	-0.966636664571368	0.2856887881806159	-1.212842078228296	-1.491389936464966	0.10532030851615817	-0.76050996735286	0.698969290586491	-1.1509437794183088	3.150187131293297	-2.6057872275736447	1.289973056825909	2.302833590989551	-0.03731613706837247	2.803233608079813	0.08629319565623343	-1.9550322126261643	-0.14912170049954454	-0.7506078021932766	1.0201922207722722	-0.9211639056929986	-1.0626166822099445	0.18473913843939946	1.0540297150308648	0.41791637625567307	0.2074032149137643	1.0852634201801346	-0.5377760403163798	-0.3721810292288076	-0.2904904168609405	1.430690739947783	-1.619676879206572	0.0	-2.285649912636683	1.1152382579524724	0.551814723162443	-1.8037508061025487
0.8915448262107039	-1.6584861750176068	-1.061110552142538	-0.435541611358884	1.9837988731830778	1.213542107247405	-1.3888141891857178	0.24102323434402786	-0.6613358078161424	0.3448497400983793	-0.35361027506411236	0.025118269204655295	-0.9287092812414556	-1.049826862103794	-0.6927976020433096	0.4363126761034925	-0.39226938168347475	-1.0068012050614907	-0.20219674531904783	-1.9297401871184667	0.1376331624363852	-1.5317995855338753	2.9957330543734746	-2.077401477079794	0.5963996934278021	1.94476703278644	-0.07229116339162503	2.476039371160101	0.3829299901142763	-1.2492814777513146	-0.49767738268072254	-0.43364310860663985	0.8183712546715134	-0.6404767678959539	-0.6942871783356601	0.06668876617747788	0.7536476294150946	0.8132797135597359	0.7336272317413253	0.5313260469485551	-0.8656141478406874	-0.13945419966231062	-0.7533648091210775	1.2121153107756681	-1.8412056538995691	0.0	-1.7758708451550311	0.07376994936301276	0.2609393167352173	-2.9458179528470083
-0.9233260437822417	-1.95197769768663	-1.0865799570212489	0.1618924270254732	1.7038627046700872	1.7206526570887748	-0.8933326272855552	0.8389478168217009	-1.0681535038245826	-0.22924476964995902	-0.5392045846908124	0.8065615703086046	-0.5386163512925962	-0.8287734466372912	-0.2861593938626137	0.9366603985295985	0.8152264416871154	-0.27639710982417853	-0.10333208598221204	-2.6125290629235476	0.0001333597778984012	-1.4095426559882362	2.4046785245994577	-0.8779205510412552	-0.1735018081435474	1.5368544851740245	0.2832933279914806	1.7182278113832359	0.4284858942482402	-0.01225161181191441	-0.39021406819338406	0.12757610799186472	0.3929016857611486	-0.1766365339741949	-0.009812658618533431	0.11400324957002704	0.1537694249119036	1.1904118835493736	1.0594130112453533	0.30532985803676366	-1.063784351568548	0.24430369432560634	-1.0700782693462014	0.6157013115799328	-1.4123971819179144	0.0	-0.8175860712148839	-0.6985004899121856	-0.08238848108160259	-3.3078774052187514
-1.7464468246833331	-1.517877164735885	-0.32321535539229346	0.5386637240881118	1.4542607455817977	1.9572788981518097	-0.4713811960178889	0.9654634334226527	-1.2307762592302902	-0.4360597894888341	-0.268704896366006	1.591738772458604	0.17469333868893547	-0.2585321048254848	0.2402232806682929	1.6064812272241802	1.9536836174096408	0.33734787309727116	0.4691388764198777	-2.463912567566674	0.25995148524576045	-0.7964377898288448	1.4638342472353876	0.5949050843030068	-0.835777648674555	1.2139297375874212	0.814665255584846	0.8313530927920318	0.4740807568178002	1.2109768459515171	0.19636006587891994	0.8783814237756691	-0.0398848404036871	0.29062989383836324	0.8212784406338801	0.37126878489701065	-0.6765196490269094	1.1811614878999264	1.1539439347123515	0.6509787147393327	-0.8715036268575721	0.6518588737067992	-0.9476109790851959	-0.016913243345985735	-0.5464803324959804	0.0	0.2603074465569826	-0.7002864560789485	-0.3274920949292195	-2.7244043723066156
-1.467445478394338	-0.6209661690632744	0.8956583401156801	0.6278836215187337	1.2535856493743596	1.829687342055329	-0.24404687715439966	0.6062888278891123	-0.9936099702901677	-0.39546646461671925	0.4934246792998241	1.8271499637438606	0.7598488235136032	0.5353540383934933	0.8370171689156056	2.132359254449102	2.560624248995231	0.6056807497369208	1.2313371374193545	-1.4671167911043999	0.5790401781347376	0.08194096479984983	0.4140444378442827	1.7728087130680454	-1.2271952649213502	1.0141456950433598	1.2149943491790018	0.10847144674547378	0.711560444494985	1.8069413509668903	0.9897397536912889	1.6230705595211008	-0.1900163100288673	0.6428990678374334	1.459640400436546	0.7349134525828307	-1.4862062768569964	0.7267382585516048	1.0883340535978046	1.3935275651671466	-0.2609278748780158	0.854522191381903	-0.29930511991047654	-0.45535948761502	0.32804115330827704	0.0	1.1191119987233453	0.0492926683347258	-0.24302887384009192	-1.3667589833883713
-0.5761539934668957	0.23190804592081044	1.866520603846647	0.5142233169038259	1.0445107076927795	1.4026057566201997	-0.17440416257328176	0.012304397982615876	-0.4207355755395309	-0.33352393230465327	1.4678489790195932	1.2903036168934439	0.9005017187879384	1.2625409835876011	1.4151684699977445	2.2480350150557125	2.4243211115922354	0.5338519633974284	1.6953044583740553	0.021454933438627925	0.5972429465607996	0.8820311299179688	-0.4492240758494897	2.2272554006379535	-1.2457119526117155	0.8800909068486031	1.2735157488991686	-0.2815483622517851	1.0831757407569351	1.4982253152152978	1.59251248772344	2.1304902603702947	0.10825238459593742	0.8364244962824258	1.6166129668940723	1.044322943855649	-1.9471861747463868	0.09379276030314254	0.9756582741818023	2.06877935820812	0.5517815637662874	0.697535331585416	0.6665575663429911	-0.6818889224254702	0.8196780421598074	0.0	1.5558852548294995	1.0374305111569149	0.3253273047739311	0.2959933825583186
0.2089555270436409	0.622134222517718	2.0027732029291188	0.3261617890774354	0.757614898120769	0.8539549548204137	-0.1606423732689726	-0.4576535389434014	0.22499435075406185	-0.391312218627204	2.233435250125115	0.2926812842935766	0.6272082055690602	1.6484493629493306	1.8651425431540385	1.8735143454176773	1.6800669073200654	0.29206882386153915	1.4840350213782747	1.4209513697924137	0.2239123674038037	1.3048314281866358	-0.9145824838923579	1.8924144184713432	-0.8912159258688317	0.7066618374816196	0.9717748934237661	-0.3491487639882161	1.3113910710852639	0.5488431031090449	1.7194715148066608	2.2638204520116805	0.7525172852383837	0.8732567748072219	1.2535915948647118	1.1864693168207578	-1.8484498437058752	-0.34868609783868787	0.8962908966733959	2.236278818636174	1.2402655848714523	0.23937889573828666	1.5390315768974827	-0.8244750150861001	0.8017114848639723	0.0	1.5584098421855783	1.6064566236346296	1.2869217058463724	1.6613477527000078
0.4103781619492725	0.4774493299572739	1.255383461454087	0.13305172770953613	0.3655880584312804	0.37698725285987256	-0.1397972599381188	-0.5642609991211562	0.6214609566910836	-0.5293819769239994	2.475999730469476	-0.4928121561897948	0.2695988557343568	1.6016661023745877	2.0876591421370336	1.144874518477259	0.7008109836593286	0.05308313865834991	0.6005524050179534	2.200042977301702	-0.2928681664626476	1.2372784095186273	-0.9519843357376011	1.073364791373879	-0.28422540297364746	0.4099634292393967	0.4487896866924835	-0.2576152398460078	1.1217532333646132	-0.3872481003345322	1.3535077489957095	2.046983641703972	1.3892220451751047	0.77393535451571	0.6211480418076142	1.1453978930425681	-1.2561582308862762	-0.4116350483468454	0.8602376080187375	1.7580406383667133	1.551819587555289	-0.25134403170099534	1.929601951960285	-1.0048255554935914	0.4720721703460974	0.0	1.2583185254522673	1.385175471170433	2.266815127656884	2.234438509593326
0.05108137037325471	0.09164262664255224	0.16744471651527976	-0.08119889656154387	-0.1001806202730935	0.09115925259730298	-0.12519358495630845	-0.3352805235940743	0.5664300020332617	-0.5870545029707929	2.148981721533229	-0.4798753419780662	0.19756599920348267	1.2555163791226958	2.020689772201336	0.33549886879348845	-0.1280719625494177	-0.12909395322553568	-0.541416380967597	2.1291472876300013	-0.569358403000328	0.7931465053941517	-0.7131103631993494	0.2494351057513221	0.3625170438659494	-0.01692914103170236	-0.11135055670462793	-0.22631380888771135	0.4801100099870788	-0.6863219568368957	0.7311836863079463	1.6277859658832037	1.5965741498667991	0.5750070750867191	0.10802636285778827	0.9779512061851494	-0.5182749840806526	-0.21511883843759175	0.8258704235217506	0.8617375935030168	1.427674537345082	-0.4503388034204166	1.6920577504549312	-1.2300589716927313	0.2078013695143874	0.0	0.8303738471859363	0.5170015369265873	2.7606941114693395	1.8469942184701047
-0.4460854906656102	-0.09893782166598226	-0.48175639846397106	-0.3652634655975683	-0.5688827954579211	0.003455456492741772	-0.16586868385214	-0.032761366590243236	0.09455437726194327	-0.4372157143907479	1.4573502387095043	0.4112964828332215	0.5446735057690038	0.8641216909235166	1.6551679556136523	-0.2766009393954227	-0.5990536873553928	-0.31317714499585897	-1.3577350421829184	1.3700482589555305	-0.3996209727022983	0.23282108164805404	-0.4398624382363476	-0.19638233525347779	0.8219867408772532	-0.4910096463011524	-0.5795626930247352	-0.4083010840856593	-0.3464692926554922	-0.16372742312572966	0.17931061686200195	1.1725408891470326	1.1276376781448327	0.33696491207440704	-2.7626285084500324e-05	0.7502569305801982	-0.08525594959366437	-0.0788391806477781	0.7501506209605426	-0.03466567980314383	1.0007931812668658	-0.1858590689292437	0.9984550739589168	-1.4008667184912325	0.30667152280851406	0.0	0.40394348769289407	-0.45433896650407457	2.4141007123249483	0.7414969162018895
-0.6182908601703602	0.17288982812151646	-0.19911835368573952	-0.7259501914328979	-0.9647458386145118	0.02326129486825164	-0.2782103141779699	0.03942140138915122	-0.535170031862123	-0.11066531489415012	0.7017165685573037	1.6587835647467217	1.1074301267032618	0.6342396767460752	1.0413218714339234	-0.5264368907497076	-0.7318813022419396	-0.5614864167764515	-1.4515044643256632	0.3542587055403241	0.06858702048823392	-0.18712737698358345	-0.33921494008775666	-0.16002646768393095	0.9483008078599873	-0.879413285910464	-0.9136826174933389	-0.8048123083501335	-0.9597128925454269	0.8071469193389063	-0.08697522503803182	0.7727319738542853	0.06368578029554087	0.13220535929708468	0.30878347815091695	0.48911426023856025	-0.24436688493163616	-0.27059631744421003	0.6241213536514251	-0.5977512662225688	0.4945607223219865	0.43781611801080067	0.22375890400170645	-1.407756380158037	0.7799802446385931	0.0	0.027532587397534728	-0.9490419744669787	1.2540227493201066	-0.5423149361227483
-0.31231949512516644	0.8131575820673287	0.8935399183757219	-1.096862546824657	-1.235261738117779	0.008485495669210846	-0.41327827316564053	-0.24349840484667107	-0.97708231399221	0.20625589387809393	0.10364430250765932	2.447368347010686	1.4807863861238875	0.6113938715371547	0.28871315697363	-0.41680534498580063	-0.6833859046908886	-0.8341399602320339	-0.8530260315195467	-0.47400014168460547	0.4374120625902177	-0.34450240233424534	-0.4943328103299945	0.18162572888822615	0.7382939966728486	-1.0734294841492553	-1.1302753093547544	-1.2654641459214404	-1.106659892696743	1.5476218617660171	-0.07897706785018105	0.42833007227129977	-1.2187100243823015	0.004119421656026899	0.7823648643181118	0.1809665842663152	-0.9356988022595804	-0.8082786349477089	0.4651983435418686	-0.7601676253098715	0.09832121840181904	1.087153456281544	-0.28500581449196616	-1.223520787846098	1.3287440320818011	0.0	-0.31404571291621175	-0.7155550132803973	-0.2885387681432811	-1.4391613950127704
0.22002059671392069	1.4179395477629853	2.146804253189157	-1.3704756280350259	-1.3624968760900704	-0.17911224550027627	-0.4848180427442364	-0.7305132466295466	-0.9875127361774242	0.2986452340241125	-0.2769235216182927	2.1826763470268227	1.3259446833641932	0.6901525287823913	-0.44430528229366967	-0.09751489970395222	-0.6069469572564962	-0.9837271179261805	0.013325663470126902	-0.8945581804673959	0.3670704148580344	-0.2892204525561738	-0.8497571856943446	0.525533545123071	0.3221292363331894	-1.053511779121234	-1.2630182904929952	-1.5777244298961455	-0.8536150441125137	1.525822609146287	0.0012390177741817346	0.10885589216460671	-2.2472559777975283	-0.07362564609811029	1.0830852150582986	-0.18924721181283416	-1.7764798400110757	-1.4576527665459416	0.27883807696323687	-0.6999600711690049	-0.10903700643896373	1.3910350082678464	-0.40630051518775323	-0.9178920125998044	1.5214325830046889	0.0	-0.6568385853678714	0.03766960412449304	-1.6000456879766418	-1.648817647375017
0.5306940588416135	1.529670696293043	2.818696696745082	-1.4597727692768532	-1.3581494136913277	-0.6192208414335179	-0.4295962439462515	-1.090286172918612	-0.5605378800978842	0.08004340902203681	-0.5043968244983951	0.8710224724762194	0.5864685361318756	0.7246159939023157	-0.9818001430545681	0.21334129654398068	-0.56315864678641	-0.8589299174605612	0.6071927443555928	-0.9883755298583082	-0.1473544563602657	-0.1757988494871211	-1.260834232080764	0.6426234052994785	-0.11302529402818218	-0.9024223431294379	-1.3437169358272762	-1.5952923038364073	-0.5236821334896966	0.7025259191880068	-0.08610379501297713	-0.16821314217084601	-2.698363829191417	-0.19308225408611296	1.010439170429955	-0.5951698942655878	-2.287642875689671	-1.912098841659372	0.03164956214186394	-0.6605883840531144	-0.16211081185303217	1.1586729104655442	-0.28525342551124294	-0.5943030156025647	1.0664307375450617	0.0	-1.0168487172266336	0.8076492982116406	-2.2235011697235008	-1.2777492192318873
0.31957232466483965	0.9301298276675886	2.552827337685953	-1.3368505492848002	-1.2495399822512292	-1.2859655144884021	-0.24752573469607897	-1.033244777407532	0.0660761790239547	-0.33590450682354406	-0.6685923241903218	-0.8836078555865413	-0.48122024065973634	0.6466547192111483	-1.185588104986133	0.3306036877036822	-0.5246659641883301	-0.432337659426477	0.6074706140508552	-1.018760765175142	-0.747356682413829	-0.14244124256931814	-1.5683217535822118	0.5014296910832621	-0.4217306229994417	-0.7539169125358282	-1.4037782700180932	-1.327459312812612	-0.44250940776162323	-0.45595757599098213	-0.4509878800538614	-0.31452470732382176	-2.5423582647867993	-0.44676947520287436	0.6200656580105112	-0.9566553163725358	-2.181088412412368	-2.0056519628172724	-0.32982159212579704	-0.7611350620608773	-0.16007721388327287	0.49067140903797124	-0.20141744889743715	-0.31249186946445295	0.013121838804470418	0.0	-1.3649306715024347	1.1281077153964527	-2.1035793711433852	-0.7401605396970383
-0.3430978285676379	-0.21524759392689902	1.577283711899992	-1.0243704998089391	-1.0658591293178847	-2.027264062656025	0.009289409496839943	-0.5070699316124431	0.5414278909259677	-0.7023158873429778	-0.8090913262610913	-2.25526712041326	-1.464434771581627	0.5036766277622194	-1.019012136516204	0.18402720040110873	-0.44308417657137694	0.15417303992389864	0.08812127134574887	-1.2055666957735396	-0.9617405908759971	-0.21692531591665706	-1.661604413334982	0.255203069787454	-0.5649914606124027	-0.7086102796192552	-1.4699988401733015	-0.932669411045755	-0.6835124384859788	-1.2933469132676738	-0.9977825416334437	-0.23055779870337917	-2.0144524104475936	-0.8379563949937772	0.1672743068018715	-1.1683284547517183	-1.5228480268963547	-1.7981171248251484	-0.8207573512317462	-0.9354218227944902	-0.20484987566817411	-0.27942354533026587	-0.360087298759585	-0.06388097632427753	-1.2430386995430303	0.0	-1.621572959058075	0.8421301332852077	-1.581270904519734	-0.47234511405061796
-1.0728203252278972	-1.4456168176150905	0.507041215624755	-0.562173099573169	-0.8329715605648972	-2.5975687543997275	0.2835223262171385	0.2675234789223872	0.598912969882804	-0.7997571409795167	-0.9075689965914419	-2.6897148775737474	-2.022560812177767	0.3961619606234633	-0.58549313955432	-0.1553304753884296	-0.31112748601424806	0.6675264432390394	-0.5665913187108782	-1.5476771965586609	-0.5557578176634836	-0.3071150904603669	-1.514693577414742	0.11945536269637137	-0.6084879381923097	-0.7752338186212542	-1.5411309167345129	-0.619668060213796	-1.0072296711264608	-1.383954080204658	-1.4858130041014872	0.09357036119988482	-1.4477700937576063	-1.236932415084456	-0.07656093112887759	-1.152263318502268	-0.6694677178709567	-1.4825404827656776	-1.3665373781308185	-1.0283608122387562	-0.35345057282107206	-0.7707961502810977	-0.7499739582758043	0.1865301417180071	-2.1598704422591473	0.0	-1.6757810278778584	0.15317463546463714	-1.1446737011168318	-0.6385026182408734
-1.4532488113794682	-2.2610580165734695	-0.09167679424066356	0.007658168128559493	-0.5798749273859527	-2.754060517573614	0.5501593290492514	0.9405705323772462	0.21062269928978836	-0.5816325759359862	-0.9294319797464501	-2.197143317692471	-2.0448487500754235	0.37310500863309815	-0.10898228384193541	-0.5206417826902854	-0.17518600327558825	0.9278632444983484	-0.9339989601116543	-1.8138643668848133	0.2796978957343452	-0.27789345049275077	-1.1947101240147786	0.22533524113173106	-0.6637233404161069	-0.88049143995773	-1.5646500785384367	-0.5199532048084281	-1.0459660173275849	-0.7780007479654216	-1.684821542591158	0.5168127572307812	-1.0839977885524907	-1.433200072055757	-0.005248116763247183	-0.9048713106761872	-0.02713036428343094	-1.207460346359793	-1.8094960359427732	-0.95672079010025	-0.5926215134245306	-0.7554368589024241	-1.1591944618233931	0.43746301020085393	-2.339550657028912	0.0	-1.4321175254254184	-0.5492663387745725	-1.104555089889702	-1.0214915677859295
-1.3292400727005196	-2.3839474388305124	-0.06539711376529063	0.6179164868814814	-0.35032263234356087	-2.3837677519137035	0.8094692531431671	1.2516328438386097	-0.3910914440504515	-0.20667274768845267	-0.8639685317861947	-1.276167738443913	-1.6613720230676807	0.37273437682289723	0.1504005414237019	-0.749456658900775	-0.10311177371903958	0.9111614291683319	-0.8241845652610015	-1.708057272752633	1.0417182638552807	-0.06235077170500332	-0.8426460793250578	0.5362508139378824	-0.8125710914845925	-0.9399788669202722	-1.4489285438316197	-0.6137934407760706	-0.6009237439371122	0.07323846908506403	-1.5253399384991984	0.7849771278731301	-0.9759835678807821	-1.266267223973136	0.2627522072018702	-0.5127771774670863	0.2005351941185567	-0.9667617784325448	-1.9866713869212929	-0.7997431926233519	-0.8367730719682285	-0.26355407016427634	-1.3314500305984223	0.6284919307719087	-1.7442621004592638	0.0	-0.876910367522848	-0.9503348439026332	-1.412009703885262	-1.1775655340269708
-0.8949227407345114	-1.8718631190073864	0.2734347732984755	1.1430755459557589	-0.20449642658406128	-1.5902030844484918	1.0420213184349303	1.1725440195672585	-0.842237303371787	0.06258569355054731	-0.7305307159018987	-0.5526489341507633	-1.1307547821314285	0.2576773291842225	0.013456111907036335	-0.7869328420058557	-0.14399044681809625	0.7378017624142658	-0.3787582809007363	-1.0969740720129362	1.2533904729170562	0.265393351256139	-0.6219247020555855	0.869470268239889	-1.0580786188740128	-0.9326427262844236	-1.1225902401370138	-0.7549435490614466	0.16885335565655984	0.6349215064867609	-1.1475779812279798	0.659690919879448	-1.0227382938546323	-0.7518020110426002	0.47743703601792253	-0.12765248055806847	0.11013969969851237	-0.6451425477187885	-1.8350366423506983	-0.7478676286778876	-0.9545115381117697	0.44911194606189175	-1.1508162796903103	0.678809874406682	-0.7127129657628771	0.0	-0.13125252360530773	-0.9821869194214302	-1.735267286665375	-0.7586783316834852
-0.519738697950239	-1.0317690764165979	0.41435657633887607	1.4081304347126913	-0.19748904382302	-0.6712802548598165	1.1702083328740256	0.8855448683992201	-0.8571028572572806	0.02825053210436721	-0.5602251971110438	-0.3918179709407722	-0.6920295305993868	-0.08000697928180431	-0.5264499130634519	-0.7283066055145149	-0.3095445796938239	0.566012019707837	0.04936192081486789	-0.1438267493621263	0.7858682608886449	0.5055310304792342	-0.6396837093953637	1.0032951787982634	-1.322078730470558	-0.9136864714622879	-0.6065294116156187	-0.7721842305970079	0.8129318213538861	0.6198679789781025	-0.8152848979838971	0.06438199187128457	-1.0863627274713266	-0.10867488821383245	0.43129761807358746	0.09311606786202772	-0.010085808089991915	-0.1735919935720224	-1.45025435097406	-0.9512475765627268	-0.8272248736109971	1.037217327942745	-0.72844578086746	0.5536467324691879	0.23089704064609193	0.0	0.5545481617034485	-0.8140767751481436	-1.7316240033817731	0.21327956113220195
-0.45202464012253346	-0.20992281187875114	0.02997767079674528	1.26597800619423	-0.3383600968085065	0.021816818567140794	1.0720246068998656	0.6301129713712769	-0.39994908764555004	-0.3166632300685098	-0.3844660506856597	-0.7294511243090592	-0.46454347405814167	-0.621682806621678	-1.2885227088374431	-0.7630357889877506	-0.5765062590911899	0.4803848226803569	0.13924352715947513	0.7489047520862238	-0.06014298862696624	0.4344973282384694	-0.8712830328347547	0.8070329482090263	-1.4825605847943362	-0.9480312494206978	-0.03750670985438554	-0.5765013989857454	0.8769305770763074	0.12125792110550809	-0.7454240023670408	-0.845192683263843	-1.0947831306967957	0.34828497085487053	0.0954331877208932	0.05871404879798963	0.09712692552835685	0.3443019110240166	-1.0474725664839495	-1.3858894770670942	-0.4241439970900102	1.2266570852353629	-0.33427474160505494	0.30049572841082617	0.664535398249896	0.0	0.8909100891257168	-0.6950295121872669	-1.3147849970719099	1.312990460989476
-0.628235563935454	0.40135310851297396	-0.7961418098939615	0.7083379869069679	-0.5566109887625005	0.27395453019957844	0.6539269064183543	0.5413440260033303	0.2840526874483564	-0.7841461314398844	-0.24428709893225678	-1.1947243245643808	-0.42980931852737303	-1.205346126268342	-1.9787413734530623	-1.04140929319544	-0.8899389015778781	0.4604618169039827	-0.1946128551739248	1.1602096098706098	-0.76127727209622	-0.05916693543850263	-1.1390044273583257	0.32316195163061767	-1.4285130764828222	-1.0161940538280443	0.3934190173638391	-0.2052521771832331	0.2177785980164405	-0.5089307722229349	-0.9595363525481158	-1.7356327824324778	-1.060208920593784	0.39262375899375734	-0.366614736581311	-0.20098557228279368	0.4850162601701247	0.6534329315214225	-0.8369472720406693	-1.839737797554547	0.14723611431856676	0.9281104367710528	-0.22128358222418712	0.02423214953867543	0.48780083510431677	0.0	0.6974041652438049	-0.7714860580572674	-0.72360229591572	1.955188242475398
-0.7324607554208062	0.82602951805501	-1.634431272163524	-0.07172045162195421	-0.7118221631922692	0.12675578417400327	-0.06076648333496929	0.5954549400427068	0.8024663851238449	-1.1102068299066294	-0.19936775394404277	-1.398917984248663	-0.4778356162096795	-1.6044391885192535	-2.3170615591695425	-1.5418873147126189	-1.1578105080617074	0.4407529501356899	-0.75956464578319	0.8992202579485077	-0.9113139416900053	-0.8812811238545868	-1.182879471614346	-0.2424017921812215	-1.110467376251484	-0.9802099316061028	0.5600973979153668	0.21565377994563412	-0.8697260303468026	-0.9174650021367605	-1.2538043931672058	-2.250393092916414	-1.015851824501386	0.030809176409628023	-0.7058502803795216	-0.5314663225841317	0.9937470230157632	0.5155693025460338	-0.8896522067297775	-2.030881866132927	0.6614507044704925	0.26718654189778834	-0.45858951080861543	-0.17754267705618185	-0.04912351037124904	0.0	0.030637603230259366	-0.9990107523611775	-0.34229067095285565	1.7638668216530167
-0.45961653321439544	1.2165088502031929	-1.9990826158810882	-0.7343425412700985	-0.6613042577325127	-0.1548197521035373	-0.8938898916538534	0.6847199888458474	0.8408646329411116	-1.1201348950352332	-0.3039443933827114	-1.1781494358486055	-0.4788600589862237	-1.6516560709417387	-2.153899530012469	-2.032632683107636	-1.2533324032284525	0.3959243428273578	-1.2129460594817312	0.12519363351951615	-0.4573395463950162	-1.7402981513551141	-0.8084611621479804	-0.6197163494605676	-0.5721074135192369	-0.6621952889102165	0.4955825092298001	0.5529666310980514	-1.805225138028754	-0.9550478559220849	-1.3148578597278857	-2.1799372882047052	-0.9370277572896186	-0.49117769858016236	-0.7383402017661072	-0.7163492185114589	1.3926649194259697	-0.09683479129935688	-1.0828914248600667	-1.7759722185549252	0.878601821695008	-0.4688518029663609	-0.8800546678920763	-0.26590924205860544	-0.5162148194105358	0.0	-0.7986459301374855	-1.189825375751195	-0.40318268774119786	0.8256455732576052
0.21989667243696953	1.6924723476330232	-1.6552389780223755	-0.9586981027675933	-0.35659986357054607	-0.258421483585496	-1.5652848529605203	0.7410825365364448	0.3494616715158058	-0.8348632934704221	-0.5470879097197724	-0.6474445019355252	-0.3482695509786746	-1.3289493512983557	-1.5216814929232532	-2.1735936219519414	-1.0515678538008124	0.36907906351623065	-1.269043167453396	-0.7380456591668835	0.31218669410129307	-2.266430255156517	-0.0331640775619242	-0.6160008697949483	0.04726080335245837	0.0005564753699689173	0.38241944494657354	0.7295915323607031	-2.058723391132497	-0.7089461749864784	-0.917564014394254	-1.5566180698569636	-0.7218356364644118	-0.8296699418721458	-0.44397739608229814	-0.5904223411947355	1.5528464652709753	-0.9325214638580547	-1.1690554526460146	-1.0969688044033679	0.6851581168327033	-0.946399057519977	-1.1784169286065505	-0.2607582338102067	-0.5668940265793061	0.0	-1.3571890295762112	-1.147532316119223	-0.7916290933817672	-0.3429783017559825
1.0000755330896092	2.2211416885633466	-0.7498420446772212	-0.628401520454343	0.09646118873710638	-0.031802609438352274	-1.8186469361139708	0.795956221079603	-0.42017088369038597	-0.4508717330559743	-0.8029232756126942	-0.07549308460722971	-0.08667863264540049	-0.77088896157503	-0.605786706910711	-1.7172589832945806	-0.502381298907889	0.4187594122690314	-0.8592578036440387	-1.2414242418246324	0.9863012480729432	-2.19029467282766	0.8704473066638442	-0.22588901015829924	0.5473400426226139	0.8371850791433101	0.4287318712935931	0.7350832505053065	-1.4578311282226926	-0.38132358197646554	-0.0848779844872254	-0.6289865852410564	-0.2571864015722583	-0.7466413881673485	0.037904618316837224	-0.14902365551167507	1.5182698262155014	-1.5827623624266638	-0.9309909114180107	-0.20409101222195317	0.18444219611056092	-0.9285584089553715	-1.0845226317208785	-0.19803593390417276	-0.13622777936065145	0.0	-1.315199333390411	-0.7950003450625468	-1.103571930154346	-1.0978575461212354
1.438585709425727	2.6156119850632544	0.2912039116995298	0.08571617966728863	0.4728762629565242	0.41802786206049003	-1.551418150134862	0.9259405186674368	-1.0526366053842957	-0.20582192549708128	-0.8534817062617656	0.29638019422118045	0.21626269991227814	-0.18638460438623236	0.33914358338430695	-0.6914592578817791	0.30070029365309653	0.5393841902350981	-0.162251314627331	-1.1575163267013335	1.2803603487085553	-1.4905315864493003	1.488508242041345	0.35197677055267834	0.7380226184504642	1.473600503939462	0.7079429228349639	0.596499096210883	-0.2796972279719637	-0.13166784442927687	0.8942900545924862	0.26305178264715817	0.4737274140928932	-0.24753414630601606	0.4985142382900995	0.41599346338682675	1.4329087100490852	-1.7176958486744596	-0.3280977209539352	0.6210987179155779	-0.3359092610637842	-0.39710366807272385	-0.5241622905756497	-0.0884913325460452	0.538937808614174	0.0	-0.6395949654668001	-0.22001081283227109	-0.9262353774030642	-1.0459798385846601
1.2758779083249567	2.6457451067973348	1.006547705378368	0.8118991177587749	0.5599476721176632	0.8051574915129958	-0.8719474609499214	1.1372507945251276	-1.2009909732353075	-0.21515942151971795	-0.5044625279944956	0.3651697164152058	0.42206093376522386	0.2478049446446447	1.081624313681684	0.5595895744232542	1.1167663798932868	0.6390033832457155	0.4986759393400653	-0.5881307587830368	1.1466378928021526	-0.42601850913493733	1.4920890221847094	0.8098316574253926	0.5274163311522975	1.5302704994482947	1.0793762995354503	0.35216330713260324	0.9164686746221977	0.0015929716083654887	1.6106678468950217	0.8427567444182495	1.3246635554341528	0.4293854009985392	0.7709741775012577	0.7963084353404491	1.3964782980079247	-1.2781912117148242	0.46093517717478993	1.1605402660270492	-0.5589432340472601	0.40610804658167377	0.3346338870782656	0.0833694457235486	1.0798575315577537	0.0	0.369681712571149	0.37772663700407566	-0.14832479187728922	-0.26126211827404466
0.6407782180484705	2.185403516671591	1.1261515392730437	1.1890342133192113	0.31111444798890175	0.8723807968871367	-0.04907316182426606	1.2997184544747484	-0.7772243835587567	-0.38613765801724725	0.2644064015588712	0.16864440898106836	0.420703128796999	0.45927253066476115	1.4773531726051752	1.524644097981887	1.6502631538027004	0.6088488520302571	0.8259300902366044	0.12348389362812545	0.7092420938832388	0.5770049789516011	0.845266946778002	0.8937743552093058	-0.013591439912564658	0.8791135549532917	1.2609237911405562	0.057044504479831545	1.6014972277226203	0.07078509371220157	1.7638745453463451	1.0049720721463884	2.020873582843965	0.958659759885333	0.799329001101469	0.7395734225966616	1.3733446845782171	-0.49483924785131117	1.1295781886001752	1.3360908232261761	-0.3287115764542399	1.063050448484619	1.1630771837075302	0.32221534923354966	1.1994390624795166	0.0	1.2367191754321092	0.7971718944487971	0.9237997504220792	0.7899045336228567
-0.014023723091586237	1.3028233239710214	0.668232714410484	1.071515847724216	-0.08769949870049644	0.5818729435716107	0.6165807377806122	1.2047401351413174	0.00956435253570994	-0.47034321732210943	1.2241735914649219	-0.16959491184352643	0.21138755151001187	0.4853183099589162	1.4923315902467167	1.7965117290631911	1.7037458044291505	0.43179483756101367	0.6964652412557085	0.6103121104565058	0.12401281749039503	1.1336381341775912	-0.14242662500856917	0.5468156053216561	-0.6536931966300279	-0.21565837054992998	1.0194488359587637	-0.19372154694950813	1.5442343921143864	0.1386661646753637	1.3387070306695437	0.8343897647664072	2.2885530650210972	1.1120417366726474	0.6388632613846954	0.221694410199392	1.229794811969611	0.271706355014125	1.415792474668475	1.2045369058166058	0.2473478758204846	1.1790721982671013	1.630895606028842	0.5868290160856449	0.8641992242641483	0.0	1.574796781165196	0.9382359592755918	1.7384914278863643	1.5491270910361603
-0.21067388802000622	0.24211229068741663	-0.10871079093288356	0.5950650993035759	-0.30719944168437746	0.15222203560752565	0.9260133138256551	0.7180762336807461	0.784193746382101	-0.2291474297629573	1.9776818109044945	-0.48368301062381	-0.06621909827374603	0.4224079286354633	1.1929022447682571	1.3102694629639726	1.2979592012165804	0.22898276386407776	0.22000239436322166	0.6893013232993076	-0.5006770221443132	1.0955656738090724	-0.9685269249043779	-0.053777487076675026	-1.0871821618256003	-1.193898090311025	0.35365535417970206	-0.26662858406247236	0.8932659942507444	0.22860139361729506	0.6182562906038281	0.5367889932080314	2.0063301102175206	0.8696482598168546	0.4044170804199042	-0.49522784170651696	0.8668314744487926	0.7520933568982775	1.2511498982547216	0.9017036137820492	0.8588003403495336	0.6119774586401665	1.558828333899136	0.7971552732799202	0.2918777263458877	0.0	1.2995959179100927	0.8429451241837175	1.8539353970928891	1.688767794142592
0.22576385046074993	-0.6882239779438157	-0.8394678362810222	0.06354818130058236	-0.08407253977500444	-0.08927388258740256	0.8494319177012674	-0.08830393542880248	1.2200149405345295	0.38921102773822125	2.1750154736272282	-0.5829251325120792	-0.1886490465442981	0.35862049043355887	0.7156825040720587	0.39954066683046907	0.67154008124781	0.18384474151885863	-0.31659989216642104	0.43648681656640576	-1.071862314476854	0.6216559324891083	-1.2135904704456952	-0.5947906502826138	-1.0727540335564147	-1.5033317375306459	-0.4631255408268088	-0.04685486628393291	0.053018861937471747	0.33616753381932213	0.020960311138703502	0.3244620427673586	1.2855923054367182	0.40169596027334636	0.20498000629346524	-0.9798753397682819	0.3360110897931334	0.9000536449117337	0.7971229078350166	0.581677541319058	1.1834502760777466	-0.4031331331375738	0.9936825421516584	0.8846011651835968	-0.20037423031886664	0.0	0.6576241568721202	0.6592388869291649	1.238325632190311	1.2562103980481316
1.0381357875745583	-1.2527364946024118	-1.198660584088994	-0.26096177506131585	0.5805788992383248	0.06101769666088528	0.5028781983891721	-0.9377349001936905	1.2049486336811586	1.1780506833635953	1.7345990810143816	-0.28709373315052217	0.02072401114443002	0.327647628029744	0.22516818915619025	-0.37688896892707596	0.14612387587814157	0.3851418965900578	-0.5916989019506165	0.09893032474465208	-1.4404983656652548	0.07796293239920413	-0.773980836524412	-0.8092986182301579	-0.5550619257709506	-0.9328128700033196	-1.024589947248298	0.47023024781040645	-0.5504988421556086	0.4668999469028459	-0.14192873985023216	0.312038535525117	0.4265518482109111	-0.0508937146034406	0.09738472180909186	-0.8769425206180859	-0.16249907620630138	0.8577581226994523	0.348315767634698	0.3747473144334216	1.0855110906348389	-1.3360685720202197	0.17982647783844732	0.8437633356871721	-0.3902039185747373	0.0	0.053835696315785206	0.5504978563645392	0.3077398717965624	0.573142760971399
1.6971412657913314	-1.3788722966582834	-1.0158410560675912	-0.31762096426546066	1.37831795807673	0.5294583413718676	0.06412824289810265	-1.4998418322072555	0.8648224844010144	1.764486294847525	0.9150948970992865	0.4811165338838473	0.5610121687435741	0.30240029937336976	-0.1359746742757052	-0.5469387602525001	-0.06266642805752846	0.7122675381616509	-0.41236034501244223	-0.08352164094523716	-1.4087315911574925	-0.17913848187861944	0.09223932269234379	-0.6336813780342964	0.3013447024108798	0.24091782270705892	-1.0357224261803835	1.120225365459275	-0.676934037080778	0.644126678854866	0.15985399119509763	0.46957225897896476	-0.22832838988475662	-0.31267003763765444	0.07276302381266574	-0.13902910993638296	-0.4074108340999672	0.8014706521132093	0.16231459284724764	0.3588139948890494	0.6879259984579865	-1.640207027317057	-0.5515017224832988	0.737059192917593	-0.2615988209785438	0.0	-0.20686586124706555	0.5998146348384221	-0.3314869678292058	-0.011070569737552457
1.7407043300271274	-1.1608887253412246	-0.3403756320595085	-0.24818654155266512	1.8582663287385253	1.002458278455965	-0.3127909134700315	-1.5906623212537683	0.4458755842290528	1.822168977873914	0.1706988025181815	1.5791242923703284	1.216868310644121	0.22327052990000917	-0.2925508826756018	0.005407354881319804	0.037571079663572336	0.8727738907136304	0.18039716797821892	-0.02510348624722105	-0.8600763129710011	-0.008656470169318118	0.9308250529649477	-0.23856025504450895	1.190548074972091	1.40005870141517	-0.5015558130161261	1.608411675964911	-0.35364574542078625	0.8705965799132795	0.6777804981631802	0.6526681327967703	-0.4604753671963575	-0.34583320101261283	0.07312359482570885	0.909262844692137	-0.3164068140719413	0.7948140616080488	0.31735035092950126	0.5340431356500737	0.2715364737593186	-1.0823200631954493	-0.9234467692012464	0.6425238035394616	0.027292997039521615	0.0	-0.09385775270558036	0.7613195764034528	-0.26962874741101517	-0.3305181785622927
1.0633853296253961	-0.7900527576676465	0.5605602102250348	-0.24911468697841588	1.708866807295172	1.1351805199498344	-0.5377965648651247	-1.2774541830154393	0.147760383498281	1.279314719154806	-0.12921581636544732	2.606495332265597	1.6615550839828073	0.0429347589780904	-0.2583738238820859	0.9753607669474096	0.2528319745482574	0.5928411239300994	0.9234367647753391	0.1790390051077182	0.07537375341490538	0.4468311689926212	1.357526687975893	0.09123865354733639	1.8152552288319785	1.9443697511911044	0.2680482657801514	1.6514440022374717	0.18446331824108322	1.085694034274026	1.0597296309315378	0.6944575001610642	-0.2679160922616658	-0.22921019739929396	0.02809512791420937	1.7379174698605149	-0.016594300790081545	0.7590513187161653	0.6791067090387894	0.8102087031062413	0.07534011304756283	0.08332722041800049	-0.8267724969287047	0.5872835317372205	0.2817520560950704	0.0	0.17050992472885673	0.8890934650887312	0.4448676889249366	-0.446188266579152
-0.031570420034582436	-0.45810778460336726	1.2902076287536006	-0.39174866682570475	0.9721106744072122	0.7918610243756715	-0.5735018990388719	-0.810656967212217	0.022239611228801505	0.3897368219372309	0.06842015906972418	3.0378073973189745	1.6534298690031597	-0.23289421567294621	-0.1165759442933391	1.8191995158829144	0.36810600119041814	-0.16412159951412955	1.4649428005873706	0.348441562594419	0.9796721951320305	0.8736658530323251	1.2555604036657704	0.15365097287236754	2.023940158940637	1.6384038686619362	0.847357961460765	1.1490704848806474	0.6433895635627981	1.1772710808536866	1.085243621442944	0.5134880584169155	0.1622910207187294	-0.07438202835683277	-0.1012916521867179	1.9247297377776205	0.23198550678972862	0.572930664028628	0.9917721541273142	1.032747946827063	0.1419012507042922	1.231437589292604	-0.3595025781904025	0.5278121290233838	0.4088749195057061	0.0	0.3041934848100289	0.8335584014962215	1.3407424296581278	-0.5232835681121668
-1.0367686886925853	-0.28383251537198256	1.4912886746785734	-0.5493863685447091	0.036830658482989234	0.15354663809683308	-0.4034400484762629	-0.4351563528013242	-0.002738856670815731	-0.38727358741102197	0.4796119259726761	2.5064063967551298	1.203735092666596	-0.5265861620444957	0.037770362330329134	2.0755720027336597	0.3206894446282658	-1.116188094393895	1.5562345636259791	0.35835683699282544	1.3234104190441687	1.0075377347713703	0.7913389135346404	-0.026992008678981133	1.8600538624797307	0.7293800124325164	0.9586411689481465	0.2750444166111256	0.8231505682319612	1.0620110831398941	0.8093245569689609	0.17887770357542976	0.5770081852564367	0.06023839008214179	-0.2893913570774697	1.4240340220034209	0.20815470179616777	0.21471851721390944	1.036868102970865	1.059397600713834	0.3174533881989414	1.729513749518489	0.2249303234751304	0.40208685014026935	0.46178693230198214	0.0	0.1891747413688651	0.5532079253088491	1.8308713781752455	-0.6601572232369022
-1.5496740339986288	-0.28878783873989444	1.0352740806681309	-0.48863664933292345	-0.5980995941646813	-0.3824739661787606	-0.01874626629689228	-0.2254395687247538	-0.008038674749838224	-0.6344793582884688	0.6936176603872395	1.081541494334981	0.595681478245285	-0.7041542272310156	0.1616571189402115	1.6333590699411191	0.25048232747153804	-1.7987040013408258	1.1952505852313484	0.22747727697879716	0.7879927453925437	0.8159121982980659	0.26315912192619195	-0.21105828958955666	1.504473683336787	-0.23160590811729778	0.6407863840396965	-0.5858609736264291	0.7046828215852181	0.7781023580359265	0.521992252562916	-0.11002069179852234	0.7977504533126056	0.20638186876812847	-0.443653709136605	0.6113338586629294	-0.12476038942311753	-0.17050725022145988	0.7673591476251506	0.8568348007244773	0.4008753788886716	1.3330100460534118	0.6423231197203942	0.21447527732420257	0.5689741576458668	0.0	-0.03499558546402059	0.17088109900424805	1.5881364417446289	-0.8049448002838092
-1.4786238133476888	-0.4174978287419608	0.1258541004918565	-0.05836984932387227	-0.6390473086297352	-0.44748674749650774	0.5611528365639339	-0.07039085121055658	0.02242672306552441	-0.20546260425982962	0.4713772820753789	-0.6664268985549273	0.2242593760789805	-0.6274760383846835	0.29143207930890774	0.7853336843710783	0.38387858200735064	-1.8414251741028396	0.6303306330797083	0.09818158043368361	-0.4772509906347908	0.518082410380942	-0.09585867270143986	-0.11028349758813714	1.1574443682224722	-0.7388885279510052	0.2135017140489919	-1.0332239221924207	0.4376838419572167	0.5039222171910211	0.5496539167305207	-0.1291505537186205	0.7982773731286683	0.45776558729866124	-0.4452287754373179	0.05845419474512527	-0.6000852465429319	-0.3366199195047238	0.3416552694800137	0.5513381513900688	0.32403884669070665	0.3523289742938816	0.721294606489803	0.07614733758784695	0.8112701799424773	0.0	-0.07511806375964994	-0.07324298915458287	0.7475222874467482	-0.8134104984410649
-1.0292480623468065	-0.5782785371024689	-0.7718998799354395	0.6654787496323358	-0.1786898740501367	0.06870746191909521	1.2527932672468232	0.18492570040250061	0.20740219995428621	0.7025765663356018	-0.07750386816141015	-1.913025309893779	0.3480262418881	-0.22786753522226652	0.5083698171981709	0.037904227962345674	0.8327415772808701	-1.2017889947718454	0.21014720387602967	0.1308194393086855	-1.8674518876513058	0.4253312972334909	-0.2266467297047812	0.39669223693145866	0.9366049695641641	-0.6218300755244287	0.0606750056415149	-0.8684392800082974	0.24162571221890158	0.46180639493018816	1.0265574090528387	0.2310395478952189	0.6826254653446433	0.8960924371856906	-0.22105733965591076	0.16962649039302577	-0.9633267887369753	-0.09391147213392521	0.03942444788899197	0.37829758896497484	0.22164840142488598	-0.5353606939026313	0.49504953972652255	0.1496329542979044	1.1420539820523878	0.0	0.2875789714585644	0.04005430417570837	-0.18854819594823907	-0.5881349735200982
-0.5162165514422552	-0.6808842698142317	-1.1714480481383984	1.391304978855027	0.3815302595674433	0.9490704135376027	1.895233898604394	0.5599714142987159	0.6609910806037372	1.6717336700674088	-0.566494691212444	-2.0330555597864763	0.9131550028915485	0.43295003252096254	0.8594044968542047	-0.20366437636932028	1.4602403091048601	-0.19233157402590778	0.1640025626788561	0.38807902102576236	-2.640946328429838	0.7067726624816643	-0.212863224180585	1.1469573266668456	0.8457702961931051	-0.09783097179106143	0.3731646487515426	-0.2036071609452808	0.2705812136840583	0.7579343139307526	1.7841447810177093	0.8733342739684024	0.5892529284641819	1.510852756613313	0.191185445788946	0.9094237326740238	-1.036029269113387	0.5501345266666913	0.10554106227010514	0.5382014547755455	0.33138209026611654	-0.7238142374448588	0.1872938226239682	0.5220866670203711	1.4084019209102348	0.0	1.0079271871431745	0.5555227956195189	-0.6699317728349278	-0.18115682483647666
-0.15680872450216884	-0.6598868407978445	-0.8503710053570575	1.778715473312692	0.6124433149514095	1.7796915725292024	2.284684515564313	0.8756673133608815	1.3500466028861022	2.2989173054617646	-0.6044752134858487	-0.9892609209062402	1.572054338283896	1.1542105099619244	1.287055218484435	0.11969629823121304	1.9253555956975374	0.7159318060235604	0.45132107192664406	0.7855751466530492	-2.363827606522152	1.241726696431365	-0.1652440499334593	1.762363021042837	0.8151134854849998	0.42035937917644123	1.0162254369153234	0.6040408138765146	0.5121815956357723	1.2740890602190398	2.4308687908035194	1.5124695375695858	0.5882558958545606	2.15519471218733	0.6329903862211672	1.805233808743876	-0.8159136390887052	1.3638979626316337	0.6061354012105449	1.0414667160226487	0.7944992589359751	-0.08196957022021059	0.08933360488275913	1.0993555661512304	1.4534719109089878	0.0	1.764185148319947	1.2751702430732628	-0.4328168915347142	0.22230828851446438
0.010661729147474444	-0.485829359131756	-0.0031047344460934487	1.6472352750014505	0.34374437354689114	2.189018843062212	2.2499685234738025	0.8720305969637717	2.0312142940270244	2.3945710066641634	-0.07744950552565324	0.608134635159487	1.8933279619289234	1.6608960185570967	1.6249995838873823	0.6944497015843117	1.8917819416461579	1.1735386667066305	0.7850831541583052	1.1360979244024976	-1.1917885076169228	1.6661543013614286	-0.1287758882441745	1.8707336723111072	0.7683545552348944	0.6107340260007661	1.605787946298459	1.150362418959136	0.7801817757515783	1.7054058491983695	2.574346577896604	1.8087148742067691	0.6363008190030898	2.5683252608063443	0.8929566466315707	2.234146194236061	-0.45629471969571367	1.9985169560146123	1.3739247879500929	1.6519024093650114	1.5065558837667223	0.9503739116308113	0.3881526822716232	1.6138162390541178	1.2216724819302416	0.0	2.13943602329663	1.8351476996870482	0.3588468350653612	0.4262860271711621
0.05640436806008671	-0.17068294698002498	0.8540202290863801	1.0827961768930827	-0.24303528214701414	2.0432568873834693	1.7311828919170742	0.4244355726369495	2.336505422730625	2.0295286096545366	0.7586328822884505	1.8397149841859963	1.6304659968288722	1.7237038712352921	1.6759172927475523	1.0390932211623736	1.2639781543344395	1.121253337411073	0.8238416750095613	1.2542128649642295	0.2090347660013193	1.5918754495363134	-0.08144747096075498	1.3404231979697387	0.6667237126976301	0.42428089048722223	1.7451909467672098	1.1944568529340505	0.8154025642234572	1.7373468544706463	2.049408464130202	1.5489677984623103	0.6131059653171653	2.4705863020984196	0.8260204896991354	1.8174500946657521	-0.15608534625146417	2.1625961858004095	2.0741311742014457	1.9874597776144238	2.1367904321136026	1.650803279950851	1.0422070479058259	1.7637804276666618	0.7902058751047196	0.0	1.8806207082213988	1.899302073933112	1.2368352123808843	0.3601032660428984
0.03061682163016393	0.2303557344635396	1.1855912211544513	0.3716078882968973	-0.771584288850962	1.484801934135078	0.8177129321365348	-0.31264418155522034	1.9752369172302557	1.4239796938046385	1.4379490242878414	2.0192461735806275	0.8739822598366761	1.2774583590317268	1.330329124739619	0.809918766429196	0.28375145929678647	0.7439962246103495	0.41065603229892556	1.055241840386192	1.0649948315252298	0.8597007010201739	-0.004591002215954179	0.37505489921394325	0.5104662460933908	0.05944933991980502	1.2746988749491392	0.7605666065005321	0.447395016118005	1.2482159280707765	1.0147543313621827	0.7712765365008416	0.41151037042444955	1.7028948116649099	0.45373745037663527	0.6704239086446118	-0.04548550098101258	1.7615195828787344	2.361063785199767	1.7339526955857747	2.314393476990587	1.5000203716932747	1.7837284623855747	1.402738692697921	0.3088766047392324	0.0	1.0650241256510862	1.3592187329942627	1.7201459207563905	0.12897508765288765
-0.09671677566523791	0.6253968566570861	0.7640900436705921	-0.18633327457675608	-0.9521968308226152	0.8086638547446052	-0.2761684058107462	-0.9626777434680294	0.9325923605939369	0.7779436662972818	1.5837198236914571	1.0991576513563943	-0.012078810479435681	0.47092135888972403	0.6502286188887746	0.01790469340340063	-0.5899519108350324	0.27227075778632553	-0.3028402360851891	0.5947365642580346	0.9651693157175101	-0.33793481087128935	0.057499326409355414	-0.5963976289834749	0.31638259431467025	-0.22083381922732148	0.3806432185188871	0.08666353820402183	-0.2759867598372602	0.39489579464337393	-0.13500124296050364	-0.2450031154762027	0.02200773390024801	0.3484834221273674	-0.026396760819298388	-0.6554578706571382	-0.13748635168744863	0.9287802388878493	2.048969901747304	0.8433390763839355	1.858323838553712	0.5366147359309958	2.2562522032116323	0.6488738274839887	-0.10129789605902036	0.0	0.06572174020699367	0.4137423370979266	1.5846663469087283	-0.05425045275703923
-0.3761580131716154	0.9067061641703331	-0.19018014351359566	-0.4502468564106564	-0.7755752472360289	0.2725792170110207	-1.2850451431023588	-1.164643341285045	-0.4671579317331347	0.16992102208224127	1.1384494462745065	-0.3227259228224334	-0.6242011261574328	-0.3883562615106338	-0.14254689933768663	-0.9750976532499788	-0.94788393483262	-0.19597474200198275	-0.9380641652882306	0.03666760309813282	0.09454381376452083	-1.544622003812185	0.016000688000434176	-1.1660223762152224	0.10294959088376572	-0.27848584772852325	-0.5011077161831748	-0.5299036789980778	-1.0774760420688632	-0.48283087521695994	-0.9824787200194897	-1.123043336182868	-0.44118699033973663	-1.2369388053156112	-0.3442117782536252	-1.5028735889336222	-0.35401089934207863	-0.052893916616603004	1.2116961263563446	-0.41311658426941894	0.8940165856291445	-0.6646391365946887	2.212900568979394	-0.16922810944909825	-0.4128616542266157	0.0	-0.659656947093029	-0.531627049319072	0.9556205042924188	-0.00492245528449421
-0.7627598447809737	0.9852014646725878	-1.1500946447871654	-0.4818363548688753	-0.48081508381836857	-0.034357195643004865	-1.9780013947010817	-0.82740235632144	-1.689102432873346	-0.4165359963580907	0.3738303033917061	-1.3970613083795826	-0.7662195365761595	-0.972911095990132	-0.7733809528527092	-1.674268858164575	-0.6717480922259669	-0.7103862219812533	-1.1288023462624954	-0.4210491218674227	-0.9149698153611965	-2.2809977550353087	-0.17521077466929202	-1.1734876943116446	-0.10400936653663066	-0.16368984602314107	-0.9286486808903585	-0.8866887150290034	-1.579773073931279	-1.074127274307994	-1.2966833427077624	-1.5835104688525286	-0.7884927166748702	-2.530986789889782	-0.3194334955033743	-1.5008271237675046	-0.583061718869415	-0.8826296095288965	0.15905304075152496	-1.577559412708675	-0.22059292407548772	-1.3798156992302204	1.6580857735937669	-0.7036880755248377	-0.6750774409301522	0.0	-0.8201127309696797	-1.0917515723540625	0.19294759485975727	0.3226701230297221
-1.0649502708234093	0.8274320182849484	-1.6112436479068326	-0.44327958838354947	-0.3359938572756297	-0.19350623297835662	-2.2191675193954468	-0.2109676266914566	-2.247148685837272	-0.9853382143303407	-0.31123876356423785	-1.55465162554265	-0.5473095669932315	-1.0869024699228669	-1.0539471556344566	-1.745678166307141	0.00648309296128098	-1.3228617487587202	-0.7592321567000083	-0.6210762758078722	-1.4050061056768897	-2.2870187785483695	-0.4430623707084449	-0.7722370842847843	-0.2609046092851892	-0.03166496875812321	-0.7012810781718017	-0.945670624489145	-1.5095313944906734	-1.2752747646361762	-1.122025823812098	-1.575186593350283	-0.8497483420603819	-3.062296304409337	0.018109357179827673	-0.771072845856754	-0.7193124355580401	-1.3518357179333373	-0.7018926045055123	-2.2444455571382735	-1.1045557331438531	-1.22354466658041	0.8447522543251361	-0.7910962253014312	-0.9361499391220652	0.0	-0.4280483993436323	-1.11677051322401	-0.33394662628182437	0.8159198980247552
-1.0310965237334164	0.4772432533305689	-1.3921457437829172	-0.4412698200433471	-0.41361098224592346	-0.35060834987857187	-1.9875837868282558	0.23761609621786162	-1.9506070935260922	-1.4493152537161802	-0.6507952169227775	-0.8276159593244904	-0.2755421518193337	-0.7497883119544532	-0.9674257067933193	-1.2048410522458493	0.6607498748025418	-1.9263245356488545	-0.03931908752936268	-0.4929257068008485	-1.0974433202788332	-1.6226412859926178	-0.6101161564396407	-0.30319621598232704	-0.316573052884767	-0.003217365311830951	0.030179356814277684	-0.8002575870682399	-0.8560678329637561	-1.2109974111267006	-0.7121666963734414	-1.2665838413529664	-0.562199236506868	-2.6421553284026134	0.43519447079011053	0.173570044701083	-0.6779091933405968	-1.3910742137081147	-1.0545163283489085	-2.2579972287484176	-1.5544256903790414	-0.40173247508788623	0.12679262827843446	-0.5337652181781302	-1.1725568560682964	0.0	0.2490032191971015	-0.7601880656258209	-0.437301019631082	1.274867032782068
-0.529388237841749	0.04746692629294435	-0.7120728474789064	-0.44214188660783915	-0.5429487884580475	-0.5903846395662298	-1.3653607480925276	0.18748531991604778	-0.9983129940694455	-1.6606066002948578	-0.6491921874920291	0.23526637630588584	-0.23138677614867348	-0.17011157758073572	-0.6496878030129691	-0.3890120747673598	0.9328185665979655	-2.24248143775409	0.6322537622687407	-0.06718615606926624	-0.22636634674138245	-0.5862735416177584	-0.5085576615800077	-0.06973801062216123	-0.2483382336566885	-0.08669236653038129	0.8473976299244463	-0.586156095630301	0.1140893183315587	-1.0952310963616454	-0.3667201955988966	-0.9128520061562012	-0.004601372163365802	-1.482371925454021	0.6349150937610123	0.7599459287082424	-0.4066696689005587	-1.056136528488049	-0.8174997302631182	-1.7529960709757972	-1.6082834906520602	0.4422395812763581	-0.24286119200465434	-0.20848379806098633	-1.2867097507132441	0.0	0.8696261464422906	-0.35943392094674964	-0.16998287305221388	1.5167832827140926
0.3138581268986231	-0.32007806743135614	-0.010593668282731583	-0.32102701397448047	-0.47707042324689686	-0.8806851042440358	-0.5132110237478158	-0.3469526306078749	0.13021725173739632	-1.5319560065001145	-0.5178404581847263	0.9726184549889514	-0.4818043686461752	0.37003124011771793	-0.2856881965614085	0.260413245457563	0.7258181788131407	-2.0009786318718894	0.920048883628264	0.5323189977897247	0.6669810069241127	0.47024358107173625	-0.11341253557920837	-0.165914400162487	-0.09780378360557326	-0.21076779894259126	1.28859977368024	-0.40297574639328	0.9980508156247142	-1.0489321434300045	-0.27589667466982426	-0.6906824471961437	0.6382284756115304	-0.11758293224903818	0.44510196026201165	0.6930324197213856	0.08170538889158338	-0.48476064690789944	-0.175836841559274	-1.0321466801710295	-1.451671404973872	0.6749425844731527	-0.24375018809562057	-0.07282198503515246	-1.1793505627993983	0.0	1.2037438273923604	-0.21099651802660727	0.25021303437786824	1.4498530895178006
1.13935938865578	-0.5114494526909665	0.35088181393647105	0.0001514574906039441	-0.13627579743597015	-1.1159618310663615	0.35618545107311606	-1.0167765709532006	0.91994644088783	-1.1446101817386505	-0.4830488771867899	1.03714623999338	-0.8578591041869019	0.6519023553987027	0.005198883362802205	0.462179046030796	0.2117441199982099	-1.182726143592106	0.7439158689844798	1.1122785846125431	1.1105724144971238	1.2984668249211677	0.4129064459497392	-0.46369833918751635	0.031171116911734117	-0.3182337129905753	1.083824447225698	-0.2866093720284681	1.4664579876344075	-1.0215277963585552	-0.45618091054603777	-0.6093376678066872	1.1588676079445248	0.8440416923675607	-0.06802340911820387	0.08990338353255907	0.6742104050957115	0.14615870621911614	0.5153528510702077	-0.3789755251517225	-1.2565283598646262	0.0982302909011443	-0.07071781055763512	-0.20666418369424952	-0.8427964830462968	0.0	1.2090301117338709	-0.3901270170727835	0.5783071299776169	1.0872622093441981
1.5518104356957865	-0.4884818449277912	0.29558916982614974	0.44185554078231	0.27819645850259156	-1.2166996082274044	1.0122552905166518	-1.3841275104465596	1.062468190801488	-0.7369931163575886	-0.6202336761494873	0.5551525167373523	-1.0983548094379043	0.6063673919406367	0.219306489019545	0.23964469082551232	-0.33160465998056277	-0.12299639868618144	0.28532418637755674	1.4537492297172858	0.9848729259191539	1.7947988051152326	0.8123152755444735	-0.7500722076503418	0.025732725210492954	-0.42434188329706496	0.27457695230917634	-0.22786700623908673	1.415311286344597	-0.8757653032185249	-0.7921364528252759	-0.5488072517964868	1.414666617722079	1.013534688305998	-0.6406187601785348	-0.6555033207160259	1.1668482789993981	0.6538416289485967	0.9029589678462171	0.0662005247626577	-1.0801933661835554	-0.9404691172117179	0.013145014357110067	-0.4938332181950841	-0.4013729310468387	0.0	0.9748516160331135	-0.7309372908225927	0.6558407816930184	0.51719826308613
1.3659028706162741	-0.303437160812141	0.017894126984144134	0.779193664863255	0.4092608903151165	-1.2043307592654378	1.2587668081610648	-1.227648518067623	0.5689620732540075	-0.55849769066343	-0.8312496472643296	-0.0598193571097266	-1.0467720763690205	0.3149030771874557	0.42885713839074335	-0.1382141635553639	-0.7250876559397308	0.642698184601589	-0.1794534983013037	1.3800636097208716	0.538165333164554	1.9392836436818794	0.901713176355092	-0.9030297671217369	-0.16142952445397946	-0.5844391818495611	-0.8359457054146556	-0.2057177223344765	0.9768042037135405	-0.5602215499654815	-1.134387913990923	-0.38674361925069606	1.3773352015151668	0.396061965489816	-0.9842959225666087	-1.1611334782210094	1.3499749616158525	0.88223418967762	0.7958221278965159	0.30330002951336243	-0.8890067613456192	-1.8160042210431042	-0.14831024423966588	-0.742241071037263	-0.06104908438327311	0.0	0.6032633166472532	-0.9702045553285199	0.4545898522746959	-0.13727228705034622
0.7309782248495983	-0.0709290279496539	-0.2116100564305864	0.7782070774293351	0.026426548609547386	-1.1922313186517868	1.0016463526213675	-0.6891532120506805	-0.2877573340736026	-0.6866070311449557	-0.9602903907183915	-0.4633771586868741	-0.7590385333484639	-0.058246327142903814	0.691207342773178	-0.3692110030056415	-0.9886447625283925	0.712503985571779	-0.4826837293558147	0.8352873930807181	0.1601534890606482	1.7197687601084795	0.6987208776439096	-0.9764374420161536	-0.4720251919940072	-0.804444871119897	-1.8579499020106456	-0.2075302852315004	0.4027287726867387	-0.21691567497473077	-1.3820206077981187	-0.11639522982207035	1.1260310214861593	-0.64699474554029	-0.9776354985259034	-1.29317618724856	1.1387815384277655	0.7428046583317434	0.23478777131042206	0.3803841483185356	-0.6641392720174732	-2.0655482924542845	-0.5161523050944774	-0.8414845554066019	0.005034376382966643	0.0	0.12828559738626397	-0.9461768567844439	0.056611153371793344	-0.7480569090513557
0.040469959909936244	0.09082489618630722	-0.2585790568582016	0.3600162895266153	-0.7514130447990277	-1.2952983434285235	0.3063269173687751	-0.15846336512400622	-1.1452323145326493	-0.9508200125905677	-0.9385973623272572	-0.6206809157808294	-0.4516711605980239	-0.35491700163839973	0.9783288346850592	-0.3359229211461077	-1.278712490612169	0.10122703219424084	-0.6511938062631341	-0.06296554734430591	0.10248985120110064	1.1240706804128937	0.4064847064533702	-1.1366043667244436	-0.7741452589688567	-0.9852283940494819	-2.5059216950798833	-0.2305576476839172	-0.08697203814829264	-0.11721738836679504	-1.50552390678123	0.13143066930950978	0.7945163130312098	-1.6164695797653226	-0.745336287481695	-1.1992430367434181	0.6601277338629472	0.2565245052028331	-0.5539069943573287	0.3106581532429984	-0.4819908546115815	-1.681196477045778	-0.9066909118710753	-0.8371038335484094	-0.2380763633333486	0.0	-0.4710696020917061	-0.7103332323719395	-0.39621221786809724	-1.2050383055898182
-0.3186827019713731	0.12018225724432471	-0.19669748453858885	-0.3286598985499879	-1.4800518947526464	-1.5207110159266115	-0.5946891074652252	0.016447596074335397	-1.7281064623859752	-1.0397815614097077	-0.8382890414601788	-0.7549492959062359	-0.33726545441600203	-0.48782764617485763	1.1768335618312422	-0.18212297392208554	-1.7251296756696282	-0.744560046626432	-0.8217117834136092	-1.0381672820873102	0.34730294266893746	0.206847118499592	0.26596901939893564	-1.5033097790711178	-0.9505289158261953	-0.9669448158728382	-2.6987180223859664	-0.2751046078711012	-0.39112409093738715	-0.4562169031574678	-1.5168907088050587	0.17777308308115014	0.5030313126518027	-2.1359515374789524	-0.5672658038521392	-1.1406143887566638	0.2113420717704878	-0.42656629050963824	-1.2867594265774147	0.07218526639898393	-0.4880944260571322	-1.0560900234355535	-1.1358378773023774	-0.8717959039583013	-0.6597474109521348	0.0	-1.1905054277890312	-0.47723031839936914	-0.755852681502401	-1.443202331581821
-0.2077456358446658	0.04159985277238312	-0.2035344464376192	-0.9942113967640936	-1.6682482761729645	-1.7210802621899552	-1.369752214435233	-0.21831492933713897	-1.9388705485027702	-0.7318561499847325	-0.8006489515121635	-1.0681746404615817	-0.47166666938176816	-0.4624489657038219	1.1539748930449192	-0.19784621870042624	-2.297722910606064	-1.2334080269631453	-1.0705874902218953	-1.7531643913211015	0.6922449641811038	-0.8422195574435556	0.38525272446585024	-2.0163937629796447	-0.9796066012357364	-0.6516402497106587	-2.5278642282002495	-0.3388367737900859	-0.5143020410700967	-1.1586972005507918	-1.428455776300231	-0.06885740922755486	0.3081008575565077	-2.101671275638154	-0.6753424586538175	-1.2647046435891252	0.08674610762835605	-1.0554611935004419	-1.7590625168418585	-0.3200578787032641	-0.7781439432259281	-0.6463817914405664	-1.1514751184999594	-1.048421728937249	-1.0323836773038395	0.0	-1.9329813176500446	-0.45548546279912855	-0.9158588948641899	-1.469915451707431
0.1945197081845054	-0.05289078601353955	-0.3843762403949757	-1.37173890101211	-1.1208949149361624	-1.6556202899094394	-1.7181551191888518	-0.5894666632132775	-1.8389432455379018	-0.08596247478897148	-0.90952891451625	-1.4813119209825771	-0.7218650281102083	-0.36250778659143024	0.8388142676694246	-0.5924334463704967	-2.80170891163795	-1.029537127539199	-1.3100650192769197	-1.9600341875644165	0.9528170775250681	-1.7175832971984113	0.6732095957014725	-2.4295009082369776	-0.9447100948914097	-0.10645229881967841	-2.1380274198292617	-0.41161584904780646	-0.4982683518013291	-1.8595766805207121	-1.2396739079128944	-0.5285583290415288	0.19025148010112208	-1.6538428208142868	-1.0755374428847861	-1.488287604864946	0.37206437195970987	-1.360655651725441	-1.9196939964559216	-0.7510710674326834	-1.2846817550582506	-0.6178253627260444	-1.0614825374015888	-1.327511242228297	-1.153460889900165	0.0	-2.520565140779607	-0.6866128206383602	-0.8504247453563284	-1.3695570250538267
0.536957602182768	-0.06180628559546887	-0.674942527224079	-1.3755824675324309	-0.09587819496807061	-1.1362521868606712	-1.5065950441987854	-0.7018878456654175	-1.562724220298915	0.5572003367120012	-1.1202975811322997	-1.6263046065590472	-0.8716411924139583	-0.3139838156989617	0.26306405211336337	-1.310934480594464	-3.0000806620843408	-0.2841521491242823	-1.3455303525469988	-1.6279304274651016	1.1068011769249908	-2.1273111218239795	0.9238478942396493	-2.441963455107899	-0.9589117711529402	0.4471577585400135	-1.6140881547830808	-0.46698681004978254	-0.37416328627572454	-2.1027464877934885	-0.9588040802500165	-0.9791094812381959	0.07948566847481353	-1.0236384787633508	-1.5194399465847404	-1.5689637686519067	0.8529828780576889	-1.1672898016995943	-1.856249524243406	-1.0303457757212853	-1.7732126610408032	-0.7456657876685912	-1.0420407296539982	-1.5413749093280542	-0.9483975690701772	0.0	-2.7852390794876367	-1.0090735558605854	-0.6329524326327688	-1.2647662663773476
0.5475253514096042	0.05984879523201171	-0.8977357476233828	-1.1226553211467727	0.8505821221917538	-0.17547951575358342	-0.8396603393539054	-0.3288705738368734	-1.2322074349999796	0.7841340911368856	-1.3009434016157737	-1.1205400298993085	-0.7827531581760024	-0.43655677688043126	-0.45802972435120703	-2.0223591726796815	-2.768019395106359	0.47413620012708396	-1.0509428305815391	-0.9723707129892253	1.2708315285775051	-1.959882442367273	0.9802033455657605	-1.8835241310774973	-1.0609564559336782	0.7673722484419649	-0.9540619230439087	-0.4554752622202515	-0.17439341520722582	-1.6384974782380175	-0.6325982240307151	-1.180860590876584	-0.09839272531145636	-0.3823680138749084	-1.6515509266855684	-1.300812181982646	1.1236111635842116	-0.4900446276217268	-1.7130822221988724	-1.007260484599028	-1.9704122069713632	-0.6343764705331297	-1.1956869964174095	-1.514540876912684	-0.4989619250515251	0.0	-2.672167433951738	-1.1716913422404662	-0.4145670813193676	-1.242457190766088
0.21290060752108492	0.2655231353148641	-0.9147719797343904	-0.8201073215701546	1.230455122510401	0.960270124294941	-0.01789597307951641	0.4235172448166442	-0.9168831380515486	0.3933232405742251	-1.3439480033463154	0.0790291388352831	-0.4938467120866149	-0.7873549867295953	-1.179823944609183	-2.2962450610491003	-2.16659512015444	0.7192230915523983	-0.513435684473794	-0.35546854150035434	1.5451485505331373	-1.3675626474345133	0.8457699540703584	-0.831031836435627	-1.1672796704852304	0.757030534051571	-0.13825891787169323	-0.3147461090241367	0.025897242682019154	-0.6138894530739252	-0.34833561459515067	-1.0156393370432257	-0.37832114578955145	0.20577432876698495	-1.2405092723701596	-0.683834244469255	0.8445705212568383	0.4427305701596811	-1.5967733501143833	-0.6943429805711159	-1.7418825099068647	-0.0754748789583513	-1.4623786563185048	-1.1983525368094186	0.009928117825210227	0.0	-2.2752011548124713	-1.0125605197353706	-0.35569680359335387	-1.2873669703780573
-0.23399224738055296	0.43631941637847466	-0.7407427540686704	-0.6062968929735048	0.945447594190888	1.8421068275985752	0.6045471930279942	1.1917046643033404	-0.6394763588414711	-0.44397884092272827	-1.2488904014649909	1.5278760965681841	-0.189160926306881	-1.3106509796756003	-1.7746652953258115	-1.860335535682092	-1.3891010890560425	0.30973401717208804	-0.011955404789183829	-0.09972218113469701	1.8710064633534198	-0.6903071586452898	0.6561514110191115	0.4170831914279591	-1.1279047398989595	0.5334525054170852	0.7693975490047709	-0.005993418947966984	0.10453164364192914	0.48817718971496277	-0.19488485498788674	-0.5508472817668808	-0.7350236100948162	0.7227615909651601	-0.3446021744623606	0.05623979130464692	-0.01561072476944782	1.2630893850002256	-1.5217864470413414	-0.29210607593552496	-1.1903721646397103	0.7439187778996617	-1.6479007897459883	-0.7176745418926836	0.38692677414464033	0.0	-1.7736469970419262	-0.5745334637425579	-0.5358252998748191	-1.2744684135712996
-0.4974459488787	0.44720151561839006	-0.5180419198328631	-0.46372006118048203	0.33610971925069005	2.082494745219675	0.7925556357740561	1.6072597969579785	-0.39822380377226646	-1.2687660454733123	-1.104409102328153	2.500257744670497	-0.06462220734777609	-1.8221110851968494	-2.1472186431559614	-0.7775791274830284	-0.6296783958008534	-0.4002796801215441	0.1758161110306313	-0.31435176507471035	2.032308514820026	-0.2543888259955981	0.5390555254899708	1.4893997203401153	-0.8535610618716548	0.3425832182729114	1.5791827060612225	0.4377868138439928	-0.03961245505353661	1.1349953892401703	-0.2049800603671652	0.007694420743613967	-1.092648443451552	1.1121802419907458	0.6968723462661699	0.6072448128618694	-1.12709351145388	1.6169138534979695	-1.4196257480190413	-0.07434957538795256	-0.5963874757725677	1.3525213527264788	-1.5515994155764474	-0.29456755964260734	0.5203433348226114	0.0	-1.3139286833060257	-0.07667040886292552	-0.8937638644983652	-1.039537608963455
-0.4323685000662719	0.24405530463248998	-0.3755453892709935	-0.2642104085142074	-0.07273446627099334	1.5464013398419048	0.5413042721210818	1.5403423984277693	-0.17876605168794282	-1.61674435070382	-0.9879458601224248	2.4369154552504027	-0.19014386076866632	-2.057220431767581	-2.230718180319349	0.5697104980595469	0.022732574337363153	-0.8029630769511362	-0.0019454340066107833	-0.8344865839083446	1.8122040012004677	-0.1752661746341775	0.4842768323849109	2.118783319827326	-0.4184308605756906	0.3753776172949497	2.04253031051116	0.8891678147089337	-0.38582505356368013	1.0699774268701743	-0.32169734418600404	0.4376389165651723	-1.3594057808211653	1.2671178370054705	1.4428043376390522	0.7645015857839853	-1.9840097789120041	1.3316041631380722	-1.1978368702233178	-0.20060697335710168	-0.23587775663421892	1.3479332108736066	-1.1074151952138311	-0.10462594584264563	0.4154054842074087	0.0	-0.9228437555629565	0.23479719348850414	-1.2453914329576683	-0.4926539966351111
-0.13364815438416008	-0.11396426587769065	-0.29569427968050754	0.09454023161810572	0.05693720983964492	0.4478713397122578	0.06543103010058234	1.1630949755796671	0.04687142073349266	-1.3091039390772419	-0.8753583961443844	1.3297128402460525	-0.4649552078923435	-1.7862106726927156	-1.993511059812721	1.6798390563262737	0.5892977478607964	-0.4591767564072825	-0.2991948037747576	-1.3133314198564077	1.1838691390410723	-0.30063747608375396	0.339875747739622	2.2448064311819005	-0.04975409230958671	0.6233707172281777	1.9955496608117067	1.1638321282267388	-0.7490746300615664	0.46096735087935675	-0.4209504167053102	0.6168210043210428	-1.4708912040731514	1.113617078961134	1.588863195281468	0.5427451338663061	-2.212932431628469	0.5132521869015756	-0.8110355122943598	-0.5890290396162599	-0.20040006051090598	0.721729611767835	-0.44395238631974426	-0.1683221878614959	0.1755385302380582	0.0	-0.5173969067712139	0.24853420376583069	-1.382003804314718	0.29787067734361744
0.15359315120547667	-0.47490590599883153	-0.1128997136742187	0.5704964694471641	0.6551652438785626	-0.7346687774164854	-0.3269793360072595	0.8001804582199943	0.31648378266865873	-0.5541577372572026	-0.6466534411812292	-0.2359571357259036	-0.6928953307860838	-0.9512375846188034	-1.4684369185705348	2.1937116239142185	1.1128198026277942	0.5970053204298652	-0.33400527256612805	-1.4186224053049203	0.37716986376347195	-0.3367952013732602	-0.05227626663523785	1.994634441674635	0.006581675256851199	0.8853814824052298	1.481512594556935	1.115500639522552	-0.8613941138241759	-0.22676148972907947	-0.3845956916961266	0.566932371829138	-1.4217973816716198	0.7177056913849256	1.1213433659424248	0.13694188222512826	-1.7973351855505069	-0.48704306304923295	-0.30443213933779983	-0.9517779914572093	-0.34561188160823325	-0.09921651708611347	0.1762781766631228	-0.3504192515096635	-0.05409669800038069	0.0	-0.004762351902971169	0.05087473957508401	-1.1962914107542304	1.1126019001137728
0.22445059523714228	-0.6697697378726055	0.3409150141059576	0.9717563439722349	1.3225188119559879	-1.4901400473549096	-0.4040013079875381	0.6878216640443944	0.6543006144964931	0.20569086951333423	-0.1923402383997525	-1.4291336306895253	-0.7194819687453768	0.2525814680355889	-0.7823180603251283	2.0627474774082044	1.5579435014438765	1.881810931184764	0.11361748851865928	-1.0209696977856524	-0.24891290938059574	-0.07300899077152345	-0.6879411955666237	1.5748274117706345	-0.339168944106517	0.923752122726621	0.7573759493486402	0.7363477497999955	-0.5496624456924982	-0.5425843416838428	-0.1807570038510601	0.41004412424591363	-1.2702273751133553	0.3080983892627882	0.3018161482700104	-0.22524665469591046	-1.0647910982065394	-1.2344283331487143	0.1924032574728038	-0.9825426832960359	-0.4030166275730262	-0.540465899200283	0.5002075881612521	-0.4611642134354619	-0.15264330668216852	0.0	0.602877468921841	-0.14880515089840654	-0.7558379264814539	1.6843152977472813
0.05841816297595437	-0.6028205077407496	1.055030914380205	1.0736983084992697	1.6355283711953479	-1.5305130423923197	-0.12833711076399842	0.8199238995123457	1.035955177280893	0.5897372457513281	0.4647575922832378	-1.6860384294004598	-0.5325478588356745	1.419589093449759	-0.14388343469764953	1.531186395397542	1.7903891817468662	2.785760778236854	0.8867648634750165	-0.26417937987330076	-0.4494199793308878	0.4527956140417369	-1.3433916859636323	1.1540645502680174	-0.9287968680589378	0.6525082905026766	0.16338968486487876	0.19007657396282548	0.10834334612439135	-0.33407726496555823	0.10333652760693521	0.27899446404024064	-1.1107866130250905	0.16466750888832693	-0.49339348134629213	-0.42434176727838824	-0.449069165757165	-1.423628488471853	0.5186345568646209	-0.5725646752517176	-0.1742789540111628	-0.29245173316768763	0.42198723794860715	-0.38392497348318444	-0.07366422219528687	0.0	1.1489008667669813	-0.17101051830730202	-0.27080380933189574	1.8385243872854669
-0.18584255978666037	-0.3055148905886783	1.776777632034545	0.7763461124703155	1.4450972626919065	-0.9268680314973617	0.33792270561796234	0.9840452727650362	1.3703765617872723	0.5103966656304316	1.138628926891247	-1.0429921899316237	-0.25878230337881186	2.1044613856224657	0.23090644919568015	0.9591610363006433	1.662295087288779	2.960033474538387	1.4996165694842625	0.5225713855808728	-0.27671548120528	0.9650115333485696	-1.694743867769221	0.8062385387455124	-1.4215950236875088	0.2121683283082566	-0.06873566133744216	-0.2623336357464319	0.7777394129785785	0.18471570602765677	0.304862205031997	0.24312442073443427	-1.0276698712546617	0.43264887975088406	-0.970721785313989	-0.48539927162911817	-0.19799668600129658	-1.0309456220066149	0.557577126911215	0.09722257151691846	0.32871113777861033	0.45683416022521794	0.03487702739226344	-0.1430283003781916	0.13809309965778707	0.0	1.407217812172136	0.01244466065878799	0.030156049031543033	1.5851296537875943
-0.3100003236952336	0.07706283397315869	2.1386230936881256	0.18810505494337923	0.9519390500043492	-0.04797075132125867	0.7374452924167328	0.9446615259419487	1.5244857686621867	0.1870327327260227	1.578355286348496	-0.0679961435014059	-0.06456611574070822	2.0450394255782043	0.22756835656353955	0.6069352461148114	1.1444338480293417	2.495392735766118	1.4470311802743847	1.0154087718070595	-0.05971836976653778	1.1327713484151676	-1.5394042190926216	0.5302433608675017	-1.4849545700333868	-0.1292397729827247	0.05595587954497061	-0.41203466164228847	1.0460126245909156	0.6123303884971896	0.28560599985329777	0.2889096879635588	-1.050217818219805	0.9963895024857261	-1.0374373633398057	-0.4995202055253813	-0.2337663320827636	-0.3170775141309559	0.2993364315998539	0.6593928324140853	0.8924333054598701	1.146541224286647	-0.427274808503563	0.1255749933081972	0.37015732366927057	0.0	1.228432039683056	0.26967434471924334	0.03872642093188653	1.1049728177618234
-0.23392353277479494	0.3597764661430262	1.9009187379954493	-0.4265374232517281	0.520616321842906	0.6602080270814914	0.8644398086160837	0.6272941463126627	1.3885768917764019	-0.05061354958622181	1.6293317457509435	0.5519050148387182	-0.03581500596083275	1.3134387413556263	-0.09214792182131117	0.5129194363990962	0.4023668894684912	1.7875612703314812	0.576843628476339	1.0722284273660923	-0.1760134014641571	0.7982162432520685	-0.9550652350040817	0.309087904075514	-0.989906722735228	-0.1753894194973176	0.3191086189220435	-0.23321359501929012	0.6886303314712348	0.6478983849818978	0.02899813900474381	0.3527151239825115	-1.1344112670152489	1.519666992653687	-0.7888094169527444	-0.5082519539349885	-0.2581494481654597	0.3252182563092825	-0.1407307908000632	0.7946976252608376	1.2460744819799863	1.241399820737899	-0.7183931387965891	0.2704920312301696	0.49852316953450587	0.0	0.6590871298491745	0.41091631023550024	-0.16981131337348543	0.6416272552983624
-0.048123555539254556	0.409498697817298	1.137520486575391	-0.8018930243954536	0.39155192849929144	0.9200164445345387	0.6685214388566408	0.16815959841064698	0.9469446101077627	-0.014277532759357317	1.335695761162919	0.47450514140134514	-0.12264984871740627	0.29755206968114545	-0.5097550490017376	0.526569252475416	-0.2534892597026529	1.2144480663618298	-0.7402020908698853	0.7891513047377204	-0.7655801260038791	0.09284607625538677	-0.26624739406964376	0.15306756438551825	-0.08598425241867672	0.05228441460917075	0.4499721647197968	0.09863879268966722	-0.1568140684946841	0.2836001915351587	-0.3300659498395621	0.37211084450367815	-1.1822921299835243	1.6444752040870814	-0.4006181974463059	-0.45089884757364496	-0.01464742144173325	0.5919533678244788	-0.5616613803373516	0.4411871606712544	1.2358265506720978	0.6179852888179675	-0.7030757531825256	0.21983891159719474	0.45234548809096575	0.0	-0.051998407154315265	0.32428622208195945	-0.39106715231233274	0.366700415054654
0.07556222442300128	0.205246308784684	0.22124220508764486	-0.824197787395288	0.5179454198018963	0.7458536663238093	0.26209389847629766	-0.1962004449384399	0.3065339095226066	0.2199461384449508	0.9033140836083071	-0.1020361733076416	-0.18554211415406735	-0.4926642363707689	-0.7665302339921988	0.4541348386147161	-0.5267145226409038	0.8770968335886385	-1.7848596849343101	0.4088412006740976	-1.5876442394461157	-0.6375744352520529	0.17180439108930443	0.09602611306311297	0.8885310581683181	0.33705874468743646	0.3129696043189138	0.324923689137516	-1.040116559402109	-0.22316464559175248	-0.56908180601646	0.3207226477993585	-1.091882794819745	1.2203777672188054	-0.013844211603618319	-0.2179657151630841	0.49367342080848287	0.4260458977532035	-0.7622812804425505	-0.16313974312015322	0.9102432121762573	-0.3403623620464608	-0.4102950201678023	0.01943137621670515	0.2528312651774684	0.0	-0.5740631241960227	0.05104096642999605	-0.42798779477607424	0.2986082827872981
0.03851731856888833	-0.16301798357707492	-0.39388368894080406	-0.5822413684367852	0.6451031469667938	0.37980830680037764	-0.16159041534885757	-0.30476201825088434	-0.34156946625299384	0.39656849172305075	0.5502984375593293	-0.6336316732265078	-0.10675934029495084	-0.6938677277885813	-0.7104597872958757	0.20903017878865762	-0.30601160668158356	0.5894162824999545	-1.9165994673771323	0.14723076021546652	-2.1345856661145235	-1.0468312348365751	0.22061059446419592	0.15624988134296897	1.5951961798304828	0.44411579881746327	-0.009262170737202247	0.28562627777207455	-1.4576425699003288	-0.5600427776243151	-0.5039400495429043	0.21302182208651635	-0.8128329773356004	0.40482511254892517	0.31593718683194194	0.23471277771295132	0.9946133040327466	0.0184420180932052	-0.6351944235204668	-0.6311717833144265	0.46862312391712596	-1.0083897634464478	0.0014639586115747054	-0.19678119219423348	0.00017502932612703027	0.0	-0.6714606156348092	-0.24483116942350797	-0.21918101087839367	0.3159822625796076
-0.09218057856593152	-0.5495217890118452	-0.44920359037406027	-0.28778946740401723	0.5536217152062499	0.09549754601895206	-0.4417107368115508	-0.1783927908751056	-0.8101303384285596	0.29593254723765444	0.3608731600695874	-0.658425461905093	0.11442497242318164	-0.28081887013149703	-0.378466941108837	-0.131611475385996	0.26295612285991105	0.10099734850419209	-0.9810496463559495	0.055837878367644145	-1.9456930265505408	-0.9952653032232589	0.05298129049220531	0.30082534088103546	1.8579041067855246	0.31639436704906493	-0.2946003472897662	0.038470674202493615	-1.160407565035571	-0.58834231045106	-0.10336797879814735	0.08854855898855163	-0.3780553759563774	-0.43931302972390945	0.5915337928653758	0.8074388966478343	1.150667483945907	-0.34261997674355316	-0.2221756332456911	-0.6674733774001517	0.12268938740732889	-0.9526812471175253	0.3393256695533257	-0.2752331802908514	-0.18904960455818273	0.0	-0.32898655612985594	-0.3831942162616161	0.12433085605733218	0.24719775817907513
-0.13114857064981467	-0.8251773540610929	-0.028149414166170048	-0.12679010371940164	0.26007255686811664	0.009747199243452388	-0.5253423153724073	0.014889162129115145	-1.001694381928101	-0.08825052522013856	0.25604396093300436	-0.1433228140139485	0.3519331049423051	0.4320820591059038	0.04275454007586544	-0.3905738344489914	0.855530184906512	-0.6402498045858191	0.5730202591609189	0.010413613658608994	-0.9244683627913209	-0.6143128526089153	0.016419566219395068	0.4464694697460013	1.7051992278984645	0.1329364949750429	-0.3618137826147624	-0.175436844673367	-0.30939416963052185	-0.42365701861044663	0.47990120683839677	-0.00727358601762459	0.10682239014401675	-0.9788976012692399	0.8135370449953992	1.2842898238061076	0.8206881296464922	-0.4702382294544746	0.3021532886377688	-0.23962372984659944	-0.02476041329833608	-0.22518903487902528	0.4773568452098933	-0.11067496519227914	-0.25740086458190636	0.0	0.2505689479982588	-0.2742933672547156	0.3951633680837446	-0.023101591142882266
0.07090810643731292	-0.9265405726932208	0.5234872537954569	-0.14457225411186905	0.007819328968905189	0.029367883167360914	-0.4674082948453421	0.09603053387550443	-0.9408817340283971	-0.5385856777975924	0.10065201739762973	0.49731275280196263	0.437599644705578	0.9813791268054541	0.3514262421306867	-0.41949035784956595	1.1506203783759685	-1.4000907170983083	1.9498911969941466	-0.16972615801363203	0.5488763291911318	-0.19478233260135772	0.357742230956593	0.4993288660257245	1.2910658394691141	0.17431256526306937	-0.21687789620801073	-0.10540816252568472	0.6252388212053608	-0.3189929286553836	0.9852610839387856	-0.03683236763913084	0.5116970595780133	-1.1124807682278535	0.9451026716873594	1.4559623987776589	0.18131122898758206	-0.3906135821820067	0.7160740623790656	0.42467589058459476	-0.006152366851682099	0.6861935859234052	0.4144039634191878	0.31120023490179466	-0.2434084813259468	0.0	0.7715285615420842	0.0411240060210205	0.4253845945077826	-0.4892398813956935
0.4849518030409422	-0.8610028848726818	0.8398578193074551	-0.23763990800607007	0.053049055271071205	-0.039213734252870176	-0.3679418154310113	0.0009664089723621011	-0.7364260421076476	-0.7691492681849239	-0.1449994805696731	0.7152202093606205	0.28354042966592236	1.024780976302938	0.4668457436822637	-0.20149179770199777	1.0066505281079408	-1.8141952864967172	2.473213819299781	-0.5567896595940598	1.79320438748682	0.0154206750752832	1.0092660614974032	0.4063514008152356	0.7752727108397606	0.5876002929323356	-0.0530592394958849	0.31240157606863134	1.1535473235828195	-0.4472209963144077	1.186310068157707	0.019209509198083497	0.7423489431787886	-0.9982356573213681	0.9297662748763047	1.2524638930354857	-0.38386514758459905	-0.29432198046534247	0.8641267709298449	0.9976805238704991	0.07949013730920917	1.203761343890144	0.26488318405563965	0.9021704807600291	-0.24889094696734584	0.0	1.012251657718345	0.43192074772813205	0.1929679050266362	-1.027050863055218
0.8882472986131132	-0.6775703457637702	0.7657650769601708	-0.2470892835442941	0.4196052575794134	-0.30669067136487554	-0.2958976874461121	-0.19589628821375518	-0.5023094877352868	-0.6231143917815858	-0.3595446945031816	0.24081056461450218	-0.04194810958696524	0.5315836678064337	0.47057427599713825	0.137154472838481	0.5262914073831417	-1.6642268956009156	1.9646638752079475	-1.0219757852864009	2.1930739119096625	-0.035868314092413	1.599128809952624	0.18338741905917869	0.2564699613583136	1.2269074491071736	-0.10073200779461355	0.87733921945538	1.0525789083146548	-0.7492668238189408	1.0153617262664698	0.15088969385884332	0.7804524385700501	-0.8958532701259605	0.7422064940829122	0.789752865182286	-0.5459716761220086	-0.36680367345106873	0.7364500857789666	1.250768639195342	0.1617982382136015	1.048815954454254	0.19150152484846597	1.489673828173025	-0.3536233647607895	0.0	0.9317712064897155	0.757385479426842	-0.1662247842686996	-1.4504859531097887
0.9981477408450603	-0.43081746979057184	0.4201813649760334	-0.08072310748722399	0.8273854440555727	-0.6848880409616075	-0.2500183889019945	-0.36543938539048393	-0.2922892503625154	-0.16791174349357962	-0.3440077927891706	-0.7035942596527012	-0.3397668391931738	-0.21566979274135264	0.5242574566058607	0.4055768280414427	-0.022052829901774124	-1.0566656378040598	0.8033303618668471	-1.286630073234238	1.5386504381879422	-0.1977109268788103	1.689029663960531	-0.09680819110439806	-0.20937859705757791	1.6992718247050966	-0.4372165693941905	1.2303428256717137	0.4685268499540895	-0.9610527403142133	0.5958105139688311	0.3119508805779057	0.6826011168322159	-0.9475184736338771	0.4257140718058515	0.29560717828393257	-0.25171981692996837	-0.6246233418704596	0.4678390465204147	1.1621132094968114	0.24386338184702075	0.4009856313525521	0.3142368325513834	1.865449624501554	-0.5367300557040664	0.0	0.6586277288757273	0.931682376870893	-0.4418925102990258	-1.588455050596685
0.6657915331774517	-0.16212134111095805	0.06585949285863109	0.22169604374370624	0.8673531436370707	-0.9283380496027483	-0.1765765393900592	-0.4362290293602575	-0.08906370690319725	0.3702941845861808	0.005133005049132824	-1.5400264585082346	-0.3953094991118038	-0.801372948881337	0.7262865562942588	0.45921799662956314	-0.3691652737218712	-0.36401481323089846	-0.3494148062061682	-1.0920584484094282	0.13785819976700092	-0.24497086237516202	1.0773285705291142	-0.34566077159391756	-0.5515050165584013	1.6007441792247221	-0.901791250442982	1.0815346276546638	-0.21570814066304114	-0.7995061439796384	0.16373250779738177	0.42846822157651016	0.5414593507601284	-1.0658028318175903	0.08297436778213636	-0.03318155199229457	0.25463147210257486	-0.8814035990942614	0.25531643189823605	0.879060239902749	0.3702964273178393	-0.2673441859066979	0.6399379176752121	1.8610734723682112	-0.6674505616256717	0.0	0.3824744337432813	0.939121183793836	-0.4701308708615783	-1.3504435653855182
-0.0071262619658589614	0.09704347919743925	-0.10174010397323008	0.5190754596367729	0.3032268556074065	-0.8070023483540016	-0.024229312735880165	-0.4424086160588132	0.15148475591692953	0.7686521787278338	0.5725107569072378	-1.7210937223694989	-0.1127824509243891	-0.9236240435899816	1.0160801888725146	0.2727075635152103	-0.3918182167202377	0.028819380723995407	-0.9604182346743919	-0.38049406722452656	-1.36029942478328	-0.04420453360527235	-0.044707262372650186	-0.5009348519518539	-0.6651347130670724	0.7883623428570927	-1.1876411016908712	0.4085886618417167	-0.6395070461311243	-0.17383712475841223	-0.07165475939033966	0.42921451244315556	0.4335231568754188	-1.0126335686995418	-0.17518482471989993	-0.1422370062451734	0.6169562532095981	-0.8744383061458431	0.24189109944910783	0.5854804474680462	0.5574595312332726	-0.5415433029081521	1.0484682132936363	1.4289015088597283	-0.5834659102475567	0.0	0.22795469049992317	0.8086992764370127	-0.21735265957180183	-0.7628786538879945
-0.7138556273192741	0.3136905959229239	-0.08502988336565705	0.6660325533241641	-0.7248290523993032	-0.28538648858404025	0.20603667563544803	-0.4743809844927647	0.4394211995160565	0.9387954987855155	1.059876775831642	-1.0946790008792655	0.41657904856982475	-0.5582569386112538	1.201485071320919	-0.06228320006813049	-0.157626050093871	-0.016859584787930162	-0.9027326348834979	0.6333856758819069	-2.319374301380775	0.3577158188270833	-1.193749963247941	-0.5460190373636994	-0.467002207025576	-0.49800805454490965	-1.0524747675029524	-0.5100577854320243	-0.6692076779588197	0.7273828030693269	-0.04216562780896888	0.28683194698368963	0.3840577183844548	-0.6067574539945122	-0.2865837253825084	-0.125117944937268	0.6184135641667371	-0.46466625806004297	0.43572054797154375	0.3802459232550939	0.7522743133467147	-0.33919965292681603	1.3461639490998818	0.6874994550192756	-0.21052161828716592	0.0	0.19307518941312923	0.581559288708984	0.21528914801291885	0.03098623539374917
-1.1229063784278905	0.45174950360563376	-0.04700147201511014	0.6052504122621896	-1.753814228138648	0.4248121252864499	0.45045164462141446	-0.5818226710843561	0.7212115296245901	0.9384592505665783	1.17141359597379	0.0010115646725838393	0.9573009783346523	0.05087334127190154	1.0943982184026437	-0.4002578321912824	0.14549227673049142	-0.3198744512922775	-0.44595878938456024	1.5544466876226573	-2.435873447805798	0.773234062116547	-1.8829883270313708	-0.5014237444943451	0.014334068143653358	-1.750839521685541	-0.4984748799181541	-1.2531842286929427	-0.4246165625727529	1.5335722070231226	0.15862048831766062	0.044055245934577325	0.36728198814151647	0.10168950595364169	-0.26147655891716115	-0.12700272303648807	0.31519437399121286	0.2354688181172941	0.7126288701262888	0.24709908092363334	0.8572755204458095	0.07818892387707652	1.3639356367676139	-0.10717846994667697	0.36037184714068454	0.0	0.1831694306104483	0.29852610353618203	0.6568165625969024	0.8095832180541604
-1.0731744726201824	0.48619629038681306	-0.15174410502960564	0.39482386421090654	-2.281000690194353	0.9825389915683145	0.6168727015309722	-0.7155225241118772	0.9039991806659723	0.8768123438763034	0.8192783455719357	0.9661817169545501	1.2593888648705482	0.5560978671774359	0.6580114210256196	-0.6193118470744969	0.3374414502099121	-0.5376246515095457	-0.007338097957567125	2.0129180409363223	-1.8488918836239971	1.0022744295669455	-1.9018262852540702	-0.4019111408681488	0.5982940843173731	-2.474742093050835	0.2108460531915922	-1.5032992393926445	-0.13960061962632422	1.907145497126957	0.3545537368998797	-0.19814403643084014	0.3371853883452017	0.8271626044368062	-0.16134202971471115	-0.22334771276730464	-0.03457915887410187	0.9053497775300131	0.8980156420995712	0.1171592071039692	0.8017128540988605	0.33930893340983326	1.050830001918166	-0.6685728448110316	0.9006750979114964	0.0	0.10451203791528557	0.00797855262424755	0.9533999832199019	1.3447691877803665
-0.6566260086689784	0.42193593150513076	-0.41744190552088206	0.16033533406986966	-2.08063495847304	1.1279069337035295	0.6394514589111044	-0.7588550060753061	0.9155182291998802	0.8071084478382144	0.19619486442204137	1.3242528975603	1.1969464217669983	0.7141208095619312	0.05677444749995569	-0.6683568538087336	0.3465981294085306	-0.43033126061629684	0.13940060026186243	1.8610166988020596	-0.9976694610311581	0.9554204233972032	-1.404433399204982	-0.27778775857834076	1.0189503714684665	-2.4514623872238905	0.7144072469898288	-1.2214489732945404	0.019448481555136413	1.7338849595300525	0.40857698846614987	-0.33101960796099156	0.26606870303808333	1.2248200288543325	-0.05320494041798727	-0.3641932307856366	-0.17943217247488238	1.2096125625477427	0.874802284130333	-0.04285450287613361	0.5998086722638418	0.24966403672336707	0.5106354366550812	-0.8168301051099014	1.1696239472819443	0.0	-0.05524426243203242	-0.22727484136040707	1.0287103369034212	1.4872232727302563
-0.1414747343021657	0.2994990463210585	-0.6971334385321033	0.01221119778496963	-1.3345152745859596	0.8410985445667932	0.5174753874209922	-0.6234669228262547	0.7554484065039149	0.6975324788199923	-0.3451139121205285	1.0001335371226707	0.8326811552006428	0.5105184795640684	-0.43237142245637644	-0.5683976971437805	0.22685737461936595	-0.032075265664437545	0.0017037593010185332	1.2423305575831516	-0.3361684655260794	0.6936918884387705	-0.7651455010895177	-0.14996342603806456	1.0725668365606633	-1.8279273600256305	0.7856488881196403	-0.6425694182893061	0.043663598731060925	1.1703676926208353	0.3053457755682123	-0.29960179517925245	0.16526370512339508	1.1207858290225137	0.026296361210166083	-0.42169000777160415	-0.057034843881391795	1.0121204749739727	0.6495411523396796	-0.19209875851845917	0.3479132375418581	-0.08404073458638048	-0.044028453802349155	-0.5688059212746268	1.0590706646904677	0.0	-0.2166876397239296	-0.34364614403786214	0.8960753647789408	1.2304707311988998
[truncated: 72 more columns]
