# Supplementary material for: Diagnosis of autism spectrum disorder based on functional brain networks and machine learning
Source: Sci Rep. 2023 May 18;13:8072. doi: 10.1038/s41598-023-34650-6 (PMC10195805; doi:10.1038/s41598-023-34650-6)
Supplement: Supplementary file 1 — Supplementary Information. [file 41598_2023_34650_MOESM1_ESM.zip › matrices-bold-time-series/ASD/ASD11.csv]

-0.006565969249275296	0.3722553800527229	-0.3849372415996107	-0.4916602095532122	0.2560561537514385	0.06075280885690556	0.1173295282376306	-0.20294878782163517	1.071320909781463	0.8370969292471946	1.5194501513506504	0.15202292305370838	0.042631566557624685	0.0	-1.038884487347788	-1.6294539227078595	-0.4923524501284539	0.0	-1.4186465482477226	0.1525578487505588	-0.8532902859121388	-0.22500455233039607	-0.255895449507571	-0.5256060897357183	0.28953449014305416	0.14057322993778584	-0.11227494614142408	0.3637838651375932	-1.3833672675406494	-0.581213901479231	0.126975021630276	0.48474758612322083	-1.24230462603603	-0.12229031431604104	-1.2333865098418475	-0.39929805832236054	0.02774899285374822	-0.21081419873277932	-1.0486439800534628	-1.1872631084312655	0.5183619027763667	-0.36161949354314527	-1.9616574352070792	1.1005178087964977	-0.5876300035104517	0.0	-1.2491891247566478	0.47085685428876567	-0.10258933610673303	-1.1630957872526675
-0.4860091685021287	0.25192504754881	-0.47330406432897915	-0.6163558011073822	0.44374780090303717	-0.34634009825907824	0.32666245569548485	-0.21733946033997548	1.2607114526256742	0.8812478458320777	1.9850049168977688	0.09181036592709377	-0.17798816463330883	0.0	-1.6018371520891042	-2.0760628732287745	-0.7819048238656229	0.0	-1.4908719563179575	0.005439872264328624	-1.0497306281593561	-0.2833740347481961	0.023715920412203842	-0.9453639781742181	0.46805021492383075	0.004101658618249672	-0.5498062335351043	0.6620743973466353	-1.7932549891095575	-0.28496972503959955	-0.0658133702279516	0.08829095680116773	-1.9302043118143548	-0.00294493470634195	-1.3531256893304227	-0.6576624227217126	0.1013149964428383	-0.02957658459565984	-1.442537137995424	-1.3433808868711468	0.6039323702576344	-0.580135985340183	-2.5496300153960605	1.44051155245445	-0.5683537943337256	0.0	-1.9375061299760825	0.49397518930198137	-0.3518148154557868	-1.7135209017123443
-0.8806193831195461	0.1644394540064894	-0.5402176251492303	-0.7030598480473673	0.5576329287626614	-0.5548628858170479	0.38392056565111204	-0.3024847225346906	1.103965274532687	0.7584171271080926	1.741835228891398	0.13783246618085124	-0.2977633034948535	0.0	-1.9726421791780604	-2.124128849787496	-1.164104590881583	0.0	-1.2861082370917676	-0.19298823266393933	-0.825826552719017	-0.03195973140144069	0.6627109486702547	-1.4632746782452346	0.6087210485501037	0.016360893487849203	-1.047238441138899	0.8649670897392071	-1.643495417134405	-0.04421294632265281	-0.12979613864910416	-0.422187746591523	-2.2362696120737087	0.14670602826555848	-1.2365681829931967	-0.7548473648384758	0.1858478864995266	0.46973222943385223	-1.5228516675510728	-1.2363154153003233	0.5004621520222455	-0.9330417811544279	-2.339341695440557	1.4534041467175818	-0.24204178814547636	0.0	-2.3337247203434526	0.3639716869084737	-0.592734810675298	-1.8964811610469747
-1.1022748321532965	0.198687454290805	-0.670456527529159	-0.7581767796507578	0.42441625206283723	-0.32230577452221953	0.29342151328578003	-0.515758967432284	0.6488804663716375	0.5225103642344877	0.7679699784279621	0.36576815580089816	-0.2789027006370623	0.0	-1.9495001076273972	-1.8694781333359651	-1.494024175825061	0.0	-1.056477679906735	-0.3486597034672357	-0.29654701663076133	0.43250338482362904	1.4109726010407504	-1.9131897711453356	0.5844560882766189	0.22710202677469873	-1.4111928976229287	0.8236755508067489	-1.1073592960239291	0.017762865769407943	-0.03936773715605456	-0.7160655800257062	-2.083092518530656	0.2627031386248707	-0.9831900442641319	-0.6454260406538609	0.18177803410099394	1.10375920995368	-1.2963367365103686	-1.0525121329524272	0.1943046046966419	-1.301558250505934	-1.3920515521322716	1.0956316622564435	0.22095418752201415	0.0	-2.2700204348114092	0.1260302484950913	-0.7111041072172284	-1.660631715541344
-1.190347254526548	0.30488561889930527	-0.933864899557379	-0.7974604692744357	0.016036098144301136	0.35056319843327366	0.11939843247294936	-0.7891240973553678	0.06734039351717616	0.22610082695666736	-0.5437776039237334	0.6945883033263046	-0.2199103665738366	0.0	-1.4466037590873038	-1.5100594151937576	-1.5826172590863192	0.0	-1.0161413358747324	-0.4038076760306839	0.20831107082039607	0.8293989305495151	1.8794632055142368	-2.0841473699757818	0.34158255951058836	0.5682983506191464	-1.5070974629017908	0.5365756386493115	-0.5935098168379171	-0.1112548289481782	0.09169795728327947	-0.586258963713591	-1.605873612154466	0.28651863412925876	-0.6974154075499681	-0.3975951429369025	0.03283379964666845	1.5472272861785747	-0.9183811591539763	-0.9880972235154175	-0.25360687620111716	-1.5299800951111517	-0.20988395862250778	0.48278241163159286	0.5234244835233969	0.0	-1.7519514812343153	-0.16839999087935925	-0.6477239026707495	-1.1840790586015153
-1.2399426114083154	0.3328755081501319	-1.3130717194672608	-0.8399351977137572	-0.48532435936565865	1.1978817273774	-0.08258683331959076	-0.9458815749619974	-0.44530391873642855	-0.09111868973079536	-1.5828752643197368	0.9311484250511772	-0.2584441148510624	0.0	-0.572111309456597	-1.1873965601655083	-1.3229459854019898	0.0	-1.1598541320841276	-0.3851769401167373	0.3570738311912395	0.8740618490900329	1.7766087077705197	-1.848262197515432	-0.02891921268373663	0.9004374915636176	-1.3330410796337857	0.17618884941271154	-0.4427474459371032	-0.32245099500625674	0.10721181817326894	-0.0745556602809152	-1.0413593900599665	0.1971310695286765	-0.42563024847060077	-0.15069888592253705	-0.2241950727097255	1.5272041354234145	-0.5716841349138119	-1.0961147933975313	-0.7299931671292087	-1.5128888517508627	0.5646417570264162	-0.1544348952909162	0.4349617052661592	0.0	-0.974244719023887	-0.46191849967529847	-0.43462915912580674	-0.7690852065317407
-1.2903316154075488	0.17582374909424625	-1.680786167445048	-0.896596073696881	-0.77488157281786	1.8322672416106023	-0.30672054965804213	-0.8139025031416102	-0.7723929311667286	-0.3795958741333878	-1.8745853066339682	0.9077223395317578	-0.42029272611134766	0.0	0.3941643204792315	-0.8901137516188928	-0.7789337470341381	0.0	-1.2484121106934252	-0.3846997903506044	0.05384256326440617	0.47809287565522485	1.104017955701511	-1.2578782651959106	-0.31666181416166883	1.1004205549739359	-1.0097061252915258	-0.01696180459885005	-0.6702286595708391	-0.44405567461433276	-0.04539405679521911	0.5745025519629036	-0.5623632166109198	0.022829871176023673	-0.15456323701433053	-0.019570739267416485	-0.46866548997822216	1.0042393103505793	-0.3318905899163593	-1.2367404432985758	-1.1089835799917152	-1.2377230617722779	0.570127845297461	-0.5774188753091333	-0.03299969760414049	0.0	-0.23417048324297815	-0.6745360300945183	-0.16844486715849913	-0.6427648734998036
-1.2651360673862415	-0.09722935192610332	-1.8500839814187513	-0.9539616365960789	-0.6188767143138788	1.9620445681901644	-0.5768687469079353	-0.3574494601730036	-0.9131193205384704	-0.5577316448192353	-1.3633002626412185	0.603205259547877	-0.5496030442403179	0.0	1.133662097237489	-0.4924552994521827	-0.15997580014304588	0.0	-0.9832947889039215	-0.4760441258805587	-0.4733764630447104	-0.17835241938703972	0.1709368618210066	-0.5302325461203171	-0.3158450961055632	1.1281169527846673	-0.6932125991452037	0.09452158041237448	-0.9478816502355167	-0.3385545465015582	-0.23752114665298546	1.083889922857994	-0.17797394761309338	-0.1743072963299019	0.13888984221513348	-0.009932061503426683	-0.5602215098272495	0.21222126476719072	-0.12395305346789369	-1.1674654771306665	-1.2903669146962709	-0.7616030644857562	-0.021965762183400607	-0.6542739229387676	-0.6006131869809174	0.0	0.22351629301991513	-0.706093366553026	0.060163438901092936	-0.7922397524999938
-1.0152105291741393	-0.24473918768139688	-1.6703053362937	-0.9628894504615132	-0.023704841423096465	1.5455675532079525	-0.8872248943921548	0.27336193571686135	-0.9365435778290779	-0.5293173116320489	-0.43447094390577023	0.1513897733076216	-0.40256294861554215	0.0	1.4631227690512032	0.1044676459962331	0.31128246297773016	0.0	-0.24999404923926954	-0.624449662119707	-0.8125643454779764	-0.762087375385554	-0.5915859670604576	0.0839118639453267	0.02764885211370129	1.0281873837321447	-0.470126560822257	0.43472826149392724	-0.8464592436542296	0.012288250156174269	-0.22488867117814149	1.305001318876371	0.2280983656739458	-0.32965011922936865	0.4332084895554177	-0.008139040079345267	-0.4178594809535351	-0.47845138552277194	0.19439357222276055	-0.7120468526955394	-1.2236934217835875	-0.15734314481945755	-0.6146861180184695	-0.4171441372083622	-0.8779407868076641	0.0	0.3431213500545583	-0.47774641221745817	0.22753020603354768	-0.9529049749416727
-0.4370917661988727	-0.01908224461186152	-1.1084545673113546	-0.8487598558911507	0.741062676948845	0.7926308056514036	-1.1607601120408286	0.8212408089594712	-0.8946507062729284	-0.24413995085709148	0.34338900407778933	-0.26736846756531124	0.1453160268731295	0.0	1.436390274976557	0.8428475858968475	0.5434529689754918	0.0	0.749758693904278	-0.6648657047987621	-0.6507900882518595	-1.0102137651829217	-0.8946330784248491	0.4590169149558439	0.5523307277379698	0.8734035529222368	-0.30698345959220164	0.7538467673791959	-0.16275439444574188	0.4838022920786644	0.17484930922158148	1.256768353300349	0.7508478666420599	-0.40101016298549863	0.6481989208226047	0.13786339709844586	-0.06648383723153585	-0.7864735536331595	0.6851490462567864	0.10705666050207388	-0.9155224429619438	0.515370341698309	-0.5944246177716053	-0.028413790181664834	-0.6156950363541046	0.0	0.28486007626300935	0.009633242898427728	0.3808702936797506	-0.7742435275961917
0.41759536940548253	0.6113545069789927	-0.2662458472991627	-0.5496352703717803	1.2890695047905265	0.02452576978440221	-1.268699679339704	1.079552835842604	-0.7653935737225269	0.24022759145804806	0.5831226119997758	-0.5582345450117812	0.9360045145928133	0.0	1.295030170786589	1.4986241510449214	0.6206163755725242	0.0	1.584911373660891	-0.38509441907140146	-0.003792143893363006	-0.8970604311743937	-0.7538776785723922	0.6609098639289979	0.9593325992200321	0.6978290580102802	-0.09046218335818201	0.7968002377409784	0.9085693058730119	0.8664222108453968	0.9138163293783516	1.03739946698033	1.3227038381494733	-0.3721442623247857	0.6823228393602826	0.4928892192075977	0.372828018324683	-0.6814099941938562	1.2366009149097605	1.0609646561832358	-0.42343297696610677	1.189032445036192	0.23490314345713362	0.3232413288089312	0.11661476751198646	0.0	0.3108323605854185	0.6500577948286964	0.580823721833661	-0.06718241529232125
1.322720584886129	1.3571061900353925	0.6714695806226962	-0.06654422661668988	1.3390021226537347	-0.5097739365792695	-1.103552981817279	1.0179018088618441	-0.4730225172266585	0.7517340041858485	0.3022141302779815	-0.7557467951415726	1.5578195446023673	0.0	1.2888871286702197	1.8104552921779806	0.7064874633634975	0.0	1.854814407329013	0.322947207474697	0.777238342347081	-0.6205388594067817	-0.44164379165122103	0.8628205683669624	0.9937546821554838	0.4725239657745179	0.26798827752672094	0.4815998913740989	1.8859452954333873	0.9808194106119154	1.6825207350259168	0.7063781116611834	1.694511986034403	-0.23858355594564	0.474707892542357	0.9483368023892539	0.7373116142556527	-0.37195404812245464	1.6065280924797483	1.8330380831065771	0.1586180813182273	1.748139525755485	1.4967203145678827	0.5310147451235566	0.9501730270696352	0.0	0.5927004078924666	1.27288188662894	0.8273697493208148	1.0278198406307495
1.9691829140713897	1.7275820145885654	1.5152397901483243	0.5084700956998863	0.8669198610171454	-0.7475577568919498	-0.6529387419547289	0.783977716020848	0.026276658730335568	1.0745038792957702	-0.14279781817795562	-0.9435254595915253	1.5816164582669197	0.0	1.4860415463681311	1.657313834495299	0.8807777988446064	0.0	1.4490089251568015	1.3396625801643793	1.2366743722505207	-0.42169952013382744	-0.2686182873246003	1.1694900879328307	0.6109764805387331	0.14156836814288212	0.7362378292512788	-0.043609548050138475	2.3140898536617054	0.7880968594058667	2.055582932655558	0.24958369238050426	1.571692336637923	0.0046416286184734895	0.050691189073105054	1.2434496419691228	0.8882158648076091	-0.13271507753792858	1.5817090227031743	2.182587345937719	0.7203180776163736	2.0285862066853393	2.4802478991122685	0.612716363405319	1.4296360070540035	0.0	1.0680285100320381	1.7296485374513562	1.0300841168880859	2.0727590287714914
2.1156881652408535	1.3262815018755982	2.1237637894978336	1.0162638588906674	0.09571600451921836	-0.7989865034292142	-0.018588639833480407	0.5804634677439855	0.6579461541116286	1.0604054551037665	-0.353851163209854	-1.123200249273708	0.8578728620843264	0.0	1.7120397952979065	1.152130199468765	1.0424427155041842	0.0	0.6283533381350683	2.3164982184020277	1.1260280069916	-0.3824268013648708	-0.35464853734881446	1.487932812057519	0.01124475308136813	-0.31055449749465286	1.1464739556247332	-0.5075644763067779	2.0525190388041907	0.427287712351628	1.7337584535206336	-0.34309153248573293	0.8243347879585569	0.35574202941519245	-0.47571310543160983	1.0980977226366166	0.7571564983176065	-0.09541263092624787	1.1399847909844891	2.0502275323506067	1.1574006860543689	1.8877802450453331	2.611073724511441	0.6620693142280126	1.2847167299622266	0.0	1.4543002037204045	1.964610174896386	1.0531077475758706	2.5605864338923396
1.71064949553459	0.1336917874096963	2.4089322913959106	1.3046940207562097	-0.6571751815722764	-0.8333839118926598	0.633764060739584	0.5095119706951005	1.2140365931876413	0.7087801861847118	-0.20055977499748887	-1.1563229239281672	-0.3372145910696752	0.0	1.6750233758045898	0.5764793979394918	0.9714949795753388	0.0	-0.1306842994546905	2.822897713456788	0.5756508211555317	-0.3662966392846045	-0.5515803102812854	1.5599695226054138	-0.48687853681542775	-0.8132117550407283	1.2825085573522752	-0.7070778613197141	1.3370641182567409	0.1484387938345191	0.7320292235642194	-0.9685103863642948	-0.3731830119389664	0.7815447129372559	-0.9409147828017652	0.38801342281809614	0.36214635914236865	-0.15465854190699474	0.49075993496950077	1.5510844807177662	1.3925033117562309	1.312001799928727	1.828367332094144	0.746462836176961	0.5865254504491226	0.0	1.4296124446218879	2.0134250058528482	0.8091428354631767	2.207712551159631
0.917438394769322	-1.421253951280808	2.316671456274065	1.3120691767151118	-1.159925906578063	-0.9487246684237376	1.1564271400573862	0.5027668928506045	1.4374710340528907	0.1595532775186221	0.08373329208713604	-0.8484863924317374	-1.4285409601668129	0.0	1.1980624981632046	0.19792160714364201	0.5179758263083785	0.0	-0.42489532639826605	2.571411173038846	0.0020086952465596625	-0.15585152978992367	-0.5679721340713396	1.1528769786029596	-0.6501320281361215	-1.2233010925397783	1.0213336958783574	-0.6395014546327648	0.5858647707116045	0.17130288172338703	-0.6053028620452404	-1.3913053244776081	-1.5814320579238443	1.199226634719456	-1.1901116011485728	-0.7421673259330083	-0.2001640798725827	-0.05622960773405213	-0.045305348046036906	0.8821276938392909	1.3905777138751767	0.4796993945952554	0.6106733156884591	0.8291639018975983	-0.30675047483969153	0.0	0.8691351782744936	1.9320496410511467	0.337013198653048	1.1308534228866645
0.03403150530871095	-2.6679706311097307	1.8272384604476204	1.1031882217289468	-1.3548361209449982	-1.1062245273115638	1.476066141860176	0.3908728232216347	1.1656189746423555	-0.393808630016096	0.08676632483952751	-0.1254696489049342	-1.8757942917075394	0.0	0.3904031371518201	0.10006682852927781	-0.22382947211135748	0.0	-0.15433132040746964	1.5907607340392917	-0.18589687406517305	0.3207597335235235	-0.20007347336314474	0.27599033178714183	-0.4704820898424323	-1.3940554245769023	0.4379802159505689	-0.47954414495499526	0.10946645388629299	0.5501699239101981	-1.7720971867212236	-1.368283915605099	-2.3075918861875984	1.4910282541177398	-1.1290876753015948	-1.905372458020445	-0.7763291649945422	0.39381161930222197	-0.23775777566763073	0.22055942606597428	1.1668557983687495	-0.2866984708809662	-0.3577208831854796	0.7792788833438614	-0.9696642603773268	0.0	-0.027465813999632674	1.719644695609049	-0.19555250746261418	-0.20310111165186512
-0.6443762717926369	-3.0590533568024383	0.9942154595112207	0.8264116117184817	-1.3154764093700035	-1.1627086443653905	1.5918172738306624	0.0597912315569166	0.44691147517381774	-0.8076528472530479	-0.45381444334647664	0.8366845013479993	-1.4975943120792174	0.0	-0.3814167848907775	0.14830980804257177	-0.9051754590256462	0.0	0.4524250235644796	0.2365085520972164	0.12671293957913543	0.8632696980533757	0.49871149100801004	-0.7464389274855119	-0.1452050684221374	-1.2563201678742129	-0.20297031987369368	-0.4237998576504589	-0.05607826021900017	1.1290665939532176	-2.3479993002153146	-0.8422878228558451	-2.2663862437844653	1.555896136179817	-0.752518662687345	-2.638252534325575	-1.1899244560615634	1.145868989694299	-0.08627232396272436	-0.32173256576427733	0.7871438337238503	-0.6747507321494276	-0.6368198272712617	0.4697902092247973	-1.1460072205740564	0.0	-0.8225725434563418	1.310144534176267	-0.5721685821617163	-1.2250056727814687
-0.947518540526555	-2.464095604975709	-0.008094046186167348	0.6141171958332196	-1.1325791900653024	-0.9731489375976348	1.5307386359453936	-0.4274230725725253	-0.44877191704209757	-1.0363051776521508	-1.41875770033545	1.646822593694783	-0.5695048090907263	0.0	-0.7240608343933682	0.11529836845333856	-1.1142598820153236	0.0	1.0188923919903787	-0.9781816511490307	0.6830020888308556	1.0957988237958296	1.227816612963959	-1.4249366243593788	0.08313016780252507	-0.8611351175360261	-0.5790962624912812	-0.5277621366830184	-0.08458445530018457	1.6203138542302016	-2.1831590376868912	-0.05100954528011733	-1.5291619080500145	1.3689198392560191	-0.1426234915339151	-2.624935200705949	-1.289621919981832	1.8788616666839737	0.20099997167844763	-0.6805212360177973	0.3592821819501036	-0.5552330703806221	-0.2830041058754514	-0.10430390872256269	-0.8558584013716949	0.0	-1.103537647434669	0.6512106502084085	-0.64216966173876	-1.5589437470889653
-0.8816132873754816	-1.2115896571551754	-0.8893522410146211	0.49361596802923646	-0.8324536299574048	-0.4993846504695956	1.3068365300881282	-0.8421816255273176	-1.1468348190638458	-1.1020540494205648	-2.343982889061498	1.9006110220554628	0.3666846713702529	0.0	-0.4990511382930174	-0.1274908108173269	-0.6534203191011945	0.0	1.2702941963109255	-1.6397697724735487	1.0387431181897528	0.7372572377454112	1.6167899547932663	-1.3961347664278774	0.1046523317553728	-0.35764632455824213	-0.4949944118545684	-0.6636296995766775	-0.14331579669604097	1.7626461068468129	-1.428442780473226	0.5633638325521069	-0.4686839636046608	1.003616858289915	0.5604480359713385	-1.858231377139807	-1.005329265580709	2.152785555227243	0.3722778713736491	-0.8045953622065193	0.01190859368108918	-0.06205976526447142	0.2562011614064345	-0.7786524561695701	-0.32705880499565876	0.0	-0.7547417227792812	-0.19136083690575834	-0.39708752760393506	-1.1914359405406503
-0.595667537043252	0.13138084265802566	-1.3378447252284666	0.3747657627163161	-0.39031752401358993	0.13744061497879553	0.9194762032381727	-0.935484949835091	-1.3570606566928134	-1.0289222784181933	-2.7057281423420227	1.422616890466517	0.8472334371164346	0.0	0.04813250335652785	-0.4946878576055349	0.29309705627222443	0.0	1.1802588239735403	-1.6318189147437794	0.8750362024920953	-0.15070635615219563	1.4445632849730312	-0.6628115597044891	0.004329956531681657	0.07961098797770584	-0.008169225559464423	-0.6301859045641043	-0.22007444076666272	1.4630866988831266	-0.4202576832182551	0.615990766393402	0.46247262304787373	0.5915514843630861	1.2081574593063003	-0.6484390378873288	-0.3900872756684242	1.6500680795990228	0.31633374932395025	-0.6561496496610909	-0.1426129027911511	0.4803434685631531	0.5024526500345412	-1.2903340504045155	0.17513344463046068	0.0	-0.050070303452383974	-1.0019948364911218	0.03611658857316345	-0.42632867299112853
-0.28796834105241403	1.081581434714227	-1.1758159103447008	0.12890102937241488	0.18671693875181616	0.6917136000848276	0.3870762493059277	-0.6153525214972178	-1.0325989405866962	-0.8092831683327292	-2.259295892204368	0.3831106876543739	0.7501360022997603	0.0	0.4219314366199446	-0.7350100052815347	1.2345451905919997	0.0	0.9296972658509303	-1.160304572334054	0.21984887989260998	-1.1382115279154066	0.7577285931914218	0.3875308299680973	-0.0361353089488066	0.33172456219293156	0.5894624027493016	-0.3249722421093328	-0.14205330051449952	0.8364156467816682	0.49167782436019397	0.045723472621813664	0.9777239254340608	0.2391951326121061	1.6955287146316107	0.5275905679534922	0.3815776261978516	0.3619774513747202	0.12987456253362475	-0.2548862236424579	-0.05548078380907265	0.7428750175192423	0.2857855206264698	-1.4308120119955363	0.49243080992284116	0.0	0.5115810732541081	-1.5082179156806184	0.4744725409298714	0.3275229658378842
-0.10104992297564301	1.4537539210774608	-0.483268714065918	-0.29450496664257503	0.7930303522670539	0.9033231183390465	-0.22146622954683792	-0.027248326819860887	-0.4059488620429021	-0.43791248007076766	-1.2015330500547703	-0.7925949374020068	0.31251886262759915	0.0	0.20208165995998578	-0.609452130484745	1.6603582794218323	0.0	0.7322417016554029	-0.5996404567772802	-0.5701451753335136	-1.670946073023652	-0.17395313008991212	1.2084279601704566	0.0831672489038728	0.3816409789113863	0.9354544096230971	0.16035469599376612	0.23359384349705445	0.12292629546827637	1.0743488875076341	-0.8070026696438621	1.0755053065144926	-0.040035436746093195	1.9911221511391037	1.2568057187232025	1.0728422729599896	-1.3830524001733029	0.022660186661177372	0.2781821484353305	0.22075116671487757	0.5765104451953884	-0.1770802703893407	-1.1809050286126561	0.6067365716082986	0.0	0.5310314491717599	-1.5498551602337824	0.7758400479040412	0.7931924859542664
-0.05448383812990054	1.3542143801021527	0.4062392045201541	-0.8006903801816521	1.245601431246237	0.6335075140512537	-0.793214417941945	0.5244531166616035	0.12727400291252963	0.019537118423527816	-0.05167101114089583	-1.6604234537209057	-0.08343844119619592	0.0	-0.6540339706171523	-0.07233241499591762	1.353835691233058	0.0	0.6689264465515337	-0.2607666443263336	-1.0441875706460022	-1.428580958284945	-1.0143652910479042	1.4190155762035568	0.26585984281400693	0.30598548114810187	0.8144866115335043	0.5989685148013679	0.8282274516823777	-0.45581559279287154	1.2509246194035282	-1.3860644603239962	0.9710763163058709	-0.3232273627342118	2.1261434955042073	1.3769908862046845	1.4820005659030693	-3.0548642064022355	0.13930030815007619	0.7352694464630815	0.5316628493897774	0.08325728579674097	-0.49576822519682767	-0.7315404576078561	0.5730938601994364	0.0	-0.019738638430615005	-1.2018796626672046	0.894445941706749	0.9460960962450612
-0.04704460831517077	1.0074709225809653	1.0639307124034654	-1.1888576444374959	1.3879927561964152	-0.04050435985069134	-1.2164318420327305	0.7623274047456188	0.22206853715319055	0.39853976525183304	0.6636083117228513	-1.9805871586217558	-0.18386658558851512	0.0	-1.7444361442647036	0.6734703323284074	0.5221967080640828	0.0	0.6519944454127499	-0.22526257687049772	-0.9398132505683345	-0.5455098683536485	-1.518983986759953	1.0139234873984682	0.2672398127551124	0.22329717591160358	0.2966669112158131	0.7959358637312689	1.3284673537081022	-0.8069956825265169	1.0671580992622915	-1.2617517511976288	0.9063973433747105	-0.6978410173450228	2.14599092860189	1.0245787907785249	1.5293368426280771	-4.139343822535331	0.4391784955000516	0.9119865379553069	0.675160403378785	-0.46324086519251684	-0.4234703424622493	-0.3681343699754992	0.4342751751264033	0.0	-0.7662477193387434	-0.7459441432381513	0.8720862416226937	0.9648025846451541
0.0711595851726014	0.576487005289138	1.2004132988079863	-1.2779307804459665	1.1985035033831923	-0.8285020737406488	-1.4297068923856222	0.6012185915692015	-0.21758102539687452	0.498781965390496	0.7115161845032246	-1.7890943387152758	-0.0013520359876505053	0.0	-2.4504198914741995	1.28534978738477	-0.34479047393778073	0.0	0.5289210369076018	-0.340442353540682	-0.32580078586526307	0.47164695137729856	-1.6077555529594043	0.326957862827608	-0.12091332119265136	0.22933606480183547	-0.2956885890065951	0.7302073497340809	1.3868714058805551	-0.9767645046153977	0.6353007989185008	-0.40549156998616465	0.97798871009774	-1.158929556987504	2.0556547547123345	0.5270865040896497	1.283088646645977	-4.329489978488514	0.7283859673202272	0.7252971010910252	0.49773890512479674	-0.787563886943574	-0.028696465172169276	-0.29096295904638303	0.1937327731840762	0.0	-1.1692093101672458	-0.4920056512570307	0.7869131299933375	1.0685981564074192
0.39113957797304977	0.11122288516285843	0.8342242966696669	-1.031001863339547	0.8136691696412974	-1.3434453673167273	-1.435488180259183	0.18177944980463018	-0.967289731944823	0.21270749340490608	0.2550173437702337	-1.2967922708353943	0.2576306735525665	0.0	-2.3181145069283877	1.4781965508340889	-0.7892830701182644	0.0	0.23016108934936352	-0.36374274798142325	0.47041943086158644	1.080840688208333	-1.3433821439538625	-0.21125898110651062	-0.8832774012735334	0.35147837087025086	-0.5813622716537358	0.5580091482480214	0.891049547889898	-1.0689034517840565	0.09333206880328897	0.7876975910233539	1.0977582625243618	-1.5660999683082402	1.802441071827502	0.2099270177077323	0.9068884706799832	-3.614958081262329	0.8169641402398322	0.27577705632319893	-0.013477191080571355	-0.762118084751	0.39699421023418485	-0.49129513438147393	-0.14362982091428364	0.0	-0.8772075507295932	-0.5689913835159773	0.702858427753885	1.3574962889824986
0.8611978503562777	-0.3670407172703553	0.27990643420195704	-0.5847305123999389	0.44140294156952475	-1.2873525385773832	-1.2700198013177824	-0.2431186408906335	-1.5859292550744066	-0.3729598265756757	-0.28773060269740264	-0.7161290834966368	0.3900148677855274	0.0	-1.3449140614337165	1.179031197648162	-0.6582970352823873	0.0	-0.16132787596716783	-0.15092860967924082	1.076798905664285	1.060531385565684	-0.866672630042654	-0.34476201194110645	-1.7364109423701772	0.5406841245503133	-0.3586005457059785	0.4753453801147184	0.08511891182848598	-1.1425724552263121	-0.41722958151070594	1.7443125885015833	1.0994740926834445	-1.7079883292562374	1.319591317901588	0.22992620929607918	0.5594142413162901	-2.2555272402283264	0.6752214449999611	-0.20128640066354014	-0.7008623506865107	-0.4506334315531919	0.5997950566672445	-0.7671267488171021	-0.5195161679148174	0.0	0.04046375375876536	-0.838037459237874	0.6490288584842333	1.749898921152985
1.283022469202836	-0.7574009240986361	-0.048194656176610146	-0.1554278409457559	0.22434073453285167	-0.6152974347340862	-0.9613102334191095	-0.4810049567932987	-1.6478583235924267	-0.9926757429740334	-0.5132179976400628	-0.1498626758280931	0.3518312407628773	0.0	0.01604181542759516	0.5466252403400985	-0.1564352504632874	0.0	-0.47003773961750633	0.23838122593041647	1.2781106018133084	0.63197096137459	-0.3434811392635749	-0.11047942585077293	-2.2724267852603557	0.7004224898377786	0.2621849852295941	0.5511763535304801	-0.569804269998627	-1.1662119932273773	-0.7725606472890201	2.05954315635227	0.8989861230068698	-1.4437630146253513	0.6097100740032737	0.5241249982531617	0.3082577701694468	-0.6704209880236124	0.46252919514701835	-0.47484152278104214	-1.29993960003352	-0.036105035718654685	0.570305179990099	-0.8664354778154011	-0.8233774911917913	0.0	1.136095318044971	-0.9987207868181078	0.6269391528202591	2.0389229242451683
1.405973287559038	-0.8730790440067617	0.10211781176996787	0.1146726311455477	0.15410690181992856	0.4185125735395928	-0.51812317461721	-0.507842457214025	-0.9819890237296182	-1.3451013239451517	-0.2535611452201398	0.39479218366049984	0.25977890054393205	0.0	1.1313520104517805	-0.13872623217760713	0.3404900001112922	0.0	-0.5620643543865018	0.5824157102671107	1.0871903871690067	0.26356307098588094	0.06446499032913391	0.25586478671665325	-2.2006662281026634	0.7358811420414251	0.9215675542747154	0.6672345259504093	-0.7086109807719074	-1.0542398934895165	-0.8962911855667927	1.717256669554677	0.5831374431431431	-0.8251030913913869	-0.1919439895664122	0.8890555655891345	0.11105934480479734	0.7078359498944432	0.40181324592380024	-0.4566641543380378	-1.5725282079110077	0.3047405210593853	0.5286024873851718	-0.6577913491063399	-0.9562659383471179	0.0	1.8703862468398273	-0.8153708331260968	0.6227989398258467	2.016442316662899
1.0787183264148477	-0.5642305953919077	0.6608308257126932	0.2580038701852654	0.09852270256077611	1.3745412925570273	0.03656234714180269	-0.44348741465284053	0.21596802129629208	-1.2745960281472681	0.37288321278613107	0.9132386218939043	0.2604873597652373	0.0	1.5572852770402308	-0.6280286179660278	0.5637219049193977	0.0	-0.4410035222948885	0.6503415100927062	0.676720390542941	0.30573402303914704	0.22927401680280998	0.5301031797056435	-1.5247552075182225	0.5989097989829738	1.2370722133518426	0.6144904264832374	-0.31935900450282223	-0.7478370551712583	-0.7846393468250306	1.0494731526635475	0.3608330513453448	-0.10180304950797979	-0.8340675438417824	1.1283344456856277	-0.1280096153577934	1.569504812654314	0.5953993597459991	-0.2422526541685341	-1.435385491505477	0.497338838790547	0.7075667508885294	-0.21137384601363277	-0.9016478135013318	0.0	1.949683975753489	-0.29647099716144076	0.607729518016489	1.5873680139902235
0.3711130651526953	0.12936571956401607	1.2828602359550123	0.4498001969859124	-0.08348916495491372	1.8529346552839052	0.6203815644469028	-0.4283770294159379	1.4683454605684414	-0.8617069064758407	1.07938997504275	1.336230280129744	0.3922412578615997	0.0	1.2665082994032126	-0.8011710153501885	0.5207948128185532	0.0	-0.2285017167359551	0.3597678224091435	0.252128028623679	0.7288994519058359	0.10455995912391491	0.6583761907212718	-0.5371115624227393	0.3067550394364372	1.0508569741201108	0.2683398514912111	0.2524811406486747	-0.27186004672847774	-0.5039462692409497	0.484943800282018	0.4142194251838047	0.41160628990434406	-1.0580368630524282	1.1716444759300662	-0.46915287867176503	1.8155489001086342	0.9269234627403719	-0.02279107997605292	-1.0032175887458838	0.5865084075202673	1.1206040889601063	0.26001730708359916	-0.7326023094090076	0.0	1.4909987064204844	0.3082604074265583	0.5312920008811681	0.8196827117462477
-0.419006209087801	0.9390395441335795	1.5724454005131054	0.8607928741721754	-0.4311076472497884	1.7070014961628246	1.0883082674318192	-0.5055082617272799	2.259386965479194	-0.35122207249162857	1.5958903261098498	1.5554777535162687	0.5568095764569776	0.0	0.6035648737448853	-0.6697130558511396	0.4467943411173151	0.0	-0.04931102986824894	-0.16519044650653436	-0.04348325727312151	1.1585914550625658	-0.23240428233567956	0.7547502857892815	0.3592044132653678	-0.07441737790850958	0.5379372978090233	-0.3015336183746877	0.5624602931098882	0.27347658600599134	-0.15363338904819235	0.2737943974940046	0.7613745640675332	0.5300809111907653	-0.7443150877692555	1.0949101826053635	-0.8793353248016217	1.5683142940560042	1.1302387201151882	0.06900811150102255	-0.5129830054199154	0.682185642817165	1.512448482766534	0.5496167577043587	-0.5378088108078443	0.0	0.915447860581426	0.6910694155813369	0.3287172471429447	-0.08031470839844435
-0.899946915943414	1.5041672416057463	1.337591341615961	1.5007281463089848	-0.8596740351413077	1.1176095244426592	1.2967851201177232	-0.5992504519339946	2.306594132537691	0.034281923295329614	1.8029449066308032	1.5160537372344796	0.6164246020303057	0.0	0.028148349832807052	-0.3188187912288684	0.5925566897000306	0.0	0.0798993729361464	-0.668315309014797	-0.15853295374359005	1.1775934781053081	-0.5944994524248306	0.9627126169223685	0.8753235884771247	-0.4710455776835374	0.0997222298771056	-0.879320205373815	0.3975171384763441	0.7709192779271661	0.18404593080980472	0.3728432089029665	1.2321416538068655	0.3213281647027342	-0.0044859444055744	1.0398879664032898	-1.2469130414436747	1.0963619567277352	0.9781338614648979	0.06410862150162347	-0.1730292056534754	0.8786834027930179	1.542130578783941	0.5839230281073517	-0.32575291443894994	0.0	0.6564287759273979	0.7089570678302985	-0.046780855670450594	-0.8456491419459623
-0.7995181667492762	1.6038675678889314	0.7084389406749049	2.172570132762358	-1.2377949407869755	0.47843079478036965	1.2016699523739023	-0.6002296292978039	1.7060064579951033	0.2565170918016202	1.7544046254199974	1.284455897894508	0.5235633929638372	0.0	-0.16432796898325774	0.14719675221670436	1.0179221025345027	0.0	0.26094956360454924	-0.9136201919814482	-0.12274198887041153	0.6624989398050378	-0.7789827829005832	1.3079573447232444	0.961268791153777	-0.8423528533542514	0.10686776386250281	-1.2722333058986495	-0.07051711137538055	1.141410872493247	0.47249317644672245	0.5453267901027995	1.575141810942601	0.06481769554111509	0.8491991562355934	1.0962242635316224	-1.45744736352926	0.6809055974454937	0.4504004276910825	0.13017622428693942	-0.034487250280270915	1.1939233254990673	1.056516201001377	0.44055994957297073	0.0015835103917782487	0.0	0.8864994422426087	0.4747573506515175	-0.5815137920118243	-1.2477600516688985
-0.13580446411747998	1.311491959635878	0.04587920246534135	2.580443252943428	-1.4922275031952874	0.15869529780053157	0.9145922626819838	-0.4791685950926301	0.8657774212216849	0.4721416299112343	1.6059884393740267	1.0210553189456621	0.3681196451020094	0.0	0.03310711514453447	0.6200650763281707	1.5415578802045233	0.0	0.609263377973441	-0.8155817142494803	-0.03362732652150009	-0.10543224693208761	-0.69867189436719	1.6634830622036691	0.7677445115039748	-1.1906740623259862	0.6564457583678814	-1.4601490556861934	-0.4248765495812549	1.3544096122096951	0.7087797941748293	0.5725748755588639	1.6189658440834527	0.06349488929147613	1.4498262700345987	1.2289569030313452	-1.4757163586308588	0.4870917158338706	-0.2449830553195996	0.4261388035739603	0.02728764608267564	1.5518097289556474	0.2342129498181194	0.2563459725130438	0.5628678473472117	0.0	1.4388712134616763	0.24903022743050507	-1.1824865884571305	-1.188058828113138
0.7641464472470445	0.9428456452199812	-0.29342305625351395	2.520504600022729	-1.6477135047721023	0.2902065461122345	0.6579407418877647	-0.3295179061056698	0.2648565181879275	0.877820454041071	1.5106348640121952	0.8716548055868878	0.3025901126140603	0.0	0.4166395426231019	0.981272950660312	1.8729433125407617	0.0	1.1164564410872344	-0.47038460735348636	-0.03892278720738754	-0.6450926890105545	-0.4548593508128061	1.8458808291932816	0.5022117064281737	-1.5307766755038825	1.5016913446377325	-1.5950001628074493	-0.33072894728841273	1.398659605656995	0.8866121824619694	0.40833717250810014	1.3730358806756635	0.4313585068260991	1.5541520905068584	1.2986825072318575	-1.37381205244366	0.5097425058535026	-0.8127392882435128	0.9445849695475268	0.20534824741322347	1.8068573093141782	-0.5230500062414648	0.10895153948335842	1.3530140858568993	0.0	1.9535289256152246	0.22321041170770498	-1.7069622030018816	-0.7531223845952552
1.4220095867123768	0.820544327208547	-0.177941060258056	2.01748182915732	-1.7660075354801237	0.711528609001593	0.6284054659781182	-0.2965354736591712	0.17847180103702823	1.5072746534721735	1.5368728144236508	0.8679268363111743	0.4124863984809963	0.0	0.7528633830036643	1.117516459960163	1.8165966807633043	0.0	1.5969674925582031	-0.08170632557410898	-0.283436121509856	-0.6446329855241529	-0.2772998613338696	1.751995790558606	0.30042919376340393	-1.8365673300497491	2.1997720453581593	-1.8397298210972133	0.20063472426384138	1.2572773864317386	0.9720526706503773	0.17009433745771543	0.9993091216529185	1.0040666132930833	1.1470333840563236	1.1563955550864835	-1.282544829708961	0.6237080960949235	-1.0665160718439304	1.4663274987484003	0.5995806057242026	1.7987542380088217	-0.8769561559955149	-0.028909079648539535	2.1592518381468686	0.0	2.1236615559600747	0.3707254196225472	-2.0308910045513255	-0.20360593851033165
1.458496382135757	1.0226617953915582	0.23239129995497712	1.3035097819077575	-1.8384786963768573	1.099124728398578	0.8536475503398642	-0.44407101060011234	0.5334706026946261	2.145537326913195	1.6369625040526057	0.9225986430061005	0.6445836555730873	0.0	0.9134314929688256	0.9749618078901084	1.394139905462131	0.0	1.7762100070685423	0.15910787831427062	-0.8104783551285212	-0.2131022567790278	-0.3499768017622499	1.4177344073991789	0.19940248167576302	-2.00633384928603	2.378753552683069	-2.1743156623165194	0.8120947041784295	0.9241585033438343	0.9191995410654473	-0.0024677781973624414	0.6799624329402371	1.4393250403573012	0.4142891930385994	0.7452751475762805	-1.2972106988845893	0.7015582231768155	-1.0350330155606218	1.6766009380821294	1.1144471754867273	1.4210912083396148	-0.8000286521582036	-0.2276591711675187	2.629652911894503	0.0	1.8641730145080169	0.4865872159887198	-2.1135666316717483	0.11982187925765818
0.7918977662510878	1.3075629349959597	0.6056176685727561	0.6497606498164572	-1.7350871385780544	1.1908968730833436	1.1467880889999125	-0.6666723719951902	0.9777315306886833	2.4452274745070746	1.6674203819716078	0.923382105572161	0.8526089773105202	0.0	0.8812452748287839	0.6171210007639453	0.8028885734680663	0.0	1.4688613291371975	0.16015357013281617	-1.4710583802707973	0.18546812448410618	-0.6413604070548168	0.9546987088963812	0.20006654749030695	-1.8844964913923021	1.94745523512401	-2.3384196000559845	1.0646904967075652	0.4513164428445157	0.7164012212428913	-0.09136850175495606	0.4798473700413685	1.4423876863864697	-0.386876899834583	0.14044138395832362	-1.4019337525722222	0.7126138731321168	-0.9061402803869104	1.374623313256606	1.4931511124951518	0.6824620225357857	-0.5922884165002474	-0.48850029763419733	2.4760869092315323	0.0	1.3008126191709917	0.38040865452629	-2.0127740742925506	-0.04739676652696132
-0.3302869720072019	1.2826099105035902	0.6515150875024417	0.17324411704900125	-1.2752266180429161	0.9480602039576381	1.206175709876535	-0.728410029096552	1.115633559014595	2.1750522428493335	1.4546950213656402	0.8405108795486215	0.9161738848107764	0.0	0.6671678083635062	0.22486820950945163	0.25746233591357454	0.0	0.7205673900711203	-0.05911800099244917	-1.9342135868996133	0.07945588961697375	-0.8792647772937481	0.4302567093309943	0.3323090883896954	-1.3446124357103084	1.1149104903910672	-1.9850406194813361	0.7627945783866009	-0.02703541861022914	0.4217679307913063	-0.22477497113372563	0.3037794030607197	0.9625930277639251	-1.0673362066163494	-0.49636527420676796	-1.4665972502288935	0.7285701190664758	-0.8634839534466227	0.6322388615192236	1.4728227369630238	-0.2700417535512884	-0.6503333790950943	-0.6841406541613967	1.6804391525483542	0.0	0.6200510275344936	0.05835486805207861	-1.838042585194241	-0.7438795748599647
-1.4791453473940526	0.7011473390678181	0.2860015629713564	-0.23365461582826516	-0.38693529779297653	0.5489395280442133	0.80854368337866	-0.41784775291023923	0.7591432880328202	1.4178141830909572	0.8902231473883575	0.7466072010439928	0.8249970094567128	0.0	0.24713813086311537	0.00875734392699131	-0.15615060112067064	0.0	-0.1957419552759246	-0.4156459986356158	-1.849774063657693	-0.6332942633535846	-0.7200626072346673	-0.19185838400677427	0.6431724787555191	-0.3930774062267777	0.21981842503081656	-0.9539558669320889	0.09237204544203252	-0.3424554263091523	0.14876048107076636	-0.5633783194554723	-0.021209886583043003	0.22508150089625492	-1.5669723193974894	-1.011070094678008	-1.3236859015778888	0.8314775322839391	-0.9506076577686875	-0.21845114636402016	0.9601476335350068	-1.1911323682003787	-1.1615500632441922	-0.6181657976821712	0.5482944673873905	0.0	-0.08239852690159341	-0.26590692935148413	-1.675671831086786	-1.7281638473677705
-2.274625959393948	-0.3313754948315818	-0.3497022794027995	-0.7887225885802351	0.7632765489862819	0.22949943974398193	-0.027377292716906042	0.2821970217602789	0.03758956355133066	0.555506319678447	0.0203369365667185	0.7236213120313113	0.652798023573367	0.0	-0.4044609341886834	0.07444063839045414	-0.5056304673503643	0.0	-0.9366406725521181	-0.8188579274470497	-1.0992934753937462	-1.5632153615685338	-0.015188633725653171	-0.9854785611653795	1.1109296509181237	0.7733028741530528	-0.4993517057797148	0.5349148574996021	-0.5305267229461796	-0.401896639714529	0.00013149341269064682	-1.142633877888638	-0.5980575119617272	-0.4232621230879015	-1.9142189189199323	-1.3341101667222954	-0.8800813951410436	1.000116610557315	-1.068667696971946	-0.7758430622072497	0.1093352819488407	-1.8397256672734121	-1.9540972256792644	-0.17336383151365375	-0.4515199597649712	0.0	-0.831825581523438	-0.35151279984140155	-1.5414223604633335	-2.57418440376497
-2.556862910965724	-1.4022784976721427	-1.0050833309443492	-1.5966312594825511	1.786684443976889	0.09342986950107489	-1.0184800945346058	1.1332452064973468	-0.6969398361063464	0.027332150630297123	-0.921956825396352	0.7376383491157257	0.4465121521126376	0.0	-1.213347757514309	0.3340513234332404	-0.9095554678409984	0.0	-1.294882259575722	-1.1933518765071505	0.03291484388152621	-2.0671748492674586	1.0153969123000037	-1.9193648389152795	1.5700761715475722	1.8069532610167833	-1.0282991713455505	1.9298036870142006	-0.7804711797297113	-0.2816477872138997	-0.007397379291689726	-1.7993890515044513	-1.351407556780665	-0.7443290673861759	-2.1368312650030057	-1.4920381498218889	-0.19470944274498037	1.0765671464224187	-1.1009027221049617	-0.8203700753936031	-0.751959966295866	-2.0985778046334143	-2.6152717432170824	0.5592228218792274	-0.9707921584129371	0.0	-1.670167026478953	-0.15813350615768776	-1.3953648861095587	-2.8854906855115163
-2.40514827586586	-2.0649906876903352	-1.4757926549562084	-2.4837666565642897	2.2567055163412255	0.03213791369819907	-1.758235137321755	1.7450737540639505	-1.099248223804231	0.018661754103144215	-1.5874031304154244	0.6048580443400633	0.13849443008297976	0.0	-1.944558154077608	0.5404191420350783	-1.3992927457852462	0.0	-1.3140929430719455	-1.4674099648242238	0.929567828118384	-1.690688375241285	1.8511123247888317	-2.7668502768110517	1.7405370079202542	2.343579163323559	-1.5145083441665663	2.6332120784632393	-0.6630905442239027	-0.21553981105079234	0.02885648661804415	-2.2454755384626166	-2.035983392194126	-0.7541594995587257	-2.205336462605286	-1.5574571932529373	0.5283602785734476	0.8586086435145285	-1.0510469992596743	-0.46025451418069085	-1.3020999403256093	-2.038863585116437	-2.7879410193946352	1.2771102100715181	-0.9992796517932471	0.0	-2.5179109745651282	0.07507681537755335	-1.203109035862816	-2.5134070067358585
-2.01625164307696	-2.1463731306252716	-1.6940342068488679	-3.0310448990500753	1.9593219401123816	-0.1889920378832333	-1.936097444408175	1.7917455716320192	-1.0428605366360149	0.30597035924229504	-1.6762840054967083	0.1061946134380749	-0.422230783569102	0.0	-2.274460225270997	0.4391647289555717	-1.8598437664016072	0.0	-1.2328068726892363	-1.5614691809710315	0.9683743528889627	-0.5041955970795362	1.9669517298285606	-3.1713981653011456	1.3755898698000903	2.167710105122506	-2.079973267705528	2.348273839084596	-0.49046567925611234	-0.4531956009046532	-0.05611425071277035	-2.2394829126407116	-2.359556008439787	-0.6845158304022083	-2.0542010923824265	-1.5851835773849334	1.0326419793852708	0.2623048806501204	-1.0698236508919277	-0.06938954530531025	-1.3955126895502206	-1.876198143801301	-2.422091567670254	1.610735968919583	-0.8589676845596916	0.0	-3.133489748253826	-0.0142002358890129	-0.9881197267145265	-1.643936849025472
-1.54306779631616	-1.8621611538452674	-1.7133662564070837	-2.811702989144555	1.0457447329294074	-0.744119983234719	-1.5004081864102206	1.2079735716519675	-0.6803619428004598	0.3870551024974212	-1.1220712712168217	-0.8194455601489048	-1.3246249015552525	0.0	-1.9813575753855661	-0.056480036104324255	-2.0968004550254467	0.0	-1.299136853331889	-1.4091413027635948	-0.06832870735926788	0.9083507683769404	1.1751260053478843	-2.854083783414039	0.4387502153585625	1.320633425456636	-2.6642880978222703	1.2556048456510926	-0.6139930692598448	-1.0676348771818767	-0.3992932229123564	-1.7371681490887927	-2.144438325125099	-0.7940496311005986	-1.6568266463704133	-1.5864100960906062	1.1395705929448128	-0.5690321115370683	-1.3351804212101714	-0.051882389167022966	-1.1195088239801252	-1.8298268774538229	-1.7958458777370034	1.33021529725105	-0.9687533603636866	0.0	-3.225845238997627	-0.6241206141195287	-0.8246458863813547	-0.6883342113477673
-1.0090682350132796	-1.6507716997463155	-1.6282163313205869	-1.6919124087816926	-0.02527122849383104	-1.5972027877230697	-0.6702623431730583	0.24126965127604796	-0.3243023182056409	-0.17206600088233717	-0.1772102718053575	-1.956925638778259	-2.4489870410921224	0.0	-1.1289836844865355	-0.7911727463469027	-1.9772246092569812	0.0	-1.587674307846529	-1.0070420876844055	-1.7770179191764741	1.8080498990497045	-0.22098731922683482	-1.8284646297685687	-0.8224756449315375	0.0896185116480601	-3.0289389942906526	-0.09760345390536014	-1.1261791195531397	-1.8519227055904401	-1.0243272647144825	-0.9205735623216017	-1.4308734277958381	-1.1679173438461439	-1.0855655665765724	-1.5546246368839272	0.8466527476984012	-1.3084666475382378	-1.8756563880475934	-0.5839548108563981	-0.7134881734593778	-1.9686789604061723	-1.2964306412858142	0.4804361992262477	-1.5359917600815516	0.0	-2.6534296892438434	-1.5936891638722523	-0.7693149074073504	-0.03624262939687304
-0.3488690413770522	-1.8412870164910309	-1.5045330962826446	0.007927829725020983	-0.7336658132020591	-2.4955072600352133	0.1980614249657132	-0.6760239235684997	-0.23879940635526603	-1.4030687587030977	0.6778942655252362	-2.887854680130152	-3.452671751671359	0.0	-0.09508627034554633	-1.4539720299820507	-1.5377163640174454	0.0	-1.9464693227855172	-0.45095379500729155	-3.292208317540512	1.7638961242297941	-1.5776595146945995	-0.4618283919263304	-1.9771003772948723	-1.1160656521799686	-2.928053863176703	-1.1184799978313984	-1.7672383816054393	-2.4034699995635345	-1.8177531427323594	-0.0947826876730072	-0.46675573899562595	-1.6485908685398705	-0.5018243909305284	-1.508967173821264	0.34046171177463797	-1.632337680872339	-2.4825619523004043	-1.4999396385858343	-0.4158353609299346	-2.151356182643841	-1.1308906893263158	-0.6429942211317135	-2.388733894158941	0.0	-1.5671270514408795	-2.46805974810236	-0.7848140687347717	0.1740307252941148
0.4695320577831592	-2.3953498911071223	-1.3691138076586564	1.6173092757262764	-0.7849908185737065	-3.1074544215224824	0.7959611347312687	-1.1593014189504474	-0.4826818988004788	-2.8493446786083925	0.9776789778388251	-3.2303599848139655	-3.929992890038115	0.0	0.6076551512114616	-1.7741680040991212	-0.9807332037133271	0.0	-2.108254686655617	0.08840886867879655	-3.7627897931561742	0.9074121893633654	-2.2767771932999676	0.6831102681287221	-2.6333584526013714	-1.933979282360394	-2.3177219150229296	-1.483233857562035	-2.1136938380091586	-2.368078049678872	-2.5743780753443812	0.47093254279531527	0.40246151449883466	-1.9429144030321819	-0.07990710621839325	-1.5031192564643199	-0.08439233598645435	-1.427639246867101	-2.7975947606692744	-2.393840872687755	-0.3415248235070608	-2.114200134757955	-1.1839745713769696	-1.6562596413722805	-3.0692786801190706	0.0	-0.38296729824149406	-2.795963154211068	-0.7255794233194016	0.11742481174893739
1.3423170149124237	-2.912912612380022	-1.243649568784152	2.445182874072627	-0.2605018866682344	-3.205738075473358	0.986339411219459	-1.0711145415384333	-0.8985013146307083	-3.803815834734282	0.533996321853384	-2.8841890439817885	-3.6512136994334736	0.0	0.6233403800766767	-1.6936914216833772	-0.5634414375560776	0.0	-1.8846674332927669	0.4562917441378346	-2.8583110940034606	-0.18368448929664677	-2.067554389416207	1.141062099336131	-2.6398674708972774	-2.174837241276974	-1.4369988665740316	-1.247558463298459	-1.9070672164014828	-1.690980455402467	-3.076378401617117	0.6562548689615911	0.8789922148129163	-1.8244591797803298	0.07841704714872162	-1.5775364862501002	-0.16195788291941896	-0.8685502731397571	-2.530705770218519	-2.8663526307960403	-0.45810137667669876	-1.660361218873925	-1.1245575712340319	-2.2773769790695146	-3.129299507993241	0.0	0.41673553221765763	-2.444436160211758	-0.41502269827634	0.1343977971955789
2.03099578909363	-2.9035720136909373	-1.1703302076538908	2.1477234655799027	0.45874417362539954	-2.774152336734961	0.8111408908691509	-0.5740923963302333	-1.236738322229028	-3.7286599633911885	-0.4446823048147062	-2.098944366768486	-2.712946429595365	0.0	-0.028687824609387323	-1.3955524097312002	-0.4566188995487352	0.0	-1.3068230692898768	0.6201531601184536	-0.9732181268837876	-0.8773413490017151	-1.1625107333875968	0.7899865321716021	-2.1341665702068227	-1.8536155519456186	-0.6823294774016043	-0.7103075177939777	-1.2698924652470382	-0.6959056113829308	-3.1603184009538348	0.5032201702345384	0.8229610323595897	-1.2870339510906674	-0.022599325268736425	-1.6878516810030055	0.21810501094778925	-0.29759395218192036	-1.6593533283752524	-2.755161471294893	-0.6519206605343802	-0.8235265302177472	-0.6741079161436809	-2.4252382174251417	-2.426739262021393	0.0	0.5383924759974006	-1.68963923924773	0.22698644514767494	0.47484160043901535
2.275403413263095	-2.1349763204301517	-1.1904519346685676	0.9161691414963197	0.9371972659306728	-1.9819655355304167	0.41097177128787576	-0.015578830732101551	-1.317612028221257	-2.5895316137818356	-1.4624505141809923	-1.3050728297266272	-1.4868296542928416	0.0	-0.9568059941498666	-1.1675562140411169	-0.6631411777380838	0.0	-0.6167367925762774	0.7118842011410116	1.015514135482783	-0.8774101813055741	-0.04106804276891127	-0.10271381968509381	-1.4172794890547942	-1.1339740616715397	-0.3511698277273776	-0.1622592198359521	-0.6386065671043327	0.08312774065287466	-2.7509956024894247	0.1498873786269005	0.2896690853592454	-0.5468009924832087	-0.30604181731998936	-1.6769295764276824	0.9539774253952498	0.009666409926458602	-0.4656408006147713	-2.20411087856889	-0.8188254761054011	0.1147335038380657	0.16655716794519243	-2.185154552306481	-1.2240975295330265	0.0	0.03317878147356093	-1.0061452212821784	1.0955374923064287	1.1117480640163047
1.948434720600181	-0.814386925951933	-1.2896070514118583	-0.6270578611529315	0.9389307795827352	-1.0669108800275033	-0.0668047212313712	0.2790702665953874	-1.121976144184204	-0.8899288303407876	-2.0153350785451067	-0.8240800183934854	-0.39785037120105055	0.0	-1.6256701289365554	-1.196893122060502	-1.0358234593498574	0.0	-0.1190260575695203	0.9573662381551287	2.282961473575723	-0.3541809739691651	0.8815310260857921	-1.0530536483677837	-0.7562449301999165	-0.23914901547779688	-0.4359620391425904	0.28438976939047317	-0.45536088954384946	0.2239332367993435	-1.8729780082423444	-0.2524897336817435	-0.5041544167903249	0.09876826309823532	-0.6819659855132524	-1.3385129916191856	1.773223536265423	0.025519585074530622	0.6198678583921802	-1.5387267651322487	-0.9126170854829393	0.7802354652599806	1.09852325720157	-1.6963503547605032	-0.025800892578609656	0.0	-0.738775071320132	-0.7094862358914982	1.9248641557233446	1.755421117295647
1.1536522764459436	0.523200658384598	-1.3643444388148522	-1.7611679413930228	0.5354389481712718	-0.2214346060647997	-0.5111923417679324	0.18141946166757042	-0.76695871162154	0.6142098132564628	-1.8705191677975812	-0.6693715149317733	0.3123091894790352	0.0	-1.6651590821240834	-1.4395733427441948	-1.3669725500089727	0.0	0.004489566213328797	1.5204983586379917	2.5285922567030834	0.24628227240266648	1.47839164641225	-1.6311284321811554	-0.258733328969977	0.6169438616555302	-0.6243575469827046	0.6770643376328587	-0.8421852896669665	-0.315453288492406	-0.6583043154094615	-0.5875452735899077	-1.260490997366234	0.4501748739788357	-1.0766079969665103	-0.55379360638231	2.354360093272107	-0.039654765690925145	1.263209369159905	-1.0430005889674163	-0.9324071527296685	0.9385720470597114	1.7226829165232629	-1.0615728738470827	0.7302423617879252	0.0	-1.3101234996148217	-0.7262791214721378	2.425953047623427	2.0574689971360987
0.20267902731100468	1.343323423457202	-1.2569202847434737	-2.0342233473028757	0.017268275492091242	0.4483254620489215	-0.8385664812898287	-0.19108937685986063	-0.4067720453680997	1.3367388842811994	-1.1740972496398256	-0.5836500808279215	0.6747087513071223	0.0	-1.06494081405817	-1.6539959293660913	-1.486477109268636	0.0	-0.20382493433088647	2.3580124422108835	2.0778326829698432	0.5495028950477298	1.8828073181091471	-1.6585265027894247	0.10567990627364816	1.2604120464954427	-0.5185585481396172	1.067388774168134	-1.4954792651128512	-1.1629930014151388	0.6534113696992566	-0.78049379078075	-1.6997492344384544	0.5032402653739457	-1.4113863217606026	0.5843085699168539	2.472304996919161	0.06766400287469	1.3979992358975477	-0.7895121589479198	-0.8817234231161686	0.6483782387735919	1.8066877179594991	-0.3407627590198778	0.9196253947523494	0.0	-1.3523021001322362	-0.6735396340761465	2.456772629595473	1.8578155611269522
-0.5186295579797108	1.434754617950407	-0.8508040265094597	-1.4607460937175332	-0.31200679295981826	0.8950378241684411	-0.9742482818622477	-0.5667857037287465	-0.140990555949361	1.1604294024140396	-0.3296281596298453	-0.27867814541544816	0.888768347261082	0.0	-0.1426231244476409	-1.5707275498474953	-1.3186451179712946	0.0	-0.5178500248534993	3.1902312618303528	1.567255573342064	0.4980526532357891	2.262254347312139	-1.2301445838167975	0.3859506177865057	1.5695361830744947	0.07289937532517397	1.3787133960478046	-1.878202635204182	-1.7594471612173153	1.751392350934893	-0.7902776893136343	-1.6571051434510666	0.41372124954734946	-1.5680670850107816	1.7567232304153033	2.098593927564076	0.41349907046519363	1.2185649538755947	-0.6279754419330927	-0.7461452683542512	0.22757754839153405	1.4320354613380553	0.39292892519217126	0.7627978478878855	0.0	-0.8289566991482143	-0.18952740229602622	2.113803036507791	1.2963876842826132
-0.7250946617891519	1.0166991948059618	-0.1639025567260631	-0.45697203837385925	-0.31645798997417	1.0938046703926234	-0.8656921664475896	-0.6875233052871046	0.012623466067350974	0.44557840723871656	0.2605664543772537	0.3131021168974499	1.1239636652506648	0.0	0.6738227637733157	-1.0764818097782896	-0.8877948955895414	0.0	-0.6721038989328477	3.6264276353073264	1.4589436750493514	0.3324592060504567	2.5983636246070896	-0.5859277055624491	0.5557004634130435	1.4953585958423659	0.97665606006678	1.4252861160397308	-1.5736300997284243	-1.6960305673346328	2.3490268869490323	-0.6112344540371675	-1.1498211368779248	0.3739558513614646	-1.3991179793114095	2.5503478476310657	1.4068599285522883	0.793489356137461	1.0197933155034258	-0.3244090661902269	-0.5067483171170377	0.051647639772123846	0.9280033652706553	1.0130207314310689	0.6402465643843196	0.0	0.014365715940379706	0.7426337888637755	1.6790726356570334	0.7088570327991481
-0.3611673376678834	0.5732482941581148	0.633036252663703	0.42319734437969575	-0.07589499421930128	1.0479784225351503	-0.5258293422559159	-0.45361417809715954	0.08603591568561726	-0.2288006359280488	0.41789058137540464	0.9742679592093885	1.3895871504252217	0.0	1.0946085984616425	-0.28620866654541993	-0.29228915336538164	0.0	-0.5112132466868996	3.380964172084673	1.7376350757110108	0.3495428258358459	2.6615593506811246	0.05140956997214117	0.5359573459518424	1.0914842915160503	1.747125161695743	1.0734523562266192	-0.5554596204342245	-0.9415659204428843	2.314974145018718	-0.28142313188531826	-0.3848346111131277	0.496576191973565	-0.8060112923628705	2.674466434716071	0.6792926486220092	0.8729864389154042	1.0080722675801195	0.25534651471985176	-0.16620927634128055	0.31875491859824856	0.6524248918295896	1.3755139970764179	0.832486818066213	0.0	0.7987466839712214	1.7393139437308998	1.4498867382927083	0.3833017328328837
0.3741630685206937	0.5385642633519824	1.2967275787453385	0.7851304129606009	0.20505145742448344	0.8288220573403983	-0.06346076332203986	0.02972590381093684	0.11893924341790937	-0.4102738999633663	0.24057450437131467	1.3757896236432436	1.5657960482789324	0.0	1.092265997815675	0.537617118821813	0.33169942921970114	0.0	-0.05567144385150149	2.447821991474213	1.9929990245297662	0.6390083623953541	2.203781408181476	0.5624546879874227	0.31246664791719875	0.5219702963275288	1.9530896400572937	0.4048549166449111	0.8015389654450858	0.17936009282303947	1.7658491302765713	0.12321561730167194	0.314540619302038	0.7754912829514805	0.16007401341036212	2.130933368042279	0.16026287482286247	0.4527228658691184	1.2088503880038155	1.0433797186921263	0.24735467598272592	0.9376565077114781	0.7761923196328621	1.4144269672571919	1.3590564366833482	0.0	1.2057985250069214	2.2842345531891515	1.5559876968819837	0.3570929011391968
1.1132667206633364	1.041101161013711	1.6426740126688875	0.561105737473787	0.3433604447070098	0.5897587008118395	0.34356307168731104	0.5197195720507863	0.14802017194823197	0.00432085321267642	-0.019154000462974025	1.3475500670871576	1.5492657960825147	0.0	0.8482887006617801	1.1506910335402654	0.8500952453530044	0.0	0.539644896292882	1.118303431072036	1.7956065264958578	1.000374745446852	1.2089798733980381	0.913754599187061	0.029583465879560965	0.013403783285623534	1.463881316911099	-0.2723530606241089	1.9584871207043437	1.2203528225724463	1.0402132457325728	0.5185454750397984	0.6496433564576088	1.1246603041103769	1.2612923865603942	1.2236357249760552	-0.06681287209699488	-0.3424816889984687	1.5081280107193822	1.8085366701588828	0.7062642770049375	1.6056335657899883	1.2068385065694294	1.2139379977514178	2.003217526389696	0.0	1.1176194744027896	2.1192849726566374	1.878270916200045	0.40463603401437453
1.477435593135331	1.8563793846606196	1.6406520556257451	-0.0180056986038596	0.2764392193519905	0.5059789748542521	0.5336413168972272	0.7719347707994191	0.22280624874800445	0.7745767542392996	-0.1431813146495811	1.0244275377792345	1.3725731778299137	0.0	0.5925222218208323	1.4571733010830736	1.1745774981233237	0.0	1.0884176978529674	-0.17583331437769864	1.060955944771056	1.0953934016527362	-0.01434580710087687	1.0950012123662551	-0.050579331024205455	-0.24600348225330754	0.5398115493396506	-0.6011443883530785	2.5214971172989906	1.8826158201181804	0.5354775902687915	0.8474302404677623	0.49642472897094647	1.4411773902487877	2.1561469863099654	0.3902830198659146	-0.11221876935039717	-1.1067149070360387	1.764077953338233	2.2975005698711564	1.207786360138108	2.0109453527045615	1.6767705534008983	0.9783956988903816	2.4746790840044093	0.0	0.647552774666468	1.452782079922064	2.118686697291576	0.2264276492042552
1.242155595603902	2.5700154419169885	1.4121433721928762	-0.5957910684675758	0.0635581410885291	0.6585706301133863	0.4546664763309421	0.6695469667460555	0.40743261286342675	1.505430233653191	-0.06507726333527643	0.7428593909830549	1.185716091241338	0.0	0.4618155746739215	1.521951988587036	1.2989161782270455	0.0	1.4644086908610796	-1.0967903888346535	0.12039767244403127	0.7125158631375842	-0.9946551706314526	1.088920042406273	0.27580286410685556	-0.20746786612016857	-0.33212680513017284	-0.42257900293280076	2.4215952716070204	2.1375518694041906	0.4864853593720077	1.0890653934944163	-0.018301563754072096	1.6404599061937766	2.5721500092911187	-0.043708219997362775	-0.20181586686986475	-1.41174786917254	1.889961957873744	2.3774919460102972	1.7578784728963817	2.014304224322454	1.9131449268108138	0.9001999613853572	2.5806700480167635	0.0	0.06587405894338784	0.8140678895232294	1.976738908066381	-0.29961937734377875
0.44433398718979616	2.8243121232138293	1.137898017717029	-0.888566072200793	-0.18299986511524716	0.9501394386025321	0.19869452917564065	0.2813676444113826	0.7388247964527692	1.8777471711052316	0.1436237402940477	0.7638071853289431	1.1149388411093413	0.0	0.4638187182336458	1.4758624279538213	1.3029384795837082	0.0	1.6337147989771994	-1.562671001378812	-0.5435971998210515	-0.05788708075228728	-1.4058424232902187	0.9006802495846081	0.9693045563410134	0.009295974365922124	-0.7405417328828515	0.0967939656698065	1.879273930523221	2.1451538320147168	0.825091938264697	1.2317856034464394	-0.5710674096093575	1.656411991671393	2.45960822784339	-0.03435275689055404	-0.5290983304156781	-1.0991151288999605	1.8589803862767504	2.092287814642008	2.3118081711413008	1.6921187640583892	1.7740507167176995	1.0168402196263937	2.296493688730712	0.0	-0.33284952079867114	0.6579024613727618	1.32587041968037	-0.9923602678901492
-0.6162480282018185	2.4936135007130202	0.9461753907590097	-0.8011833689202131	-0.36906694961540226	1.1394618627804605	-0.052219954188475644	-0.17573778139977345	1.1623066455551543	1.7870373407390114	0.37161278376984536	1.044297992158505	1.1292199699857433	0.0	0.5383723796790222	1.4008010633552985	1.3059903764038683	0.0	1.6294479520717773	-1.7350958127620635	-0.6758862726107686	-0.8651542005060356	-1.2890989327626616	0.6042675577096261	1.7129041713648712	0.19438047574930503	-0.5832757942268869	0.5676829169596187	1.2234360832536775	2.065600461342698	1.226703720056604	1.237447646529483	-0.811756689015105	1.440249158816317	2.0148384978405045	0.19528862871459335	-1.1207231051123663	-0.38947912841319277	1.6628664674549736	1.6119215763993417	2.722486088826615	1.2339904228461258	1.286539060826602	1.173613996111802	1.7198260253041506	0.0	-0.36009340620390984	1.0230356672900247	0.2897878968302568	-1.4660006297232837
-1.4932698238286675	1.7068389459537467	0.8593190170287134	-0.4219838150271468	-0.44312019831670285	1.0013405400143605	-0.13679422020918314	-0.44703195230418147	1.5076424051959318	1.341688927697804	0.5501694850691241	1.251008407490863	1.046877693572757	0.0	0.6397477503569788	1.2848182666336927	1.385097876659326	0.0	1.5054181199508663	-1.8496865022855464	-0.4343410171265135	-1.32188340320153	-1.008865630142027	0.34036732590586466	2.0879317247691547	0.19436063039774143	-0.08313379751721191	0.6503781734109714	0.713028861860859	1.928124210802177	1.330595007234521	1.0436633929328767	-0.5592301023808071	0.9883307964336057	1.5455118041783733	0.3373430184090196	-1.7955736583651913	0.27648256883082806	1.2937163013848707	1.1269216721095476	2.7649287905430944	0.7918435509101407	0.6006062732815046	1.1377656473051605	0.9785966472652242	0.0	-0.010192345701274901	1.5146653829691221	-0.8162093669248656	-1.3894715921442018
-1.79141419403175	0.7426769837213674	0.8248520335817323	0.06715336202024912	-0.3789699651397037	0.5114375123883226	-0.008826247692924647	-0.3668892879719197	1.5556874988074705	0.7624267538714591	0.656018341224194	1.0220453391629172	0.6963898936863753	0.0	0.7662355861479389	1.0715013833025562	1.5091358390242906	0.0	1.3053181428694585	-2.014947216928953	-0.23552057602183138	-1.2464328054738245	-0.9632182122195445	0.2438507985902475	1.855818917691474	0.029675711567752727	0.40475205663936525	0.3020767576705545	0.46618889548859155	1.6547875652653616	0.9939771243497026	0.6223874866496655	0.09393500262441463	0.38615579125476585	1.2653995130958122	0.22062763129250632	-2.2473091169049537	0.5519208823849511	0.7811405681861979	0.7618052251065143	2.2585898773740123	0.40000632029437844	-0.08472420805250044	0.7910100612798523	0.17688371965390146	0.0	0.5446012013425837	1.630454585420819	-1.6365854686122443	-0.7249831116538186
-1.3626827428582664	-0.11325540183189654	0.7900347222084239	0.4945945246361	-0.1595364974057203	-0.0874777654963684	0.24576763213537337	0.05869731744274	1.177237796345851	0.26278813063404216	0.6573764752587133	0.281304683695002	0.1035819993218552	0.0	0.9250220896357275	0.7495487739006422	1.5439864526489753	0.0	1.0586437449453934	-2.126051422768511	-0.3886014986625084	-0.7579225640649677	-1.2628458050013307	0.3488600800716713	1.1416895767935464	-0.10823669237601795	0.6415728648767661	-0.18665855793272398	0.4917182825947775	1.1978438316408373	0.40120146237907817	0.055972421919450066	0.8355322949622643	-0.18281265517599335	1.1634067918492035	-0.08145853321150494	-2.2098916093265624	0.4206172304232856	0.2433335370492503	0.5513529487505909	1.2244111565231999	0.01429363391095272	-0.581741984219204	0.25367771520545623	-0.592970371660466	0.0	1.038517222194482	1.1765267285796268	-1.9346651581351457	0.22378763810001387
-0.4020947534237205	-0.6696121238007677	0.7499952832989464	0.760336174537304	0.2046236380379602	-0.4139334718567478	0.4745121370200231	0.6530223374295133	0.4531357942316908	-0.030511914315775598	0.48246962995326154	-0.6454878177258992	-0.46471396540460913	0.0	1.0815447157708373	0.3996335778274475	1.340911486662347	0.0	0.790418971034568	-1.9568422250886044	-0.8186898363241973	-0.1719056921723488	-1.6285761953591225	0.5516484475783312	0.3691541193908188	0.006279202698012162	0.6318434850876951	-0.4019950200474345	0.74153238203828	0.6531832377848726	-0.06058843173034317	-0.44494931074267385	1.3167335723876425	-0.50450098631327	1.0430727566988232	-0.3269308311706294	-1.6151733727959443	0.18057388776475947	-0.12454765252619547	0.4696168084880979	-0.04196664237982051	-0.3836724260506586	-0.7582560931349355	-0.1694271889242178	-1.2139204532874133	0.0	1.2408672613160703	0.4402201253395871	-1.6840451242139152	0.990452424465102
0.6229769376672829	-0.8634092065156291	0.730794873947056	0.8413861432182865	0.6338223483745191	-0.20633180811723373	0.5558196190363835	1.1523041521412187	-0.32632507703533226	-0.10258995690919528	0.06620868765081243	-1.2224188055050578	-0.666445900843752	0.0	1.1523750651633413	0.15598237659676636	0.8566388573120587	0.0	0.5273822087520728	-1.3630812769760057	-1.112325750804047	0.21370423296549737	-1.6003443718973367	0.6735867732213205	-0.026112769710566197	0.44740425693878955	0.5550576868651408	-0.1168555067707149	1.1187788589408116	0.2361893668850328	-0.08340692130946444	-0.631000793877781	1.3507707374880404	-0.4583572396143329	0.7042253320727684	-0.303478720964813	-0.6518174514714925	0.18855840843026936	-0.15624142513276298	0.4696487718201929	-1.068296651626073	-0.7198707397775915	-0.579349456640569	-0.2016767301928617	-1.5470260446265045	0.0	1.069360726386122	-0.029539326512219518	-1.0615994377404612	1.2305661826471566
1.1952154309292284	-0.7471241488436969	0.7317789988563537	0.7642523166596866	0.9647102456688197	0.46393584327238463	0.46217156970312373	1.3319971263068893	-0.8111733295888354	-0.0338422071141772	-0.5515905759986239	-1.0772816927071127	-0.3511281603382524	0.0	1.055949428047581	0.11338824558822105	0.21859010025362072	0.0	0.2958662873318672	-0.4451192617133804	-0.8601920095891371	0.28785311258644763	-0.9137195098748518	0.587263260024816	0.09614399450369038	1.0363672958160042	0.578080581471593	0.524240072181256	1.455571374646614	0.12812076026099845	0.32065676346357685	-0.37784855770850134	1.003677439879408	-0.11629871642019747	0.1297640456778121	-9.634183537828859e-05	0.3126045528655273	0.5618705286070046	0.14710452451377443	0.5016754897546458	-1.45040747356225	-0.8619543719947561	-0.13935489153450065	0.18252395603549354	-1.4945572014988802	0.0	0.6291554365565982	0.1272472374722886	-0.35896171635452084	0.9209748729389776
1.0177625760135782	-0.4557010752258744	0.6913810543609136	0.577133463760527	1.0051906516529294	1.190753560177687	0.25570080612972096	1.1145949102947985	-0.8071762633235008	0.04407640935254874	-1.1692362564365257	-0.2844434871215445	0.2833507385650225	0.0	0.7794353274427966	0.25601322739440924	-0.32356405103701047	0.0	0.11868749125953788	0.45868464337532927	-0.027684948825351535	0.1464681030400901	0.2379644168475107	0.31299887459150044	0.48287191695273174	1.4128362606011255	0.7064541704385011	1.0849961788497071	1.5316697781627309	0.318485407671658	0.802881650272031	0.18687660404370435	0.5258731366943118	0.2709170554580032	-0.4680633524598798	0.37623876029653364	0.9085986594128731	1.068230978676556	0.5647761298142	0.5120287482484362	-1.1002387322445242	-0.7253375977934922	0.3512014416137108	0.698572297115784	-1.0789841521919965	0.0	0.1524055811131773	0.7562566689038197	0.14296460726107388	0.3467619889493427
0.18606260141686856	-0.16084540584877016	0.5214698665520684	0.3384399962785114	0.6481046167986559	1.471661071904291	0.0341746374000866	0.6056714235761642	-0.4086937311595059	0.012186442641699264	-1.4862092591909473	0.6598706351235875	0.7913033500398914	0.0	0.40269838341556796	0.4663446679251741	-0.5411236101524001	0.0	0.016577985069065135	0.9584934394271453	0.9511814328314435	-0.023328898008601048	1.267989423836093	0.009592063645966419	0.6840529531679634	1.253325769282296	0.7894440539690165	1.1325272412079745	1.1788913029786505	0.5826357703542143	0.9156414198205557	0.7079341793448372	0.1797786419743163	0.4172571547578496	-0.7850793563059827	0.552675760363905	0.9470906851410524	1.2932508427611606	0.7675014167538823	0.44867765911662044	-0.3230248265082709	-0.35833501586382954	0.650993542496365	0.9228860478180262	-0.4656426649188446	0.0	-0.13196992653803685	1.2632879297863535	0.2869004617520944	-0.10301495900122606
-0.8454192937488259	-0.008747482581311748	0.19169920299945067	0.1152307853184086	-0.0254991865141955	1.041717754904627	-0.12574846466495657	0.039555533551578176	0.05709480424507609	-0.16694951566203073	-1.273954425412778	1.1631325995635047	0.7908850532671964	0.0	0.05573379050297987	0.6074155623276749	-0.3730163809904915	0.0	0.007819284999273639	0.8592214547524072	1.4533550090341627	-0.08949304438391063	1.5662034051005247	-0.1383823214002814	0.40692368305746685	0.5024977447228967	0.6642740247126934	0.5437010783619033	0.4241171179822736	0.6292549331631158	0.4468284954845412	0.8007860698479504	0.08484244605811603	0.19181478264410992	-0.6501446016092292	0.39928577623275413	0.5094023545489004	0.9630538965789761	0.5438777922204994	0.2891995021093283	0.3543561143495633	0.0697708063999666	0.6201846703892471	0.592011063086972	0.10590620172792234	0.0	-0.12415525605799976	1.058630672424665	0.09843609233573834	-0.1844214940290406
-1.4978890218144338	-0.05294927942538196	-0.20866775717618435	-0.02575450333510256	-0.7366865178143982	0.07540318033103599	-0.1932156769314159	-0.3385992407512066	0.2508648370608423	-0.40937697287245245	-0.5453837903201381	0.9332274560021239	0.26329624451281175	0.0	-0.1580927869185789	0.6127572520135279	0.025888488498894607	0.0	0.09407180550495234	0.29607849482547205	1.1236764839013045	-0.04346317236383558	0.9256881573315926	-0.0550533204256306	-0.23764887597680254	-0.5406540060904238	0.31308109077741075	-0.3909769134339808	-0.44805961085123797	0.312549677210356	-0.3907817138571379	0.3156125986417516	0.18106824154784565	-0.2792340659639439	-0.1704546841310294	0.037341240170424554	-0.10260542492461495	0.17797431822943385	-0.017467824669237762	0.07400376575015831	0.5127666264372752	0.3714127590564185	0.31750128497819874	-0.17998537038825002	0.4440337564112333	0.0	0.10091974724727037	0.044266927772563504	-0.23349949323521163	0.07083692129904083
-1.3814419798717534	-0.21977796089728754	-0.49845723094266725	-0.043578294268919016	-1.1258050397590325	-0.8949517314747192	-0.17698256465488052	-0.3943941884815924	0.0571279343116129	-0.537668805756509	0.4058678367053241	0.162801459688724	-0.39876692463061003	0.0	-0.21304500892888417	0.5137674077407061	0.372493720438808	0.0	0.23229049266476381	-0.3414494532329021	0.1633395071266647	0.04036266807061019	-0.27699359172248356	0.16945288423269816	-0.7944979009760255	-1.355824812979937	-0.10158890426622509	-1.1384625979372964	-1.005817154146964	-0.25646099061558053	-1.067994534324078	-0.5133472291981368	0.32146035509147897	-0.6877177453138681	0.316759002301765	-0.23943884777139793	-0.5277186901340035	-0.6246281665696387	-0.5483686255428417	-0.0943590517924325	0.11313837667035323	0.4509834513731763	-0.022408245901256667	-0.9346612311070986	0.49609443255825675	0.0	0.3558389139577318	-1.2387443844764552	-0.4547480741466789	0.4124037683675771
-0.5106183719487518	-0.3446802558443356	-0.5213005832239204	0.04507971655440351	-0.945051601946051	-1.3062759732191338	-0.11395287157331069	-0.1665377727991187	-0.3376083254152974	-0.38436442703900914	1.1437452453675137	-0.6259911009280458	-0.6574777694145818	0.0	-0.15029838934744616	0.3862594922664939	0.42294216059759965	0.0	0.3147200290942189	-0.6544074638055708	-0.780992594054966	0.09613375256315401	-1.2880584305952658	0.3395256914319193	-0.8027265326362722	-1.4873422367535576	-0.35665752503126064	-1.253101382585531	-0.9245178683311575	-0.7928181184057733	-1.0905949171662248	-1.160225786896534	0.41004788293075856	-0.7615120626816424	0.45966856392174427	-0.17998255284134212	-0.5301738637093799	-0.959944914162857	-0.6479369190910007	-0.10899040102060188	-0.48305968256866977	0.3344958257080186	-0.1431418013505879	-1.1528558161242817	0.34428335505298574	0.0	0.46868595167765964	-1.944886419320621	-0.38696914413776173	0.5539303602053108
0.7027602268973094	-0.2775662347464249	-0.27231843138319023	0.1523961766541317	-0.2144755567398984	-0.9273220792956789	-0.06994879459005574	0.1626221436903514	-0.5909825732369861	0.07777798388609754	1.3267105777328747	-0.9552723379875011	-0.23435074319615576	0.0	-0.023268694582199212	0.2642395922227057	0.10920763951869016	0.0	0.18909837179354916	-0.48691443795468303	-1.0611690204724336	0.12058242853150487	-1.4430492014987883	0.28536527459534083	-0.16974091671659813	-0.8131190986749308	-0.34992596070777054	-0.6463951627063526	-0.22778655040524287	-1.056100079794293	-0.35801145834277054	-1.112562326015851	0.47427926500780415	-0.47912531319667206	0.1245684758036991	0.22774679920555058	-0.11010548688251343	-0.6308433526734157	-0.2003646213255409	0.05100649424909934	-0.7757539650291635	0.10225521503394644	0.03903017621234911	-0.6082565747907955	0.11580075591946729	0.0	0.39051911751460394	-1.5202510326636574	-0.043248357146356615	0.3465919757617549
1.6756740055803878	0.001976000778569636	0.06784462016257298	0.14566830646958914	0.760456679665675	-0.015055259163285843	-0.14107787405066238	0.3724816301691738	-0.4760466189421715	0.667013148475674	0.8898484722310261	-0.7088443276440645	0.6468108960612996	0.0	0.1470784678704139	0.09594578236989432	-0.44012990518745965	0.0	-0.26794472080721665	-0.016457049154597475	-0.4844694711734211	0.14684977435830934	-0.5867393110379685	-0.030571133251440858	0.7065457215481398	0.369059627465229	-0.19525732469829649	0.372164962196083	0.667025668707056	-1.034650480935097	0.7266953901222671	-0.20519670281668834	0.6178124948844105	-0.1203033691757089	-0.5179803308709799	0.7275220338620897	0.5152816270067251	0.13325611605236898	0.4756947148669914	0.2636115308371775	-0.5000777108593539	-0.20531385351392656	0.34302677933753567	0.451029269042175	-0.11605025882075774	0.0	0.21070450551277928	-0.1288273728572793	0.35489235433234223	-0.1629033723431472
1.966686349478353	0.3439948952500397	0.2356343108342215	-0.08691144437627671	1.531950548092043	0.8419405970133307	-0.4271010823960752	0.32850903578335483	-0.0766391497122951	1.0544575581635534	0.05528071168752757	-0.17120591258488405	1.3785225335506248	0.0	0.36584752912597973	-0.21673122698014777	-0.9948939871657793	0.0	-1.0532933999605416	0.37917150980932013	0.551992969132537	0.17291667288662196	0.8290042261975031	-0.5018999876975797	1.1817627954798844	1.4923505911030952	-0.14702661225943445	1.2922188660511083	1.165491327870653	-0.9465386653959587	1.488587880865199	1.2390215449266648	0.897073016787416	-0.09691837307206605	-1.1115478340160232	0.9645884220784279	1.0432472224569345	0.8318566959758261	0.7925534697318218	0.3012769669915085	0.15170571398788985	-0.6138817906901815	0.4215380063384923	1.427261649629345	-0.3585650656589479	0.0	0.07380015826459432	1.414566189005518	0.490589415244617	-0.7998999926149376
1.4951389116022733	0.507870684992147	0.06491140240544921	-0.5598316646926714	1.7366540435337485	1.0908857833504872	-0.9665494234579661	0.057486593420383106	0.24929687913724635	0.9457895365142791	-0.8241799231163908	0.21999127291305845	1.3894113446809904	0.0	0.6159105917068298	-0.7222484244013135	-1.3557572454962308	0.0	-1.9790073035838651	0.38704512987949113	1.3472831745409588	0.12190758185155029	2.026393712456361	-0.956048017636925	0.8201871231352171	2.0178538938850497	-0.4018525268855452	1.6941136158755645	0.8575034804575881	-1.0497118778362298	1.4109534432267192	2.567775906731141	1.2272110904399784	-0.6640144583207515	-1.348447911897585	0.7408779499610109	1.2528638135706869	1.0279299901780599	0.2985277354043949	-0.03563731934028756	0.6326067444125516	-1.1411382193888735	0.00508123893099722	1.7328870309903979	-0.6363012175992151	0.0	0.06192276988766901	2.1744191949260663	0.14936482278529528	-1.3793708910131157
0.5480399805498316	0.3239868588031769	-0.3830246989374217	-1.1487863637735485	1.275898628222458	0.5525497187747401	-1.6661514630666734	-0.2685273431644523	0.12732995375013373	0.28071490208160266	-1.4686479632277152	0.20690535954181605	0.5729714963325447	0.0	0.8196622969402458	-1.3419875948157411	-1.4327502980513467	0.0	-2.710956050833124	-0.02494364518654083	1.3897687717334613	-0.1157791594951758	2.369192756644892	-1.2533478054835445	-0.26258895201882987	1.7022911277722765	-0.9252253334700983	1.4485753632652723	-0.21106290692661034	-1.4072397014004556	0.4768540537448601	3.16606952537328	1.4020472214227067	-1.705956377738006	-1.1542051084738012	0.1733006118603757	1.114653469395885	0.6223370424367874	-0.9470096257969562	-0.7636356361636154	0.4174277066370209	-1.6888538020784607	-0.8718478838202964	1.1529081818471802	-0.9002071554098211	0.0	0.13046954692577828	1.7177347031754437	-0.6116231400716333	-1.7831134677147726
-0.413434536764264	-0.17022618807457005	-0.8439241755782737	-1.6201416342156914	0.34772820452449604	-0.4850396751711102	-2.285580326592424	-0.4320696573874548	-0.535795357853415	-0.6852600604481028	-1.7816017008735163	-0.12005553516809181	-0.5926808942263422	0.0	0.8589461350570057	-1.8773101110550376	-1.2354387250888812	0.0	-2.9092584460676285	-0.587652673603273	0.6947865820183992	-0.5815750409208383	1.714031277670628	-1.3369728237456313	-1.4294704106841059	0.6890702305861882	-1.439491357312611	0.722029892429652	-1.5462780731396075	-1.79695011119078	-0.8108968594808383	2.7986909705862195	1.2240074639235405	-2.753749631026568	-0.7009661883291872	-0.3666333341548792	0.7842702807541079	-0.11687582569431842	-2.312723830490131	-1.648238658428501	-0.5979426462733606	-2.0154249436806158	-1.8334296842942521	-0.026177025113856323	-1.0015560978779905	0.0	0.14452011484821317	0.3886496113874454	-1.4414946031282954	-1.9612065085514785
-1.0192911608977528	-0.7235872605885428	-1.026243054745362	-1.731339486786302	-0.6792287047040085	-1.4632609359745397	-2.518644470677497	-0.2996373089277388	-1.438189398912678	-1.491565582294294	-1.8114285996392172	-0.4282355368707648	-1.3419408920173184	0.0	0.6514171075163749	-2.1067595683597804	-0.8155714445278895	0.0	-2.405212866114013	-0.9164225315895249	-0.25169433313145007	-1.1693971019615808	0.43950606677514387	-1.2159299764344582	-1.9262479858848174	-0.6079790612083568	-1.5938984043012927	-0.1763930923062678	-2.498962351440731	-1.8494759569946442	-1.7474530002160473	1.7116754403408494	0.6519301978298591	-3.237911406127624	-0.2590066230082413	-0.5019868323077399	0.48909020657166924	-0.7699672040438541	-2.9364231568982424	-2.2914565627349224	-1.9589305983327068	-1.8504769815079931	-2.363487321834968	-1.2001651743924187	-0.7739539544832879	0.0	-0.01215826229335475	-0.9554504936957016	-1.8629332233848053	-1.8923961942026184
-1.1677077654842047	-1.0138655548978803	-0.8192271454069187	-1.3575074219464174	-1.4652191696034846	-1.896360132313221	-2.147564549341748	0.09202086107375754	-2.052170354999107	-1.7270298817567078	-1.6278382835744014	-0.42021587713527997	-1.1440390284045103	0.0	0.22719893395715363	-1.9131047307722402	-0.23222221760472841	0.0	-1.3113837941360065	-0.7721450553808791	-0.8821720638536557	-1.641222962204953	-0.8298884171872812	-0.9210824982681511	-1.3924929669278454	-1.734953458301721	-1.2026399910888372	-0.9783001139101756	-2.6516191232475066	-1.3224689905172868	-1.8681458099711628	0.44032401148463624	-0.14469681062509676	-2.820615830872955	-0.009300989440058771	-0.1212077887842298	0.3780198393606607	-1.0519700832633556	-2.274272510942374	-2.3436969557368084	-2.8930655543661	-1.0935982730838754	-2.124511132506007	-1.815677609788389	-0.17452854874655677	0.0	-0.33775767693174885	-1.547220661257213	-1.549810822527689	-1.5636863458440056
-1.0206996908815291	-0.8524446323414807	-0.3800328104330969	-0.573823026378802	-1.8503282666250802	-1.635625761130147	-1.1827628714462772	0.5436621487004919	-1.9703073815143606	-1.2754190898156845	-1.234917710834433	-0.059431994921031656	-0.08770531918229588	0.0	-0.2614055764231818	-1.3567394494144578	0.429493253858879	0.0	0.01111624132538668	-0.21787781762759803	-0.962790277943339	-1.7430966212540855	-1.5980634914570204	-0.48671672289970874	-0.12480775928260485	-2.3972877701120496	-0.383396999456472	-1.5520258091004526	-2.0434143603673895	-0.30730345345194054	-1.220350937369327	-0.5320105670341071	-0.8709828327347969	-1.5942217208870166	0.04610883216768244	0.5209266286573954	0.4259017029299507	-0.9623837812453345	-0.49696047995435094	-1.7174982407391368	-2.7870643187553634	0.05087853533391687	-1.1807823703809899	-1.6804927532326626	0.6260622838801384	0.0	-0.6975647583498366	-1.214469544444761	-0.5487727492675493	-0.9950028557616698
-0.8431872814142041	-0.3119595240268952	-0.025879855765547022	0.362275848226091	-1.8767659473661733	-0.9008397259110944	0.10955538640411812	0.7952543660517553	-1.184648800404476	-0.39220133106376376	-0.5957148579484202	0.42179114633413833	1.148572344452118	0.0	-0.6187325095555116	-0.6471857102926867	1.0232866576988358	0.0	1.1217816191422945	0.43253480129249494	-0.7217950296998759	-1.350430352422567	-1.7293055570963027	0.02922547225731438	1.0972846789810207	-2.5282372915779887	0.5033937345293068	-1.8806767441066559	-1.091837689063145	0.7933242628169855	-0.29189791007353244	-1.030282546244573	-1.2758595948012528	-0.02119814707570464	0.028639507458067724	0.9535595699460634	0.4517526579278885	-0.7120062508972882	1.5506014658203067	-0.6631960703335854	-1.5877581137370889	1.129884632436771	0.031179616140565955	-1.0250869829731386	1.2922885677531557	0.0	-0.9054722242643243	-0.4348808698109105	0.7069929948492026	-0.2778376856998781
-0.8023677415584668	0.3148403874244629	0.0011116646276476882	1.131624340980938	-1.6911294043017178	-0.09130671594464287	1.3273379688394447	0.6681661468055065	-0.0943324218646637	0.444872263449717	0.26474744450216525	0.7180236748461193	1.731323682515611	0.0	-0.7261747976266582	-0.031055782193050323	1.3584715489497592	0.0	1.7140591505284508	0.8312499065575005	-0.6103493761151638	-0.5456195474413648	-1.4241046797675176	0.5232129776902665	1.5113159254311406	-2.225994715069778	1.075067873095052	-1.9808924080822956	-0.28229708482226695	1.5114761054630703	0.3397131091102901	-1.2024780046551238	-1.2891740685184314	1.3386048409849578	0.051371296480538314	0.8004783801479326	0.2418541010996469	-0.5153763188076641	2.8267728694476557	0.35576916634984423	0.14482054260052438	1.6850855784294223	0.9687707373441384	-0.30088641406600963	1.5020645851068846	0.0	-0.8431173152796471	0.07246743116290155	1.6225152298860166	0.4275280087240854
-0.8572507942992513	0.7005396462544891	-0.2721949007476441	1.5154443290502213	-1.4105422644761045	0.4728059646676868	2.137536479025028	0.16876480814164896	0.7706366169193456	0.8217197936309373	1.1863961896790733	0.6821120070274374	1.2196290375036622	0.0	-0.6206930871794204	0.33437617754891874	1.2959731703487967	0.0	1.7497215379468225	0.8234423390229862	-0.9009488139986352	0.42360434000395114	-1.0065668318707441	0.8693723731587886	0.8610077004505319	-1.6393517882053754	1.1578613728479998	-1.8474658199042229	0.14642589674964376	1.6118548532228363	0.3872201780715309	-1.3183184241299426	-1.036282020795028	2.132290434859172	0.12967689429394527	0.04480312728430227	-0.2966308533179171	-0.42767256338260495	2.711302759861756	0.9231470289659325	1.574955609658506	1.5342763530556334	1.3049338573706983	0.12632910656829696	1.1454794730569509	0.0	-0.532418505810314	-0.10478400276503481	1.7793256901664525	0.959008448149224
-0.801512352100616	0.6864400814458635	-0.5471333219387422	1.504666337352664	-1.0499179588238605	0.7067066253085891	2.439543051865525	-0.5073550720611799	1.11352380115645	0.6291409621270869	1.9166620211953678	0.4124687264954247	-0.14524431050886466	0.0	-0.47422418871658145	0.44984916512436535	0.8682961043087338	0.0	1.4389929082240738	0.5282181804176145	-1.4475774247579594	1.2741666011947856	-0.6979012618141766	0.9914179347331372	-0.4528183833079009	-0.8921142548990659	0.8764479954883868	-1.4654528374511857	0.30377910586320334	1.2301104434464318	0.00547475957181601	-1.527997553253979	-0.7311870673021614	2.3602411275848194	0.20196088168051318	-0.9362747231147455	-1.0487720212713385	-0.34763488374766555	1.3644608211654272	0.9082305426116654	2.100444880613648	0.8940984980130463	1.0880262273813328	0.17706297277567534	0.40768928675912036	0.0	-0.11444729070125226	-0.793125916384266	1.1771385701386932	1.244931189929991
-0.4238785311728606	0.36515090092665375	-0.45892370569175345	1.2865165819106663	-0.5546042353156514	0.7376535191636061	2.382144705779126	-1.0769895102609928	1.0582933888945325	0.10628367316320207	2.252253837837795	0.14618143297042271	-1.5990538802835572	0.0	-0.4871284844359993	0.45373691087670476	0.3182581602855811	0.0	1.0879940985413263	0.22528032761971176	-1.7956054624481188	1.8173803458374937	-0.5225164291442768	0.9289140214478402	-1.6521350452999908	-0.08186335036743041	0.5514405197873747	-0.8645111807501595	0.4846369480889618	0.7575813430132514	-0.37188737715115877	-1.7667833250323604	-0.5356022673104958	2.2920795149951845	0.22486282663504334	-1.6011027398716966	-1.732882275602556	-0.15938238918847608	-0.40408687324458203	0.5313806425904145	1.7000178321115889	0.24586055601435325	0.6426282739650813	0.03639884070874252	-0.329171354536658	0.0	0.24306918725856713	-1.411442815521167	0.21998358722181077	1.3476093200948407
0.3195991680203476	-0.009162393317057545	0.14586775260454027	1.111921618130996	0.09662622442968619	0.7554363023547747	2.2259863959651023	-1.3223826478421037	1.0217945877205086	-0.33635952909200467	2.1699277381598936	0.06501296639578072	-2.3464261385606817	0.0	-0.7689982130063807	0.5338230589787473	-0.010597517871166313	0.0	0.9163517712083273	0.13757299667525155	-1.5497623547479735	2.0086994701440535	-0.3730180313137069	0.8288635474645839	-2.092453933259922	0.680056868067741	0.4844958786457772	-0.1565191296870001	0.885269649576123	0.563313863579709	-0.37642879961219167	-1.8607073789901782	-0.4868769791100059	2.235242299767665	0.24154180735791095	-1.5942163799310987	-2.0537844158797736	0.1281265669894543	-1.6613752902408885	0.21211431294172317	0.8965836578529686	0.025583469391961204	0.30120883743211746	-0.042767779885521974	-0.7088006065673281	0.0	0.43938353094543703	-1.4456477456833166	-0.5497481090733427	1.4120729797843798
1.2301461197885109	-0.2115678714185369	1.0597308457481547	1.1257455416210054	0.8035149464220916	0.86175768275121	2.1497472555655475	-1.209271880129932	1.3641774154504678	-0.39328519373372395	1.833975551744641	0.17808648550881243	-2.051449073055691	0.0	-1.28422939553792	0.8231089883748526	0.11109901464212915	0.0	0.9590210865654235	0.2701049018756745	-0.7060515525974159	1.903462820617007	-0.14781684704551468	0.8456476359109153	-1.6581342248017088	1.249243663828898	0.7772073922373668	0.48205342971798326	1.421580010427222	0.7569170005877054	0.022037301870993422	-1.7239720116190347	-0.533219838527711	2.3243383509287767	0.3492773055815589	-0.9884940171877109	-1.880259683313457	0.3729470360990535	-1.9177159726960988	0.2935812239691328	0.3729548876478691	0.34829015007156977	0.1723117324273293	0.04918693889644634	-0.6065155671618697	0.0	0.47332365556492295	-0.8462127887154052	-0.7977769281242895	1.5470641901736406
1.9371084021545113	-0.19853055696877644	1.8122390512827442	1.2717987219645588	1.344851223019269	1.0174193298097827	2.1365818088120463	-0.9009913495472365	2.078416514471419	-0.057982850103452055	1.4652701793512786	0.3629991142713513	-1.0110309392876111	0.0	-1.8869930368123213	1.32863500752271	0.6205002148156663	0.0	1.1016053720854484	0.4190568473606993	0.3153050177725294	1.5744491957114435	0.15297032843559574	1.0140511768523919	-0.7906646948249948	1.4838255492733394	1.292528305384707	0.8728939040976407	1.7846674270660319	1.1541879849700116	0.5010635133142293	-1.4691522512058097	-0.6242342369077973	2.4633982443955467	0.5889206040175232	-0.25427893904912674	-1.3365320755121999	0.429203499263792	-1.365477475016184	0.8170697085957206	0.5054466357882369	0.9557539362212805	0.11113561558753707	0.20355724001720446	-0.18773751844622316	0.0	0.4061100553121425	-0.05301488434769311	-0.5956490752285168	1.7259473295784515
2.080153675391343	-0.11657525861231371	1.9638714388149459	1.3401018192603242	1.4783101192373624	1.0983748713246677	2.0179803139420014	-0.6589491928344986	2.7562525130398234	0.3862248846432181	1.1745415218587432	0.5044249469588312	0.07660865350032763	0.0	-2.40492841143279	1.9182302772491602	1.1646862856043074	0.0	1.204684908624634	0.33910911763735696	0.9623709268665428	1.0671136362840377	0.4293052461686383	1.2003658904920822	-0.15719633909056613	1.3142363710672584	1.7621770702474904	0.9012747838052502	1.683768104732876	1.4485278698834507	0.626859070181777	-1.3287924012175165	-0.7629312135330402	2.4334601595914074	0.8592668634943735	0.03367792604029785	-0.7437346954561194	0.29310388431368556	-0.657913346807505	1.4885386215193108	1.1254326807553332	1.417579965711202	-0.10316474735869599	0.1907585069525175	0.21147728435427987	0.0	0.29902988031462047	0.3516023781209553	-0.3377047633294054	1.7901545874445235
1.505418637016373	-0.17172155275152784	1.400786334399943	1.1290199843225712	1.0805658119328567	0.9960542705374328	1.6365693157947765	-0.6868466177155123	2.866672593136814	0.5625100581798851	0.89987509771025	0.590619899798824	0.5665294600252507	0.0	-2.7052716418428124	2.3650792323287506	1.311870320268735	0.0	1.2161587602479615	-0.05720834545949473	0.9424152927680012	0.4251939715793521	0.553623043367428	1.190444388707591	-0.2031800977333615	0.7923550939580792	1.950471322226833	0.5492092359321068	1.0860759068818204	1.4401387753710762	0.1704235486395247	-1.4475345135164157	-0.9668393151929827	2.0666398498145933	0.9508528822682899	-0.43081379453531543	-0.4372381969609865	0.125624019959421	-0.411492711105703	1.8568882404084532	1.6556019855884923	1.434242094547114	-0.53745186883377	-0.1589301074511279	0.29601342007951603	0.0	0.18143293115912884	0.0798039380649543	-0.43540706409258845	1.564568778970312
0.368523535517531	-0.4642970070815348	0.42554644897258487	0.611972358609327	0.23919928617144603	0.6849231086217149	1.001578836721084	-1.0101519174464741	2.150277724640741	0.24936145798356676	0.5067557766255791	0.6785738985868132	0.23777370413720847	0.0	-2.708145366508028	2.43415529130667	0.8456020833550406	0.0	1.189516912673448	-0.6151524114589889	0.41188979948825427	-0.2499577821297663	0.4461501120340964	0.8664329694866835	-0.8880015725797828	0.07890635054807954	1.7664067335692009	-0.10605452116815792	0.26959705898496417	1.1463588151954487	-0.7244162006399129	-1.7183348638841631	-1.176337026819674	1.3603743678308997	0.6968278750745256	-1.4700942262995982	-0.5651847915024578	0.11698416602190718	-0.7890620063019927	1.5908721610104177	1.5143707458944622	1.022589602569386	-1.0108836038766804	-0.827734139240413	-0.023187645034858526	0.0	0.0675846797476284	-0.6692113706657103	-1.000662948919794	1.0060329963465462
-0.9162282048981203	-0.9116936664906421	-0.4264930910786938	-0.01262441433445314	-0.7631371042638669	0.2250606553714564	0.31573387958351623	-1.4614539945426597	0.8407853760305398	-0.4770191365486089	-0.030405567795743205	0.7694838730861043	-0.6374853872203734	0.0	-2.3677048766731223	1.984446637627084	-0.0622499278522588	0.0	1.2034906531892207	-1.0301815779296875	-0.17185189793506497	-0.7802392578765087	0.10695951520340273	0.33876547552997444	-1.753640380694013	-0.6243719508643254	1.272504543850701	-0.9078425582257643	-0.3514407825008577	0.7257097558199236	-1.629612557724411	-1.8116540975323314	-1.210502079017082	0.4686250798962981	0.13094143367422836	-2.505603151038097	-0.9911968657514965	0.3012297640792422	-1.439298878812597	0.6834626134368462	0.5121216502667891	0.4596143575491094	-1.2145432792963915	-1.6169512270311024	-0.6060596015348618	0.0	-0.008735617195842997	-1.390844121055287	-1.7394091001275935	0.272234874679324
-1.8620732232480552	-1.3083782997458577	-0.7272888200791816	-0.43482647904498933	-1.5658073696521355	-0.27833033266481805	-0.15253503767067778	-1.7781835441311402	-0.4557780673803896	-1.2872735652047442	-0.5277418123000572	0.7290636415581013	-1.5240035737334674	0.0	-1.6705414189282994	1.0509084756876999	-0.9359536405608019	0.0	1.2559658742582491	-1.0510082382130155	-0.4092077444720831	-0.9777400836455933	-0.39238317239619064	-0.08665352770326132	-2.243595080269423	-1.1507786536605507	0.6175212878678488	-1.6374348967704453	-0.5003680602012406	0.3026398367265238	-2.1052044266381795	-1.3988726429700393	-0.8462281851764173	-0.39829034728573626	-0.48304871804992755	-2.892731735072673	-1.3653105796136873	0.4870194947581984	-1.8009578795708545	-0.5367704816123432	-1.0154894836347126	0.045055741424839826	-0.9516790377398654	-2.2639502773150055	-1.1962687481114749	0.0	0.009502661147219281	-1.6673833166963874	-2.1335211283338174	-0.3507002103908128
-2.140113971768644	-1.4680836637329455	-0.42485565557684607	-0.44274082895360584	-1.8832317560915177	-0.7173263938466177	-0.2616975385317	-1.751591639142441	-1.1476371285329368	-1.7895905436884225	-0.6825802027186697	0.35579459367195676	-1.963395308942347	0.0	-0.6752647806860683	-0.1350110962073446	-1.2977935338869335	0.0	1.2250608877911737	-0.6488271594690314	-0.24095691552325418	-0.7692823491795374	-0.9281121446277367	-0.11046343084351645	-2.038958088023748	-1.4055666681692527	-0.04036795286056628	-2.0454207433707214	-0.2139718323395272	-0.14525674166680289	-1.963467843303726	-0.41401040408138307	0.004265374290636442	-1.0798188215902258	-0.7995385066675834	-2.303863292500818	-1.325666735442864	0.3870398231051665	-1.5262741904740422	-1.585374695915577	-2.406183857523249	-0.12392123287603002	-0.3101254760468648	-2.5741594986941347	-1.5783684283772117	0.0	0.15774139182089436	-1.4556893644615574	-1.790651531670396	-0.6215374656821315
-1.7334904943323435	-1.3379280676444598	0.14062285069970837	-0.0861175863943739	-1.6135382058510763	-1.0050693141002711	-0.11304617508192392	-1.3375845661062857	-1.0394462167830827	-1.7426934310711655	-0.31076836524547263	-0.4333959207533149	-1.8006076352809512	0.0	0.43942490967692244	-1.2137820791822653	-0.9872913932808779	0.0	0.9386580468450111	-0.03430747629270625	0.060946037272662366	-0.2877743652909315	-1.3396971389246444	0.3215958739994482	-1.202281371883951	-1.3543443673428404	-0.5736462605381014	-1.9191372779389184	0.1995651301017063	-0.7378115411901197	-1.3533684738555631	0.8454915878662335	1.1425726546789463	-1.51025678394739	-0.6275397589499495	-0.9268115840874659	-0.7124042924345851	-0.13574418062709181	-0.7149944106682032	-2.077691857945322	-3.0554510643337514	-0.19242287592138937	0.3704769284742685	-2.481822916820013	-1.6747857237264614	0.0	0.39111769872165236	-1.0556358371572248	-0.7249062453226798	-0.5000507910221658
-0.9295070771798004	-1.0063966487583476	0.48247132378937935	0.32746399392424264	-0.856419073543335	-1.0897174811384729	0.00043320936998357106	-0.6684685186877233	-0.44081664538459486	-1.1691952060313116	0.45013892180541454	-1.4520009064434398	-1.1901084678622167	0.0	1.384100914590315	-1.8432687868803168	-0.2744449780036292	0.0	0.30917752563077927	0.48655117111856494	0.17071705968747386	0.15693673758030893	-1.457108624244433	0.9260296371718251	-0.07795633016584623	-0.9956161721276788	-0.8925349176685512	-1.1827998321704478	0.38137892001448115	-1.5253414046840097	-0.6278712790869599	1.8698021437089023	2.098969373960836	-1.698059374969016	-0.08452797969836025	0.63903939615534	0.3334006738049632	-0.8987677434430099	0.18922229930794307	-1.9104003671200611	-2.7385924283365584	-0.38181337568588525	0.7176587435765136	-2.024094810097737	-1.537297033959981	0.0	0.5726744655865859	-0.8081388751062333	0.6230380114588616	-0.17411109106893785
-0.14944621582108755	-0.6153729641009225	0.3056554237318788	0.4170823983806711	0.15036351946317453	-0.9724570914428005	-0.2148814528421606	0.03028031184928174	0.0726195340463651	-0.32065176306101784	1.1536781769375828	-2.2776557809170184	-0.43582595649148204	0.0	1.8626711639565792	-1.859311926573064	0.3184178564185863	0.0	-0.5641873299822825	0.7133281588144322	0.015054913068349586	0.23931807623386475	-1.160981150693872	1.2292123555561467	0.9378818985298437	-0.35905058414660085	-0.9525727785635637	0.017750634206370804	0.16006271099669425	-2.355197909537533	-0.10326339222157681	2.248215238607533	2.3538541532452366	-1.6835226809804131	0.45780914400395945	1.7219270998704437	1.442567599748596	-1.4626650622310526	0.7348302461065619	-1.2763692237603332	-1.6879864651970566	-0.7629207924801822	0.5719399537373243	-1.2812595862759684	-1.2670962859777952	0.0	0.5410835069301797	-0.7847191691844606	1.6418203806230274	0.06545755476695932
0.2904254525254925	-0.25791961600710905	-0.2932466835416937	-0.018001359783296575	1.1268993435511578	-0.722054064834334	-0.8490079878792174	0.5567998461258608	0.07134992026474878	0.46570176827473775	1.304847482447962	-2.4850917292369306	0.19399191206886748	0.0	1.732004873817664	-1.36281245177179	0.3675741137191345	0.0	-1.4073547948986875	0.6677217932732527	-0.1505165786662842	-0.17536201182898628	-0.4632899718483726	0.8776588899628918	1.5884396723239522	0.46148087482773004	-0.7807592695711372	1.3157516154043467	-0.3536634559410623	-2.9024830808066224	0.12149598704719818	1.929035272539575	1.6564766906091242	-1.5181675216777888	0.6148572066807362	1.9464212673023127	2.214501580520993	-1.4110805495246048	0.7681379840850995	-0.5255884407428285	-0.4143134001055375	-1.1601024324230393	0.08233115565735478	-0.34740105119295106	-0.937893915938163	0.0	0.22559985116682715	-0.7271058793620554	1.9123335544480242	0.01787647254556523
0.3465315821967739	0.05665158412173238	-0.8976905675074917	-0.842496980823351	1.8297959788153058	-0.45927342099694735	-1.7088642750879635	0.8101141614208291	-0.4377943111178594	0.9291746754410641	0.7044668893942406	-1.9265950994611118	0.5651640818679868	0.0	1.1141773622592894	-0.670764760151502	-0.16989613784067936	0.0	-1.9026304901312214	0.5481712264491739	0.03627012057674541	-0.915211983794452	0.4463884036141532	-0.09762481781883205	1.8095290633807548	1.2767334780902952	-0.4979070352119008	2.2473659424884826	-0.864042723323487	-2.863653426036032	0.17659162252426647	1.2470000726312032	0.2380213059156947	-1.2700306092165436	0.25545771559065894	1.4158024643095775	2.4176222817363895	-0.65759842821034	0.4918045183532923	0.03094611010034542	0.5863890128072272	-1.2705867772790835	-0.41063546790614414	0.6512457235465977	-0.575072220868084	0.0	-0.27380115560552093	-0.2848552711922006	1.4416098882438397	-0.29940352536987364
0.23998266770827348	0.3549737963644478	-1.0612844801990795	-1.6372395504682964	2.094274183439529	-0.29687602645905287	-2.4176677642431903	0.7935673421445787	-1.0460477590855883	0.9863387855245704	-0.3737242532490381	-0.8499201930179636	0.672574064396579	0.0	0.3662697578364835	-0.14396340078113387	-0.9357706332911376	0.0	-1.8621609118739588	0.5612279975708725	0.702907722147032	-1.569386255558457	1.2481110252605732	-1.257478903430823	1.6676845678078784	1.8260336093263396	-0.29437128066772433	2.4599598618210363	-1.0927559068433452	-2.174553233436628	0.2798014175066061	0.6988312495216101	-1.2433171392920885	-1.0250133137838895	-0.3961036650540289	0.6118468379575541	2.0788382661141056	0.4502959912873046	0.2598287745434541	0.2613616239434104	1.0572543674811823	-0.9085163355893082	-0.6098939763765748	1.5313503273996283	-0.187341435347401	0.0	-0.7130021606118634	0.6460965634356098	0.6240361833516372	-0.6739446014804021
0.2744048604699317	0.6266913737575683	-0.6167215255784877	-1.9363357500266698	1.8528304640195346	-0.26221345435656984	-2.6289294219109274	0.5676374955163568	-1.2682473487742734	0.736821853595862	-1.324938716319513	0.24913755525385592	0.5881622620067336	0.0	-0.10076118536016505	0.014469901876536512	-1.420392144284906	0.0	-1.335651720497288	0.7539058519496585	1.5656404961398207	-1.7176713506097385	1.637589012834959	-2.0075206467275724	1.2771565683814274	1.8765005422069505	-0.3431760704400206	1.896941013974935	-0.9412529941839395	-1.0840798935242522	0.5557535278297848	0.6216591203972632	-2.026947561368844	-0.8590555632739082	-0.9010196032991844	0.08702728392310588	1.4238978655662176	1.3252032811377779	0.2890887040887293	0.23419924334229322	1.0317917470997329	-0.17983922432783062	-0.4417654400235153	2.077483359026612	0.1948669982359316	0.0	-0.8389495008585166	1.7649272895572736	-0.029638946102375597	-0.8530098475918348
0.596086599482291	0.8020953628271652	0.20366614612238781	-1.5047951985719243	1.1514125949226177	-0.2626395506656612	-2.2195489022680706	0.20735211337593346	-0.9182684643549245	0.3902511201796047	-1.6005968508500432	0.9445478755780506	0.4196935440063388	0.0	-0.054459751451775576	-0.13437787396155182	-1.3036835223938026	0.0	-0.5861916402745702	0.9671706018965368	2.0794904990116665	-1.1886670650564473	1.497373647738087	-1.9690926742617243	0.7667311424100879	1.3553927981127454	-0.691442274256037	0.8449621375554645	-0.5165396757528455	-0.018486134739726864	0.9412644563867915	0.991166175998813	-1.6675890985721618	-0.7928921695836983	-0.8974608754157753	0.14183597411444998	0.7250580661742695	1.5107144451868773	0.5136439023546922	0.13336142948226828	0.7302559793300558	0.5550855251159682	-0.062189043022309355	2.1311893254492857	0.5165225339844516	0.0	-0.5541169783740233	2.5269493510758605	-0.20716599658467258	-0.719610997578269
1.060528695271506	0.8056295505084211	0.9107636580984891	-0.4845346664005857	0.16376293079462317	-0.13978282861871405	-1.3476769124178025	-0.19756486504699838	-0.2623208792164529	0.15824896793274293	-1.0800743259691963	1.1385325018029404	0.2896796802823836	0.0	0.4236242819704255	-0.32641694233618185	-0.6537784943647016	0.0	0.04794697749539381	0.9428777044060968	1.8193804279035082	-0.18227661836157869	0.979559118478974	-1.2208336739869814	0.2893564413309964	0.43018125018212294	-1.2080732607082372	-0.19891277713476188	-0.03189470247007809	0.6708223750185774	1.230211694030677	1.4658045874510515	-0.2958372968930419	-0.771591604335577	-0.3440651916065559	0.6766828961216405	0.16244603354868897	0.9726270701336034	0.6797617519736283	0.13182255270706592	0.40052536226340674	0.9096437779802051	0.2910423343581321	1.694072448353026	0.7331115538665091	0.0	5.656022510339552e-05	2.5114710583656663	0.049294118185274204	-0.3694427322686035
1.3089538737672728	0.63702200704795	1.0629181267562509	0.6788374001556134	-0.8217508461219265	0.20480973344787234	-0.3536766249924717	-0.5121744994525012	0.15810927264705835	0.15904539867146467	-0.1614181458008947	1.0699731151820842	0.3067965089793113	0.0	0.9933329463076962	-0.2894183346698904	0.13916424802496574	0.0	0.3193408504588301	0.5088048482126548	0.8080523196334336	0.8305121748806349	0.42811324003478374	-0.24805415000698378	0.01480600471720616	-0.5338934113657774	-1.6428127044265655	-0.7743203257654225	0.3253834281689275	0.89529563428248	1.2153214686768912	1.6308514216414705	1.4418688054420166	-0.7006405848643233	0.44800672552500576	1.2925538591237486	-0.21897600458588815	0.10436751350413807	0.5857138238143997	0.2954025160275646	0.20087841986588834	0.7202058610408363	0.4692911038673638	0.9651733491815436	0.8484234883381582	0.0	0.5044077123417652	1.7206326862317756	0.4288359495159363	-0.04168038475928964
1.0193567566545505	0.4005197578197762	0.5289864137336916	1.4773992486614071	-1.471649292889673	0.6976969729727938	0.42071706822181326	-0.5481672070203809	-0.09434507553208232	0.3713507281107612	0.5032705808384981	1.0710271801880042	0.5151079743994664	0.0	1.2717689261816683	0.05524552051564965	0.6270500241116086	0.0	0.17053614230964032	-0.2859719704580871	-0.46413716929368737	1.3775099786001717	0.1738036127198426	0.36338075828107713	0.06623480113154606	-1.1375290144919588	-1.7761848056604475	-0.6807361982869278	0.46760697468604967	0.8237656735340794	0.8290039936893394	1.2669241754926979	2.732488119817621	-0.5227743072176683	1.0091999480412985	1.5625932516087626	-0.45141846629054616	-0.5558219039087755	0.26327683091991166	0.5568794085763265	0.16315154799028722	0.13218470508582392	0.4765245663459691	0.2672785317618625	0.9166821617716322	0.0	0.6372942065775661	0.5853761614764379	0.5969530435404121	0.041647154080311874
0.16843243863942509	0.243448396119231	-0.45303642393345617	1.5996330645826733	-1.5306467580369663	1.0918729217895835	0.7824796448819085	-0.12361477564789147	-1.0380135623271716	0.6556828862915494	0.4492024688701466	1.265304892158299	0.8508113414181946	0.0	1.0711219373313283	0.5222175980614094	0.5720574592877675	0.0	-0.2769242857747376	-1.1766600978022956	-1.3542495618042902	1.259824779685639	0.32958527002225935	0.28039145862074505	0.4318535832874646	-1.1489699920014254	-1.565660889642544	-0.052331853592860245	0.39667701779687287	0.7040147851692643	0.19840477112034566	0.4686592510234706	3.027023203704682	-0.276234558672776	0.9943958004501157	1.300556361775516	-0.5514929138485974	-0.6909646009364745	-0.04444874595576592	0.7597125094357559	0.21713160088245823	-0.5318461755215971	0.39720340437907464	-0.10722874869698866	1.0030184689776445	0.0	0.2572149688752588	-0.3223207130101092	0.4226683451558046	-0.18460784092994878
-0.8844682635011478	0.24568935293825728	-1.4408786600918095	1.057824298840177	-0.9489705871588024	1.104591536391019	0.732136663970225	0.8189054103890461	-2.236017626579468	0.8359609658713498	-0.2910765213069544	1.448548433190455	1.1578888723524232	0.0	0.5059832273794544	0.7772095590482105	0.046651937075067235	0.0	-0.8154705858975734	-1.8241977811864958	-1.4908718303721324	0.6581883135628521	0.7251052918419396	-0.4070503355492836	0.9319922013612796	-0.6256629485580557	-1.181652722685735	0.7476001207336336	0.15444698555748257	0.6616717697179388	-0.40966529688871395	-0.4417582607536225	2.3012581514390638	-0.07875437359447868	0.369081335778951	0.6652490870467238	-0.47566987107099307	-0.3928026850251859	-0.08457380170610401	0.7423770292096309	0.23986920284068072	-1.0073619125280182	0.2765664223615503	-0.040077680148275986	1.1338860873112875	0.0	-0.5179900714925311	-0.6538205600906737	0.041853688084087445	-0.5990598635978702
-1.573455277409819	0.3526640063207233	-2.0505117903182235	0.1306113834223108	0.0618266429708588	0.6180298109750817	0.4059405969615197	2.107917933209192	-3.055084676896536	0.8045556725034458	-1.2254194037073112	1.2518288347923872	1.2789432544348813	0.0	-0.091964092387422	0.565188727603011	-0.6672082487396938	0.0	-1.2568853832244882	-1.9991661476258764	-0.9989212006492221	0.0038143102527904795	1.029509984775946	-1.2909551612050871	1.296326550153452	0.12034311273227258	-0.8956491858045222	1.3364424279633145	-0.20661253606528696	0.6347087884559203	-0.7156180288959617	-1.1198146435662353	1.0094482840233356	-0.037271981110756684	-0.6039147475840314	0.04794202558858289	-0.16053269215894597	-0.04454669098649188	0.19329501941274974	0.42488272007112093	0.11086164445425735	-1.2380076448823039	0.07415065190457214	0.3680914551522713	1.2785519911379688	0.0	-1.3771232266999227	-0.4616399290542681	-0.263960829040813	-0.9822776130518132
-1.4686427675188494	0.4179757928859174	-2.142071412508049	-0.8155277803095762	1.09646138373201	-0.19811632340008506	-0.02314792692661631	3.3420819047500556	-3.037957459087082	0.5934934138563551	-1.7557005721307875	0.464612290675971	1.1688131677718014	0.0	-0.3847965879793379	-0.1021675304798298	-1.2700645196004496	0.0	-1.4916675993543924	-1.6928394360589911	-0.36713752464758237	-0.3016739288746491	0.9813179355327334	-1.9257259828020425	1.319900125894098	0.6957016648602644	-0.8880426148354368	1.496864809586791	-0.6135242824235112	0.4839392382057409	-0.5578273632198792	-1.3736872911435138	-0.2139468685141265	-0.14903113383244113	-1.5372902340326242	-0.1775636094225127	0.38757170270285823	0.0006611679745915999	0.5886306756810077	-0.1375539009564788	-0.22903310918041217	-1.3318435776167317	-0.2632892323144069	0.8753734737429029	1.3762357466029873	0.0	-1.976855145112085	-0.08185704607305593	-0.26960940917942394	-1.1534674355651384
-0.565642433014869	0.3334076703086858	-1.826932053062394	-1.5019070094151725	1.7316119464290385	-0.9473182507887435	-0.418544411608107	4.031277380726066	-2.147148249292751	0.3623438113201834	-1.5913232341597623	-0.7360595415731288	0.9398563199770035	0.0	-0.2215865463963082	-0.9308760947493128	-1.5802558393899098	0.0	-1.4905057076336896	-1.0942469865341375	-0.06773077445593413	-0.13454581651462125	0.5667516265203051	-2.0782844005821066	0.9915801980492684	0.8351313073960667	-1.10820054859165	1.239150191152194	-0.9569095433136815	0.17265114109963864	0.03137938706212084	-1.2100837437817995	-0.905885355815953	-0.2785092119019154	-2.117207233870067	0.11483655510364649	1.0316350460092165	-0.3025482772586227	0.8063038087147031	-0.7583319613279995	-0.7249367789237943	-1.3814115348437528	-0.6795656206310342	1.2421020642486755	1.3842794035001893	0.0	-2.097443899510302	0.16049067584213816	0.054169416616304825	-1.0633224445059806
0.6794543866660633	0.143761799897569	-1.3255814506555792	-1.8153967828215811	1.7240090451474313	-1.2336450941279642	-0.6994289345117946	3.8258896382261263	-0.7442716168366327	0.2968116688701171	-0.9296957652822483	-1.8391869111510697	0.785243117033824	0.0	0.3022949793087525	-1.5173163980316005	-1.545067514071855	0.0	-1.2776495587804357	-0.46083019155740307	-0.2179621517329003	0.29527134879721845	0.022410643042306454	-1.7919874994046396	0.49395798192114143	0.5242846166893469	-1.291772911843162	0.7323280914042681	-1.1141508856716797	-0.14860521226213316	0.8316060051751955	-0.7614448236283126	-0.9732322855072121	-0.24347666089834338	-2.206202649726554	0.7297982684665073	1.5319787102161901	-0.6659397380535312	0.6931734198166215	-1.187513032906988	-1.1936265000016317	-1.3210169116595472	-0.9643133867508442	1.3461549396151617	1.305068739501977	0.0	-1.7119247938677336	0.18283013801104037	0.5451856053159174	-0.7928374699829985
1.6106680963807563	0.04195091510532329	-0.8010980676900071	-1.7779431423951673	1.1210132361355731	-0.9149431484403127	-0.8247607157567787	2.709365310036484	0.6460109599931688	0.47195338086585764	-0.2854075258885943	-2.3118359262337203	0.8218050619996194	0.0	0.9339145274731853	-1.5968363933400502	-1.177741379950247	0.0	-0.9122900101302185	0.02718841149573059	-0.5317161535659646	0.612727796002264	-0.33769646187760716	-1.2630462436975993	0.06495194448820912	-0.028485611830382382	-1.133936755881581	0.17482681304390205	-1.0168143111494339	-0.23637938927019347	1.5161695057354245	-0.18377775392919943	-0.6511133070983788	0.0431922976187033	-1.8266140127838986	1.2700847998131504	1.6583908980966524	-0.7068634961134944	0.3646280166072235	-1.2239142991660834	-1.3822368678219958	-0.9623383863109444	-0.8570656512822694	1.2056648507977694	1.168754977963132	0.0	-0.9548170171914055	0.14482920391055557	0.9717126456940136	-0.4763807916766162
1.7700820796748855	0.22670241010214576	-0.2891391948035292	-1.4695188701191848	0.21851092238937977	-0.20775429186388777	-0.7778112421805814	1.0340097380637485	1.6105257078199828	0.7701000989149629	-0.10480433277420141	-1.947114829596741	0.9715625739214439	0.0	1.416263211730038	-1.202851191395257	-0.520424953979679	0.0	-0.4869737727532757	0.33976603606800193	-0.5820896536665054	0.5517690187619269	-0.34586116250095167	-0.6623939631235269	-0.1793131532481618	-0.5399215984384729	-0.5056357550533398	-0.3045883806613281	-0.7137313186078845	0.040264597590063955	1.7792677105458659	0.39233184846632324	-0.29066518143060893	0.48316826351450953	-1.0900479999602604	1.3705659925115303	1.3179726271810226	-0.26445531295987934	0.11607447600965719	-0.8228042343790017	-1.0970674211556686	-0.19289057487403508	-0.24489304011610086	0.9155460114938564	0.9887561009594253	0.0	-0.036980693387281785	0.245868389646709	1.1715934914147035	-0.21206029469824483
1.1747951700459498	0.7190317268577043	0.24443916321119363	-0.9763803794438656	-0.6089035916293506	0.43893545363384157	-0.5698007950089742	-0.6341425399934963	1.9931876157459487	0.9224187447025917	-0.4504812068275076	-0.9955601717492499	0.9893113644384717	0.0	1.5996783515418742	-0.6311437050155305	0.32187579039094766	0.0	-0.12142023978501519	0.5651492717987638	-0.1606313789636062	0.14595450555457307	-0.09517351998269202	-0.05022961748657007	-0.32247514077619255	-0.8173554882010062	0.4363024275958698	-0.6674408779842429	-0.36626175032540076	0.552530070249987	1.4630115289597532	0.8472169388398776	-0.13487018270640536	0.8337550144527054	-0.1519882559067085	0.9054032514987799	0.6142562223669314	0.4516308805495937	0.18388966103601107	-0.13941454968946332	-0.3404912633909569	0.8309289496376773	0.6962578912198901	0.561633553456517	0.7332295616832697	0.0	0.8333236046328927	0.5101024777860458	1.1150764987916304	-0.017393992020815836
0.28859454551177366	1.2836688602208515	0.7894585634753594	-0.3891653753511609	-1.102412541669627	0.6271862915946042	-0.251444438855195	-1.7807851188724702	1.8643631004320835	0.6674722126210393	-0.9769827168870118	0.011915191030826376	0.6387176659846417	0.0	1.4608273888652374	-0.23600756471992726	1.1320333289434472	0.0	0.0731954148849113	0.8102281881962653	0.5460930529044432	-0.2951552030078391	0.13512826260210253	0.573217221714908	-0.5590291910613635	-0.8398615357971284	1.326164851370972	-0.9239347706420896	-0.15680291890639214	0.9573485132263728	0.6343877642668257	1.0505620989473976	-0.2159356737156899	0.8658748514918783	0.7900917532312749	0.051189258714181674	-0.2036577598576208	0.9961727637243744	0.5415855410492163	0.5292471334487319	0.637792651545821	1.6830402562319984	1.546153966695099	0.17965050430706653	0.34492997688409144	0.0	1.494824172373132	0.7461910832550183	0.8685437674645825	0.15351529150069823
-0.2929271434835853	1.5398275050316907	1.2301292552964933	0.18081825446861016	-1.2221454043944273	0.26492536090562024	0.09225771871692767	-2.1702359443110844	1.394456847437517	-0.06414776425834891	-1.1989597239146592	0.6142229032198553	-0.10305193551524594	0.0	1.0589893773742391	-0.19717782132779427	1.6161408979984684	0.0	0.05519046180787793	1.1065258543084613	1.0925210687894467	-0.4063336129689993	0.08704780594815843	1.1628732847780783	-1.000960856371364	-0.7183949553721537	1.8076751135138103	-1.0820893917974392	-0.16355545135554447	0.9225961101889222	-0.42588666568650435	0.8912394439949181	-0.40341905408346795	0.5320763610620307	1.504246288381233	-0.8207751085738463	-0.8716196138379019	1.009148909456964	0.8948799047766777	0.8883902386631537	1.4348297521293334	1.90471000687216	1.8712779718007362	-0.22119687050990913	-0.19837127266025698	0.0	1.854054156023715	0.7125627098164772	0.510753928691283	0.3576667338761212
-0.23161049416826696	1.208665287813803	1.396095622824367	0.6139378712929241	-1.1059790800628961	-0.378640658076273	0.37494438545996805	-1.9096071630792038	0.7531647491668747	-1.0622290229050273	-0.8433975638887462	0.6882685439568321	-0.972470646253707	0.0	0.49480452603111397	-0.4125094673811781	1.5584553033627067	0.0	-0.10186600291323103	1.3806535539370106	1.1096321010663093	-0.0294385761045284	-0.2861697020417108	1.592560576660074	-1.532115854573258	-0.5811519871554649	1.7506857973820142	-1.1296109404764145	-0.2939746236713623	0.3734866473028176	-1.3285591057759008	0.3561358790397702	-0.5318137501257593	0.020582993864065872	1.7909220365538963	-1.3507465439100592	-1.240113408189972	0.48559148688150694	0.889565538191672	0.8028653308078186	1.703157348112749	1.3290239137901618	1.4987608797985628	-0.6069286915298103	-0.827962483058565	0.0	1.9034220502201213	0.3425997154105025	0.0770417185064437	0.6166138479185431
0.35035427880916176	0.33177020837894233	1.1901454708903216	0.8343036550949621	-0.9280148486966774	-0.8535193503317654	0.5534697959984597	-1.3281985079692462	0.09427947228023896	-1.9184868352694386	-0.030511983137390664	0.45498312245045913	-1.5547142315981102	0.0	-0.09550952321127862	-0.5825438452952987	1.005714394473614	0.0	-0.2265192716017229	1.499777411621374	0.5787126952871018	0.6660340156887982	-0.7823017252792698	1.7351071490867482	-1.837497307957088	-0.47424484457344246	1.3236504968506384	-1.051182602095702	-0.3379832337096578	-0.42637292195575155	-1.7370970864782218	-0.40957203347541504	-0.5059179369923216	-0.35215709855267396	1.5965674195256319	-1.3735576773005393	-1.3269472115138492	-0.20429190895113733	0.3823178011362088	0.37525831088600864	1.3561455111686571	0.2485264929798276	0.6424572515907825	-0.8973475955892225	-1.381121358805427	0.0	1.7338768423410171	-0.1672876896114006	-0.42984879643196267	0.900942909424093
0.9829431855288897	-0.7045170026034798	0.6908872302089797	0.8621043824569126	-0.7652487991441108	-0.8226964578478339	0.6523730937544487	-0.7618503003267716	-0.41168972791966196	-2.241861538856287	0.8314418965345437	0.24858070243111563	-1.5493120028351484	0.0	-0.5380187429117979	-0.42323294210873985	0.31931242652871283	0.0	-0.14202440048883913	1.3559727915259803	-0.1618250236247008	1.2904992515978386	-1.0890487277842513	1.5869362271721428	-1.6069688716963952	-0.3463087538556459	0.8764436761034858	-0.8536385235904329	-0.11708759624499528	-1.0301496495219624	-1.5135322154630493	-1.1342388998838806	-0.3276787874558633	-0.3418187033401117	1.0869441602254153	-0.981163712445859	-1.26983716471135	-0.5606587228586738	-0.42829604378510605	-0.11036153653080438	0.6350614108533735	-0.7254457758623435	-0.21775738849403317	-1.002514383844469	-1.664418723082607	0.0	1.5137160884376009	-0.49015440548859734	-0.9846565593740815	1.145106769647145
1.1862762423049762	-1.3800865961711632	0.14181579564897004	0.8108927187959629	-0.5675773621828105	-0.27430356204333955	0.7462938981619232	-0.38044483709398164	-0.5806002586941943	-1.879504242617933	1.3385491511840948	0.2474013457344579	-0.9819162905713679	0.0	-0.6633238369382662	0.13845306624865297	-0.0015559533646557076	0.0	0.21159418333879274	0.9359759497303265	-0.6716957838231801	1.4955708999162245	-0.9996782692045211	1.3098524252495383	-0.7757625139481747	-0.11874558563344469	0.7140909993097375	-0.5728828924136693	0.3706847551833472	-1.096635146825013	-0.7778103442765631	-1.5516364863648204	-0.059871332458591726	0.06813977746823005	0.589186833094889	-0.4446927702690356	-1.2192329402491933	-0.2908905800219021	-1.1142752506844664	-0.35431210077231484	-0.019981360482288546	-1.0426464036481977	-0.6329413022877673	-0.8921958287072969	-1.5498689257536433	0.0	1.4123904850139077	-0.421681894519631	-1.4980405830373091	1.276900899249496
0.7925451071872912	-1.3630849544736134	-0.17983313424641048	0.8125740097771279	-0.24469952525248495	0.48011243983325785	0.906683231896357	-0.15377497193319897	-0.294538801146015	-1.0043901727910125	1.3469419912802185	0.373896706445007	-0.20429236212527768	0.0	-0.4045629918155262	0.912336426775398	0.3489839773764633	0.0	0.7076524174696451	0.3389363056106086	-0.7234044863467001	1.205073021077085	-0.5555655455034065	1.1258618704276968	0.37691860151008966	0.21954726741315686	0.9106728934795165	-0.26078797761608075	0.9175083603181986	-0.6105230425013176	0.15019452961013804	-1.5547997464531906	0.2192961081813998	0.6618004808685707	0.3999804713809597	-0.05549965138829082	-1.243421312287644	0.4961616232900179	-1.3000184098198102	-0.21960186882531496	-0.22715920975489393	-0.5785484449372417	-0.4624407309684885	-0.6407991461233917	-1.0464037181031811	0.0	1.4926271820483212	-0.0515816360499093	-1.8318410698228218	1.2470469894778948
0.032386867158444646	-0.7303088078069906	-0.13129926736399952	0.9158550363650221	0.20709197058738887	1.0054596908671078	1.1447079048290356	0.04873491437163192	0.3891506133147098	-0.013625459550032255	1.0169882379345687	0.41889551792333574	0.3275137947723757	0.0	0.11012094832914061	1.5619060209565534	1.221867948113938	0.0	1.077076564591286	-0.2622625912615903	-0.4384849461024542	0.6515653512430992	-0.021514475637949792	1.1330938678229998	1.3585924634126256	0.5695283869934551	1.2800972552579952	0.029960990083687675	1.2195762999143065	0.11852116295024623	0.8968407236766952	-1.2605488531321227	0.4330969358302072	1.1345757617659535	0.5751877675615473	0.019643270629185618	-1.3007530646887557	1.364255743550998	-0.9148016549334923	0.1887808208411937	0.1091209219572195	0.2766980967684197	0.05367733245069703	-0.40443550257590066	-0.3050921681216751	0.0	1.6400383795566547	0.2876652142138496	-1.8662821976858066	1.0515511531529422
-0.6579436816230554	0.06952193830453551	0.2050450704434367	1.037453463050434	0.6476874283053127	0.9991426402852769	1.3868550055644746	0.31469003250194544	1.2002203111243621	0.6958307806413143	0.6436509814698518	0.2607360019238859	0.3452910092834463	0.0	0.565114787490114	1.8060095748735623	2.038925059413501	0.0	1.0588504450476082	-0.6925014791642594	-0.15466338835197788	0.19203503466217017	0.28336096060079313	1.1979391333724805	1.7496537935137597	0.7678991622594568	1.5132155701967085	0.2490851255652706	1.0709101907599956	0.6698980816108298	1.1953886156638898	-0.927499958631804	0.5024212615694754	1.2786363734703117	0.8624562490834472	-0.20303902687034542	-1.284771929533443	1.8279379784086671	-0.23726945522599435	0.595866609321732	0.7442597535010302	0.8787301659986603	0.47235179323158905	-0.33624928966492246	0.4412621103821829	0.0	1.5993070526607094	0.26036987009338075	-1.5725195841617183	0.7414517624655257
-0.9528545009465009	0.4959588917586577	0.5733531247595091	1.015339598504036	0.8633768025135907	0.441804531672989	1.501097867535118	0.6076389569911881	1.7548637172299815	0.9298596490722364	0.42736229164953055	-0.017271155585564076	-0.07344201994251234	0.0	0.6076309434279528	1.5748155315604935	2.1406866615943385	0.0	0.5728278488862514	-0.8444149540754637	-0.14209737509212353	0.03615047429444163	0.1824803883439703	1.0368630516184625	1.4567814862429092	0.692833442978451	1.384034615114202	0.3468184357447717	0.5102727623045409	0.780878984000817	0.9851070754271707	-0.7760580391824923	0.35575235216410006	1.0814151544385058	0.8574291415151801	-0.5653388599083331	-1.1028280254259701	1.6386165381372682	0.29773274596889493	0.7350148854321067	1.2482588030184534	0.7654055675980389	0.45055106238256365	-0.49264394332646966	0.9668607384785033	0.0	1.1242848014962807	-0.22661079329116554	-1.039521348239083	0.41173296775511314
-0.8430527903315272	0.26085835557684245	0.7070992896568599	0.7367780380492971	0.7227315748782841	-0.4291558344839187	1.3626186216918037	0.7962210603151543	1.756692135134407	0.75579541812672	0.36392797607337646	-0.20830038837761358	-0.5883810792729919	0.0	0.0733048890944036	1.0307112210529787	1.2494351815955316	0.0	-0.19627887491720544	-0.718311032159517	-0.3946782073057957	0.08735992159515281	-0.25957575384373444	0.4525311546255328	0.7623934984978702	0.3566914228981408	0.8911710915384573	0.2864411268346056	-0.17914574938130037	0.48290783583653585	0.4115567255430971	-0.8358420014121655	-0.028959203935053867	0.6829120248102954	0.3013807813867626	-0.8655946338650939	-0.7355224998568713	0.8964400893869918	0.3915765850246265	0.5170344008116071	1.2697245439092546	-0.031291019686480744	-0.03188306287336321	-0.791758898657651	1.1256698328536154	0.0	0.16242156870156968	-0.9570130422515689	-0.4368200812677379	0.16413337088805355
-0.5917217719642633	-0.49007020175532856	0.4970710188341845	0.24915247876282595	0.3023087536699849	-1.2721247111711225	0.9262945088693373	0.7578028796579409	1.1760625620617382	0.398389221613163	0.317453292992881	-0.18241741167537598	-0.8506485014045811	0.0	-0.8636913246266283	0.4572956424862578	-0.2761499150851084	0.0	-0.8690195387775264	-0.4179012260006084	-0.6517467247744307	0.019697199523569277	-0.7888270173423999	-0.45096109896191056	0.13671405118762234	-0.08067507206915828	0.2519700412297934	0.077848689883884	-0.622397689424841	0.026559765459781122	-0.25626905785683524	-0.9319669502711709	-0.5751579383549366	0.24677785361675109	-0.6858536351221084	-0.9533201682016528	-0.24584122797785243	-0.05749528984758533	0.0691714006670006	0.08043064808146806	0.7419917644274591	-1.0111699101422797	-0.6729214442418411	-1.0513837046010979	0.8850828914319302	0.0	-1.0516383264342408	-1.5608097227142441	0.06305727041116577	0.05406110566477593
-0.49473010976608117	-1.277545651558028	0.056130317923303065	-0.23711522640168914	-0.12396631199480682	-1.8027954545652103	0.2687531658018535	0.472427044757329	0.28257143075364005	0.06495426407356839	0.18832953346834058	-0.02143469389298902	-0.7371479182605095	0.0	-1.744969688368146	0.09797717134924538	-1.6049827371998449	0.0	-1.0666259426372158	-0.10414972955778107	-0.619881057750338	-0.4573566608046312	-1.117162125149439	-1.259790989192815	-0.06043088743370353	-0.3928704864507534	-0.2353050911213303	-0.1908894952167346	-0.5645855546247437	-0.32569897311520934	-0.7419979833124217	-0.8227313168941234	-1.1018250781352368	-0.14218098696446443	-1.6235680011836129	-0.7780071003934708	0.25714868323894824	-0.864000637608239	-0.36276330686543645	-0.3068348401717939	-0.0921409800035132	-1.5447563729994518	-1.0597590782175141	-1.0827615601853988	0.32434843247909684	0.0	-2.077548897327286	-1.7653335773795285	0.35696593877441646	0.05124303882149738
-0.6413167504232496	-1.6020578673338248	-0.35783590782004104	-0.4709014790371208	-0.24572491464441895	-1.8756306630056987	-0.42432924478826956	0.03982188558699905	-0.5022974342001636	-0.17049528823394866	0.021573593191117107	0.04028234484360511	-0.39808620965222913	0.0	-2.0859041932630613	0.042550300235564664	-1.943939135881773	0.0	-0.6210968616094216	0.07510255073490085	-0.21249018963296035	-1.3364763111699969	-1.077620258045797	-1.4929709081340923	0.2092018044004096	-0.4154253758418456	-0.367841942115844	-0.36367541850256846	-0.012884895169500764	-0.472999914630104	-0.8607323700481525	-0.3896667336225653	-1.390964161439076	-0.47827140793236234	-1.9577277459452187	-0.3869744414739002	0.6702164277224768	-1.3226557984912088	-0.5460622707039923	-0.4238477930712877	-0.8389588028053717	-1.2846370691422107	-0.9397144975268933	-0.7852497868674844	-0.3878029438365965	0.0	-2.4992648787658016	-1.5503889597908036	0.4424383709303383	0.0474353152711052
-0.8599748479092373	-1.2611044342749005	-0.5063459906465902	-0.3309567567414953	0.07034383351989709	-1.4789864540019033	-0.9265466321280431	-0.38510764299672207	-0.8438225729397422	-0.3524777812233811	-0.034449059278760207	-0.17172138112196333	-0.09927881533532779	0.0	-1.6847192121176089	0.21502121806831034	-1.0666835810429929	0.0	0.3249650877755581	0.050590583606313244	0.3781506949948058	-2.2527184581195683	-0.6921939138918134	-0.9443012820985972	0.6689239616710483	-0.14353966958930559	-0.1475651051290064	-0.2879773153355784	0.7726057013844307	-0.4942930067462219	-0.5733076726363188	0.2594439267059053	-1.302719245927891	-0.7538875153485676	-1.4376221423768127	0.10655580114869341	0.9325770718300311	-1.4256880576337299	-0.32132183105112555	-0.23104140315976873	-1.1830932661516107	-0.3692653702008089	-0.37152678886456963	-0.19291375336153838	-1.0304465207409	0.0	-2.1695850967757995	-1.1040429093398374	0.40012779679562344	-0.07984278004850563
-0.882040594238359	-0.46345224203913693	-0.31425664369719913	0.0763050112399609	0.6621151287721835	-0.6993740118763333	-1.0698765283638874	-0.6847418786437645	-0.6729679373589321	-0.5332749157831597	0.12542461032122118	-0.5865329137826479	0.002780794357171785	0.0	-0.7720813449619682	0.44808859235041054	0.5044702976780603	0.0	1.3888317740038125	-0.1390914308004769	0.8221992528196402	-2.6896304579315324	-0.1309430862157491	0.1247967719449199	0.9310562338467735	0.26134848345822764	0.2308575481833389	0.08153556962283862	1.425582593671805	-0.5218343713585897	0.008005611381110923	0.8515902938517605	-0.86582514910532	-0.8915653201021667	-0.3175379888239298	0.5617080933932398	1.0333748504508056	-1.2718253825702563	0.17443787769826113	0.12414001288856187	-1.043110201299276	0.7021769848075189	0.32900574279766204	0.5422402307576445	-1.3873633256061424	0.0	-1.3108368594600979	-0.6393864595002968	0.34425673689355923	-0.38002704674428683
-0.5834106300526462	0.32582665652053705	0.09534613363605607	0.4692017897917344	1.1435801557213772	0.29576787675884114	-0.8307208556209414	-0.833235608483307	-0.19640862890687794	-0.6727643954196979	0.445257129978547	-0.8991322764762182	-0.02832034904350908	0.0	0.11744621712008796	0.5851032054081183	1.8066948141480677	0.0	2.1456298765031274	-0.3726204646591615	0.8867201421263713	-2.3235497580703286	0.3933307257103355	1.103236555306163	0.7501495794633269	0.5618235731034231	0.493096351282488	0.6173678490568368	1.6653862543536553	-0.5919915750792345	0.6568785629189307	1.1310421564332347	-0.27532508659701455	-0.7705807671402926	0.7745333194069007	0.8451909323140552	0.9958845740948026	-0.961525929400341	0.6183561918941696	0.42380864600229873	-0.5734045686319834	1.4114445653949745	0.7943234306181729	1.2113925352208395	-1.322172282596558	0.0	-0.3973097500234153	-0.2365090289451524	0.36633695734708976	-0.7785336859793364
-0.10613470069421825	0.6956224936534373	0.48873991315243775	0.5669027768040267	1.1363350671859513	1.2627423305449816	-0.3563268398855977	-0.8834655732649462	0.2566466978859112	-0.639580528596012	0.7257056416956583	-0.790724115858139	0.006366951732682229	0.0	0.4824442993517833	0.5503783991484253	2.0430637295988663	0.0	2.336512289210462	-0.5168601375488391	0.5810486870869611	-1.269202870237038	0.7260489633033927	1.4027914383436766	0.15943321324913995	0.5797301995647166	0.4287226315054593	1.0544544918994818	1.4255992629819787	-0.6012353406276775	1.1076276944826804	1.0324701393250435	0.2121729733955276	-0.3402164195970864	1.2295338633195378	0.8659273076668259	0.8541764877885942	-0.5595735948179267	0.7288941161309065	0.527807979236293	-0.03949122781546354	1.5292958415646631	0.816856230342893	1.6215850362567943	-0.8473283090970894	0.0	0.11442790830494841	0.1633662227477758	0.49273700798724984	-1.1076075660760079
0.2400981099962895	0.5434607472608505	0.666985757912135	0.2728281272477738	0.5183537537961705	1.9213927840929257	0.09386094928826828	-0.9086886511471188	0.44015625395564406	-0.31610803357288125	0.7675470411932493	-0.1929414872054769	0.24088065690217192	0.0	0.17804245583326253	0.361728322242663	1.0845510636626574	0.0	1.9704549858919111	-0.5066712082012566	0.11394671740909429	-0.04506325229246746	0.8195203853424458	0.8379827712380231	-0.5811332227283561	0.29847715475750297	-0.009030216926246483	1.1280782514709533	0.8595328880224259	-0.398456607486903	1.1552079772803963	0.7214946409465482	0.42342988983278446	0.2777350989974942	0.8495045454882232	0.6086303778231715	0.6363054858336934	-0.12968927882903783	0.44552174878514816	0.44746813848811373	0.33365779503626913	1.1899715909720812	0.43774297053186045	1.6548970333966362	-0.1440302262026456	0.0	0.039853600943445484	0.6259637404979672	0.6693502231791745	-1.2102417018542342
0.22001591678676408	0.11168629625374238	0.5743896157758484	-0.26061631692324444	-0.47374187495438314	2.0580172305611826	0.2752425313851262	-0.9481220954817843	0.3156718467697523	0.2793553853284924	0.5244509387610128	0.6191658449139821	0.6015186364657363	0.0	-0.4977825569769754	0.09633693004961817	-0.4683557901909742	0.0	1.2753111164121256	-0.3858122827068464	-0.28291927990345506	0.7352238426961735	0.7221145858303528	-0.2521564790468156	-1.165367164843363	-0.12605642350719135	-0.6878603484609241	0.7395229417591369	0.23759778597772968	0.07045420300608415	0.750069036451659	0.4761296464671004	0.3599044437582852	0.8042443704382698	-0.03164378846919792	0.1530443884470667	0.36067588473212847	0.22434695850154504	-0.05535612097088423	0.30114376236160406	0.4465794395984483	0.7187210432199149	-0.12053788614090472	1.3035869575855852	0.49923430729104473	0.0	-0.4526627692394963	1.0912231801245111	0.7814380922807169	-1.0504569525635628
-0.1340433702064496	-0.20380435994240717	0.3084769976535667	-0.7318061450458975	-1.3637501304082202	1.6507003608647157	0.0923717719236873	-0.9917930983603085	0.0299655056799946	0.9589108436072971	0.13986061213134754	1.195333860993096	0.845860685895658	0.0	-1.0188671525287776	-0.1597087092171693	-1.6990098736789858	0.0	0.5470261937313208	-0.2794759581402722	-0.5124631767410008	0.7469961638077854	0.5312278002778434	-1.230428716020918	-1.4155205536238706	-0.45219894792823107	-1.3615179618753699	0.04009731574418547	-0.19458313912536043	0.6896623333885956	0.040684543569019245	0.4959279943549684	0.17636868984090803	0.9564756670344184	-0.784536072191293	-0.34085861041528775	0.044979590609257415	0.3765653246976011	-0.5001390490992571	0.198895670851758	0.31720038957622354	0.37437201508632506	-0.6079888886552691	0.6776502009915538	0.8177801250730323	0.0	-0.9776593439829684	1.3756978417406445	0.7087934185156298	-0.7479787831883421
-0.5342774213052661	-0.1302285920881682	0.03900499003086128	-0.8864682166439246	-1.7089604156046325	0.9230557940637433	-0.33835522858014094	-1.002945098098185	-0.2156319213237247	1.458821341549982	-0.16229426658984328	1.2243035658248969	0.7578203729835561	0.0	-0.9989698595536354	-0.3501738316527717	-1.9734699537709965	0.0	-0.0009503143666838305	-0.31003921040496196	-0.6294401540072952	0.15579054233284947	0.3406584851111263	-1.5807024839771775	-1.3429699044501853	-0.48818268295851114	-1.7794995951615415	-0.6347468771481894	-0.3213057693578914	1.23245850354691	-0.6750199422023999	0.7732236540007112	0.06497532932291891	0.6422218281949057	-0.9138685444410823	-0.689096509293882	-0.27843838988506603	0.2571223418471038	-0.6990027554551976	0.15435967436083345	0.0227285625398306	0.20534367244734986	-0.8774142354175902	-0.01996782496849335	0.7083209754118708	0.0	-1.1868424083063398	1.3222653356771663	0.3998585200490443	-0.502100803857858
-0.6512339733899815	0.3090287518942656	-0.1002905787230467	-0.677248347842401	-1.3588450708958555	0.2544553141800262	-0.7468380523694382	-0.9491211612165634	-0.30134140743981686	1.5994277735138962	-0.24492464276360137	0.7572742286928711	0.3421283229574436	0.0	-0.4548818833767821	-0.4613339237018292	-1.3172587221075525	0.0	-0.30335031723551675	-0.5067019282176901	-0.7235583095197349	-0.5043211940785484	0.20417351789132093	-1.2288984046434228	-1.0819082634152948	-0.20131751646598506	-1.7935019285422367	-0.9536215689949795	-0.18221918154897757	1.5030259403316846	-1.0849011432736158	1.1111232440139913	0.12689069750482274	0.04702179808671947	-0.38218852631197414	-0.7620368123458156	-0.551432224559076	-0.07430026118382768	-0.6393122044047339	0.09436440167984617	-0.34556549220882804	0.10195790751944092	-0.9193756097453375	-0.5535536003478824	0.29064070487456917	0.0	-0.9727162189271147	0.9691190194953625	-0.07156541754954633	-0.4501847053047305
-0.36611015164733574	0.831742776377441	-0.07571670353375742	-0.28035871066387946	-0.5386181453011102	-0.028818142305713567	-0.8678911932049842	-0.8157720317901302	-0.2421874956685268	1.3948043839103799	-0.1503472495855464	0.16659888299243153	-0.1441763142582583	0.0	0.22096371332822698	-0.5084499012849141	-0.3299201153272009	0.0	-0.4078209794744721	-0.7691739873380107	-0.7878663071815653	-0.6962578980907632	0.1251834921874933	-0.5482293848001302	-0.7703663027111907	0.26013641023098794	-1.418024175445506	-0.78595503825484	0.07820332326958827	1.4476885838089943	-1.0224665099057408	1.2662177339413787	0.3180831203020237	-0.4689731819364035	0.39292036136363206	-0.5444384674849929	-0.6955060596130126	-0.433588385501252	-0.4417087666189835	-0.04619425716487515	-0.6877011635448048	-0.03621442009917759	-0.8068963466108293	-0.7395912954736273	-0.15404154818733834	0.0	-0.49761332762985233	0.576473849360372	-0.5096417615575005	-0.5615122460638036
0.1353643777567652	1.1034369879114734	0.05780272864913532	0.035915625276548825	0.29189503140472517	0.1440001554725735	-0.6102035994600065	-0.6008496536111056	-0.14190270718151055	1.0298329550177967	-0.048969355007980844	-0.13215236717351228	-0.36050201299272605	0.0	0.5564077516224157	-0.5070737747188592	0.274627739192257	0.0	-0.39067963421581753	-0.9149647525248625	-0.6981245289899536	-0.24206147629575975	0.07322495650996778	-0.05993837807910608	-0.4722044951840933	0.645426960524039	-0.8199120014937642	-0.2799628592514508	0.29912079665697167	1.1544236577758882	-0.5588998752548466	1.1097844423170529	0.4991228726381239	-0.607276004874513	0.8549381449548055	-0.14054101541450745	-0.6406925865145175	-0.6099455908360261	-0.23507758318417393	-0.22963785693001784	-0.8854555600960452	-0.17991747354458837	-0.612135926754189	-0.5254529233350014	-0.34202629035654136	0.0	-0.04869094067052796	0.4584097844855777	-0.679361902613936	-0.6505547544707272
0.5042615341097477	0.9623440789511335	0.21912351637884458	0.09504438822608152	0.7124979295481846	0.5375552263545317	-0.1254075129129125	-0.30924191479176655	-0.10071510996184903	0.7206133269904216	-0.09228463626685321	0.016996760613875485	-0.130946763901835	0.0	0.3489362872558036	-0.4480642102429785	0.1617419588619562	0.0	-0.296691362580379	-0.7860974616448508	-0.32674211945557047	0.5647763155080742	0.018603539936192556	-0.05600386646385614	-0.18272819706685894	0.7383193185410989	-0.23858259612614802	0.2320376100063726	0.381697016396927	0.7560125526227454	0.03704119316533636	0.6978606163555291	0.5441715408436445	-0.3350071991400798	0.704310787142238	0.2814694897763103	-0.3699702842986933	-0.49331774077458984	-0.059063824765678036	-0.31067288592549563	-0.8220522362426811	-0.199741564428577	-0.36025441440793293	-0.021021464615149154	-0.15282102403873082	0.0	0.16642556081638493	0.7339987019224833	-0.43999289023572863	-0.5103096903105049
0.49948031972455836	0.5113086082441325	0.35864534860928504	-0.07829151186045255	0.5790062270798192	0.7654836815283484	0.27928460036611635	0.037429797301333195	-0.14909494173057278	0.5615857574000167	-0.29235190820176615	0.4137893965561123	0.4150653004453825	0.0	-0.18479566742354384	-0.29682870184683896	-0.4380293958788651	0.0	-0.14122620986159248	-0.3495336813476669	0.30700543136440883	1.17190317128369	-0.034313646724718455	-0.41545974552622134	0.11110343984505713	0.4783080186323173	0.12993485592627932	0.4419278731430373	0.3216023219008646	0.3295959257686238	0.4567493351972238	0.2140282768050797	0.42659637040512527	0.09666423581856641	0.0926211173735433	0.5728371238326002	0.045835544554502214	-0.139274837116819	0.13247442770522924	-0.14105840314292303	-0.4446947602241121	-0.009073232681647005	-0.04382958960576211	0.541900396375931	0.29903042809263336	0.0	0.14197064516298716	1.197401493311172	0.14496156907457974	-0.07449566664885725
0.1794107825357092	0.026406274255065677	0.4685321235798441	-0.29233766493638513	0.08171044379958538	0.5595130018532005	0.34010519128206573	0.3827066555971261	-0.24398042008109685	0.4724103661081435	-0.5219902009926354	0.6804263328334198	0.9188358019811516	0.0	-0.567445311516735	-0.026547822844451882	-0.954324558711992	0.0	0.045013616535291845	0.2739139732572621	0.9869323680590015	1.1570135481621096	-0.03979554692357805	-0.7330142742285849	0.3801414491493141	-0.001042972325587147	0.22896622421038604	0.25354960128856596	0.1853608638690175	-0.12098077238898887	0.5326407517694038	-0.15997857268605745	0.2230735168870168	0.3407738064131623	-0.5119605385381605	0.6647759648829479	0.45333438582300656	0.2762752384073587	0.3827009571385599	0.28846215061296615	0.1682602091369451	0.31630009768227674	0.32771295927435723	0.9100661448859749	0.7314057354998144	0.0	0.04424403945073258	1.4318267570314895	0.8004960324726598	0.5123201122157202
-0.13793093122376135	-0.24065152796800238	0.5457984520654697	-0.3339104067776004	-0.3976799575935012	-0.03135931481415154	0.019898680412446416	0.6340433846984386	-0.3115251982718207	0.28197338227585556	-0.6268596755358635	0.5689317330473398	1.03216379425895	0.0	-0.41232990148387194	0.32887058015498555	-0.9212771105380179	0.0	0.18365744077294943	0.8726148791358476	1.4083900398691107	0.523764624574695	0.05723412570118883	-0.6463870076523255	0.555004299191386	-0.439820408666623	0.16312134888439644	-0.16944952923862291	0.04872560203404384	-0.5951522212887894	0.32519224709824496	-0.3484458015455638	0.04269677467517272	0.21474320152790807	-0.6752064600971999	0.5729050303722776	0.675900172817677	0.5770655660506663	0.6437973474093079	0.7827895061835973	0.7984363605612789	0.5578703352073527	0.6906477291624308	0.9203537897285858	0.8608408890636958	0.0	0.07025722699522545	1.106469118409508	1.164168675899833	0.976868177603538
-0.1225500953322817	-0.22374553576681636	0.5485117103497368	-0.12072973768265671	-0.5303148930269854	-0.658263817159937	-0.4535704618837646	0.6965992249920151	-0.29406920651451657	-0.1166224454989726	-0.550086207786229	0.15184589875576998	0.6469441831078008	0.0	0.28672164733235933	0.6410751736663123	-0.30892906484590377	0.0	0.17022171452165827	1.2593696686066815	1.373324542241089	-0.29861290387448874	0.2645358047185119	-0.11086368206032941	0.5721116897381311	-0.5910582588387211	0.1270385043491825	-0.5208961446945419	-0.0642050902865226	-1.0164856291205024	0.057276256188297556	-0.3949668490127872	-0.0579330676368902	-0.1622261190027855	-0.3018069780807229	0.35353446929556154	0.606066050043302	0.6909861286281777	0.7736824530896607	1.0224325127588505	1.1702538611965267	0.508646065075215	0.9339447556695875	0.5644876612029028	0.5667343582856098	0.0	0.3048636258885045	0.24255523519634836	0.9874310710724747	1.1004563774145621
0.29727925019871676	-0.06070970187099183	0.3919619441647444	0.24106182630396053	-0.23185409519068972	-0.9045818478884488	-0.7322851585542406	0.5306074605434526	-0.17247667264794422	-0.6592364454254425	-0.36638847336182523	-0.2522496733244729	-0.047406295072077005	0.0	1.1361270489310022	0.7152432416122767	0.4834034748014286	0.0	-0.057740144297415946	1.3647837337758928	0.9252077980490184	-0.749327926718229	0.5029882635273696	0.5766704681667637	0.42038421119775626	-0.35670919985771027	0.275916283913836	-0.5515864921203281	-0.20062660171205107	-1.2338486356972196	-0.05906436755385257	-0.39352167780776987	-0.10798025986058087	-0.4620989480598755	0.32040303071812326	0.05409620713124416	0.2788364133825613	0.665945847723562	0.6308352303055876	0.754482318985825	1.0928696002852254	0.13973446773052645	0.9495630612911088	-0.02395269035567382	-0.04283994662724722	0.0	0.6716457354820514	-0.7598420224748224	0.298535181726477	0.8724058691024178
0.8504470816579826	0.03177588268101498	0.0005341483637845632	0.5251944672764984	0.3079620786604432	-0.5758168644052417	-0.5865586015632666	0.193520339669191	0.03381721414033438	-1.1342296664562115	-0.20515139172007554	-0.3520570638132242	-0.7084410912352532	0.0	1.6076752007973367	0.3905013514215226	0.9376350501335317	0.0	-0.4571248472202282	1.2506062645428362	0.31972766432137495	-0.5188853237685618	0.6264794627987575	1.0056591540810627	0.1519397198854034	0.15487375837226666	0.614023022297336	-0.21944292436466467	-0.43920341370931143	-1.1195575333872867	0.019261841260261207	-0.40358427108834344	-0.1831123869111012	-0.40558513801312146	0.7526084769514533	-0.29950140581403273	-0.12767956415013776	0.5970135956227721	0.1981420488588946	-0.02659879636354486	0.5766316641950575	-0.3589644160917729	0.6967231834930415	-0.644906728376035	-0.6959409447795238	0.0	0.9952844143757563	-1.3729690499316645	-0.5815053037221671	0.4978593529033637
1.0976403303893063	-0.07148931252605396	-0.6147194533675573	0.5266942244827856	0.7607492739918703	0.15625335776128554	-0.07431494026125648	-0.1705318291430783	0.27082100515158575	-1.320426017712107	-0.13745354166024978	-0.12906080961713662	-1.068801423814132	0.0	1.399018336380027	-0.3315970803878451	0.7833044773134833	0.0	-0.8752379267003029	1.040695687797015	-0.14656538734711078	0.24246397089024174	0.507114691309671	0.9476075485089418	-0.14444072907326513	0.6834918459555974	0.9747293397941996	0.3005149436413092	-0.8110998567732077	-0.68743619589855	0.13857086697795928	-0.41581965172373425	-0.32960722211158866	0.010289452099048893	0.7286713161265072	-0.6706967541964738	-0.38009226220353415	0.533600440881863	-0.3631181936891969	-1.034544548739105	-0.15558364756176862	-0.703480391992126	0.24278186460771922	-1.120423482650143	-1.1050119527824036	0.0	1.1161294370153068	-1.2998303242898128	-1.1969867235322473	0.2486052717431134
0.7460626838050994	-0.31185091455666286	-1.3094686237755464	0.18384299402117485	0.8648569829455457	0.858338469446636	0.48417770417428435	-0.39757509347874437	0.45181000476776045	-1.1385175055580687	-0.12848831414689424	0.1479618175968968	-1.0788473832419043	0.0	0.6360845684780073	-1.2162095665681865	0.15507032190759767	0.0	-1.1196336711846053	0.8240161817110797	-0.31920619347909746	1.0305995843130094	0.13773394053216265	0.49837990805882	-0.37955330967815887	0.9554335317805188	1.1135320151891115	0.7398095196296589	-1.2348217332307323	-0.12289483115212786	0.07424465547421685	-0.3849461320385933	-0.5129330027448135	0.49269208615635923	0.330218467031723	-0.9706943416029463	-0.32383825180260795	0.4448493837025021	-0.7815538558598706	-1.8246376193322111	-0.7783908992298721	-0.7130888763104227	-0.24488576386622654	-1.3482306415371565	-1.108148927406726	0.0	0.9752063023946672	-0.6805338318024872	-1.207724798784065	0.2641613223528043
-0.12153040052087791	-0.49416569322560605	-1.834276106117348	-0.3880001958466783	0.5739653217396274	1.1161106818126	0.7197612460152567	-0.3885343516280006	0.4723609658010808	-0.7060208695441007	-0.09314190320435495	0.15323227450153445	-0.8745000039946573	0.0	-0.21919605635754905	-1.8558976919556929	-0.5469290172998492	0.0	-1.0621204046721429	0.6014503810698363	-0.24632973097936964	1.3307823123606357	-0.32597724166135433	-0.023699078368670044	-0.4843767181186276	0.8295835265071541	0.8630880734384762	0.9022034326834764	-1.5195033326111234	0.31831678810198216	-0.2792660040442277	-0.29038489446172916	-0.6292431506870856	0.6651474450733011	-0.10375829826647295	-1.0587654102469675	0.017643489328369663	0.26645945730316906	-0.8299636244126969	-2.029080986408327	-1.0326681432904274	-0.42924101405090603	-0.5588022614591192	-1.304183730650507	-0.7290574990899498	0.0	0.6260260928643611	0.00822968672613571	-0.5843263816447072	0.4527477416484392
-1.0706611630051897	-0.4350101935690553	-1.9360374161202178	-0.9574439429923414	0.06794840762538594	0.7934263635106128	0.47373248961777165	-0.157227925621909	0.2558825955964889	-0.2579712683717557	0.0034906202536681566	-0.20994483619965293	-0.6221857310838124	0.0	-0.6826803694229033	-1.8641232352327852	-0.9579805513765116	0.0	-0.7102152033757666	0.3136078211081115	-0.08508529660503208	0.9617032237210102	-0.6348675590980882	-0.3253381394338901	-0.41534275684003985	0.3695017535236785	0.25406665094978503	0.7629032079966237	-1.453182995027405	0.4758418016164771	-0.7954895632052872	-0.16759766114516522	-0.5690341100046339	0.3567375799457582	-0.24807785092841234	-0.8074763530048172	0.44776318105578	-0.019067436144769218	-0.46424568405475675	-1.5506321246802153	-0.8519489968323732	-0.06772587059176013	-0.5416290436187194	-1.014597109392971	-0.13885108989223743	0.0	0.1886657147729633	0.29179757674630225	0.3724017226832202	0.5712900812410878
-1.5791805386219426	-0.10379101838962194	-1.4828915334629704	-1.2863620961088724	-0.36779453532031076	0.09299369810641925	-0.08030839863026792	0.18850135191213332	-0.18103329961309256	0.0067137134702118725	0.10084657770243675	-0.7073481843856869	-0.3817223339364735	0.0	-0.5595200280340917	-1.1079895562792685	-0.9732795136078445	0.0	-0.19983825466297417	-0.07506589718582159	0.05392046942821931	0.18881826000390997	-0.6029165528071783	-0.3320152626726364	-0.16397446619150347	-0.19929113497828224	-0.47875566558237903	0.44841958748390326	-0.9341208913908686	0.38544003118403425	-1.1711077939845678	-0.0834940077027029	-0.2859210424745992	-0.25194090468587305	-0.031118193842430204	-0.2013430259246382	0.712257190393273	-0.3442139912165501	0.14786016794450013	-0.5991729041186196	-0.3742723441641534	0.1525875693042535	-0.1675027634939776	-0.5335072011857757	0.44051157754396003	0.0	-0.20669426715635336	0.029586909621324674	1.2030211457293398	0.4285994539962833
-1.3605446003693962	0.3429147273582557	-0.5435318894481275	-1.2273699643857603	-0.5146765771805565	-0.6114319358600011	-0.545915556223345	0.5149598597428827	-0.689289635863934	0.042338304355075726	0.10182994895699357	-0.9507417181894128	-0.09793924990736541	0.0	-0.04227556962108381	0.16408207833658406	-0.7439264352558325	0.0	0.28397133279745096	-0.5047795173959205	0.18774960848377661	-0.46337089196045816	-0.25275487896643206	-0.18789947425796857	0.21843692109977345	-0.6219235340155473	-1.01550861848912	0.12784090882684196	-0.06367422275338512	0.22869565415886375	-1.1212117795442544	-0.0790861761367832	0.17439809091285682	-0.7453383670120708	0.33252151763668547	0.6020231182130645	0.6573552855449937	-0.5973063896967179	0.7285524402592932	0.44029248045296315	0.15728729585945872	0.16675124055907295	0.4279549539828474	0.05700583229901736	0.8301808856791938	0.0	-0.45301928070915326	-0.4997265750058205	1.548145794718637	0.05705554041055151
-0.5295670649006273	0.6569240136726455	0.6253572276484114	-0.7727664081135077	-0.34390153063371187	-1.0367174123621932	-0.5764524914434296	0.7290949035685037	-1.0246751499139524	-0.04259602640115692	-0.01578600597097332	-0.7197646456554988	0.28612167593650345	0.0	0.4561720154758685	1.4032564142125368	-0.48415463339406656	0.0	0.6046195312922475	-0.823903336302175	0.4017471811873157	-0.5675854866551904	0.16124010320659096	-0.0852808069673075	0.600219368964158	-0.7591472823825713	-1.1255985813512885	-0.10091494292612499	0.8686491294385191	0.16668364347013184	-0.5831700019489461	-0.1299081946884656	0.6962091102007936	-0.7754647894887239	0.5278176608560701	1.3088568934770581	0.3282461589345924	-0.7089284114210742	1.0533901216252788	1.2138152075999613	0.5334904798732248	0.08632936461734105	0.993546699309811	0.6357582482193866	0.9439628817850514	0.0	-0.47863523245186634	-0.8183818958462009	1.336242070525321	-0.28635387091180103
0.4887017707414521	0.6571571290265278	1.6790904449559663	-0.05113053828666256	-0.02463763022104845	-1.151517273014036	-0.12313947951031012	0.7998134000585567	-0.9695219301215174	-0.09295342288912009	-0.1462088204912008	-0.16791894985882425	0.707115929864167	0.0	0.600857640168704	2.0325574819781136	-0.2715884582533044	0.0	0.7282711548538832	-0.8758271730508126	0.7091559494770581	-0.07921221655455776	0.2934527476742754	-0.08036520195541091	0.790540511571184	-0.6589961462873953	-0.7913016697909037	-0.25523735579167367	1.5142666679167873	0.19372762726195925	0.21457424173218484	-0.1589068278936104	1.1431187479690181	-0.32928876981647864	0.3917863410097775	1.6247437004814052	-0.060417183930134365	-0.708355274913125	1.066756533817886	1.548559044190144	0.6692783619483306	0.07967737945753806	1.2722435472816858	1.0493935460039738	0.788507535073071	0.0	-0.2607722631037032	-0.6101343465202783	0.7896693549450619	-0.304473183008273
1.2271420413624847	0.3431683261393833	2.3207753621904676	0.7145474548530659	0.1817608031169266	-1.1290129336097297	0.5180801816877318	0.7322695122234959	-0.4788905114522227	-0.038130967259636155	-0.12964851056740684	0.26731066179214685	0.9697832150174172	0.0	0.3498619427546029	1.7650400117356833	-0.008554064647196477	0.0	0.7080500653412665	-0.613674982302121	0.9648377513951777	0.633066847148737	-0.06164463344853623	-0.05215530346798857	0.6213625831663351	-0.5120057673883811	-0.20678979464156053	-0.42397005713976116	1.6398330473774296	0.14069023923174903	0.8726923074935341	-0.09277531215493127	1.4015385094359978	0.2421786759600995	0.039476935984679475	1.4176775125322887	-0.26619950761144334	-0.6974803330978948	0.87600904596894	1.4701138177463016	0.600948303258189	0.2159665937219472	1.1236334793232676	1.1538057960111585	0.43512161839074454	0.0	0.1507983015575984	0.04280085515391207	0.2556248623874103	0.09906125540423051
1.4320508048953429	-0.11141623727170973	2.405684032895239	1.2738199778342254	0.08047766656580746	-1.1467884954029572	0.8991578014046999	0.533405723316673	0.24769125839091788	0.0504348571409867	0.09202807624540502	0.19884954763324686	0.8698337049128079	0.0	-0.053269300326632504	0.7753293547720266	0.4350460087874061	0.0	0.6210195228272889	-0.16007245125411382	0.9286991693791964	1.023388974458885	-0.7982775290608012	0.16616853507312246	0.0590545376476447	-0.5163738202746653	0.3418488448407872	-0.6769809802968073	1.243016444412474	-0.16091285927566143	1.0550192490897614	0.08233399832286027	1.4032002864580844	0.465219963640839	-0.22579135984289173	0.8063543594436915	-0.17938196433504774	-0.75929476262516	0.6379476073280822	1.1090250135986286	0.41310139677569524	0.4027480789649957	0.5920734706515994	0.8759453530011605	-0.01349470724961673	0.0	0.6212583758680862	0.7146809943143714	-0.021127417879059935	0.7056216579054516
1.1479281625350046	-0.4771252938866919	1.9699043644109895	1.4306717423806976	-0.3319846138622132	-1.2042357730325197	0.7219062037881364	0.21064013415148133	0.838878087193533	0.014885086484642056	0.37323681329437547	-0.3838827367056151	0.35851203293954803	0.0	-0.28366200571676636	-0.39161223715486354	1.0325168923633896	0.0	0.5091693546907237	0.23986803099570206	0.4489259224488659	0.7141988067519144	-1.5179191882001426	0.6010098991069122	-0.7274376475813835	-0.7351682443021188	0.6370711231223815	-0.9937240998202876	0.5393147243133454	-0.6821605115398415	0.6840522653012907	0.30846058148324024	1.1349387536450373	0.08753663946308182	-0.14359082043374582	0.10779337667663093	0.10677182346631489	-0.8758733558669063	0.4270821023669003	0.5884730599555782	0.16137936075825077	0.46412690113409755	-0.12183987239290614	0.25907715376461876	-0.45108928894269995	0.0	0.9618800247908638	0.9357788053203943	-0.03597627372758178	1.0955900153116198
0.6108891501613465	-0.6149905795045469	1.1833614467171953	1.1223640876193148	-0.8461493490492159	-1.108045481540376	0.041574336705020906	-0.19141735578613842	0.9493016623253354	-0.26341773192906986	0.4300748004940026	-1.059441494287768	-0.3854018549630965	0.0	-0.17621096137154516	-1.1309498293238882	1.5387461821420487	0.0	0.3643555544542856	0.3538264638784075	-0.37502117021972126	-0.26462770669567215	-1.7496639577695796	1.0620075326638037	-1.4077083231003802	-1.0357119219876618	0.6333025505373341	-1.255736119115331	-0.16871273773418818	-1.140674823234009	-0.026462845676201	0.4945813413207544	0.6487960319454957	-0.722700212415393	0.30488954408927094	-0.3361022198654124	0.36480164274893795	-0.9273927388926073	0.18610347197550492	-0.020982773017489218	-0.15150244032193522	0.2885294509085936	-0.7721587514776599	-0.5404453365293155	-0.7904948512800688	0.0	1.01128037043488	0.5158045396512415	0.008879453106543268	0.9278629506898894
0.06298996274667425	-0.551580476169536	0.26474189019966177	0.4627972138132184	-1.1385167073868503	-0.6400698629957208	-0.7660307300182502	-0.5567464886004305	0.4715150124469382	-0.7589529836240377	0.05708141027805068	-1.2539996317667748	-1.0421705316164078	0.0	0.16643772502812598	-1.1228940057882384	1.6248469756423465	0.0	0.1586388785993101	0.1048616863208549	-1.1918883062459693	-1.4794247049375828	-1.2453817136701089	1.2510544283894955	-1.64275667494398	-1.1549340060718631	0.449837258424594	-1.3038329642542348	-0.6540428977409819	-1.1622462228897956	-0.7146865554300942	0.5746465878262961	0.06864673243254422	-1.4704135701635193	0.871521003751883	-0.3535998124889787	0.3935757873166642	-0.779695832690387	-0.20300590541511057	-0.6636014958682129	-0.5372189858020617	-0.08003992123611293	-1.192685164055245	-1.3069249152909659	-0.981020519956444	0.0	0.7275133932836053	-0.3361592743414476	-0.12586857890949207	0.1940477023464118
-0.3680420891660883	-0.4359998070995421	-0.5943294819824175	-0.28341290211504655	-0.9461262382064246	0.2242869211209378	-1.2454801777160096	-0.7178897645133842	-0.37496813822732133	-1.290834003634544	-0.6605016913843965	-0.6635810873827324	-1.3396264412307737	0.0	0.460680502013808	-0.5006671729906877	1.1165009476132308	0.0	-0.11272306691578189	-0.37074225257885174	-1.5884652083523574	-2.322120962959739	-0.15963538247643766	0.9802345776036457	-1.271859943613702	-0.8593552571920848	0.2729655847175202	-1.0242254208511472	-0.8589826432945384	-0.564654815239971	-1.0872821515426119	0.5403322894099083	-0.4284827467906747	-1.6585497567270442	1.1989337260541642	-0.04066169896154464	0.15855160522621806	-0.39468757338387755	-0.7801469588992711	-1.2361164448784736	-0.9610848524136617	-0.4813119709147617	-1.3569945198085032	-1.8401147823812622	-1.014924086242251	0.0	0.22703156562710153	-1.16569696712931	-0.5327954254858497	-0.7386219058168073
-0.6589549071299473	-0.4155715049265937	-1.267016773739738	-0.8034274350320643	-0.22749686225299015	1.2227978151550234	-1.1399583997262817	-0.5426596340945467	-1.147619004396769	-1.612796161614875	-1.3238872626891007	0.4926430659510537	-1.208495259819165	0.0	0.4454276396795011	0.25935461436141133	0.15529681804844978	0.0	-0.4129223418739695	-0.7926054219465335	-1.3514639215432667	-2.322889044085992	1.0120503817743323	0.330324496431213	-0.41834542068864883	-0.10820639689403896	0.23892605585238147	-0.4174958062160256	-0.8734829789315115	0.44700992920345084	-1.0675323620151544	0.4267094020534058	-0.6728420010021289	-1.1179736212783882	1.043809421858884	0.3016001040698327	-0.18670727022482356	0.12427686039141501	-1.4092293935912088	-1.5790927407774904	-1.3146244373834337	-0.76947147776818	-1.3391265614942922	-2.01264102511515	-0.9176928338550234	0.0	-0.2686815530573604	-1.5743933169960858	-1.0844417740927899	-1.34109450645592
-0.8025674971480685	-0.5225183225738972	-1.6917052895700297	-0.8769020402145571	0.7809870848229369	1.922904960167836	-0.519644332743612	-0.03826068416711203	-1.4262432746651628	-1.5466678809439702	-1.448809191508644	1.5850479913510918	-0.7965812174641258	0.0	0.05375524278388163	0.6489028137276985	-0.8449070153384897	0.0	-0.6819148810663258	-0.8951922983535827	-0.6183751305493826	-1.376051031113643	1.7094153653469408	-0.37719727068954917	0.5609864844661934	0.8803896411619743	0.3686807498187873	0.3816069331516921	-0.833065978971286	1.3435730999402238	-0.7911529993320936	0.26791276056932484	-0.5880981141201239	-0.11396496252059791	0.4156059608009446	0.35370325451798773	-0.41285287422499584	0.5912377136265669	-1.8085043593855208	-1.55116681273897	-1.4502763315553782	-0.9185422906870303	-1.2135201257190205	-1.790167961423173	-0.7268587133539651	0.0	-0.5554586363676709	-1.4499175920330496	-1.5153176116849716	-1.2588659191096792
-0.7486919750174638	-0.6531616811892446	-1.8555158424467233	-0.4827856955178355	1.656266335247268	1.976890149330624	0.3097382419564655	0.6089251229353179	-1.0527960918584065	-1.078961744153924	-0.811193364238446	1.9837655581077909	-0.34282625168436087	0.0	-0.5560773532609972	0.43761542951651405	-1.424653519506165	0.0	-0.8716373749415001	-0.5818825629409894	0.1955966155839429	0.22148497800573402	1.6294612835906173	-0.7805096844818846	1.2615475128353946	1.7095590161295546	0.5805586921783059	1.1414073154911561	-0.8204586479078746	1.58445179521871	-0.47450922618367597	0.06365271472327175	-0.25230107211884006	0.8384383428883188	-0.44553816815760494	-0.024222162507435623	-0.38142480795456624	0.8584483909831806	-1.7091170757012246	-1.1383785210825186	-1.2606895549912809	-1.0100275483222971	-0.9794850370930059	-1.2226091572780986	-0.47459170726514793	0.0	-0.5604850332456686	-0.9784011497571249	-1.5986977792096702	-0.5459157943218593
-0.43876548382444525	-0.6522514843281686	-1.7805179464710017	0.19173913570265702	1.991804142894649	1.3414528542517472	1.028483267037086	1.108281246053191	-0.21695328906927341	-0.3686460286333676	0.33894261415954974	1.4794288780306597	-0.014752159036093112	0.0	-1.1109888483267645	-0.21282732329463314	-1.336036077689672	0.0	-0.9666064697781156	0.018698784339234106	0.6512404387191894	1.9120111065102088	0.8930558962935713	-0.7062850439284077	1.4419957894270845	1.996561181525832	0.7545708347666514	1.6136171556982613	-0.8374208457928546	0.9806313362032104	-0.26015315059505406	-0.21233682095674844	0.11998244068702031	1.3134185394304139	-1.2134752638415576	-0.7028079863295993	-0.1478941145280972	0.9077777219266209	-1.0467485200682518	-0.5089383754277057	-0.7525560207455677	-1.116222854285424	-0.5767247592666482	-0.4279096932140021	-0.18765358442016	0.0	-0.37038238514056476	-0.46239788247086483	-1.2976741571861714	0.3639444686561571
0.09973599964221769	-0.4376074881628486	-1.5173661592292904	0.851063582763611	1.6089684076371358	0.31186765926541127	1.4823473530483278	1.2249954600317385	0.664839750378147	0.33150793452751276	1.378596264785959	0.4189363309124224	0.17081852383415738	0.0	-1.3835080306509595	-0.8885161872348694	-0.6627585178762602	0.0	-0.9747938150315602	0.6269812123606676	0.549066882435861	3.111781668475897	-0.04486392132946922	-0.26475265421163563	1.1331140556769017	1.5767290622408432	0.7987227722640547	1.6279446404214277	-0.8476400713596723	-0.1473709573909921	-0.1444921308686506	-0.5660907113494187	0.28518495503484387	1.229817295997016	-1.6362903758410048	-1.3542358580347442	0.07191344734187038	0.8443676312361809	-0.05460064286126223	0.04703946629129818	-0.06677732625979735	-1.1891621947748785	0.016764097600634912	0.42139137295771806	0.09779802787063407	0.0	-0.15444425476105214	-0.1020493596075486	-0.7918637177181721	0.9314370872589405
0.697822679894	-0.0704056386591345	-1.137723540357287	1.2443341094567442	0.6577915885583052	-0.6487219383474949	1.699689775743831	0.9249588884311652	1.1977414829271147	0.7933533616578144	1.6940551168886608	-0.5332234492803641	0.30107051683206043	0.0	-1.2959598897876128	-1.2067682253565974	0.26003954499557297	0.0	-0.9021790416292528	0.9706048572875746	0.027564805877671322	3.4316422423447706	-0.6773140157984657	0.2474494290756441	0.5843036849483756	0.604106826480508	0.6822370687876185	1.1649458192331819	-0.8334301517377952	-1.142934055402211	-0.021312783567300094	-0.9370378627232763	0.11444155094564415	0.8558903869036514	-1.6218449763884604	-1.637986641262806	0.048928786797906014	0.8013246036290426	0.822203819053355	0.27211388694765043	0.5712241192990477	-1.0671329409888781	0.6885131940083836	1.1203420093067022	0.32643157031325676	0.0	-0.04011936220827115	0.09929077878223906	-0.3658939030647753	0.8491462830050001
1.1015540740701737	0.2833398389761192	-0.7167943796446627	1.2827208062249342	-0.4564702143034626	-1.1662906056341078	1.7654492488295532	0.40115120754942046	1.226670016277961	0.9123301170635579	1.095899970156544	-0.8320353046855196	0.45477630878715475	0.0	-0.9209568693759774	-1.0465716954341158	1.0509436659431834	0.0	-0.7391628484601453	0.9305951480444836	-0.5598725079276805	2.8054166093715462	-0.7365064160112137	0.5531179719063561	0.09350547523801175	-0.5127966472627608	0.43325079580635034	0.3740708095418385	-0.8056747961261874	-1.4164919489536831	0.20904908894973018	-1.1948512049881703	-0.31773763372685077	0.580536594058395	-1.230563829167641	-1.3899763695678864	-0.3002472937262298	0.8336119743142077	1.1591053948627332	0.09635533118966741	0.9474344158696852	-0.6113822102844071	1.1939433302111633	1.4809790359854125	0.43943783816398463	0.0	-0.032691305958386936	0.25963931606291024	-0.23470718483350098	0.2196489989724362
1.1188026342893278	0.47261332871270706	-0.30935653902254434	1.0554274130306864	-1.2850985337465752	-1.1333511931676563	1.684522916095904	-0.04678563203707521	0.8922414335636872	0.7448256872719029	-0.02883211454952605	-0.3815437165181139	0.6282082291429228	0.0	-0.408032734364034	-0.580343563055045	1.4679505994378113	0.0	-0.4748518020075837	0.5908398115418061	-0.8907585432983132	1.494159476672542	-0.316165700276266	0.5551353995500579	-0.16266825532399296	-1.3112350132652477	0.12017265394735024	-0.47837715858792346	-0.7585969448958844	-0.8129116896045328	0.5517748041882518	-1.195654900845017	-0.7669700762853399	0.6287764866443536	-0.619103024438626	-0.7073884995610862	-0.8506099056699203	0.8853779147171674	0.7991430749668078	-0.31139260425454446	0.9536727712400143	0.13427556708386656	1.28526525689461	1.4069771084115903	0.41455734253149906	0.0	-0.03617865191004666	0.46306405631210623	-0.41682683375242746	-0.5352940160634042
0.7505903077799789	0.47156718706071515	0.06549193477057934	0.7455653613744793	-1.5654118805310435	-0.7105241196140816	1.3650543734052867	-0.20469938225749487	0.5022950872332406	0.47244585474830136	-0.9535136362120311	0.45492468858313273	0.7566239607457311	0.0	0.09658896404388394	-0.10790579103728658	1.4712074462024856	0.0	-0.1269671417963846	0.16830509794098594	-0.8665798611239279	-0.024974046221161124	0.2338596628404642	0.34801168627294077	-0.19362080629673706	-1.5042470423800234	-0.16711056837630986	-1.1155891527270763	-0.6216253527015513	0.3016886567727027	0.9085299673724844	-0.8715355812183525	-0.9643507303928037	0.9231729119902684	0.014380732314431202	0.11172397582379487	-1.3418005358597687	0.8532437765928285	-0.039581258235172515	-0.6361390088639708	0.6349398232716552	0.9052580958100507	0.8906276662276349	0.957725847561013	0.3012370682296429	0.0	0.046651437645024454	0.6636418919881013	-0.7310836637573495	-0.961181338908575
0.20124283982132316	0.39281098641029155	0.4166270391987689	0.5096531572637741	-1.3338593997184454	-0.18213567737960668	0.7391125628699339	-0.07741672372367046	0.31499642478515	0.31084619741823555	-1.0905243979119745	1.1385813093979034	0.7969653895605046	0.0	0.4903062126986697	0.1706451874314682	1.164164135676726	0.0	0.24340982244714165	-0.12595382832715846	-0.6294361748768486	-1.2450925317034445	0.5514218572417924	0.09930923144096884	-0.13125433009091284	-1.1154760998294686	-0.33684863935282056	-1.3642498091846285	-0.27421889666004945	1.2859920181778024	1.140978711598973	-0.2987532765739236	-0.7839103451075332	1.1723748970099617	0.46978578975045815	0.730190862802053	-1.534174945798902	0.6889432746436261	-0.8733664401021559	-0.6000651703301535	0.1677613027286489	1.3582327698012806	0.2086273573539001	0.3503435393356512	0.21336754769502794	0.0	0.21911431861944705	0.7223838013798964	-0.9127217375080156	-0.8540068420012222
-0.25065297609216647	0.38822749046227534	0.7514720021281017	0.39997884991095595	-0.8602127691405583	0.21655468159607774	-0.09102510931976024	0.12906677480427373	0.37823727865174095	0.40155069253077885	-0.3841292004442683	1.3085395936421522	0.7829152293696512	0.0	0.7152123594998961	0.27567234078943126	0.694576354367971	0.0	0.5534838607425759	-0.20695292909339727	-0.41375370124957583	-1.8256429011764874	0.47787463504668704	-0.08548038122508814	-0.10500989176947513	-0.44614282070615097	-0.32513613586037704	-1.2194131880576646	0.36102669084051386	1.6282324207653918	1.1529212474715973	0.30506819072468916	-0.32022168172881565	1.1002919128903754	0.5894889953401741	0.9393708690429431	-1.3439904398947358	0.4525793806613477	-1.2252284942178266	-0.12451478543992739	-0.22072120051480615	1.3057380184322542	-0.3750809364427395	-0.12680902077206166	0.2673059709092715	0.0	0.37944182420235834	0.5338578130862361	-0.773774074846891	-0.3569348492634044
-0.4312716113708941	0.5102954296988899	1.04473654401716	0.36940985195082804	-0.45420192712434854	0.390013162851052	-0.8290563549040821	0.16215363611878103	0.5221758575974068	0.73478650856673	0.6594613768461082	0.9600974640014178	0.7931703240476485	0.0	0.7500768243483897	0.3847910485691073	0.19560548647935383	0.0	0.7462834397196902	-0.1470109224894996	-0.3597093569683431	-1.7198218606461415	0.11721701107222572	-0.20669582259359254	-0.15512161868871377	0.10371293868094639	-0.1338481277858127	-0.82648502897839	1.207707180321264	1.2361817484103457	0.9365525096197098	0.6673394516730758	0.1791437296803072	0.6391951501834324	0.3205507094662964	0.7445277237820606	-0.8763548366212192	0.26893594937624227	-0.9016773849830121	0.6261209026939322	-0.3569790394112439	0.8661544251476373	-0.5197035429471536	-0.258754451960607	0.49763944832895196	0.0	0.40403668236466067	0.128778324146665	-0.3121110501158795	0.17461261871353703
-0.3705535212043107	0.6451360433228684	1.2312424301528153	0.3361572635275482	-0.27672337211860876	0.3622598277657784	-1.1392927758971945	-0.09927534312237245	0.4958533413241225	1.1447992486434846	1.3297811419892769	0.35988502963404073	0.8597511949486059	0.0	0.6141495431614357	0.6483777346698442	-0.21795103595265017	0.0	0.8264918181274882	-0.10735289392390628	-0.4282204110951231	-1.1714025781066009	-0.274255753143607	-0.30740213462725613	-0.2403441977126212	0.2552072299237758	0.14546197795368318	-0.3933045354248099	2.0043323157923414	0.43316485296183027	0.565005370620574	0.5943476136619386	0.4818279537733903	-0.04411178365671728	-0.23200898182970264	0.33396897165523537	-0.3489871373860738	0.2204252748513648	-0.1064165771236625	1.3388422457617792	-0.20135238508492292	0.3987715603830565	-0.1626525614740029	-0.026612927087890648	0.8121680193682356	0.0	0.2570363917817882	-0.3328380291912101	0.28938844506292843	0.42599504382556846
-0.25085803294162934	0.5825335117166334	1.234807324924643	0.24886981326924157	-0.27894666958799086	0.20078283357254917	-0.8847606484086004	-0.5720716244893367	0.1483996357032674	1.3911509493409222	1.2072159160915208	-0.19080204697502604	0.9068464139892048	0.0	0.3735792216103218	1.0337018023360975	-0.4439575369519035	0.0	0.8502345386336886	-0.22110669912828287	-0.46747144267386853	-0.5734421780416714	-0.4722651457766067	-0.38356569028257165	-0.31508837912023596	-0.013872772112434434	0.3505800657902191	-0.08662330063897318	2.407259191064699	-0.3063230095685222	0.15158602484615924	0.08388923822900182	0.5227070826175253	-0.6841680862359034	-0.8145946756447329	-0.03772415965175112	0.030549528286421403	0.2652165914532294	0.6810281211734597	1.720718661473631	0.13489199426459655	0.25121197971279846	0.4137366491264983	0.37304843541403526	1.0316922980834742	0.0	0.03329550298828653	-0.6676203664428094	0.7653412764198145	0.3131164735145443
-0.24923683878419842	0.18589070469678948	1.0192134560372705	0.1053826198801922	-0.29842913857307085	-0.038305972401610294	-0.2658890037665702	-1.049002999870861	-0.46313084062573123	1.294792566883025	0.4465540125957699	-0.5446273297330052	0.7915853620497081	0.0	0.1255758582989376	1.3211160172734522	-0.42341324829625143	0.0	0.8698194035337791	-0.5046133379619826	-0.3628119115959075	-0.25496767859821756	-0.41648769050427953	-0.3648407758772256	-0.3965044007059333	-0.49049536696868923	0.318575638018411	0.026458519036506863	2.1853707757098717	-0.6739081236781927	-0.19290226522208412	-0.6487241960375321	0.4322436764818285	-1.0932287936931426	-1.1269443884014805	-0.18353255817462544	0.1543516253303221	0.2523698957339232	0.9908297336703559	1.6405552198513738	0.4481865894007287	0.49686185605052074	0.7476896916686234	0.6366653060260958	1.0028139227550255	0.0	-0.10712565238019994	-0.7838456114429505	0.9088573977543668	-0.009666676193104368
-0.3968845678794042	-0.459964319128794	0.627851323713548	-0.07419057335147146	-0.22733819985421078	-0.3112105593930287	0.26960026058736414	-1.362230263475819	-1.0999881885428007	0.8575209887232941	-0.3486832046257801	-0.7249282546999343	0.4281083183886772	0.0	-0.04742392004148426	1.258977284434738	-0.1970752510429777	0.0	0.8752668409076301	-0.8504293574612676	-0.14522051994911367	-0.3108741474178715	-0.21897619434815396	-0.19032336968463162	-0.5557057085691623	-0.8815332607327948	-0.022993223480697142	-0.03329149445138487	1.3834393745186528	-0.6764816778342582	-0.38935258096068015	-1.2566159168339068	0.4213390239164434	-1.244363992784092	-0.9794377676644107	-0.06814581858331814	0.03039779543283473	0.029588016206492405	0.6405039928420263	1.1708906033488262	0.5524796406607824	0.8631023134842053	0.5004302981946012	0.5323464782278742	0.712169847457436	0.0	-0.06672735876714625	-0.7157437111514892	0.6736921091338676	-0.3030126954339264
-0.562300750649799	-1.0456557718455601	0.18126126339639392	-0.2797169431195593	-0.11656656079671793	-0.5622202189906749	0.31076019790491893	-1.4969645477454434	-1.4750429324400434	0.2874192577558215	-0.566191494428788	-0.8071717225084295	-0.10758706292766847	0.0	-0.1272081954920998	0.7644123563935732	0.0739665346924794	0.0	0.785614769774892	-1.1002276806028863	0.024851063136740886	-0.5747111213137487	-0.06826457006570519	0.09294188820662674	-0.83574965396263	-0.9997104766512811	-0.5986241834604674	-0.21295537262357087	0.33372854552084547	-0.5408726910935224	-0.4099152577425013	-1.4260277036943103	0.6071775298577984	-1.2185334517868018	-0.41119595623663635	0.19109492171214504	-0.25595205763923623	-0.43597609788409447	-0.16236463867898154	0.5253211719119918	0.38522145641151273	0.9199362990926979	-0.30436112578169333	0.04050514059397647	0.3163227116169124	0.0	0.1008059494705047	-0.5613611958386442	0.18897129052570996	-0.42615913149904633
-0.5656114176442024	-1.2076333864511293	-0.17302516771899296	-0.5097531603919456	-0.13029680553209508	-0.7239560253460648	-0.22731089312086195	-1.563416215325042	-1.4066050205050988	-0.10297312167892755	-0.022023165991369848	-0.8072727167513339	-0.5946124549264916	0.0	-0.17028508689883204	0.021112368462440974	0.17679345509818487	0.0	0.50977888776147	-1.145378429503613	-0.01904552916545865	-0.7517967129285429	-0.10775694513612456	0.3136598077663316	-1.1662338988821996	-0.8630441017724145	-1.2048121776992096	-0.47163311300739214	-0.5111981624201951	-0.4829286204619992	-0.29280599136003704	-1.0394386397372695	0.9093943504410763	-1.0865739131499836	0.31900576165459615	0.39773048666866734	-0.5866983289997247	-1.0170584365465827	-0.9508294155362117	-0.05566047012047726	0.0494045466039987	0.4051729718167637	-1.2718794080456928	-0.6324410956644089	0.05180932430259131	0.0	0.2182402212950672	-0.38904090698005434	-0.3119141830209461	-0.4133055964620346
-0.32922520192667243	-0.7735759058236243	-0.33227492345551546	-0.7370688992621001	-0.38328150471326333	-0.7571910596348471	-1.0204069441953734	-1.651237611658518	-0.9064238891906036	-0.0816352219805245	0.9143577377759508	-0.6872896887767221	-0.8150811322967376	0.0	-0.25965393920936247	-0.6031845007292413	-0.015003748327156166	0.0	0.04021488336986409	-0.9886764100017863	-0.315497412923514	-0.6282465570756022	-0.3629494808603551	0.28284036806595353	-1.3558679085152328	-0.650162958150956	-1.6051120575219946	-0.7746941756741348	-0.8291656406137017	-0.5357462227577264	-0.14203498694412767	-0.24857172621693738	1.0966305127508928	-0.84129950717232	0.8787958154561321	0.38408419069413424	-0.831090731947484	-1.4992043234088046	-1.2777102826805622	-0.4027199047012531	-0.2389460546131572	-0.5483729724505174	-1.8729904281092642	-1.1760121815811206	0.07494160258836396	0.0	0.11745081185328456	-0.1967834857316462	-0.6042813052981164	-0.39980452181723847
0.05529484292677283	0.0848129649491962	-0.2895429130937079	-0.8818301615540689	-0.7907442123788664	-0.69303343677618	-1.5345405718785716	-1.6916389661572204	-0.16481811553640552	0.3424507146602116	1.587661377143334	-0.4596329184161037	-0.727083722407571	0.0	-0.4257362027549297	-0.7711338470261659	-0.42780085995741385	0.0	-0.4935139154149896	-0.7296058036629955	-0.7297184563365996	-0.2188488960879749	-0.7426366086623263	-0.04658950714584115	-1.1891714541716658	-0.5492497844038746	-1.6478069512958344	-1.0501503378057573	-0.604201341223182	-0.5624562058163195	-0.09282760409438078	0.5908623491496551	0.9540777638034889	-0.43909232951150745	1.057592722878977	0.10240035505539774	-0.8514244286964523	-1.714085760337589	-0.9702596719805491	-0.46032553453180514	-0.2753552539068527	-1.4583002729438448	-1.7723168974714458	-1.3543025175160806	0.33991985415366094	0.0	-0.2192916658715342	0.04620282310035395	-0.5686266973079794	-0.4728452779208891
0.3944956808525662	0.9132250692011376	-0.1324330884394085	-0.8360773075265108	-1.062400733284941	-0.6242311819276201	-1.3833278923903978	-1.4562690902649307	0.5443963647747723	0.8922471073410712	1.5169275790964398	-0.26524178559808015	-0.5185277442938687	0.0	-0.5972205221567237	-0.3829906421241024	-0.8005525148917358	0.0	-0.8667015907199733	-0.48731131541034073	-1.0251630688870388	0.24538893184258037	-1.0902038618423366	-0.4990966690719365	-0.5724406836670655	-0.6076585233391353	-1.3359644005450446	-1.1613271270174552	-0.11412261262305413	-0.4197612359166465	-0.24008316779522246	1.0981007614279434	0.4521082035784639	0.09375422244809477	0.8817116406701245	-0.34251703816785034	-0.529278309531313	-1.6346408805732564	-0.20940898366117497	-0.27629266195944163	0.005855314776736462	-1.7932073821341403	-1.0292920763066369	-1.1276795645786704	0.6085763407943465	0.0	-0.6201006809613459	0.32426147632007385	-0.22835453379560058	-0.5739065781593811
0.5372926572590643	1.2333478969525866	0.009974419902075381	-0.5411077433601833	-0.8706379059766263	-0.632816307057952	-0.5994055951531273	-0.7196494920894092	0.982266586819257	1.1646517882484466	0.7185551705687867	-0.31645765061924713	-0.47786672747690273	0.0	-0.6289216396504584	0.3571954254677939	-0.8431400795118671	0.0	-0.8870848154956613	-0.31604729572890233	-0.997695577503237	0.48121673418052974	-1.2458315174251675	-0.7612913505153687	0.37115846273017805	-0.6871800008057104	-0.8094688378195484	-0.9458234351977425	0.2590578386358923	-0.11914038717336348	-0.5627040688024492	1.068251907463402	-0.20857646078335687	0.5978733687028961	0.5706885599763282	-0.735965128353761	0.17221100158734248	-1.3647986311295197	0.602646926999603	0.035607566028444	0.47999605923835464	-1.3256101750290858	-0.04169659147647675	-0.646100036549788	0.5990588830504946	0.0	-0.8256847959529577	0.5462666423042299	0.27965434397906563	-0.532907937059295
0.47989265553658345	0.8422955607265898	0.03988132040028951	-0.06549773862155953	-0.08922392030107351	-0.7047584263831296	0.37187163092443526	0.5222267092809222	1.0321012943194126	0.869099000744301	-0.32777568491843717	-0.7209229187367517	-0.7621685700019394	0.0	-0.39849625418316564	1.0562951467393205	-0.44568179482703896	0.0	-0.529661477244009	-0.1714667050395565	-0.5824177817862193	0.35460206477491196	-1.097006442709669	-0.5933088074690096	1.3313394556714622	-0.5576951056798015	-0.25615484280495393	-0.317942717588736	0.26803100261348384	0.1558208944596777	-0.89994037473277	0.582843465356637	-0.713587677321921	0.8375795243776866	0.3677412048502567	-0.8552574686068836	1.140803107918625	-1.0394219725646525	1.0912255152318204	0.3372160821339297	0.8939154652225447	-0.2922245866228463	0.7209208929096199	-0.13122992900356412	0.1812027135595148	0.0	-0.666871914759544	0.6003795865359061	0.7775837973791995	-0.20778722270286656
0.35007211484807327	-0.04416820000394966	-0.059836467382740934	0.38665863011501983	1.0675732166097336	-0.7096393743879695	0.9573613616347174	1.9465929381203166	0.7280210532375866	0.018606620279510724	-1.0285566606935783	-1.3288600992172546	-1.2381660989194836	0.0	0.09226807824561366	1.3522512302363765	0.21187372932337917	0.0	0.01835088216028731	0.04889524354972092	0.12565759868336873	-0.021806076711499468	-0.615648357579449	-0.0195583403160462	1.9583290937753828	-0.0673391362032623	0.18637925023139496	0.6305746610726574	-0.06683986742746759	0.1915636104960293	-1.0176652597206064	-0.03801800930091646	-0.8358565859892826	0.6535226216440838	0.36750734288460685	-0.5853083933425102	2.103629542855351	-0.7188065264160137	1.1146981958365902	0.505098092670633	1.0100849410992414	0.7501668649397756	1.00550665736359	0.2633107907084664	-0.5146408479624105	0.0	-0.1912788508511134	0.45142439956692665	1.1224191238088719	0.3794616026182408
0.2886472716135949	-0.9084474672814592	-0.22624898409410807	0.5676429918219118	2.120278304970665	-0.4823706862225983	0.8266664977955988	3.016919154303397	0.2254513776327175	-1.052379109373605	-1.0796504020412878	-1.756593943831927	-1.5347072874678749	0.0	0.6875744694656447	1.1040026395008757	0.7447888296786562	0.0	0.44786801687235855	0.4179808327559589	0.931197947797757	-0.36442442865694863	0.11777212483025608	0.6500614344377329	2.042318528036244	0.7264643331135128	0.47672922594439815	1.6162662764816826	-0.5065816118657652	-0.07273672963448972	-0.7445088018205386	-0.4201815361345746	-0.581965454968811	0.09926164103372805	0.4646502008830168	0.009946601062856933	2.713166574376061	-0.3626632968737673	0.8072809253525468	0.468287389237337	0.7472042871241026	1.2730472730471827	0.8920955640552757	0.5183431386556201	-1.1569713588289168	0.0	0.3546799740024871	0.19425767687673576	1.2507006423958789	1.0176134552489298
0.32845517400510743	-1.2424841482669053	-0.36177716644163116	0.3343937271232445	2.584771840169176	0.03900985875803656	0.0970565820194402	3.267872104399399	-0.26752265271006914	-1.8647621700737445	-0.6390738148615225	-1.612402848313502	-1.2928471685444292	0.0	1.1493705283537952	0.4446559632511579	0.8027008189144609	0.0	0.507868796130903	0.9042765659351156	1.6262342290536795	-0.41467716335269855	0.9166048683736935	1.0023667249693546	1.616439714341001	1.557168967648789	0.6446505711583527	2.2739006908102906	-0.774513225862022	-0.475307274575767	-0.09865491265292327	-0.35136891374246376	-0.1821206755193029	-0.5519916922567859	0.45584130070273415	0.7025032879630603	2.7076784227336397	0.09857006878376422	0.4517303561279077	0.23783502085007305	0.22975430752413398	1.0907171395250452	0.6759819986248341	0.7080003244569969	-1.4100115414441805	0.0	0.6797055054655408	0.006210803065781232	1.1794025727767967	1.4174118681112553
0.37088359477593225	-0.856842738097239	-0.3931304064907089	-0.243131107044088	2.2566409090088926	0.7232710244785198	-0.7602914425754339	2.5854917135035502	-0.5715551445215725	-2.0629667056915464	-0.1659573464028463	-0.7824056010042847	-0.4439274380546505	0.0	1.2892635050435042	-0.31725295861913827	0.30534074824241136	0.0	0.16184344839717135	1.3630937621787083	2.054639180805541	-0.11707600791992594	1.536482123645721	0.7907909105166042	0.9240811174861634	2.086783564134733	0.7284764164782449	2.342348390981834	-0.735919140057089	-0.7373525751288144	0.6853755270286737	0.10057637035011596	0.06831476378665813	-0.9541352825299934	0.2131050074736428	1.2023743550999624	2.059489821535127	0.6579363592171055	0.2816460922272932	-0.09002258074918264	-0.28578340645413325	0.4358702019389595	0.6204061861165189	0.8974801453883402	-1.1417474588699406	0.0	0.6313570699242939	0.0243348020314441	0.9739438185232971	1.3853696305070269
0.2783383116826786	0.011070090724569579	-0.3082804608663217	-0.8961177457563001	1.333150207603962	1.2867794790152234	-1.2378900696714248	1.2942500906475254	-0.6021370566822767	-1.6099784422272525	-0.06525172165295225	0.4373086053343912	0.691453794180135	0.0	1.0745668280079017	-0.8739760500487215	-0.4908034494671242	0.0	-0.3848083582719939	1.6056282871137497	2.1372062441443047	0.34511983336769075	1.7694530537435906	0.106084296164431	0.27685690255686995	2.0965218905167813	0.7309141305354326	1.8147493872516436	-0.458888879407373	-0.6655407999799373	1.2654856898682252	0.6398016022038578	0.004673814530372967	-0.8973697040248252	-0.2050173129810843	1.299151934290594	1.0136341875663206	1.1843284711756008	0.34624716244693654	-0.371745946115781	-0.5621273151417989	-0.23520855451043646	0.7674875136754673	1.066576337470156	-0.5061077885445578	0.0	0.2831694642745899	0.24014835822018626	0.7080605477968184	0.9421501492254529
0.0049842215674860725	0.8566752671579801	-0.1538525387384927	-1.2990265825727372	0.2909074591156863	1.4563160199956553	-1.1099011526482345	-0.015964102031201327	-0.39570379778738274	-0.7904775298631079	-0.40485385409576924	1.4825747666204538	1.5725918827498455	0.0	0.6389068140796353	-1.0648289804330728	-1.1475472582116815	0.0	-0.8099706987666576	1.5065210735266006	1.8734070541837595	0.6790774428519768	1.5458115944545958	-0.674878633045007	-0.10642620847408821	1.6106114115818666	0.626896802050399	0.9518432416519664	-0.13364863580097874	-0.29484116829333257	1.3814756674057467	0.9322845666638724	-0.3081896715273354	-0.4372384764426728	-0.5881316038230157	0.968216939685872	-0.021850309465610587	1.4807222274879615	0.5146362299247358	-0.4866785680716977	-0.5145738050132856	-0.5541929696170181	0.9376349289094444	1.1188553084623272	0.1543067919600738	0.0	-0.13046890590467894	0.4980242464300805	0.43787076503052486	0.30767444407143857
-0.3443011929129656	1.2266723615388626	-0.0012875431899847072	-1.2563666419133332	-0.4003961283854307	1.148898430310746	-0.5399408211862462	-0.8178311357225989	-0.08338316674008463	-0.026961170421797465	-0.8993729726682816	1.8606377877306282	1.7727509347710293	0.0	0.1936382166040868	-0.9201758070256955	-1.3197293989934566	0.0	-0.873933018279969	1.083741748673925	1.339023842822435	0.6822950383121834	0.9824151259331629	-1.1296242430492107	-0.18681280640270556	0.8769505614132236	0.4101771560811045	0.14102836188036802	0.07242813950000498	0.1386577304861897	1.0082442954811002	0.812937284496704	-0.6370667071226781	0.14663952971285033	-0.7259694116278501	0.3810688788018001	-0.6794764828828492	1.4116592758187037	0.5966863880587645	-0.4032462212790181	-0.2444771970771823	-0.4505038473057691	0.8995774998005776	0.9655794005884426	0.5185628816487652	0.0	-0.3787004102544354	0.6051577674835708	0.19776297462097084	-0.23264157779471933
[truncated: 72 more columns]
