# Supplementary material for: Diagnosis of autism spectrum disorder based on functional brain networks and machine learning
Source: Sci Rep. 2023 May 18;13:8072. doi: 10.1038/s41598-023-34650-6 (PMC10195805; doi:10.1038/s41598-023-34650-6)
Supplement: Supplementary file 1 — Supplementary Information. [file 41598_2023_34650_MOESM1_ESM.zip › matrices-bold-time-series/ASD/ASD12.csv]

0.38796662080494454	0.34235325329074184	0.4721782059411406	0.6047003828093102	0.19214677087296278	0.9578739236493174	0.6029257839298708	0.23310993550086956	0.7843206265727868	0.24222087999175054	0.4230821364483632	0.8424621294406509	0.5979983437853092	0.0	0.8771385319356461	-0.5400944150291427	0.37357868366748226	0.0	-0.2769010218654243	0.597295986658304	0.41679641130797995	0.3814101299154852	0.6393227302072262	0.6950282334942619	0.7104334116078932	0.7135527519702061	0.7405020080524535	0.25609022053953157	0.29323777296512543	0.1495969254621418	0.258317971949613	0.8094249414442364	0.5032415945245908	0.5706606079604496	0.36352178257614637	0.37027936555723484	0.16677699680390468	0.7611122323647078	0.2568491959272882	0.15075423874835014	0.6958317752377609	-0.06170280214202075	0.01148896391589291	0.5391692512018943	0.07313983772195802	0.0	0.7366463549610001	0.9730141638524644	0.002341338825302141	0.1592313636296518
0.15394774299741598	0.4979132828486707	0.6011548407119717	0.7401579065962471	-0.0009935999978274526	0.9756026585154186	0.619149762485664	0.3195883803384564	0.7361948022905287	-0.10121866690275556	0.41849670760648716	1.0257819139386246	0.25727699225257644	0.0	0.75245911628927	-0.5095925454969416	0.501445161277993	0.0	-0.4189053762159951	0.7652714808616382	0.5504052776425156	0.48809305441763334	0.6204396403909722	0.8968636792154032	0.11993514566745044	0.42196227608694326	0.589949398944488	0.007713116593836759	-0.05912090304636825	0.3089454455445596	0.19844524778532746	0.8850227948634888	0.6430063293929826	0.8305516898275646	0.4173154895760281	0.12211458124467005	0.2383874410795485	0.7813998782204898	0.8023010724070028	-0.011625756937614515	0.8680199526555306	0.07930643953842414	0.35665355296046947	0.5864044103340043	-0.1326785703184043	0.0	0.7128837853190958	1.0574651710530865	0.25042653956243854	0.30338980780230046
-0.1657730282100434	0.38524201346904574	0.6583662256184445	0.7603667119919004	-0.4894638182624274	0.5330911985123177	0.3040571137010968	0.3463936829378241	0.615057394277186	-0.5646541719623939	0.23436740731740202	0.6731972654492833	-0.5063985108520137	0.0	0.1921771116559205	-0.38186001859882585	0.3983287130900413	0.0	-0.44268270624830647	0.5105227972722056	0.47140525128985006	0.5267039267668016	0.12718562250553653	0.803515222669211	-0.8120772733334852	-0.3403339745958148	0.23760026922165695	-0.4168511563373409	-0.41468409967222186	0.5552195648220233	0.006545930258149505	0.7450634363141431	0.5495964783872656	0.8859693774663019	0.42616608779888304	-0.27572373309386516	0.11330872189196961	0.49182225219652254	0.9783423754341745	-0.21320595694309458	0.9173706778619725	0.3467036690743111	0.393129785803415	0.5342946001707192	-0.4542406223850315	0.0	0.35885394611365545	0.7153626134906388	0.4062079133395984	0.5338974858329961
-0.4913095814494377	0.10791495542954248	0.6670071722938389	0.6055747463842232	-0.9843744823109619	-0.21161143153242054	-0.2006532028119604	0.31001177861445595	0.47591092360948056	-0.8760836290320342	-0.19377011876297684	-0.07612358803227476	-1.268616632147731	0.0	-0.5019632388287957	-0.09450105154700388	0.04940206977494155	0.0	-0.14987870757901364	-0.08998213086422932	0.2152585767170667	0.4047918225076915	-0.558678970440257	0.42052154726761515	-1.584494386951238	-1.1164915626713858	-0.2191295835128106	-0.9152353055174568	-0.46832518031908993	0.7273183173237849	-0.09248272582498766	0.41702855620938173	0.25863184162849984	0.579399500889699	0.3634996042722616	-0.5366856381460006	-0.12747946222802528	-0.023956807584920605	0.7309283937832713	-0.2201148785742064	0.8320263883915295	0.6766905239520852	0.27963801015474393	0.45037997922860756	-0.6960758290544143	0.0	-0.11238421985634811	0.17431851727207243	0.5058165907805657	0.8550532629139302
-0.7498027194584223	-0.12120929496965986	0.6673626063717228	0.2671026371882116	-1.1461320384336486	-0.9071668206530422	-0.612725592137359	0.2482615560113909	0.3319288561505272	-0.8521874280519961	-0.7689177157851929	-0.8596898491874345	-1.5672740387173045	0.0	-0.903449726177487	0.4145614798636134	-0.40038624325204697	0.0	0.5064085688051259	-0.7535348193581439	-0.08232967744935188	0.11172955794861027	-0.9909420873365768	-0.09348180627373402	-1.7725284919030186	-1.367466753581946	-0.6440889354989925	-1.2993938509221132	-0.07708193805491502	0.6558288008115095	0.0906640171104207	0.011398316444506831	-0.06583486743294946	-0.05350810696222899	0.1970186829664255	-0.41286764314181856	-0.2776583953663671	-0.5620823559352206	0.31176892950775476	0.14619140938330288	0.6502970248950217	0.939211246655794	0.36461665678901334	0.43661198538315565	-0.7013838574349988	0.0	-0.3855199512541122	-0.19944941955620185	0.6550153750661223	1.1977472464166878
-0.8953295572597555	-0.16312118145396087	0.6515085930571323	-0.1930114765117487	-0.8376059593556635	-1.213343310380666	-0.6932509827101409	0.20102448547318713	0.15204112257653657	-0.5141020952311909	-1.2471169106463067	-1.325643909965462	-1.211673566485746	0.0	-0.7601264141468036	1.09751866419351	-0.7196472842403568	0.0	1.3050848667374528	-1.1721358284432288	-0.28931968275408676	-0.24010135080908163	-0.8854615764888282	-0.5213753576275462	-1.2977355710308776	-0.8593181632872293	-0.9142048437300108	-1.3800480303505822	0.5903514296838813	0.2854523162597292	0.525368336850833	-0.3455268020964623	-0.2589535760809153	-0.7554769460339302	-0.0900298821422422	0.10804537444445508	-0.17337145866154038	-0.8986340311478487	0.06418779468181937	0.8365084316522671	0.4167761680483496	0.9839323373183428	0.8512009102997502	0.5325950792426423	-0.45276516991956595	0.0	-0.2728178916920594	-0.1734281012094197	0.8831226907811559	1.3994851801067913
-0.9197837784395758	-0.0797742255168185	0.5359579538159772	-0.6583506941757133	-0.240171792683616	-1.016913012690393	-0.4162976345610214	0.1624847661427679	-0.1014432785578189	-0.05666037703482985	-1.383298206436094	-1.3511277144112013	-0.4141419099571062	0.0	-0.19215209111779546	1.7388912558049925	-0.7353994239052675	0.0	1.8282619909060203	-1.2087495867830818	-0.3772336160690951	-0.4736668896436377	-0.3443104774965449	-0.7204899989920176	-0.46302904095800146	0.14209559019526635	-0.9699176920036529	-1.0837014790467898	1.1191478863819946	-0.2705707258645386	0.9313110941390559	-0.5917992887962082	-0.2877973997473761	-1.1834206040820476	-0.47388999891641925	0.7513283994459179	0.14583547706155278	-0.910064375643073	0.13347325161676768	1.5414680076976324	0.13754433459465895	0.7152524626097666	1.551555222694902	0.6498554797009349	-0.07863145278142715	0.0	0.1296417144393391	0.1658627822085646	1.0504745181373898	1.2641677546950705
-0.8580879507909551	-0.09651554402130903	0.2079459276609943	-1.0117319200173496	0.2660129925442012	-0.5176185249125932	-0.0033962080351303157	0.06586764963816356	-0.4317527115178622	0.2990446930015438	-1.1145752011215517	-1.1030061047383914	0.34720931224029195	0.0	0.3688220178464633	2.026560227317469	-0.4577392728130588	0.0	1.7039584364662215	-0.9750244339304325	-0.4403666553090022	-0.48044722450857047	0.20181877733889783	-0.7079903697175111	0.26192214098701694	1.0277110308623414	-0.8480923667231874	-0.5268613848907431	1.1042233355665798	-0.7938949329810199	0.9473188539521211	-0.7667535978333593	-0.28543806518459736	-1.135412785586607	-0.8865871324151342	1.1011989287172603	0.4228501217117194	-0.65032258199143	0.33030517668969045	1.84818026543357	-0.22653664720700903	0.15216868964651487	1.954962548902013	0.6006409293903285	0.23431861748180968	0.0	0.48184252696916496	0.45840028243200076	0.9117184408611404	0.684855664382535
-0.7833839655503138	-0.4174192490187081	-0.37942059429381686	-1.1994291659818985	0.37749706158016155	-0.11819859951922175	0.2105093910341285	-0.17825302516452016	-0.8002858265507162	0.45559206124910245	-0.6376716284468736	-0.9093912491632464	0.6388279625126113	0.0	0.47361658943110535	1.7317595251412516	-0.09532238952395544	0.0	0.8653379052371867	-0.7399074898347476	-0.6168956006716646	-0.33076011902635205	0.304855816021894	-0.6422566715063402	0.544133127006277	1.2568330088925659	-0.679031455895332	0.01731637352546894	0.4268166952597356	-1.1054039589362472	0.39171080305526984	-0.9740929591182458	-0.4545595688801411	-0.7114077351200286	-1.2450883653490787	0.8597010742371833	0.3517331575123036	-0.33710761958530217	0.26428381971386344	1.4963797545413846	-0.7183019454330536	-0.5686003027492332	1.5907454197362432	0.21815594580628644	0.36083819999173483	0.0	0.4213521867479552	0.323925399951663	0.30956420461585155	-0.24861775388795868
-0.78167813606811	-1.0305599944175734	-1.1347433511211231	-1.2634466998755611	0.0936977781570727	-0.17713471051785665	-0.003002203579796729	-0.6093198750826061	-1.1580663623566785	0.48198770717744904	-0.2999508156886439	-1.034421776820051	0.34295352245458016	0.0	-0.020249544167916772	0.8820441844330306	0.06221606023879609	0.0	-0.36176876640032213	-0.7371418058369911	-0.9687757305509639	-0.2605259569193087	-0.15992269633147918	-0.7113674682760621	0.36752540382964083	0.7322368793287167	-0.63609641645548	0.26107785802664224	-0.6443589436135105	-1.1873208332524108	-0.572591175156043	-1.2917427991020787	-0.9071949143758894	-0.2769824904193454	-1.4968567738469596	0.0505372015488249	-0.1812090487971585	-0.2432938205644649	-0.3422436849625154	0.5615270174570894	-1.3242170730376757	-1.2527090050062368	0.42146726931223133	-0.5084374565743396	0.31090171373058534	0.0	-0.18166904722813243	-0.35511506858215763	-0.6475015421261096	-1.245786871646092
-0.9038630846350648	-1.6597316362238506	-1.842980273382309	-1.312340301226919	-0.28205997148481415	-0.7759322861460108	-0.6062686720175531	-1.1607216048390796	-1.4846388228633096	0.5259435077218445	-0.3610779594550601	-1.5037818140196069	-0.28848897461292644	0.0	-0.8323873773254409	-0.20438190491891267	-0.16986124836288663	0.0	-1.423985015382784	-1.007895693976173	-1.4112472757919918	-0.5159830650597043	-0.8805756917342751	-1.0011193281788882	-0.017840013130900344	-0.13673969537748415	-0.8490601173640349	0.07596339449193013	-1.606359270128556	-1.1886241363916747	-1.4989539602725988	-1.6907806647274606	-1.557745389558745	-0.23053192427471703	-1.646438547321058	-0.9706163725989227	-0.9686532346126043	-0.5421361537816098	-1.3955255288563906	-0.5680974149131438	-1.9447760153867706	-1.7350596141246764	-1.047540813442226	-1.3839064387634092	0.21350117062160978	0.0	-1.1156139309334518	-1.3261510261860463	-1.5810701186822897	-1.9450071198891241
-1.1153455318015153	-1.9187793563942763	-2.2711157720140513	-1.4403158232394442	-0.3749241498225532	-1.6507055520015952	-1.3067718686419345	-1.6679333947977648	-1.7944432498209617	0.6716168229409004	-0.7918051045702181	-2.0856357539357866	-0.8211634466372958	0.0	-1.447682275314919	-1.06867694307723	-0.7351112043693264	0.0	-1.8630161040658613	-1.3850400508370715	-1.749850343941109	-1.1510733954658325	-1.317551357788945	-1.4293494366952137	-0.31187588532102495	-0.735405184797498	-1.3213991113867427	-0.41344159133037245	-2.0302631667378908	-1.3024052227755916	-1.919174747306913	-2.0261520485562703	-2.1505302480272466	-0.7210382723569964	-1.737521920691678	-1.7138068491877647	-1.5839417330124619	-1.1886692152808274	-2.432997906521125	-1.4141908276178836	-2.4257568510121033	-1.9397983652558162	-2.058389548479208	-2.090500253765276	0.22422592880615821	0.0	-1.9469544056886259	-2.1169647881736715	-2.0501046612431644	-2.112222287531463
-1.2815109309350512	-1.5751409247942223	-2.2993270745243466	-1.6448815906504641	-0.03210254691165685	-2.337925670722633	-1.7359434784783916	-1.9477648297218542	-2.0988643218647254	0.8552304795076096	-1.2670896470788624	-2.428684102211703	-0.9290268091729478	0.0	-1.4830444732122887	-1.3622964181853399	-1.3450818472285855	0.0	-1.5842908304022365	-1.621637626212767	-1.8055470162879368	-1.928221188155426	-1.0908066211730163	-1.7907252815906685	-0.3711571451500744	-0.6924193326205105	-1.904027051320467	-0.8872857418568735	-1.8155262667984566	-1.6023211722060275	-1.638036971474722	-2.1163724490782907	-2.4071091659693606	-1.5156461364941627	-1.7998875572057422	-1.8399055499045092	-1.663141671005008	-1.9112413567228885	-2.9053596284410865	-1.685453980935984	-2.635807019649254	-1.8826285277372765	-2.1043428990600477	-2.361331864316777	0.4144647629546155	0.0	-2.291175891604828	-2.3423063079008646	-1.8421181704272087	-1.7842282063885562
-1.2189543502556217	-0.7402531767760209	-1.9875874628871046	-1.8039305254668554	0.5478453115735892	-2.4487988782454915	-1.6781369055628466	-1.9034180540057821	-2.354238920054449	0.9008471534748077	-1.3783686288254056	-2.2665979843861783	-0.5930206829109638	0.0	-0.9684968241889935	-1.038815942157697	-1.6412531399230845	0.0	-0.8920284455500911	-1.5647124367260106	-1.5423636855987823	-2.4182446267515925	-0.26370647887848064	-1.8842920372336251	-0.26252038722020404	-0.1456465604638094	-2.3547569602019043	-1.0151930194463938	-1.2211455735088697	-1.9634667814374396	-0.8631786850133932	-1.8665168673881893	-2.193640176189669	-2.125690219088244	-1.8039510329618276	-1.3561344618537983	-1.1710699763696308	-2.3330806339525325	-2.5472021191118723	-1.4252841784622765	-2.5382299894554112	-1.629327046972734	-1.2853698461169074	-2.1320554219623395	0.7076400175384092	0.0	-2.0507901861236237	-1.953413916301216	-1.1384271732513553	-1.2539273019340182
-0.8030009762492778	0.15590024327511373	-1.5296148816746573	-1.7399927278318486	0.9555333315701591	-1.9033745929098338	-1.1971640756581163	-1.5846646969601075	-2.4459570396034347	0.6453128945786573	-0.926530354875376	-1.5695613192471523	-0.089025950167108	0.0	-0.331190719783306	-0.3622194368460707	-1.4166071749571578	0.0	-0.2714372604932747	-1.249023861509009	-1.1053238760522983	-2.2576641313328123	0.686623936153448	-1.6418846672073455	-0.15444076832983883	0.3738554359490003	-2.4603912493432425	-0.6560910729597732	-0.6634833403493201	-2.1365365509873544	-0.08181573504562546	-1.3522128377310367	-1.5964077836943942	-2.122218401955323	-1.6672304284353576	-0.6028202404642176	-0.44764105093711426	-2.1689863817300985	-1.5711336269102867	-0.9387554862282029	-2.2049718816996053	-1.2538336463434756	-0.24664291255829904	-1.5686984720681638	0.9003675114831097	0.0	-1.4583060698661736	-1.258584966975708	-0.4170668224416159	-0.8934396614343995
-0.07411009222475827	0.6054003315776852	-1.1253151309203453	-1.3401170645486	0.8806973232504264	-0.979018582450649	-0.5774123340097358	-1.1564853961050097	-2.2369142058412477	0.05841547366471259	-0.08613166927339785	-0.5650589102714988	0.20712809191403192	0.0	-0.08362024938754066	0.26844553467772037	-0.7577283312197721	0.0	-0.07216242840107041	-0.8503688032052007	-0.7357024371021667	-1.398776472513126	1.1942101567713064	-1.1743019890615367	-0.16100735615963999	0.3558553248680244	-2.150665370467882	0.05421675913996486	-0.4321827073679334	-1.9300756819210148	0.23551993822182762	-0.8005458437938668	-0.8608863215547018	-1.4321250813464854	-1.3198558784186558	-0.04355820505905331	0.019448570677888116	-1.3901565379775818	-0.5396028378880544	-0.5624779067569946	-1.7613983943502705	-0.8288315569707938	0.26919948192332177	-0.9529668516417331	0.7622208990039601	0.0	-0.8986603423816839	-0.7054479048427115	-0.14114973557767996	-0.9210439054703436
0.7331261576204811	0.3301910114762135	-0.8606258879290704	-0.6545869853346563	0.35638591062643193	-0.1438085330711168	-0.12369774608372915	-0.7908666705008965	-1.6592176557760983	-0.7237757094113368	0.6871606421631334	0.37366890903798905	0.058681402152370096	0.0	-0.4369194580234742	0.5553653397103876	-0.01076311001214523	0.0	-0.3085938803849667	-0.543142532687715	-0.6153368592455538	-0.17529052992417307	0.9897683290760881	-0.7044921188021918	-0.27036772635887646	-0.28570944214288607	-1.5292404802833253	0.7838878653752199	-0.523185224615615	-1.368275294161513	-0.08678257945308063	-0.46843812411672714	-0.24434516461234831	-0.4081466957879151	-0.7853940292850321	0.010071786356608528	-0.05381809284117394	-0.2575694013664491	0.0030494138317328297	-0.4458004304390583	-1.3024184006316577	-0.4414190377816654	-0.05993346712052021	-0.5052698861477861	0.16829997517495052	0.0	-0.6392180618399534	-0.5806969661379318	-0.4418890696637515	-1.2619159861570295
1.280565958340184	-0.5391650104947414	-0.6765543652543728	0.09834698632643883	-0.25455538728309	0.22086397001751715	0.03955727823730859	-0.5534784565922616	-0.7890414542550646	-1.464322894107441	0.9528915933131231	0.9077620774578031	-0.49580536576597495	0.0	-1.123263345823104	0.4440053450224218	0.4177698021998507	0.0	-0.7006229511288737	-0.3741011960200824	-0.7430793754846778	0.8765356354756775	0.26973823236271016	-0.428871176091253	-0.39706811203509945	-1.1256714801756387	-0.798036304363375	1.2000406302606907	-0.6918307972742211	-0.7004504175711437	-0.8399944280167783	-0.4885783344321485	0.1153822551930241	0.3845513826751213	-0.2097359123176208	-0.42535093159590914	-0.5267694817229374	0.8052524393394113	-0.11599116140217042	-0.49236177476521903	-0.8437206322837798	-0.19430142005506615	-0.9190556135013349	-0.2679830367486027	-0.8006483016493914	0.0	-0.6568411052269318	-0.833691836220048	-1.021036096896233	-1.595742983451739
1.3046668683425373	-1.5268723935880957	-0.44279313425625966	0.638205211323318	-0.5291538453382554	0.03806481990204406	0.031058654524760622	-0.3667142777543534	0.15239143903018657	-1.9331851235922421	0.5829548351027558	0.8918899636403388	-1.171917882954401	0.0	-1.5663495039073911	0.09342521819951007	0.3087281094212115	0.0	-0.9044384359505981	-0.24569025678820916	-0.9283910089735058	1.332379366113102	-0.4660377794285887	-0.39325351375678996	-0.48348259278421735	-1.5299949189334472	-0.12609625626013796	1.1511984510203461	-0.6659757707242402	-0.24271883526500918	-1.5710477924443926	-0.7799007249804033	0.2361429509197294	0.527627622324521	0.20090401295767474	-1.0258487236939253	-0.9176561113243986	1.4337891815600439	-0.6037034149059047	-0.4860831738142974	-0.3461582442117419	-0.1622808904500313	-1.595080239091735	-0.1253195115941606	-1.8477397304320688	0.0	-0.6785375765518192	-1.1354734834780225	-1.3491317999911632	-1.5623238697198674
0.782989447924458	-2.075249656658136	-0.07591810221529569	0.7809839153054601	-0.3096854191861481	-0.43521131314635875	0.09753475924365218	-0.0810273333819571	0.8832760217585236	-1.9861807274743142	-0.14994189086265194	0.4392845526449844	-1.592566992126289	0.0	-1.2874668625884715	-0.27706333454226595	-0.22514196280535934	0.0	-0.7558673884582987	-0.014945627886137024	-0.9109874051461415	1.1222918268856756	-0.7786219583432632	-0.46056881065808497	-0.5399376948424018	-1.129482990833575	0.4426871360198002	0.7263441058271202	-0.3511184441505192	-0.15856035015194625	-1.8475117110894483	-1.0834623644132528	0.2298141727399869	0.014719895919308784	0.3062297916805872	-1.355930962923307	-0.7490985696794533	1.5108913357661953	-0.9267232305132509	-0.2910781405576201	0.20624595817305896	-0.3217006348425443	-1.4950013007559881	0.06485062678231564	-2.5606474076567145	0.0	-0.3992164491723518	-1.118274764624713	-1.0278894090606845	-0.9922597836723599
-0.01979582491299241	-1.844484440336073	0.3860260826827189	0.5522220747545857	0.16648286896883618	-0.7758564317809229	0.40759168741297547	0.39127309347371536	1.1869111634498801	-1.585420027102764	-0.7565664426998295	-0.1357226168743368	-1.4668400142880995	0.0	-0.2597464842358559	-0.5384651297362245	-0.7901782593115751	0.0	-0.35730654587075594	0.3747296390990904	-0.5320526579592282	0.54023536044542	-0.5838368925038088	-0.3907326792713815	-0.5837066155377622	-0.11374071867662729	0.9749197987336826	0.17001269373164035	0.11835920351215455	-0.3379740515459306	-1.4803088236109143	-1.1070503736469017	0.20698277329539458	-0.7535310160784533	0.13969171225929375	-1.1199904849224678	0.08537551585053203	1.2101187346626705	-0.6926468336024004	0.030336999324662592	0.7400654640891203	-0.5154290063650487	-0.5686196128148389	0.3330056861173552	-2.5916633938198714	0.0	0.28266934156224227	-0.6230852652159384	-0.06790824762865691	-0.015470438468120636
-0.671462680308493	-0.8749133144595662	0.8028779288352987	0.17864429656024974	0.4423775690329522	-0.6495129674831359	0.9058802023886955	0.9764525409578261	1.0079701445937952	-0.7848544818104921	-0.8589674648981702	-0.47172138164634814	-0.7100305218763671	0.0	1.045316576177518	-0.6961934135730262	-0.9325220827850703	0.0	0.03225234559185887	0.8349769661569444	0.15279366950369624	0.022014888383728566	-0.16593686532048155	0.01471010201901376	-0.5462830829429917	0.8791068900204283	1.539871996725064	-0.2704691912944875	0.5012202104019157	-0.4705008138854302	-0.5874586664517791	-0.6931400196328859	0.22181232507366458	-1.23527280755103	-0.08553400058457193	-0.3272313516871483	1.2038642930766095	0.8692840331223515	0.08134578937544373	0.26491940295269933	1.1000628306614408	-0.5108907452085906	0.6614213112528846	0.5604786043191757	-1.8363367078907211	0.0	1.1774605129287823	0.20755294964894913	1.107822062327713	1.01547484105748
-0.8005549158705851	0.46413292897160435	1.0239377451604859	-0.04254257139333371	0.20045953028323038	0.002376953626018986	1.3353598774912796	1.454372732587745	0.46912412523877334	0.27941040802479	-0.4319181138662597	-0.3396876662691686	0.5280463263308722	0.0	1.9573491387202273	-0.8211153416664633	-0.40019136231474967	0.0	0.1994698897133182	1.1946876668351123	0.8926834439635014	-0.146361106340588	0.08185607253694245	0.7876224323330487	-0.2633493330632517	1.2061503632813477	2.099003203476541	-0.4566443526953811	0.6348192980652771	-0.2680014762020941	0.5038028544586493	0.0900961838215144	0.2830534398536749	-1.0893804338792366	-0.0932900943991458	0.7142271263686293	1.9682786340295615	0.774327141234733	0.993742607304881	0.21491597827952275	1.1386395237006914	-0.1439729721924445	1.4693961763329657	0.5697947767520516	-0.5142899744413134	0.0	1.9204538716962523	1.034978410233939	1.9319236031585685	1.7274279911736725
-0.30303253311476774	1.6827597597078257	0.9802318349090441	0.08087716014196991	-0.4640661067974863	0.9457985578744441	1.414302604623665	1.5909489928138265	-0.1920477795593837	1.3860835064691883	0.20689852447725046	0.24068090916471652	1.9158262527455607	0.0	2.0441453730817893	-0.9501481184873717	0.7057289774354621	0.0	0.11314930526131502	1.3354083433920225	1.3831666616841802	0.014140927044534788	-0.021433498998002166	1.7583584314858478	0.40495681114738186	0.6790106220341128	2.4920357290024393	-0.37056610943482776	0.5388193147286715	0.3199872096667747	1.4272805234231816	0.9867396205632067	0.3967581384921471	-0.3660996856327578	0.2813530466105119	1.5609910278718353	1.915056645787404	0.988276441167648	1.547314799805907	-0.14903500246097298	0.8288538621496104	0.5386736482128099	1.4187869709242593	0.2712187350167037	0.9071458914340487	0.0	2.2034796915340022	1.535798553656719	2.04362590601995	1.9185367308202874
0.5967380224294401	2.40151415285389	0.7143669357861466	0.523312560545425	-1.0730026615584425	1.8009394846052995	1.0421210866458153	1.3039901402786496	-0.7226597215464783	2.2475072291883436	0.6410677009308742	1.0122696731772671	3.0481293774969083	0.0	1.3810198720819944	-1.0500475453197358	1.9752824720636817	0.0	-0.09338353687456712	1.2928128809224995	1.443363524789637	0.2506033325059304	-0.31131583075608243	2.6277925385531193	1.402085553630793	-0.2954268212920602	2.5452909771540453	-0.05474572108687169	0.3694783190828663	1.056489988673882	1.9172797591040989	1.6927783251212833	0.5845117490092709	0.5659232876035921	0.973744963150227	1.8614225359622447	1.0820445377191796	1.3281241224925413	1.4885613244088303	-0.6624025556206073	0.3153541605636683	1.2538890955695734	0.6279660907103146	-0.2491697294094727	1.925169462569309	0.0	1.958492396417903	1.5708692317024788	1.486564297108946	1.6249378206743537
1.4684212251127553	2.4855062560284833	0.33996835686920307	1.0597486574029806	-1.0961439129499602	2.2520560271856604	0.38500252396821166	0.7451583690657959	-0.9384761066478874	2.588941941436248	0.6521126464119559	1.6210503643402943	3.583204732082532	0.0	0.469824295414274	-1.0686231733148244	2.898897365225097	0.0	-0.2542576271576974	1.2390060598444934	1.1195361481000428	0.30975635863293793	-0.43001278822324907	3.1044468835986088	2.4042320180993397	-0.9992131128378238	2.2246474771985465	0.43970850382147775	0.2785109430354877	1.5750203637402056	1.8683263454491172	2.0114726713600226	0.8532725550086443	1.283411519953173	1.7117913569668526	1.526365120877855	-0.006704757210001784	1.4954565983025265	0.9606096205177527	-1.0793765789174998	-0.1457096303588441	1.625097585048057	-0.35746614261323995	-0.7690154241184416	2.2454485732564864	0.0	1.3735335074165225	1.2162819461642285	0.6356234684050286	1.0434508606707673
1.9082968888882261	2.0431481643183758	-0.023428614382481013	1.402073848133709	-0.3542807780935891	2.1969090430917824	-0.2236692558534324	0.2299629210478076	-0.764181182273777	2.2779857072541474	0.3573850854555619	1.81317964151682	3.373323646621176	0.0	-0.12370252046496052	-1.01222568849866	3.120577339615557	0.0	-0.29548992584205086	1.349047570671583	0.6523349883406803	0.14068377460221443	-0.1384520272239699	3.0344340808382757	2.949673337792247	-0.9125453133944366	1.7050909494233166	1.0418348745442279	0.2989347107234059	1.6365002524653096	1.3313887849985049	1.9362240734961274	1.1477402080603818	1.568943956452938	2.1727492594448026	0.7608858094808714	-0.6970548029293754	1.269926492881763	0.3751763074116977	-1.2304957583654377	-0.3284371935949003	1.4257135310627413	-0.963012922198099	-1.0672916647629052	1.922080716033854	0.0	0.7461975788493033	0.6702843225502826	-0.07283849038768689	0.38972690919641517
1.7451772926795253	1.3316785736252252	-0.2852479602205929	1.3689408339345948	0.8012462226347207	1.7645717599683817	-0.5010133749169443	0.04994073036759431	-0.23401332241456077	1.4300020060835223	0.10089709943063412	1.5750330573519609	2.536484965128541	0.0	-0.14891608150156516	-0.9625476100006497	2.598833052753663	0.0	-0.2538657015936718	1.6458232532849937	0.32973866155030584	-0.08263750821924745	0.46017215220746865	2.4629165746378257	2.714876108298757	-0.08568425626706315	1.279938655216067	1.6081952143305414	0.34626970286739006	1.3015737644897782	0.48659346755516075	1.6242737254780861	1.34298250590322	1.4976202934873724	2.177422632661132	-0.050631039187073255	-0.6555691058570177	0.641955226690922	0.11095769836880111	-1.10688865508806	-0.16773304978696044	0.7621971395035605	-0.9526020505289606	-1.0551678790209849	1.3073878300043134	0.0	0.2917266574036264	0.12952521292965147	-0.4075210867384845	-0.19869306942510626
1.1065650328144876	0.6411402343612803	-0.3734681345280637	0.9887101188451627	1.6792214822859428	1.215389781076885	-0.3975674515363709	0.2866177236557198	0.5287155492036559	0.3981167625488033	0.18940082698002306	1.128246670935042	1.4179883920913807	0.0	0.2009472826564478	-1.0023547546242273	1.6015547021725791	0.0	-0.19336672440604333	1.9426062453937896	0.31764009178997055	-0.12269210029153381	0.9645164756205049	1.606050705305912	1.751020907607205	0.890701903434884	1.155840414344775	1.9085828882177462	0.32161501919935626	0.8926563492027731	-0.3914322321862152	1.2925010654910463	1.307284683711527	1.3194082787804637	1.796463594531141	-0.540063765608129	-0.09556421923807004	-0.18956690298688883	0.26083502479267767	-0.8198219111450172	0.21340689129189397	0.051742939710747705	-0.5164661377284491	-0.8022588068623858	0.8348928864222911	0.0	0.04272823498314528	-0.27586613429619006	-0.43006688389632064	-0.6590038344514171
0.3231558485532608	0.20459670138714287	-0.21393106900871053	0.4805464009372068	1.695479185963188	0.7980894400208068	-0.11548636351108602	0.7533917969961201	1.3427539676138753	-0.38383472471630486	0.6710902567496145	0.7784060419706923	0.4341764308427069	0.0	0.4864442916403964	-1.109444633903534	0.5563864727264474	0.0	-0.11125279201139025	1.9407254672314747	0.5720120441928569	0.11638920383404475	0.9608303873759009	0.7559366112595377	0.4956848537186405	1.2953905859786758	1.282267876797847	1.7117680018246395	0.2196451256740387	0.770523669140881	-0.9926110937447981	1.1062944351511395	1.003360071989253	1.252493139160534	1.3001840588028006	-0.5289542296963854	0.3859924956288657	-0.9363634826696291	0.6019268964024964	-0.4851836014759115	0.6025290432467464	-0.2211157896556594	-0.057986546260814696	-0.44436653999565223	0.7628381703244739	0.0	-0.10280706532877769	-0.469509382972336	-0.37285644876418816	-0.9341149642846326
-0.25503807045942983	0.142705671557652	0.2524650263416086	0.13272757776387076	0.7752885274680965	0.6446881937139755	0.05099728822738905	1.1102388065332702	2.0137790158774487	-0.633010064942307	1.3116489793937198	0.7124299361052181	-0.13546167790627633	0.0	0.383832642392925	-1.120905631583584	-0.15164610094489814	0.0	0.07131361681345955	1.431313619644082	0.8839460441138363	0.5081776679796686	0.3396425102580263	0.1658399723922669	-0.4759940519729966	0.7782782395435263	1.3596427263120279	0.9456108340867037	0.14585450437372918	1.0840045625204722	-1.0713433115726338	1.1224532599651846	0.5518066690824247	1.3482259109903956	0.9866314718812332	-0.09331501615473138	0.25004034846538736	-1.368888196525981	0.7940719692618698	-0.1358746225725755	0.8541091326291953	0.17558122910588847	0.12451225349676788	-0.05409327579515511	1.0343538970197437	0.0	-0.2435275005293592	-0.3906900478868778	-0.42473285103430625	-0.9258595454590908
-0.41945752198023784	0.4340279670535887	1.0049195261165211	0.1522248882103411	-0.5679578212360605	0.7431349819725674	-0.06216416716979126	1.0804349583616484	2.3947256866095326	-0.380909784848351	1.7710573240768839	0.879340609254428	-0.2885894030949683	0.0	-0.063114221438725	-0.8229010178037344	-0.3330530262279864	0.0	0.42128353502830285	0.4701729646858513	1.0249524588096373	0.8097599276704462	-0.5931414604767962	-0.03775252869567749	-0.8037517362757893	-0.3940945907441245	1.0483680730694576	-0.18085504812517003	0.22801721197558036	1.6704780473766263	-0.5632813081687431	1.301299410575371	0.19466341920912478	1.5100840835287122	1.0016402424685067	0.5059988822683854	-0.5750403656939456	-1.4036048173834432	0.6497137413831868	0.26831334364091436	0.9898827729695043	1.0428188198093922	0.016828035806210777	0.41369776500009897	1.3392379538641968	0.0	-0.36751944261785296	0.0038522658012980103	-0.590308374368846	-0.5334915096071807
-0.16432793411486984	0.9150139841181938	1.8784604612404054	0.5659197585926184	-1.5404126809818275	0.9767705480285059	-0.36569809723650476	0.6281013323758053	2.444415592015439	0.04889949614079044	1.8408022996207811	1.0376904376033462	-0.2742836306572628	0.0	-0.48389253535905674	-0.11757028254088618	-0.03842381041630291	0.0	0.8892363360180461	-0.5991828197154662	0.8972981381247735	0.8623066446049755	-1.2978054799826964	0.11211666394526609	-0.5539353184210363	-1.5127070911512035	0.24482455164761577	-1.2124773944616918	0.4973493784321625	2.175379423318252	0.34813074087378776	1.5577292622283945	0.1644368404338152	1.619402524150914	1.2655623733527908	0.980086211011412	-1.6080091343040648	-1.0971983155038247	0.27601232786856095	0.7518921497438293	1.165883280117162	1.8528854154227057	-0.17634473526368322	1.0501473773648824	1.3336985467431035	0.0	-0.3627496235254534	0.6841175110802268	-0.7119224647664713	0.24066081312708248
0.3544885987111063	1.328712880977788	2.5727322657449077	1.2158089126357123	-1.5638925787832387	1.1921643813368676	-0.5850488623772544	-0.019662830754885344	2.2499609426958633	0.2495487252900046	1.568628185526995	0.9391729272547158	-0.4024128715175271	0.0	-0.4751170443130483	0.8574522081183833	0.5024140948759693	0.0	1.2922226384057272	-1.3073584453519516	0.5922304495314105	0.7180011688963467	-1.3509016942108025	0.4507885405478062	-0.13870309907459258	-1.8917154769206095	-0.7804556128694622	-1.6640955126193364	0.8405927614900689	2.301284799445746	1.2801659626072204	1.806486993115039	0.5364322334008034	1.644720358888971	1.545974078024588	1.162867592555603	-2.1211830219431413	-0.5828423864573479	-0.008759831304570967	1.2428965039387392	1.525606136961373	2.083274261811171	-0.24611187339846413	1.8493318222363102	0.8728619595486333	0.0	-0.13235103900961115	1.4889635097347906	-0.6134543528652266	1.2072974707724629
0.910504002590582	1.4288820330052436	2.767248344200956	1.8379394158029965	-0.637424232059654	1.2610156095088974	-0.4733495647433322	-0.5181623419058654	1.9859546282008171	-0.0026959321678451486	1.1924691720719167	0.5196877033089219	-0.8071808465765011	0.0	0.07785794570021924	1.762428580717788	0.9996629414746562	0.0	1.4181006013124495	-1.3193615229719928	0.31932206535663515	0.5868785206032603	-0.7217649165767127	0.7568027343805285	-0.0009154986434901212	-1.3050284612823626	-1.507546355120969	-1.3054387166804782	1.0659593742468045	2.006677162761176	1.8179347551989324	1.9775899615548536	1.1637250986640202	1.6438886069917589	1.6181860868389448	1.0713164302069544	-1.6339079396543585	-0.009570907344440716	0.0827840247443779	1.5801081594300688	2.0470543949832645	1.5647042198904464	-0.148616915088929	2.6171000900941417	0.10546541186252821	0.0	0.28460839743430844	2.1390504312145797	-0.2437958849227642	2.017685454527428
1.2898164423825091	1.1054026486117867	2.2963362451606004	2.1788416727215405	0.6662499061641833	1.121386575924839	-0.015075916766317699	-0.6187501835601038	1.8198622341983717	-0.600871017954358	0.9485285724947836	-0.04064009389995049	-1.3312696655272782	0.0	0.8917729670810258	2.2398936624928214	1.2238998928528118	0.0	1.18032070323661	-0.6379028799626427	0.2550105014179796	0.6472947882611119	0.21007680276623983	0.8462188942786034	-0.2944658868477574	-0.10810223165564534	-1.4955472197821718	-0.32871265942273814	1.0334035192111508	1.5159395473027424	1.7212381134500556	2.0112772888812387	1.7448894899352827	1.6725722772923075	1.4030427993396595	0.8494069985860749	-0.25804165270910645	0.48226100094863583	0.5839683453176123	1.613244216508318	2.504910641672142	0.602250784403464	-0.0005383887817653071	3.0274233882787565	-0.624993599897536	0.0	0.6931571177269257	2.347676282392283	0.2823580737133995	2.317364515463517
1.3431579828364228	0.46089906045688417	1.2761829657334665	2.0969976082568613	1.5581787608930755	0.7968543972651109	0.532464756359001	-0.3098513754158097	1.8146772250080487	-1.180209311527416	0.9026030688496599	-0.43590442113045075	-1.6256116262833158	0.0	1.467935915297869	2.1316628147048093	1.0852562606837466	0.0	0.7002809477843106	0.378000072041787	0.4131455187221268	0.8796362543012981	0.8993062833375607	0.651276094728762	-0.7915492633236569	1.0151333618285465	-0.6973390965192019	0.7316579445935818	0.7490116924131562	1.1423893457473395	1.0514050614780432	1.8590293655952848	1.9873641753025102	1.6969553845894765	0.9966534543240639	0.6442939745581919	1.3391335830612436	0.7655005427609346	1.2280273996467332	1.3205612762162438	2.5925473043809766	-0.22321270032278903	0.06581249571058823	2.813074455040654	-0.9988547106151385	0.0	0.8522495143030752	1.9780242652534898	0.7579976659329628	1.943811243261777
1.0171693964252206	-0.22329552120517182	0.08745257048364065	1.6130290321256324	1.5093489590454097	0.3916062029246602	0.7998579057836543	0.20020524514429847	1.8921061472241965	-1.3635782164863357	0.9227101051601175	-0.4492129204204211	-1.4081570214657224	0.0	1.4318446359094286	1.5763567430111316	0.6520557242166544	0.0	0.24263115303660265	1.1979686812613397	0.6280560305025181	1.0682463148069867	0.969749250341726	0.24966439935217646	-1.076918938238224	1.489777591875903	0.46644428988255876	1.2988913479754904	0.3539654183167138	1.06030989516522	0.1368409768728221	1.5054665166429415	1.7655882422572795	1.6013951625017717	0.5862044622208096	0.5045180402830732	2.331068410040918	0.7487830749652182	1.6102289578400957	0.8483804298046307	2.132379071248453	-0.44432047948020914	0.039465050233782654	1.9669441902723368	-0.9100319046900192	0.0	0.6413118432819443	1.1462995225924804	1.0011908583606444	1.04020858915619
0.3775390281403894	-0.6327213329625015	-0.7986337472357913	0.8954988514301148	0.5485141100013381	0.055395506703631574	0.5627974268783981	0.6333696308463019	1.8858406160583279	-1.012687298695811	0.7980262542126212	-0.10848558633709617	-0.6999945177870628	0.0	0.7860550168272848	0.9150468179072249	0.1089501787610352	0.0	0.041889974283790724	1.4049609966320282	0.6667978232208773	0.9800170722581959	0.422574149170016	-0.1736578360821277	-0.8741069295874806	1.1772796917511257	1.3443334217679364	1.0909254427996595	0.022751238298363292	1.1921553888188139	-0.6063082093584381	0.9978862923744148	1.1775828653707483	1.2920897974553676	0.3210702491521095	0.3695422504230527	2.2273140749541507	0.4292875060882675	1.4466591385432928	0.4340160542840794	1.2298344090990365	-0.020402868608035685	0.034310294189706096	0.8039122533948984	-0.5076525611081427	0.0	0.161264540130898	0.19188322425511564	0.9330823365801274	0.0009167288999516075
-0.3878711305934753	-0.6006482266347783	-1.0599082817843095	0.18992102990702087	-0.7853817323253136	-0.08058776667982186	-0.0844878777978773	0.8131380976044306	1.6538635323237658	-0.31565131935144325	0.40422931002568646	0.3321294591553996	0.14233407243954732	0.0	-0.09809012532481895	0.4690842828660133	-0.32948536892547914	0.0	0.14638794918926842	0.9154859118093457	0.3985175227873517	0.5784076429524431	-0.3977737744348825	-0.4207348879008187	-0.2537482584097603	0.39787300512066015	1.4540465882009261	0.27622042524644147	-0.14699788547542686	1.2850206133389288	-0.8913023510849242	0.45219422338545945	0.471982247061229	0.8048956971866936	0.2285920172178894	0.15026823960048938	1.1517172133988953	-0.06128167016630882	0.757420754452214	0.26206493450204565	0.2523686822152951	0.6435550607659252	0.16367593955956533	-0.18229128846421133	-0.07850467105071349	0.0	-0.3106678729311129	-0.4836289209304023	0.5849197802440151	-0.729904153794924
-1.0151244602037293	-0.21216583296919123	-0.6888293506601557	-0.28406712547412827	-1.7802808174232367	0.024433225748477363	-0.7676168272022195	0.7417395423399996	1.174806806685175	0.3427470334553142	-0.20625625280930304	0.5736551926677337	0.6415926679164788	0.0	-0.7339143044375798	0.34517381543741715	-0.5182642083395678	0.0	0.39592771248184117	0.009759916077602397	-0.09533339736252164	0.09186881975923061	-1.0304293614299498	-0.3879639570196632	0.4290351281797293	-0.3288984348985732	0.7765963758740703	-0.6547171425908322	-0.17292212358133838	1.1086234007776379	-0.6886114639779314	0.014075013895846023	-0.09965793259133343	0.31192327889280935	0.2216866272907098	-0.16959451091685376	-0.2601023828855803	-0.4768830335611983	-0.14216547351241562	0.3542845310947046	-0.37166201338755234	0.9848406881614356	0.4085637369430554	-0.5926479320787776	0.13410998925305537	0.0	-0.49044245391106844	-0.6220839883008683	0.06263556518429707	-0.8893102033622786
-1.269532304461605	0.24109858125756375	0.013825910932929666	-0.4282137984550834	-1.9546782278499208	0.28042594736899973	-1.0651529974511096	0.5455895597187725	0.5613946583011938	0.6312497145600054	-0.8428557051096006	0.4838850740399907	0.5227431367510934	0.0	-0.8330676681135892	0.39951473372481366	-0.4521802096024867	0.0	0.5479692889336089	-0.8404965630440434	-0.5528704898671802	-0.1363811941481992	-1.15773385565579	-0.12905544411924902	0.8094781410418956	-0.6248515947146744	-0.25620007405783535	-1.2140997559394733	-0.1403223468051961	0.6222224670350619	-0.20073252150847815	-0.21292035367532833	-0.40994454493153293	0.003148874176251928	0.17753479090927463	-0.49878691602690045	-1.257753862411266	-0.5682389889152551	-0.8312061347679778	0.5671990025587982	-0.4140889742334473	0.673591510322033	0.6057816792945717	-0.35579503573497917	0.04936341308680281	0.0	-0.2698485156176879	-0.24208554397741358	-0.4871757363879709	-0.5195236789268127
-1.0706360036828386	0.43380612762621956	0.6094643607707129	-0.3100549127767975	-1.2912896529316125	0.4916263292480948	-0.7823849687705005	0.3487553735944518	-0.018247723469592136	0.4685107476529186	-1.3011434385736078	0.1827192013014764	-0.08639544194624557	0.0	-0.46540057427155684	0.37371618946397406	-0.26910915361983806	0.0	0.4532293346986435	-1.240648878527033	-0.6955302022326204	0.0845878850719113	-0.7457727239654203	0.1665678652437677	0.7799347027319401	-0.4501675517830531	-1.067770726564715	-1.217539735504678	-0.12480392458973721	-0.009689796984152793	0.27966398603617054	-0.23023417443123406	-0.4920015831825176	-0.07017687923039719	0.023073483844821163	-0.7062341967230225	-1.4042489453703821	-0.23667886197016283	-1.030622646765929	0.6916657637262218	0.0019606828680280323	-0.16977100380227425	0.5719828081792276	0.232117353879949	-0.2585040892623412	0.0	0.21032572576635694	0.37449617130242774	-0.8988810370873707	0.08242454450331303
-0.5588090297957455	0.19979950651465264	0.7510703470036864	-0.12768208082384408	-0.1925430915537793	0.4475230567819056	-0.08010661443513896	0.1792477915755241	-0.4540853222543384	0.03963572533383967	-1.4776934673351683	-0.06190010186540112	-0.731740297189024	0.0	0.027121501768773912	0.09161185516302887	-0.1769168824810612	0.0	0.1459312255703466	-1.0799952621017592	-0.4206874378913181	0.6147474310756812	-0.01418094541335266	0.27475408389797557	0.5413916219815422	-0.057618743874144	-1.3173689601671206	-0.8615932136152881	-0.15680422118494694	-0.5531852716069727	0.5265608687304575	-0.15329189147281044	-0.4816860444239297	-0.058585591704503934	-0.22976592093650675	-0.7421251625468986	-0.7765392048590928	0.3708452055399269	-0.7575926697406906	0.5782375303153027	0.46674853066813604	-1.0792396790191567	0.25553206184089833	0.689131154357282	-0.6582921855851716	0.0	0.6452656918075269	0.8316228193377938	-1.0224509761057854	0.5468783133614951
-0.040725939029052444	-0.3774320968289556	0.34040075824323884	-0.10350579200816645	0.7777892238406867	0.03665528124057133	0.6297916966058746	-0.023954623799219	-0.7596316919085705	-0.35950850920547206	-1.4039004794831391	-0.04856734638322224	-0.9456336741305669	0.0	0.27960207388877	-0.42873391256406007	-0.33677770650037153	0.0	-0.21483233130814802	-0.562024745946386	0.10808224049085056	1.043212398832709	0.7082219370938457	0.06295414747289192	0.407397741320017	0.22388381575773023	-1.0883938541204758	-0.5393147742615072	-0.24960400050968332	-0.8791574548043519	0.4613166397262951	-0.15249837408430336	-0.5201674156879864	-0.21673618455849583	-0.5113808671956115	-0.7101650832008859	0.15393880525147632	0.9096938707311153	-0.3017937294293227	0.20389450355175046	0.5317322065064061	-1.5854340525992114	-0.21912830659060809	0.6347023868060104	-1.0549655439571286	0.0	0.7514646658661108	0.819094779294745	-0.7906152161661583	0.6273363329345497
0.17639779763240124	-1.030509647168754	-0.46080793433543615	-0.3587430010241003	1.195424679400392	-0.6820118541660113	0.9507648449950864	-0.32089510706582325	-1.0424054376196283	-0.524175813908046	-1.1964325537550995	0.19539317703706727	-0.5780935488183143	0.0	0.13311036234268173	-1.0169454601034185	-0.7670541208327624	0.0	-0.4951511317338281	-0.05280558787419389	0.5437516961459784	0.9604956655319569	1.140616870732058	-0.43246465260180833	0.5250118163056626	0.2082993773826848	-0.763460137183332	-0.5386043413501729	-0.444721587168879	-1.0412705864062215	0.13556387988415705	-0.3566189800460282	-0.6827790595136922	-0.7058195040373539	-0.7521837455251374	-0.8144172620132397	0.8478581358328074	1.0242121165003697	-0.047546609554831955	-0.3493827742826708	-0.013044126910613189	-1.5407891200038906	-0.6553828038380202	0.0010092493325672268	-1.4045040790003416	0.0	0.4303566027075628	0.25909421395607835	-0.2898982632916801	0.2970645329065224
-0.03148593680938283	-1.4789378525863135	-1.345131017957261	-0.84076814378045	0.9561361361554872	-1.4959775722747608	0.7491685353226907	-0.6812499283592001	-1.4035122881573536	-0.44426524267535883	-0.97775406222758	0.4287534539699004	0.09396560773221158	0.0	-0.30295033935085086	-1.491629670591995	-1.327094079320874	0.0	-0.6970606299176679	0.15019365673303123	0.5687487373468008	0.2513060138853766	1.1476420386835626	-1.0266774264179708	0.7408648700057621	-0.063372190523751	-0.696495186234504	-0.8432069240837191	-0.8068874339245594	-1.2045583146359942	-0.3360763938542333	-0.7762102357701123	-0.965567221009608	-1.445797335968391	-0.925407683413353	-1.1975234242089183	1.0095276504946171	0.5677798719606435	-0.25049189443364506	-0.9642876825089468	-1.0069603889120111	-1.1912044509268678	-0.9437129975173433	-0.9561137705368696	-1.6573247984609225	0.0	-0.1912897359226473	-0.6671515433069277	0.23364413054472946	-0.2902926866770834
-0.5254638170822238	-1.586696345133191	-2.0135511890728344	-1.3521155031172143	0.2689710417506274	-2.138131246796315	0.21846544249734054	-0.9750553779529721	-1.8432858708282984	-0.25282140166498107	-0.8240909375194094	0.3800264722031967	0.5654472223993599	0.0	-0.7679029774733649	-1.7749065644090851	-1.7953603347523093	0.0	-0.9336203058363516	-0.014281935639931052	0.10378974765261283	-0.8075033313273238	0.7625817977684862	-1.4940504049404468	0.7216531571279143	-0.3964805087391255	-0.9368798172283888	-1.171187262333679	-1.3484560237162582	-1.489539974724557	-0.8283185558168028	-1.2948281648759348	-1.3141141850358748	-2.140704871462671	-1.0509467287414636	-1.7819655550079516	0.7038168067906246	-0.2869137125804767	-0.8927298520483459	-1.5387698907805	-2.013972875993816	-0.949479801177933	-1.129774258655169	-1.834776858577925	-1.7053329621874047	0.0	-0.8584388663928724	-1.613182792148322	0.4825264262841759	-0.9238381842840945
-0.9912770326565075	-1.4061439867465668	-2.2844734984497714	-1.6696234421781686	-0.4954771760646221	-2.41085490313714	-0.27437617439158746	-1.055090576087562	-2.2444616351843463	-0.08407677930764539	-0.7593918881037949	-0.0361151552236039	0.47152662047508337	0.0	-1.0357750785536102	-1.889335519280247	-1.9965960561017244	0.0	-1.2870337871605053	-0.3625420220266639	-0.6263914542188727	-1.7194253764823517	0.15774457554875024	-1.696459866873653	0.2331660720545276	-0.5904347738587444	-1.2118697197634654	-1.206778356864933	-1.9405891603080836	-1.8589111184308222	-1.2165749400677777	-1.7342074620407806	-1.6568702365572083	-2.4717579205792335	-1.1686283763746474	-2.2465538144975232	0.24465834256209132	-1.1292131755683312	-1.6877180120704087	-1.9830302683601202	-2.5808189831782253	-1.0489683753401269	-1.3228182070580183	-2.3223097525646015	-1.4062966035252635	0.0	-1.345821765627644	-2.227093307703696	0.29429999579685584	-1.44836708751185
-1.1451052534286184	-1.0947605533761389	-2.124543479004863	-1.6815254627870857	-0.9986725733294762	-2.2645759840444812	-0.4440277530039831	-0.8666079602553292	-2.4452294571311244	0.03363274513514418	-0.7735632845179379	-0.6322984153272885	-0.14114176275801016	0.0	-1.0329342246583573	-1.8559329387656138	-1.8986028764801222	0.0	-1.6716571636253958	-0.6081177644346292	-1.2197363832951889	-2.0877137453287427	-0.4172759601035208	-1.651438849087048	-0.6458852916305734	-0.5498414240943226	-1.1702654234715348	-0.8424457588722892	-2.3049658527921886	-2.1351900809010607	-1.3746735711127052	-1.9538588915537727	-1.9189271241419152	-2.3200598079370818	-1.3067563758524403	-2.189467949433848	-0.03726076317264367	-1.5409389075221993	-2.22328796760304	-2.188345661189862	-2.4927881985913762	-1.3446588981933034	-1.5225727781098877	-2.3355215620498715	-0.6891334884146771	0.0	-1.5684628304726895	-2.3017447400858604	-0.21407069231356962	-1.8006654270409705
-0.9205500739753963	-0.7820850873150792	-1.622533554659863	-1.4529055489634137	-1.0724225630490178	-1.7927823532747333	-0.2622785901037173	-0.4969869401231499	-2.347341722706246	0.16679344081457445	-0.8353717447686249	-1.0597700380054333	-0.8419517113993666	0.0	-0.8255285883928333	-1.6028532481586957	-1.6171747750094227	0.0	-1.8296865076282007	-0.5542754014958329	-1.3384764276406187	-1.8514888115304926	-0.7214671666424762	-1.4986377539333087	-1.547979838233677	-0.30068038233978656	-0.6883722809838977	-0.2499298064961485	-2.1337285497835663	-2.1325431735057627	-1.202513088623037	-1.9254771522901768	-2.022538726998627	-1.8497723861917332	-1.4655365971173946	-1.3953186398928166	0.010387354685342	-1.3317513680267836	-2.1642043895655245	-2.0252095197022695	-1.870409384676501	-1.417582202706792	-1.5301480536787997	-1.9959622403652792	0.336713025304858	0.0	-1.580592163327734	-1.853419126382876	-0.6699195305470229	-1.9706221781385995
-0.505642624613923	-0.492371339875774	-0.9449984103754978	-1.1738133141198266	-0.7536480240997612	-1.1609846328846791	0.0625079888048534	-0.12496763409740178	-1.9803304075185657	0.36976119221704695	-0.8934232380173053	-1.0406265895062656	-1.1276907974156274	0.0	-0.521611771446556	-0.9890435546639829	-1.3286697355928634	0.0	-1.487206187787855	-0.21171497112033766	-0.9100572404253855	-1.2755190246607893	-0.6187514371549828	-1.3911882983585482	-2.0630504978785873	0.06866260655533954	0.007003040708302642	0.2642451206445497	-1.284218841260543	-1.7984732539062798	-0.6911324297566793	-1.7401709883825298	-1.8972838975296387	-1.3836964668075238	-1.6175079069348972	-0.031685356899784155	0.30762295937027456	-0.6300484714895601	-1.4142545938103317	-1.4029120550548757	-1.0600628965153316	-0.9098271189894965	-1.0532610471492379	-1.490805552802969	1.3666270963562273	0.0	-1.4829143775553468	-1.1014307417796108	-0.661627216458739	-1.9433506258139917
-0.201005112549475	-0.17595564387595097	-0.2921301205347567	-1.0239475137159113	-0.22295705708001917	-0.5251768355834775	0.2730517746191928	0.09228433161163013	-1.4787237782853173	0.5860929619933049	-0.8823284454672641	-0.5565613992577209	-0.7927091422261895	0.0	-0.18581173876202475	0.05277816042232001	-1.1523160602626408	0.0	-0.568236908390734	0.22782169243702757	-0.15749562033028644	-0.7192016330280272	-0.14677876814488502	-1.3889963885468553	-2.0157624524192754	0.4783551428200278	0.49950837056507713	0.4984300105841813	0.08199323790489572	-1.2578104037504807	0.021824578216080477	-1.5486796622846026	-1.5109845000999313	-1.162227452826879	-1.7167766462273577	1.3755513260843168	0.6297885548406016	0.22255202690615683	-0.16464228622225294	-0.36080861355650606	-0.4055819954293046	0.15870846108688078	0.04636987625492668	-0.9399563133993889	2.0201555223075283	0.0	-1.3202039469436964	-0.3614221680916523	-0.026885774239394585	-1.682136357508115
-0.19884072966298658	0.18803499913629407	0.15331708144711978	-1.0481555684991275	0.3081375386996331	0.010045961970270708	0.26963537740874227	0.10907576557513318	-0.9952195908929138	0.655087158687324	-0.7486498326735574	0.13708224729249127	-0.08527972589635384	0.0	0.16889748538600974	1.3634686984600977	-1.0837813218677317	0.0	0.6931532510487075	0.5339828409026968	0.5566606077141368	-0.37386723033155694	0.4915875847224281	-1.4279402830539754	-1.5601878029087	0.889855101539949	0.5057909965789371	0.5022803730152611	1.5304179884517244	-0.730761900960024	0.6720472200413624	-1.4734981976629389	-0.9050696997720875	-1.1701977877146092	-1.7122333544384603	2.2034703891991914	0.7578290802944824	0.8930037311407575	1.1880955162532347	0.8828064401499998	-0.056627073757487136	1.3336850763815866	1.5536670421200323	-0.3642763912733969	2.0348150626477515	0.0	-1.0491530081991955	0.10062054422825649	0.9886687735129941	-1.1680794403527581
-0.4425747348675611	0.512973376314857	0.29019249232575606	-1.1322992662261906	0.7034880662744138	0.38454555317841144	0.17943422131041414	-0.005658188183530353	-0.6171559711741392	0.4312153820325346	-0.48535402217988804	0.6769500717106722	0.4693541271773117	0.0	0.5278152295565736	2.5367273789007974	-1.0228148031115256	0.0	1.8393107832058577	0.5939879533900251	0.9637677675603055	-0.17032385568212566	1.0328490138405193	-1.383605786458531	-1.0258047172620746	1.2943645322693398	0.10756032744360726	0.5190709752319861	2.5612264831829883	-0.3929008042531097	0.9862614865003373	-1.5439555654798338	-0.20240489518934257	-1.1676940251171397	-1.5672894947932237	2.085043945451247	0.5979069220714053	1.2414855773464777	2.2125707878027665	1.9832090735362677	0.06885232253017302	1.9861412200062987	2.9312341311042553	0.2431476501933606	1.4126084028945771	0.0	-0.5964805010618122	0.18822486630669774	1.8397973477512741	-0.45916915149487575
-0.6707533664763345	0.6267618909134176	0.15463206211732705	-1.0985053372523743	0.9530815628742756	0.5591355518289676	0.24006980022695343	-0.14445636592043032	-0.34357937624495893	-0.07448662916851354	-0.14333197835009576	0.8176938720016995	0.4549617265204781	0.0	0.8292851642123349	3.0878729554046704	-0.8685276882502512	0.0	2.430816787856658	0.47682078943786876	1.0416140085026075	0.08642607984378446	1.30670199022177	-1.1794509772314135	-0.6473332302034539	1.6843016650540565	-0.29362804708638274	0.7733125241835642	2.8725436861662894	-0.2824871740883367	0.8418204708436248	-1.6866965808767687	0.4311352938026278	-0.9035481373765009	-1.2863109742703156	1.134838135187922	0.217375480267734	1.3515430596103963	2.6224225398463474	2.613740761290161	0.1639942748121873	1.7167748423096363	3.6011936657414565	0.8248455003318602	0.42171295896765776	0.0	0.043567574716913166	0.01009786187003098	2.014998965961468	0.2888512360604378
-0.614052898361985	0.3909484481734277	-0.07695436692146389	-0.8509628329049321	1.1465325126814878	0.5154703344260794	0.5903620970609638	-0.2470541977868363	-0.1273605127268495	-0.6498857683524067	0.2001788221051177	0.5657370651293618	-0.12065980407226948	0.0	0.9822938198707075	2.727700619742107	-0.6070647517248521	0.0	2.287865233431679	0.3669490548314853	0.9881099653053589	0.48396395478304816	1.341102569718581	-0.856785799176003	-0.40074418711256266	2.035447352922141	-0.2739213226019325	1.2719087056250638	2.510276807027216	-0.31414156625717177	0.3620822810615774	-1.7699393374925547	0.8564426091334172	-0.34428463023484956	-0.9344407130675265	-0.10183478431784017	-0.2010586641154201	1.404390557019564	2.3855116928387927	2.6221314833469305	0.3569661904387577	0.62734873398061	3.3013474728462486	1.2391908215417053	-0.5487732805498946	0.0	0.7531133478145839	-0.18978218964450788	1.3818028640528475	0.8708224606785553
-0.19965441261849418	-0.1672465641673541	-0.1660945530613579	-0.4629029315284662	1.3865864816440905	0.28788144024032336	1.1319780543170979	-0.3236786458063689	0.06391803857977514	-0.9855761407778967	0.49869733581017184	0.14347624621038219	-0.8137590129943564	0.0	0.9361491040773363	1.5643366591786514	-0.3244809699056733	0.0	1.5740361705432182	0.4198787650506973	1.0452476294929072	0.877034083733069	1.3350863959905999	-0.5520356566652949	-0.07650802496152864	2.3056944424372627	0.2841918609475698	1.7744988304945573	1.8066163303953875	-0.37015013535927016	-0.13268333160887089	-1.672319502075193	1.0208312073181331	0.26732174720903296	-0.6275491149533913	-0.953162840396235	-0.4504718976961799	1.5056709104013533	1.7166702432624545	2.101128776446695	0.6103622731492616	-0.7260972926402662	2.263575338293729	1.3402038884709238	-1.1860027993472273	0.0	1.3258372667473979	-0.1746523019507899	0.30023093804376777	1.1287607139338736
0.3903753706140425	-0.8132850601797138	0.0540138883786339	-0.135042741601149	1.695347723653634	-0.006474851926590652	1.573244478802789	-0.40235259434084847	0.22245926439188235	-0.8662782734372113	0.7714599925975896	-0.17195058023609378	-1.0500220041854087	0.0	0.7371080928342841	0.08724990581942896	-0.13643371315542746	0.0	0.6755092498436751	0.644069143923296	1.3059664406385396	0.9838945308836651	1.501357451448988	-0.3958227380130287	0.4774667548056832	2.439647350810881	1.0828486500115913	1.9568846179013946	1.153289216080113	-0.38471159179573133	-0.30598705842724033	-1.34000941968074	0.9697010431462417	0.5816193247840673	-0.47969768511619015	-0.9936734909412641	-0.3932984733870697	1.5974211397224054	0.9627455570417132	1.3280891970205602	0.7623610443078577	-1.6634098349830726	1.0761812836246878	1.096551028271364	-1.3791623101152768	0.0	1.5761620882428968	0.14712818910883868	-0.5924246918466288	1.0377754512833839
0.852272614869532	-1.1996091774156368	0.5679900537402998	-0.04983521376602851	1.9756148943934924	-0.18655116676799152	1.6296401686364532	-0.4563195214720203	0.3259364368677373	-0.3178008685727528	1.0786999511834083	-0.21430377147674454	-0.5320404510847999	0.0	0.5128034835055612	-1.0738624276432787	-0.09101699716807826	0.0	-0.03190706213048593	0.8924292479185918	1.6435832938043422	0.630540409390507	1.8813231532080297	-0.40809897123413125	1.1553119564564442	2.372063905498941	1.6082268704921157	1.6436052688124492	0.7681146971217958	-0.35546652489700375	-0.008396010810223441	-0.808158572899903	0.8049892393319209	0.4171078157898872	-0.5270842500700035	-0.25877911279747673	-0.0240087975087229	1.514105548272729	0.43835222791747175	0.6130744874798472	0.6692555699567366	-1.769813517672867	0.316414054672251	0.6507404369015379	-1.2092874429609886	0.0	1.4507327174648126	0.6696672293161091	-0.7929920070753136	0.7255132339863325
0.9865696697318153	-1.0481790093004242	1.1725916886026924	-0.2262961056700505	2.060041895940784	-0.09093336874830307	1.235610016821838	-0.3886140327511541	0.38104670363695264	0.39705413205234713	1.4484355318686901	0.0057813109620920055	0.5406471156508822	0.0	0.3868754735525384	-1.473539311067148	-0.12201963216862982	0.0	-0.36862560552935447	0.9676843304554902	1.8105326436956155	-0.062009719874397004	2.271680755809553	-0.4693117301820357	1.6181090627333785	2.0380675447923964	1.4959089243398676	0.9350447242565693	0.6113470202538305	-0.2896753751652786	0.6313693590292487	-0.18309492759346588	0.6219082428177427	-0.07289881844319514	-0.6775880009981918	0.8204619145494575	0.5203121573338803	1.1292412950150414	0.2914887356933154	0.1511341646441355	0.33718435520597145	-1.0936120985184201	0.20619024171276706	0.2602109048195999	-0.8372737008674582	0.0	1.0668301819414696	1.1568637479066028	-0.2605779467777389	0.4101584657776642
0.8457973768058566	-0.31129854173831434	1.5951221702582696	-0.4859435490589502	1.8232355561225497	0.3147307194973374	0.6085449486646072	-0.10272861256881005	0.4352261856870719	0.935495677764587	1.8139612530722629	0.35260640828494316	1.5945447008568705	0.0	0.3894474944434503	-1.0624153242514442	-0.09082601218843865	0.0	-0.38023950186338107	0.7649604528516705	1.6287665057652096	-0.7170451423930191	2.3344768725615355	-0.3938285608560126	1.5440539726619342	1.4024627763077648	0.7941551472890293	0.13749484198709128	0.4933506794606711	-0.1536007877839758	1.2921309508870158	0.40180686530374576	0.46761044699738835	-0.4836849504521532	-0.734285104605984	1.7033833838931915	1.0093454636820907	0.4738560170079355	0.45947180445654945	-0.03702763289538176	-0.05740674567195651	-0.04639714201629517	0.5251806704939168	0.1502013678848733	-0.3883693441003939	0.0	0.6503620446027761	1.3899653563313996	0.5688680276383733	0.2914932584117263
0.6889318867650409	0.7875558506929923	1.665987105522258	-0.5637712087684407	1.2827889836449524	0.8821472433659961	0.109698709667127	0.3907807610632672	0.5374679541523469	1.0791628837184122	2.023359159829513	0.6707351079993852	2.0602762423479426	0.0	0.4377606833115972	-0.16762976573688482	0.11371792158438335	0.0	-0.2218664319159466	0.3487577961597293	1.1286867018819275	-0.9595706883698326	1.8308213894578529	-0.05714652006856817	0.9118541214426739	0.503914606266548	-0.06775247531495968	-0.445153763548524	0.2736496198759046	0.11127671476315736	1.6668387729249843	0.8364535319348133	0.34413584841890904	-0.4470804204342516	-0.4994087775503428	2.0536451320261384	1.2166056367110252	-0.26417383152869905	0.7275544528285295	-0.05849170160050656	-0.27602820773200143	0.8941991394853145	0.8243514464824722	0.37604543349919217	0.08382239103297466	0.0	0.4112160585495454	1.3017895518902256	1.0941236242988002	0.4551975009887429
0.7724427408499177	1.855982463298852	1.4269308586716696	-0.292714715316172	0.6132617934659822	1.332321396517049	-0.006108729056154662	0.9252177210035615	0.679689701324888	0.8488945578456485	1.9289989610947673	0.8603643738657955	1.740808660992774	0.0	0.40550342323758326	0.7260693581911747	0.4932596775221082	0.0	-0.009901283886518807	-0.09157861258372914	0.5335117670268034	-0.7015634638932131	0.8174819730846649	0.512318641413246	0.08151338421469222	-0.5146929716675466	-0.5804404800532365	-0.6983339106118377	-0.010597469007720557	0.5088957725439274	1.6492110506234077	1.0711807729557552	0.2414216811437802	0.08349876212311538	0.09438933273306253	1.8869080723739933	1.0266144328847333	-0.8561692921441327	0.8512385112879483	-0.048056150760015036	-0.17966415692917115	1.4606304485657478	0.7654742227269106	0.788649792678048	0.5474288800498346	0.0	0.4319486501481891	1.0090674981681025	0.966380287654814	0.8387812942621689
1.1334933623624779	2.515595312536624	1.0927383951271814	0.2673448065134757	0.0518221371684296	1.4022803521899772	0.22356172363681703	1.2460883916187238	0.7749514531067015	0.4588142697401091	1.495876112027811	0.8857392539167235	0.9190595370759219	0.0	0.22502540981131952	1.2438083605541181	0.937498731794533	0.0	0.24104120964718895	-0.3767683449668882	0.10083824406676169	-0.2271214320578198	-0.34333522401053423	1.1421759735245167	-0.41700281573414205	-1.42507177204608	-0.5024069612107824	-0.7264600734554283	-0.18575322529135993	0.9200535562961542	1.3735374913686802	1.1270815024392005	0.16438769142385684	0.7689543631869504	0.9115733702369067	1.4823255673355207	0.4991080723419432	-1.1739644500276962	0.6760785944613401	-0.09012633351523798	0.169334125969693	1.6754876386117314	0.3328325380443201	1.1252882273386593	0.9238883618075889	0.0	0.6338522477196727	0.7203216334078623	0.3160620716663696	1.2699144018903483
1.531983195364054	2.5634439339304333	0.8868886731514394	0.8506798574680295	-0.24767765547124032	1.0034183140643538	0.4819438152672452	1.1669533448444067	0.7035280963430949	0.15264762225189094	0.8421847336664312	0.7424738097255147	0.14369995623129633	0.0	-0.06263616260824395	1.2763607352504385	1.3009719259111836	0.0	0.562283401083424	-0.46614089793364477	-0.06189841631963776	0.006735795046616873	-1.186018721325083	1.6194186447274916	-0.24939127929098576	-1.9919562596931342	-0.004577981199313959	-0.7162300497355458	-0.11357983041696088	1.12645624578776	1.0858338503650984	1.0753942601991129	0.12837456229860927	1.1043610695516923	1.6604968355663121	1.146411951216368	-0.1505559929272061	-1.2529256782199314	0.19831983633918315	-0.20396084244755971	0.5359041138386356	1.719988375639337	-0.22196171458039016	1.1627410279185542	1.0807321459593473	0.0	0.8339637186879801	0.5818397955687717	-0.37006399547412777	1.5500898707632602
1.603992605783858	2.0351134893502403	0.8678113304249928	1.1481606830605955	-0.3109066205922235	0.28919637604862913	0.3831041589736893	0.7061637365995695	0.40110772685027524	0.04403090668460276	0.17203850325734787	0.43452032673561064	-0.1437384782766159	0.0	-0.35185816508665163	0.9578748354797462	1.497452117416749	0.0	0.9243504680588709	-0.48564359148305297	-0.07260225859072768	-0.2815597467211848	-1.427767929159832	1.8149926601316484	0.4717973537718897	-2.0786648209781085	0.4817464946659925	-0.7535030869135485	0.1512814858535139	0.9399823306324063	0.9455972961976173	0.9945487001872111	0.1296729044700312	0.7764546010260152	2.0447938380401998	1.0026158977141912	-0.6534620434210897	-1.2380408876023459	-0.45296534101473385	-0.3764147805879744	0.6531773785703244	1.7257941966795411	-0.6278194858134175	0.8331623924354559	0.9084719348748619	0.0	0.8528544792323309	0.5696733062328173	-0.6256850371028493	1.539512741595282
1.1229891616006942	1.1574731738968245	0.8772254602194149	1.0032229188584696	-0.3157495991398686	-0.418500180438501	-0.2599605352640912	0.09839578852252241	-0.07721503518291495	0.0712907638871188	-0.35314741052448895	-0.015388537524483058	0.12179507234161378	0.0	-0.5710107986322349	0.5203912107493378	1.538688278753495	0.0	1.1859857447044113	-0.6309797368465794	-0.18470966268493264	-0.9610502417264031	-1.14339463445924	1.7434387773837823	1.2465890022233657	-1.7191218486139528	0.5868878051047007	-0.7451427312182668	0.35556842632314406	0.35560243029339744	0.9061876366100114	0.9257545524626104	0.12391942673138746	-0.09571473236495429	1.9297676845341265	0.9413779778161673	-0.8204062245786095	-1.2632532808252759	-1.0900852216979036	-0.5937852652074603	0.3836510263922366	1.6596008139489848	-0.8177956912306986	0.23777776103081946	0.4263697443052664	0.0	0.6093798429735321	0.5067192280054033	-0.3550482256648911	1.207195313648556
0.18241830423917368	0.23597104650867715	0.6577333384652653	0.5096614228686037	-0.4540584407744409	-0.804609462335536	-1.2885988033305318	-0.3409212343187254	-0.571339884763046	0.08764910084764234	-0.7024595684606127	-0.5430486954207993	0.6358803524626044	0.0	-0.7448484676936616	0.1429321522070695	1.4914854157153652	0.0	1.154520589028306	-1.0103525986500963	-0.5959090997544161	-1.5519307435722478	-0.7046060457761706	1.5215815646873834	1.5272076503942984	-1.1078255823507364	0.2518075859433882	-0.509185621984708	0.21404373909737992	-0.3934296793586298	0.7621506315500982	0.8523578167749352	0.041356323304919264	-1.0152553268489755	1.4153703723129445	0.7418793055206928	-0.6316490879475984	-1.3579473696446958	-1.5522125922017624	-0.8392399578603104	-0.20085177162794987	1.3763483857331253	-0.9482623846085187	-0.4314381577764362	-0.17343758771523812	0.0	0.15483763443288517	0.19776513399841758	0.10264454623872257	0.6326694156471414
-0.8342672893224681	-0.46179201610675535	0.06095137166827363	-0.05245720448520848	-0.7796996628620758	-0.7308962073476948	-2.270709124948877	-0.4124408815598038	-0.9047220726805763	0.0077039122391341615	-0.9478834499687953	-1.0459919712552663	0.9768786578064678	0.0	-0.956584341935593	-0.11454141112720934	1.395213338920013	0.0	0.7175901521953624	-1.5370124473647075	-1.2910201486962274	-1.559320576362709	-0.5233479495192688	1.2653353906386948	1.097004661912194	-0.5078555220013333	-0.2690500741302241	0.03968748635724575	-0.3678599352118448	-0.9434656815531325	0.3269479714010846	0.7180566064558622	-0.1638457985198941	-1.4274017822670217	0.7645721549393475	0.26034487987538013	-0.23192295623860737	-1.4438696325115052	-1.7613491178294036	-1.0658508284378898	-0.8649659050302891	0.7778767396619335	-1.2130278012190732	-0.9947577826974283	-0.596651521334153	0.0	-0.3612692877802424	-0.40924389223476926	0.24101980311053617	-0.03257753475893263
-1.4805223190325751	-0.7852439715904099	-0.8066471510979711	-0.3957789740403414	-1.1577699117745717	-0.29779847789996744	-2.7441739950896236	-0.15603770425463945	-0.9843957377206091	-0.10703799648652546	-1.1428918718331051	-1.4241410241831587	0.9053623359526436	0.0	-1.2329736462453742	-0.2827936432100688	1.2150603685162613	0.0	-0.056125726941378434	-1.9519270893752958	-2.029577210953492	-0.8410764994354801	-0.777333495520644	1.0071816886580505	0.21452147740060698	-0.12926008164885155	-0.6301525390742371	0.7600908257193066	-1.1843179862463877	-1.0189381400827529	-0.3937849935681663	0.47627395148815826	-0.4665074299466255	-1.0860568570241018	0.23352980326035622	-0.45185434405537284	0.16199555131091334	-1.4111450872403533	-1.7313674861335253	-1.1858248904703403	-1.3447645548345721	-0.06239060329172191	-1.6247430864203976	-1.345001632991989	-0.6027267643462345	0.0	-0.7661273283223561	-1.1504298833448403	-0.21373306751863763	-0.6238405680146677
-1.5172337116674084	-0.7325515891556101	-1.6159808874624284	-0.3975821062947694	-1.3610565822167582	0.23217957267064368	-2.475669748477011	0.18496109472144265	-0.8398791729395486	-0.09150197155581323	-1.2170719460086894	-1.6277213160100459	0.49823879047906866	0.0	-1.4533178283960098	-0.4162565739875396	0.8763310479808233	0.0	-0.9299762002929006	-1.9709900977290415	-2.487163268539708	0.26048139212427013	-1.3079846468036926	0.6964656212268685	-0.5802333349457286	-0.04851233172202459	-0.6562979059604721	1.319595744766826	-1.8272813883231493	-0.6171377633105556	-1.1674257524485792	0.1402337582662991	-0.7675930988220182	-0.2144840531006074	-0.08067911658731264	-1.1731279782079833	0.3792111635859084	-1.2052877948206415	-1.5386329770502258	-1.1059689626400089	-1.484836173550088	-0.9106026646181313	-1.9612845054764576	-1.4466508943470229	-0.15028070474487001	0.0	-0.9388757952127723	-1.7196280731325346	-1.0700343474563563	-1.0199024945832058
-1.0463112215440413	-0.4401091649118599	-2.0153809903412556	-0.15399217046029237	-1.2503823711716315	0.5900538827513508	-1.5781255750306509	0.3301069785323915	-0.5769705677906656	0.1813840575602035	-0.9976747421834947	-1.6691672637425887	0.04204668470629909	0.0	-1.381637280427728	-0.5486104630095923	0.3548238147937001	0.0	-1.6248345132771338	-1.4671336898379905	-2.455520351558068	1.1265537940551464	-1.7570615116660753	0.27699314575632683	-0.8525065790850617	-0.21068058406000217	-0.4443687442404349	1.3809422648036858	-1.9394379542101126	-0.024122593656438002	-1.6716378146586128	-0.20252382887316125	-0.9474837895845276	0.6469531895228466	-0.2700280708839491	-1.6486201118275268	0.36396632684602737	-0.860207895867162	-1.2775487438297828	-0.79657421887185	-1.2995173610428647	-1.5090754395963566	-1.9336579400799367	-1.307406283527053	0.5636337454488014	0.0	-0.8561871841163368	-1.8476243298087727	-1.7819599161316964	-1.1792418311876647
-0.42624081008413084	-0.13320229426086208	-1.8633039572421797	0.10888123420976407	-0.9060187264376157	0.6315625930626838	-0.4295934736307347	0.13825601890013584	-0.290563864889273	0.6672892504894659	-0.3693479467962356	-1.5875897363642217	-0.21131844335005429	0.0	-0.8308808504317077	-0.6895005801650572	-0.25475803139071135	0.0	-1.9728490611280232	-0.5717491762626037	-1.97157202542101	1.2678818663555593	-1.8381728053952564	-0.2256694300979941	-0.5694469459132528	-0.5005517882536168	-0.24707504106112219	0.8106243947214883	-1.4542925869617984	0.3619435478134571	-1.7104578581455325	-0.4280104671543198	-0.9429404688657599	0.9955808040933776	-0.5052393352778202	-1.7396760780124627	0.16103371242519451	-0.46530496436843444	-1.0242535742469538	-0.34328702551597196	-0.9359890704271101	-1.7325369636386438	-1.4415877790920057	-0.9675228338108036	1.199702186903031	0.0	-0.5972748908877362	-1.4730377601894813	-1.8291636800167619	-1.1442434773950965
-0.0388963603590272	-0.04011612828585865	-1.3283728010423659	0.1964379681855957	-0.6036842527306404	0.370713153669477	0.5378173201316663	-0.3272671221264053	-0.011479185249312126	1.1304889366355624	0.5445792811227183	-1.4023143096321518	-0.23412573133658918	0.0	0.14687992435650987	-0.8373204211711625	-0.760252092564587	0.0	-1.9961477494326096	0.3714416906173838	-1.2985810694200695	0.6445119608953589	-1.5462363141591675	-0.6828578509015678	-0.09665670246199629	-0.8266803636879936	-0.254796837612619	-0.2336360240560561	-0.6579535266303949	0.28740762156414373	-1.3551464970591358	-0.44754547106020326	-0.7919752529687223	0.6796174372005593	-0.8687392237443714	-1.4930620962763892	-0.15643449958549913	-0.10826462714507254	-0.8212572219432306	0.06677033716195581	-0.5772403594643715	-1.6501384037523408	-0.7008502403015556	-0.5177371048903406	1.451937395692416	0.0	-0.31203963731576917	-0.7934588978005834	-1.0940105430303144	-1.0121374094793611
-0.06956674945473308	-0.28752963022581113	-0.7812219845576693	0.06909559054398134	-0.6373139874373068	-0.08049602134969903	1.0426823178570648	-0.8764160927528024	0.2711401452963999	1.2653988253879866	1.3447244288355449	-1.1076301148645482	-0.222734646126034	0.0	1.1973483820627513	-0.9777488727624174	-0.9817401538216949	0.0	-1.8629297233163102	0.9763556766579723	-0.7805703297299106	-0.3205193206870058	-1.1573881847142495	-0.9306951445324692	0.08948181528252813	-1.1615706720685983	-0.4607071974908654	-1.3898313417038435	-0.025204083454730748	-0.19364445443088646	-0.9060672494685962	-0.2673184331125609	-0.6093753548769392	-0.03331247851785126	-1.2566952665932567	-1.1015095892310804	-0.5516279990739132	0.155748467502826	-0.6825728165296573	0.23044892544344028	-0.34916291031328966	-1.4566217227017622	-0.12235572217764382	-0.11144872636319036	1.2002788467046275	0.0	-0.16301550063490866	-0.16155694186604136	0.034323143851246046	-0.8842845100613724
-0.436300306849097	-0.8211746093557108	-0.5496526334295994	-0.14551664020672614	-1.105314079763731	-0.5986409776706851	1.043277692751452	-1.3358290450979073	0.5407799923175338	0.8882484975810103	1.5418577349212053	-0.722697883878417	-0.42354434510424827	0.0	1.8116063726667724	-1.0682863405174012	-0.8726394923806412	0.0	-1.7591982966647337	1.0108754416888226	-0.6646153059869583	-1.032225423294939	-1.0249103895014755	-0.8784851718035783	-0.24873074980666235	-1.5190397096224562	-0.709100554089805	-2.2832540029888757	0.06689979369146347	-0.7606105695556925	-0.697738330453793	0.008124202900328668	-0.5050009710932599	-0.6574770043399208	-1.426774376887607	-0.7958013485382563	-1.028722653913032	0.2954499240017961	-0.6088584929598971	0.03926595287353547	-0.27833546686164096	-1.3328375374712098	-0.02198478950196159	0.07347986704892161	0.557648629256333	0.0	-0.2567893587135098	0.11111040844085512	0.9033434290384692	-0.8164946554594052
-0.8889774662300935	-1.4059057477171706	-0.706403470197849	-0.24448686046622287	-1.8125090323021844	-1.0907684458213756	0.690842633522121	-1.6386508189559208	0.7133249530706353	0.07385313696869299	0.8757279980890156	-0.34878922801326245	-0.927274216075487	0.0	1.6206676249534866	-1.0382254334552081	-0.5565141263479613	0.0	-1.7669977501221852	0.5098584793684764	-0.9905443006347199	-1.1053574241243906	-1.3208984992543775	-0.5741461939689028	-0.9555223216858285	-1.8963222331551268	-0.8648659150825834	-2.690570284249256	-0.4348468413686277	-1.040924259793449	-0.8804632148341004	0.2374570189738582	-0.5011203109252402	-0.8035183476961029	-1.1622034675301998	-0.736691252759745	-1.5776236206225784	0.28670130241493114	-0.5985755019067416	-0.45245998008481186	-0.3063630275252441	-1.338453653027248	-0.38232551940056514	-0.07182752728166719	-0.2041601269847933	0.0	-0.58804492057483	-0.0757863386652645	1.0175913579744387	-0.795124830173986
-1.1839705009688117	-1.7302882572977452	-1.0358759774573882	-0.07486250962364405	-2.36649251461977	-1.4749707721956848	0.2095716885964542	-1.798326789737153	0.6799660041211529	-0.85850349421846	-0.45231890544179487	-0.16017857762682103	-1.5866542094540699	0.0	0.6520099954039054	-0.8272343710968111	-0.2420871974986419	0.0	-1.8258154392675379	-0.2522411201736617	-1.5924644703783049	-0.5726181045811441	-1.9064092201281688	-0.17402555185063315	-1.6206625424856766	-2.230541441011681	-0.9409560000498685	-2.5838172075100236	-1.233824527817617	-0.8475799130945465	-1.3289421201448952	0.33218829459222093	-0.5097699304025719	-0.3912572710504552	-0.43681472264600024	-0.9559002648036532	-2.111145909680149	0.12561172680239463	-0.6455702766360396	-1.0445108188410865	-0.33487350454727893	-1.4031529956281212	-0.856366050700579	-0.49298474022095456	-0.7981162308793246	0.0	-1.0245102328138007	-0.5655908665756991	0.3467404677487807	-0.7524599212605628
-1.2081253600805208	-1.5784276920571012	-1.1989104545478462	0.38536142462897377	-2.4138165823028763	-1.6460513092539197	-0.21139520595984998	-1.8106906310501976	0.41159886107417104	-1.512258337998502	-1.8263218089912225	-0.3001689969130901	-2.1114387963207384	0.0	-0.6367074854833957	-0.44637870709832855	-0.07310102155862738	0.0	-1.790309809415584	-0.9054940866639035	-2.1884787346007424	0.2034305070337836	-2.416300060779399	0.16214819018696938	-1.8886064098938669	-2.40443744026034	-1.0642541028147794	-2.063104426271133	-1.866304559182987	-0.27906473685763133	-1.7390042676213369	0.31313885403928554	-0.3906571757324633	0.3591534617712937	0.5371487431441077	-1.3566097451098473	-2.457868053884375	-0.12953174801479167	-0.7245804737685997	-1.4823711266224135	-0.2706049195551908	-1.40398717934353	-1.019892994076931	-0.9572941771408969	-1.055017732011127	0.0	-1.352669862794969	-1.0431947396300287	-0.6796937809892534	-0.6140631694560711
-0.9879656753753171	-0.9749496301047655	-0.9755833644759978	1.0243451588790071	-1.8625255847800144	-1.4891517785054225	-0.46673863472304555	-1.594476177632368	0.035334633724735796	-1.637393444548733	-2.5549866238268915	-0.742428722332846	-2.2623485204411886	0.0	-1.5968123095021087	-0.010546131079775057	-0.026398586860647714	0.0	-1.5345708662865667	-1.1623842328879272	-2.499481687143906	0.818772120687209	-2.4935448362317914	0.3716311554359371	-1.6962733922303588	-2.299420648682308	-1.3097016185876502	-1.2645796802427034	-1.9722327345495172	0.37501705417842496	-1.8418218500693817	0.29096976743930797	-0.052588304182637116	1.1122974186426946	1.414598767665717	-1.75723824170618	-2.4341667144337618	-0.3351409686113956	-0.7785188649639571	-1.5708458113433295	-0.05628447146832157	-1.2594834317974402	-0.6864322252542636	-1.1584642699370349	-0.9841470900162596	0.0	-1.376676048143058	-1.2137035315790081	-1.4690820964523126	-0.35175981635447523
-0.6163662560216201	-0.20442196301654378	-0.4149727245195514	1.6522473613984854	-0.9438437375872903	-0.9579449660757912	-0.5330423714221585	-1.0466819605109674	-0.20273436132266465	-1.2741023484422278	-2.3006361834371645	-1.2348433973254669	-2.0004818214840396	0.0	-1.766827716590421	0.30091895779984174	0.05805248693221864	0.0	-1.032631660170289	-0.9389351724873615	-2.346419062029319	1.0894950696626142	-2.0104991831771377	0.5077282573561023	-1.2689291732020018	-1.8627106324141653	-1.5590956945597019	-0.3247890827679326	-1.4887068753863046	0.8403345729371975	-1.5840868654711773	0.37973708450574073	0.4713488504208925	1.6230278884260514	1.9058090917653556	-1.9580920456478714	-1.95748044044396	-0.3098449114741746	-0.7260800728150233	-1.25175069190905	0.3104890188098339	-0.9739241364063955	-0.047431551037672236	-0.8970302187325306	-0.7437346528101285	0.0	-1.027178150852302	-0.9577430640405201	-1.63746956398624	-0.01091668574374142
-0.18051814054631732	0.32897898916070034	0.20771724772101763	2.0729243270833693	-0.07334305632938984	-0.1628788818223098	-0.451403467333013	-0.18043294546638733	-0.09146854285401736	-0.7241977827778969	-1.306374408477858	-1.4069032241223327	-1.4919707482460263	0.0	-1.150623158986027	0.3462522959188261	0.3307825963732936	0.0	-0.37232503184220134	-0.36882936254204957	-1.704627081011793	1.1060771753730911	-1.134820478934046	0.664917875268005	-0.8998862518905757	-1.148740396013814	-1.5327742071122274	0.5927759248400912	-0.6607436745895673	1.022284946743478	-1.1491720386031297	0.6024969176326695	1.0280392551737845	1.8238177425830515	1.922323452924824	-1.8154417307899586	-1.1251973173999281	0.04898430858913603	-0.49824345143363913	-0.6164877667725036	0.7667025481345746	-0.6150704054254661	0.4683873992353835	-0.2240731448082041	-0.5451178087291707	0.0	-0.41718902667351926	-0.38264556954217893	-1.2080541062529826	0.3057764691105965
0.2521232298706313	0.33486770832926965	0.5873260527322608	2.141905220849438	0.3950943562963422	0.618168068307724	-0.31428506270363143	0.779475038724261	0.3740789238627591	-0.36214043302432136	-0.2478294830872096	-1.002994075095721	-0.9782179192926734	0.0	-0.20954788528914706	0.12041504508313819	0.7808721880673036	0.0	0.29332169637051314	0.2812882941339653	-0.7133687959797682	1.0756760326989212	-0.21176412666251868	0.873112983817234	-0.7046878788354592	-0.3124469984337967	-0.9992593269019073	1.276202090179896	0.11943020871715718	1.019158715070453	-0.8084112512679029	0.85884383327254	1.426574235501112	1.7698518621030392	1.5912190747022468	-1.305105321994259	-0.1983274502205823	0.6533753235118145	-0.08998592178183618	0.13878751669111658	1.1887620310880012	-0.2590102038339179	0.5106867343344893	0.558747525195317	-0.5376089252821606	0.0	0.20009092902423567	0.2477384072583043	-0.528249248108045	0.4908242410665744
0.6046342039327958	-0.17487704624044784	0.5941430518049743	1.80660005923944	0.36297765808833893	1.0531002730180403	-0.24529900550705977	1.4589534089810021	0.9404535591401082	-0.3980755376499047	0.20944980194277216	-0.08901835077888352	-0.6144209597956435	0.0	0.4343196603058981	-0.22482345254499134	1.2040522892870629	0.0	0.8205965699674767	0.7434707436586404	0.36066455224635796	1.1090704810866738	0.4442562144840992	1.0511450584633326	-0.5482881803557269	0.4419653829607916	-0.005284391113508061	1.5184016210673519	0.5371309929107605	0.9958311662205502	-0.712100732437289	0.9843162785786326	1.5434077199674874	1.5297381922463835	1.144128348783769	-0.5481951441119011	0.5124826762280578	1.216740563422103	0.4068282438492511	0.7874792665357613	1.4258845817853538	0.05144183701191724	0.06304772659966851	1.0634866011218262	-0.7248168177390815	0.0	0.5627085499927629	0.6579606557753713	0.002815883015903295	0.4918405478630393
0.7796452427530325	-0.8677773960208284	0.34691992737616223	1.1332240339703505	0.012245510422840288	0.9460657557616544	-0.3518125198313405	1.5534946179779157	1.2291843711648336	-0.7399873003788925	-0.14757160726730012	0.9325722000613408	-0.389529729772054	0.0	0.39485055537692454	-0.46505805287265023	1.3324185384036697	0.0	1.1360038508462118	0.8635438291645299	1.2087483497957563	1.1332519443869438	0.7101088331455355	1.0640277749653761	-0.19532970103786756	0.9344936100778477	1.0743725086445592	1.2411120174042953	0.5143823895532946	1.0323348466265618	-0.7719178098246723	0.8661296976531884	1.3812172881845286	1.1322786015512656	0.7709079310992881	0.22698711608885422	0.7982668785116009	1.392232431325144	0.8235115438253038	1.1496464105841184	1.363442887933714	0.31393971933845743	-0.5465714610230932	1.0521937249653184	-0.9519121188871217	0.0	0.551664759280179	0.7022965506059861	0.18976580672309384	0.34466551675391144
0.7074601621506761	-1.2695779926700923	0.11369707764433999	0.3110236957531669	-0.3372525775009132	0.38356951340028883	-0.6564566645611515	1.0630919937036314	0.9873249245752944	-1.0466865171311355	-0.9444837847101071	1.5451732213176625	-0.17111753730984458	0.0	-0.23946006927667307	-0.439857003660073	1.0422662109377157	0.0	1.2607692069355139	0.6534226032597615	1.6009212829474577	0.9896154122926168	0.6780884130041763	0.843765716553683	0.4487893161678646	1.0769180492480923	1.7435681896206638	0.5999221121450855	0.22664716699428133	1.069241446870813	-0.7212621879178782	0.5350948846459873	1.0471198432805389	0.6062523311263875	0.5394145609446467	0.7862114616428115	0.654513772426865	0.9919557382470126	0.993763772013083	1.1540922789956363	0.9922135569146711	0.5514958257896853	-0.8788511087820549	0.5934528164735321	-0.9782012577538493	0.0	0.2692426985341985	0.43392446813363267	0.11397029198055708	0.1598555907079985
0.42615756858887754	-1.0422272791644338	0.1230528664047014	-0.38944820051511353	-0.4296114762696492	-0.2781782228413041	-1.050209756627998	0.3570377271276254	0.28598256481686046	-0.9476418486523113	-1.4917527692331332	1.4489722834654866	0.1723612606593353	0.0	-0.979070976836188	-0.14758631383126697	0.48491392889809287	0.0	1.294413374330651	0.26656035289295604	1.4965196891588477	0.6175109145546359	0.5546818985999863	0.4759077424535466	1.210107194352137	0.9099301573070123	1.7215215409770652	-0.036908669631284044	-0.014192522613675393	0.9844663009171621	-0.31384185304086853	0.16436623555770907	0.6737405966797708	0.052845965360556406	0.4198106867764142	1.0100110378850669	0.27698752689746736	0.14285780024252917	0.8555332885356649	0.8701580484584917	0.441128432973605	0.7969984212928618	-0.6809170272922735	0.02961970498077495	-0.6115075179013152	0.0	-0.014389640007853487	0.07276204663551064	0.00826107247660921	0.0683795505443336
0.11586691527908241	-0.19342349171113113	0.42266994096730415	-0.7142690711878216	-0.20058525508706612	-0.6028671379459145	-1.3169462428150953	-0.017727475297032124	-0.4854091986586539	-0.29831883907856294	-1.2777579821400524	0.7728779378022486	0.6652379811128815	0.0	-1.2656135586104655	0.26727809900354976	0.027311331330724505	0.0	1.364232552103649	-0.08548435770331655	1.0793281372969035	0.15500428105152794	0.5194451282836618	0.1721266253682519	1.74281131788763	0.5936963850549167	1.1619969788201512	-0.26461239321410324	0.06471873366782921	0.7272370547290401	0.47801865108768593	-0.0321056480562561	0.3450284945072106	-0.34400185739959654	0.367875531692352	0.9627130373122431	-0.046164882899671605	-0.7444200783344951	0.5112950626351379	0.49157955280782367	-0.05967192285641682	1.083428855723304	-0.035219780325270615	-0.2333473427903379	0.15830647788023222	0.0	-0.024323241099651286	-0.10926886834074627	0.05635374842402549	0.15473107607209768
0.028434297209312304	0.9141594716065615	0.8750012126013296	-0.549235827912502	0.23638468701870335	-0.33529814456810964	-1.2394607596906946	0.31401311691968675	-0.8472420107101105	0.6913902262135053	-0.3360331769326468	0.004195667207078849	1.202640431067496	0.0	-0.8379643175862505	0.620422905921074	0.02195980663310296	0.0	1.5564686153579514	-0.23500947853433943	0.6758269399432195	-0.13600500643236688	0.6351600936525426	0.1337617500039267	1.780665662979774	0.34902655385548337	0.573232452800339	0.11933692955423644	0.5565500904575222	0.3913496979169809	1.4066485173659564	0.06301300805622616	0.07994287848755646	-0.4069247542392918	0.383260204123362	0.8568405192103133	-0.0855521598458029	-1.1986004288139513	0.19568012404787735	0.2624491611607956	-0.2805565781578224	1.4283092695018644	0.7295380537200488	0.018418053056372036	1.1057023620250233	0.0	0.3435336945361551	0.07057977781445642	0.27079055321348017	0.4126204927109357
0.3349510327657928	1.7637554678321767	1.274013654369259	0.0013475882220328067	0.7106078035376362	0.43281844680047943	-0.7342112621803291	1.2816478619638962	-0.5384181344035881	1.5479398802127462	0.7744151876191788	-0.332625288207481	1.6140899114784775	0.0	0.11082703243868304	0.80483543776353	0.555679555413567	0.0	1.8564730617336374	-0.13161864209961782	0.5814664250043288	-0.06183194162214075	0.8478369556551267	0.39987590473028856	1.3476304571249895	0.3654563910331729	0.4719785713662043	0.9739676299382558	1.3329963748758564	0.16338701470415856	2.0799093181616093	0.39090765805476685	-0.12158007379376706	-0.09465186210785698	0.4924172301534911	0.9220905008971212	0.21578279751296467	-0.9696879022809184	0.15338413652097904	0.362557311939848	-0.10954688096336733	1.8054490618339296	1.2750483900367608	0.6719712506247904	1.8462165008869904	0.0	0.9486927927401161	0.607629767300929	0.5196288658204653	0.7466520893553147
0.992247434039038	1.9744765627116931	1.4843582192083835	0.645143549139119	1.120390006324681	1.3081858031151232	0.0736028581891182	2.3755522169096985	0.3041964898973223	1.8024299764761305	1.3631139896065059	-0.030168357667880338	1.758312827610136	0.0	1.082713050614822	0.8328893716895097	1.3563979753253113	0.0	2.132737163375506	0.14735835138156878	0.8886691277023477	0.35247175438214273	1.0517852610086962	0.7960434813463376	0.7596552753720449	0.7124605920306766	1.0104884083994439	1.8825690618190576	2.112026201524789	0.1860616371817715	2.197768899088468	0.7522715827543041	-0.21774405330647484	0.4381153177236285	0.679969472319641	1.255299859590493	0.7222782356706163	-0.18279051040760969	0.4930592448312824	0.8040164035449655	0.3830715648056276	2.121392636354291	1.4526914411272323	1.3625511879779917	2.023489149924448	0.0	1.4884233847008956	1.3062830578939661	0.6520967323731758	1.0194964416379155
1.735485616205956	1.505011764579701	1.502516903405054	1.0472718236804905	1.476417757146615	1.8319531515739176	0.8962205302919017	2.955515900750732	1.224745517170155	1.2782436729111877	1.0969216112160518	0.668229424652623	1.5871349040092795	0.0	1.6179284319540828	0.7820867089443106	1.9378158823938132	0.0	2.188478231012057	0.4539535180294264	1.4267100994273216	0.8796050731514301	1.1643281373178092	1.0339703776103257	0.4078918947723406	1.297880823178291	1.8507187810949683	2.40105385760719	2.5948359030859507	0.4468250083143549	1.739446427911957	0.9365359133028711	-0.11154935501418238	0.9162213601977012	0.8429378372563404	1.749333022154917	1.1839276346963763	0.7450093932155324	1.1093475395589318	1.4036248593481493	0.9758406080793678	2.2303513305179177	1.3343857790803517	1.707920587137817	1.5110848654120776	0.0	1.6883442233977517	1.878235871306787	0.6110273442553689	1.1204177781988736
2.222182821653602	0.653026476717927	1.4112261587173736	1.016550385436956	1.8447889008503993	1.7568712419080947	1.4345631108907855	2.6645653000648073	1.7377899043146474	0.21744014597853642	0.23647409168737527	1.2561104735603987	1.1516145099821153	0.0	1.5920493778817288	0.7023880589773234	1.898650687065732	0.0	1.8688330143674265	0.66240487617603	1.8634056120150186	1.261091287160659	1.1666256627790514	0.9019134844434791	0.47997097920092163	1.9017341409404975	2.389088326240439	2.3267610234018883	2.602892767152705	0.7816952566464557	0.977283978637895	0.8568942839670648	0.28758584754705313	1.114308298304992	0.826378789633266	2.1523371906702824	1.3679376079969137	1.3723560534180024	1.730182342488123	1.863914002851895	1.4100697486079377	2.003988729454777	1.0893031006903742	1.5460926686079648	0.5066164363935323	0.0	1.4771322680777927	2.0946438638440954	0.452375986263692	1.0195621841694635
2.240301538622104	-0.13747174521579558	1.2824403108569742	0.6167216648002096	2.2457805536579794	1.1853065245910768	1.543440643826681	1.6632995622178828	1.63220344156881	-0.8417853107473814	-0.5459497990216434	1.3394657392892884	0.5668922023547942	0.0	1.2653532201813935	0.5712831782419988	1.1809279291733035	0.0	1.1689167552481725	0.7432074747938725	1.9139147822282965	1.3926332855805232	1.0998468093485065	0.4132723559213907	0.8240409064961289	2.275946659372595	2.1791994413778304	1.8048026997016924	2.1491678959512512	0.9917494497729346	0.30803397480622796	0.5980079689831438	0.9614754459956111	0.9992265995889976	0.5288825620787333	2.2220887865830727	1.176374591174515	1.503854202931299	2.0673885065298845	1.9303384371657721	1.5221780083928411	1.4262261882359213	0.8343285925792081	1.0209655636002684	-0.5527411863667061	0.0	1.0264783560904598	1.908875593890856	0.27911041304844963	0.7791798936463029
1.8369514757815653	-0.5313919230582895	1.1156475630644853	0.12323560718235649	2.5897263040054614	0.4804078011072371	1.304392168708649	0.5142330145984529	1.0830704520147816	-1.3694334925721074	-0.6346708279829286	0.925010262893281	-0.029687450431451212	0.0	1.0595007906632272	0.3364461756413128	0.11266885866475339	0.0	0.2714608581982794	0.7717054062020263	1.524718288438555	1.3716408214812883	1.0315581739363022	-0.19672673356960227	1.0557441254774043	2.261357439792508	1.2498576686127285	1.1989530147072438	1.4118330850598866	0.980495691541584	0.012748539963535503	0.34427329006351737	1.7177032503222336	0.7348976199509596	-8.581053394154024e-05	1.8742623469440576	0.6930674039010127	1.2792075233326698	1.977978383220958	1.5351970529418812	1.3177968478993076	0.6459163808330782	0.5815745660339559	0.4660203528573383	-1.2167046954226017	0.0	0.6261066288398275	1.4758633962555356	0.16157326735469524	0.5152341393370075
1.273562697862538	-0.46210933007399113	0.8587790164254178	-0.155666494705708	2.6980655484725133	0.01624522222638302	0.9593549069714618	-0.20978251407210205	0.5013207306597804	-1.1444248569204565	0.10854295070277149	0.40747400675262707	-0.5061336812389886	0.0	1.226817804065668	0.00416293511396808	-0.7967355991768508	0.0	-0.5247342745916063	0.8636997687088305	0.9105542129214094	1.369546519253818	1.0141932045403195	-0.630264494241627	0.8319501844610495	1.859369413679033	0.08746310831983377	0.8207884157693315	0.630029896135315	0.8060389156767843	0.1020644756128007	0.24133675291208231	2.2286878001425783	0.5423733966593273	-0.5551420379652072	1.2276256121778235	0.13954585666715832	1.0281877980531133	1.5330718772948677	0.8363500861066647	0.9473955767346726	-0.06841727916793014	0.30131873752292904	0.17315997189869237	-1.2585743572779573	0.0	0.47803107339618855	1.051289486489136	0.11104375348440886	0.32990033351571013
0.8365657854460272	-0.11045438621825134	0.4857926988748708	-0.08055802000234635	2.3965970054532733	-0.05953762438046162	0.7518651449989173	-0.31820801083198846	0.23563097320091655	-0.36500498339697307	1.2647556343497903	0.26587356021066755	-0.7527342297837741	0.0	1.6497785668995963	-0.3149219755017605	-1.1733607496385876	0.0	-0.9552753886192212	1.0791883912055653	0.41831540876086365	1.4389403346706986	1.0531330089136923	-0.7318631962582673	0.09788654144477626	1.220089568196247	-0.7040664732567775	0.7126752130913119	-0.015614425630423695	0.6127422973143498	0.34435279552631565	0.29128435761364013	2.1799657895789166	0.520991928890882	-0.8828725558847744	0.5219395225410272	-0.23597601333141957	1.0064436498197826	0.9525762609017714	0.12151693135200436	0.6043698300685397	-0.46387950521555715	0.012877316198438415	0.20724042987885422	-0.776910129991571	0.0	0.5541902927688388	0.8292001489884425	0.1131723343008257	0.2529123484322278
0.6386955233222004	0.2598032799219302	0.05851768737685134	0.22877411635315745	1.6230458876425071	0.10940848453905493	0.7826072585645825	-0.11443541292669362	0.3405973383877574	0.4964722998662349	2.1648924500164406	0.6976268718599141	-0.7026560279754216	0.0	1.914198697044856	-0.4600613245465561	-0.9981114666871252	0.0	-0.9301936599429461	1.3605648261124028	0.30943024546852144	1.4238603674929087	1.0972178055895272	-0.5913798312211768	-0.8615989708437439	0.5583794997916087	-0.8166968372310286	0.640442211973	-0.46691465384659986	0.504304285189792	0.45055899403226674	0.3574044559691645	1.4546316082693087	0.5697990647284634	-0.83719227878631	-0.027424284950237056	-0.28048432986049215	1.20867597656834	0.45574667164017885	-0.3618988548183379	0.4119611530468872	-0.4480063258588207	-0.19877982050000695	0.3878780926557245	-0.10186002675354731	0.0	0.6212860467152005	0.8212370208955244	0.1720345565180245	0.22664896355782851
0.5537383993821067	0.48559013774657817	-0.2848598124307747	0.4755251188320147	0.48703279342638395	0.2310225824115937	0.9697670784895932	-0.1429030571350864	0.568911790520835	0.9934892929878488	2.35472986687176	1.4663227056111234	-0.35916475260526387	0.0	1.6062716846869347	-0.3455430568331835	-0.5879939357805166	0.0	-0.5726078038711299	1.5523358298844345	0.6067089241532011	1.0605338342393917	1.0601914183034389	-0.4677835157875209	-1.5948680523256915	0.05105268788196302	-0.42435974776856233	0.2973048943406793	-0.7625246905938247	0.4645955836507997	0.2852316754250735	0.2744505932702973	0.2408677900393988	0.4725146338318243	-0.47522027227582697	-0.3356134405403461	-0.00767244970899024	1.3907347650743327	0.1344238825939171	-0.5398556984943395	0.3661333693848894	-0.14115447174199125	-0.2600201847281199	0.43917664565463593	0.4249997484954704	0.0	0.4198913573842227	0.8590269136081436	0.31229244372562887	0.14570504572157064
0.32907251293334205	0.5850016604127269	-0.41187032221909353	0.3842661188991636	-0.7487761066064911	0.10392668402044393	1.1261101236520707	-0.7531431304190997	0.5780679214295287	0.9603792423551181	1.8853900694113206	2.0760327821391233	0.18681331017051472	0.0	0.6259794257715492	-0.05745848249168188	-0.3618946933375841	0.0	-0.13030020609990275	1.4947732009621228	1.1028192154400427	0.19879116553289558	0.8702824593755473	-0.5863398854045863	-1.7568863073328367	-0.22624122253545084	-0.012796412327239557	-0.435308178325466	-0.9512534679897908	0.38892827286429554	-0.041537168178378464	-0.01746644909660914	-1.0203261649161832	0.0814571425573115	-0.024418410822857055	-0.45083403629576685	0.41675429242807543	1.2713094099508793	-0.06539190707326852	-0.5226625815324114	0.36004116390092594	0.20875844041023087	-0.19918144095246745	0.19216498284014688	0.6457146456335102	0.0	-0.12776397065539705	0.7208282927861239	0.5344749872902037	-0.07134027398087855
-0.21084232170956319	0.695220676330305	-0.28938256454513306	-0.12031575650791869	-1.7569780239907544	-0.223582895928423	1.084489446273704	-1.8003555569281324	0.18930519474420165	0.5605528342746697	1.2331334051360079	2.1358296420538716	0.7709986884552007	0.0	-0.7035048284968709	0.16850405134777346	-0.5565461712187141	0.0	0.17695573795689704	1.1305584176557486	1.5114131706489287	-1.0316933981176268	0.525460028738443	-0.9570343810646096	-1.3027601649299758	-0.29733143890067637	0.009784312760080984	-1.366556251657513	-1.0186873280814706	0.19373528978246862	-0.2622720159967007	-0.41585936873887147	-1.84091396708504	-0.5439783591344697	0.25755745898064947	-0.4716466969987458	0.7667663201961488	0.7503043054254019	-0.25210157769723657	-0.49720617541224	0.2627605812374067	0.3945272852675952	-0.14944694442524153	-0.3050034502816584	0.6291263129049807	0.0	-0.8335879734334949	0.2962392843640641	0.7699106343703858	-0.42240122896037596
-1.0217215712396641	0.929785468261888	-0.020530319274598734	-0.8736220122817433	-2.265275786009762	-0.48896283600884755	0.7810638279310025	-2.7087808432074567	-0.4907664717332061	0.11505380947327136	0.923105061978227	1.6345318177779755	1.2083791270950184	0.0	-1.811106666139634	0.09159229615814726	-1.0837916799290477	0.0	0.2663327827619043	0.5508337964192894	1.6447641571377756	-2.2526861715690933	0.1173063114529754	-1.3510838301275374	-0.4887076438202919	-0.23937672327385043	-0.3764028555988588	-2.1078646270530483	-0.8937685496521274	-0.09415031113513812	-0.15584844465286465	-0.721122327028958	-1.9418793569868253	-1.1563403356208584	0.23281209408363737	-0.45862499019448355	0.8738102284872589	-0.023805494621751334	-0.4694284042159566	-0.58824049131484	-0.003432999971122537	0.3788599490049927	-0.24174830910752304	-0.8399486544259954	0.5509467624844601	0.0	-1.3523595959424093	-0.3281102910053587	0.8890740726460282	-0.8145722130933961
-1.8594124824630747	1.2666110706392493	0.2019632851726203	-1.5890943065891787	-2.1605159937557232	-0.41707349483053485	0.25308410070390763	-2.862835268111181	-1.1627073881166425	-0.14695186904798574	1.1387475069962711	0.9192129383596213	1.3645007752767675	0.0	-2.223643619164273	-0.3632559029823241	-1.6151957804005248	0.0	0.18557265610025778	-0.05278406913195265	1.4947564339008825	-3.0579379040107657	-0.20398742607659381	-1.4601106467065872	0.2991897103904949	-0.13534962551367122	-0.803514034499748	-2.3381288320228277	-0.5390855514440471	-0.35030130167528084	0.27843509202050465	-0.7798936196120826	-1.413173107859958	-1.4874538659997574	-0.05854788331595269	-0.412749494715241	0.7057191411771082	-0.7801080813754904	-0.6505407900102002	-0.7926350809203452	-0.4310812969640639	0.2855578843385119	-0.4749011035773656	-1.2017244993988998	0.5199200805073839	0.0	-1.4153761371911084	-0.9258839989693392	0.772640666868016	-1.1175704324563123
-2.4400245279288857	1.5463659004481296	0.19564184072077223	-2.042164269945524	-1.5357381935545984	0.060094552275278414	-0.41779249957575115	-2.0502279569146324	-1.555432270367614	-0.22613413099313326	1.5965225283427564	0.40451061982849656	1.2101148305662595	0.0	-1.8522969754596899	-1.0350789484863685	-1.8223350513277545	0.0	0.012782085451175547	-0.49781990496827594	1.1784249748113675	-3.2645630082306196	-0.31349404574469486	-1.1286256318733148	0.7658714437324992	-0.053642857267643285	-0.8228011171498709	-2.028841592316288	-0.05321539824798017	-0.4615203765549437	0.8016809557504011	-0.6033949017913357	-0.6748248146225536	-1.438511730440211	-0.4628067406146848	-0.32655552508910135	0.3655531702144737	-1.3322851601568797	-0.6841399573443565	-1.0255657055050427	-0.9466585076709958	0.25790664131097374	-0.6875150992265913	-1.329486241345224	0.49304634987025664	0.0	-1.02659252242043	-1.2917979300387559	0.3972705110376657	-1.2461685413983568
-2.615185472713549	1.5763402260853572	-0.11996734533720478	-2.18849375479847	-0.656893844574618	0.7259101655927495	-1.1479154705469152	-0.6377842832122903	-1.6022528061302221	-0.2839935042310619	1.7647947735755491	0.2501274591532248	0.8309465993422459	0.0	-1.0319000051556193	-1.6156987513627508	-1.6012034019917105	0.0	-0.23955395249883005	-0.7064709310861156	0.8156484115390791	-3.0072642984360733	-0.19204868677418663	-0.49233527413717537	0.8450423319786329	-0.048493321734782754	-0.27932324169050987	-1.46399175436325	0.3141447534605564	-0.4388173402328803	1.0885890276825991	-0.37289319423305123	-0.24778368218034033	-1.1472130998051562	-0.8395785970944029	-0.2463509868848012	0.018173340495563343	-1.6925107426629578	-0.5363861749417881	-1.2237766052217662	-1.4532124929983485	0.2980573220128808	-0.678852287762455	-1.33317608823535	0.3438325551715587	0.0	-0.47804108821416735	-1.3870039147312239	-0.13136620305598373	-1.2173219727269111
-2.434620206196308	1.2606540194861566	-0.6881059887008067	-2.142287432933074	0.14532584250280542	1.2017430909237699	-1.8396903788652108	0.6512333117897099	-1.446184665658923	-0.43777373985379403	1.258250992769286	0.26492058327123935	0.38871974561727823	0.0	-0.2937410646765251	-1.8389456089175902	-1.131644816015067	0.0	-0.6231000383626141	-0.7238158462241556	0.4503078684563993	-2.6050346881065347	0.059082887592827045	0.08340223294550468	0.692530027876219	-0.15387297980927697	0.5340269467024576	-1.0393694571461145	0.2815280682694048	-0.431782965839583	0.9489148178735677	-0.3238578323309651	-0.45822007680614674	-0.8793936309255042	-1.1491322731320937	-0.2731932098121202	-0.20419520355219611	-1.999646762955943	-0.3207560852757684	-1.4051580299418949	-1.8632948462809933	0.22634577088958302	-0.3931731891995121	-1.3759416245940572	0.017709568615252254	0.0	-0.16500561369912387	-1.3575111734268501	-0.6291787003231205	-1.1405790701467013
-2.063675155672969	0.6644996834988279	-1.3443469367000127	-2.0487787919768867	0.6179559745421727	1.1859192846502173	-2.34233010288938	1.204936674855293	-1.2892676500119538	-0.6014015746935897	0.12306874680743693	0.1102141816698104	0.05386329256982888	0.0	-0.030281831543238148	-1.635676841635485	-0.7439937244165359	0.0	-1.1490985480333187	-0.654990544568129	0.07488820982723648	-2.3049161293682356	0.29137629731234566	0.23115382483071856	0.565693374082424	-0.3566729022994281	1.0646834319309266	-0.9863509144527606	-0.2668419362001036	-0.6184783256055731	0.46246956653835336	-0.5870451823619874	-1.246478636006314	-0.8276630812193201	-1.4358752910214478	-0.48687576871566524	-0.25739395153143807	-2.328311446885634	-0.24373739156712598	-1.625507669259952	-2.1096035519964946	-0.1871066415080973	-0.00945924371046649	-1.514642465297878	-0.36777643002050087	0.0	-0.323899556802249	-1.4075981976274323	-0.9352920260242498	-1.1433316771140998
-1.6384227154261903	-0.027509310692363287	-1.8848607141719238	-1.9605515302503775	0.6959054566777305	0.645233964878895	-2.4549537616386155	0.9077764855274988	-1.2201055336567974	-0.5214941287720819	-1.181627128961522	-0.3702065847146366	-0.05998541606504465	0.0	-0.27543937688317177	-1.1465881363320776	-0.6954557211613104	0.0	-1.6764127517465124	-0.5783047905851202	-0.28169245206793014	-2.1027663211136405	0.42345983560771616	-0.17700884042950385	0.6712528443795568	-0.5699196539598702	0.8948052190361132	-1.2187782906544462	-1.1419483337239273	-1.0497598393687142	-0.06973134933502904	-1.096076576769863	-2.197135533858837	-0.9717360589321362	-1.730797179579056	-0.8530962750389403	-0.1739879573462138	-2.5525730646353058	-0.4534369653334584	-1.869878825221082	-2.145551702115419	-1.0050650418169846	0.16168130468793468	-1.6277534504790538	-0.5790890043508661	0.0	-0.8744129660239403	-1.6227374953824036	-0.9937526213761306	-1.278135511666427
-1.1833833059699992	-0.6227632216522819	-2.1386500829261914	-1.8142199646019186	0.5177221237282023	-0.1683148874342114	-2.015212183454465	0.17662611712540824	-1.1605167186352612	0.00026859427375240295	-2.0793589074635066	-0.9733726155634346	0.0639724906243199	0.0	-0.7353212641065201	-0.594556188736918	-1.009295913888353	0.0	-1.9150873789686498	-0.505033443732137	-0.5051580986300771	-1.780511925933693	0.5068461003017107	-0.9383977636166483	1.0582039759367872	-0.6473260529279607	0.0518292968931847	-1.4103696716946432	-1.8928906206046745	-1.5738059411954342	-0.3282044874549106	-1.624481908514904	-2.7772892303401253	-1.107777882308148	-1.9631057965379672	-1.2022300697588715	-0.0074281025114598205	-2.401845627852046	-0.9036209557743705	-1.9858624887724723	-1.9539943603626353	-1.9906826108951723	-0.082718650456006	-1.4943629950681898	-0.44992730574917666	0.0	-1.4771361249250607	-1.8813781089682566	-0.8615251182009155	-1.475540277307274
-0.6547605638456198	-1.0212451000764111	-2.0212447503299837	-1.5163854017144098	0.3295288182776137	-0.8798069905659668	-1.0359850653062042	-0.3658728789568304	-0.96621863420262	0.8702828079736514	-2.233864671275071	-1.2733185119047479	0.34136791910407016	0.0	-1.0274475206514024	-0.12480386402832888	-1.474001519093031	0.0	-1.5872512702336559	-0.41204199177345713	-0.45579514794499315	-1.128487215672327	0.6782884277034811	-1.641101986848187	1.5930781285579991	-0.4592152948692968	-0.9923771577732223	-1.2426705042275366	-2.042940718163076	-1.913048479987292	-0.19242929023943592	-1.924521078036916	-2.6431755363080938	-1.0232364309052213	-1.965939077223393	-1.3190083871305254	0.2155258906071956	-1.6892269372559394	-1.3466469487207153	-1.7448363878689672	-1.5656493059758894	-2.6864366502971446	-0.6447167403893258	-0.9719430760611008	-0.046447498735028674	0.0	-1.766057089820362	-1.932576409249755	-0.6463009199542921	-1.578558565064217
-0.05901297595999727	-1.2403653040124092	-1.5611500565951097	-1.057611596390776	0.3261787469822716	-1.216744730772519	0.21522989715372917	-0.33691687721756514	-0.5869857923643775	1.6605495740805296	-1.7271375080226965	-0.9737469642436872	0.6173351089336518	0.0	-0.9470949106977642	0.26041425045052796	-1.7857837169139512	0.0	-0.6525323467956252	-0.30697962031542875	-0.1047180299398433	-0.17312679001249948	1.0200862501922598	-1.9152289282283217	2.0160923979467094	0.003988671658501938	-1.6323202230053175	-0.6426223926720424	-1.3883280655645283	-1.8492060015694238	0.17953415193867348	-1.87087415914136	-1.8307193307428644	-0.6804202934480585	-1.5863261459599491	-1.0911247973065996	0.4939923647703845	-0.5368478399740896	-1.4780532097022367	-1.0131166625611498	-1.0672825683633984	-2.681274064355649	-1.1458765241365638	-0.14027910933864401	0.3340884346613505	0.0	-1.5904283459699138	-1.5893324770472663	-0.4277471141969533	-1.4401882542425875
0.47208060644947036	-1.3587066890001602	-0.893835034126275	-0.5524661141778483	0.525281515031947	-1.1475915377625079	1.2887034727956164	0.1619903518087427	-0.1439425073569019	1.8389119188899028	-0.9577806628698479	-0.19344271442921454	0.7243424571030684	0.0	-0.573606921833835	0.6302562947045244	-1.7288280811051862	0.0	0.5753725172599469	-0.2541742654493274	0.37161359562260526	0.7784683206733615	1.4342978203470453	-1.646110057302731	2.0537894530313237	0.5770291533587187	-1.525332553155029	0.15937373064460197	-0.16242419775070244	-1.3830304139731657	0.4671547837677749	-1.513720567165615	-0.7155988424751747	-0.26434939505861654	-0.8229605868257484	-0.6058935793107264	0.809538442448891	0.6018222090838696	-1.139160775355679	0.09099907623553075	-0.5771120913713094	-1.8943008245312525	-1.1728512230019765	0.7043959644848155	0.35839676218732364	0.0	-1.0940349632049762	-0.8919386400382814	-0.21994669837980121	-1.0204804358884734
0.7339463938174734	-1.4306675623854201	-0.21762449461883618	-0.1676043143552076	0.7583368119517298	-0.8541378037215374	1.7734734162929973	0.6650456322134701	0.14726028618785442	1.1401254038149398	-0.35641198957018866	0.5622207608193446	0.5517295287170664	0.0	-0.15674577813517565	0.9925258164720109	-1.279608703028495	0.0	1.5438576493978198	-0.3229388920567363	0.6458276842480588	1.325548361011092	1.6472231020958341	-1.0137598472509899	1.5498851072242044	0.9771498963223972	-0.7958567943523291	0.7875593129855889	1.0637358794601468	-0.7463267213533838	0.41909333508051283	-1.014913852510396	0.2277138350494846	-0.05449950617514434	0.1157509731016585	-0.11110108353787682	1.0876018560032579	1.184136916361047	-0.4324037206216034	1.1942793773282916	-0.18851975520957226	-0.671049838448029	-0.5787539050871253	1.216437309191926	-0.08428420465973219	0.0	-0.5787787398084593	-0.1093534498897459	0.007868145802211063	-0.4172618381394561
0.6019156997294378	-1.438404344684387	0.2838321675060483	0.004800204697068566	0.7914062413104783	-0.5768377556133373	1.544494709519409	0.7198733905850019	0.14817689406472792	-0.1857242131441317	-0.1261291767627264	0.7491599827554335	0.10211340102402298	0.0	0.11207709442847716	1.2289969289143372	-0.5879723227614159	0.0	1.771052053736897	-0.4946219135715022	0.439593220993108	1.2589816784247165	1.3739230656997092	-0.34629881195400225	0.5633289615694879	0.9641622052731106	0.08169436852182593	0.9773966302447936	1.7043854868529502	-0.2508408363726673	0.03611183920545494	-0.5256070890731855	0.7113843321281695	-0.21582830312111598	0.8906656332733549	0.14478884738001216	1.2123630474400922	0.9410888916530477	0.33842293714229027	1.8590848159644022	0.08448653413566942	0.39410069109847723	0.38816853322957556	1.221776206756185	-0.7587864766590415	0.0	-0.25857367020007044	0.4342507022444009	0.28288868005181045	0.1912952503955218
0.16082811390043927	-1.3126638758427915	0.5241281114820137	0.022716249976754494	0.4987415593945516	-0.4524530568103559	0.8662824557948242	0.23318766486998763	-0.07759164722657452	-1.4532923392993864	-0.17377172632163876	0.19787929914908833	-0.4941943086223744	0.0	0.2574411098276561	1.1705902917944278	0.12765968472733102	0.0	1.1564653987185827	-0.617310235038835	-0.26201152769257535	0.7288351242783367	0.5441644852600188	0.09972793542107823	-0.6202291412187556	0.509333415044072	0.617511736228144	0.747820367932487	1.5079779538636604	-0.08163468742545932	-0.4273680388495265	-0.10120032460560048	0.7808542379540018	-0.6673070222465948	1.2090899208820496	0.08168163698385428	1.099465532871744	0.10215166977985607	0.8635219537457859	1.857199583125584	0.31515807041552196	0.8065252566442669	1.2378161822090747	0.8393323528868383	-1.2103579322871152	0.0	-0.09199998406661955	0.5837175988441625	0.5979297014412401	0.6531808738127978
-0.30845010929918093	-0.9999366674542711	0.5543940350650735	0.05251896357190159	-0.030380816279555283	-0.45267167382771245	0.2580408581049032	-0.4694235934618665	-0.29473240559591846	-1.9356406621326336	-0.24785414219969393	-0.7313310495342615	-1.0239932238287095	0.0	0.4808144009566029	0.7602446106458073	0.6904647288657264	0.0	0.0710357984189112	-0.4757558172370115	-1.1506771040335013	0.16064776907959358	-0.5796263271401416	0.27936351375054375	-1.5913505128924472	-0.1494369500913784	0.6107013171468704	0.3732631791473168	0.7040508458495254	-0.1862963427009909	-0.6475045628038613	0.28656193092440974	0.7331103208942372	-1.127900499586691	0.9893937344900863	-0.16040037506421825	0.7752528324704759	-0.702951009080393	1.0173177334417667	1.3340803547775517	0.6062174174203452	0.463359774578894	1.5702391728736078	0.4116549250587421	-1.0726419036622545	0.0	0.17494036885668973	0.45656551215525487	0.9173644441086588	0.924738265114656
-0.4984287469843919	-0.5212086690806245	0.5250004635410027	0.23891225714422937	-0.5319273155261033	-0.447447588837088	0.1823134658571596	-0.9013223405618503	-0.2662339718732332	-1.3257526210038746	-0.15733330847815186	-1.3897754287815682	-1.283761844939843	0.0	0.9556017969025321	0.16376136495126065	1.0191441023614076	0.0	-0.858254713777294	0.045505617460954696	-1.7626406463248685	-0.02685375018036369	-1.5074945439198322	0.33537859211109006	-2.003457506882082	-0.627015326888022	0.22037463827559586	0.18493519556514174	-0.1534391666941585	-0.3399426154408965	-0.4705395970216744	0.6610517150466657	0.870855257675751	-1.3057586849003426	0.40680728962034046	-0.32955268683376376	0.3917123112254116	-0.8296602802929723	0.9067459871115272	0.7292604950690219	0.9969188955234133	-0.3051574156667683	1.3421747273036349	0.2836646570405893	-0.3432721855778488	0.0	0.7822227235410538	0.34014502780596373	1.2006503743053534	1.0730733810604176
-0.28407837696518073	0.021078657005879395	0.5789439358426933	0.5898447537471964	-0.7341934511676498	-0.3261118996932851	0.75069130509243	-0.7838639905278736	0.06707612107758623	0.04889807925521888	0.09162242535192013	-1.3127895798123779	-1.17714862565527	0.0	1.6219020148457222	-0.28469317804574545	1.1180165512820028	0.0	-1.1405067334820713	0.8194934248074276	-1.7789954090473818	0.29937733674377176	-1.8102928935199631	0.448414810016082	-1.751040788851506	-0.6269044705029487	-0.21256855524068702	0.3476911226774848	-0.5451950873171366	-0.3326835184407611	-0.03284862240392153	0.9590850730937234	1.2676582284970106	-1.0895788384189513	-0.20832976412788723	-0.250851352350284	0.1458796644619589	-0.04306285104668212	0.7494466566784468	0.4878219739819903	1.4015740404080894	-0.9676807340740465	0.8691753356216341	0.5756762743009153	0.5799841995376406	0.0	1.714765184849994	0.4550622239997701	1.4115745634191188	1.201510965376951
0.1898276280095321	0.4891991414514521	0.7418929783337894	0.9708083020254589	-0.5392369289671789	-0.07907113041190629	1.6458232995363364	-0.24412130733829182	0.5398265273662378	1.4187998339135488	0.32404832559831837	-0.5700654887300397	-0.7634880474253237	0.0	2.156251892430291	-0.2887210917433106	1.0383437047220327	0.0	-0.7258722007956656	1.4825975114845027	-1.2499893247931884	0.9119151109004939	-1.4047893512576068	0.6845301952215882	-1.0309812675411723	-0.14267181469690723	-0.4289665102584916	0.7661251349102525	-0.30887556032051294	-0.13344107339207265	0.33136238738800466	1.0353896111513166	1.7100147159722558	-0.603013351611755	-0.5535466890651018	0.04854669077144221	0.14659748006860474	1.3113861148357513	0.6843955467755086	0.7565921435467421	1.6358786362936089	-1.1326485517065095	0.5657746648629993	1.104924956404555	1.1451824342690964	0.0	2.637378299606354	0.768222248925994	1.505073936207646	1.3573374564731584
0.6215801710968202	0.7726715874804397	0.8916370390469756	1.215505773947742	-0.09113883099884121	0.21163565535424195	2.3231781796873046	0.3025652306368537	0.8882926266988267	2.0542024887123778	0.3471817690111578	0.27848897291534047	-0.22636959166947657	0.0	2.164731231804857	0.19559635890418356	0.8491398339413287	0.0	-0.009679179579012452	1.6264357512004763	-0.5715772784716469	1.4018961462241482	-0.6273895795915091	0.9535657886590403	-0.2355027744800425	0.5185762421674313	-0.39645827351660134	1.1728997452598326	0.2888197686555131	0.09591858581469079	0.33490617077398505	0.7637828904627674	1.8571108439663178	-0.09052997290906425	-0.5051661681987565	0.3757975392121835	0.3232091586626312	2.519061297667117	0.6681084010638144	1.2838775356547159	1.53001751661764	-0.7654217848293288	0.6280360639865719	1.5106824992548826	1.0113041104077818	0.0	3.0745688602219694	1.010316513021266	1.4176948015613668	1.4934375264898592
0.7901673114596556	0.8246581306775871	0.844796036609901	1.2634113040560588	0.31913355375431207	0.4465554637426444	2.366165116060076	0.48506277128861364	0.9526194905907382	1.714177409151588	0.10235105601650092	0.5982701424355866	0.2217312060275771	0.0	1.475131248080642	0.9040436338484008	0.6279469271242647	0.0	0.4688646459431465	1.0727317632595958	-0.21477463131353547	1.4752281202879058	-0.023039370308410547	1.0995331769526258	0.26953436567910505	0.9210476979804739	-0.2505971727884023	1.3220257881901434	0.7696017083898499	0.144086544144285	-0.03966310080382336	0.1640008297563089	1.5034088756639097	0.2681232841260205	-0.15360038873517107	0.5416297185474177	0.45383876698006204	2.9544033341495264	0.5386708262625822	1.6039725563476717	1.0601826842164896	-0.14699584186891856	0.9053467759348923	1.4990959481242356	0.27605800588193313	0.0	2.7245657496692486	0.8983090365359583	1.09416199168479	1.5134312087713764
0.7361124286141333	0.6570852618420425	0.5129040893946948	1.2085348372143294	0.44633869713351104	0.5747751365945964	1.7572464647591042	0.2613180924766228	0.7956439068919237	0.7599842477460892	-0.2889234841781342	0.15742165503946162	0.4420822036065223	0.0	0.31435428117983893	1.4265088431649082	0.4550197950050884	0.0	0.4179369602196001	0.04186308087739931	-0.39368081187892384	1.1472133963685704	0.020315447739739784	1.0421817947853855	0.34424143892046766	0.7791789010294351	-0.11810880567228109	1.1440710964666005	0.7896761682055264	-0.06512823872700696	-0.5059056130247399	-0.5482469032948877	0.7527233293496141	0.46748401591436567	0.28052647255594076	0.5253448856721138	0.3093745870450574	2.476590695007926	0.19172746144651445	1.3813185490290287	0.4036101248593456	0.37113804620517815	1.0556929264626416	1.0413419421834655	-0.5972017694992168	0.0	1.6897389512682324	0.3973433922955987	0.5482584268113946	1.3641628202052727
0.7344742932647709	0.3140668195045492	0.014840511372780382	1.2125902480746136	0.24514821928017413	0.5973368250258965	0.878852902962314	-0.06576724577640171	0.6421415708715632	-0.1361584795159212	-0.6062691992941052	-0.6976378101116221	0.4183843620176479	0.0	-0.7768511949573123	1.4815075483314404	0.39293102047830347	0.0	-0.008898505748296252	-0.9290785556049633	-0.9145524842807099	0.698615102303108	-0.46215187249874323	0.8531545902275779	0.12100958246357751	0.14426917937069736	0.006024751913554436	0.7607497645500093	0.36923941321781917	-0.397019133436471	-0.6642367939378383	-1.0443085524689926	-0.027901216170862525	0.6286850236416855	0.5810666055547318	0.4960867356062343	-0.18009174576946466	1.4938954087754457	-0.2830758833459961	0.6661322150462535	-0.13697065082172044	0.6212585865247108	0.8508989154270974	0.3904127524847311	-1.1018298670417113	0.0	0.452132254159445	-0.19055309924629601	-0.09018305100785831	1.099801838936868
1.0624090275192795	-0.1444367414644263	-0.35473994690810084	1.3477833836108486	-0.1208126830079019	0.5171735462904861	0.24149675655565872	-0.11173260454293607	0.6836161136481675	-0.4722934966328687	-0.6735721149043071	-1.307038637145445	0.2276357932000814	0.0	-1.2585306004421064	1.1045629195923743	0.4554849185063426	0.0	-0.3514740910589682	-1.3007991772755232	-1.324232107174761	0.4375380375431017	-1.0420545038540674	0.7046083129311451	-0.13234679914369332	-0.6299621603798712	0.21939637624948755	0.36592533381931014	-0.14935150551242085	-0.6035679231054666	-0.2915941165766532	-1.061606046657066	-0.4494194112740312	0.8424911934968563	0.6361779647934659	0.6624027987979159	-0.8572693894129637	0.6581456260908628	-0.630567625149196	-0.1297278560801097	-0.3067929363093261	0.6975584534951108	0.3778614516801767	-0.09350898857763736	-1.028000227147836	0.0	-0.4050934188744152	-0.4054535483655929	-0.6015280320886691	0.8603119455253275
1.7283946680578104	-0.6358040861773842	-0.306366932190234	1.4998307429475375	-0.4142158147576464	0.29618221380299387	0.12650813980002473	0.25489098967702656	0.9025945471008837	-0.2441993647985907	-0.4663393311908879	-1.2045493698055922	-0.03691709373779014	0.0	-0.9333638503325777	0.6081780404835245	0.590762534980055	0.0	-0.21361846344456656	-0.8887354844013655	-1.2558607486465663	0.45482288660706555	-1.212763883482814	0.729099801002576	-0.23212589732907477	-1.1205091266740403	0.5553535153636818	0.07500989032341182	-0.3715046408246113	-0.5207404799215669	0.4740089858378124	-0.5674515650328145	-0.3685733590930562	1.041231864589119	0.4579654599674754	1.064052360859348	-1.4268577312312878	0.40771259808123295	-0.6168926898856781	-0.5262098275672266	-0.06342007704675559	0.8184763164813847	-0.032574913556850826	-0.18765377607834138	-0.5782847938319624	0.0	-0.5517593793943121	0.032355317910553356	-0.7886800907742165	0.7722708218416026
2.3782248209666266	-1.043351632484896	0.2245999685695419	1.4240487829139912	-0.4973433967156488	-0.1249818712398631	0.3928239759346356	0.7734164607716071	1.0601507176221132	0.10635563676232887	-0.12027872793867907	-0.4794939211440343	-0.3296802029306857	0.0	-0.08126290269303682	0.33971879243053715	0.7006876496729072	0.0	0.4134208493687953	-0.017399377230465484	-0.716275622899214	0.5599323281113486	-0.7679332980724287	0.9000422245223144	-0.21767266876324703	-1.1063418539056333	0.8644010778202003	-0.14191088802217272	-0.14395558920197374	-0.20892737679155152	1.1926180664147605	0.20326176056363085	0.011707179770228508	1.0170940320410993	0.1372553647855893	1.479487527270319	-1.64825644775842	0.6791735503632371	-0.2329136965141578	-0.32701419238626767	0.38115505877725064	1.1004621758872848	-0.09244294078018944	0.0474914204620961	-0.18340589002638907	0.0	-0.10477773326279782	0.9697081665194821	-0.6131935588831607	0.8438878216917666
2.4783757086658533	-1.2323469388484793	0.9797600821587907	0.9302017785040816	-0.41373416828784704	-0.7470874893770233	0.5848066505344237	0.9669428996940929	0.8667092873297412	0.06947289108904225	0.15475586906394512	0.2873200338976135	-0.6572766713757825	0.0	0.7137345986402764	0.4179340530311699	0.6936527557329006	0.0	1.121555432582182	0.656575180026616	-0.09337327779436334	0.443715486267746	0.03303629127452911	1.0296363223727996	-0.30395012156131684	-0.6924343101732827	0.8653893627301549	-0.39955309309560055	0.34163744002694046	0.08079438126462153	1.3968816608249577	0.8697749585539765	0.28800796782963684	0.5873224116903374	-0.21584627185480737	1.5454099999005055	-1.4975355084753121	0.9836682682909981	0.25579126081610115	0.22972671641556516	0.6806457231480697	1.4318329908384355	0.18020011123262625	0.3204301802724262	-0.16331831173695258	0.0	0.4673613922845593	1.856845051570541	-0.251837233312193	0.9386728489324303
1.6762139441195043	-1.105239645619459	1.49534041694407	0.06410560004518422	-0.32393527054115295	-1.4378145537364548	0.26794434067781253	0.5115204550259844	0.2135011317938596	-0.5171523112014688	0.19779787649995215	0.4698728667651246	-1.027212209425845	0.0	0.9346131350828725	0.6486583437796768	0.539406260897841	0.0	1.3793488164796779	0.5614499128933527	0.1338691312242949	-0.057739005155750214	0.6401034532126719	0.8955325193363962	-0.6829724534083326	-0.2086473182129449	0.3555800245835847	-0.7645962443483091	0.7030833688122999	0.09826515477707522	0.9014115304545078	1.1167159320715845	0.15032555354090124	-0.2159761039144418	-0.5045189078356408	1.0224680503618422	-1.1794715063381098	0.7846872877232397	0.47329156349508655	0.6385567292110893	0.5693944792126738	1.5485519364346034	0.4499669330639987	0.3207031190747382	-0.48852977082404936	0.0	0.6635755190275374	2.077023895673145	-0.008755579489955822	0.8598891119053635
0.0944158003608763	-0.6683863520459415	1.38379898127332	-0.8579856959655907	-0.35619211279812174	-1.9399561350185992	-0.6414888228072269	-0.4771748455209895	-0.7094659304278956	-1.3240361989012552	-0.013713832160703345	-0.11338849419935698	-1.3900658107955592	0.0	0.4526685026985061	0.6859656342214621	0.2905660272778449	0.0	0.9341753462172584	-0.398059969612901	-0.22692654060612055	-0.7990385177998603	0.6064373477573995	0.41166236661756966	-1.3292202888141456	0.03311715234105117	-0.5764713682571779	-1.1582560002849551	0.6578368997323834	-0.19831992228850287	-0.06331176100359852	0.8667006790356855	-0.384864247047747	-1.0858594363413854	-0.6470877296901364	0.015702516916765673	-0.9759245891773707	-0.09526006227273329	0.20538800105405128	0.495088247912903	0.03608418579598451	1.250379080751375	0.3306135361341633	-0.057790318139211774	-0.8153346381904732	0.0	0.27718035826208004	1.357209967379375	-0.1204060129978189	0.49571139440495066
-1.6573666802853673	-0.05798781933079598	0.6008490049792186	-1.4069900209257802	-0.4972449876369856	-1.985444661393113	-1.7848705276844332	-1.4641076887421873	-1.5028649949225086	-1.761692091490631	-0.3532195572961546	-1.043022113550208	-1.6307771445975332	0.0	-0.41536620629123	0.3165318249594405	0.05755586175331815	0.0	0.0224459424596257	-1.741184758941636	-0.9033754834254843	-1.3872349820300136	-0.08622224478377712	-0.27780918087882334	-1.9683536388874694	-0.05671644357334552	-1.5180530721069303	-1.3733469520093875	0.23177762905556024	-0.5805775241134179	-0.9869135834008292	0.31180015450336535	-0.9736375224813406	-1.5777630467907788	-0.5739146014970986	-1.0286903916253127	-1.0378363905925831	-1.3250932168120042	-0.4232250148834722	-0.20184131975313566	-0.6592974241906863	0.5841936961476718	-0.2782183525304956	-0.6375023948982	-0.760131433908724	0.0	-0.4847408456080358	-0.025450245090436887	-0.582433308138338	-0.07704483117327116
-2.7876893100551112	0.5103362326576285	-0.4905916699394194	-1.2954351870073828	-0.611695450790471	-1.4555941329843591	-2.5762590135698265	-1.8259199182228898	-1.7973765913792514	-1.415491525551045	-0.6156416305296868	-1.6007470615463666	-1.6254145271944302	0.0	-1.1449640737006814	-0.35311612302882306	-0.04491337329831253	0.0	-0.7753800722343811	-2.6860111085353275	-1.3293370597738008	-1.429910301449716	-1.0122564994643886	-0.8536519619596159	-2.2476181417884438	-0.3219485060975254	-1.9410692745952625	-1.199972366643859	-0.26407901118086197	-0.6903311727317059	-1.3975193274862774	-0.20774678400830776	-1.1833458888488126	-1.367300263020681	-0.24356311461944175	-1.5767091841132583	-1.2737929559211798	-2.2724680299318023	-1.0126464680365772	-1.0372863711383866	-1.1411216928191965	-0.1534343928857776	-1.0646699831262028	-1.076757586430437	-0.20058507209066725	0.0	-1.159221399196028	-1.3952109034518805	-1.1320092657792664	-0.613232063930548
-2.7646820407542014	0.8516976048659455	-1.3224300865933465	-0.557572636252708	-0.5705215499805552	-0.48075473073951	-2.581547429778763	-1.2684516565797228	-1.476859821065265	-0.3649298921566278	-0.6325623858615117	-1.30652639955275	-1.325557458883017	0.0	-1.362891152051183	-0.9564716912535964	0.0534281283742871	0.0	-0.937293701048233	-2.6320411802776187	-1.0568082639859595	-0.797251560692979	-1.6106342822383213	-0.9986187183673079	-1.9885583619712712	-0.5192100455095059	-1.532186753477481	-0.5756381098095332	-0.4655364211981611	-0.2875556036015591	-1.1530441235975242	-0.3956023361318288	-0.8048718627011373	-0.4580647102604209	0.3242242739869972	-1.3516423006852714	-1.4205101643953753	-2.41846894063466	-1.1633811780797285	-1.4702905183565564	-1.1489641451725283	-0.6024197064180917	-1.5141103830213738	-1.1054142034953915	0.6227113727629245	0.0	-1.3445281659384836	-2.093988664382092	-1.4187402294692995	-0.8442409422147187
-1.617010197574835	0.9148434343163028	-1.471112464743596	0.46867687346420894	-0.3773863659814578	0.5985612552543559	-1.807333424249298	-0.0384599264020583	-0.7341698184655273	0.8424164255216612	-0.3730183977144014	-0.28632005742825006	-0.8059942179273321	0.0	-1.0755292162298038	-1.1360942702675578	0.35671809961214773	0.0	-0.3706670654984406	-1.539509267079552	-0.11180172611378181	0.2803754016709814	-1.588762622756651	-0.5877912828297905	-1.3298641401398996	-0.5232752890860973	-0.41998840539017	0.3422378158902487	-0.22166492893752524	0.5719145626726373	-0.5168638994450153	-0.14523362430598188	-0.01497158116832938	0.8040218618624261	1.026244208825343	-0.5322207186171771	-1.2464176442250439	-1.6937484890632528	-0.7708837359559962	-1.2198094941315947	-0.6960952266491004	-0.5774963392565102	-1.311201845776804	-0.7147237332768831	1.2747898772476611	0.0	-0.959051345340967	-1.8826462834784847	-1.257394782136805	-0.6586942690745495
0.09179317931366701	0.8043919711785832	-0.9268553166019816	1.343845570842902	-0.18072100594352547	1.3978083405387234	-0.7076828916460551	1.2208418093107463	0.06783601121085965	1.5397011904220184	0.026575521173434143	0.8071336581619757	-0.23468971224576474	0.0	-0.6157387321025785	-0.8209251453108304	0.806542127561341	0.0	0.5169671365465079	0.04175004382975653	0.9771146978659867	1.3392976109793642	-1.1197441466857994	0.22552150392256684	-0.6418180458024032	-0.41521155447510916	0.8682390265778239	1.2322070886232452	0.2969706179306311	1.5577327555376195	0.023901484645162726	0.43554314388951715	0.7310418098645491	1.9229391365331088	1.691733970777278	0.3450018917728237	-0.7378936728704547	-0.5157242793837246	-0.11987680410974258	-0.4692676573680442	-0.055891124156356095	-0.18386760065598334	-0.6223460585813209	-0.1719976030617739	1.4322268833007281	0.0	-0.27671606383074543	-1.0579018394358994	-0.781351767616364	-0.1973360196805746
1.5891047368292386	0.6989173258100024	-0.09874898710464082	1.7717995422389263	-0.15277482634830614	1.6833285255444599	0.09247878982743625	1.8722703714107725	0.6205827757036391	1.3628915503793697	0.32958413381614493	1.2612968258937076	0.21976302557380137	0.0	-0.36409886672102315	-0.29878277981900475	1.2951519891175318	0.0	1.098644057478376	1.310326987586529	1.519614294042544	1.9415001666413894	-0.6847459481212823	1.0798108089880953	-0.2638200837196532	-0.38830189093634215	1.7057099261198974	1.7619437143300336	0.7195745838747853	2.2694742087308515	0.07036377383179607	1.1130023275534917	1.0037154202017038	2.524619779334987	2.138409166191822	0.7258347059956755	-0.12654442902866264	0.48190536809830586	0.3022370734557402	0.2559089668378732	0.41027421800888764	0.26999458329816767	-0.018919184328062017	0.14912783608462624	1.0968226512419594	0.0	0.2669354592068672	-0.2159681018432745	-0.3717950831470451	0.20975459245175188
2.305337413037539	0.7165262984318376	0.45328681513722974	1.7233920880281317	-0.3300373089402094	1.4759055018478378	0.17307556540582458	1.670790319855032	0.8212812193524361	0.45784481073160976	0.3383328230431685	0.8095610708950782	0.48137064257050993	0.0	-0.46059338742908407	-0.021243798232342164	1.6802007748442191	0.0	0.9583954755411574	1.694032960410044	1.145474150518993	1.8955645953545857	-0.6802569021712104	1.587614980536383	-0.2554253656669206	-0.5542204124204121	1.7303368714155354	1.7498877488684097	0.7305344767590819	2.4765518476018182	-0.4493162192456649	1.655099870487365	0.6862071041513872	2.532614235834827	2.240985859547409	0.39635538344256704	0.26824715081300254	0.8323751135900895	0.14853023459011794	0.4482544175447807	0.46853925185772277	0.4908159256306068	-0.07093330280308786	0.008099467738347469	0.5665749041860615	0.0	0.35294447082901714	0.15998411003835236	-0.3940823777936136	0.23395164545396577
2.12193953771955	0.8243937125992049	0.3828796432112427	1.371734605358842	-0.5500669318251716	1.0036538197089326	-0.4466606833491856	0.8782903546999635	0.7634870248840923	-0.6485374925751473	0.030781614540581384	-0.1964552707500757	0.5973533836727071	0.0	-0.7205262326247824	-0.2783890363291982	1.8102876726905934	0.0	0.16621338001508518	1.1629743145411173	0.0861574976660359	1.3128049806123303	-1.0906124243431352	1.5239380681507106	-0.3505121921758822	-0.8127770339089424	1.0383548899248563	1.2467330094145739	0.274752119581811	2.2260287031762966	-1.2558618734696283	1.9181030430691968	0.04075401452831728	2.145175042464195	1.9750225753532291	-0.3834278229694392	0.26908354890814473	0.47950518271378434	-0.5316534410884837	-0.04010983926132357	0.13455277330152557	0.38681851590071303	-0.9027028282272977	-0.5515377130819643	0.20165704648995797	0.0	-0.04426410908140916	-0.003048666173723507	-0.9192314417147336	-0.2484882451540132
1.3335131045569615	0.8645507940205975	-0.2253713045544852	0.9130906730085231	-0.550893182180047	0.5455277733871541	-1.3512584270520653	0.047413594414665826	0.6056651023128128	-1.3942212105935265	-0.39451163605325	-1.0630128598724253	0.6875142423226193	0.0	-0.8081786125421608	-0.9798250274661957	1.574659027964408	0.0	-0.7886797563969609	0.18774260867886744	-0.953669273856295	0.4933100357110711	-1.4807198959473802	0.9205738861214524	-0.15858266488824055	-0.8996780624657325	0.08994618391734242	0.4994366306864673	-0.4233083799441384	1.7553069733667366	-1.9029456388575716	1.859985505395733	-0.48881704972096995	1.6524274577100349	1.4161758531191415	-1.0601496523175236	-0.02678825031246314	-0.25449075369230506	-1.3106889094994345	-0.9088827973577138	-0.36536497953748015	0.09327916228472086	-2.0501017278830336	-1.2336050474691227	0.1728076608966944	0.0	-0.6800236925433589	-0.38163536927643	-1.6338915004929178	-1.0676344889419214
0.39631600263016364	0.6856599627309906	-0.927600472813727	0.4251971425681413	-0.1711814210083402	0.2754147806533505	-2.000820656130475	-0.35802347161480336	0.44007004143031186	-1.492440494078628	-0.6126105395187317	-1.25659158590494	0.8506017026524672	0.0	-0.5251674485741853	-1.7013845898677935	0.9695654947306613	0.0	-1.3437137985650132	-0.602060757498264	-1.2581251503171134	-0.25673390770543986	-1.3236847517852177	0.028819630222636443	0.5272841680882108	-0.5861293354330716	-0.5960840297127111	-0.17373727386594803	-1.022377796359218	1.293837935085463	-2.0347117923216254	1.5071793339268864	-0.591914205381734	1.2372024776616037	0.7038046366733509	-1.1573264446198936	-0.3127853255660075	-0.918893456849694	-1.6657055416898463	-1.6217721441459114	-0.7518357195362261	-0.16261701328047676	-2.7465000024746016	-1.6735464072964616	0.37859243146051125	0.0	-1.2186641464652734	-0.5448098037398855	-2.019303665157198	-1.8427503598478001
-0.3427562728474087	0.28678586277177354	-1.2253167364917241	-0.1283470361721694	0.4976015004528831	0.20577038180224805	-2.0448392611624366	-0.2401612857268254	0.2635810906444102	-1.013899956993362	-0.36811643764327334	-0.7512159106796092	1.09298232621434	0.0	0.014455230301062657	-1.962716678527051	0.14279321434527584	0.0	-1.2319973390860055	-0.8125203706091986	-0.5818558378134009	-0.7540670326675841	-0.42262218852819144	-0.8120590411917709	1.5410957847319577	0.119019497872191	-0.7485359133134878	-0.5274492134619104	-1.2796961970119165	0.9146519014590604	-1.5568693443931227	0.9254575826322377	-0.29434341465845026	0.89918727999971	-0.0047056691216035154	-0.5843001334674714	-0.2924710306333724	-1.2114033583449892	-1.327784235757757	-1.756117689669502	-0.8543375385754227	-0.23859860099256958	-2.446218009112282	-1.648595345795769	0.5749331342101508	0.0	-1.4310704755957917	-0.2883995923786907	-1.690914776661029	-2.187785275036145
-0.7677000470505824	-0.14116779145545047	-0.8905064744887783	-0.7665777365068813	1.1303264604373517	0.25005314856536676	-1.4865132368305183	0.13222783743178743	0.05283253771882047	-0.23815314873248342	0.34231260350638554	0.025191141050798532	1.3244201185239035	0.0	0.4603855529817301	-1.5359967351091433	-0.631635637725535	0.0	-0.6184119300005709	-0.474617913721492	0.6798855898580888	-0.9563902448487361	0.8915251198987728	-1.3217302059307463	2.417585226804634	0.9236417717422121	-0.4578565485699161	-0.48425757371371275	-1.1690743761076157	0.5456615218854383	-0.6420553748728085	0.22164581174343903	0.09331481907736547	0.5382585042316047	-0.5677082614406422	0.31873593994971977	0.10430436271215847	-1.1041001367844419	-0.4529973846681998	-1.2444142805030018	-0.6745183190018254	-0.15812136652580092	-1.2109731008644367	-1.1804378882181565	0.5934072448170343	0.0	-1.285617314152051	0.23225610627717444	-0.6706338642754074	-1.9174574676389686
-0.9321307967983832	-0.3248804065655251	-0.0930776464483919	-1.3614410784160307	1.3591375248475255	0.33574574383628353	-0.6234821557920762	0.3683548615604861	-0.14538361537038	0.5643675328634338	1.2273160160804688	0.5741512943556982	1.4163175838662319	0.0	0.49597742429050296	-0.5719848180480677	-1.0641927211204114	0.0	0.06955072546707343	0.06713521022317562	1.749205425236364	-0.901760861537522	1.9435771997019975	-1.3715306652438013	2.684429188580612	1.4100104776242328	-0.05008406697785816	-0.14586936485938892	-0.8398703602864905	0.11505228453139979	0.39400188155203336	-0.44288557901532355	0.2350430482344916	0.11035194080222444	-0.8788943688928339	1.0174296480317828	0.6644592183024064	-0.7712463372841529	0.49771071829869834	-0.3598668127237687	-0.32881028927802025	-0.04706897239535333	0.32170008073200385	-0.47959300661762166	0.4658089835608943	0.0	-0.9028537450396646	0.6538922333111123	0.5976745795560559	-1.1367741723563654
-0.9167331751638242	-0.10633542019404241	0.7422854718944363	-1.642707156124755	1.0084300740048282	0.46945432020933653	0.16115626299252134	0.24820388954113953	-0.20553202279524738	1.2423902222316698	1.8474478897919728	0.7192379815443022	1.277888301983753	0.0	0.09272012779991819	0.5281532245897166	-1.0009544115652633	0.0	0.4653605186001535	0.44836448616486785	1.9733631415536343	-0.6463488890079219	2.156464187393071	-0.9973142410891738	2.171064751212534	1.293117652528536	0.1639041194465079	0.27122209616179715	-0.47566827202129386	-0.3067937324950305	1.2428307003874899	-0.8703030530848054	0.03618091868533406	-0.28077905536907044	-0.8836740500746358	1.1307388359751493	1.0343908941129818	-0.4138837351222122	1.0737136315754316	0.5082124401123579	0.06471425631056506	0.001532744812195277	1.365996428883321	0.21017623691262471	0.3623698398806032	0.0	-0.4417923593645926	0.7073556406931768	1.5061425751337225	-0.17206389804247413
-0.7426967423003586	0.4103454402410014	1.233431287789937	-1.3628452942459555	0.21067376674081476	0.7029653468988027	0.6062900686910013	-0.1460916074620139	-0.015129139879244089	1.7163359970776553	1.8755054065672558	0.6974946499196696	0.902621296302625	0.0	-0.4508342666182278	1.3808909178795723	-0.525013939021096	0.0	0.493950671421972	0.532610577783172	1.2378125807108016	-0.252340155114744	1.4390076346139133	-0.35165057182685866	1.1213013813809118	0.6027458164651045	0.08123142349570087	0.5382366475789526	-0.172381019280712	-0.5049531422045453	1.6962928905095402	-0.8983768945968158	-0.2849729672599443	-0.4360216309948854	-0.5987237053640533	0.6553478305238524	0.959747757092872	-0.12780595769931924	1.1164931942545404	1.1026272573751221	0.4603264604904302	0.009930523618944068	1.5032074426663422	0.7504640057748324	0.410730429605374	0.0	-0.014385592362945725	0.43070352407789053	1.645670587801285	0.60448874791171
-0.4018003835932577	0.8824380172073509	1.2771458869115238	-0.5107340506446244	-0.6749223807599195	1.0354435474119772	0.6606133087241377	-0.5327016439894813	0.4102383768742846	1.8750155326376134	1.3065262031134488	0.8929275611474827	0.3670555126583822	0.0	-0.7217142756117164	1.8252071146356585	0.06926269917218791	0.0	0.35428019339222455	0.44756423969938797	0.01482278047673759	0.18451642171543514	0.2456250967006669	0.36498757718443126	0.03850568136097824	-0.3325047645209597	-0.17507807318902593	0.5096384877949305	0.08093717402936064	-0.2783142029722027	1.668670512261331	-0.49800592172407815	-0.3738062135643812	-0.22068290828387366	-0.12483815867246507	-0.06821679478205538	0.45408273177657005	0.1013017348248168	0.8175387124659239	1.3945614200614744	0.8688978798543323	0.07464915813318448	0.9207458900043728	1.1409863124496868	0.5597857180483906	0.0	0.32463656321868695	0.13332848066582745	1.037571295489901	0.9511101946016733
0.050966791876887504	0.9304059259450493	1.0672077703126122	0.5944298171590003	-1.2778226734178466	1.3439915843342964	0.43520188518763814	-0.6632701658351717	0.8955051783870175	1.5616059895609988	0.4714843580110665	1.4467122781587571	-0.20226180401744454	0.0	-0.4983927471425009	1.930725675700941	0.4326653010770494	0.0	0.2986841201196978	0.41878183606982416	-0.9658144067966665	0.5202026412033958	-0.7272686509048678	0.9622781533267046	-0.620707472942345	-1.0806772764173176	-0.3924955328859788	0.17690991030476513	0.32876702820500664	0.35873933365192984	1.1879826010050034	0.17062339372394372	-0.02836968102233339	0.29316235469661417	0.3665495117587107	-0.6015053535744643	-0.2147154950290961	0.30622132361245286	0.5345615757153148	1.4921052541090816	1.2812304259066591	0.24385235485467913	0.2222963922406661	1.4449857219935887	0.6092001288040406	0.0	0.5406462772216069	0.147645223601258	0.09337211584314996	0.8419310599951491
0.45213672844375646	0.39584963173943005	0.901882741486119	1.4262630981726743	-1.412632528424902	1.416936125357541	0.09427975062777715	-0.5003126069256997	1.201272684002728	0.6962060270185295	-0.16703499919961298	2.075854345393224	-0.6666859402421362	0.0	0.08345434617881813	1.8400858096398949	0.361666909904834	0.0	0.4028181227105303	0.5589521950178369	-1.1849636053421884	0.6010421560616714	-0.9856184764000432	1.2967788848397706	-0.6925316689502103	-1.3432095341492136	-0.435125528694058	-0.3347623416573017	0.5644460507114587	1.0997062104451851	0.3928204851986977	0.7996730490121392	0.6213699065430819	0.8194165983480846	0.682987351683289	-0.6856844476235869	-0.6984889555920549	0.4533033252336243	0.5215258107607854	1.474757038847831	1.6097459830283072	0.42944158393201015	-0.028374618440085146	1.6844673214990586	0.38071390030375013	0.0	0.5977775949454567	0.5653933462414935	-0.6523227241446335	0.4342794333120703
0.5961864867096924	-0.520943296013638	0.9379330588670671	1.5360274104526923	-1.1305793313126802	1.083458400363274	-0.2260884616500337	-0.21406897376453404	1.1824840635121718	-0.5665754420661823	-0.30844522145403525	2.260035779475525	-0.9058101750920888	0.0	0.6343763075832748	1.6023606075651275	-0.08426367264039572	0.0	0.5092397347244806	0.7853585339578818	-0.627157311502572	0.34453533550690957	-0.5123440179115315	1.292631561116072	-0.33954720774204616	-1.0812935141061002	-0.3151927549334517	-0.8212829616980261	0.7108636955235828	1.4810873751864284	-0.4744472117541224	1.0708206083840583	1.184352678924048	1.0070852602150595	0.6819095723217143	-0.370335626725952	-0.7737783113002621	0.447226948789581	0.7738594107792712	1.309428815867823	1.7105178235262484	0.4439614787391029	0.3135689422278424	1.7957879737108406	-0.11643162700512022	0.0	0.4860961553469529	1.1601070007987941	-0.8482879842188583	-0.04145111087512528
0.37404615675425384	-1.3528106729841407	1.0753683288031093	0.8212079383708727	-0.6177456557617854	0.3508769256968411	-0.43425004809548173	-0.022719012770042835	0.88806023589181	-1.810227554237255	0.0006217619932632635	1.654886798730262	-0.8466892781020662	0.0	0.8069285568242126	1.1444601510078567	-0.6302108523406373	0.0	0.3765034291397129	0.9180278399210329	0.2729269194222785	-0.1934659634038514	0.29871326909429297	0.9532996545665885	0.11913774425590737	-0.4741208678654443	-0.13662724551762603	-1.0830957802798864	0.6765041514890185	1.158786075239618	-1.1190469439959834	0.8178147604595011	1.2813980962996496	0.6526394055931632	0.3281671195823782	0.06667064143839664	-0.4417426181988876	0.2210520723426101	1.083361920739917	0.9136804502573337	1.4778892935755812	0.1460652414534292	0.9340306297227764	1.679146340605526	-0.6721688206007542	0.0	0.2680367200434303	1.5487449477479243	-0.48050271544579465	-0.3971017326207715
-0.12849041128249847	-1.6448562322976519	1.0495478147302648	-0.40082770983906757	-0.04465971638026864	-0.5581130083430241	-0.463511515782984	-0.016998339710128315	0.5183270622675729	-2.53736075143314	0.41821582078999614	0.4007979844589287	-0.4985522387754284	0.0	0.556941065363184	0.3966882326258834	-0.9718618387681229	0.0	-0.09979399237891466	0.8588056490727874	0.9559405563694024	-0.8209159488767014	0.9665670083558149	0.3634835554308176	0.4342718260181082	0.2264626327927845	0.01916251060519895	-1.0050601054540553	0.43002041625344334	0.14083234470881084	-1.3078195638240464	0.11728656649041874	0.8192374105506616	-0.16665862858715808	-0.293485645613414	0.3239946386279652	0.12198234169528642	-0.17104172663979808	1.2298783390698362	0.2936879782706503	0.9385259044434211	-0.41997517078467433	1.3512654640924604	1.2960662761773716	-1.033628527145356	0.0	0.08176420761404622	1.4629728344343649	0.19392253321473554	-0.5507401172260535
-0.6633603348803795	-1.2461288292935273	0.6505012600497118	-1.5676395295708647	0.5081734472625822	-1.312527686831395	-0.2697866496946877	-0.10948902455775698	0.26746226610796736	-2.4636039920641593	0.560173106093082	-0.9284368526383824	0.020772817804909447	0.0	0.16672693922819812	-0.5512225090691021	-0.9767046861804721	0.0	-0.7776270105824845	0.6892027309550179	1.0897744256276214	-1.291482871846236	1.2466931278398659	-0.32634645040845484	0.5464521007453719	0.8237121982390769	0.15942619833565252	-0.6023055763169446	0.02595520986396689	-1.1908212467265025	-0.9996112447168004	-0.7517804367615964	0.06192445487088914	-1.1295541728521492	-1.0166528157510883	0.2552262248587162	0.7014528435666693	-0.5468900921551694	1.1418874433824828	-0.3837791437294774	0.26418263528810104	-1.0121473604120563	1.2870996029628918	0.7294936998770273	-1.1061972625722132	0.0	0.06887437023666015	0.9242981667571468	0.8469856308327672	-0.5252354734863572
-0.9746872527706705	-0.41960400955359906	-0.09983528084614914	-2.184958865423987	1.007136340671114	-1.6656539745833905	0.13386326381105776	-0.13894840652463414	0.17201057124754293	-1.7128288804814316	0.2743112278591074	-1.711557499767342	0.4985825442218823	0.0	0.00907611318393331	-1.419327651710918	-0.7625108061771386	0.0	-1.3566148136895095	0.5985398094225962	0.7174487392641913	-1.4217881998301005	1.2250508176755897	-0.9380911692455777	0.5416302619223612	1.2086954805663421	0.34468310573084465	-0.01497157861565267	-0.4361711841256224	-2.2947598103574696	-0.39917886584274015	-1.4592620448599423	-0.5538970048092325	-1.854460628459921	-1.657908496991372	-0.08480968605631191	1.1474844633389478	-0.6953624826733694	0.9043591955321356	-0.8683015332573047	-0.31903196956485325	-1.3328842268309606	0.8322746263557816	0.15115738267091364	-1.025673425184305	0.0	0.26388916223810155	0.20054279778541062	1.2585143192176715	-0.40425066747863353
-0.9669587314138458	0.310235617291551	-0.942386645910692	-2.080849347400676	1.374434407370789	-1.6060830172239913	0.6390636791500944	-0.03274760921262639	0.08658503629469265	-0.7502401845951449	-0.2611290926618111	-1.7094328933680742	0.7025329779184056	0.0	0.23432774925898261	-1.8846582577840232	-0.5986011711823435	0.0	-1.5886986412665678	0.7005624048060484	0.1412969906524341	-1.1759277001005315	1.1495124114569502	-1.321261114298771	0.5169354436993282	1.3170756228128995	0.5902492735871365	0.5449374196894808	-0.8755481670442197	-2.7813899944139897	0.1330382967820512	-1.7953900249553127	-0.7232861558072832	-2.1099975061860046	-2.0718230632047647	-0.5228675922883037	1.3942277345539114	-0.514964557726811	0.6325037949838013	-1.0014377975614146	-0.6665974212600567	-1.2294192139741014	0.3073027600767289	-0.2844082619129315	-1.0310038218032809	0.0	0.53228948339326	-0.40695201389771285	1.3693545683225852	-0.2801059441045377
-0.7612174776159524	0.4798041276462679	-1.5459234851602894	-1.4505190536083847	1.4620312373068982	-1.3595931814742526	1.0547425466991434	0.11366267554263078	-0.18944804751504743	-0.07816729725706718	-0.6844130273822481	-1.2085021243741296	0.49705259641171046	0.0	0.6293226198088666	-1.8051461820176213	-0.700521439274787	0.0	-1.443037595807602	0.8960484997322989	-0.3277134801393725	-0.6715783090148173	1.1690096438876605	-1.4071671901582263	0.48664825523463345	1.0923283504123833	0.7986011049658521	0.8726500861501255	-1.2550605422017402	-2.6141681484935795	0.2886552873198836	-1.7603580861177048	-0.47291211374843	-1.9193887090675676	-2.175108737218734	-0.8914035103446113	1.4123664274089338	-0.09023568026358536	0.3437870963399415	-0.8461989097833674	-0.7987199480630341	-0.8031246112746188	-0.031465342109529636	-0.539295101380989	-1.2346034381389799	0.0	0.6242542134514473	-0.7713810150019315	1.2215416785659907	-0.2165568719194269
-0.5941190143750609	-0.02839396189816848	-1.7178448684257106	-0.6856688993907207	1.1408518098889933	-1.2320545895754547	1.19160428974227	0.11048096261985937	-0.7303869541102144	0.09449596669778568	-0.7317723397901362	-0.7683720615264397	-0.06312823401713959	0.0	0.7704017763577469	-1.3416688742645893	-1.06587811390961	0.0	-1.1008549970306325	0.909298469715653	-0.556688398311205	-0.110985327966745	1.2039880418322426	-1.2378744879734958	0.40051586476757384	0.5159932414184981	0.7927563880215813	0.8448128005810439	-1.5473366715688819	-2.073309671794059	0.01264301077471672	-1.524123733575644	-0.11300422479693875	-1.502069734650193	-1.9454327895422672	-1.1014695550396805	1.1776680698617623	0.35347563746367067	-0.046311771553550894	-0.6520216099747915	-0.8668193248376128	-0.3409901656672046	-0.18153609058298642	-0.7065985067492642	-1.4833300858242737	0.0	0.3299254932976658	-0.9860797034568374	0.8795789901021258	-0.23170078628620905
-0.6328577991833397	-0.921190641116087	-1.5111565229513806	-0.11963723705155485	0.4404365589044731	-1.393623941400784	0.9774091647263717	-0.15647087603302273	-1.391186103321344	-0.034906242518165265	-0.4423378304905973	-0.7716064538107896	-0.7321542892628075	0.0	0.36486929867666357	-0.8664437079944027	-1.4702752344834165	0.0	-0.7959022486700732	0.4890438559015984	-0.5985294674000592	0.3192033757055282	1.0436296628220048	-0.9512204397772259	0.2354614520932987	-0.31654196637319887	0.4388271174228664	0.4617759054002948	-1.6831284112866305	-1.5228215247512333	-0.4449645650484616	-1.2918764286150926	0.01556284481781204	-1.1056492140563619	-1.415898753893301	-1.1353073537055327	0.7031275298022748	0.5892068099803326	-0.5980244111193689	-0.6669157560443112	-1.0244658160218463	-0.11485732765143297	-0.32994010718513556	-0.9243702264621269	-1.4430074712869705	0.0	-0.3609718201609976	-1.227679599614698	0.4131461800594753	-0.29668261835045134
-0.843954189742865	-1.6869595910458146	-1.1617777724866276	0.14247828836513962	-0.39174511869072903	-1.7495684927567683	0.5234949615213379	-0.5985990739612281	-1.8817178514750776	-0.055432288299748285	-0.13193223572322044	-1.1280212648616736	-1.1863109631229483	0.0	-0.4799336961557531	-0.7090133146841562	-1.6261053820809948	0.0	-0.636066208336891	-0.3730760558123104	-0.5611158553980327	0.5262534199927471	0.568828258984246	-0.719992082460201	0.0561592482242001	-1.1607364664696855	-0.2291485437096456	-0.15551164562396644	-1.5474562325778407	-1.156387791911941	-0.6818404976913267	-1.1673151099254218	-0.1959734076330634	-0.8486004304641754	-0.6776263195145232	-0.9996489690755811	0.10194550001551794	0.5276025135001494	-1.210750260417288	-0.9374017767363827	-1.29664136452876	-0.1948842257952333	-0.6127292744657695	-1.2510791145144007	-0.8629546813483564	0.0	-1.2099490567768938	-1.5627809077499841	-0.06318047504200097	-0.3467625656213855
-1.0151758911377111	-1.9112095111114131	-0.91433805591607	0.21776247250247607	-0.994560488516136	-1.9893098415411703	0.08397654257675399	-0.9513638335197672	-1.9585583956313524	0.3043436190582971	-0.15399446951364001	-1.3650253419733225	-1.196807712454612	0.0	-1.279841497469417	-0.9228584070285238	-1.3873876498296862	0.0	-0.5469807765807708	-1.380682624253681	-0.4785162742949552	0.5353716461778246	-0.1026355442496319	-0.6658551196241544	-0.025433280356709064	-1.6978279727102226	-0.9790704390160729	-0.8109291728506763	-1.050258864467022	-0.9023047206237967	-0.4132538525515916	-1.0998815133595972	-0.5500600865147469	-0.6759978254229494	0.11992551553431188	-0.7006748408421546	-0.40427263859982715	0.2641186209378028	-1.619977465205116	-1.25742007863566	-1.546047634879731	-0.41415764385075804	-0.928869485978227	-1.5969865712292861	0.17809950578282768	0.0	-1.8380850931144475	-1.8631586788410637	-0.36970786497098596	-0.3044191612394085
-0.9160142066124265	-1.5068083640048864	-0.8663286696567423	0.30124004548412747	-1.1132899826685243	-1.7871555594342572	-0.08101162911522834	-0.9489149943721074	-1.592174882009015	0.9366869065999455	-0.626206894076404	-1.0330273757920625	-0.7584199865246416	0.0	-1.4951872667234545	-1.2498042252224917	-0.849558356509804	0.0	-0.3708703920344983	-2.0927470859877597	-0.2984691209717702	0.4576636579764453	-0.6805338696590838	-0.7869081716710117	0.03919653899728184	-1.7000567514511247	-1.4798188788682363	-1.30395817407465	-0.22713730178100724	-0.5424403346946454	0.32163376222308815	-0.9411049168268537	-0.7094454150223504	-0.4451589607122261	0.7941580657283678	-0.2637231223807331	-0.585885580822523	0.007817243980945543	-1.5649471016497019	-1.3174042865174365	-1.5661280235895338	-0.5075565501154081	-0.9899726157420449	-1.7677440414029733	1.2491500806672982	0.0	-1.931414443808943	-1.8997374766245108	-0.3279205920286612	-0.11150091049022834
-0.4787071057982304	-0.7184622668614314	-0.9331216145049609	0.5059054648276118	-0.7784344354390232	-1.0253402402041276	0.14221112631970004	-0.5232415737530925	-0.983984111001961	1.4216793158617562	-1.3279384006617179	-0.10618319543862165	-0.08944460649326427	0.0	-0.9260307811112287	-1.315400249352231	-0.27106667807014795	0.0	-0.025639713410852426	-2.204892973493005	0.01772028253952515	0.4227251874041718	-0.9258710835999554	-0.9404859048963108	0.15992435930075097	-1.1772935029484857	-1.4749411348855843	-1.5006407832218764	0.7158429856671817	0.059903432196914866	1.1665660085377878	-0.5631242997493123	-0.47305090625027185	-0.06776605814815195	1.1896230178538263	0.23316976667127254	-0.36960938773986585	-0.054877797506565115	-1.0118735407455723	-0.9473947356509893	-1.2369515881174704	-0.31689149076738754	-0.578943043561923	-1.5948947884054079	1.813501416756771	0.0	-1.4137934582079286	-1.5366785671392358	0.1053854227317945	0.24034581423933318
0.13398186837071455	0.07867259581129565	-0.9396534691686209	0.7971299168929884	-0.2951180441159657	0.10744489729526512	0.6493806555987043	0.12245292447145592	-0.4215639129131842	1.3584966188672012	-1.845668814211313	0.9420853401262249	0.5008525382033508	0.0	0.11344260982015844	-0.9142857422866588	0.12278155338768003	0.0	0.41439573954973596	-1.7535413574938927	0.39148913384044925	0.5057219959794058	-0.8440127459281828	-0.9030351921286436	0.15362612027139086	-0.3879909493778035	-0.924494261707588	-1.3785867524736026	1.4704563138178457	0.8050700639203321	1.6747767352840437	0.04265525001886691	0.05274594058888192	0.39837000738302586	1.250040071438228	0.6619157350757208	0.05939302816623124	0.1298701379358948	-0.24734979823692022	-0.267717999494953	-0.6310121500100396	0.09354325066295079	0.2012036168680547	-1.0626795642263724	1.5847413276272577	0.0	-0.47856734601811374	-0.8643662234541019	0.7406665047396123	0.696445839958631
0.6252839902586824	0.6292938068900965	-0.7559555997463862	1.0447057519071983	-0.028261634582929608	1.2085216313032183	1.1748051722362878	0.6307081150796727	-0.08336497540563832	0.7075496859457188	-1.8578563540161959	1.4605302607163841	0.7929722260833878	0.0	0.9864856443609061	-0.17381311037422145	0.30367691750056125	0.0	0.7815658651984184	-1.09152812786296	0.6323313347737145	0.6791635619866393	-0.6775488870678879	-0.49047867405556655	-0.10711207662059871	0.3129184609021752	-0.028488084004417782	-1.027521324478655	1.7822762508637304	1.3961972616863647	1.6058783424453282	0.7475599513211278	0.5206928870514701	0.772421068613801	1.0545032936685805	0.9010651196355642	0.3288610136119071	0.4651455941644868	0.26355589358765025	0.3757621352504636	0.0113973173201878	0.49548001615867104	0.9183432347474954	-0.3399161226770763	0.7363297533277872	0.0	0.5334760927693323	-0.1588004597471089	1.2029662586005625	1.1529953576673366
0.7574076150396439	0.9213030728643413	-0.3764809827215565	1.1281307037363304	-0.12969903289189522	1.886818642307579	1.4412188175831464	0.7246241429044536	0.059136541853066306	-0.13017021139768115	-1.34830644402313	1.1032679631177216	0.7697151746983288	0.0	1.1706235455041465	0.527338948624176	0.4447646853017432	0.0	0.9618699746629832	-0.6443775526461646	0.5680587504041851	0.814059304316033	-0.6938771320702688	0.3170804245544522	-0.5588339522513653	0.6934796428066536	0.8792327152238151	-0.6033147126731796	1.5961313888022801	1.5439030211883664	1.0880517122628839	1.3514863092395193	0.5991480840139021	0.868947980241239	0.7808831453676741	0.9112368976046448	0.11678709455190958	0.776712335580649	0.18223334766886548	0.6525968937438984	0.4256575998947397	0.679026596562704	1.0861416958113919	0.30914537995723507	-0.19653594108387165	0.0	1.3211893372872512	0.3058011181178619	1.136107205302827	1.4937924102804656
0.5055764867276877	1.1128644017588873	0.09938286039865926	1.006828230249677	-0.41394439734143557	1.9782880537735357	1.3108411469823436	0.39947835748378285	0.17223288906786954	-0.5766248887990376	-0.5952597744520748	0.11062120002942326	0.5927782968787181	0.0	0.6319298724618617	0.8268837598625348	0.7592275892572408	0.0	0.994804568737416	-0.6143557619225133	0.20122038931238231	0.7400359566557655	-0.9373873631250978	1.3185742999798558	-0.9485938497236497	0.7769486598081957	1.4994588340996704	-0.2545600873370544	1.0900070533884763	1.1823405588257139	0.5302480525069156	1.6838223589260513	0.22613673624923222	0.6262725702550235	0.6047885676391473	0.7685006287298074	-0.5919324773460376	0.9206514146096532	-0.4471663364983335	0.4885060159930253	0.48842337504106426	0.6147500168250629	0.5306334598060689	0.6769022953973074	-0.6644266737043641	0.0	1.7527004547351663	0.44657192717760924	0.4481035512307781	1.6323172325959994
0.06872164986957924	1.3425670897771984	0.5490904046265036	0.7146570360683132	-0.49154357514914737	1.6172602596053702	0.8497233032992331	-0.06506156398260214	0.3860300024422392	-0.2991142696719367	0.04404053672650935	-0.8287793065131628	0.4704282671557116	0.0	-0.13754763753530158	0.6359930678341659	1.2955568986668289	0.0	1.0364044294941261	-0.8395152426661022	-0.2427474147587112	0.34631429296854027	-1.1561694883261728	2.1509991680969756	-0.9946345077668463	0.7896536716448923	1.6999847051696508	-0.056732436360839744	0.5699426455853039	0.5335322155068127	0.343068557164597	1.677345296425865	-0.3304901367807773	0.1558081277450962	0.592348708042519	0.6215582212757732	-1.423166987581333	0.8554675354597161	-1.1878011658332892	0.12423256879720784	0.2917635394173434	0.4698463678521518	-0.43726071021523827	0.7262027017205509	-0.4599244151111319	0.0	1.868900419535882	0.41626669909830943	-0.5748487907046805	1.5393562184268659
-0.26419217887495877	1.5824811822880553	0.8965614148921431	0.3085920299206117	-0.07699713709534321	1.1259533248781084	0.2765593486113732	-0.2864693739414619	0.6601910400982478	0.5244633073015207	0.38063215527185784	-1.0401535892874347	0.5151325620436575	0.0	-0.4576404089817	0.19776053866268503	1.851550051602879	0.0	1.214369987175135	-0.9077150047295214	-0.43450608017766523	-0.32555582338273986	-0.9807590881497805	2.4524225721935315	-0.5982523623960743	0.9627325409618372	1.5442339811266843	0.011580289357634794	0.2947071132273487	-0.030759193184354137	0.6610002099029685	1.3806600015538177	-0.6541418199747071	-0.3195028923105817	0.6597893832106213	0.5968072304006309	-1.8004481688471519	0.642669641469445	-1.4765472219378148	-0.05615035372153239	0.07570898832731507	0.4676714961648054	-1.1966656750946774	0.592469011132666	0.16567811718906789	0.0	1.787939843801525	0.46828708016529524	-1.3893539101567094	1.2463289956205206
-0.2946965690842101	1.6499651808511528	1.12172202421077	-0.16614080229839406	0.754419093773032	0.8017920984617684	-0.16200539186606353	-0.03537815030994506	0.8016328084760119	1.3069538893412007	0.4847286271373809	-0.31656885990763683	0.6876964940507023	0.0	0.05819544408190138	-0.09275897995944513	2.0858738464716575	0.0	1.499251359241423	-0.44815198159599856	-0.15689790963717723	-1.05834381763137	-0.229634700833154	2.052310909739453	0.05574749910617581	1.3370430391143118	1.215620530800537	0.037177303582359926	0.34521450679523835	-0.23166529167231684	1.2561758582274498	0.9177461217924416	-0.47103964002815474	-0.5938665091323745	0.6347144924921698	0.7174083376690186	-1.3085205544103267	0.3901768140026372	-0.9948687348508253	0.19549041299712855	0.06700993669968676	0.7014530125391024	-1.230912506366584	0.47827210407443616	0.6999266980346273	0.0	1.6016992709339568	0.7480872379668004	-1.4987936843242669	0.8286393654969839
-0.020453663756368035	1.3642285432179047	1.2224660776686738	-0.6609653299084951	1.5653228425539076	0.7434464986917863	-0.3114128739711751	0.6055927399110809	0.624745908199616	1.4592494512271208	0.5634494208208599	0.955788642487616	0.8532910444479453	0.0	1.2161330836861806	0.027976646842623045	1.758597196105713	0.0	1.7065119781533324	0.5985561120208764	0.533025425872242	-1.539900655221123	0.8953033869790566	1.0832996613291912	0.5999858491147456	1.7199924022508764	0.895761811895085	0.10501847431339079	0.6157671269226028	-0.0572146528095936	1.6973303443991279	0.4299206891894355	0.15787087074633108	-0.5886977044767685	0.3848650886176486	0.8935631523445678	0.0017069268162403616	0.18453617529563832	0.11191537805372807	0.807974681246178	0.3344776503073251	1.0476280497925765	-0.4844680752834317	0.5160598594570461	0.7305879310842686	0.0	1.342169814078495	1.1726560223936666	-0.7558606325268782	0.38117418685631776
0.39400874032369276	0.7193235074260085	1.1814302464124264	-1.0843228149836004	1.8350160167161544	0.8236300969064234	-0.16273647690714324	1.2874892035938308	0.1285942121935012	0.8113835078730245	0.7412584255396136	2.0752829972071445	0.8918267077061184	0.0	2.3543753680920605	0.511235685796913	0.9290053285809379	0.0	1.6367310681256364	1.9126822701536588	1.3160565791439067	-1.5223406075617678	1.8876094030158646	-0.05983199420723415	0.7271150038977937	1.8283655894265443	0.6715360546612229	0.23883094116139816	0.9137181911226993	0.2535161556745901	1.636905833824518	0.03206471000920487	0.8787393022289454	-0.37613920969483877	-0.07162506841346103	0.9882887101728474	1.5867936534895712	0.054412692968198	1.3220468931436646	1.4358666226384293	0.7554516022008289	1.2467148794364054	0.5994215643534679	0.6910690845641724	0.2109368019749012	0.0	1.0235855462966625	1.4898010233379797	0.5317105979695715	-0.004533660050192922
0.7443557468532508	-0.06680656339710421	0.9774412893421232	-1.2960970724910368	1.3326323889108487	0.8150595172420348	0.17264129190072652	1.6160818110982815	-0.4536861665299219	-0.26097579574980023	0.9348416074454509	2.489555696386708	0.7738653605691507	0.0	2.777719534980309	1.042617837194033	-0.040811015375541534	0.0	1.243547155065958	2.9707173278190653	1.7957010273503757	-0.974183672915101	2.249083488726869	-0.9063415450555431	0.40228562581358185	1.5089527969072714	0.5176268362726341	0.39008970198362	1.0821023575850455	0.39883685715050343	1.0270630936618022	-0.20768268085170427	1.2832572025267182	-0.10981019872790014	-0.5545626591816005	0.9083763857251419	2.706139511455682	-0.02120356680536632	2.0709697699649756	1.6975888984707177	1.1077189718461709	1.0911569627125142	1.3881109535503997	0.8693312048453848	-0.5472428799858617	0.0	0.6983295313527462	1.469382046340259	1.7641999490128883	-0.25961899704798597
0.9134031196170237	-0.6705822592653822	0.6319128115911754	-1.1697811081437957	0.3155636987328733	0.5750808010925798	0.534401005688824	1.40341649364237	-0.7839449967210499	-1.0985127338956224	0.9323798472691884	2.113808923581537	0.5535851075424836	0.0	2.2118050537162666	1.2719388830854625	-0.6947923409887898	0.0	0.689607851989464	3.343298835485591	1.7335387029414333	-0.1262199279446052	1.8159550054569582	-1.146448255719849	-0.11115955024662667	0.8683613336401761	0.35085249721367695	0.4840058969076061	1.0595723011520723	0.23568794757272218	0.12682908181780214	-0.27418230844383823	1.1690017118438074	0.08229123503626459	-0.8246222728630055	0.6563699526398964	2.8608331671533773	-0.07720560181945273	2.0982688650521037	1.4328029241994131	1.2158225378656957	0.5791745628770685	1.4877694450427923	0.9017406751264434	-1.121431877523434	0.0	0.4574265858895372	1.0787820273260373	2.3802549496187977	-0.35539355821052426
0.9146759762885037	-0.862335087468561	0.24057663835720342	-0.6922070869475825	-0.6035684367217853	0.16044481991979537	0.7837982551263899	0.7859491655728619	-0.641018504111739	-1.2167724199423329	0.6131437102563042	1.3013438958429822	0.3041969448088008	0.0	0.9654877863351126	1.0540072558347695	-0.7697546217573018	0.0	0.23697136146638262	2.9238755566231447	1.1805149877707528	0.6346971182634136	0.8626096951552162	-0.7873508979572682	-0.4345196172153803	0.21201985962822154	0.1119026670924149	0.4897720910186589	0.8571630439750262	-0.12453393667329797	-0.6834943037218548	-0.20690666660883428	0.6420986543208616	0.16836373038478744	-0.7371323615897379	0.3145231544538842	2.089290277135998	-0.12894138547348524	1.5719111121138536	0.7978778405693795	1.050241199784663	-0.07855355923464276	0.9798860483671521	0.7272988540700007	-1.2641334776139619	0.0	0.3635629117630964	0.5106567491810583	2.1493325917508117	-0.31637395169837984
0.840203745843605	-0.6395802223108564	-0.05244790903762909	-0.022822033380009203	-0.8457191119830623	-0.2040303218015065	0.8433069957801338	0.13339015201376064	-0.07608878619600558	-0.626438194432203	0.1179527061104848	0.533066433592372	0.06523119949639405	0.0	-0.29965372964149845	0.5316899459098093	-0.36422770551601236	0.0	0.05241468480768216	1.9557814570669825	0.4263728975667981	0.9748144711008313	-0.09021624246090186	-0.1370204105997382	-0.3334600435189449	-0.1625478328014633	-0.17993871201184294	0.46094316038035604	0.5030553533816196	-0.4081878302158962	-1.1344008339100902	-0.0929555385787421	0.007363708726702639	0.20494668040544303	-0.34405234541006574	-0.015332117557045617	0.9209150876915423	-0.16267789954394277	0.9201022515624736	0.14265300517001853	0.7201654338165416	-0.6003738810568254	0.3071235377543914	0.40757123358215436	-1.0158519073256962	0.0	0.3750221620745668	0.04681351942558561	1.255587623832896	-0.21918957898241684
0.7696568044855737	-0.19913420548945565	-0.13264458750562305	0.5521939177361832	-0.24893220355614637	-0.27863320674189324	0.7024978300724891	-0.19231715878417727	0.6131885893466476	0.21239512485436934	-0.1909871715850198	0.08696590826000415	-0.15047247440592407	0.0	-1.0179769204889846	0.017581847861075285	0.1305789747256168	0.0	0.08123244822535992	0.8646880353109377	-0.1851303546356611	0.802008652893582	-0.6191093757528665	0.37736715749601046	0.13196966162330873	-0.16342062151096956	-0.431719491779543	0.508986108195479	0.023611508354725426	-0.38536468819893493	-1.185452370261699	-0.03932583790616444	-0.45363207034245556	0.2671931628434687	0.12721637450465162	-0.26449695708337817	0.017902546756007106	-0.15209857320578427	0.5111436931337839	-0.22951309071068665	0.3802028319293635	-0.8150283403087903	-0.08476266501733223	0.07848989706151419	-0.586948070239166	0.0	0.33971602882137675	-0.13427657191472925	0.1451111602372113	-0.16803546540911904
0.7156432526239876	0.22227970444654083	0.00938880473436825	0.7644564142438289	0.8170009651468323	0.021368176131956067	0.4033391919157962	-0.07359555725563846	1.0738260999958114	0.7548443260876515	0.022562985989385227	-0.07115151530378147	-0.30763824293279207	0.0	-1.0686201854384993	-0.2231624817637963	0.2952014619251681	0.0	0.09374950285713371	0.021906874851421943	-0.4454073173905172	0.31231588293240525	-0.6441109917685587	0.4518215756200885	0.6686587360478427	0.05209835185839504	-0.5358801845923368	0.720409660089941	-0.5201618686854337	-0.037177008826437034	-0.9723005726578893	-0.12260058300556723	-0.646753074204503	0.3760505641467538	0.40801729203990045	-0.4083176447784652	-0.2530645581524922	-0.08634375883976457	0.4201377407851042	-0.24178509646705873	0.12845165159298474	-0.7506266109328936	-0.06736273984844496	-0.13734729122475015	-0.13633086565439692	0.0	0.08750530929959574	-0.0621975316776208	-0.7440293857156141	-0.24937900025114562
0.6395687084445328	0.5105197929155796	0.2655145552325968	0.5225171690847249	1.6841262178332355	0.5533144175810392	0.01755866348264498	0.2809131392989047	1.119569243997495	0.7727446658500481	0.791837861938165	-0.13534088444907938	-0.32329321815526946	0.0	-0.7926628229515179	-0.12743744586035	-0.03577852973203535	0.0	-0.12655454599374472	-0.4138201328282521	-0.35951562219807703	-0.14094242653863667	-0.4111141297602568	0.06805070095080394	0.9662335069406542	0.21303155732488682	-0.445304284921977	1.0732206161150775	-0.9897304027713788	0.433689771228337	-0.6579056535401528	-0.3375806927490813	-0.6639871265609558	0.4784357838149702	0.3497995616113291	-0.44356797284611693	-0.03186417252804481	0.010529506258493953	0.4402397854182676	-0.04654028597993064	-0.031355967374989344	-0.5749822775853125	0.12336389112246177	-0.1948212384396122	0.3529797561806863	0.0	-0.43507564184996544	0.07820532440685865	-1.195234627526146	-0.4856843266015504
0.5116892975845722	0.7147549410318744	0.4765321768140912	-0.02145170975148056	1.8084356779261388	1.0204291133923113	-0.3785863019970379	0.46253136515217647	0.8305962882717784	0.49188824637683004	1.7606550796486922	-0.21659812355844973	-0.11544320014250944	0.0	-0.691622205119443	0.170990312783774	-0.6641361118948578	0.0	-0.5988485717836803	-0.5035844102164758	-0.0891606881532435	-0.274489054227091	-0.24836237573238915	-0.5155534169373954	0.900533307610122	0.1388467558301402	-0.21641092432795256	1.4172384044728108	-1.1906986717602364	0.7496687282844834	-0.3227922108372212	-0.5815434271423953	-0.6460335201615006	0.49315633640550227	0.009284655991760142	-0.3693206557614268	0.17607772605772068	0.08289906117965257	0.30370488690629016	0.1269813785660946	-0.14857372780507933	-0.44543334439851234	0.12647493245174	-0.130337323522702	0.9965018726731473	0.0	-1.091154785570312	0.10408471548841393	-1.260295662559433	-0.8160154858406322
0.3567755559163085	0.9434919410916804	0.5324222437630978	-0.5506615218373846	1.096961420826866	1.1437689379493867	-0.7287585641357002	0.12230577653147824	0.46955599416836086	0.37138853264529686	2.377721852014932	-0.2341043246707642	0.29578347870224925	0.0	-1.0425112846491984	0.4756506879602578	-1.1639660391380027	0.0	-1.1115638390997593	-0.4194799008875375	0.1722915753049602	-0.051053847908807716	-0.3005961573327578	-0.9320099528803317	0.5788457594209283	-0.14472828532615412	0.009516240461999679	1.5442927050970368	-0.9797240357917163	0.7501925058867508	0.02464366714724342	-0.6987479630762093	-0.6402382527883361	0.3843311322496213	-0.3941438810344271	-0.1983183984008988	-0.1151231813640297	0.07086129566931794	-0.07651428897479569	0.14769185892134643	-0.2529745875719848	-0.39049516580380095	-0.2262574028287066	-0.017079102056447137	1.8046505009252332	0.0	-1.6112849349184257	-0.031034685450261782	-1.1522988406842636	-1.1206829560670495
0.2449449194724486	1.2118471267248312	0.4334570395934318	-0.7658284044507407	-0.0679121456378487	0.8238667009930714	-1.011973494841606	-0.7909682958646308	0.2846978842229739	0.7054016422023341	2.251933234153751	-0.028918943192713608	0.7220083305555467	0.0	-1.7071192559422725	0.6700101448198301	-1.1699032283514208	0.0	-1.37153897812642	-0.3168358811376229	0.297305041358333	0.31165364127929124	-0.4464869520961151	-0.9265818472720465	0.21165595711154958	-0.4585025480845426	0.07999116449363307	1.312131676789028	-0.39338706833138676	0.48992416861417803	0.35179667717837154	-0.5719895729911559	-0.5753026836448857	0.20293615863922784	-0.6163715601409484	0.011955428687847517	-1.0134153649039919	-0.05176661705377094	-0.5356839534039451	0.047844166870226995	-0.31798170107365753	-0.31312752177638103	-0.7709566399277874	0.08563040284599892	2.544543226140222	0.0	-1.7583265824852836	-0.2246695916749987	-1.0867925618624241	-1.2813916567116979
0.23636041947431502	1.3768476530402134	0.2683447643426151	-0.5574498892544449	-1.1000813869011143	0.19272015096040176	-1.238360249117307	-1.9578167060530915	0.3452567970432993	1.3594716308126082	1.419093047478035	0.41589533019013697	0.8596709235787995	0.0	-2.2556451599529836	0.760603061554163	-0.6240837267033583	0.0	-1.2249281803042356	-0.26887346105581134	0.24450924075636055	0.5022661107546349	-0.4482667448269992	-0.4981991007730046	-0.06967198537426342	-0.6356230581477914	-0.08148881828887528	0.7433961131535131	0.3083328296427241	0.17889723270124294	0.5312452648424706	-0.20911869212261314	-0.36644044599052294	0.061045962075383375	-0.5309530095772194	0.1483707875858461	-2.15991776818577	-0.25102319206367296	-0.8028212854080218	-0.053506451491119704	-0.2909298371402854	-0.1051687002861906	-1.1527752995255753	0.15158429350470592	2.8141959792770788	0.0	-1.489409302445691	-0.33086638518096306	-1.176298122510944	-1.2441873777463015
0.3269590772116454	1.226524928933749	0.12962152078141476	-0.06055440840104034	-1.574225181858683	-0.4712582156723828	-1.4234004560404507	-2.8289387323255966	0.520150954929083	1.8464829476553124	0.32394185952815185	0.8636641921768048	0.463554657817105	0.0	-2.2921498653963384	0.8071628140391139	0.17970773126877126	0.0	-0.781033304554253	-0.27892218499546484	0.02398166613724405	0.3351518850591091	-0.19481790664629942	0.11519440290745772	-0.2968456882971219	-0.6583570886700939	-0.42777716202003807	0.030797442109666773	0.7483694564593055	0.017419482529360684	0.3837742204333388	0.23634934000456728	-0.049943723701981815	0.05453335909603398	-0.18970378472042734	0.08212735373090321	-2.959440532337302	-0.438140300988114	-0.7351388006550538	-0.08543045399605376	-0.16118729025916897	0.22567209072671934	-1.1217376459200208	0.17149298987125067	2.3035787002104673	0.0	-0.9964142732849144	-0.2881583072400976	-1.4161529782681694	-1.0476469045101402
0.44049175591283357	0.6605970669250896	0.03520061379131665	0.438434833848829	-1.4382283843331187	-0.9069247752017394	-1.5557479604306412	-2.907461070986551	0.5999573466067464	1.68577919065313	-0.47635777994540696	0.9473218686157423	-0.46209803108026626	0.0	-1.733521599573831	0.8203936092423116	0.7781742605833082	0.0	-0.3426314169340596	-0.32717742931718014	-0.3341448455392771	-0.12213624746671693	0.17078481182074437	0.5860352277857385	-0.5885386646537819	-0.6542586166739959	-0.8118501100237617	-0.5615618398337328	0.6458737238181674	0.05205970149959393	-0.18125491649447975	0.5369800159359678	0.18216069017536263	0.1905202874094065	0.22532212558659973	-0.2525727129068378	-2.962478115176982	-0.5113316974859139	-0.4468627076742829	-0.09657415282460072	-0.001988931840390294	0.523492088598676	-0.7382127373960051	0.12828719657156196	1.0543438240615923	0.0	-0.5870901756956194	-0.16475117739364042	-1.727375619837327	-0.798487720636993
0.4743007181368206	-0.1825945758605582	-0.08043339037894405	0.6779143924838678	-0.9586381051240361	-1.009459403933673	-1.5843284303223575	-2.0207909396641583	0.4601827801453204	0.7737310839912201	-0.6788588638929028	0.45148786005519415	-1.5977730077651147	0.0	-0.8463792374724112	0.7266387189433373	0.8229525438392296	0.0	-0.19328843757197703	-0.3997739864738509	-0.7728546014157348	-0.5970091550773279	0.3490075770741014	0.682808627440794	-0.9899314350417154	-0.7602976332282547	-1.070322797994792	-0.841805126760182	0.0023391832823316683	0.15736288962349607	-1.0405395009380354	0.5224015229280872	0.09614216558378517	0.3751989678422478	0.5155271610917351	-0.7940333389359214	-2.1389426285015816	-0.41555913433598424	-0.22653058775604765	-0.20442299055939758	0.05940465559964158	0.5786326939142383	-0.32286264115095903	-0.005167789394256932	-0.4900829584432213	0.0	-0.48256940949768495	-0.09067234247165576	-2.0000788558353553	-0.6089303177159082
0.36458829722949904	-0.9674545722339399	-0.2976519215890723	0.567378374375761	-0.47959736629063204	-0.8635022436390757	-1.4415205144094312	-0.4345979303139081	0.1446121886784765	-0.5133357724751455	-0.41220018088980914	-0.4704121663950964	-2.4433148129196827	0.0	-0.03648226685241082	0.43266374699758997	0.28462305409551214	0.0	-0.39977067356393703	-0.48301816640726714	-1.1823911092344308	-0.7964772834681558	0.1303656158124086	0.38294867890634676	-1.3748463124916777	-0.974703791315681	-1.1155326775388577	-0.7887105034883579	-0.873223425588732	0.1508154862555354	-1.8639034264714955	0.19130559634826272	-0.39642924768641685	0.475044120690164	0.5691905018337542	-1.3568461607224453	-0.8735308001010653	-0.18470036989821037	-0.30736570226069154	-0.4712286494105888	-0.06943544546171551	0.2818341419646652	-0.19519483544097882	-0.2390603619044331	-1.7076677873159571	0.0	-0.6700833040710382	-0.14101010201757677	-2.112922841731306	-0.5333382245396572
0.12405182427209162	-1.359830681498871	-0.6205738438633746	0.2188106277006377	-0.1912888167664131	-0.6601658566698707	-1.092951286631833	1.2549484085394553	-0.18190697957892213	-1.5606703740929924	-0.10451020372146914	-1.3360614526827654	-2.591213043833161	0.0	0.43527895612364625	-0.06714580044615741	-0.5437649792219585	0.0	-0.7737593352410512	-0.5460167563214801	-1.4055646124666956	-0.5973994220591378	-0.40933314318898906	-0.14036404815939288	-1.505122788840198	-1.1278763685941966	-0.9769463945278106	-0.5441229121099612	-1.5321371045734524	-0.0504544977171235	-2.2761093101060568	-0.27045794065214157	-1.1231123020574805	0.41020454667563283	0.3988276193666279	-1.7138490661979242	0.2902598718023272	0.0660766220942459	-0.6724038287708091	-0.8176963763455815	-0.3624885875799223	-0.2762238619815513	-0.4135192327602828	-0.5334279644735688	-2.155645633470276	0.0	-0.9139754996570214	-0.27091226762088144	-1.9477229345515925	-0.5406448633570548
-0.1716659951822532	-1.2467060727821229	-0.938610394169204	-0.14196902680214116	-0.06532912322674013	-0.560304978895196	-0.5797360574367854	2.39779322139407	-0.3614812499154076	-1.9220751008738866	-0.14743711839124987	-1.6313364592948185	-1.9687942491642816	0.0	0.5978840522689234	-0.6380981636860809	-1.2296864420613707	0.0	-1.014671158049928	-0.5442268092063672	-1.301901385379533	-0.11421912090260232	-0.9282206890601529	-0.6309378502655026	-1.2095561185128807	-1.0061319567947147	-0.7646543086837669	-0.30877723171239985	-1.6454245438689132	-0.35155064865993	-2.0736711120931	-0.5861726497877002	-1.7077849721662655	0.21289966556805706	0.10794879519537467	-1.7090523770047021	0.9688976062607648	0.2025375519608293	-1.0493496185653512	-1.053451137715199	-0.6649056491418863	-0.8357388013284067	-0.7244609208841624	-0.7919912012562454	-1.8194230233777546	0.0	-0.9180409924510832	-0.35503801098990506	-1.42768984420261	-0.5355996895546011
-0.43337236253181194	-0.8140089255409125	-1.0777238485136962	-0.31507821069531394	0.03270749853623644	-0.5948583159057996	-0.01758630848975812	2.594611460454645	-0.3491050885065123	-1.5964004319905047	-0.6065190006327351	-1.1616415582463069	-0.8857430132571615	0.0	0.684495585109838	-1.0607323717966608	-1.4442728383427	0.0	-0.9209200612299967	-0.450596201783945	-0.8411177894686929	0.3924246087416571	-1.0482545551109586	-0.8835354518238315	-0.5407829169915592	-0.5342334849208336	-0.5808396012823708	-0.21368914741145684	-1.1861217453706354	-0.5403133477625431	-1.3457012957800882	-0.5468223478263063	-1.7781440987271901	0.006384317430366718	-0.17492719494388198	-1.3297047202338281	1.1126480447833456	0.15567813302102892	-1.1030138500706799	-1.0060663894482207	-0.7746636474127754	-1.1115548391734091	-0.7605932405284469	-0.897843775700652	-1.082672809540485	0.0	-0.5271010004748803	-0.29491292722889934	-0.5751857884907364	-0.4127609207356525
-0.6050281392287158	-0.41731521597375154	-0.910793342396651	-0.22785879258252772	0.17765649518464885	-0.6623359896411996	0.45527868851926356	1.8750062678637482	-0.2226538154660114	-0.9826114749547347	-1.186091009386948	-0.20105297392038327	0.1517614692678604	0.0	0.903488811241065	-1.160298206361671	-1.1181465119785912	0.0	-0.5133239606623737	-0.28793493673459697	-0.15598238750782464	0.6914652713955772	-0.6268163464436644	-0.8245234595963224	0.22163798153689365	0.13146975099049357	-0.44302833277549286	-0.25150928813903856	-0.4176888634611507	-0.44333323659884344	-0.41133118002637825	-0.1369159326681437	-1.1898798680373246	-0.08331632014815595	-0.35018663561974767	-0.6944732656908512	0.9484607698108015	-0.026139268192849847	-0.6816365042457418	-0.6488892649827196	-0.568243226603996	-0.9547150937653115	-0.32879964911345416	-0.7735843087930323	-0.4475232898905337	0.0	0.16900679137362662	-0.10224539372471174	0.4544096188503665	-0.11144070742819004
-0.6775894881818881	-0.3321927301827453	-0.4506289595722745	0.053074503459456905	0.31124739097420384	-0.6168801856406341	0.7510244146738803	0.6619255717875868	-0.103937264528687	-0.5638570098063016	-1.4634736676222933	0.6759759580257952	0.7404191349033461	0.0	1.2538337932037906	-0.915733731016246	-0.4351784727598238	0.0	0.009256810835414811	-0.1285088100893884	0.4994981329012177	0.71547175589748	0.13324103586216496	-0.5115157383336739	0.7364267745481733	0.6824877166188071	-0.27680069557119674	-0.3070567478312925	0.29359477095876774	-0.06384928118690508	0.3817165951088699	0.45061614375102416	-0.11858909128024117	-0.020607802225437257	-0.3685780284932184	0.024834144621203678	0.7692970779054382	-0.19796983848647653	0.066071602249713	-0.12773680936828097	-0.08722606185255088	-0.4288796952029018	0.4352085808926282	-0.4279857794914665	-0.20876862771035762	0.0	0.8942679294334362	0.11080352289942834	1.4083119942015716	0.3549092416091439
-0.6695348847023858	-0.56320513915726	0.14066146611569752	0.38609583343453624	0.3103079974267935	-0.38232008767117337	0.8757665729025607	-0.45332681165971583	-0.0636614163565932	-0.5644687081055588	-1.209395840657268	0.9654933164479864	0.7949158392786826	0.0	1.5246413105145418	-0.4689284496484335	0.30321984042236605	0.0	0.43040572631593704	-0.05257358143043054	0.8755642570037541	0.5680022671352946	0.8167700833758742	-0.07622244722538771	0.816765990798727	0.8593523414383923	0.013482307601823472	-0.2570732290359348	0.7049734675324261	0.3998961784475109	0.8532567115586611	0.9212197906380498	1.0386234209597887	0.11011145669376872	-0.22919520055925727	0.6860801923867237	0.7350859911428419	-0.20745202431930015	0.7865441610579469	0.33391058307016364	0.4741928370498107	0.23864413625795305	1.1606349255717947	0.04158459059532608	-0.30819525799175285	0.0	1.3596350086905509	0.22373149579113025	2.041611072582311	0.9027789261235101
-0.5989113278434304	-0.85139621753123	0.6344075117890859	0.6397539516684574	0.12117442242960526	-0.014666409835155938	0.9107616057756099	-1.0040455175344842	-0.0850883143249494	-0.8282600065854644	-0.5558771519861592	0.5475943973296982	0.5421711065098006	0.0	1.4688421924525226	-0.03115823227898521	0.8418959024053982	0.0	0.6590665563876069	-0.09395145717383256	0.860113199218326	0.4164834203230886	1.072844321633467	0.3422924477110679	0.5386749452138165	0.6263486331605869	0.44628116108672367	-0.06499437302861977	0.8078208993296104	0.6726968664117806	1.0468667650530419	1.0430494220143667	1.881290318557134	0.1631337292762128	0.02714824141157218	1.2083687673871268	0.8124124051211664	0.0010836450068698543	1.1540995289478768	0.5778080539409223	0.8753029863258399	0.7881906526830093	1.5032567630573168	0.49281055080545594	-0.4524056021300242	0.0	1.4284661200321713	0.202973783209565	2.2342214687268225	1.4071101041168252
-0.47311945339568107	-0.8757225439848688	0.8563320967417137	0.745904661898633	-0.16658662769850985	0.32681919284677613	0.942463290300817	-0.8567500087643722	-0.10462711330737473	-0.9879505379236647	0.10475621415543517	-0.2698863510947563	0.31514581351984866	0.0	1.0084927262532661	0.24161765906751864	1.069053125722706	0.0	0.749375511713177	-0.21516353592752385	0.5321560767461552	0.36181069002431476	0.8328943588019424	0.6399061817466227	0.16452738148543164	0.1887454558859256	0.9124547142629229	0.19367406948785973	0.7624982549768216	0.5779670119254621	1.1220908682980344	0.7705613560794964	2.1999137902274786	0.03911027041293476	0.3227055512847175	1.5464483242269853	0.8610928851692842	0.3379657472863133	1.0694032394115993	0.5952277426070235	0.9613854788081855	1.053541253336859	1.3709540566589873	0.8009997402415081	-0.38169583048989747	0.0	1.1685131151063899	0.12057620395553206	2.0416755847509984	1.7396842335485883
-0.3019322368053506	-0.5007267531937598	0.7694501028219352	0.7033806192021251	-0.3752693437924705	0.47842557424371074	0.9919176487029197	-0.23428167729063204	-0.08333743250272783	-0.7763853942770562	0.4032802925545859	-0.9902479357400744	0.30506183099831935	0.0	0.31255178236612935	0.31724049355156175	1.0147377398707291	0.0	0.8009041640522533	-0.33332618387715945	0.10027829074204526	0.381006032149046	0.32094812057767524	0.7609957379298447	-0.05503360536184739	-0.15958927578377197	1.2185956049098294	0.3864771044492697	0.729273811601971	0.1524532481892906	1.1832312010924853	0.2569949608841583	2.033440946073535	-0.23514428400017465	0.5560010593198724	1.652446552453472	0.7724975056445368	0.6138248670728778	0.6883189339870744	0.4969944339846956	0.7400998075829677	1.0133354064137843	0.9495488811221248	0.9049011101416421	-0.07633222040578067	0.0	0.7726043712275602	0.08294188367220955	1.6428942685076307	1.8068856072293134
-0.11609135271304574	0.11220789183358128	0.4731290350567961	0.5510513351851963	-0.37727311772986455	0.3745669318911656	0.9971484440568354	0.44408298591252154	-0.043654469815706774	-0.23590718473458222	0.24378895812003942	-1.262971498433659	0.45026081444919236	0.0	-0.3078521353710297	0.2634594768657247	0.7852455341953981	0.0	0.8402835691660187	-0.3780633112207805	-0.22957613233798443	0.3737164047925566	-0.13336524081907766	0.6984663003266798	-0.048793525382310465	-0.2422111081278858	1.2032226287719474	0.4144040052597894	0.7361940709145033	-0.37581405087212666	1.1873348516125484	-0.2443473184318431	1.5805593544937917	-0.5143294024631605	0.6344888624515463	1.477040563681836	0.5482557739707332	0.6558601710655398	0.2791301460693364	0.40494728655668966	0.3591467716971863	0.758655019949075	0.5296384165634633	0.815629572334589	0.24927878295437514	0.0	0.42108760628090847	0.13290405259649582	1.2216269447986499	1.5807887641574931
0.03169501253386304	0.6124663666157634	0.13019185677154854	0.34039727986704515	-0.19910375966513616	0.0880526341401937	0.8643475977442446	0.8050966195799242	-0.04242379315011629	0.3242352200686857	-0.1580875493255526	-1.0764658870361603	0.5290485044486501	0.0	-0.6027243990109645	0.16808250619453136	0.4936379992823014	0.0	0.7924339950826653	-0.33728836835985204	-0.36618718648830406	0.262316991692026	-0.326483720981608	0.49256768864084827	0.05903372426234249	-0.10612889324905893	0.8487543093678558	0.2726463489286945	0.6823301535622824	-0.729329060110631	1.0022542126998433	-0.5237895348793076	1.0516378075602673	-0.6281423017882684	0.519468750664682	1.0201192217094415	0.27595657435697235	0.4200988991458158	0.03012937917011641	0.3577682949173073	0.007966440236442291	0.4195607037553011	0.2870583238287722	0.5940224841199353	0.341629461064177	0.0	0.18770579456147485	0.21047863711313633	0.8665905986590365	1.1162997975756264
[truncated: 72 more columns]
