# Supplementary material for: Diagnosis of autism spectrum disorder based on functional brain networks and machine learning
Source: Sci Rep. 2023 May 18;13:8072. doi: 10.1038/s41598-023-34650-6 (PMC10195805; doi:10.1038/s41598-023-34650-6)
Supplement: Supplementary file 1 — Supplementary Information. [file 41598_2023_34650_MOESM1_ESM.zip › matrices-bold-time-series/ASD/ASD13.csv]

-0.32051039986549656	1.2757686864661504	-0.7985061273437762	1.3299807063590996	0.24998281068264736	-0.0017507997262372493	0.5537911359830622	-0.19997721643597102	-0.4104801802234957	0.6297786902227188	-0.8079523417313346	-0.5909667899309916	0.09392387551910396	-0.981934768116606	-0.3747304453695121	-0.5000278801455552	0.17099083822261774	-0.6722732777705569	-0.1753870284801425	0.33095650495466844	-1.2535283158877721	0.837219337291046	-0.9526876209095979	0.8380826182893434	-0.20553249464257192	0.4715151187953045	-0.12491507704473132	0.3206609666348444	-0.6445655776227976	0.30306592771192525	-0.5621421348653899	0.2290416267259501	-0.43182948530207027	0.299245578090065	1.124554697548879	-0.8540079297813641	0.022555126665243237	0.4109809118910877	-0.34677448508953657	-1.0454511885412159	-0.6298461613890437	-0.7040641650484709	-0.5007546111861669	-0.6671971124309324	0.9134605116599734	-1.8818628417450853	0.06921671858037959	-0.45934388926687625	0.19242233890123325	0.46645771239746714
-0.5079773891152173	0.8299561829767446	-1.0985639849142868	1.8149665529502879	0.11731407001346109	0.21818598862905858	0.8425628002854196	-0.5335801655548672	-0.12195659274724972	1.0549709174158692	-0.5702125192040736	-0.6723445222059182	-0.04348408738232035	-0.9597109954572701	-0.16962819936345763	-0.48438248201818723	0.2429191868701842	-0.11945286220091286	0.11352574123586116	0.6890843066518298	-1.335822819458766	0.8967483092192208	-1.1247702268995998	1.3055769243223316	-0.5823874260276629	0.5234290545917691	-0.09661319460808204	-0.0661338569780166	-0.5972667756687916	-0.048511015982150275	-0.5358677527665046	-0.5569926362562826	-0.021688259780642545	0.4600106666564811	0.7987736649647292	-0.9047871294276648	-0.08520108838695233	0.4498024929680548	-0.4031825066321521	-1.0807827620909318	-0.7191197745282168	-0.7918695311482444	-0.4082553153037628	-0.7431203617047989	1.2891816499431932	-1.9208207488079712	0.2457075239755281	-0.39257588693952994	0.30240951543688505	0.7532659098708359
-0.5832973453830538	-0.14711197115749997	-1.1830508028674722	1.8798911488885661	-0.04770870873663983	0.2166193514386009	0.9010321439539247	-0.6635269331628092	0.12645017871215414	1.1183828461664942	-0.09526350908406035	-0.2832998692619209	-0.0938997491816596	-0.7926726333198216	0.09892555319705804	-0.40203325900681325	0.2722024634603735	0.3832833101328769	0.4438679474884693	0.7684291246613909	-0.9309855936132421	0.6997682150581055	-1.0763612875489437	1.4525023931351697	-0.7221052141832952	0.30268874117539224	-0.02819295730407514	-0.49750299989565316	-0.32829682190264753	-0.02369692745519766	-0.36278517585666015	-1.0255023273791264	0.389238055185685	0.5025073481998349	0.2807022061860549	-0.5597460441156978	-0.24895882633128497	0.2729316906659501	-0.3653689228578027	-0.7989529615868259	-0.6372700295377024	-0.5012963509668587	-0.28838216198034977	-0.6796310205442875	1.31561094249403	-1.4714747612425905	0.26345813834921045	-0.24898841060696578	0.32624647826669184	0.7923920696293512
-0.4067371959040933	-1.1506854208229105	-0.9540753358220834	1.455695109209324	-0.09249379873990593	-0.030500197299474927	0.8129100690461301	-0.5124990378148203	0.15263587079547447	0.7317075618956855	0.38879539504351623	0.4897467396498661	0.010820368403188608	-0.703626715765571	0.23970622145261797	-0.31814441034681	0.24293760213496715	0.5337974524618256	0.7394422988524677	0.6078239891688835	-0.18810635019947133	0.4236972090852306	-0.8482225784371461	1.200026097531435	-0.3701590283129244	-0.06001286808914459	0.07278329079436392	-0.6614763155202475	0.08635116549073925	0.5775431013820552	-0.051424724603097834	-0.7097942191896882	0.5068224579682029	0.5344639995948041	-0.11969918984777383	0.1430193370546267	-0.3001980005099627	0.00668678214281003	-0.2018756465361786	-0.2966181367304365	-0.35223905607309836	0.12247356435424246	-0.18837057619885686	-0.5063885262246026	1.014482065506128	-0.881402208072747	0.10277225590500473	-0.056869177977507804	0.28944449681375367	0.5991904656035352
0.05546013016163975	-1.6297296609594445	-0.4220568918164552	0.7141014864037548	0.020975911840370783	-0.3861048537070399	0.7606723412835796	-0.18611122477371264	-0.040382633834161095	0.08244484366835342	0.6737068193998567	1.2671577220549102	0.2094177453928421	-0.8376902309942217	0.13600137181330083	-0.24442684336981393	0.15758990410343798	0.30140382761664297	0.9378712155715374	0.38939371553812124	0.5709243285639296	0.25895587609084963	-0.5281334999864127	0.6421834349004003	0.44989951609090273	-0.3847244790786	0.16427903868518595	-0.41709317079765496	0.4846962732709151	1.5165688670167194	0.3196828900826578	0.35735351409405386	0.22628486227742334	0.6432620464301783	-0.18461989029255743	0.9284758489512559	-0.1333751974064185	-0.15936931989042866	0.056775632350816826	0.24845807716440976	0.10195077340507092	0.8330407083680613	-0.09536679829157171	-0.28357393102533685	0.5628696159270834	-0.5072824209639742	-0.15529566999093977	0.13664066823059795	0.24781022075027234	0.29549136382645264
0.6547243965000145	-1.3278157380176612	0.28441943352132887	-0.012197930010993547	0.14980081648654336	-0.6646715872989731	0.8718890819515258	0.07031688265716829	-0.24948817032617182	-0.472779598214313	0.6933645294818616	1.5650287820055089	0.33624024176675493	-1.094349251919158	-0.18869584527141753	-0.12058891907077421	0.0373724557088267	-0.03696789582841146	0.9896454527178921	0.28768522007548863	1.0077500114433908	0.24218333184701316	-0.223954069153193	-0.016977406831235747	1.3703877726081402	-0.5903979406451064	0.18423369876776358	0.0773663732824015	0.6914205697598105	2.1973901366542403	0.6074430837694528	1.5974516410804536	-0.28954689622615165	0.7753252481392057	0.071068951108726	1.4041473671016975	0.17498768974000434	-0.12146756520069785	0.2940766252791714	0.6610564124534697	0.6371591427415724	1.2963363101688081	0.024954482546622695	-0.0811680794586095	0.14842563710562032	-0.43709421391320835	-0.3891434223873956	0.2527762348747183	0.21822135908529466	0.00324981126710483
1.0988327279183123	-0.4372057436831573	0.963661880655149	-0.41175681116098856	0.05630008249750496	-0.7638101885798386	1.1104393776354686	0.012725296232852523	-0.21277791470111948	-0.6342618112733702	0.5449652679284808	1.0928484631494249	0.23300068786260128	-1.1404699095628863	-0.6008322013257644	0.1329814313904516	-0.08522791674261132	-0.0926456138780774	0.8635590340886637	0.3408551322365377	0.9296265762923107	0.2164890009258786	-0.040531672548160355	-0.568727728058013	1.8567150489947177	-0.7419445814321789	0.09398572107595767	0.4544594012828721	0.6145640237993188	2.032842900804929	0.6678865904769138	2.220975373501843	-0.7200129812296694	0.7460511360770192	0.4130434128369434	1.286109228894594	0.3866280228824243	0.05564289321237153	0.3508556116179594	0.8425180414153529	1.1462968495854693	1.2737266890021461	0.16758013276183678	0.04712697646596736	-0.16199293575445428	-0.4315549683609518	-0.5105108164881954	0.2024287932589492	0.13819875551819208	-0.23720886002780428
1.1120601074256535	0.5374179171642853	1.4297001686909325	-0.36707556590849055	-0.400218310777664	-0.7064587946026377	1.3032945446223603	-0.44446840886032707	0.19488592750046838	-0.3450348692504198	0.41081179084681096	-0.02667213896189189	-0.12047050444566211	-0.634794780162204	-0.9467812870179854	0.5331418205912697	-0.17427504052604267	0.3459297471743122	0.5761628780442184	0.4464672665901031	0.3819115496823418	-0.03264224916867629	-0.04814747854870377	-0.8772622056223247	1.545705750935586	-0.9546536953816286	-0.07284530459950743	0.3943454297495777	0.3139312282147803	0.8630422260107586	0.4586274962793317	1.7349560015135774	-0.8020263839319145	0.4012521149235804	0.5502415800845557	0.5971898308792501	0.2690747171470968	0.19713966495576965	0.12771899320716437	0.804887142086899	1.5440587173390814	0.7713965754598823	0.2702447937667522	0.09274543962659886	-0.43139483414092394	-0.13325526153708253	-0.4952018157872165	-0.04601894611481582	-0.09664976712335956	-0.4596977558196696
0.6288112195124622	1.1096211024180385	1.605366003522253	-0.0086362330219978	-1.10807114737241	-0.5691687151851249	1.2848858835897239	-1.1527586623355979	0.8575181060798723	0.19371351607001894	0.4459961107099444	-1.2735871862830905	-0.5501917420939172	0.4768827134074178	-1.1294641877559617	0.9925082082951958	-0.19410983437276777	1.1454387729159379	0.2282021118575774	0.4786857453640929	-0.36709133931661464	-0.5615485209853327	-0.24034129578597507	-0.8963505511033545	0.5247995227744127	-1.2401368922817229	-0.19661114254118925	-0.13328512988532812	-0.007844023271975404	-0.8702917714721092	0.11202933295434953	0.2836946235552154	-0.4947001028431599	-0.1893209618277893	0.3403411586554032	-0.2999115207965808	-0.20566544770209738	0.1762123298617565	-0.32031133076722534	0.6541843743149449	1.7932766217730112	0.062250086624208605	0.26364007509149257	0.10873803830083267	-0.7340193752395655	0.6183526697074525	-0.35846488893354195	-0.3937838475063479	-0.5308692101841475	-0.6911565322551371
-0.11438576415829735	1.108174103607391	1.565513454109369	0.38122667072525745	-1.718128658249027	-0.3755318860391506	1.042303917859425	-1.7890633622407277	1.4824695626833424	0.6787075829619064	0.7038634571822315	-2.000143889498805	-0.763485060130102	1.8224427804370777	-1.1238649721979888	1.358386932872784	-0.1132324622268867	1.9088048263210784	0.002121690176515512	0.4200968918874045	-0.9420931642002729	-1.1498388964740622	-0.5066676019590576	-0.6461547242239637	-0.6619927101090326	-1.4374069037557637	-0.1224386168904746	-0.8229865881767884	-0.10377530654293034	-2.3426479681041408	-0.09621681406387157	-1.4140613766148056	0.018070331153159095	-0.68413688059651	-0.10302564178635938	-0.8800483365907135	-0.7908654073936632	0.03945449996055144	-0.7790229136621386	0.5309510192008416	1.904751819127242	-0.4461127727435141	0.14815679263832363	0.19107243905252183	-1.0180143004030444	1.6156555707217022	-0.11498001727910646	-0.6082678768204329	-1.0604370044102596	-0.8788594371749617
-0.6769944624346675	0.7421094879078457	1.4932400532747994	0.5469656055631061	-1.8469870027206328	-0.06582982751391535	0.7372217646748807	-2.0242755284853113	1.785450246767063	0.9052164234831579	1.1278944254985357	-1.8057781848810641	-0.5284611274404163	2.7631885641482667	-0.9439279575613402	1.5069022258799714	0.08342844647339258	2.248007201293999	0.08696857819077207	0.3870993315269523	-1.0328396615198208	-1.4007284862515998	-0.6595292076593335	-0.1946402957709595	-1.327229546888881	-1.3104206554251867	0.23632360254963253	-1.2278382514635295	0.17251021197414856	-2.841409461609685	0.09890246134624817	-2.498075102777851	0.473101760503504	-0.6564296091224753	-0.48114019312758766	-0.7550010590622587	-1.1010998355009018	-0.017076042667569815	-0.9892934580817461	0.5327435935680033	1.9124176830257091	-0.4347647122316357	0.02238704074024964	0.4166625922335172	-1.0861163447615985	2.398551341218466	0.22542593920340584	-0.4332383834367308	-1.4433774999560782	-0.9022743275709081
-0.6695363987517823	0.4050542381134603	1.560804450329982	0.40213347242597325	-1.3425567587881129	0.416895421262525	0.5754966015100949	-1.7076022056380835	1.661561595068605	0.8601045329511001	1.5895258739394018	-0.7895514548301582	0.149481838941274	2.7847491967526525	-0.6126158956114375	1.4203520291626135	0.3734952843240996	2.0475871212825023	0.552681216674842	0.5180817998541378	-0.5519679173548501	-1.01912340894835	-0.5283960025962205	0.33737424280142175	-1.0913311169602362	-0.7533320514612402	0.8017434078340553	-1.0647126497932227	0.7583988568256568	-2.2185046412532943	0.75126575429167	-2.486898076300284	0.7015556027475547	0.08106666620902403	-0.5191248358129475	0.08254952031369503	-0.8776767056641535	0.18145877045049622	-0.8191272357763988	0.654849663623666	1.8391183583732698	0.13368672112362243	0.02298144657762277	0.765767443097112	-0.7395723482028769	2.5791305811035676	0.6170599960875873	0.2294072946187599	-1.4318010001498125	-0.6714181570137827
-0.015067415345736126	0.3746418091272801	1.801662426201379	0.048216270044865506	-0.4235744159986849	0.9992344945139342	0.6211046633188216	-0.9597493808247876	1.2257374954782085	0.6523629076951658	1.9358696353632383	0.4842030904566641	0.9784396432665294	1.862369193626857	-0.17139933892683093	1.186861234066571	0.6818394729786009	1.5254372686404838	1.2545750700950336	0.8163080045151987	0.29759040745425364	-0.07522455236897395	-0.07918193203177554	0.7739914645623095	-0.16774613852220144	0.06035246569752961	1.3186148755965745	-0.41671002294434584	1.3864097042439527	-0.9946036617927732	1.5952411048039503	-1.547269128712885	0.7038735944478248	1.2494612179594273	-0.17401018808986637	1.227279491884195	-0.19525948074869448	0.6044837148552271	-0.3727427648883124	0.784732009941005	1.6743273189670846	0.966933617766775	0.21266718472960577	1.0865777598253585	0.013765654779678149	2.1314457348680116	0.9404578624295834	1.1872154637042005	-0.9507908015348729	-0.2313259379677706
0.9594427055794105	0.6284607436665582	2.0607003512501856	-0.32758733773511545	0.4218721900876597	1.4399522702696588	0.7068236189699381	-0.11752379469836931	0.7096951813859312	0.36505522277478103	2.0309880025850298	1.2984395468503365	1.514497056870965	0.5281172084971012	0.287167400721053	0.9228340513080421	0.8924484889296646	1.0513014048466731	1.8562823931011492	1.0910197084747204	1.0962463664015256	0.9564404742297303	0.5245625768008768	0.9277803991944825	0.7378367715737366	0.7261262899528471	1.4640098094852698	0.31167219425120873	1.7166663806392422	-0.032971494655909435	2.137608762326761	-0.34889092297186836	0.5895535898636028	2.1821496947625145	0.30511814517557906	2.074379853813827	0.5541594356523997	0.9823124343182895	0.057218799498993375	0.7644427754495828	1.379756850801266	1.5788673937047115	0.5077229177769093	1.151085419835237	0.8648157501672662	1.422001675970377	1.0306315653495521	1.994092268382503	-0.19480312692918733	0.22577891384002388
1.6826596738846056	0.899804220077906	2.071501492135329	-0.5914309278023543	0.728562954826729	1.4536713088402073	0.5300229636035843	0.44267889886715694	0.30729901976603796	-0.023830634849702093	1.7974193037094501	1.1925982260368997	1.4178035742376323	-0.44209447153233256	0.6168582420348891	0.6813114620622739	0.8961642485818923	0.8659489610195988	1.993251059363632	1.0707591922198387	1.4105796030461573	1.4488914152408663	0.9844131238042179	0.6955930209352554	0.8806736333009616	0.8518807702390243	1.0382244929815836	0.6571329261197195	1.5319709994223367	0.011289212907474849	1.9348373015297826	0.3801349962791332	0.4544689534375496	2.2131609871073543	0.5184097612697142	2.158260688701589	0.9102684535442759	0.9799774649195829	0.18219114212333828	0.49631702879699574	0.9232646402006933	1.5459876036519418	0.7163430615374002	0.7948530111361242	1.3362319009878754	0.94989873113214	0.7842103687951245	2.1758982360946852	0.44905391629595764	0.47127839106221464
1.6683141096994618	0.9118449170156219	1.6274895296089078	-0.7380213016002946	0.34694758701929895	0.9284062375216022	-0.11870936820743806	0.5042077130882682	0.08490336279419802	-0.5719950038380575	1.2607032175697528	0.22491897057987062	0.6752287203965931	-0.5312823696013205	0.6793864165914298	0.4216905852834668	0.6547735930538947	0.9155662180623297	1.495777809997886	0.6209596830176796	1.0351700177641696	1.021202059480036	1.040510639037995	0.1509417306595358	-0.005225374706639565	0.33507798876810374	0.12557636487827417	0.396035737585247	0.8794059910827785	-0.8921360031663065	0.8995601510786594	0.29285386775802946	0.30767972183384895	1.1406233313760348	0.17535369469721088	1.4155657357250628	0.662147937797599	0.4656994507978281	-0.07023973179665192	0.03120095670682401	0.3229544669254304	0.7476894654319991	0.6739052616427497	0.06160819000231938	1.0857271607314465	0.9861605733834841	0.27698946335801033	1.524193051635961	0.6255516059009429	0.40143751125262084
0.8137173689790235	0.5984278884371743	0.7408228574318096	-0.8575372202486766	-0.46363924023563685	0.06729595768160412	-1.1571886251552148	0.11954300991944238	0.004872638398031206	-1.2194969372272484	0.5722576122627098	-1.066511985163396	-0.3629148132412701	0.17159088776520515	0.4418403017410524	0.06696572206816523	0.23930702123411626	0.9227093511270653	0.5263408670927664	-0.10310496560053037	0.13657644906236893	-0.1840130716368454	0.6528569944570478	-0.4516278761778328	-1.4826312995731423	-0.5338914604436336	-0.8925407094903721	-0.3242839504547909	0.06297685092303262	-2.136937246675069	-0.5740048167982381	-0.42073136719068294	0.10246938989164346	-0.5632905555013743	-0.6956580192470425	0.21468066078341924	0.006955807588454869	-0.3359395052348709	-0.4812824634052048	-0.4258674093637349	-0.32738879991374886	-0.5452367696987246	0.3769185674431371	-0.7565348231894952	0.1716887180376796	1.380619726214674	-0.2163242057477291	0.26323951360502323	0.24473122024589464	0.12313567247963494
-0.5244801123007349	0.14059690158195326	-0.32459584687768045	-1.0330663289346482	-1.2082096049292224	-0.6855181170306766	-2.199094140452799	-0.4313872041192326	0.012146667694197357	-1.7116172925133097	-0.029476710198544122	-1.9752666248715005	-1.1755201032617857	1.0363047874521145	0.031666209800227454	-0.3975340117796028	-0.1939268131574697	0.6307487703335978	-0.48016903404763006	-0.7080776176688056	-0.8065181411591406	-1.5484781233074645	0.05932505472945337	-0.8005263731592039	-2.6579606830989815	-1.2368256172605152	-1.5121685841526016	-1.1016371869397716	-0.5213019453197568	-2.87468659939774	-1.784951062072228	-1.2298869458187107	-0.17253439052086217	-1.9815197273223302	-1.7324657709412967	-0.8631394248026626	-0.5747963957727681	-0.9507080291306419	-0.6743291152528317	-0.6157710321754363	-0.8748281993541347	-1.7908500094601791	0.0064966410119460605	-1.2435134290586711	-0.9306226917254561	1.6804605620117956	-0.3578746545094282	-1.0437015470067037	-0.4387591543406563	-0.11521432258821009
-1.7306795459597877	-0.19967892513218174	-1.1854000406827931	-1.254723338042202	-1.4777960999256865	-0.9193519300165955	-2.7563907972146304	-0.8068755158882265	0.0895511563997489	-1.7131096339250933	-0.3316971389854889	-2.020862852481847	-1.3843175656906481	1.33828491717157	-0.31412156136947816	-0.8667950052848309	-0.4881548319454423	0.026453919856338385	-1.0614405055103722	-0.8111122856432985	-1.2616907249779765	-2.3400117728275553	-0.3524327422387831	-0.7231675791171304	-2.758132619422406	-1.3604670729600425	-1.3872674570854429	-1.5482433815384231	-0.615115696971997	-2.5513927105963603	-2.126803150578943	-1.6410305780360552	-0.4394386168805702	-2.3077486421150435	-2.4382205719485253	-1.3543841565792722	-0.6499535390373369	-0.9736741991536015	-0.3787086748265343	-0.38467077322063725	-1.1670629822032064	-2.446992513595848	-0.18902005211493095	-1.0997241564605829	-1.6091305741941098	1.4711984349730098	0.022105019385952995	-1.8133750684170817	-0.9697208034673497	-0.1085754385121808
-2.2823854999802466	-0.30433642677345246	-1.5631503209447701	-1.4159494972661757	-1.1976916913294673	-0.5488026952418813	-2.5310226337306925	-0.7936398250113982	0.23166328564388317	-1.0671827516471932	-0.28354887047254734	-1.195761004226703	-0.9880912017423763	0.7779456055934257	-0.3904567928127124	-1.1538894455642517	-0.5833249545715798	-0.6333701305889374	-1.0130539318039693	-0.31919141597591233	-0.9617268949303021	-2.15763068861069	-0.29375007507094075	-0.32210916069082024	-1.656996459533723	-0.8647326967670602	-0.5496088112759896	-1.519533526101863	-0.25144738147332674	-1.2383417284756133	-1.4718804704934172	-1.4860767029803066	-0.5739380727046343	-1.3708363727565285	-2.4710454291371557	-1.1554133947324738	-0.13820219821480215	-0.37678416157857103	0.35978351813059367	0.19577504197507956	-1.1290833844537511	-2.2484340767545623	-0.07178447716567506	-0.35306412889493716	-1.516700733891028	0.685810411902606	0.7561594901302683	-1.7884594977428658	-0.9768505123272936	0.1416790778300642
-2.0325736137724393	-0.2933867674354099	-1.4551463240477238	-1.389533303190478	-0.63401935886516	0.10144899704531012	-1.6017743787874188	-0.4097481191128216	0.37578442843371274	-0.0029562756401573407	-0.060501503632256905	0.06549502802548178	-0.35633840788935495	-0.30240082005578833	-0.16024695454916002	-1.1033826427233067	-0.5572886482849455	-1.0095378884184132	-0.5244583054911225	0.4696159849233035	-0.08400201349987632	-1.1654706867011444	0.21879512134064755	0.06469673708960115	0.01277095449385087	-0.09205481038412096	0.5804463212019767	-1.1525043926607008	0.2668550525707669	0.44143422212848676	-0.2782070825288222	-0.9450474805375668	-0.5110681024547358	0.23502364785610724	-1.8381238597819118	-0.5386961317842556	0.627892542479047	0.4344141680993011	1.1815860723539657	0.8363326438339111	-0.8139703348872052	-1.3390820508417136	0.2821176986866757	0.6115120504615623	-0.8104220855022326	-0.3446957026403263	1.3799672973600041	-1.178400892102129	-0.411138952234397	0.4202780761768368
-1.2514605800944347	-0.407526953554294	-1.1313708722449394	-1.1204444876678916	-0.16433109661848191	0.5089174778433947	-0.38197583724294765	0.13567101726878875	0.3792098170735503	0.907859854298664	0.015622649361589492	1.1550491843232458	0.023678972809919346	-1.1691033995972864	0.22288104505492118	-0.7009345260490442	-0.5717031125072795	-0.9339517897117277	-0.062451789013791864	1.035563947385423	0.8419487951864483	0.037782957478799506	0.8508825544645613	0.08194542279058818	1.2537219922609721	0.49069484858083906	1.418487110285066	-0.7109058139420737	0.553152125656426	1.7176627760980836	0.6770353681838948	-0.33324873286531664	-0.31527979032874937	1.5216180957784973	-0.8702778632807641	0.048910300126229954	1.1353552158441245	0.8823123297778326	1.6431601812373173	1.179740752947495	-0.39312978669913534	-0.18748991337527485	0.6371529711985335	1.2516121049187785	-0.04230947895214456	-1.1291344218156034	1.398165916698841	-0.4950096035223842	0.4241831621301555	0.4665030383736514
-0.4188965413704188	-0.7741789111392431	-0.9512584994949456	-0.6648393781249874	0.013361789745798922	0.3309615286233949	0.6191330946387344	0.5920003789880209	0.09518327267587649	1.075075346745093	-0.32032777673759866	1.625102212976327	-0.11789496371887287	-1.2398074704239062	0.5339416075105713	-0.09986151291679132	-0.7480507314730793	-0.5325944007698344	-0.06629567632041354	0.973867464365985	1.2600455255491243	0.8185040239590234	1.1574517183383826	-0.3809376312062471	1.3486753807968368	0.6286190658170993	1.5492990118583265	-0.3723671881890458	0.37146043610515794	2.127962285459335	0.7852420062509207	0.15528126943922815	-0.14067664736323954	1.7405493097302256	0.00026196020960569	0.2657806046443143	1.051459048764443	0.6245214357256254	1.52008756175786	1.0087269745951137	-0.08262331277057625	0.6650663507133927	0.7732271019947301	1.1892248693298604	0.23716712418166233	-1.3578229720497386	0.6226612189647186	-0.19400169670439468	1.074414465653512	0.19824687176106892
0.08027004047573794	-1.254371573461595	-1.120223006418807	-0.15126235219497167	0.017883080077458206	-0.32529633960129267	1.068999297401049	0.8248983572399444	-0.49555285450203856	0.300129916969941	-1.0743668815968188	1.393346659730844	-0.645760474743287	-0.521119632304095	0.652875687615873	0.4548998413961564	-1.0554966151804883	-0.1277394586807687	-0.652307782406444	0.2652885174120049	0.943353442914601	0.9013283380046713	0.8787793701928155	-1.0721967949847926	0.3238054715099158	0.44515816250381834	0.962622037715004	-0.12077520389239435	-0.2278773544326322	1.735183576055823	0.0007195549182888884	0.5512744348922842	-0.10334060493007614	0.8512036691461563	0.50540832757259	0.05716225393831706	0.4541351823495769	-0.18994757672507004	0.9658506427559624	0.37992881033204984	-0.04012472733116534	0.8821472368957928	0.6465764414029487	0.4507291856126788	-0.11679175969088305	-1.0937006767738522	-0.6491384314422783	-0.3727905677295265	1.2280772133124838	-0.1858071845711583
0.15509378984599223	-1.5113157255921648	-1.5528669108124877	0.29912867383940916	0.16982661642595986	-0.9554301196710513	0.9459490158796454	0.8800710218855403	-1.2101549609989077	-1.025482926410056	-1.9416782062529943	0.7233867770403292	-1.1147156534124876	0.3881902476883093	0.6564345437698641	0.7528229321429954	-1.2959585742490023	-0.0023694499610906715	-1.5279206194794337	-0.7137593515666893	0.13950999616368223	0.49591266505449777	0.12252032982173583	-1.5103340248708872	-1.08322950479999	0.317274401755022	0.0400681478358629	0.18769682441991567	-0.9523842959284164	1.0000004489513488	-1.1271044104007215	1.003968195469739	-0.1727744994095052	-0.4952680269249979	0.6722735221431944	-0.35992761667465506	-0.23224311859630817	-1.0156565473389794	0.40368399224811735	-0.4089459902632085	-0.28772476077848774	0.4836438149427241	0.40949849445413533	-0.5404533803041223	-0.7311170174569439	-0.6820449807234366	-1.7645426001736348	-0.7359753269360044	0.9048057280224072	-0.32372299824988066
-0.011587548899032489	-1.2653718526562616	-1.938749620382078	0.6298071939491582	0.7136232872174305	-1.0171917523649148	0.4728199443445744	0.9168573117683789	-1.7334943879302411	-2.1129899153950884	-2.4691436022692055	0.02389472861012831	-1.0878003292928726	0.7418535158347956	0.7407526971011206	0.7114853599226023	-1.2126370109947568	-0.21263939718590216	-2.177573641900707	-1.4511127495585159	-0.6032000896342314	0.09268446299644086	-0.7003569667747397	-1.2991615363318596	-1.924791685341994	0.5585256271089688	-0.698421262505363	0.6554987387243482	-1.4541988350313535	0.43557666798130246	-1.816686172527773	1.577007233296261	-0.1855484283196697	-1.4356737008107143	0.7406261203908671	-0.6747958511282972	-0.5458669078927845	-1.3003257211558144	0.22074804053257052	-1.0022933366412816	-0.7042284359569946	-0.20301953390007024	0.27204252829553277	-1.2250696393805514	-0.9891455398778028	-0.46503378599924855	-2.0980972650841028	-0.8461665976993683	0.4136178662090779	0.03963524730634238
-0.1562688306976854	-0.5415148654968626	-1.9642606586599123	0.8455595257473344	1.5876928811738318	-0.3454289677009185	-0.06977115736750313	1.0648730812214382	-1.8099639945865973	-2.2677496077956407	-2.3446604104071884	-0.39271759541719525	-0.4556698913038479	0.21648339382175946	1.0241904323367694	0.38750616232294177	-0.6625057901945027	-0.5874215555270439	-2.1978033616863093	-1.6423505708875688	-0.8185502285527739	0.09403673974254978	-1.146888791318257	-0.4160599408471587	-1.6680233859844344	1.1554589950481073	-0.9213107068824707	1.2174781954195604	-1.5323373898969566	0.2955821404585647	-1.5760642894299235	2.1270529890625123	0.01331946521824376	-1.4919710119234668	0.9392180893824192	-0.6921376671577084	-0.31477712887122855	-0.8861741956562234	0.48353119269173295	-1.1993831817068572	-1.0916157383339105	-0.7492942459761057	0.3169052446716646	-1.2556248183478902	-0.49970972890007004	-0.5296988760447696	-1.4456796359611324	-0.4692702950868996	0.12211418443632036	0.8246634580169568
-0.1417011979680882	0.296200392738244	-1.5324973523326548	0.9637314942874821	2.4192472133000966	0.68913616515515	-0.5023140971286397	1.3093858763280564	-1.4260153083700788	-1.3561375068211277	-1.6198819921648402	-0.45015790959016444	0.47253957762304033	-0.8184277869160644	1.3884255179626839	-0.08218450814762751	0.2591330173588631	-0.8988972025309642	-1.5561181353678255	-1.371549046365454	-0.4491593761650226	0.5482439667384726	-1.0325403545733256	0.7350369983656315	-0.518063941238743	1.7623745057160984	-0.6705074187284248	1.6613801499274845	-1.2226086889711663	0.4892438450862996	-0.5318715094654365	2.3695296980606453	0.4093818457711556	-0.8625398687934646	1.2902078521683302	-0.4365386564057425	0.2332699541484104	-0.12096934663798677	0.8862223938685767	-1.0531172815903087	-1.2773711481685268	-0.8613678318274455	0.42093779277370585	-0.6986429389052234	0.5845666039621965	-0.6793377520416477	-0.1634487016519084	0.24455023814057714	0.2071087612319747	1.6129464672946456
-0.02823702909372782	0.774737995385582	-0.8250889983461823	0.9711145933560422	2.7556273230330985	1.4144206971404587	-0.7785179071015214	1.489985773251028	-0.8386640506180055	0.08410505889233666	-0.7003921307003805	-0.28679956138490537	1.1778141143670904	-1.544863722884127	1.5043877392350145	-0.5528643640142846	1.2320353106458746	-1.0520724222922202	-0.6014406405039494	-1.0056871366728168	0.11779836053986034	1.1588175905491758	-0.5362790767521306	1.5597499477041652	0.767400298637275	1.9612633318337018	-0.2890683440884173	1.7779032278787383	-0.7323115352268083	0.7368296471610817	0.659073457898164	2.082206928071896	0.7782182547143671	-0.21297465337821164	1.5847053088278653	-0.10129747144492694	0.6506833505864971	0.411039081583846	0.97801138443201	-0.7909327983253572	-1.1947254416548152	-0.5126188688635065	0.35448168362867405	0.04269258136797289	1.6446155793899122	-0.6354681257262261	1.0515370150210432	0.8775380100609202	0.5605092228905539	1.8949018822408927
0.02328796575024882	0.6511046538031432	-0.16623088859706997	0.828075255617968	2.3701832085704666	1.3322348870781395	-0.9082312743909235	1.4160934207581988	-0.40975454111110693	1.1857097289175684	-0.0921309918272972	-0.11730452152419764	1.2937669755752919	-1.29117000870728	1.0544057542802878	-0.910987357315754	1.8661955997613928	-1.1337710413610107	0.17372429119955696	-0.8929432310302651	0.3383168575427968	1.5318926468642822	-0.04881702569299115	1.6479556696240278	1.4225941488931118	1.5882588208789759	-0.1541872254200912	1.5202678918134587	-0.2842557205560265	0.8142758140379344	1.2546803790048568	1.2877719322904888	0.8201047707393386	-0.13931060506434237	1.5439055397277894	0.10176082975295461	0.5992512772240762	0.33918615856421586	0.5086827823237164	-0.6219571378165895	-0.899176428961287	0.08663661305081664	-0.015224528181423214	0.5249793144624659	2.0237304830369145	-0.29652257241507607	1.5971756050728354	1.065853609465054	0.9024617538716342	1.4101470337726043
-0.080075052735738	0.10507707258802418	0.20534499571253348	0.5169745857593876	1.4248452296274154	0.49135685327409734	-0.8738118665913454	1.0179044217449404	-0.354389261380101	1.3219110861288244	-0.06947442565777104	-0.08230884773436478	0.8607081119360707	-0.048284998190348795	0.0006025205839412747	-1.0770101747039416	1.9091529849939501	-1.2868272559457667	0.4497529746492255	-1.0986291720446388	-0.08016165470588571	1.4586763540472873	0.12035919325962052	1.0311762823161423	1.1856193005375741	0.8733160146169963	-0.40978507687512467	1.0474570580775617	0.012230975770782875	0.6993463368346556	0.9219111838966931	0.27302960448839597	0.38385283746787346	-0.7122592941262932	1.0437428508030167	0.07789216823693573	0.0844650902218877	-0.20643488859872383	-0.3620618706280247	-0.5772027777066194	-0.520791792067743	0.6404959127749384	-0.5821191465822853	0.5658864652395788	1.498569300809283	0.158836052742278	1.3245753770300466	0.7772410012802407	1.000933790684903	0.341597107623579
-0.2670550492906633	-0.37595819331354924	0.2849048153178637	0.09090469419728131	0.3736794543956855	-0.5254891816121192	-0.6299839286267721	0.4228107337292242	-0.5878250322433928	0.5113590997922861	-0.49684108922261505	-0.1785819245667547	0.28270367626612747	1.474998687852977	-1.3090016443281303	-1.0053539843034591	1.3794249417043303	-1.5279144286580173	0.25817087190753657	-1.3772100128138787	-0.9471193674347317	1.02694797448228	-0.04109483427901987	0.14294691898933018	0.42737085139507774	0.27989734462836524	-0.8849777347603315	0.6175433772401713	0.1807240303881164	0.5334879903210306	-0.05870647970160775	-0.5727155990883199	-0.38943204649872354	-1.4414222452194192	0.235748596058854	-0.11650249177995835	-0.5698564371478172	-0.6977850628520857	-1.1529153985712934	-0.5036806714295115	-0.18996521297329833	0.9344125690278732	-1.0467725282064428	0.33633159344163377	0.4432997158816786	0.4060884353466375	0.578708298348784	0.3299763867707768	0.8275124878678013	-0.7828603182609263
-0.3539572086693643	-0.35529354743683517	0.2631376595507819	-0.32450198300188005	-0.32379798875440435	-1.0089390876635953	-0.18518288041595718	-0.10299934462799355	-0.7916553634073931	-0.6235843867671182	-0.934568674964293	-0.29576208881371435	0.01580229888643153	2.310482548256423	-2.303252308989814	-0.7079941756770441	0.5467639134311651	-1.679754302889212	-0.08949344278700039	-1.3929346363837707	-1.7083980306053241	0.5046752658582595	-0.2677862319100725	-0.48895863625993263	-0.1672228376345105	0.16077834274961003	-1.244372411823505	0.4131779843437876	0.29597446248884063	0.4631443801836082	-1.0115712050671408	-0.982989162823764	-1.1241615399490972	-1.6770836163556475	-0.5256257099201621	-0.3459185393718336	-0.9731184935279495	-0.6320207904644406	-1.3916404058611649	-0.21547458090147184	0.015587687265758222	0.9208915444950909	-1.1291918272502746	0.18572902357732898	-0.4402613068586433	0.2374763490842125	-0.09293865743786386	0.1374645688161166	0.5412569723100237	-1.4229208267935454
-0.19807725177807245	0.20846156284157952	0.33844053602855034	-0.5868196128375993	-0.47844194090230463	-0.6388527323919484	0.3247143041549787	-0.31370427701995196	-0.6582393761623692	-1.3089563270618836	-0.9577150651305455	-0.3149256177036325	0.21827506572969516	1.8832102144014073	-2.5296200678204737	-0.2869872409986159	-0.22242806742335847	-1.4943596125983176	-0.2545300348874531	-1.0087714054642138	-1.8350636025731502	0.11575190495540899	-0.25025857763605597	-0.598351351565726	-0.11159236652496493	0.4896170426987371	-1.2472116615283986	0.4304810595932589	0.3844624539846152	0.5063874221397624	-1.3428926508438037	-0.9436064805261692	-1.4421938224135014	-1.1355888554917037	-0.8974104919597908	-0.5039734556035128	-0.9469054154479092	0.04698882287649996	-0.9512473192000845	0.3175552220900524	0.07747190313380743	0.6938500218842791	-0.7898952947131712	0.34072094078045645	-0.6312499290904164	-0.25840694757360644	-0.34304542398428123	0.3757099512522602	0.33248422718683723	-1.365798335801521
0.17445999341276963	0.8949800226490802	0.5338496743408343	-0.6147282759081447	-0.24939487222536239	0.2688958321927892	0.6632691526440354	-0.13713953783903304	-0.13396868339295515	-1.1526481783768778	-0.46029200038594736	-0.19324652147929516	0.6289541306937695	0.3974554520919094	-1.940937907809643	0.07116762850606075	-0.6546684909135443	-0.8785757950937271	-0.11533883467836811	-0.4123889819365443	-1.1986408669876356	-0.10463126297254312	0.10194017595615652	-0.3317077546241416	0.5527167438961031	0.8747850999445045	-0.9186650401673092	0.5098586887823118	0.39387366976312205	0.5516258398031614	-0.9345301185255885	-0.644283362459652	-1.2054083829512847	-0.14169683381675002	-0.7518891351519494	-0.573121026843697	-0.6234038651645478	0.8612015946112929	-0.14492165694293677	0.8959011992645889	0.008537616193200629	0.39558636665254554	-0.2815349460275511	0.7109289275830248	-0.1603744671753423	-0.7451333041227226	-0.24493811921887604	0.8332594049463002	0.26488348597171535	-0.8387455783007249
0.5714358335285428	1.1054643946034763	0.6684859640121208	-0.4342876601108672	0.016397207753270433	0.9762796641153321	0.6287982407493736	0.28280747520145805	0.5235703872337597	-0.37810601550533324	0.2743935838882833	0.019026378052824058	0.7742053714882875	-1.3116364208823237	-0.9177295784196469	0.17148799938989878	-0.6823618983384813	-0.033392767638650414	0.1681564625035373	0.02231875936142068	-0.15602196755240366	-0.27309720396270254	0.5756207945053741	-0.09358908838255978	1.3315197464194755	0.8508945700944249	-0.5102766192773901	0.4769529184943657	0.25197223018029413	0.4768924353677792	-0.18274030773886277	-0.3047249224931043	-0.5916504966288211	0.6027350517994085	-0.23060071348943084	-0.6001375327653686	-0.30347700952505474	1.130199819044593	0.49386786433571106	1.199566422723935	-0.17535773926300205	0.13193445543827126	0.022969457397661208	0.9527069067797105	0.4348201805528158	-0.8807293887778789	-0.1798956368358805	1.0651992833787038	0.2455231939390292	-0.32070916229089397
0.7685226904994539	0.5080896996205525	0.5112799926528703	-0.1626097043602289	0.0539802689438428	0.8553067797292274	0.20378856184007796	0.6837956733155081	0.9228134388711418	0.39571003133056176	0.7861300367856786	0.22974277715150826	0.3552846888209214	-2.344204406784669	-0.0021149802973973223	-0.06960091276701415	-0.429187129712227	0.6281538953102848	0.3015735525750503	0.030590419545680876	0.7181814436465697	-0.49724231600346414	0.8180152989177222	-0.21064846853566516	1.6753449492367225	0.23386632884519648	-0.2895979180195096	0.280810406449423	-0.04343782995169261	0.2790172787397013	0.32808171609168113	-0.015512917468072148	0.049433179999169685	0.5527569242490471	0.3767309329995771	-0.6216879526927832	-0.20125534031172124	0.4859568329507998	0.5888547228478577	1.008252746161705	-0.4563689329174878	-0.05411811929004757	-0.09446775385977631	0.7443697914188157	0.5375530241237639	-0.5686400565643434	-0.4915990493550093	0.7387549454854557	0.13935432284554788	-0.1938127881102158
0.6723293961870364	-0.6750119986344497	-0.0019231929513806622	0.057739251278294934	-0.13944440377653186	-0.14153883299548115	-0.4051324886312548	0.8547960804505137	0.8209055336972112	0.6458426928239523	0.7738920762587861	0.3782431636952849	-0.47817079876168617	-2.310729099083243	0.468377495453166	-0.5411184904882074	-0.10199977682930765	0.7485382088234142	0.09262214171071399	-0.3237635931030844	1.049589857527715	-0.7477854243267369	0.6252027367006465	-0.669760402162088	1.3867527821318533	-0.7241238367471903	-0.32713261900815854	0.025208988480109218	-0.3883592204778426	0.09792956147218884	0.26450480725969605	0.2878546033293839	0.4472230687915448	-0.2478546683477343	0.8270257197322615	-0.6106557712341207	-0.2825444368019047	-0.815373069321377	0.18132540919923787	0.3709467104006652	-0.7907847138934573	-0.15511771175486516	-0.5271595627776735	0.06229622822637994	-0.05947727997846508	-0.026660401316137998	-1.1800065565876128	-0.09227638361143944	-0.0784250264896497	-0.4860175920466724
0.38870708665737336	-1.7620029237063557	-0.6633606591544781	0.1295457512318691	-0.3367083150019487	-1.4164266970838586	-0.8849613801041042	0.7612149431066093	0.3012498512051165	0.3320062458094398	0.3070064172151822	0.4747210569472331	-1.1899822272458376	-1.5178119861946415	0.5609645358749636	-0.9685079404536088	0.12760998666714882	0.2876311786762999	-0.4004947441930307	-0.6808797694289824	0.9159373025647615	-0.881004921230882	0.1284829071521686	-1.125493709943809	0.737978869432265	-1.4958276472008767	-0.4457802324599595	-0.12312084879951622	-0.6286673172475594	0.11023320590505271	-0.22792761817743937	0.7096538007576549	0.5755332415940868	-1.1702412970538596	1.0467041355830289	-0.49132084860181974	-0.31991241513747515	-2.0287557598963915	-0.31674624331016027	-0.40529592203934717	-1.0895726790506606	-0.1626334859429739	-0.9151672137371617	-0.7583831670231477	-0.9756282219391356	0.37595520404106375	-1.8713954734449605	-0.9967670462727232	-0.27142651892383357	-0.8834230858426654
0.1465831994275947	-2.043240532242402	-1.0956932519686318	0.037019350299332184	-0.2869628978928256	-2.1225755166419953	-1.0165187829494378	0.5422379462331698	-0.2865245201738985	-0.10678284114642693	-0.24062397711018763	0.5782355411017234	-1.2300627236748745	-0.663898451709837	0.6369015502182588	-1.0645329270602302	0.1840535485718727	-0.42435774232212725	-0.9098676714391191	-0.6501177195888842	0.7427904918520325	-0.7885693950395015	-0.275861391648188	-1.1664315981104751	0.2314396833386995	-1.6393433584778132	-0.3687741688658811	-0.07027531639093715	-0.6667089380318315	0.37427832035563635	-0.665073584670736	1.2406638496028433	0.61327574951142	-1.4480277853181993	1.1046263064904318	-0.2111156438170994	-0.10920335528552508	-2.4157215662831413	-0.44108312097676405	-0.946036818224217	-1.2339313530109952	-0.06251136276885735	-0.9124826466802634	-1.2357061619283425	-1.51496627681606	0.38730690405156704	-2.0870038394244204	-1.4578341224955176	-0.24687489526579395	-0.9900338032642878
0.1373267441202183	-1.2617064030899672	-0.9988961230775735	-0.16225582899773647	0.06742332715339203	-1.7458560732506765	-0.8102057839363942	0.3887592242705059	-0.5774683950701787	-0.12770144473726588	-0.47561872288444207	0.7320555392716703	-0.453620721598811	-0.30076526830493056	1.0187573698183867	-0.7137238242395072	0.0798799015360135	-0.8977906375871093	-1.1447186307626853	-0.10686488472145833	0.9270467449463716	-0.5329645424456947	-0.2132546288906867	-0.6345846782751287	0.20496597366569896	-1.0974926197003028	0.05214867077248766	0.13311641239067856	-0.5305025421277764	0.7510106402327674	-0.6131409565511206	1.698332550646742	0.7474692691496029	-0.7427651001186638	1.080405980318508	0.1921158345317489	0.33660945529049746	-1.7423377253173498	-0.029260332340839912	-1.0451208990513163	-1.1294978810917142	0.13524331168921672	-0.4512509000471175	-1.0772202584186885	-1.1913627650701661	0.04640655558639546	-1.6036844192234982	-1.2313514210161893	0.06333293696322248	-0.6339654197509481
0.38956710863300414	0.19247639590069832	-0.3639909915038013	-0.37002753988580867	0.5268750377319187	-0.4618204891118916	-0.4734249571186657	0.39338434190134686	-0.44381574001278795	0.468524988746328	-0.2689327417242134	0.9064408000292814	0.7280823417816557	-0.46802247001859487	1.6943389682611225	-0.06419706435460061	-0.12270751947530553	-0.8143048817103637	-0.9797710094455332	0.7072052671438464	1.4852346011749333	-0.33245673654678265	0.376567030240629	0.24521314217232157	0.587750529801073	-0.22659676992934089	0.7068627001039969	0.33583655236236437	-0.34530570295174184	0.9697139824204151	-0.02597941992584683	1.8176936800814332	0.9915117667397872	0.5914238060077243	0.9538902468230207	0.5871543803364033	0.7784706960544857	-0.4186952400060021	0.6508355268034108	-0.7774713578296394	-0.7683509942354537	0.3663196179842753	0.19839641934632204	-0.39560574577872787	-0.11398881899463423	-0.3608903278188165	-0.6306861633528671	-0.5058873571892099	0.4977020514939575	0.006893846239076487
0.7657722725408531	1.5156476643283108	0.505918115833537	-0.4803282677767139	0.7675679037762548	0.9805313197732631	-0.2344015111411584	0.4797205793066639	-0.06309404410480636	1.366317668693529	0.17469091131072667	0.9950442810819338	1.595442467210708	-0.7513178940347165	2.290099747336902	0.5472673695495863	-0.3386518288465274	-0.23764413532848033	-0.513317633775686	1.358599592948086	2.009374253902044	-0.38825200743018934	1.165497618041851	1.0217180318801395	0.9820580393112578	0.453190881524902	1.2950256833787452	0.40367123732035487	-0.22789015568836773	0.7993017304559102	0.7217004267127028	1.4325333470489383	1.1741482760601958	1.74321843968995	0.6167337821501441	0.820672994039491	0.9365085136334755	0.8131408982590381	1.0921190341033757	-0.41365658854821485	-0.25388555538176705	0.5202541367454495	0.6210511178430268	0.3562437887629415	1.0592335922906373	-0.5191671610007644	0.3313251177864977	0.24958516028790678	0.7381290973735773	0.5446859227533788
1.070280210091772	1.9989651796804213	1.18698714433636	-0.40482560686874053	0.569122409697662	1.7599474634946368	-0.1608448086006414	0.4575508671218756	0.23944064173830873	1.968661663771748	0.5043113082545271	0.8746102583551193	1.6057317420965056	-0.6814034769409616	2.3414097571741954	0.7974029989215168	-0.4673018126812386	0.4498685375125019	0.028943504153905834	1.5386534200725892	1.9773713506477006	-0.6912374412177702	1.6483911440803574	1.3373896563818006	0.9896580011380829	0.5957248095485288	1.5376229086674598	0.31326825703888017	-0.19092733692300393	0.20675435311644297	1.1224854690489754	0.6142046698555289	1.1072156661558243	2.0108676103309406	-0.0014010245686433258	0.8136756683470235	0.7188184494158436	1.4002269192458046	0.9170327293115376	-0.20873502985988868	0.2366116853994516	0.49359483537250676	0.5565488792282646	0.6863086693965443	1.5733096598303529	-0.30503352694275704	0.8401146468191611	0.6276063782481056	0.5245649257944636	0.6719276459502584
1.1769804141676397	1.4688409660904582	1.4018216709390958	-0.09857480817070759	-0.03016011970407946	1.5133864663717993	-0.11806357649112269	0.16001016398165532	0.24344611133470107	1.8501550450415158	0.5104040270828251	0.49268464635975423	0.7725651628817048	-0.13954354257237503	1.657115949336045	0.5734231681068502	-0.40623396054624716	0.8355218432222551	0.4540572764954202	1.2815597117348512	1.1855714344566766	-0.981312922109667	1.4934487929892106	1.1686781163481772	0.5204031025365258	0.2160871308833135	1.368295263513559	0.1497292387899218	-0.14057537449297003	-0.6074402518896637	0.920809193692965	-0.33777028908601947	0.7841931573355851	1.2894610077085575	-0.8027067152624429	0.6122143473810272	0.30516908323083847	1.3190521353237248	0.15317535906587465	-0.2278481558548066	0.5357880209391243	0.2543733953383594	0.08091753853825187	0.38596898103470784	1.1056136214910701	0.14661160712237384	0.8052707996700473	0.5524818519504936	-0.1424291157966167	0.380447640265481
1.0809081445378173	0.3672580897834043	1.1722025664331062	0.4098123080446751	-0.7580347356862888	0.5326403470443183	0.09889277532319303	-0.43532151993007656	-0.014801296963147113	1.0786870036912017	0.2820511216351106	-0.07520444015141532	-0.337190524626207	0.5485464549141936	0.4983112639108553	0.0321407103760967	-0.09535929642312294	0.7714959148704823	0.7018952301411551	0.9206670643792038	-0.03539697261542866	-0.9201063356084919	0.7774208005364338	0.8094874504742873	-0.15201251203190116	-0.38319117857351304	0.9614222612483233	0.01731305505200892	0.025799500817463555	-1.3200949762201866	0.3014646343143594	-1.05467979263832	0.4282064209337532	0.12965773077807516	-1.5107576595146068	0.35411318684168935	0.012566139795128457	0.9964836975606213	-0.7824662098891767	-0.3348534363758452	0.5678436636848724	-0.1302119562599226	-0.4664426163713966	-0.3510817153747931	-0.011563169526272331	0.5637526303057411	0.5089273262387203	0.28157417617155484	-0.9671519820609337	-0.05037439585741218
0.8496172869810594	-0.5685482164502114	0.7562090804255946	0.9997501713142293	-1.2862828491034852	-0.4863051981106087	0.5654264706867962	-1.181075557961223	-0.29892474371445465	0.16181634878298978	0.11219934878625366	-0.6422055946059981	-0.9932528836496652	0.8881167627090455	-0.5718644921049497	-0.5145814845759599	0.4231235764077188	0.457111046201154	0.8255662742586364	0.822338169497421	-1.0060219135111015	-0.36187045076907826	-0.06768567758615712	0.6211801145494501	-0.6158717182621595	-0.8591147073519677	0.5849829623123871	-0.05632499294305584	0.30249563331435103	-1.6657085946404708	-0.2559024879472161	-1.3035290522834642	0.33015714634692594	-0.664732798171871	-1.8125131926934126	0.17563000999086598	0.04655390362517158	0.9019650808329401	-1.3723314271267113	-0.33817445423807296	0.379445515281107	-0.5264192879260289	-0.7464424326683855	-1.084491564418881	-1.0329718659937603	0.7370413591188902	0.35160270478778033	0.1541657839376094	-1.5289720028534173	-0.27600058828801516
0.5348762146882957	-0.7954494840833846	0.43143949855389846	1.480467540651369	-1.428446960939527	-0.93688508862627	1.1249344951726081	-1.8379917685260718	-0.37632489751457077	-0.3331924346082794	0.2333694149469802	-0.9983016076281486	-0.8020207567395725	0.6254733733295472	-1.0621180967679822	-0.800693554104229	0.979796359347346	0.25292718925292923	0.8950484480961625	1.1059363995802216	-1.165750449383718	0.4893355694047671	-0.5583542491691319	0.7499073362039357	-0.6390192120815544	-1.0465024984555364	0.4019648141801997	-0.1390937582233484	0.5446746448638482	-1.5682969081284877	-0.3391859659974478	-1.103860588949949	0.5983584444863167	-0.5995196863582984	-1.5613538575108257	0.126095590729023	0.33792543820819004	1.1510728076880372	-1.3444499597769999	-0.16516130444137647	0.10476515347799066	-0.8060994419361586	-0.6654603419815085	-1.4290600159867854	-1.324655935420003	0.643079572552757	0.5316461524577882	0.29942958109643036	-1.542894092470936	-0.14307194336275814
0.1325264899183698	-0.28936583946865796	0.29709343741108923	1.6646836838972474	-1.2208354520048694	-0.6795954296298505	1.4750356623201486	-2.194513610463447	-0.19682408040341995	-0.18751780132771934	0.6028262303341999	-1.0203820546563949	0.04015195752094048	-0.03917411593369945	-0.875452013361607	-0.7490529301307461	1.3325837749882266	0.37708076084453646	0.9219350487113807	1.563739732059824	-0.4821311406551952	1.1785254738242146	-0.49164085883225095	1.029601900052198	-0.32680241883839	-0.9955650081348842	0.3768468205947755	-0.31989043551253277	0.5652406363383643	-1.1486993188678116	0.09483414220128926	-0.6858258462690865	1.0297775757238303	0.19239978072331995	-0.8913001261531238	0.15095333508503905	0.5999102462371145	1.4368775549795725	-0.8279748933677078	0.08022093848127765	-0.10824789527679389	-0.9090316514926132	-0.41233660563445595	-1.2796441549166646	-0.7888780482801876	0.4119742158400402	0.9101156799003817	0.5392981377811977	-1.0289849442105579	0.21328505862869748
-0.3724363843293784	0.4955025620926977	0.24284499562287146	1.4652471245435126	-0.8462744528739723	-0.055455094218563046	1.3834002323026766	-2.150236899838621	0.09454137484026683	0.3443358863545088	0.9166785903383754	-0.7373476423662625	0.9163427199370341	-0.6012751649269054	-0.34457671390699046	-0.46501914639126823	1.290501966684658	0.7221988186354111	0.8698902203829759	1.8339840129131653	0.5080647807609361	1.3050332265972695	-0.06475268274713519	1.1361680325791204	-0.005907670400616632	-0.8385083688976406	0.35007239796923717	-0.6045698078724376	0.2935392723575601	-0.6209758699605307	0.7048328980578761	-0.32771730569768986	1.2285448165460588	1.090551829244099	-0.14967099313774945	0.15058710505047204	0.5646423932183308	1.3312578473328487	-0.22148509013778017	0.21981095752499208	-0.16248614804157568	-0.8559260292855115	-0.267772638877652	-0.8120777216278984	0.1069725627836293	0.18882918618662606	1.157404565082041	0.5591744879099949	-0.2775823829810986	0.49338577589978166
-0.9220425264503642	0.9726854358814324	0.09410851296250565	0.9537691893536364	-0.4773858299975923	0.43286976964456475	0.8664165034671006	-1.7266862668461815	0.30637740773158595	0.7757058422956431	0.8477178080322918	-0.3091617845332865	1.247149098617381	-0.6377017998284722	0.036805515293426454	-0.10802887576933358	0.8332971442391851	0.9350097953450544	0.72869764516876	1.6818826779652845	1.0673355659182657	0.8161826749786472	0.2983119873829237	0.858462357573408	0.05918925805547413	-0.6314526018769543	0.20267761946648796	-0.8750910315115117	-0.13329838818420722	-0.16164573098293178	1.037402319121531	-0.18772568481461155	0.8994109322841459	1.4554165279128277	0.3126344046421192	0.06517911453852539	0.20980430566368072	0.6941750769817994	0.10742219448382333	0.17085187464935786	-0.03349280976309747	-0.7117912370387919	-0.35107765213975045	-0.29306880575190974	0.6960733909080364	0.015437477891048237	1.0491956542476235	0.20072197722189225	0.3521552183502667	0.4686711776284112
-1.3523927192670786	0.8137903354137842	-0.19778578218369927	0.3305935335187374	-0.1661275424818758	0.5057350184577444	0.18748011364275338	-1.027660983809082	0.37198276816764564	0.7898159684854955	0.3191919934970889	0.06760418427420105	0.8955215010682668	-0.11940458537741286	-0.02460314478476151	0.2401493990185111	0.13823435210195206	0.6963183642809874	0.5681268219994242	1.1639402657734468	0.7726899672281369	0.06331365860283777	0.27527811979969746	0.26364847187778456	-0.11842773403887022	-0.3203548286915181	-0.03765311522846798	-0.9562380957450478	-0.436771449177652	0.1606811769873045	0.8717847195074674	-0.2380934014085406	0.09067217102616408	1.0687262390204055	0.3481240310626067	-0.081202079996843	-0.21232869222486972	-0.1603728754887405	0.058137119269884296	0.031395673989125523	0.24971319491464575	-0.535447794084451	-0.5186721400477783	0.12773683151944148	0.5873314473043542	-0.17323598019177416	0.660760371903046	-0.36896059440011436	0.6463359139031418	0.1411006144221719
-1.4640973265326278	0.11935212833680313	-0.48426424129372747	-0.18869925436868334	0.14362569297164482	0.2697239118880156	-0.32855549873708906	-0.1980235025363387	0.3902030874768416	0.4769579112029544	-0.40700249272609534	0.26858970407289817	0.22479260001193008	0.5915871201678577	-0.4413618004685687	0.6007611190802578	-0.5191825747918265	-0.015004711960614649	0.5059451058375007	0.551564415477449	-0.19627968779540542	-0.4372359863259368	-0.12019347794388405	-0.3728309897276074	-0.27409115481018426	0.14638221129496287	-0.24027081730621544	-0.7466274190718677	-0.3917182814841286	0.36509232863717794	0.37304908823828853	-0.33047141465136265	-0.8161950955575525	0.23362226220310264	0.07433268491179716	-0.20836853337819855	-0.3765286674093533	-0.6937064320099792	-0.19631238427879127	-0.00014372436499901942	0.6352523347854971	-0.3549221009138978	-0.5014624840758535	0.47693968651755414	-0.09556129888255302	-0.44864465878215115	0.2957416958278216	-0.7588253641002977	0.6144883089980037	-0.28997775052905583
-1.1592183244387682	-0.7128789611790305	-0.5299063841989663	-0.5006228267592228	0.508450409771383	0.06516581554444327	-0.5217868716029143	0.5929959203382037	0.5028251781219351	0.22060336270406575	-0.9048864271630356	0.2975383563211188	-0.21714310242472235	1.045889589315277	-0.8697109260132754	1.0073592735619454	-0.9316305009299657	-0.8762226126920756	0.6066908009395268	0.08856938715131583	-1.2026891122727612	-0.37245321069866405	-0.5704427305520938	-0.8054166740351189	-0.1325549942291597	0.6779779708825735	-0.31924026158510915	-0.313485579665539	-0.008976888309450527	0.4872006410783914	-0.055118804300569986	-0.32955789131455376	-1.380699482697561	-0.5048460231779217	-0.24298473367039247	-0.25123115759420506	-0.1613714318058349	-0.5894685201438774	-0.40695095917659396	0.1901706279846966	1.062130954199621	-0.17918313868888394	-0.16565902243061903	0.841489380875683	-0.860196194286082	-0.7829467335518058	0.20882160889806925	-0.6541213830589228	0.40100830404937776	-0.6097191782857675
-0.540268463462821	-1.2856898280119313	-0.21535176015944774	-0.6644589892900551	0.88571799646048	0.1507689177161614	-0.48661548190551335	1.1620829124333198	0.7244544840712839	0.3328216607152169	-0.8898156209533449	0.2582300280329078	-0.13288316522487834	1.057265482309585	-1.020211599240651	1.396183274059495	-1.076540628034753	-1.4268346872999524	0.8012726540379892	-0.20704275931997354	-1.6165063225165848	0.1418727042143212	-0.7181317206219204	-1.0169560600337535	0.3369616022239371	1.0272318768767388	-0.34071955811329346	0.12879533337971327	0.444192566064587	0.5263267142280253	-0.09268227748390613	-0.21268559164587825	-1.436811964313355	-0.7748352022400075	-0.38640486576598454	-0.21087341439812304	0.22572494455488912	-0.04759021556072972	-0.4675864788862597	0.5023078712992839	1.455046635115185	-0.02163548626087827	0.3302036423221941	1.2051743096363008	-1.2325464788390825	-1.0356319473035858	0.36002228282396065	-0.0788088953976044	0.13124354893128776	-0.756724596821309
0.11866992407230433	-1.4331504531314536	0.3367498236386348	-0.8332858661800262	1.132873623271817	0.4888476640075845	-0.45420698502566526	1.3522653165992031	0.8905597517869618	0.7442686503005153	-0.4160981531474544	0.26742610381426385	0.30793311776217436	0.816196339916127	-0.8935785689205094	1.596573486498003	-1.0939422682200919	-1.3700689861324995	0.9135255118922824	-0.5246197873800554	-1.2512038216900896	0.6525346213954913	-0.4533416890968254	-1.2022105920336812	0.8633303355862951	0.9489579381292637	-0.4743026619511124	0.35105623657184326	0.6253280325989029	0.45265669406921816	0.2556690240584389	-0.06912238447146246	-1.218588247956976	-0.60412497549813	-0.3127581897219365	-0.14007977688560472	0.39245290655123094	0.3387365720084065	-0.46885236215424303	0.6747354621127833	1.7239286000239247	0.09792171340745927	0.6333787069314637	1.4037052185567402	-1.0767556827796876	-1.046487832739125	0.4230389476423171	0.5942285578235362	-0.1668169528161885	-0.835458763534581
0.5267740672425231	-1.2362593995547164	0.824639055407637	-1.110232694872071	1.1103972942136073	0.7938888273021327	-0.5658079210485288	1.1100365564124532	0.7915558395935645	1.0135297657706936	0.1885708081503882	0.3709208833370087	0.6314098552131914	0.6830769853449992	-0.7500487112949532	1.454434066690461	-1.1386021869110934	-0.7477522378205667	0.79434057178859	-1.036613958062323	-0.45713396201996664	0.7159221836015924	-0.0011492144635357295	-1.5432577511990055	1.0650250549849833	0.41810293836225415	-0.8110087214251063	0.2616022685427404	0.3829674593787328	0.25865853708362624	0.6853395780249306	-0.012686460303877123	-1.1621955683046308	-0.3063810477516729	-0.12499643178728749	-0.07569731511084044	0.07989417132176957	0.055492988021525164	-0.5526088891116538	0.4992387722720197	1.7918205666388805	0.18019816974709488	0.4916905271192183	1.2560731992100644	-0.6199156120587208	-0.7567302128584904	0.06562470944460078	0.9052358587505068	-0.5062098357638718	-0.966225511565881
0.5552292907793808	-0.8602221583998648	0.9800540801074732	-1.4379177106834717	0.803760807890832	0.7863753618574391	-0.727229711246862	0.5520012020906448	0.3926675216632251	0.6653493682867826	0.597406622788468	0.5177446064453194	0.4634755944580358	0.8435557935723202	-0.8449704679081284	0.9964611131155217	-1.2211231719000815	0.12791677133555715	0.46458270998652684	-1.6606218717734442	0.1782605156645321	0.24296157707308047	0.2547375385007132	-1.9687854241280422	0.7402904277493734	-0.2805989197218746	-1.204385856043538	-0.03296110497596777	-0.09115928853339776	0.00011947825265225552	0.852963118006533	-0.08428155563520001	-1.5253760621886006	-0.1549244969721946	0.0638762869700105	0.01952424987346429	-0.5899379898509625	-0.8740434123675354	-0.7094656797990241	0.033385507643243904	1.646022217221679	0.27286277449552454	0.00992046283125583	0.7651662400836284	-0.20210005559046992	-0.2571984653624169	-0.7138637653030963	0.6471680787385534	-0.8221428849809782	-1.1104551862046987
0.3100379639439297	-0.3839565012641539	0.7672651303593305	-1.6138522961924036	0.3592311325927967	0.43203646463448114	-0.6739604062063332	-0.05015152686105489	-0.05636282569004298	-0.40150325301636	0.7434150621358149	0.6029178172902238	-0.15162813540357184	1.1235256921172845	-1.1611145903688653	0.4852415305370936	-1.1720052532762812	0.9131379116163015	0.14105884829985774	-2.0284287585644516	0.27779305262565224	-0.42157973927655373	0.0715203535665436	-2.121974179617639	0.024577596248554292	-0.6982407229796304	-1.3000085071044492	-0.306343232966582	-0.3588941844854728	-0.2181180057085516	0.6574376677621778	-0.2225895760019879	-2.126102421498264	-0.13376826843755374	0.24270906549823235	0.24380062369069785	-1.1476570296650865	-1.8270484607879158	-0.7183965861142453	-0.37594393635997925	1.3741284407056464	0.45622579126103535	-0.3613515843593199	0.20070496602435692	0.01565402255719453	0.2744392451047476	-1.4816111592810695	0.022281029530432563	-0.9287063241609534	-1.039200668742019
0.04080794593101618	0.22514004795212494	0.40901028659349103	-1.434357497993001	-0.006069313837208635	-0.03163858710238009	-0.20552120130743476	-0.3967081161874291	-0.1501358306024932	-1.7643932780765326	0.8474478185993342	0.5406559022599927	-0.7769580576551463	1.1303596408984768	-1.3774903478535623	0.2834779032645506	-0.7754559279887088	1.4465097929814263	0.09811919500375292	-1.7267538205645983	-0.07592207615447363	-0.7540783815567658	-0.4647275337429812	-1.604800065529629	-0.7114379025037179	-0.5263975587528449	-0.7788760238771618	-0.37748072817880596	-0.040531132622293416	-0.3081096372947627	0.31194369973918706	-0.3237186932572975	-2.4299704598742933	0.0229653365769779	0.48607689627034356	0.6661786331825391	-1.09735920371397	-2.005676165712389	-0.31137353778552196	-0.31265145219866963	1.14101077086139	0.7785441483042541	-0.13597903727585814	-0.04260017405494287	0.1407742198616355	0.6924893369638746	-1.622480775428833	-0.5078314536391175	-0.6285953182424039	-0.5000057994932748
-0.05147624599348127	0.9821029065529059	0.21188540631442743	-0.8678132564018554	-0.15874571092291873	-0.2994961102436366	0.598370255992241	-0.3430314570876764	0.36596950155634794	-2.7225345626017052	1.185357078834494	0.3132863415240492	-0.9376464438790243	0.6140873247001757	-1.1231584529799252	0.5961710081531338	0.015206498606186116	1.7794229504286425	0.44809683996538674	-0.6499569265016856	-0.46644693303631096	-0.4573474175693305	-1.008503996090291	-0.3364763591114836	-1.142704146690526	0.15659754369040932	0.3461948326425935	-0.24384917858592817	0.8764860159311756	-0.26586331046302225	0.1486163359564249	-0.3392103200179757	-1.9523250279596804	0.5415297096271867	0.825419015950787	1.2234940717934648	-0.3060877905015868	-1.0552525751358683	0.5520727127437347	0.38327725123303774	1.0977733340448068	1.1821110691595458	0.8100454198145784	0.2648871481287088	0.37872038435312483	0.9594712390266099	-0.800200320252883	-0.5676218940657046	0.08856825026828626	0.5319244721109628
0.03410378748776205	1.7373317667114174	0.32198849273294866	-0.12396129786589777	-0.15054041974636825	-0.2612594226037108	1.3676746058479872	-0.016949116021128037	1.3361321715184518	-2.7715686895733778	1.781748854028102	-0.0330796930479805	-0.5242416303930816	-0.25168794348784207	-0.3232206501922665	1.2756742037639714	0.9485415497565693	2.024105304721725	1.0045942089592126	0.8101698723091875	-0.5232805949943767	0.287731109580726	-1.2255045097822737	1.256297631099393	-1.2248141373041501	0.8953842390756389	1.6216622968763243	-0.08531834559526276	1.9551741370125706	-0.18207425839750604	0.3155375686636623	-0.3302332719548108	-0.6835514780722606	1.322820113780535	1.1326058746148915	1.6947777136370201	0.8299543828934541	0.5944124356085236	1.5331056326603953	1.4280446147507697	1.2685530570479915	1.4873989131948346	2.0608723220836502	0.9666316004265436	0.7714418534362124	1.1225242651541811	0.7137505085362307	-0.14688916459394685	0.9276904588760638	1.7221016097177078
0.10341449116706364	2.172472977421584	0.6008534318468582	0.4474266640397538	-0.18212868209237393	-0.10268402724034531	1.671812152572092	0.23369127829702463	2.2034579610014804	-1.9575885797708075	2.292316153477511	-0.4295976016127877	0.0841914366610115	-0.9224779757310522	0.6512438249267484	1.8557919080928242	1.5558789702553548	2.171402470682282	1.351834064306829	1.9176476711328172	-0.23796610406622815	0.9217948059071182	-1.0501997362349866	2.403024344719157	-1.1937983782033477	1.1431920260329862	2.3631442910278766	-0.13195045910068548	2.539983340855762	-0.17937253719620344	0.6176297016012052	-0.4275749790642381	0.8005587818749426	1.9207156128220069	1.1451916463756153	1.7982327180183062	1.5910208421753376	1.954612645170134	2.0491840472130627	2.210547256205617	1.4936886525364115	1.4732937858495037	2.8710035101167577	1.5608496367960407	1.0908334795222578	1.2215327184398455	2.11541559880206	0.39682242744206114	1.3870947418418131	2.5001465804386167
-0.07060384224185141	1.9823482083311432	0.7227676309543214	0.5711007684922816	-0.4457693168607128	-0.1559896303106473	1.3303458166562396	0.06168524924538965	2.3274482639629746	-0.8436485805471603	2.2010216552412336	-0.8187019771020779	0.29373748354567997	-0.8636233502719661	1.1819227748503105	1.826895073377871	1.41885685769466	2.049779892742372	1.100018131796857	2.023329941517713	0.04134628040121311	0.8981167164520301	-0.7252769850211902	2.4386877300395606	-1.3300460864962926	0.6363346074201709	2.0820493544753607	-0.48635585518978136	2.1690481210533323	-0.31635481889821315	0.6438935947471803	-0.7191778550485649	1.6658594838593823	1.8346845803367389	0.6491333984883109	1.365830421185849	1.396344286912084	2.1435217063871845	1.646934594835809	2.1663360946024732	1.4864618187206673	1.0200272796046808	2.6485572305268463	1.5119139304946267	0.9995116400099401	1.2196003843242478	2.5398450265218204	0.61147144526484	1.0555971562511843	2.389952655658404
-0.5472837526820876	1.121154101744939	0.42442141167245817	0.22659643807648744	-0.9570266634215715	-0.6131028461763578	0.566620425699742	-0.6189483708495311	1.4138444309149005	-0.10920844019965673	1.2107587092690342	-1.1507838065920875	-0.22998217016855377	0.01703520392350973	0.834046336058156	0.9819980291181358	0.4549226935096742	1.471420276368553	0.1627697926058964	0.9922717486221486	-0.06992095601611927	0.08737596306582844	-0.5881737453996834	1.2455102591814464	-1.6789605079921954	-0.40709349571298536	0.8421550918577079	-1.0252103115334217	0.8957782214714459	-0.5292578953247462	0.09634291538832629	-1.1467909517399006	1.3802001822901653	0.9064390122151896	-0.30865410359273043	0.48117307328459924	0.21489925087391393	1.0230027534100283	0.3618014785603766	1.1647177979241277	0.9910441408242507	0.2204452163911623	1.380197475123242	0.630011657349767	0.3577738806082104	1.0249367376905487	1.625233510009928	0.28932088938171385	-0.07944817713233397	1.334547817119829
-1.1310962695952078	-0.08483327313191742	-0.28164067133828613	-0.33768729548600934	-1.5014415452678527	-1.3290987133653809	-0.12870129634887947	-1.5130240265512112	-0.24482336478030362	-0.07702838483615056	-0.46206323028881335	-1.3552434784925333	-1.2530194588523027	1.225892633848403	-0.292276953814438	-0.4074293612462142	-0.9807189956175169	0.44533575591320124	-1.141127859248712	-0.6744931423816529	-0.6232020224978269	-1.0983355693144854	-0.770483148061638	-0.6265554655211492	-1.9635852717517301	-1.412259504607142	-0.7247449227228409	-1.4517533579734132	-0.7065030503043563	-0.6607231108088726	-0.9316753012218422	-1.4959411591496758	0.11074288360400215	-0.4916299452163157	-1.3583793829738533	-0.5256428431801614	-1.3638394925710478	-0.6654703158326993	-1.211250365914219	-0.3656395701898641	-0.044497621456955745	-0.6318153568323006	-0.31417453721142913	-0.7554657892583567	-0.5833479399864181	0.5896638052851355	-0.22156582033044275	-0.3838485734971144	-1.543230323959793	-0.21413037251460215
-1.4708307624110177	-1.0749893681515872	-1.0933414830150456	-0.7725496875270332	-1.7454794446924695	-1.8784652011352962	-0.34085701760123127	-2.0717460205191673	-1.9052470140897964	-0.5143654898624114	-2.130458048970003	-1.3302838907158256	-2.0861138084859174	1.9696534428085504	-1.5643991129629642	-1.7242157786259253	-2.264680807961831	-0.7312180489612348	-2.2492413824587056	-2.1253250119265217	-1.2295043894397997	-1.9580878537767303	-1.051139422835451	-2.2636966749892222	-1.7781423052274112	-1.8146832939191506	-1.7900090934837498	-1.4691684099441111	-1.875411978515156	-0.5645763000716717	-1.9545051466725916	-1.5036795292723113	-1.3420837182069865	-1.6456967746632538	-1.9831893646050938	-1.243622603062267	-2.4616906985746794	-1.7860337811751763	-2.226837142519761	-1.677167702942345	-1.3908217263054685	-1.192406809285999	-1.5560486635007347	-1.9711907725100222	-1.2883274721933458	-0.0021837604651780097	-2.0546403198050585	-0.973823322971643	-2.602681395417485	-1.52125699794612
-1.2831375819978508	-1.3770779717314352	-1.6176211480471634	-0.8608179777007198	-1.4457621507246359	-1.8342498331126047	-0.03334748137511919	-1.813188105619853	-2.8122676825621604	-0.8471501973000036	-3.0209917382759617	-0.9866377144449091	-2.0611947206752514	1.6887136206205398	-2.1966726353757835	-2.373796346637754	-2.849056411220467	-1.6038684027632042	-2.686289723506382	-2.6701129563212054	-1.321419510155879	-1.9587151252744621	-0.9931496730324967	-2.9245768761092283	-0.9269459147826982	-1.4142767498284532	-1.851776271871963	-0.9642307699658522	-2.115804795433371	-0.21823041350262543	-2.393179418363156	-1.0254349847021027	-2.0497921813372137	-1.9540882588028357	-1.8405241189196664	-1.4125860712038	-2.4353413568478306	-1.5828922247670918	-2.0990789270663184	-2.1598726532392916	-2.6177142147941783	-1.2688838855006292	-1.764701734800026	-2.418716899302735	-1.2932570697306232	-0.5436738854336597	-2.9672889999456253	-1.1162331394602636	-2.691582579629973	-1.978520378149854
-0.5470776398201539	-0.9031463637929524	-1.6330361203825787	-0.6473789741427474	-0.618624255748117	-1.069143917883089	0.41996107249696824	-0.6405002530299176	-2.649000039476163	-0.6165355798898504	-2.749438344929724	-0.33147316189041276	-1.030323145246476	0.4581338207682275	-1.7516820546783263	-2.146281327076271	-2.5570663610655204	-1.8388591273783121	-2.3473224294850907	-2.1786964042438144	-0.5953497863532472	-1.0801601329542672	-0.27766537270349134	-2.452683107103207	0.35415651806695364	-0.4732036171515418	-1.049824085265054	-0.08486558102879421	-1.4827646865019655	0.23787970287384644	-1.9680288763081266	-0.15315703637459865	-1.557804041888089	-1.3253619442626574	-1.0079908970446207	-1.0720362703368185	-1.25243102505795	-0.19506630641067163	-0.8756510172266353	-1.7081059489260708	-3.2990246535751235	-0.9398429005083487	-1.0129125455477557	-1.950766639460442	-0.5531380026681407	-0.8195561504112719	-2.628931857268458	-0.7616364139657372	-1.7582663055856624	-1.4387155419515165
0.4650774020559827	-0.01062875435616307	-1.2221493069056273	-0.3730943288321381	0.4451602561310909	0.14113352883465324	0.5077840982221864	1.0534668404590917	-1.6946613364150545	0.16900707037001256	-1.560540777617981	0.471209345610075	0.4868291620179164	-1.0413205145506181	-0.4121471997966818	-1.3294554146448139	-1.6382518499053673	-1.446740380001077	-1.5435459912040796	-1.104205079488143	0.7091350713611879	0.18217721226237407	1.008740172948879	-1.2964277494903418	1.4830273404758791	0.49743556159648583	-0.04293813344004012	0.8350378859751442	-0.5084591286820609	0.5699569807121567	-0.9000243297966541	0.8015038926942528	-0.16638183809634888	-0.23156460868980663	0.03717871296775233	-0.5251518338513662	0.5146609685538345	1.4545644739858012	0.7835920298703812	-0.7512020839227219	-3.227929393266672	-0.5000377375741599	0.06097983613876314	-0.9426847545458853	0.49149282958123386	-0.7450220617183303	-1.4240555555695102	-0.1698330513534565	-0.299141333973608	-0.267970261678634
1.3415360248398984	0.7221998494314503	-0.6824772965021957	-0.265578341661383	1.3337570461898762	1.2860231597473857	-0.03428472351992058	2.5769712907834728	-0.5933774796884648	1.045972121698716	-0.16447882065496444	1.1318406948282238	1.6315107258352441	-1.9725572225112846	1.164040156894278	-0.501075214594231	-0.5576390651872019	-0.7806146237297691	-0.7825838690501071	-0.1321631566929798	1.923267436692084	1.1460874981603022	2.356213018992301	-0.14655410930283275	1.8877122256437804	1.0936846957200959	0.472169960521724	1.4542750190967166	0.16862586558323397	0.5925096455303803	0.22964392965863592	1.4628008155204524	1.3003482469759144	0.6242952097250707	0.7153528269306156	-0.13746970699366928	2.0526168678306553	2.3109494311415277	2.017554848798572	0.0637588273099712	-2.5169776138613846	-0.25831341363458266	0.7131229025178979	-0.012886555915869099	1.1987906955920375	-0.42122006771351805	-0.12229082240905419	0.3214811270912303	0.9514071660390295	0.9025616418894646
1.7640830071209377	0.8591581565836115	-0.29520979079326676	-0.34870584929277954	1.738730712431426	1.9362931191636397	-1.0110478008166717	3.315129708517292	0.08844316102335446	1.453250219116568	0.7150441193515528	1.370505328598317	1.7851059925714088	-1.8970204566010966	2.291432669280426	-0.15011588112136026	0.32159773891228727	-0.3018239587902517	-0.43692963452635714	0.28706409983946857	2.3903927036342116	1.3659373708205766	3.1168554031549256	0.535045408606864	1.3907025988980486	1.2561033864126114	0.2590374006808573	1.5977508623421084	0.21504948322411235	0.29222956944177864	0.8639358959221394	1.597663350531475	2.0636930417485435	0.7866937554531852	0.7244490284787113	-0.10332846022503327	2.7737383214385325	1.9071575233491844	2.2910258082420443	0.307140178979486	-1.5257162548051728	-0.32332159792468984	0.5942817798841874	0.4025541272472108	1.165587642011656	-0.06217985925711817	0.6626610333217058	0.5552527483173335	1.4700232168899579	1.5502092017635882
1.6673614413845084	0.36472468545080183	-0.1354666766337138	-0.4199138632374656	1.6097545481063207	1.9838163244518638	-1.887995343354091	3.056558622374949	0.19834319291644523	1.1580669235389385	0.7685292850212221	1.086684141802819	0.9844030268330398	-1.0436527668250617	2.6790873714349352	-0.3885867739236145	0.9338672207904687	-0.27943010051050293	-0.5271913820752142	0.1962604944976289	1.9156625650588741	0.8676044087361707	2.907444265469605	0.761260457375884	0.3447100664562501	1.2294057740438828	-0.3048292531495139	1.3271518912983802	-0.2208277646936976	-0.15049070469398845	0.8237369336226928	1.246436310170555	1.8896853261720454	0.328978711977986	0.23530862039851239	-0.3374174497909918	2.58587057039931	0.6416920819001001	1.6864609388813105	0.01549608649509862	-0.6632609588030327	-0.5294545071903044	-0.05949539954602872	0.3151424401214855	0.5038434319130076	0.15115871261716243	0.8343865679855155	0.6336906093590515	1.23403511488977	1.5188975820349262
1.2306558815910869	-0.40904422201110335	-0.06642012484711426	-0.2165490401690284	1.1486782519417593	1.6471251151283506	-2.1612606227641744	2.069391628004555	0.004099582718291751	0.4302443947601364	0.2213808754885025	0.44900024426232776	-0.12654199995586116	-0.10966670125949428	2.531646902010531	-0.9396567561056947	1.4555472003355572	-0.6383286227446553	-0.7596777927046402	0.016920197244935962	0.8916799098300391	0.06395078237773444	1.8548211574725362	0.8896808968174459	-0.585535417462161	1.3004872916604897	-0.5348742211725033	0.8792950362924178	-0.670500899025193	-0.46411869120403676	0.3826905924506898	0.6921314901088731	1.1751062570508728	-0.25506903411123477	-0.24347900429689576	-0.5634493553610215	1.8255321269603033	-0.5660129319630994	0.7765757370572453	-0.4062321817047317	-0.18597762513970126	-0.5626474415384897	-0.6611731721246347	0.10700029960790704	-0.2500954240831273	0.1769389783535595	0.7579408006572155	0.76698358863457	0.6681398735244157	1.0201389754072108
0.7271965823411024	-0.9844879231537468	0.09220873626734061	0.35492941854036364	0.658564927639528	1.2616759074512236	-1.7081959326331648	0.8926110755967661	-0.10057168404583904	-0.15908746308262112	-0.4057786430076536	-0.17452242890369046	-0.7706297048152233	0.25065325020734325	2.2845980992899437	-1.3840489181060833	2.0605703414205805	-1.0570964042443194	-0.7756445041875106	0.170996525002385	0.0065289485693893765	-0.551837255845068	0.5153539388947888	1.2496413860812483	-0.8503475318634631	1.533515891478576	0.013945583884750088	0.5201027455813129	-0.7124586387065736	-0.45311214155866497	0.02230875182155042	0.2826794099840413	0.5881736365301956	-0.45364356965783864	-0.2420767696216135	-0.5346419426445062	0.951610191065394	-0.9666341193887856	0.1869390599572563	-0.534753809185967	-0.10522075526475896	-0.20401214921008728	-0.7381101808091632	0.1853305020977985	-0.5267890555363168	0.10004796377764276	0.8679787652904698	1.0338886498994473	0.3044585109427878	0.4175998004268846
0.34658952477308014	-1.0792780604969492	0.370783346006714	1.1069469497904174	0.35324817497506655	1.0247524029347432	-0.8630160694712896	-0.0051417969552442384	0.0572701599916016	-0.15650568110242352	-0.6954237015848767	-0.42354135553320915	-0.5911317879483201	-0.1248725768924913	2.2037255963229576	-1.4670136303828896	2.6923519469869346	-1.229156769488296	-0.42403196341167204	0.7294033313608151	-0.24895981415743632	-0.7020053236039806	-0.4753846846000717	1.8311830295281166	-0.35872839599853223	1.7101545598502084	1.1639590342943469	0.4025257766681098	-0.2771163256693658	-0.12394821084242051	0.058920468145075997	0.21580035749500923	0.5542397209391196	-0.12682504564983377	0.32044463131644635	-0.2278547564939112	0.24162941722565293	-0.5035809139516086	0.16657310199309486	-0.259257167405259	-0.24346206948280874	0.4801069842069954	-0.2777993463083893	0.6381800856454405	-0.12815503794030703	0.02160341154818707	1.2658153536830679	1.26633568241344	0.4052554346096377	-0.030196958048234034
0.10814238680123937	-0.7684170589447661	0.5978379247144443	1.6720540320613182	0.24869346613422996	0.8812694378500943	-0.16551875100613736	-0.47062162748014413	0.3012666883427838	0.44931174693866116	-0.5945284901831834	-0.16689268394184112	0.11629262573264192	-0.8338470875341962	2.1693472158679405	-1.2420535505616324	3.0427950981988476	-1.0839306151268742	0.136879224119269	1.3440007383173993	0.08867563017990711	-0.4202432645938093	-0.7843649662638854	2.2765779989629733	0.4914985541989857	1.5138508100223735	2.1868580875601284	0.5024519016198223	0.3202893666694778	0.3141557676607843	0.4191157192632835	0.42352336732729695	0.9725645793317895	0.40139747733143927	1.0669851189373767	0.12835131956119972	-0.30709157275658866	0.2031992498300125	0.4630112875453601	0.1511364384805229	-0.38275674695169587	1.1424582947224058	0.2915134294271948	1.1531430375577154	0.6473556509112269	-0.048461602567500324	1.6215892238631016	1.1639587952869554	0.8084841904945361	-0.2951150872133582
-0.09523200000052721	-0.39274926558660045	0.5372875629933472	1.7522387523598177	0.19440983726165026	0.616453388917337	0.027812937579237734	-0.6684977990288222	0.28274081435635934	1.228510580766666	-0.3705859937528101	0.40880873768658366	0.6534287543180242	-1.2435926750192647	1.8081484215977568	-0.9660903301028133	2.7677080059675836	-0.8058013330487103	0.5714445502146575	1.5038814825658375	0.5244924808042595	0.06947935940313572	-0.5433471994892354	2.171659402940671	1.1042749711159876	0.8045873193431026	2.2949555523249296	0.6549091389598906	0.6266205481124315	0.5797899886067424	0.7198301697240409	0.6320842786969266	1.3565076577173065	0.6043113185299102	1.4288096385389295	0.21358211705005736	-0.8451652621339926	0.37254147834987356	0.5684679950951751	0.28180403969332884	-0.39988599004896724	1.3614341078750256	0.45050459984024543	1.2573119484527304	1.2394713183741612	-0.1988337783385807	1.4512253736716116	0.5503089024021567	1.0848699961764623	-0.5166680826231222
-0.3767539688734607	-0.2984505698435034	0.10445233331113435	1.3344783842838408	0.008865030603123358	0.06391827414726525	-0.21729501317726135	-0.8717215902613183	-0.1916499149218274	1.6208007081902918	-0.33407374333977674	0.9122507286440449	0.45762965060070193	-0.9683609423240962	0.8565545692091548	-0.852340468894519	1.7806991179138618	-0.6516227986235679	0.6245231589746231	0.9215498477536803	0.5082532820139981	0.551937199134827	-0.20063452732962217	1.4012533654012196	1.0842011750223624	-0.23656954992174067	1.2079755526704061	0.6586478774016574	0.38773481191995507	0.5011365017419895	0.5791661201719888	0.5598353726826334	1.2617181348054567	0.16042948749216268	1.0583704011353663	-0.14884147412072551	-1.4525473836522922	-0.32735761500376526	0.13673223690622385	-0.0797069029064454	-0.3063629550268603	0.9152729734897159	-0.007958966734555673	0.6934979298842149	1.2355454733181293	-0.5149200332546847	0.545628462985472	-0.4400236695108672	0.8722670294674059	-0.8330705769977387
-0.7550564983478449	-0.5980761080312317	-0.519118612477792	0.7093918493358884	-0.37901759920520245	-0.7377612994492684	-0.4945611819220985	-1.212811717773992	-0.9501958408668647	1.319661904743778	-0.5660761621319796	0.9969728545017574	-0.4712976395523828	-0.1374312074901047	-0.5427723636032742	-0.8856957014432227	0.3967013439520242	-0.7227362182169009	0.3126733902992827	-0.231264047201286	-0.13930538741190301	0.931998044639763	-0.18486897877272995	0.28694903839239105	0.4707360761696284	-1.2074230294442567	-0.610209812838815	0.3890511067070747	-0.26824090458127375	0.13178302372463715	-0.08151127810086489	0.12377636235045986	0.6561488377446737	-0.797133992512881	0.0913778002487434	-0.8476288689700863	-2.020612064113768	-1.5284043822798936	-0.7414057260959598	-0.7513776130615307	-0.18611628815127276	-0.0606347731831454	-0.8249122317556167	-0.35302141229754747	0.6499758298916126	-0.9565981589971144	-0.7875092586140215	-1.4043304240312324	0.14016229331427646	-1.246114599172735
-1.137040855651655	-1.1097358556605679	-0.9763044752503451	0.2732826562021056	-0.8733379091317848	-1.5521483515276349	-0.3876560515557689	-1.5791941661071864	-1.5351183900302814	0.45819956161797476	-0.862529040049374	0.5849724013503127	-1.5645285891775598	0.7255633829284951	-1.856452300022038	-0.841906161199282	-0.8018850655076734	-0.875313751455697	-0.08649928162318556	-1.4018634262053418	-1.0949395420274688	1.1999132896799398	-0.6198012867932923	-0.6037448439779761	-0.33259714747211566	-1.750915584012283	-2.2199771376287436	-0.13487557344398401	-0.9237235468254625	-0.2780163788577677	-0.9654417581465148	-0.48385149780994396	-0.053458070247407605	-1.7653266099309357	-0.9309103134221548	-1.5337450456438448	-2.318701706309468	-2.4410779274426253	-1.59892414891662	-1.2660594805390413	-0.0939809229242724	-1.1390120888585895	-1.474212543541575	-1.3486914514245016	-0.12027087616254267	-1.3302494776754978	-1.8666114962652536	-1.9231413427560258	-0.7924850907577711	-1.6100711358388502
-1.378286449257918	-1.4942117885098591	-0.9727519691872611	0.2557608225874383	-1.267211308265585	-2.0962807538414525	0.20590448112645574	-1.7147304597408743	-1.5132688535736663	-0.5126538409328812	-0.9192875127726239	-0.08651183963700866	-2.0932558194598565	1.098434225231018	-2.489283880208553	-0.4837886448761373	-1.301732246839052	-0.8362476900875122	-0.23091582432913332	-1.9878549183980383	-1.7827503832477132	1.3295869404651217	-1.2741479552303994	-0.8356064944339757	-0.8547182084235262	-1.782553372780043	-2.7980188659145835	-0.7550245312627524	-1.1619238850485143	-0.44082202459197317	-1.6000801811079124	-0.9049000825442223	-0.3477827371181833	-2.2135743682549696	-1.4225039270650852	-1.831784613540469	-2.1741355348950426	-2.4334848020701525	-1.9317776348496665	-1.2005218753270683	0.003184178461876855	-1.8427733157526565	-1.5508998226719322	-1.758696235142658	-0.6088689665205604	-1.3974766176029394	-2.0715588358039643	-1.8307626434517754	-1.4737482605794583	-1.73061504926199
-1.3646085334396418	-1.4763224831397177	-0.48525924851414554	0.5728170800994129	-1.365807268805591	-2.213948568030668	1.0009218238557258	-1.4335536970776794	-0.7831066179590255	-1.1369012869204633	-0.5901384495729592	-0.628378811965245	-1.687080523538308	0.8253285416292052	-2.184779610684999	0.2301675310626062	-0.9704330036017735	-0.42686320468603306	0.050633241818404895	-1.6921436364828666	-1.8037049418356805	1.2381881397774692	-1.7550296071475189	-0.3902512819901902	-0.8552870135152338	-1.5092786075912088	-2.146299463795382	-1.2423131151063933	-0.841906253896925	-0.22119693056994644	-1.6508389347069015	-0.8443429309124707	-0.009646870465981745	-1.9262717694435814	-1.137206543277596	-1.5676035438972433	-1.6117822495632028	-1.4736420310112015	-1.5594388588309878	-0.48040899176689245	0.2013902224337583	-1.902171187442824	-1.0531812900031476	-1.3949152801051858	-0.6128614681669684	-1.0487446025245866	-1.2613799798869536	-1.2990387083900252	-1.595699356289083	-1.4862590566881355
-1.0605697246184285	-0.9984039109115649	0.2191121944669673	0.9129289323830168	-1.0957529685675975	-1.9476781375207546	1.5488193082143473	-0.777099462333167	0.35079647306061246	-1.2214932219201367	-0.0033598787483358184	-0.7623599538858099	-0.5862900914321072	0.1887654662055882	-1.200237800770765	1.0917234282448909	-0.1269011446976212	0.28565615127334076	0.6499816182988569	-0.6734643797292172	-1.2166847852166307	0.8609742893149365	-1.7880774534727288	0.3480835956364756	-0.42703957891254757	-1.2362296217381217	-0.7766031164002847	-1.3959800421891386	-0.17020195442731853	0.2700267955738431	-1.1205177231112602	-0.2711800376595054	0.6983096267388837	-1.1062288869011507	-0.3059662500562128	-0.8596229152128774	-0.8451622489188034	-0.12248034805227072	-0.7453035377847711	0.5603633524190815	0.5745719126772536	-1.3653017407044759	-0.3564739468242775	-0.5194548355504047	-0.2996502529436648	-0.4073970493481419	0.12215548199462674	-0.6766623306268185	-1.1386762554811019	-0.8898078752185065
-0.5115355933093902	-0.2235084078487975	0.7691781052113896	0.9889749505239577	-0.5394494410034237	-1.4755967325490522	1.5805510421308115	-0.00014686136509484902	1.3836735731044476	-0.8877735274114631	0.5500602644259199	-0.5027856938186565	0.5419847476478946	-0.33961444321978257	-0.13053320762195822	1.7815326957155362	0.6783214259136714	1.027075766845033	1.2633183749782624	0.580978980573119	-0.46811728357381127	0.26968183414947744	-1.385395382116944	0.88259559211339	0.13397582566915686	-1.121870608825754	0.46725126335966727	-1.1319526807249967	0.46388202611325613	0.7422643697635778	-0.3073589990341876	0.5420942293550755	1.2273045622078822	-0.19152229215386288	0.5583191624744289	-0.02067105450884121	-0.13742883474197717	0.8870635420633098	-0.0003427952358836017	1.403061044170216	1.0962506795465439	-0.5111816214607439	0.08293734790620953	0.3562536582240639	-0.030741217224092867	0.22703284762092005	1.3330058798084918	-0.21995158202040427	-0.31228004853919755	-0.07040491002262163
0.177225677525208	0.5818448910378647	0.9407058469254305	0.7627178624114129	0.1139279799313099	-0.9805141798847578	1.2020189192563693	0.5931976118340152	1.9346488344367816	-0.4137378520887745	0.8524910134422762	-0.13318973854178592	1.0740743184557966	-0.4597766880540478	0.4831372846424368	2.0856031594385853	1.0179058152041847	1.5100286038566888	1.593849064825174	1.54772854628244	-0.040100858600290154	-0.29727405267889717	-0.8013262993617586	0.9441150005126464	0.5597888854467242	-1.0757354284819303	0.9688289414880009	-0.5238191767379428	0.755213492796105	0.9129681510512979	0.4199375608628307	1.1716975928622995	1.152194805827296	0.4518432954642968	1.0313775006675143	0.6499021135580506	0.349777742880045	1.1501815406830498	0.275376668893283	1.6828944391467608	1.6260170828623453	0.348480106556791	0.059456466213724704	0.8166202733302805	-0.0625297278719119	0.5673633287028453	1.7802057537053233	0.06679989919155531	0.6198802849260419	0.7842646929107926
0.8587935934151396	1.1868871469609774	0.7851753165076543	0.46780701892358767	0.6604232934638761	-0.553828949468262	0.7940454672141027	0.8337379608689677	1.9491936272318264	-0.021920724799345707	0.9181945624101573	0.003223171827135788	0.8404674193712106	-0.23959413138001448	0.47219868978968993	2.01887879169175	0.8317118192531561	1.6276355506348366	1.525123375828337	1.9242395913869907	-0.09532947552296307	-0.5598588304911425	-0.33267659178081593	0.6309317932513672	0.7627973229512723	-0.8730095915818166	0.6919561873826697	0.22139532871015977	0.6594738936079718	0.6942355190902215	0.8477924271672306	1.292057639286496	0.47963551036673757	0.7286446991681658	1.0467291155549383	1.0338058636082765	0.6059777458297078	0.8041074447744124	0.050756398383850314	1.4010291560053902	1.9709560619263908	1.0295010391966983	-0.26076797309833905	0.7800254860441164	-0.3637536327039835	0.5267254140768142	1.3535656965703249	0.3591017659132772	1.4759909096828354	1.4778428283401965
1.360906472266503	1.4740072202113967	0.5473014433140377	0.40955029499915735	0.9609769797143983	-0.18979220762842006	0.69880507939815	0.7587646413264028	1.6484712771507848	0.2233147158397483	0.9441073547014284	-0.249361453793934	0.19396229390894346	-0.014343116432015666	0.0702133525506532	1.7671223550897917	0.40010230843122774	1.4978925359597075	1.1537488751502636	1.7096989878915703	-0.3859833625713187	-0.40434549613034115	-0.11977984788542566	0.26299975175031864	0.8172218571596315	-0.3840509924599967	0.10858846741379555	0.8439091623210864	0.37009900689195774	0.25243720857856833	0.9865632297336933	0.8646060608770881	-0.37704361050709984	0.7819147587638241	0.8751191455453899	1.2112393261674244	0.7024109229575548	0.3331680755263911	-0.3542809053481382	0.8720392573541715	1.9815013799861902	1.498741103099471	-0.5016401629054281	0.47654986218204004	-0.6779658842780668	0.2688272418347079	0.4162823818848593	0.7814046523766818	2.160609990533894	1.8360085814697504
1.5217007403157787	1.438953678662497	0.4473830409669001	0.6921029925592548	0.9741080703051777	0.1535733368765643	0.9392529638508427	0.5350274733239654	1.295367271891031	0.36290197370891547	1.100534659556063	-0.7477190597340659	-0.28551914456952776	-0.0888450573924526	-0.33564151360655387	1.5075532418964348	0.0849140837827119	1.333863319682356	0.6819681014601199	1.1095021381096786	-0.4810617494727879	-0.00744720804219675	-0.08467536486125322	0.08710582521938469	0.8225161695479917	0.2749467367347608	-0.20569751876777867	1.1345633266831054	0.1392236170299788	-0.10297871241113606	0.9662063398796352	0.14782196664822997	-0.9262465225110156	0.797483460909388	0.8507636146014904	1.3349757137842326	0.6871673656321736	0.15671463205907052	-0.5303305611255745	0.46657214461512153	1.6227724524029798	1.7797004511511472	-0.37857199763210925	0.2147039716116959	-0.7565763923649119	0.08359772753982984	-0.48968344253455093	1.225560590436251	2.5774668317188794	1.7413806204279088
1.2541617318361582	1.1552164565272716	0.5059176162685014	1.0861308207610463	0.7420828945598053	0.49377850387732536	1.1922682392027293	0.31227472090900377	0.9803104970166191	0.4229847625536883	1.3454001777151758	-1.1490825987439328	-0.21164299353279092	-0.48270351360123187	-0.514963100192167	1.2634230202722032	0.04050464877465072	1.2539214876048632	0.26859584549326465	0.3748091737328291	-0.12285553982630754	0.2492596105407258	-0.03081280107481446	0.07575746590495071	0.7846799465709487	0.7994307609240335	0.006551700250761932	1.0154753291106453	0.09212444902601766	-0.1304556733774114	0.8784799844800406	-0.47264732781709384	-0.9685126079590316	0.830569010179736	1.070256203481176	1.4721672042371023	0.5491584690667864	0.3341726325709917	-0.27980227220031006	0.3502143904101252	0.9843410898342372	1.848608876200135	0.09613654023436169	0.13600453145528688	-0.559080906467526	0.18002158006245084	-0.9905284454742371	1.3880254675327395	2.572991241214479	1.1887916839034207
0.6112974149009582	0.7462621504600949	0.5471411241737687	1.1527787622942152	0.35500838582604144	0.8092609359499633	1.040954538596294	0.12948249665311803	0.5950839624753008	0.35661504129531074	1.427760423975028	-1.1490949480649102	0.3677202915332248	-0.9103760070076523	-0.5248001231187197	0.9129438414734947	0.10925505002180187	1.1893332690582368	-0.04908301924359695	-0.3032776133069906	0.5651164245838455	0.043882233421749225	0.18596427875647922	-0.02432560338266698	0.6158824954518987	0.9224877359165565	0.5423720356360782	0.5621771126683993	0.17004362200243847	0.17450932673132	0.7090944942297841	-0.719314599062944	-0.7235985525634986	0.796140733174485	1.3024201891753098	1.540326144168365	0.2811261863498908	0.5960617072946656	0.25901504231664313	0.4047642947639515	0.23290039532637638	1.623282416880192	0.6477084832141219	0.14379557499205808	-0.260052106432205	0.5464916658748353	-1.0429448754283863	1.0117642593452727	1.9987503229357104	0.3343319378881237
-0.2012348546652483	0.3692523621763275	0.3702148290197687	0.5517279423924903	-0.08209024143295811	1.0621147706290504	0.31641529748894026	-0.06136198447565085	-0.003393442714167405	0.10009682990904413	1.0891084106521345	-0.6914201690304084	1.0580678492243356	-0.9993883381782371	-0.5822569387239819	0.339906137523301	-0.028635085727166915	0.9618409403499052	-0.32074257641798903	-0.8054016718775182	1.1699613051236488	-0.6260735377023764	0.5430367711624291	-0.44376412848320923	0.2399028870552426	0.6308302254472481	0.9444673106805906	-0.04033649620999866	0.22333841545131652	0.5695886320495779	0.4051661873972142	-0.5714803365218736	-0.6248000902121132	0.6087720251153221	1.1780120492089363	1.382917121713017	-0.02918209044293823	0.6336835934019213	0.7381949027138063	0.368905375688538	-0.4572555941235812	1.0557177825318578	0.9634347083022162	0.03940409845850194	-0.07303878886545753	0.9738467835838301	-0.8421875036262919	0.13911092131423708	0.8616641846730001	-0.519612673472022
-0.8989296303501957	0.18113968177857254	-0.05863690081238756	-0.6805065746755112	-0.4699472110559041	1.2171093297746094	-0.7322872274403353	-0.2935821589851063	-0.7953211307441949	-0.31956818074985827	0.30313978796925917	-0.006897773956927255	1.4328844878637284	-0.5725443469475285	-0.8137984229274716	-0.40765506748340913	-0.5722726733676555	0.463012809701539	-0.5869878104358194	-1.0502800609809315	1.2982736131425678	-1.3944949044314148	0.8661677026237334	-1.1517789589242096	-0.30044222761639555	0.19402169061208546	0.8686433363433453	-0.5827267330579033	0.15961653615668034	0.7271953448989623	-0.005399243385423136	-0.23862051659235634	-0.9501316103931307	0.32470822596804194	0.5093212191601063	0.9177891110248999	-0.18753075365468566	0.3805522839723345	0.8644311313757304	0.07122732139534713	-0.9589937075505316	0.2411917403421384	0.9183975672650905	-0.2677216776843705	-0.054447635458343746	1.2127244743088716	-0.6004795974030278	-0.8441793788749116	-0.5684273075337801	-1.0372764475814693
-1.2535043884125467	0.27051761865591645	-0.5543852109766856	-2.0862449535794627	-0.7294547406516567	1.2342449646776323	-1.5757516720355538	-0.5096863014043321	-1.544818879038783	-0.7414242703563196	-0.6458867824639994	0.5379894284506129	1.3238771661685644	0.21565192164770206	-1.1072122945722807	-1.0937588307484691	-1.4019496547362775	-0.21538838170631852	-0.8143318799587657	-0.9875483859435467	0.8610863892483789	-1.7528691911187575	0.9505438480965758	-1.8270480495939834	-0.8343407159290599	-0.02709064011121008	0.3292048665000963	-0.9142136940972155	0.019775174406896943	0.46191344162043896	-0.37306401133289163	0.010397128271884309	-1.5815152987303434	0.13990047289263	-0.5116489670909746	0.23522291763216738	-0.005358887878708577	0.049011783947817626	0.6000213839730747	-0.4279724922173196	-1.2156368437202654	-0.5663298946844666	0.6314709311437344	-0.6583775999941879	-0.06052432505575523	1.1416904455975225	-0.3928509797476805	-1.437178365951494	-1.8142001991444434	-1.0208537976605896
-1.209597253015934	0.5862032068903112	-0.8467024648830862	-3.023949325636158	-0.8179059605982533	1.0568431584788547	-1.7574683902320205	-0.5863852059043029	-1.9433870482778601	-0.9504784707307902	-1.3237193195488364	0.6737687378873642	0.8850959315848026	0.9774537155916624	-1.1938025590609207	-1.4384237785980647	-2.1178809585204643	-0.8098974826404493	-0.916220879983445	-0.6381881700537992	0.1270208150970041	-1.4103577705616384	0.6976814495712143	-2.0697085108417452	-1.1644033290852414	0.14650645858516873	-0.3420359948175015	-0.9859351184029299	-0.07380557715233335	-0.13046717643993502	-0.5209029074950869	0.03755585858415751	-2.0778766432848585	0.22928953856841416	-1.3966130442502236	-0.43625568069100573	0.5349277834275831	-0.0921602232159403	0.16376846316719187	-0.8851806162008032	-1.238173231740991	-1.0703373901216577	0.3300138272032212	-0.8930201831093145	0.10630003526262666	0.8266943033480687	-0.17683662862950755	-1.3689508586434465	-2.4113242696412165	-0.5348948748014214
-0.9023806891109858	0.9268114721440408	-0.7911121832332024	-3.0414934172333457	-0.7451176246665636	0.636687070616304	-1.2108164327248552	-0.443084118205825	-1.834686588187553	-0.8274247606419086	-1.4339509469772282	0.38491258020804625	0.4215198486473123	1.3400997324183679	-0.8876770704463824	-1.3215265363878685	-2.292350167556401	-1.0538877497574992	-0.8361129228262372	-0.13505656387557508	-0.47771226762633917	-0.5304740493830463	0.18117264435381955	-1.6939471238808954	-1.1955248544413601	0.565391249408336	-0.7606677942492811	-0.8431733069394588	-0.04210920438509464	-0.7208840182050223	-0.4010224285276195	-0.0849383217663014	-2.0032236231245366	0.561654393720092	-1.6742403675939022	-0.8730444210980531	1.1992741362357064	0.010144867239857192	-0.14712861871849944	-1.0604819642590644	-1.0895681604305136	-1.1077233417846246	0.15486599094753872	-0.8128758330815062	0.49157338695386715	0.44587235322926855	0.07149601993863368	-0.79911773977596	-2.1617663666523383	0.11588401640534353
-0.5581622205182986	1.0317662581778673	-0.4855436379192163	-2.1452816570428803	-0.5767337514890939	0.004110378452594191	-0.3130657985192664	-0.1376402831886212	-1.3355298932515771	-0.44604477426936817	-1.0165455881252645	-0.10346575659859432	0.1480283661189712	1.1634684841891134	-0.27365712215060783	-0.8831747725749611	-1.7571088374437456	-0.8560381677389458	-0.615305178245778	0.3024808250208381	-0.6562562247038324	0.3416089054000151	-0.38861323506930967	-0.8755588716382959	-0.9867453808300249	0.8491957023607675	-0.7594627740665925	-0.5831347664587461	0.06625955001880922	-0.95569339403347	-0.16982836504204535	-0.1536741226954775	-1.2575972685460413	0.8623875186251595	-1.2094963957398748	-0.999398779390022	1.5990426177763404	0.12075563195397016	-0.16610448941905176	-0.8918055514737976	-0.8630601101159738	-0.7554309714723917	0.07192953389887774	-0.48189640105599174	0.908403108081599	0.15715922682290365	0.2593280589306856	-0.209882523893772	-1.2469466826862146	0.5649299466390145
-0.3443255010830035	0.7399955755378669	-0.19576743593883206	-0.7938778720049414	-0.4124748818801899	-0.6694061288020445	0.361675611325851	0.1432757014208504	-0.7520891501862232	-0.03192208404665822	-0.4050984998990869	-0.48345148484056455	0.07157218348070983	0.5905147270891038	0.3237471084358271	-0.43351105868803147	-0.7249940523675004	-0.3533459419142584	-0.382810601675138	0.47451885672860694	-0.4027021770821553	0.6309709597154355	-0.7678166511751449	-0.03997111190438144	-0.6883332783459892	0.6635491594611943	-0.46698439736719	-0.3081712317943271	0.10686644401868192	-0.6900025014633011	-0.09403078049476117	-0.007384095896282221	-0.16256299639378063	0.7858458230605563	-0.30092248524260456	-0.9210852994222308	1.427596330298534	-0.08104224800844194	0.05599387599827565	-0.5287975977692122	-0.6537835335559127	-0.2827192150881009	-0.04737860450890847	-0.14898243671220382	1.0641785808544568	0.017293043972752824	0.22439430156758236	-0.05770981154224041	-0.1182490605226439	0.6119499899043026
-0.27526908212911033	0.11497568821896675	-0.14809176081156444	0.3737637589742941	-0.34103793469317106	-1.0947627204061385	0.41659858069580674	0.20719089339191207	-0.357594016194566	0.19267327961690095	0.024101256538424026	-0.5507902841221972	0.06340919607311234	-0.07327738818011924	0.5756857349908651	-0.23411380312475102	0.3348310809830637	0.19468257854720863	-0.2718010227369867	0.3250885929195572	0.055983312520743324	0.12778316165041503	-0.7890051980733859	0.4251723844555662	-0.42197251078906123	-0.024127373112917995	-0.1653604364543074	-0.0965978699814867	-0.03790536884051523	-0.09003865110919827	-0.34045991636185974	0.33274731574966865	0.756215486730158	0.18499144710410098	0.5100649883467182	-0.8262803163473235	0.6797171865022468	-0.687892732316245	0.3305577056367331	-0.215263776501646	-0.525537385721688	0.022272732142952383	-0.26381742771512495	-0.057736181408998596	0.7996949574017692	0.001144177086424839	-0.10675596890133053	-0.44072973423204537	0.7618506856967386	0.34311623237373545
-0.2411425846072839	-0.5638590020686142	-0.35608857508124564	0.8973212825541885	-0.3915534691340306	-1.0057465365790894	-0.12335399578682352	0.003175302773616029	-0.2099452368608813	0.15956382240118408	0.11789376631963674	-0.3021732490064922	0.02517468700044495	-0.5423672378408829	0.401417513981705	-0.316646595560287	0.976736599151083	0.5798099554043896	-0.3292477373450821	-0.00984163491086234	0.45649734710072276	-0.853301831818556	-0.42886721629719476	0.41761848343139835	-0.2054767135488497	-0.897612440132269	-0.0658091292219367	0.006162516689141654	-0.3494007028577862	0.4655194656890543	-0.813523754190158	0.6569737296659456	1.1203755113456535	-0.729586529574666	0.7789864550916198	-0.8336680839288723	-0.310725624106811	-1.4109199871241336	0.49171881139670676	-0.12221611447632909	-0.48515946942241706	0.02784204553902211	-0.481235776275052	-0.25532463156269347	0.2432967527773709	0.07734411137321516	-0.5960447367256256	-1.0325060876594525	1.1523489458016434	0.04981619855742618
-0.13202734493302437	-0.9601024826133921	-0.6212816704466694	0.7194261282756798	-0.5100861029997245	-0.3497189724567969	-0.8536440732062198	-0.3240926100855659	-0.15269316324836843	-0.014270227005586188	0.02447369868003495	0.09838246456986006	-0.01271374895338556	-0.6720493854077714	0.030559699973997878	-0.47843555822694195	1.0229350945337663	0.7500282296829736	-0.49082557849968667	-0.2803594973766203	0.662573722494525	-1.6686286619849575	0.1844809069815331	0.1490016131235516	0.019913583786127325	-1.4895577248628107	-0.18167456467125362	-0.011946398487384692	-0.6721683476781503	0.6220712930326799	-1.1860900956147824	0.7015419861185445	0.9252821594794992	-1.4826823268054328	0.41172740889780846	-0.9075547625036787	-1.0602338055837879	-1.7388048917169678	0.5028161912337206	-0.25705670916731926	-0.4826168377783616	-0.18888278401364758	-0.5174621513235165	-0.5532518722420834	-0.2578604155753196	0.252132534355952	-0.9362021125780393	-1.3334249727063225	1.0930183813453038	-0.00416506560610302
0.046301775616877754	-0.8958393960104271	-0.7062031538037878	0.1543448499161548	-0.580265820483439	0.608263754762563	-1.2731134147315017	-0.5246522708856737	0.009941284461482857	-0.134362380758606	0.030767348530380507	0.43593527366346235	0.055670177894343684	-0.4696805834804053	-0.18115660995140986	-0.4578340978231466	0.6198205991386235	0.7753001717688145	-0.6383785533158053	-0.2835209154052792	0.6808524382347017	-1.7663438166722802	0.8189080335668846	-0.05361335914614373	0.29266981490373883	-1.4831772158225434	-0.37554142004920327	-0.12633138203940827	-0.828714627319694	0.26949533007189	-1.1259961533249465	0.33356704308241175	0.48958953746328315	-1.635735727845144	-0.3280818307882182	-0.904657327817141	-1.2339413679137263	-1.309979768229222	0.4357232073756344	-0.49953093740483717	-0.44442681926573563	-0.4419200921690381	-0.27715818251362767	-0.6716651961440627	-0.38985954610808315	0.5343802977952117	-0.8525853637051805	-1.0490620492859704	0.7790188096286028	0.20201475898927224
0.1650078483411022	-0.47596724751342767	-0.5362849334825318	-0.35139362508328353	-0.4832718086812519	1.376653292783838	-1.104453363766893	-0.4177562054870993	0.3175877648168806	-0.0844640191762667	0.29573431005213735	0.5566990244715275	0.2674768485642694	-0.037217955885013344	-0.03829188546602479	-0.15155088540908032	0.09296167751257518	0.7237530879781717	-0.6886994282919925	0.0028103577928717486	0.5577428093123742	-1.043349235411275	1.2243718928688914	-0.009420301471756962	0.557823279525095	-0.9062860467012553	-0.5076418679704024	-0.2715323560152528	-0.7579865113739034	-0.3950084168881117	-0.559541638292734	-0.3382545021851575	0.18887820684849319	-1.0887496766641975	-1.0346553699393368	-0.7106029319438218	-0.8485298716073824	-0.21576761146207005	0.3639019612849402	-0.7108649134283632	-0.32480543148469415	-0.6006698317976964	0.12863728773677668	-0.4535283394951156	-0.11483104243525213	0.8607598843642056	-0.3171372408235885	-0.30761048618257236	0.3746891563563381	0.4169872147723784
0.08714039334953465	-0.02571285809066601	-0.26106383533320177	-0.49773835504433167	-0.16775533322159816	1.5073260365130727	-0.44234738624765024	-0.02204712245450965	0.6075345115868894	0.09360492356562562	0.6974004814785383	0.4175766967337097	0.5009999221236316	0.48428366932114814	0.3368897227941793	0.29731443037996996	-0.2780835087245361	0.5704180825485393	-0.6376610481558193	0.4089666556330261	0.2861537741534306	0.10508496101204058	1.2347100860618345	0.19466085372873354	0.689079215024249	-0.08963396656198785	-0.5428206959891835	-0.3495617834605562	-0.5606464683207536	-0.9971608053110527	0.2342226386465593	-1.002885088024254	0.1870139768246063	-0.16176225170731412	-1.4254628848335764	-0.35094206572363174	-0.2367499905288774	1.011289142493382	0.27970832632859505	-0.8151072586913717	-0.14080943728646583	-0.6832287747920098	0.43637365453471827	0.018646933116608026	0.2903810136740824	1.0701955952582969	0.4007980545307316	0.4474946530075953	-0.07910801798638777	0.3118511471031276
-0.18453884795560455	0.1262924090210206	-0.11899818887213505	-0.2787901032403997	0.30960339650606905	0.8877842877552891	0.34494941642217	0.45679507619218984	0.661105917304804	0.25180482070792687	0.9196283247599888	0.07478260262990295	0.5380496851639044	0.9373965814774345	0.6072013667397743	0.6106882180768267	-0.4071521352173341	0.22561141914492672	-0.5241062658167981	0.6933092715919044	-0.17473919212616254	1.0685555559135633	0.8504960507991817	0.3076659036053315	0.5930238992275494	0.5667930371141282	-0.5319266730045631	-0.2617525461298097	-0.40549831228165595	-1.218335174334905	0.7909404242432141	-1.3154804313342916	0.3610851610246221	0.6118275535047731	-1.4714329717729686	0.018895859262101425	0.2010641596276362	1.7364581453157768	0.11659000408012672	-0.7938797972507038	0.03723616710934037	-0.8048904434202938	0.434573951001257	0.49179834319418775	0.43948203226642235	0.980948573011769	0.9058903293270261	0.8031546086793535	-0.6035866615048154	-0.23453210200699195
-0.45368792959855125	-0.1262768591766716	-0.21393746992002202	0.0675409593843801	0.7997187409861408	-0.1461725201214353	0.8649451800039599	0.7721803636096044	0.4201858977875469	0.2657196402334463	0.7123397573102669	-0.3498891415722984	0.24070873040309587	1.1640129075864605	0.5056380762586324	0.5995100551788537	-0.3893010549146066	-0.3413293822526919	-0.35036101589682317	0.7054813559916409	-0.7858854065292087	1.4305933861665607	0.2603305710067483	0.14844073854250353	0.30708549188983014	0.8446935868457974	-0.5085318690623332	0.0423061586184123	-0.3658177017085972	-0.9786035745450747	0.7860545522795409	-1.0939601158897427	0.4532176426279301	0.8387290176314693	-1.3285328521691788	0.24148534062086863	0.27926614641128783	1.6505248807928314	-0.14379371053468915	-0.6237454037303726	0.138992066717879	-1.0294302438354386	0.16176855495806097	0.7384384472292562	0.13342777959720134	0.5286750194689919	0.9562726407216072	0.6907376576719074	-1.1443014110696446	-0.9762121016778788
-0.43323606592870845	-0.5915249510577049	-0.39180394625064197	0.24607425017886045	1.1301664760743733	-0.9800987409931481	0.9218847684597548	0.8067966631375978	0.08418825996158646	0.1298685602685222	0.11771643798018942	-0.6969490912005891	-0.3035028208145746	1.0519572292344241	0.07409259678631702	0.32343575287769294	-0.3698761949684642	-0.9993309686829493	-0.039746293673880766	0.4756116907732526	-1.3452150046440596	1.2160600132019117	-0.22797491382489043	-0.22473031689977957	0.0021844792679539303	0.8032535398442157	-0.418967796744758	0.5245106665855759	-0.3208306163209776	-0.4589679948714148	0.28306236706821203	-0.4268583542386347	0.30881383000705714	0.5160073631022686	-1.1592880946635706	0.29973444826312157	0.13891625239412894	0.9736197414893784	-0.38378865029628956	-0.23947881838842144	0.15515599079473372	-1.2551657785822696	-0.07271055985968326	0.7237519423504455	-0.4805153626346294	-0.14698572107037586	0.6434240292700936	0.4255384991520032	-1.5028208790636157	-1.4079108763689807
0.05380927091186251	-0.9099767042167446	-0.33386847508283757	0.09512368085424878	1.1941660392890732	-1.0881826736918252	0.5786748686801718	0.6407191206787609	-0.011701605537496376	-0.05554245556441032	-0.5234285814395994	-0.7982839108145788	-0.7997977538682383	0.6066141037925792	-0.3424250427099475	0.057489519549281456	-0.41184686501721857	-1.4825351349307192	0.5135038822370657	0.17006996439083388	-1.5485501438402545	0.8150223730406857	-0.33162164074401035	-0.5465911842118623	-0.12284729707182553	0.673511869532785	-0.1660738683101851	1.056823353173446	-0.01872585026074911	0.037485904421644324	-0.28789532089522535	0.3694311869984293	0.008208859621816136	0.002330989046360459	-0.9990226633498938	0.3504606583345179	0.11035987439068999	0.285248297453524	-0.380150207184677	0.42056215336919683	0.1581419842516555	-1.2452679092633738	0.1114137208431591	0.6150690421169743	-1.013856440760757	-0.7571996989951244	0.3296869015053463	0.443545455982458	-1.4248246731445189	-1.091884363414472
0.9201058868504394	-0.8028723729524346	0.1895747725962615	-0.32947898797555314	1.0116090858138476	-0.3671789390578615	0.05685550161687513	0.4717263313613394	0.34288904694314676	-0.18193221180305336	-0.8020235378813657	-0.5304385016370216	-0.9316549301179804	-0.010951191971275658	-0.3527486134107724	0.08629203485460803	-0.4594838281048586	-1.5504317498574292	1.32452371316708	-0.044504669018284586	-1.184584353771046	0.6573805528483583	0.05456847473602504	-0.5529387314812426	0.022444170005145436	0.6539729697672033	0.2683079222186298	1.4707423416180538	0.7236531666027892	0.28299017551368927	-0.422326270180629	0.918058600293309	-0.2024645353012407	-0.2624414287227982	-0.7621095606465224	0.6071413256487502	0.4313511698244515	0.10671833679851606	0.043259034915763536	1.3144406213748436	0.25832435386432695	-0.7966658175952228	0.8742840535726368	0.6330579913603139	-1.128723437838222	-1.0422888054722057	0.37950897139021983	0.9437823901971071	-0.7936048007678437	0.012879171943245456
1.8297530632738177	-0.26517702993798425	1.0986989963932847	-0.806489230815792	0.725892317469028	0.7881956021459849	-0.42283165893441427	0.45583644923905836	1.0374187278796594	-0.21818644304353677	-0.5394546982697629	0.11032589753854927	-0.5803617695273519	-0.5388105160461003	0.16782939785063164	0.48135201740489486	-0.4085774928626325	-1.167277471594999	2.2211981151388027	-0.1206153346262543	-0.3218321740685556	0.8863672046206778	0.7868394844504474	-0.1967606959598562	0.35966276086444793	0.7706714879038299	0.7435748135965731	1.6380891297891422	1.8236899390085768	0.2511234955426542	0.09693721326994521	0.9797578659369808	-0.11302362712538044	-0.08028142625953291	-0.35862215289056626	1.1521845221803406	1.0336664561878754	0.5422084583390355	0.8456865646323672	2.234942638917582	0.5188412601796126	0.07639864762808293	1.987078924687395	0.8687417225694818	-0.7928939337951931	-0.9477241068997982	0.878773838817822	1.7177898247681425	0.22548926698013047	1.457341630623876
2.388756818458202	0.4302615711660665	1.999852053984585	-1.0859263069817928	0.5333119222691372	1.7288135574995818	-0.7434412559330378	0.5940783181033672	1.6761134171965892	-0.20740932959413394	0.07152851953923677	0.9577958495904912	0.08849350775042238	-0.7561206373421732	0.9564269291301594	1.032577075006733	-0.21047518792428033	-0.5561603819573788	2.8663260207381156	-0.14239426639744296	0.676631990859582	1.2679092681412638	1.5376673919110229	0.30186719689466296	0.7052603659409314	0.8984660555200701	1.0200502897945891	1.5390943235844832	2.8955300615228587	0.10101510886084852	1.03084336111986	0.5749574716223297	0.2811514725645895	0.3749174379521408	0.19345499651539777	1.826531947834296	1.562406822261565	1.2343570149254706	1.7214436547212157	2.865003718154665	0.8883270787881395	1.0938160684273392	2.9238253217963592	1.2133294088754927	-0.30118215299093076	-0.6575214659007421	1.5521219123943388	2.301179488869733	1.2241850329642412	2.532583691143451
2.3844652992148445	0.9166570542598392	2.423132755351587	-1.0244282709083221	0.5790882985940832	1.959124967952034	-0.8928785397167327	0.749671765305334	1.8390834834361653	-0.18584617362422293	0.5945594083686204	1.711156228463762	0.7390669968101501	-0.6252425888221921	1.5367045079503179	1.3893021619105554	0.07922380308228424	-0.07005967034220836	2.918380596019696	-0.22749732443564719	1.355905759624908	1.3914492658168287	1.9722915854927645	0.6155128365538326	0.9078116076756994	0.9062131839799038	0.9340095043806463	1.2748926839792651	3.4289135096253798	0.0477818413261487	1.8377724833767306	-0.03223263943157093	0.768932695066806	0.7092473457074954	0.757360678161915	2.29844360528591	1.6213430283871961	1.651789565482704	2.2365280208176075	2.9404132434818955	1.206873740666449	1.8527160896110468	3.168626685677333	1.4531433133483376	-0.04630671316494749	-0.4471179370777113	1.945886579091832	2.330150518861806	1.7742644241212369	2.68879513057962
1.9061126010827467	0.9731705106941517	2.1406663627287714	-0.6516959411331846	0.8749338991432951	1.4402810424711405	-0.9026868899087451	0.7733426228015017	1.3842870129353293	-0.1133549592577823	0.6561747554417952	2.0718896587961457	1.0930923919122175	-0.3242999353470902	1.563139611417315	1.3077502195227477	0.3420953982045695	0.03763186377644685	2.245951884896832	-0.4021448165866374	1.46256665893706	1.0031862411143346	1.9353534944829864	0.5571622097693568	0.9494448247189523	0.7934508930809152	0.5500632367071112	1.0109745065029863	3.0882238213750663	0.21551456846815653	2.046846372491476	-0.4770205471938437	1.0691474230139886	0.6226137621093322	1.1690421501968085	2.281431121182616	1.0694176830870021	1.482696750586158	2.07887652284088	2.4161544207691117	1.2937808959751547	2.0740432769985278	2.535452652379941	1.447652687188614	-0.21588370258133896	-0.46236209500566916	1.7487812433556702	1.8249133102367847	1.6884327526622023	1.8710034389607353
1.2607828393282392	0.654521757040644	1.3329283992073444	-0.14609115414802265	1.2844950428056663	0.5880133020093089	-0.7969502388529711	0.6292689831352942	0.5637857673046565	0.10148013577994966	0.20769970410215075	1.9176891323469631	1.098864007574818	-0.12819207544741767	1.0744870498844485	0.8218948481418313	0.48796104109608673	-0.22207568213431936	1.0541473053599688	-0.5538998138432981	1.115293684216689	0.22086615972599338	1.530248823878582	0.22449637016094842	0.9320875140155855	0.7010969667859389	0.15016178523933546	0.8796053339480517	1.9391874345932003	0.5659907321388806	1.585289526389189	-0.48890887315079096	1.0132328624787286	0.14728635166060838	1.3447624484743879	1.7503814479461326	0.15118888697663743	0.8420008250781965	1.258643053742667	1.5123555983413541	1.0662378021131378	1.778388248048784	1.2830742437817957	1.242812033965669	-0.6489350394682325	-0.6009214450084956	1.0192545550337573	1.1774570422954576	1.13137386801427	0.5472544494493407
0.7474355036922271	0.22885542413992876	0.47382612009971103	0.2595240685217363	1.5878601909313823	-0.02792437253359703	-0.5900569917288575	0.4177576084173114	-0.14065111524300095	0.48822273826142915	-0.4470344050780287	1.3965538870605438	0.9189953364259945	-0.21024714062047808	0.4605741939732582	0.21302271566755288	0.5194035200762279	-0.5959291982233544	-0.17978659048769852	-0.5059532748198867	0.7163361608346419	-0.5280409412173855	1.0367200120356086	-0.07212610663291649	0.9641129847790518	0.7862258713755212	0.04096594599638507	0.8969621930412219	0.4436331477797218	0.9339240292435689	0.8230313589471732	-0.03868561680426143	0.6323904848777269	-0.36689716220795326	1.3127327483173465	0.9899613425407163	-0.6407969825294507	0.15235000110922486	0.11642065880125209	0.5921880704008702	0.6087056825976771	1.2594017645182123	-0.05206524498357541	1.0261462101772718	-0.9617113688011752	-0.6021874314131078	0.15425412221408302	0.8498472344221988	0.4943077038963491	-0.5915316479089517
0.45546262026166573	-0.01969166775922748	0.009547272088504654	0.395428618669708	1.5929427984825293	-0.07429685422734121	-0.31437710565996735	0.2787348825917496	-0.3497359250345105	0.9149675829992111	-0.873905792840767	0.854237089820051	0.7593197060738137	-0.5073178611043181	0.1645153219933152	-0.19609686281109173	0.5208264396276052	-0.7813104643098023	-0.9477427685474736	-0.16153485437498463	0.656536416332503	-0.7990525522777124	0.7172548903088299	-0.04526651511091054	1.044992747374908	1.0634890138748765	0.3149631471736143	0.9459368913143474	-0.7910980469552328	1.1285273962529776	0.2997391155155297	0.6388673246882921	0.10399212512379175	-0.5100894276391775	1.1513609178557966	0.4202324343857705	-0.8837104215001608	-0.19251298793094226	-0.8769611801563808	-0.05597657492312585	0.13812930880648203	0.8674900584197398	-0.9888119409754216	0.9594566704811296	-0.8453091967385449	-0.2873028923720503	-0.37987819014144564	1.0137063592771567	0.11798737550888176	-1.0615498756970563
0.2342569788237927	0.0222006249865092	0.05884206907525945	0.24316427098281843	1.234257876952287	0.32977451654784207	-0.03230903066853657	0.26010001540846595	-0.04755086685591261	1.1141466994455131	-0.8147587686022406	0.6152036276750622	0.6840102253457444	-0.7551446151958148	0.34564705527403494	-0.26835877647065176	0.585765903851032	-0.6454831361952351	-0.9956843898247829	0.38991255801842767	1.0248359555520217	-0.4435831327726456	0.6391840824241831	0.3476115284821681	1.0469404123331496	1.3452416308834265	0.7565221145748675	0.8390445872460971	-1.358822093586231	1.0300015515032008	0.3287552237294249	1.1618944991660347	-0.37934783154103185	-0.12416762475158853	0.902162912310433	0.3063094709759605	-0.5056761606301833	-0.11932736333559725	-1.40253295502064	-0.38627519914037306	-0.12282843173431247	0.7570591080639092	-1.3753765884965636	1.025430831844181	-0.3070549614928548	0.24031306622669882	-0.3641831359854406	1.4081700218481017	0.06227481684161693	-0.8638987658957241
-0.1497302620461372	0.24650781334164906	0.3482110547271966	-0.04919028651422093	0.6050386592669984	0.7107232761421417	0.18902446400738243	0.26517665462565837	0.4163097649290949	0.8505184642067036	-0.3567721984106325	0.7506102117924128	0.5659566330101401	-0.6776315169763291	0.7599209426557346	-0.13586404966566448	0.7419812932259707	-0.3086539488581549	-0.47833258436426307	0.8894182513582523	1.53608424086216	0.2787550250859891	0.6319805818863824	0.8620931371617628	0.8117257477903619	1.338044101083609	0.9854521138435227	0.428601985683767	-1.2796464606342555	0.6309407531678669	0.7624096162116107	1.2023895101081632	-0.711186260105616	0.5585168945141576	0.5452093766583307	0.5540696644340996	0.16213063226266716	0.09110529234625474	-1.4719859729269185	-0.5974350628518006	-0.08764650610894917	0.7814305841926559	-1.4295951889465743	1.0158304341223396	0.3268579009462309	0.6108409557529568	0.02957686595963023	1.5272149429780795	0.08812939004068678	-0.4360717197699181
-0.7938661170769755	0.4276858706300201	0.4245950404593316	-0.24046954164600562	-0.09469644059271358	0.5750193707295962	0.3172849411573773	0.12888277979003923	0.5805533853383461	0.11981675998582617	0.14830091012914967	0.9985880264605834	0.20703700296192143	-0.19527540137494312	0.9494141547098319	-0.08553433754392413	0.9294188505173271	-0.03416554633436313	0.12021055229553124	1.0464003624760245	1.732215867344896	0.863862226328746	0.41008238260041474	1.1352938033885978	0.28444348688667176	0.8342510244625422	0.745964238094504	-0.2980039278538242	-0.9601425026533414	0.020084111888750828	1.0887948732117942	0.6682242820260631	-0.8822957982045319	1.0514396267715842	0.06241118162160256	0.747610446915401	0.5976367736226608	0.03683353802509737	-1.386071794348713	-0.9681213720518439	0.13075803434604974	0.6148956116245488	-1.5366513229995344	0.6785467296595596	0.64646645961215	0.43821924725366906	0.36397976200809307	0.9969818269497246	-0.13767690922410092	-0.3247682479751587
-1.549204955830249	0.3889809823309029	-0.011728346105904786	-0.1315150951875748	-0.6636427727521464	-0.25213524015995414	0.366601110504623	-0.23506619663010553	0.19429434412178945	-0.7844035018462183	0.34360872639802237	0.9153414012210754	-0.47467868238956384	0.5018371533426982	0.5975844750221033	-0.338051526065845	1.0407447307543298	-0.0166521937098928	0.26356833758581705	0.7108493113651682	1.3104610775664691	0.8864698365837183	-0.21963374818104395	0.9396606402049246	-0.42573463257130706	-0.13489917385465247	0.12319995470350578	-1.19292066768649	-0.9140163027007002	-0.6602549301964921	0.7945568556702161	-0.23353775738391422	-0.9249726633496254	0.9325636338692967	-0.4741535449714114	0.4219832281239917	0.42071531445002774	-0.49419552011894224	-1.5035522519193223	-1.6400689159225164	0.28302752563606365	0.01633873596874066	-1.9568565946066323	-0.08389603239747494	0.4515920506669894	-0.36678437997249985	0.236165615351718	-0.13830935872734054	-0.7680255870341877	-0.8089830631137254
-2.1048103807443708	0.10747818646307876	-0.8924531197762581	0.3069056998939978	-0.9966058551937653	-1.506995200124287	0.36620271528105036	-0.7361128319868404	-0.6223221927974454	-1.4163596134994363	0.11102418574988224	0.17976865856872676	-1.3435747966035676	1.0726126323501863	-0.21841618395681467	-0.8834296279809168	0.9878066693706293	-0.23384160428896913	-0.3210338600906956	-0.031046578416458616	0.3409115257136499	0.2640657191815158	-1.2035838276727908	0.3379151012451986	-1.1077666504646355	-1.2911609300403122	-0.49031323019469414	-2.0070575464126734	-1.4212164066060615	-1.252030452004903	-0.2590110683656337	-1.0937806565297026	-0.8614444469471685	0.12815137959274928	-0.8845188620978756	-0.6021824711529336	-0.37257039552425775	-1.3664525974176864	-1.9775567825774163	-2.4972306375021174	0.13955321434459614	-0.9556478631325238	-2.642766214924032	-1.1132613660363901	-0.11289874338996424	-1.4621042625131904	-0.4551464810195518	-1.4307052610891	-1.6336405698553775	-1.722358949917485
-2.2011717255761223	-0.30390453124402633	-1.82916181527221	0.8937705186453639	-1.117108371017849	-2.6510731194758463	0.31732798792530675	-1.1436572799790885	-1.4814934092643444	-1.4550141972882356	-0.3702742106015027	-1.1433947956829993	-2.109216836731321	1.2480039541537953	-1.068204329481252	-1.4865561124139033	0.7457658639572483	-0.47332367984608326	-1.4744185169308588	-0.8968273215587558	-0.7776973456129475	-0.705847181886875	-2.2424214116090524	-0.3667514359758262	-1.5815720446728168	-2.249701348390857	-0.6705742387915169	-2.4997450527022296	-2.340335409905124	-1.6071985330784033	-1.7064471110964352	-1.5130480989760917	-0.7028870802731197	-1.0258936394195828	-0.9732391286697244	-2.0485818467572368	-1.4187646488246695	-2.1930504511266418	-2.6348749881561853	-3.2191835249361818	-0.35612351255476643	-1.9334659711309572	-3.275180322969565	-2.0680499289775285	-0.6701119384541682	-2.2456206132500007	-1.4500179915645766	-2.324565051734448	-2.3370262796811487	-2.5772673426276143
-1.8080951434618326	-0.6997756344812005	-2.3744996439045654	1.3263093425033123	-1.1282889229909496	-3.1931045687197	0.18866221726449758	-1.2386849067845824	-2.0023585603903946	-0.9162207270499452	-0.7751344855421871	-2.5675413393665645	-2.4980463587361172	0.9941901376335672	-1.470339015079875	-1.8482280524858559	0.3531484004181623	-0.5068291116905711	-2.6850759976494767	-1.554143237042149	-1.5797417491743606	-1.5425091539379834	-2.9465259239926778	-0.8392244762126518	-1.7908495462538159	-2.7115792608550726	-0.28127375541356564	-2.5372253153500504	-3.188865389402255	-1.613220042345914	-2.8816028408863787	-1.3126223862064552	-0.4823049421499272	-1.9776166825452035	-0.6712180706221185	-3.3042571848716804	-2.216673832320625	-2.5935789664230455	-3.0754790247934296	-3.46698777243384	-1.0350473673830458	-2.448502289330631	-3.4751492613715556	-2.6169282038656525	-0.8746704340022144	-2.236035023172949	-2.2992755175819695	-2.5099335085808336	-2.5124155016772693	-2.8885292548459978
-1.1319589132787062	-0.9962233753149065	-2.300399485910174	1.360233196079071	-1.1168450836143076	-2.9529888049541784	-0.031959185775227036	-0.9673412013992756	-2.048784900083356	-0.13529278436298292	-0.8672328201421975	-3.4213464687754627	-2.39803542477297	0.5010086008657504	-1.2311116732105214	-1.799695667187986	-0.11694352569400576	-0.27104122380406315	-3.3708362630866486	-1.781603479154185	-1.8141299643885496	-1.8688064042888917	-3.0469411323890965	-0.9237646011564674	-1.781895836020222	-2.5864857535826182	0.40858021149883084	-2.129477501847631	-3.4361643051511197	-1.2267413687531263	-3.2135618164549196	-0.6234974929845283	-0.26710310569320445	-2.273077340558556	-0.10945492332373749	-3.7628264050038305	-2.4159772779869195	-2.4162566775046783	-2.923990801464142	-3.0760905022338614	-1.5886730884057256	-2.2155200590552764	-3.042174444802491	-2.6158379023470504	-0.6260202924102457	-1.4010647599893127	-2.638679288862075	-2.079534994238865	-2.0645457107363514	-2.4731658737527815
-0.45252796139802115	-1.1857239528910097	-1.702317125764445	0.9741467183440425	-1.0765447329870117	-2.112805054557631	-0.27109150340652316	-0.4787442015625412	-1.767684297366596	0.4785782747355328	-0.6438741188879432	-3.2257521887879412	-1.875649674924353	0.018049938587451304	-0.5728279684196748	-1.3969875622023387	-0.5838403196419805	0.0866631176066753	-3.1989118490834545	-1.553274951935109	-1.549568724259428	-1.6026553977355398	-2.5335365079937926	-0.712308363566229	-1.5972304265517951	-1.985442335523047	0.9095232159283968	-1.3966920876599207	-2.824670076930731	-0.5040411259754836	-2.5532148144643556	0.20009891848866226	-0.1213539649778507	-1.791132659168108	0.4505797154731178	-3.17858147765091	-1.9822587612875557	-1.7797326244856528	-2.0698083840513175	-2.1382695036696377	-1.7433154752728044	-1.302920234048519	-2.07130134595354	-2.1529050386739175	-0.08607104252746556	-0.19249337300836597	-2.3833306475114697	-1.3976559995892675	-1.2210181608278512	-1.538519542850561
0.075693369808461	-1.2816286265145842	-0.8817311206466036	0.4029157343608546	-0.9080649942246731	-1.0565477366498406	-0.3611380337966806	-0.018071599803040524	-1.4264092688956496	0.7367797823771643	-0.29959374667579597	-1.9804945980953272	-1.0802798261117585	-0.32290552075439666	0.033819519575797596	-0.8641826546679725	-0.9690368658189548	0.3294646748609442	-2.2612663950318455	-1.0130712430936912	-1.0555139614133722	-0.9512212153845943	-1.6465327002092152	-0.4389295827885249	-1.1941956673244618	-1.1186446028972614	0.8704792083882877	-0.5008998616769174	-1.5250507854203337	0.3964657609763435	-1.2305282892426928	0.7896876899773165	-0.04794902339315281	-0.7695324075130355	0.7911773110977491	-1.8109497317669283	-1.1574717100537797	-0.942723235027591	-0.7470882850640529	-0.938564465073204	-1.4177172232168502	-0.08332157781559082	-0.8954609604931079	-1.4505273935862784	0.4832529641727718	0.7492887612075729	-1.7336994896911038	-0.8100455265217138	-0.37261496353140927	-0.5262177988231432
0.4955642821068848	-1.262229953036133	-0.12378091419260893	-0.000749364221599551	-0.5035639329409659	-0.1350015056973552	-0.1286426919346705	0.24137642915813678	-1.1952473745335446	0.7876666682323505	-0.05702551335222504	-0.18326041856699052	-0.1442142476042652	-0.5575966309610924	0.20002245040481875	-0.4424899650938493	-1.1992199008747721	0.32002832565663225	-1.0100893970181635	-0.3740817170894785	-0.581728437920662	-0.24516545618631705	-0.7423655418949651	-0.296822511795538	-0.4842038812519383	-0.18956686793572622	0.3436438030310988	0.40553305598322176	-0.04020269329028726	1.2544249042470124	0.1674282882920308	0.9632480793198597	0.025102704000007706	0.36262368996611294	0.8849033514022802	-0.27535842439697783	-0.27713414425721417	-0.1335034957759892	0.5869475808256152	0.19312452779287578	-0.768284609397927	0.9878468766790984	0.09105150752697187	-0.7171619047823959	0.9124753244098753	1.0196192795130568	-1.0190337130045364	-0.43119589900192273	0.1741217952398755	0.16153563299843535
0.9351210991783273	-1.0775006282022566	0.452673827981786	-0.0005796281370747143	0.13470123533515363	0.4842056128985225	0.462618914519596	0.29678777336072937	-1.0444847755245064	0.9573909170151074	-0.002976267567900288	1.4274940913050729	0.8253552039938442	-0.7817344829828723	-0.13215383005565964	-0.25488659119585594	-1.2223023106689304	0.1281413036862644	0.0018336544272713434	0.18690890213383768	-0.21948510971551324	0.25614774745645924	-0.12428983911850267	-0.31865252573631736	0.5184772808894553	0.6444073117552915	-0.250112246336994	1.1858549843451598	1.0732181937340541	1.8576903529888473	1.1291323086456324	0.7920737472077216	0.18154280421421148	1.2171018333408052	0.8908161807133259	0.7978470123721549	0.41330519073631033	0.5271986961291397	1.4922478444371858	1.0176715795334779	-0.09588881742869225	1.608787874858355	0.617643602922975	-0.06308140479192645	1.1929331073104068	0.7038478972218397	-0.5008358568958549	-0.16170602058628666	0.35704709337347257	0.3699291760627572
1.408187028462497	-0.7157134929150274	0.8764825645713308	0.3478779396395886	0.8246424033567274	0.8101819448390347	1.219954551031911	0.2722562292200483	-0.8176535843569439	1.432339667128949	-0.04683151648870812	2.246253062997416	1.6704096398407657	-0.9921654668831028	-0.6915989821760147	-0.26514123166891673	-1.0387123300975696	-0.02387329737558189	0.4221839964212435	0.5836897618625485	0.06321890795302476	0.46533810625967503	0.06882597689955629	-0.3969676042786427	1.5637662825528766	1.2471762683470766	-0.4381008432234265	1.6956381539282641	1.4952138186614077	2.06792646427256	1.4463876750490925	0.49835828263805665	0.41858000634082687	1.6013985656042593	0.992772116900809	1.0837353735474353	0.8289290766849268	0.9830171989174195	1.759070071251846	1.4444181549455053	0.32742612297932466	1.7345203035632712	0.640766711969063	0.47554116470540725	1.3876816796627955	0.2827551013537687	-0.2597782632411352	0.11082020876130627	0.33490815731872875	0.22021299793529941
1.7063681199341292	-0.2628696933933721	1.1887863788946327	0.7122527223684071	1.2473390082081333	0.9176336362551527	1.7747478733425706	0.2764865333299069	-0.398277742837782	2.0348287634029543	-0.014952695586666414	2.072060688513972	2.1314137650810108	-1.0294692555945941	-1.1062505684260153	-0.3321820908496326	-0.7237493135597408	0.06936711473008533	0.2715036356752052	0.8119687524371326	0.27836685745408823	0.4385924351798393	-0.12400723741834008	-0.40662315953064965	2.1946944483972923	1.477750119658807	-0.061744197088199476	1.7782947978384576	1.2811142248756118	1.850810081331412	1.2233732603965506	0.2650387779218436	0.6038800340715149	1.5335345251192702	1.2051696141378696	0.6803772054763301	0.9919281049766703	1.1648276771066008	1.4797600352427625	1.5118272080518482	0.4065501630958486	1.5086512725242258	0.3365440916106773	0.8576711784735579	1.4907705404773512	0.26208719580470136	-0.21064523033005805	0.32464732059809787	0.32423513186941133	-0.022318949380338488
1.498949813365774	0.11535743024201897	1.3338593446767564	0.6981192002972064	1.101763873557565	0.8463386992675842	1.7792493450234481	0.2868095935259042	0.17705939679570887	2.2867903263137674	0.2055083424861235	1.1414734826168278	1.929375649753198	-0.69148964384982	-1.1708147380373133	-0.301415548357746	-0.41002526614970086	0.44506701471412846	-0.10226074857382435	0.9055698053931077	0.3234558291948956	0.27756829147106693	-0.5452015268590533	-0.3177589706720168	1.9780650753471696	1.2233644935574102	0.584800635533615	1.3176420110834821	0.7859887026587125	1.2664265250562703	0.714921658666963	0.10102682906078896	0.5481984792094426	1.1552653484346977	1.3123846129021604	-0.01722353794363101	0.9365820898090034	0.9868523988755573	0.9592232651950365	1.3357909845179268	0.2592493220159667	1.1081605232303502	0.00764050718685189	0.9995948534098683	1.3810877520694875	0.7976146227729296	-0.20043157788548852	0.24942928660241817	0.43438127407672605	-0.1260342231257985
0.5927080836817505	0.274809210203182	1.1834429603636287	0.13029706888172496	0.2952798819883391	0.5926390466735458	1.1339231569705	0.16385316196403077	0.7466926493573016	1.7417358147738125	0.5834891921283246	-0.05697536498328272	0.9713945850228645	0.06132442247933009	-0.9562292360420248	-0.07277333250891115	-0.2242771728135871	0.9505089255133129	-0.2491482088298383	0.8962642868156442	0.041468623846812394	0.05393298101485691	-0.9958553453283067	-0.20872171593456484	0.8130022435974988	0.4903590314595178	0.9535617734581959	0.3360257546772403	0.43860112163703	0.4413782066869089	0.1432134999651682	-0.13653645521364657	0.15920901062523646	0.6318742222011318	1.0138603164620716	-0.5777767589478193	0.6691929883969666	0.4382944951748998	0.5357083971813933	1.0650612768074665	0.12315298304964718	0.6301015909495262	-0.04889572636672829	0.8278077358560617	0.9266545551836446	1.5859593710112976	-0.10750341349619881	-0.30649423223819094	0.6200265033793736	0.0004756367253574776
-0.8382692016567731	0.20376142161359878	0.6744133533951696	-0.7932762725003791	-0.9442845605549208	0.181518837317632	0.08821476602499935	-0.207691106559037	1.1545074419858439	0.3523473947908958	0.9714899489759599	-1.045411504274124	-0.4682915565989463	0.9808739439308664	-0.7001358343577581	0.3733165552064379	-0.21269009497505953	1.3552710368600904	0.11403529263229722	0.7996139943588896	-0.6066641564452159	-0.19346037474471356	-1.2919086622378386	-0.17923003699951254	-0.9013681158885343	-0.5180178884392813	0.6373934579077888	-0.9284283399524027	0.5041042343141422	-0.4536245116069645	-0.37992115271775756	-0.580677319859921	-0.44096106323578843	0.1017219390979218	0.182210246950603	-0.7579596526580267	0.2129191463245325	-0.3170356429995196	0.4186799874618818	0.8482084220282378	0.19472800171793767	0.09152304731509416	0.331897221350416	0.3790966238689419	0.15275694655593905	2.09299270571349	0.11277164067034791	-1.2587429717631016	0.7644351935983686	0.3136395677956956
-2.2471819194548535	0.046913340841555795	-0.06900217953103144	-1.5955217172213256	-2.120868697210967	-0.26482499587106695	-0.8743092411346464	-0.7674886569051268	1.3613178843580862	-1.4051289695710618	1.2064018294202308	-1.5427447006643566	-1.773556145249822	1.6150473494364046	-0.5883578894444402	0.9732850091155024	-0.3087746818379751	1.499468037042002	0.9441216604314734	0.6244020275603858	-1.4148358149974807	-0.41258039038317135	-1.2962645707220455	-0.24756240487126188	-2.396916902028431	-1.4234242793484306	-0.32900479214752076	-2.046111261550298	0.9627162472135943	-1.2193290702718258	-0.8081084364084091	-1.1829200950124907	-0.9459720398894935	-0.32475256363554833	-0.9649872907494442	-0.572865894956119	-0.3190607828073537	-0.9524203326516257	0.619609500682171	0.7936859919389513	0.4996225055503667	-0.4898749340311216	1.1010971723753415	-0.15296290347190714	-0.6842948296847059	1.9445670309144116	0.4357074757633321	-2.193754677284621	0.8027861799990069	0.7075193483179478
-2.980307376486752	0.005543844993496791	-0.7539563275412041	-1.8165379816716591	-2.6859345359007287	-0.5424039472929133	-1.3135429955618225	-1.2536496374450954	1.4410033049415325	-2.764829669535813	1.2016850141642854	-1.5061023559148639	-2.2760271415405615	1.5739386542759268	-0.6090737221554166	1.5825540939160039	-0.3756682196295572	1.363573971012811	1.9031715880245605	0.3890161932491143	-1.988281698002503	-0.5103443634490519	-0.9446668265966919	-0.3248711451727126	-2.9323996203750604	-1.8221615541124123	-1.4818819943129522	-2.553169447369688	1.5517063929052792	-1.6585155687256194	-1.078089977617312	-1.678742195950626	-1.0505398580723295	-0.5600155056498515	-1.935442207567804	-0.211373596779515	-0.7119065515570682	-1.1386040967603874	0.9867642026334269	0.9182455986241541	0.8718465318840934	-1.0299688980821151	1.9936339772309857	-0.4940260147435121	-1.211328771039436	1.1915012142311874	0.7947311831226993	-2.5794377484549464	0.7741337096863489	1.0786211267846353
-2.6624029740369575	0.177589181351735	-1.089405524669807	-1.321240823953162	-2.3178246969680165	-0.47290978775996506	-1.1018821827348477	-1.347808406402087	1.4734050494046989	-3.12132843541401	0.9730726780278769	-1.0646508579433207	-1.6627289332293071	0.8035738620256934	-0.5866962438964266	1.9927181019561506	-0.30199732118737954	1.0226925903200934	2.55142737834314	0.13010553569532793	-1.976953279396335	-0.38991108962579785	-0.2730572458452127	-0.290903928715411	-2.2268204793299686	-1.4966086743645248	-2.2418502204618007	-2.182977840715854	1.9254315865359188	-1.6396997288715003	-1.0904769500030798	-1.7405815546320458	-0.6705115722906897	-0.5622739090431059	-2.25695112637707	0.11281056437470888	-0.7411062510950273	-0.7586873728324587	1.3018738968858705	1.11342547541845	1.0526155390795067	-1.3979313221755196	2.624181502909461	-0.45680269758041675	-1.1807409455150015	0.2620159563315692	1.1024362035687438	-2.1102746347426424	0.7629128447829053	1.3426237509369003
-1.4469801603120065	0.46174144090346275	-0.9865647070741793	-0.4078008116119283	-1.1128845490383392	-0.030555408753284434	-0.5062644599956116	-0.8998457269679487	1.4402175540688478	-2.3929502890702605	0.6019500826420238	-0.4296555824440418	-0.2273704946822266	-0.3335828242198543	-0.35063775843168976	1.9912824623969583	-0.0863002478610582	0.5494899384702475	2.5846261978413287	-0.10076496084112553	-1.3237889830127485	-0.036764596182293885	0.5709690639986691	-0.10736752935638821	-0.649958424919209	-0.5606443375384336	-2.294115536126826	-1.0417363493803995	1.8357914513431577	-1.177066136871862	-0.7804363144860411	-1.222876622086837	-0.03091516346217382	-0.374521729881865	-1.8017005154082093	0.2713646845543557	-0.3196619861432201	-0.014694744814541468	1.3814764322870527	1.1747654912840373	0.8491520546180377	-1.5063572746441478	2.659579151006319	-0.08297453960297875	-0.6637472306394512	-0.35055897062983293	1.2672315749511844	-0.9386668858731265	0.791309530888584	1.4214939586263564
0.04904147605566371	0.6142539109942455	-0.6286986694632222	0.3665223929176146	0.4303652601053233	0.6093660762504319	-0.020808570245582924	-0.06563752858924483	1.2284416943624483	-1.0524919842089893	0.1841724154153921	0.16640226889817764	1.243420541999695	-1.2474582138465513	0.11014328652691577	1.4673207910825061	0.15382928244554098	-0.03208504590735463	1.983597489522248	-0.24870676680070045	-0.3319379621354192	0.4166445208918363	1.3600946751276646	0.12962466663256325	0.9716260980842134	0.5667505422517485	-1.7599038738194661	0.3967133142990795	1.2435040166372788	-0.4714856928513011	-0.2116968678988595	-0.3173489664974932	0.4624201590242428	-0.13359709038813508	-0.9015394625069678	0.24730977756071934	0.40778572441941124	0.676385516556537	1.1441624237651562	0.9075620252784874	0.2600785623311039	-1.3869653427076671	1.9950363333689627	0.35775548435572013	-0.03508001549945954	-0.42655569514579683	1.2215611216632447	0.3877661955418142	0.7678029188883732	1.2474713392473886
1.1000812170086078	0.43428938889628627	-0.3414475112143418	0.5354827186472524	1.644834608340202	1.1478664303291242	-0.05136015775919061	0.7586318835522979	0.749175870941848	0.18694237672597266	-0.19459954071470933	0.5107695985999294	1.9215769918979968	-1.467033502202413	0.6334710356345777	0.5140310746172974	0.2613892226861801	-0.6970562503141703	1.0039788165847159	-0.27029905478133137	0.5206706043795386	0.7172425690166937	1.869143133497732	0.25002809584674923	1.8291046347308968	1.3667962220209309	-1.0487709948014812	1.507589268643875	0.321498263870839	0.14396800076681157	0.4048061803441943	0.5174673438881283	0.4937233751267133	-0.014630929136815412	-0.15026551111113098	0.10100215724887389	1.1098999846818696	0.9468542542372734	0.6328160648349375	0.2621027976930621	-0.5053136613347257	-1.174273327313636	0.8366530849856493	0.5321179323028061	0.2620335660111334	-0.13984880622220286	0.9624532032176903	1.2553236793392373	0.5493847259966176	0.8060441360412628
1.2934314629967976	-0.053413479585375616	-0.34949647543338835	0.02166045954722727	2.031944980188097	1.325795930403321	-0.653021628852057	1.1775505424058734	0.07047930211419515	0.8055047601232876	-0.4571499385046268	0.467496736299865	1.4530513110732688	-0.9197094443662849	1.0147105340122917	-0.5525317666563029	0.15710863289184968	-1.3289028589809617	0.0283410369537463	-0.1486000124714109	0.8990237842471258	0.6195159429106826	1.974735330863065	0.1446127241537764	1.5950325112194166	1.498076597186471	-0.5242657067505965	1.8413864450347224	-0.6312662554416025	0.3587200932711552	0.8096962991172936	0.8330703541022693	0.06176664703948857	-0.1276849931817797	-0.011673930811952976	-0.07200072363792973	1.44539985711738	0.7242847752701471	-0.0025072134301457206	-0.5905623891670571	-1.1257251347265438	-0.9987229306806457	-0.37333602500339086	0.2689559264647074	0.014101002353840444	0.11265506919736967	0.5782102479841191	1.3590580417388773	0.076010307056586	0.1895135938043409
0.7475505011781437	-0.5647555137590896	-0.6011442188869516	-0.8133370410433712	1.5195690458939428	1.0724079854164332	-1.488680959487644	1.0518864216410062	-0.5628344226905484	0.7352599526642488	-0.5380494031588148	0.05350318658414255	0.19145330708160954	0.03783006765361815	1.1665677980760694	-1.3084460634609865	-0.0882740711245614	-1.6968624045260006	-0.6250736088269839	0.09428340650460183	0.8309697248855833	0.04983182416568322	1.7163681558678754	-0.1277158192062366	0.5864335144585506	0.9846187145833466	-0.24917847621067016	1.3727141606771671	-1.3141362727538233	0.06724591552677323	0.8545759219817917	0.49768091415653504	-0.5086378695261343	-0.4322962105276021	-0.5009270803638668	-0.1638858008917244	1.2665383695866335	0.2801582982986157	-0.553141258459851	-1.3116452678764619	-1.3306349924357508	-0.8746008498416948	-1.1661044241216703	-0.3114143063887486	-0.6143238119827469	0.025834451488940022	0.22806267817113532	0.8684215411785273	-0.5321583988312165	-0.39522922522030246
-0.0068965468035002446	-0.7195082504314438	-0.8001159555911378	-1.3961555669220558	0.49284795409551146	0.5452615366345573	-2.033018316839704	0.5873926292732234	-0.8648808486826636	0.29369511825467143	-0.4146211452179649	-0.5198359813964452	-1.0246081587503832	0.8492905127196562	1.1737500814435164	-1.4343111792305743	-0.28131033058629407	-1.5628390765570732	-0.8321697949092273	0.392020679459665	0.6630728757660986	-0.7984235089969653	1.2767493150448936	-0.34750522031766096	-0.4690382057199619	0.199197076310543	-0.0018220766840242831	0.513136208629275	-1.534515162015429	-0.5370722653594112	0.6057961952970168	-0.1847198336556559	-0.7842486876373792	-0.738522699843742	-1.1673309510989232	-0.07186648047521094	0.7148648833877045	0.037400522323616535	-0.8240897100127089	-1.567076021252602	-1.0392101165565195	-0.6832499363893935	-1.280679739987559	-0.8626612300160679	-1.1929408290837427	-0.39761069974371743	0.06899377299212785	0.2781281796426256	-1.004328301086898	-0.6977514378831748
-0.3925272978009063	-0.3041808448597031	-0.6310325078005664	-1.2932566838331134	-0.4257193803856944	0.037014442721492506	-1.889669030728186	0.18904422908569354	-0.7122737084702635	-0.11664692364255794	-0.14894588283997579	-0.9077193696343975	-1.4176974078899114	1.0893359487987984	1.2004286979366485	-0.9061277442224756	-0.21943199770406063	-0.8649824243390675	-0.6759224795390433	0.6424499184970194	0.7804695149734177	-1.5155673453532383	0.8865409698989721	-0.2633726920941095	-0.9043727423339618	-0.35404791322600665	0.4658534718584864	-0.13456088392704219	-1.2689827622450902	-1.0397453483830228	0.3068632337931413	-0.6453480896623711	-0.517499903695127	-0.8109554697671131	-1.4001325609671904	0.2642813397744151	0.13941018488384768	0.2671178127054854	-0.7139466288640228	-1.2237551249588923	-0.40165042326917344	-0.28007784925550094	-0.7875631517374128	-1.0364180924958128	-1.3214365939730524	-0.8828314162965254	0.16711350121019444	0.05957640270729838	-1.0710336715715987	-0.5478195603684739
-0.14886109482612597	0.5486184822126846	-0.015844968447662346	-0.4587469354093176	-0.7258493123685124	-0.19238125216880636	-1.0227185663160188	0.1790275118735698	-0.2591439304618606	-0.295442755488252	0.10467564006088295	-0.8050991711066546	-0.7795439453935825	0.6816630910258018	1.33214475898968	-0.035134327512332364	0.18221760457899366	0.16288461726580106	-0.3594517247947128	0.7323362987127245	1.297703126288151	-1.6655903984796239	0.7069543655880781	0.2401998972238288	-0.5155844568793624	-0.3324619335140054	1.149824175792747	-0.14030066253557832	-0.6635146113778304	-1.0346128109173012	0.21460908127126535	-0.4157910486450108	0.19372485741362178	-0.5193176303770927	-0.8507993498615716	0.80730300447993	-0.11591615653501239	0.8881223569544624	-0.2720145631688975	-0.444540727536872	0.27764659106780687	0.35087539720207855	-0.027699529431141495	-0.7145647493444717	-0.8981392252827933	-1.1232237752191252	0.4529138537656375	0.3592848610992114	-0.6384853135183203	0.04226642807561887
0.5391803910163883	1.40416716285102	0.7921647342269716	0.7687447347433777	-0.2892820772511205	-0.056699165903971574	0.23324477273319424	0.5753851603694491	0.13953925281072216	-0.3121094474197167	0.15865745451359875	-0.1458603947658231	0.403889344229199	-0.11466834052657554	1.487081164337019	0.6901012336583273	0.832614025638941	1.057017924742147	-0.08578629164751395	0.5740976197535153	1.9530123808819724	-1.0209477676281558	0.7581144365916797	1.0481539029578006	0.353825843839146	0.24907586837617562	1.7311432499306627	0.4939680414243675	0.02341864993543606	-0.3769184100821495	0.4198978422542152	0.5507599559634782	0.9921904218339932	0.061374748080049724	0.3199450367965512	1.3929878159607738	0.0795522130539372	1.512163275510415	0.30286293702436895	0.3877495930332645	0.6936254817475188	1.0229140905429184	0.5931868460268837	-0.08983882530501881	-0.17200363318058473	-1.0257148215897287	0.7572979035827783	0.9421198365134189	0.13751997311446224	0.8672741254561873
1.210563751090726	1.7835043024536699	1.3561658231801685	1.8937017828166032	0.5610370767067632	0.3224798982310454	1.3759195796395003	1.0861671857625395	0.15961939796367206	-0.3393945424736437	-0.10130486833966518	0.8106452333739709	1.2963989237560376	-0.9055778643869757	1.4728767167876498	0.8785007726965036	1.5100195303035406	1.3702299945415846	0.027950373764037202	0.14344304644128564	2.2885202502772515	0.28942194153135126	0.9309612832935884	1.8578750860933364	1.0786648552504094	1.0341220003672515	1.7915891491846192	1.3432609807984737	0.5188420082811269	0.7020550783651	0.7808724933635516	1.8217244218933981	1.521869770803894	0.674054241523647	1.5412052228339779	1.7750823920942231	0.5732407815937086	1.7042311854456582	0.7387951355379426	0.8796777777084612	0.6910666156813469	1.4320313192963487	0.825507775839273	0.4623884624127657	0.45262597141459093	-0.7691735267776901	0.9109373564513528	1.3934944783692607	0.9329400399232636	1.6248694940814956
1.4561880093742359	1.4731276410250997	1.3486245175944596	2.547394560236523	1.2672622297805376	0.701218509313541	2.0145075311353953	1.320814833930501	-0.2627739427660979	-0.4255662404159738	-0.6274193239427138	1.5951324621627707	1.2883840496018535	-1.3910923054628275	1.1446822374689452	0.46317934005453437	1.9770758425304034	0.9528626314255275	-0.02794246730761059	-0.4955452937403472	1.9852588877268431	1.8109405432530248	1.066958486264674	2.334621390644619	1.1742471675903419	1.5408035666762976	1.1467089168940783	1.8315656955834871	0.6451517363668676	1.7062831129411595	1.0201831158488703	2.7374498634132522	1.6642885625249966	1.022665978579025	2.2066527166393857	1.7480938224070595	1.0395272356898164	1.2772241341909403	0.8199768897652905	0.8449824223119661	0.3364657284572007	1.3605624511465353	0.6796787462977981	0.6353292137538703	0.7106360404190305	-0.6392322101451937	0.843459681121348	1.416020445566452	1.438874794736041	2.062512069278421
1.1734568096633355	0.6782307684818571	0.7841634806353969	2.6437067893729025	1.370885131081327	0.8607454255743548	2.0565709538378685	1.0668332474045965	-0.8682532650960244	-0.41323669047544964	-1.2052466519469565	1.8026400750594502	0.41053747326300516	-1.4770587554438501	0.5368242593470257	-0.2627232160649352	2.0916809362857185	0.07466731621257078	-0.1843692443972849	-1.1894149743181552	1.1058840426518446	2.968470174946069	1.0501755691800727	2.2844698388720133	0.5945667269972686	1.4464410977878515	0.03533500241918652	1.5916323217106196	0.4006823692568773	2.157219523158038	0.9213447598260521	2.8111503063636305	1.5774110201740736	0.9518470571034646	2.0646701074541096	1.2839164365039053	1.192911209888939	0.42036125476731406	0.5066511590399985	0.39896414532692975	-0.12197910629402108	0.8571708777343593	0.3649543222914109	0.39588818538704845	0.6553887713371748	-0.7792795262578844	0.6172402292917116	1.0088999479301166	1.5253769721380572	2.0874274040243983
0.5869211116220754	-0.091605300208792	0.026392220380947407	2.3337580939210967	0.772497102037719	0.7277874454750123	1.706881344180159	0.43589638721887475	-1.227961350356632	-0.07695826564821541	-1.5493831166490855	1.3570900745217012	-0.6964350779676916	-1.2340289411344216	-0.13920029459546435	-0.8255445780203634	1.8515483331523985	-0.7134662510263768	-0.33822971448885775	-1.725540853825062	0.06620996725085353	3.3414524499541303	0.8559582973231622	1.744716504951951	-0.27314040994568994	0.769360759767729	-0.9928493149188593	0.6809905095944184	-0.030335120158556574	1.8753621227650341	0.4870120448192019	2.014904016303098	1.5206591105145262	0.5504663998682645	1.3588916504365576	0.5848694335672515	0.9609996825327642	-0.4195439417629859	-0.02566989381592457	-0.12428736094030765	-0.38275971595898545	0.25049524863678463	0.12504556052002544	0.007021283127503775	0.5977730132707674	-1.0587554026201587	0.3757118764718882	0.42427632644169666	1.2829657311892666	1.7783323796748502
0.04948489971024765	-0.33871676860613037	-0.43989985645111157	1.8325775562107558	-0.23525068471287017	0.3997705695096869	1.3035851923908057	-0.22073374275307053	-1.0131638531482063	0.6392781459625111	-1.4487544090492164	0.579749473434261	-1.22876972924967	-0.7823056186078441	-0.6317938783342767	-0.8548023896048276	1.3609805342571584	-0.9053824973897798	-0.39007951517480705	-1.893885309184574	-0.6432719541369065	2.8608925554221836	0.535895381536325	0.9479143680720411	-0.8881310328187279	-0.1586868650924206	-1.4236741856096495	-0.4795166792148081	-0.35740605773181183	1.0817867509971373	-0.05412363571539336	0.7705934810907629	1.61475367031839	0.1081296748268192	0.6336619330043288	-0.006123569901627839	0.5054435851117274	-0.8160064477713485	-0.4649029471266705	-0.3755659661838606	-0.2423971791862997	-0.03757354544681191	0.08975699770596188	-0.14660430837930966	0.8562699984349196	-1.163469902493933	0.24462661435594202	-0.0372317663561496	0.9273592021628776	1.303471742423761
-0.21258380864276288	0.10539583107305218	-0.3180081416702178	1.2658932977203043	-1.1698412468152397	0.06564760305517867	1.1061816298043707	-0.5629871405594291	-0.20220397165958856	1.4931463288125266	-0.8773725077601089	-0.00684416461952802	-0.7717977564020981	-0.21400029988622826	-0.8172506058181466	-0.2980119735044636	0.7577603775120513	-0.34852912101815836	-0.27365766613492254	-1.569363916211849	-0.7834816629676533	1.819780001968572	0.16243849997506146	0.19129719470963985	-0.9085986443396717	-0.9066222386567854	-1.1134141795954202	-1.3912323386056937	-0.329341259518297	0.2525087200710207	-0.40102483212476425	-0.333325039170602	1.7301152651274683	-0.057404339851501236	0.3513557451881524	-0.20410844112067444	0.08470695080250176	-0.6137583214536098	-0.5307774900199005	-0.1895226892286105	0.3031324090136706	0.23120695114093132	0.23135882018580806	0.184104982458893	1.501254692326083	-0.8382830151042414	0.25356387272693787	-0.22666201236055666	0.6438965626055416	0.8076689634805815
-0.22646672925420994	0.9650463576167574	0.31536371102171057	0.6424279640261714	-1.6581896525847588	-0.125282554358888	1.1593502190066631	-0.49923429969559624	0.9042533425303613	2.049031132872862	-0.009434033299792281	-0.026389293183824644	0.4182980169116812	0.3991226155363445	-0.7724326018785932	0.5563808088483773	0.15256202552284173	0.663145124270431	0.014932054120951662	-0.7879328031831676	-0.5088057330665114	0.6925947502644085	-0.22170909360692678	-0.30963517462589896	-0.38797313064234495	-1.2071196780987214	-0.37284137943250784	-1.7854383667566371	0.12096674660440669	-0.1813620526078752	-0.3918133145183718	-0.8981207487975645	1.5898570424095122	0.19749700113091745	0.5895917387657474	0.029715256940393255	-0.1401759770852058	0.0002599956214281362	-0.14520649502967942	0.3341424427888464	1.051987093123017	0.9297809160982363	0.4274141347486193	0.9355924414209283	2.2732974948197433	-0.0961596783506496	0.32518357169617373	-0.20569692365266698	0.4785918501978427	0.34284971205254466
-0.19733434432262234	1.6795224244466718	1.064901243113956	-0.05762767058087956	-1.6397681840164129	-0.16367024193918037	1.2952098957055518	-0.24411630691932248	1.8547759837740654	1.9548818210248853	0.8622483361011235	0.482683730508239	1.585075600790596	0.9545217986244711	-0.7018091020518944	1.2479828996968199	-0.39038061744955577	1.5699625092332532	0.3936391656177049	0.22334685211382177	-0.23279110662940963	-0.13068405220792392	-0.6156782131924403	-0.5079694277249097	0.29254091853619957	-1.1024929955391496	0.2562571712950901	-1.7447796175683952	0.8140729949542385	-0.09441320193183124	-0.12757004864693716	-0.909180614259741	1.0008168328572244	0.7335179395192133	1.0172764365203013	0.44019352323399147	-0.2194988586472962	0.6295620560767077	0.4972060930787682	0.9015219761238432	1.6838589324995572	1.6124459924746049	0.5589583934767917	1.7430021715589787	2.7274706412993903	0.7644848716423316	0.3297942196560807	-0.14968794850884776	0.3383857537761156	-0.121748554943913
-0.308792446228999	1.7340743920651027	1.4657638626343035	-0.7787659255271101	-1.3508072913461833	-0.18411318670983579	1.2529080862040496	-0.15992138047330703	2.2828593054508213	1.1879906168650611	1.4528376427277032	1.0701549584461716	1.967471891430506	1.3060019207439328	-0.7796600422383578	1.394312976214792	-0.8391203766222175	1.880588202847676	0.7004953578081551	1.097701154904535	-0.32449886554033264	-0.5402619864129677	-1.031976945991517	-0.5187349870986583	0.6864774656207157	-0.88318372544049	0.3683204947326968	-1.5684503598591681	1.3935152718511077	0.2767597778023587	0.08147865704263887	-0.6624330234611422	0.026333832751316236	1.186438514117981	1.1476650211283013	0.6200449070292555	-0.3690745231212266	0.9010042849861561	1.013376592991133	1.1926485854988242	1.8986505648969771	1.774588700720287	0.5668444953507382	2.1315166270472945	2.5018660186345887	1.3469054323164407	0.16197144549928721	-0.1934005016935263	0.08371801804385973	-0.6307553965008923
-0.5598080532583415	0.9584539242151459	1.2605681979451744	-1.3712868360950037	-1.1152672101905208	-0.3647329311275788	0.838811942410877	-0.49439236488199273	2.062787188155622	0.08478924057204114	1.5933102521419187	1.1636863383411602	1.2838779447721607	1.327563168789752	-1.0272373679184132	0.8793995813426728	-1.173352856280191	1.4469374365172425	0.7518694478106399	1.4656952619807073	-0.8544528419960806	-0.7180176732069184	-1.4534489400781432	-0.5340722737590565	0.5580463956371129	-0.8625946997255718	-0.053307765018629966	-1.496172261622732	1.5074990530726493	0.5105218799009283	-0.07946811423137397	-0.5081046652077271	-1.034805755862708	1.1697736274422932	0.6811143215658254	0.26669882560225067	-0.7966460177355552	0.6523383876855164	1.0386334964551023	1.0276276630722456	1.5453338767139975	1.1669520590790736	0.44409571257841857	1.776699811442203	1.5361664071052124	1.4113304177466566	-0.2080398613874171	-0.3407184933780491	-0.35912354646299394	-1.1720853505046704
-0.7583441196663127	-0.3796092081323422	0.5351720915997997	-1.6744641835662233	-1.0955452014301719	-0.7808387368977301	0.044397746283564465	-1.1948890819977318	1.3183048965436537	-0.8687516396388284	1.2819264730503406	0.46241569495377777	-0.10567573972925844	1.0106532487448858	-1.309516695284312	-0.10546179014467677	-1.3759686782438636	0.5193521993260517	0.4436326988901578	1.131847174970674	-1.5586114781203058	-0.9634722300396894	-1.808664678365594	-0.7075481854659926	0.003606418345589208	-1.1393576725772856	-0.6612712781671541	-1.5045798918073856	1.0122536815331202	0.2872521709709774	-0.7024034706330596	-0.611071171900685	-1.8414444900110165	0.5126832653037723	-0.2941786319132947	-0.6039920038601939	-1.5210578868923792	-0.016229021160052915	0.4466215592158009	0.44882121453019935	0.6886479778117758	-0.03394865287251515	0.20338543609601445	0.6916304030248662	0.11436664009884732	1.0195956075657424	-0.7268506416090091	-0.48860972760029087	-0.9373020235236895	-1.6547491757141624
-0.668162141129956	-1.7239411522194947	-0.3515867117748447	-1.6272701766221342	-1.1775386870003368	-1.3081840910391993	-0.9289361091635637	-1.9218912466271194	0.32115742622237664	-1.332446800125324	0.6765815189540673	-0.8284418859086307	-1.4410168613367635	0.506769288803285	-1.440640218793108	-1.1635788626566983	-1.4346040602747288	-0.4275283670955073	-0.1573799646237125	0.20365558777306464	-2.0245548006716607	-1.4492921727021162	-1.9846723101467545	-1.0620348683072358	-0.6346082639690785	-1.5089109984876636	-1.0042437360832517	-1.331064209981882	0.08003943322110284	-0.4021725109395173	-1.5544808100561973	-0.8882869320065694	-2.2180692356064533	-0.6040988112182626	-1.360660482268347	-1.6282951066731903	-2.3113850969401786	-0.8213198740820891	-0.5468580160992877	-0.30709422905396144	-0.4105748239242432	-1.3070664695918395	-0.12855803576893896	-0.7540861708517123	-1.2740987313087508	0.4783988667622634	-1.2809725027261203	-0.5205869898197272	-1.4883765733770966	-1.9466345616833711
-0.19381657189483312	-2.5172378879972594	-0.9787398146741297	-1.3091043385595227	-1.0676288667078848	-1.651878716859968	-1.7440222025739829	-2.2496986326013264	-0.6311175995476055	-1.2837692040101552	0.041894059705072935	-2.086747604840151	-2.025724420105116	0.06182870411661954	-1.3095310951410575	-1.866870024230001	-1.3408573642227934	-0.9672154289445818	-0.801436251333455	-0.9120930024208699	-1.9537369609689148	-2.0682916740451955	-1.8733789903951268	-1.462844790994589	-0.9858059156589698	-1.5906041806988767	-0.8211037541786314	-0.7073778237132728	-0.8633310807699582	-1.2542389646764789	-2.176255194805289	-1.1338993946049118	-2.2165760344335745	-1.7021532360370848	-2.026680862773526	-2.2796593633662146	-2.794502394969287	-1.4362333154210054	-1.4684806386490636	-0.9192492090373755	-1.391794377815213	-2.0687776034062333	-0.4811459102842049	-1.989203810625313	-2.15838354514815	0.1355703104624041	-1.7277231308365115	-0.3835702498536494	-1.8117609712606433	-1.9437412153275393
0.5314410489075783	-2.4584867819808145	-1.0792457767056605	-0.8751379551476233	-0.5304942276311716	-1.5049606130106419	-2.068995133057542	-1.9234804345932093	-1.2946355553381141	-0.9613390276003135	-0.3374358582242492	-2.6382974840904128	-1.6109235316455328	-0.12490617106101966	-0.9353746807103855	-1.9215728129199279	-1.0844495341815563	-0.9226012673646735	-1.1589737949329528	-1.6723251549433782	-1.3227569598341495	-2.4780618517225625	-1.430268333847336	-1.6724914413658856	-0.8581911957329554	-1.0936398492026203	-0.1685152693506597	0.3750606175705327	-1.3527890128279303	-1.8448648295139047	-2.1340220320203764	-1.2029984601876331	-1.9985324854036042	-2.234664142994026	-1.9998666666681275	-2.164429641722839	-2.668754936711221	-1.6183532513030698	-1.8276451469472783	-1.1205118486075576	-1.9306977024374146	-1.9836677072274826	-0.720192364638481	-2.4942506837259746	-2.2753862721316613	0.17663387727331842	-1.9260812300070909	-0.09773919480841543	-1.751611604314418	-1.6269704335888004
1.2126116619593514	-1.6067664494849172	-0.6486384843444126	-0.4433693288554279	0.40187196785025375	-0.7542519898036264	-1.7295600460282508	-1.0147611486039234	-1.5152733121478088	-0.651150544678384	-0.2655687401582816	-2.1663001933789365	-0.4811020630051018	-0.01919322407511103	-0.42972440943869455	-1.2736808397890746	-0.6557160576821862	-0.40068376528549254	-1.000495326689015	-1.6559376730010789	-0.3620482799547029	-2.3220326547612946	-0.7179025870748504	-1.4703507043335367	-0.32415801208440614	-0.04772172178590068	0.6743192678416953	1.5757427818475958	-1.1383381421354386	-1.8822116120748693	-1.2845322235128585	-1.1004521474688962	-1.65693997306982	-1.8765034886539183	-1.3163553346858619	-1.2538876574637203	-1.891593354524853	-1.2882473193387174	-1.3854132597998265	-0.8102603774409868	-1.8636363920098689	-1.1249131702306554	-0.6915225221701788	-2.0386523756445682	-1.65270383679956	0.5491628270651161	-1.775723137097522	0.2817129599829669	-1.259266384386988	-1.076761119746817
1.5609951144751446	-0.3120527080998734	0.0850421259832266	-0.033516490921407016	1.4009222360843274	0.3948486253228231	-0.8091810260611814	0.11017060890289615	-1.2559166923303218	-0.4942309371733925	0.2626106001585733	-0.9053634746322768	0.7657596248450862	0.23877992557804795	0.08338702561208018	-0.1330803389208971	-0.07072761550936188	0.3158062840639062	-0.3504485247857993	-0.7848163076175874	0.5947236007280786	-1.4868940623540692	0.0891649532656054	-0.7869675891038224	0.3433260121978648	1.1610739312670386	1.4132246706469047	2.3743323000093497	-0.3339460938269501	-1.3620141365538139	0.10321235767462263	-0.9207389772295645	-1.1450911078784993	-0.718661524899609	-0.2807554533068758	0.08383912614246727	-0.724617258817309	-0.5566250502091475	-0.3000882689642375	-0.10375480271409344	-1.2523014916886268	0.09229795097970751	-0.32738531316063074	-0.7969555423924595	-0.5812118116402344	1.0382780006460233	-1.267406234322501	0.6948950894502398	-0.4232216521868987	-0.44404926029629693
1.4460821651540954	0.9568888658964714	0.785166791982651	0.3866911487339007	2.02047354079385	1.4710452350261785	0.35349016280036877	0.9790134792766414	-0.6278171213221662	-0.45404136542566187	1.0201135575118647	0.49757943535683086	1.5686552001403222	0.4389843130545183	0.5172245086370003	1.089401582846502	0.5883576254504407	0.9213028497889925	0.49143371306037814	0.6206088119732239	1.2673706341512327	-0.22478872277202214	0.7493191193678579	0.21620730013591616	0.826611266340864	1.986953040323177	1.8877417996632397	2.392124862039029	0.6318243993263808	-0.5454246220918594	1.448351223275241	-0.7185559493426449	-0.3826252896110321	0.7461748655330243	0.7070859229081432	1.268453335349942	0.3919134841052507	0.3005529940813845	0.9391320196409367	0.7020156833217339	-0.36006207327094625	1.1426357367402662	0.2566779816665632	0.710637985035978	0.4899603512437794	1.4141601631998106	-0.5228438798328513	1.067970557750511	0.5375252242344146	0.1026150172332269
0.938150661838232	1.7915235244342524	1.1509333371035404	0.7887891805242274	1.969677870667735	1.9627524588984782	1.2841165994795545	1.2460500469030669	0.10781118154088763	-0.4359872763805909	1.6173144914018598	1.3583030764895183	1.6663017393543096	0.4403075723092867	0.8138315520912812	1.9264089789036627	1.1522090181592919	1.1953597225123032	1.0957429087448065	1.9937272870078266	1.503377647657835	0.9504028396863655	1.041090269424691	1.1776713299654538	0.9196978838199447	2.039255493499117	2.0698130799021013	1.6435667081515013	1.243219424144669	0.2024820307731318	2.137561660497316	-0.44546696330139873	0.5547344033043624	1.8511496858753729	1.319395157351548	1.8002212891912768	1.0600291308969174	0.9262109594731469	1.7601081346030165	1.2426580506592007	0.45551189346285503	1.6419163370576546	0.7685551684147092	1.8364682030690143	1.1023464793741273	1.5441246250971798	0.21627725214889745	1.288564600385474	1.3239456499974234	0.42975942812718937
0.23315911911987688	1.965543690102199	1.025800782658067	1.0127583897796206	1.300593747422625	1.5996498554894059	1.5699221493040245	0.8468370341453009	0.6151620835380046	-0.4253703223690648	1.6813499863251884	1.3270839068389135	1.151626085410887	0.24344005495190638	0.9120449735063878	2.0463052901946015	1.4007648751015918	1.040434281711325	1.1426764942781236	2.8036211675702627	1.2715046952519182	1.5389101690706883	0.862736936144357	1.683047484947038	0.6115263773494493	1.3189332933255389	1.9625772130154273	0.5392120585494664	1.1757295834725323	0.5994732604328067	1.8394847213161116	-0.020655913867925008	1.3462111424247685	2.0831225587775926	1.388009651258402	1.4979156507847342	1.1128794901556596	1.0209801947187949	1.801610218190819	1.2451603491904015	0.8927040423404058	1.4857739866927213	0.8828625354597451	2.094181466030186	0.9524185695908918	1.4138475815358293	0.6747012194966048	1.2187267121840604	1.6537321592786292	0.475905741665862
-0.47012802663037306	1.483352087306178	0.44455503724675527	0.8241218236131806	0.3863810105922457	0.5232131200754939	1.048853901023417	0.010026658770136924	0.6352000998499692	-0.5075234046991663	1.065832257957514	0.537637411019494	0.34434776495356223	-0.04351142723878877	0.7494947866309227	1.418199400624981	1.1621985098716565	0.4791182018400761	0.6110369532685477	2.808169239930658	0.6369581546039049	1.3350450092295154	0.29796050740427166	1.4670682885940243	0.07052989316293702	0.2247572859685627	1.5291409322473233	-0.36593026945812734	0.46515152213671085	0.552807710742181	0.6864497512527098	0.5266601194569659	1.5567666428208937	1.3387753221855592	0.9148473292166623	0.5617960825278342	0.6710286959840064	0.49253501111166254	1.0892892067059194	0.6639119116192276	0.8326898666086255	0.8310105720156312	0.44725766842015485	1.3873874894621143	0.028622633622901954	1.0797304380577373	0.6797943582745394	0.7679532564981257	1.381989297643874	0.2668740909169432
-1.053105104436227	0.5635040970661042	-0.38617420047313794	0.08398123562816363	-0.2962704915702663	-0.7672592777370991	-0.10471385827548935	-0.8611245026443094	0.13647904419693777	-0.7517691308799401	-0.03685866722950631	-0.529429729016443	-0.4007160610115293	-0.30158536217524895	0.31766790141148005	0.35473896536974053	0.42742971313978945	-0.3560111287296897	-0.2061577105805266	2.1364596395242472	-0.237099201837702	0.5363756348737926	-0.3950226355834537	0.5645643911955943	-0.4483919023645554	-0.6773623451789844	0.7361277807366691	-0.7072652007977284	-0.5293027448879918	0.15218890001565166	-0.7773943701858873	0.9855865094329561	0.9284193886537127	-0.028579906309148046	0.048216638820273355	-0.5535011698827664	0.049859008935421896	-0.46522257777254655	-0.0019201797056404306	-0.28011315491430056	0.3818663520241503	-0.031152286283873478	-0.3899993350796239	0.06081861866741021	-1.3436444553450437	0.6132723612377304	0.2718088694444603	-0.015565578286951931	0.5912120363766034	-0.09207754398911833
-1.4791571719157848	-0.43543732836731214	-1.1691382137926698	-1.0856240754414084	-0.4405155493542218	-1.6746345573041175	-1.4500608216818287	-1.3702429737294926	-0.6434779623890694	-1.0743606931985725	-1.1738902627198091	-1.350764311695089	-0.8386464708833616	-0.47273181174797385	-0.27418524478931305	-0.6226633396501241	-0.59689344969319	-1.2418616992413474	-0.8761882354962919	1.164665375360243	-1.0827629908980632	-0.38517615707360914	-0.8829645924710431	-0.681613226350582	-0.7254458802590231	-0.9772508656548722	-0.32722832397856844	-0.5024760136619568	-1.340688285562292	-0.4104196852501944	-1.8598708501119476	1.0604745250610632	-0.3771492792764131	-1.396451513760241	-0.9495828333094228	-1.3711048413163953	-0.41362709699561534	-1.4325934962160904	-0.9700178027126228	-1.1940548640736781	-0.19512277880722512	-0.8182901258083206	-1.238676195880194	-1.2662626670661639	-2.605176695861934	0.07822833874142697	-0.29262442070495387	-0.9148502180360677	-0.4122925063705499	-0.4476389921894753
-1.7403314251988666	-1.1407519747239954	-1.6390805370481982	-2.2788046410389984	-0.06699856180878185	-1.8220784602332223	-2.4789528308392184	-1.2908108563781893	-1.320206724537848	-1.226850438878055	-1.8800926197375845	-1.6294619249487705	-0.8902868410379868	-0.5550502680514381	-0.7980676683489555	-1.0533354943857896	-1.5508241483034593	-1.9208136149004402	-1.0839233233397858	0.2773792535263716	-1.5763589704252123	-0.9653449073787321	-0.9091504339579238	-1.7740584557804058	-0.6715786692840117	-0.6339088450693051	-1.383283100837624	-0.07982612150679763	-1.654833247847615	-0.9273994249484593	-2.0615856569637163	0.5939396800473042	-1.7882790636787191	-2.191480405352714	-1.7571398803859752	-1.6032919625640474	-0.5121680036802705	-1.9609140530490192	-1.4577877733121238	-1.70651508200123	-0.620013774728422	-1.346482634072444	-1.6942127340871873	-2.011584979796758	-3.2056734643304137	-0.4652693952131042	-0.6678766527689638	-1.6235656718894913	-1.2201714409681161	-0.6491818060441948
-1.8100903869940992	-1.3169375782026336	-1.6807548170228759	-2.976293872103775	0.5249234442228414	-1.2406573868737825	-2.8444333951344407	-0.64794657980758	-1.587600312642948	-0.9540939000476782	-1.9519007893534899	-1.3813679615021093	-0.6283427430883952	-0.54743116540571	-1.0015394067446353	-0.7984531763820394	-2.0828775583827497	-2.200769210087616	-0.8078928861424529	-0.32886482717827203	-1.4695829940657401	-1.0020580223054416	-0.4220691544445908	-2.2998662340424283	-0.35738750798179464	0.04680504236635071	-2.0537935184634364	0.1901137004257568	-1.459318401263501	-1.228480927390177	-1.3162625061218538	-0.24989651528847184	-2.6183798640514766	-2.164665240428094	-2.093114497175166	-1.2466865452244695	-0.22555164374543168	-1.8085401346499315	-1.4161678976612115	-1.6578512740585387	-0.7460525103462756	-1.5502922903902525	-1.5896708581486305	-1.9245731892788795	-2.882863633968821	-0.9596448465309304	-0.614340870309061	-1.901156323358054	-1.515176425096356	-0.6049465515051456
-1.6452126623450967	-0.9823183463243392	-1.3801925499523882	-2.823887097530059	0.9676445210591196	-0.3168721133516545	-2.5017883671524914	0.3081381734025099	-1.3991093329563342	-0.21343554263931025	-1.5641962786725305	-0.8299058394516677	-0.2279614898892527	-0.41812922435720934	-0.7510665058072186	-0.1267828293213304	-2.023824927828511	-2.0558102639193523	-0.30403321747197737	-0.6842239064973586	-0.7441308421744713	-0.6265981728239973	0.3931622055510825	-2.1244528267741303	0.03679354685103413	0.6403721584732577	-2.0730265955716662	0.15912817620673775	-1.0003303602171365	-1.203784553826479	-0.005812924339883962	-1.0071261315894315	-2.4667938506714266	-1.478155174176362	-1.8413419437446972	-0.5374765813429606	0.3218220968944847	-1.0738601701615393	-1.0737206319718644	-1.1743052962696108	-0.6214717139394648	-1.4583679804112082	-1.0961801881229833	-1.198024162442874	-1.819223862038199	-1.364754040866371	-0.14177313135125194	-1.702280531138602	-1.2313069209228111	-0.3211778515480195
-1.230207318669869	-0.41800137365380263	-0.9676472916212916	-1.8464316218883448	1.0540115442674505	0.4589604102407325	-1.692721015348774	1.2235588587383446	-0.973827073077457	0.7263455494156809	-1.136831948176542	-0.22071773748574605	0.10271023853981348	-0.14561095604419252	-0.1259374477899776	0.45093778859034706	-1.4662870783743822	-1.652985565979994	0.08515095086293056	-0.9269267816988549	0.32566771381414217	-0.16226119895766855	1.2067558517523718	-1.4325450272296916	0.3252750994808236	0.8766519630548958	-1.4760399926445413	-0.022987243917705496	-0.5907548734909158	-0.8202675092166497	1.2535267236556678	-1.1677588200256683	-1.4543340091053285	-0.5690798920424547	-1.1318011018431027	0.18922683305443252	0.9527977255133981	-0.13303919693985924	-0.748294488248367	-0.5756519908538623	-0.43371226457960277	-1.1570457123413422	-0.5942791779715523	-0.3274914218689655	-0.5605318013802915	-1.668712552203317	0.4962183048810149	-1.1864367988925857	-0.58086819477682	0.09648659206780776
-0.6197780896197587	-0.03533693407359605	-0.6716737556199912	-0.45427636629697693	0.840819321413086	0.7794715919361747	-0.7924537581952782	1.8055438413346347	-0.6168525034090404	1.411959352657124	-1.0274171814968174	0.3085290817218221	0.2080511308482876	0.19936866190194164	0.6130754745051733	0.5133230532906579	-0.6975740705932496	-1.2613723225082063	0.1616093807195826	-1.1364143112732743	1.2820368382338927	0.11755096939563352	1.7139405333784123	-0.5993204698497239	0.4216362315082814	0.778115636120412	-0.6050666890196571	-0.06068456643225295	-0.4039949256411206	-0.13959986554716763	1.9339689783819007	-0.5102203298547364	-0.12848440348682863	0.11718025190007353	-0.3020685586248646	0.6587658935905338	1.5154647632832554	0.5875054733107224	-0.6304095108939888	-0.17019375215340002	-0.36874478714736636	-0.7569367615836625	-0.40114351676872334	0.20124603373833255	0.2836777194916747	-1.8675237122782262	0.9602937120187869	-0.5976377995690114	0.07659884350978864	0.4845117417616859
0.06217202228028257	-0.14989463052313345	-0.5700616110319057	0.771065026141342	0.5753787264450245	0.6641857312979982	-0.11375356415499698	1.955035004956054	-0.48292430450253454	1.4916450201853844	-1.2595493140934741	0.7385976061254745	0.06550444024369877	0.42130746186062146	1.1698099793500305	0.015272729244486962	-0.027317463970331888	-1.0813734739198317	-0.014598739330042207	-1.2515740340061838	1.7279558035388574	0.16084279303654064	1.7864887089647083	0.024323498280120634	0.3843037203924239	0.5863268819128183	0.09744211492608074	0.23509503091713843	-0.3878481816426885	0.6810873385040006	1.8510084491708805	0.7155574282779638	0.8957474204850951	0.3640605201132019	0.27134275878242686	0.7648788929885302	1.9131137510862768	0.8609596839064092	-0.6759145147243238	-0.06776256660797837	-0.47550307443174467	-0.36149400606915416	-0.546798040439614	0.2061214560594939	0.3910812969110167	-1.9188377706007755	1.0365571477205702	-0.10201454513032089	0.44723031344580333	0.689051992484681
0.6712265311527381	-0.7833916453895706	-0.5413270277403308	1.3833302878423281	0.5100900518709043	0.38534965848528274	0.22303485502166373	1.7979749805873613	-0.4622691864193822	0.9598470688400469	-1.4875785430958564	1.0937155347723209	-0.18551799027417648	0.28637280697777756	1.378054792905326	-0.6694022089027672	0.3788888753246602	-1.1041575690768455	-0.20022008336512942	-1.1331221467899482	1.5579431870856135	0.1279337793203876	1.5177564234810426	0.2823817686730136	0.37302137794208823	0.5486403003135873	0.3747927615118122	0.7877663584941432	-0.3444358384551449	1.4289337037608145	1.2165059168597012	1.9014631293869855	1.3075768436331738	0.26035468364154585	0.38630746270291527	0.5887715121789604	2.0943399122718644	0.7694652737450193	-0.6667117832820131	-0.133699025682916	-0.6263437646286872	-0.037450753961198	-0.7620461592442942	-0.10023181409393532	-0.08920205135529999	-1.7168250694994152	0.7618936404009619	0.2954049517980419	0.46395578164101053	0.6282555990689018
1.1045633479674184	-1.6207217963695197	-0.36270843723775453	1.284710208006884	0.7338274021492318	0.24710109818750295	0.2947273890247759	1.5917537538806803	-0.28152855280728895	0.17578400747857093	-1.241949940260259	1.367111907310577	-0.30698145249942227	-0.30010455578712575	1.2744357246699158	-0.9954225600786281	0.5543430374086062	-1.10896835121032	-0.16929982596455567	-0.7136931879030268	1.0145514674695404	0.2255241533213866	1.1379221109129338	0.24788009450068296	0.5382983024546748	0.7274080008763327	0.3131226597502879	1.3027956185615137	-0.10752115581025952	1.9120741588156982	0.4746242037226663	2.434773583143097	1.2311617921136662	0.08983663863964798	0.1361867723475937	0.33194150313022575	2.0350152128053405	0.603973426869087	-0.3870383375544195	-0.1133505216276152	-0.604811336562231	0.20182775159660252	-0.6892096102887832	-0.27960303897387956	-0.6437829389346508	-1.1381864914183757	0.3808753895004579	0.6951171466956556	0.2936433430358116	0.3206956765360529
1.3335190090515936	-2.167864199746723	0.10316546336237745	0.7262416954839508	1.1239796686768797	0.3789056857405608	0.2747107805273034	1.5531143464959585	0.2511539794475434	-0.3681453595507575	-0.29637677120740374	1.509168264202207	-0.10523237723073185	-1.1497167668592692	1.0347080771784232	-0.6284582325002699	0.6483339092698144	-0.8180634362482366	0.1102063368729122	-0.10924651409885161	0.5197275176263397	0.5181975621474217	0.8579626769232388	0.12137289184816155	0.910371598089554	0.9655790905707431	0.2465511428189975	1.4774122839877926	0.31435906603986985	2.034521932289524	0.029339253025769847	2.0642389646998116	1.04444578882343	0.12010285033835658	-0.15344449596338794	0.19942173925595	1.7362623424616423	0.6304379552076681	0.20814884530872607	0.1612890978118764	-0.26682519128604104	0.3861012622949178	-0.16323551190622768	0.015260098302047541	-0.7316539531383232	-0.1561478641951525	0.16697201915935614	1.1600552117995213	0.19132462624616112	-0.1299895945045928
1.3892703166422442	-2.0314988224331585	0.7666410897010335	0.11544715922873369	1.4349121876879432	0.6781720149427207	0.30399808571501846	1.708430386583396	1.0455935379740728	-0.3666505551362602	1.1040095140933093	1.473798494969206	0.42657513700825744	-1.8148848790269343	0.8294512662386238	0.298202262294052	0.7763107322691991	-0.11296722678292466	0.45114764050019346	0.40705391575469374	0.3891013837136673	0.8612792669420153	0.7447334956654743	0.07871877719015818	1.3595966167045666	1.0213646948692434	0.47404417577810765	1.2103649754624515	0.7307686272361837	1.8215318362760677	0.028263682677486992	1.0362536480072155	1.04438710737635	0.428748967245905	-0.14376800656998945	0.28961936127074367	1.237120428935958	0.890753375682334	0.9433065745013359	0.6304224732195687	0.33323881705090824	0.5519432890445906	0.6432277075586997	0.788645217648781	-0.13371498538137813	1.053367047448478	0.23433969679334363	1.608622513670599	0.3068918792011887	-0.5816415759599125
1.320950167068351	-1.155053326380385	1.3314911069896653	-0.23183296197751127	1.4515800111930588	0.9206299140981148	0.4137816747318017	1.865259625542111	1.7391559046429717	0.11799093310144013	2.333125312416281	1.269246101459632	1.0698761463874447	-1.812239897373375	0.7104757354418574	1.2398845462298849	0.918804228284612	0.8409313802958299	0.5879419617904262	0.5632913395502295	0.6264308217994939	1.0041480994634493	0.7048276877726168	0.17282092879118335	1.6581593344744336	0.76151309489429	0.9993978515913133	0.6585705371042531	0.9010257991415189	1.3792781160975254	0.3229794227945523	-0.08470755730365047	1.220363242935771	0.8690659584938598	0.2843923379936184	0.5449650736353326	0.6219497000429907	1.1792959742339169	1.518253308000249	1.03405025401395	0.9441002327516982	0.7032970805179523	1.3196235399257406	1.6845379950404156	0.9134226170942628	2.11532935521983	0.47118732081537756	1.8410199218145957	0.5805831049473377	-0.9061372492494174
1.1629715979750146	0.13716210369797002	1.4845741264550627	-0.2398385563225781	1.106795727493158	0.9383319662153186	0.5340362382425589	1.734971399131215	1.9282996399263501	0.7387533917341157	2.755455374822975	0.9639331317067923	1.4937753988550864	-0.9280035610735019	0.6077757558354459	1.5855240319110142	0.9445331492762266	1.6617940497773545	0.3774519254011928	0.2717641670592942	0.9427718479897927	0.785033880498079	0.5785642046161178	0.34185424274140536	1.6082292857300275	0.26621499004100196	1.4974661445118975	0.10915517814851686	0.7093377782179663	0.8219912794378011	0.610961290236729	-0.780540921374686	1.3009401978696657	1.1823990682322578	0.9443678499719791	0.7905388450317306	0.005819575780249512	1.2074612832312612	1.6818665099896808	1.0922050734380913	1.2580185673687971	0.7998181528308722	1.4926178886219128	2.215962604246112	1.883447299948649	2.6121294271237954	0.6377698611407615	1.688295752496061	0.7978166674588864	-1.0260384783221828
0.9342432393526214	1.3194190925446472	1.1317405729980734	-0.04904301018813828	0.49857380645968524	0.7287803458459304	0.5648167757786492	1.1369792120598392	1.4621422265055048	1.135845602959271	2.138262610896592	0.6443327263672344	1.4620595772030676	0.5955452211817922	0.4255266885137339	1.0630846910204583	0.7372001738663948	1.9795609790948465	-0.08747725703853876	-0.2958860428263896	0.9841213074672563	0.27035208157232005	0.2709469960479821	0.4952472714525144	1.1573609970539385	-0.22891938215220503	1.5445736030704451	-0.22680773816082328	0.25869668428932757	0.22503924146100562	0.6523878598065429	-0.8769614089153721	1.020934122642818	1.1734165480106626	1.4679261438511788	0.842552779814179	-0.4993101526439343	0.8325237491932287	1.3707141830638634	0.7113493057261343	1.1060026514729746	0.7859545465070339	1.079373012196947	2.085185517966289	2.30721581537575	2.3225480164478314	0.5543865754857653	1.1686341532983577	0.7582889155279506	-0.9272045802175467
0.6605644189630594	1.956895715718435	0.5051660000031396	0.13307289967334526	-0.18471625603981912	0.42470147768660843	0.45415183122260344	0.1517429652208901	0.580029616875726	1.1855832610707542	0.8228327748234887	0.36515188645174357	0.9971370682446866	2.1378631851498384	0.14830125629778057	-0.07289499206221829	0.3247293963441494	1.6758995491195083	-0.5335105542973733	-0.8014839126827866	0.5998965305753046	-0.26823376113144615	-0.17425630119449922	0.5981761218036857	0.42961497495045725	-0.5047106542650396	0.949428015517859	-0.34245952353455317	-0.18344950921671863	-0.36106752646722207	0.41707448857801044	-0.5816938983034006	0.38520824409643395	0.8333569790568346	1.5564261048702719	0.6261595464683554	-0.8179624957514499	0.1822253772852071	0.7308017539648605	0.06893374372142666	0.5790642127418478	0.6408369747881623	0.33886072183416166	1.377310022081891	2.061895584501993	1.388612504253814	0.241679559099705	0.5187179589869702	0.4324085866311331	-0.6523836995593641
0.3903901172741689	1.9279247529437207	0.042783444693946356	0.1874775528842601	-0.7700553863687054	0.16597539936874917	0.2339389350107311	-0.8878209959499854	-0.22002614988754113	1.0409253100792781	-0.47088991448977363	0.13518435747889773	0.37833547984986426	3.019784614219518	-0.13352425002157292	-1.204298243651973	-0.09556497785901803	0.970176503736489	-0.6901115236981409	-0.944483065883799	-0.04396167832281313	-0.5282477490405617	-0.6051644926025651	0.6884366885325519	-0.34368644240893953	-0.5128213975108729	-0.06437539562410899	-0.3988512708646485	-0.35196032343700817	-0.8570321263572988	0.0736068539944161	-0.26373574272929656	-0.28754510492440294	0.3386121372338614	1.1835388310503667	0.22973391160153997	-0.9253572498289839	-0.41596692207089125	0.020910067901133107	-0.4877570661431577	-0.012592336694617432	0.40813537091594965	-0.3108354229269823	0.49761319708271545	1.4114049416017977	0.27660155713503287	-0.08844840703490124	0.05772497582154314	-0.010552811992609584	-0.2851646048684525
0.18105420551761928	1.4419806597726226	0.09964312441249974	0.1428746777913799	-1.1699471347356927	-0.013998136487273112	-0.0001342333578921569	-1.5749315950666272	-0.5009947471371312	0.947663889755031	-1.0840171556204552	-0.054149467557559616	-0.03887897386184205	2.8765045624203363	-0.2979757155264578	-1.7533396809271415	-0.2671576625097693	0.2867827980931463	-0.4694452755225256	-0.6438346703302785	-0.5871340024162304	-0.3820442260387449	-0.8676648349348016	0.8203974218132556	-0.9447814013547796	-0.39931943386530033	-0.9729807731609763	-0.5678330326765045	-0.15140135366176088	-1.1248518003286296	-0.15678442410703325	-0.15611689218849853	-0.5824610897138263	-0.06512552531806393	0.6070660294698704	-0.1446754238529327	-0.8405269881089211	-0.6504040372292649	-0.5309564562460158	-0.6619475710112731	-0.32692532661215556	0.1763578057749258	-0.5729060768642177	-0.10068743602367002	0.786365616876186	-0.4740927994912397	-0.18493359586423141	-0.028376324293931946	-0.32266749595123395	0.07034832573543245
0.06107455030415313	0.8568343930561619	0.6821561198604349	0.11844429472056485	-1.387518367234356	-0.19654374917840536	-0.1438354046366853	-1.6695772811422598	-0.17349182497878846	0.9979492206844143	-0.8140620701518326	-0.1912121281283907	-0.06610604381229718	1.8507553289714722	-0.2985342978237363	-1.5499353265480438	-0.04979709880841082	-0.011513963558290805	-0.01832299234798652	-0.0803543615893827	-0.737960945725268	0.030184501142423634	-0.9053734770584458	0.9898104745962606	-1.2639853474126221	-0.38450945528269664	-1.2966778309019193	-0.8853487111835685	0.28594897100116723	-1.013192568563745	-0.17023183612374476	-0.20483130511629372	-0.30299766940654477	-0.2139693750100421	0.18314931519246272	-0.3108959939002847	-0.6125736501027317	-0.43294894715198257	-0.8271708601843826	-0.3967348382829078	-0.20879066973401805	0.018391729516882647	-0.4487172696263022	-0.20959830493106574	0.4731922021559271	-0.5696393719097467	0.05566493974550421	0.17517794758791153	-0.3567586637645321	0.3141337899593609
-0.00023021446325840827	0.4305819453308351	1.3989802421810973	0.21180721921956253	-1.4730536315784057	-0.48078807960774816	-0.13919660846738605	-1.2440856548659869	0.45207911561055397	1.0295670639804269	-0.009133555421321025	-0.2390339212600334	0.18298300133373682	0.4863715563401581	-0.20939228990035386	-0.912051261377712	0.4630346211997018	0.15266879585137966	0.3876392483633323	0.421966904005623	-0.48126952168497467	0.3863054420934152	-0.7828206049323928	1.1063395825452351	-1.3155937656548666	-0.5919337786028561	-0.9332258308026882	-1.227154407861829	0.6860786787943636	-0.4669207791779377	-0.053675078767346555	-0.16231005537522408	0.3601342722324498	-0.11823180895298238	0.11702374830111258	-0.22757646922283092	-0.3143891182933772	0.04463313323647071	-0.9059835550800653	0.09441690373261297	0.2027451732705411	-0.0647528722993863	-0.19329518464919435	0.01781563831892057	0.43679025764308016	-0.14056879616415074	0.49991839398581794	0.3611146879791583	-0.172924537917267	0.37901865756513003
-0.0843404870051843	0.18036092926108765	1.6844691941679848	0.42032213145262115	-1.4722093829877096	-0.8678214108066225	-0.0009196380035648434	-0.6339517310960591	0.8832725987834208	0.7592202660594082	0.6892179601298941	-0.17248334831041687	0.36804910738781527	-0.602489556997801	-0.1667906982853613	-0.3916359939729997	0.973599721082793	0.5374048233994446	0.5263296735808135	0.5919387680046261	-0.08027812657188549	0.3908935430219554	-0.622471522197866	1.0410637051571547	-1.1819544396154902	-0.9526610770863486	-0.23824075205651393	-1.4146139656779266	0.802756863729961	0.3762438770622242	-0.014365303608323596	0.16567067589268508	0.9395568184530376	0.055348509590429945	0.3281382637447889	-0.037481761308031776	-0.04226393936006079	0.4395317600639124	-0.8694239046282807	0.4730197546581362	0.5546577660459348	-0.14782084112903193	-0.09672485950630616	0.2004204812811106	0.3945343306524853	0.34614415050773484	0.8491008864114721	0.2122238309933929	0.006003933130228908	0.2573399718914589
-0.2720796808395907	-0.06387693806117505	1.1627472727908537	0.645440614595138	-1.398509012026178	-1.225569722406227	0.19464520254643788	-0.22326557551951698	0.7778383328070725	0.04640244085514694	0.7700309678500267	-0.024795461083530305	0.16304976827857073	-1.0696234136108829	-0.2532028558243609	-0.3727822476899112	1.146591555245891	0.7546331593095981	0.3593342396725292	0.3580793256438995	0.12250665583800258	-0.0312489754747004	-0.5104659061327518	0.7170236177498089	-0.9403468512786886	-1.25087599262464	0.21349291435942308	-1.3553111369457447	0.560001004973616	1.1912925458754988	-0.22003105575668366	0.7219280490743663	1.0056169837120705	0.0943641768693651	0.5228666001111029	0.01927574014227432	0.09569548706539655	0.4783082222505426	-0.7956377644670415	0.494201275335333	0.5037395254514669	-0.32102137358922744	-0.26163475834295563	0.010448499603258164	0.07279878677862785	0.3927649418318348	0.8240651742029421	-0.3687127374979094	-0.04185851490750566	0.012918905862716462
-0.5793619276466119	-0.464609598697392	-0.08528030981636661	0.7641828745714677	-1.2378894052707117	-1.3669309305864537	0.3493619510905682	-0.20648745562761409	0.15908606350082	-0.927045708970739	0.1594070564818157	0.10447214055500005	-0.5026731511927959	-0.9739424420484717	-0.4219763194030514	-0.8071317965434017	0.8096619743940097	0.5302029869940528	0.027978470782236937	-0.1360271359348989	-0.0466573185751969	-0.6815876332563633	-0.4447440115111091	0.17749555803179626	-0.6297025631645197	-1.2722327304341194	0.025160425768993768	-1.102780770702982	0.08206403002528666	1.6025542270453552	-0.6645088858083322	1.2046665636939153	0.4580779505899039	-0.12503380757653554	0.4179607382852109	-0.2295850858213249	0.01643405572036456	0.11978107694957603	-0.6953424776929514	0.151773419662566	-0.0555218965697245	-0.6045778797013388	-0.5390877439884353	-0.593762594995097	-0.5519317410212091	-0.2040051452503771	0.3411606715024507	-1.1735982982202673	-0.3721414833119499	-0.23344211748677324
-0.9254870255983493	-0.9950685367519934	-1.5346537014811499	0.7090379206154416	-0.9724867685669275	-1.1820003316626306	0.39300733549708544	-0.4844764147291443	-0.6256829414398628	-1.718856178813116	-0.7775886740687402	0.09991661856780006	-1.3733172916069598	-0.6537058089210662	-0.5294928422524331	-1.2667248343537334	0.06070729271734154	-0.12053111469588765	-0.2661773592802666	-0.6381630767704751	-0.47742475691998243	-1.204650644416275	-0.36083188602846505	-0.4176974509112176	-0.272984930724089	-0.9461457745895454	-0.7414577516749681	-0.793551267835417	-0.396334199665351	1.3851491882500773	-1.1528588214821287	1.2731736912458493	-0.4116577566609044	-0.5584103027241689	-0.04809843913260145	-0.752018866712434	-0.28546845435029855	-0.4387861497283295	-0.5309975070208827	-0.3389587354779363	-0.9050451248791878	-0.9030163265479133	-0.6589366452029346	-1.3387554669286927	-1.206656261835327	-1.221845932792432	-0.43278401597142996	-1.8104624387161192	-0.8247085164636421	-0.346389606584679
-1.1620030493503635	-1.41204095615581	-2.5093755497510895	0.5029617897425065	-0.6057277014346075	-0.72220329685609	0.3204598389382603	-0.7596863735008934	-1.1569862574335474	-1.9029656931462524	-1.5102072856578383	-0.09038381718480526	-2.0184392080958204	-0.4531586496398527	-0.45375146743116196	-1.2656292524425101	-0.7840561687389405	-0.9076882651263264	-0.3994672427327384	-0.9328202522743415	-0.8690953927268025	-1.2964018983646803	-0.20744492562956748	-0.867208674089574	0.07856142784895369	-0.38573891252845066	-1.5968218207808718	-0.5238329678505342	-0.671580811362497	0.6057711876765375	-1.4159578261899934	0.7953046378815231	-1.1239668422503335	-1.0107365098113807	-0.6653907662059299	-1.3011839009364141	-0.7048036516854913	-0.899694477633729	-0.2714121589248746	-0.6949520488464275	-1.6172286619952565	-1.0420654151483009	-0.44548918230655704	-1.8201219713293912	-1.502099516486569	-2.1573905790954884	-1.1752688882751339	-1.9490827532312094	-1.123986734699571	-0.23270896908313915
-1.1511349898336374	-1.4097480620549048	-2.571264722038849	0.23626175776742167	-0.17711530411989823	-0.17246053196599676	0.19737984428681	-0.7581701245360625	-1.215637417563572	-1.3655857313517996	-1.6828682476326968	-0.405964242323984	-2.104812587226512	-0.5005186359348623	-0.20457236704504117	-0.6147724731120341	-1.3650555544319012	-1.448772028860238	-0.3846965451092555	-0.9346859652876471	-0.9535726085292889	-0.8739743847147468	-0.006290184570294389	-1.0270288677530792	0.3309255874663851	0.1910649388518497	-1.9446995927387343	-0.2763235683706992	-0.6731883808281525	-0.39658869334267327	-1.2772110725948158	-0.04789548404727266	-1.32637278827059	-1.239303253522839	-1.0946658414344042	-1.5500424194727407	-1.049874441088652	-1.0437299657600927	0.06437649861570435	-0.7424722423729749	-1.8007796640378566	-0.8737145247883336	0.04645600410059786	-1.7657228722655263	-1.20671209259618	-2.542325791187417	-1.5861078492307712	-1.5239974190232302	-1.0583813012834289	0.11227897528329402
-0.8486625833873035	-0.8474710293889495	-1.759303920618775	0.011829272440371897	0.23770211103939654	0.2654578305335845	0.12702487347130123	-0.42133731117547313	-0.888238400898139	-0.402538693873707	-1.2956490084363	-0.698174639693524	-1.60318604239377	-0.6759753113979651	0.06708824098679643	0.43942794590701245	-1.4675246054110098	-1.4911526675615565	-0.3218399463691419	-0.6913658119971362	-0.6790966570765822	-0.11059374888415234	0.15368415132663082	-0.874292836450873	0.38686837748254	0.5925857378563039	-1.4740133516567664	0.0385962630191841	-0.4726012100131978	-1.1894557129883925	-0.7623237495404959	-0.8739505023126855	-0.9981227784432104	-1.0849665844542322	-1.0954677856884718	-1.2927177951577404	-1.1299044489554146	-0.835862190253159	0.40410335944139875	-0.5015986617083612	-1.327596927299732	-0.3829912857821199	0.5706477330323906	-1.2002842870711248	-0.4180430852334898	-2.2177589114755447	-1.537534549511265	-0.7630141747744476	-0.6163926395172484	0.5924180885088678
-0.3403928589162218	0.11362852519839205	-0.5371714817996376	-0.10270296481109728	0.5431236720664018	0.489411831420123	0.1902467789893645	0.0626906726853036	-0.4539200536059454	0.45901864860082414	-0.6332151604118965	-0.8178079952805296	-0.7938781539755533	-0.7593722515746568	0.1746299767118316	1.3799058357219205	-1.1138664124177637	-1.0379009827611299	-0.29538038889428236	-0.3216516860131733	-0.22698071813569223	0.6711172953783856	0.18250036217234666	-0.504783851292464	0.21443307712364004	0.7437668655589628	-0.3594775638081537	0.4637859410539904	-0.21139347720061935	-1.4787617661882184	-0.08495097825573315	-1.3403014070170036	-0.4162920242974927	-0.5619154228529084	-0.6796290895730651	-0.5843454059686799	-0.8644784915164011	-0.40880516435908115	0.6569682752633362	-0.13835129117705153	-0.40387729761749097	0.27759906590054473	0.8637895485804107	-0.4127778324178161	0.48651410963498504	-1.3949455962384334	-1.1149421585027628	-0.03377514185070902	0.008103205173016107	1.0427647029165856
0.19185495495688545	1.0690225490795973	0.5006470614152049	-0.09360265250173955	0.6553110186338464	0.5302729620003945	0.389858256687757	0.4012179431632747	-0.1613733795093588	0.792247525315956	-0.03290310310504166	-0.7081810210516741	-0.07753531843183196	-0.6233116603462473	0.03730582127518658	1.759287211611219	-0.5195324328028338	-0.3167991360335292	-0.30557560403682726	0.05348873072384253	0.135005294046819	1.1717379049321481	0.061652926128044974	-0.07573098872205995	-0.11094946516105025	0.6865845848663362	0.8537314047469209	0.905701891793056	-0.008745840096730845	-1.2509007909391243	0.476177874716441	-1.3406045991708502	0.06574786983559396	0.14104992643665235	-0.0905521387819671	0.27435742387420103	-0.3460497975892293	0.03937051637777165	0.7584852619375034	0.16212589964193985	0.5521050061091678	0.8553742359027978	0.8196283816428273	0.23393488891576109	1.0801526786205256	-0.4858536255692848	-0.542064397266186	0.3775578222468509	0.5369763437954159	1.2957257829090862
0.5569337718628865	1.5946690231489535	0.964741283115571	0.0071456602561883725	0.5413660386536395	0.4890279238421896	0.635519286347285	0.4040033469732127	-0.07075942317190399	0.525270951322428	0.3234684602824171	-0.43925151481657043	0.2711352472159787	-0.3242493400012101	-0.2530039073505914	1.4743170702201067	0.04319786311530654	0.3647630033387252	-0.28354095155260867	0.3471106110655421	0.24098260102968594	1.2516641313730836	-0.13585275577118403	0.2668259870930186	-0.43175167110450935	0.5132495047711629	1.5910968318680825	1.1622531385994894	0.09174799649899167	-0.742272958018787	0.7268297339934948	-1.0265518128060274	0.2514125549413122	0.7489652238691022	0.36465776954256984	0.902859388070551	0.19479532835371985	0.353440670832023	0.6972508064137608	0.30447965782961334	1.1442903949620726	1.1289488129896357	0.5386636830674537	0.5135896844757842	1.1375523634143268	0.15940407202779747	-0.051390585262112744	0.40776276217407253	0.7689635920446122	1.2534042599918949
0.6453835164391183	1.4919107701748664	0.8409968490442282	0.14189308406387724	0.24738261897056546	0.43949081356940956	0.7866476392237528	0.10692015305305479	-0.06505339953401859	-0.050801076237558404	0.45946890391586326	-0.15955174413637976	0.24066636487944576	-0.039144220452537695	-0.4945588498086012	0.7953053802399566	0.383187314517904	0.77764554988631	-0.16761402960244504	0.509484712246207	0.1177841714829221	0.9667637702430192	-0.2943651769388216	0.4386270777761945	-0.5928787059857774	0.297629382710272	1.5834949488316783	1.060561696276998	0.11475661801515571	-0.26839558743672964	0.6434976853614801	-0.6614252635987333	0.18413249354653113	1.0339327245540875	0.5050870238968966	1.0544463335342653	0.5122368030218367	0.4733791505040661	0.5131249692981631	0.30756922020704386	1.2015145603998059	1.023543260843786	0.2314970191381836	0.4336315905267489	0.7426126400898209	0.42685538279213214	0.22077548868732222	0.200647328713185	0.6772432496435797	0.9326138127130493
[truncated: 72 more columns]
