# Supplementary material for: Diagnosis of autism spectrum disorder based on functional brain networks and machine learning
Source: Sci Rep. 2023 May 18;13:8072. doi: 10.1038/s41598-023-34650-6 (PMC10195805; doi:10.1038/s41598-023-34650-6)
Supplement: Supplementary file 1 — Supplementary Information. [file 41598_2023_34650_MOESM1_ESM.zip › matrices-bold-time-series/ASD/ASD14.csv]

1.0872692984278547	0.38753495202045574	1.191900677076806	1.079035283675276	1.1379480897909888	0.3948103171996805	1.8105825393960837	1.5853053182217873	0.5652050906587103	0.8674470056951643	1.103483713629753	1.3390820498617126	-0.0538094921715774	0.825820682453364	1.7070416944964852	1.1446625783924382	1.5885144858671736	0.0	1.881426139845745	0.17686255618132216	0.7409256390339278	1.6822187124507124	0.5991562503592988	1.7189021226021133	0.5987286286635474	0.36957787401594827	-0.13582818690868464	0.6281129164460704	1.2305079309613112	2.292039858579065	1.308120200295951	2.3298576554472863	0.7892191104882863	1.3614566338012166	1.4448799167015518	0.9705369908865337	1.266692927664234	0.5185353585223522	1.2575546214776085	1.2693727041793577	0.910991326177897	1.487239571364231	0.981670669810581	1.0274870982129705	0.934634315679857	0.0	1.1191891283051314	0.8423734767911325	1.5118693995642154	1.4580657038089395
1.1983526593215368	0.43941538891282084	1.4168488998902067	1.1852369715514326	1.3046769299189744	0.6428302394900833	1.7389005942035283	1.5237425651122325	0.7169976314452116	0.8887411230669011	0.9308726129629717	1.2043207766958377	0.00991451657996398	1.2347077508349142	2.1490620571128356	1.1258438881808197	1.6963673863250206	0.0	1.9273388806303413	0.4236523035508165	0.8119881878832013	1.7555226919587343	0.6930822312346624	1.938333120836729	0.7598029015666223	0.6282590873139612	0.3601869091810633	0.9048726764385635	1.3434501745325267	2.0930987091520485	1.373147629957397	2.1908881886579206	1.1480115939770477	1.3928012116277462	1.5398944132105419	1.2376724648792123	1.450801270327094	0.7299609185227289	1.3907565438823237	1.305866593835198	0.7795008132918839	1.7427602113727476	1.1476223956198843	1.614058382960249	0.8729805786540779	0.0	1.3202750841838908	1.1018598709475185	1.6430511464901225	1.9333350127902178
0.9473239898593947	0.27897741003586873	1.1376668038236242	0.9030452026394313	0.9212852029200547	0.4858350771214731	0.9936869393292783	1.0149497436155508	0.5605732721287617	0.4701726616791864	0.45077635108351183	0.7074637770861112	0.0897138713505404	1.1363265001878302	1.9083012722586137	0.8353790641678651	1.1914571282572617	0.0	1.2789706097245364	0.46732482453696966	0.5775068870321496	1.1664692064812312	0.4994221461170068	1.4579250733438454	0.659125356723133	0.48682762219396497	0.5911116039875131	0.8314814461549606	1.012108635705479	1.3148585560589137	0.7747714678519662	1.2873109357998525	1.2192820256241768	0.8609406678649926	1.136202866312505	1.0225912014229326	1.0387869723283278	0.600513289353957	1.069093414266564	0.8846677064942364	0.4220161263878394	1.4496174373279047	0.9707688957829136	1.518524147399608	0.3536405818920478	0.0	1.0042636701544434	0.9096742429313291	1.1905179067199056	1.64674218623687
0.4038738054702572	-0.04529833877382199	0.4529037134562124	0.3473656616704508	0.17288678375295338	0.03384447783029918	0.010722473041199596	0.29131501942697985	0.14378824504921361	-0.15453899555905434	-0.1322804022110448	0.13144376764320462	0.1878490888289103	0.515365438250035	1.0430648755473482	0.34480807334072183	0.31510668376590617	0.0	0.20849629308057735	0.2770351631385899	0.20653108467413417	0.20567973890210617	0.12572322854307408	0.4903990710669103	0.43464910437675147	0.069165060476631	0.4683515635647894	0.3982053191273108	0.3652748457320095	0.3259282340537471	-0.17621219250615067	0.07527815332032689	0.9205779798270189	0.025413323854295688	0.4058587638466802	0.42729294714969407	0.2258144356809504	0.13177330592067107	0.3902705429004482	0.20804941386274534	0.004332894259669612	0.7296567773555889	0.47150436474461854	0.6241464167018013	-0.3114339853298143	0.0	0.3398588911976755	0.268515691900697	0.3589613337630007	0.7214751475780259
-0.216862599952667	-0.4068281857212522	-0.3306439271029651	-0.2249678827023613	-0.5551527072437354	-0.410184248500163	-0.6196561782805577	-0.36794365759211034	-0.3096120811717328	-0.6079709085980197	-0.559994291641274	-0.2202530490670845	0.2872716829641138	-0.30676807729933336	-0.0819715572339934	-0.20887345524830303	-0.49679084605632273	0.0	-0.8172337585078974	0.0035221571996123875	-0.03926954158357933	-0.6302832187167994	-0.22809456480029425	-0.4823925454883992	0.2820110009353445	-0.30348682317863557	0.1752530832526223	-0.2180125556994375	-0.32133218796704777	-0.46566164727816856	-0.9509999784165061	-0.8642775385974045	0.34538361886364666	-0.6562032376823518	-0.33407217216052865	-0.23784097032864437	-0.5732752866654314	-0.46513115084459306	-0.38435543260394944	-0.3997134770855775	-0.31319652038718543	-0.0874483554046173	-0.17544689657878842	-0.7310191347383703	-0.7213910344672413	0.0	-0.27377433334051743	-0.5887996898923278	-0.45559335076848667	-0.3308338324256719
-0.6668357222475374	-0.6714510303424458	-0.8797517423350759	-0.5664545775558129	-0.9302483607721241	-0.5859812076393328	-0.5548422603935693	-0.7948420722412213	-0.536683268933728	-0.6362677526279477	-0.6576617843359409	-0.22629435196561537	0.3269200151936883	-0.8549182905285931	-1.001292302320396	-0.6627134585005053	-0.8811874523556243	0.0	-1.4025014106056661	-0.12639856140616293	-0.0021338634827118706	-0.9592095274653165	-0.41370416906675367	-1.0061683911941381	0.27207353991613153	-0.37337290796274747	-0.0024380301926268245	-0.7569905474524439	-0.7807497649869439	-0.8473787352117859	-1.1613525549556711	-1.1855852639155433	-0.27755649804290955	-0.8265212890929535	-0.805892701682431	-0.6597350843829298	-0.9974606049931763	-0.8876314751213051	-0.9669102083897687	-0.6898871611618707	-0.45475484842471775	-0.6522859931351834	-0.7202989522500403	-1.9147654381854378	-0.6855774353117076	0.0	-0.4735942999713505	-1.3164143221982971	-0.906708685773917	-0.9460816660543236
-0.7942993364309356	-0.763110360108743	-1.018892917688588	-0.5800348415104822	-0.8770753838205312	-0.4667001470373613	0.061733431769153656	-0.9819264527519396	-0.41003861373147216	-0.2925340414110559	-0.4311777382900304	-0.013211930282180477	0.22401642241771277	-0.8100324877266883	-1.3999077527568273	-0.8792586414580861	-0.7571426581763032	0.0	-1.4239568162144456	0.013070463090660471	0.24931654944543621	-0.7520049323539136	-0.4269482160351155	-0.9256314395055937	0.28003279787835283	-0.15594660000504915	0.07774966937360091	-1.0205793052771381	-0.8914512111559191	-0.8733465169006173	-0.8193931097509765	-0.9576732358169642	-0.7000441899257659	-0.4709160882863183	-0.9108405595455333	-0.7163600195743955	-0.95948061637925	-0.9273713275246557	-1.1810966403016527	-0.6253949275384684	-0.44209588039125486	-0.7822657262908573	-0.9605824967570764	-2.362991986365165	-0.36257693146937564	0.0	-0.1841788346830239	-1.6351760447341932	-0.893518100799843	-0.8779683321014085
-0.6131161696617692	-0.6866834220697569	-0.8018725609056195	-0.3576683375655224	-0.5891096603516207	-0.2552445585622111	0.7043779447579039	-1.0101009220222665	-0.027915654290724436	0.10684495952017092	-0.06448963437440983	0.16107794062049519	-0.0574316384307853	-0.23736547701077845	-1.2554811152209542	-0.8010400103444263	-0.33933342898883234	0.0	-1.0506946591354929	0.3311343784122049	0.4683802103423822	-0.3200719310169796	-0.3822656374715951	-0.4482699446526128	0.09779342636836504	0.07664393777492383	0.2952629704454098	-0.9666963151524786	-0.7153477849200991	-0.7453121876568942	-0.3061113540816151	-0.551660854655899	-0.7812071886108405	0.0731837611264436	-0.739694583566453	-0.5226681988480523	-0.6604439624536017	-0.6003287638511264	-1.0258725847542276	-0.3706313426718661	-0.3490216456571943	-0.5372178555040706	-0.840543881344355	-1.9164950895467006	-0.12356363496928582	0.0	0.3307196231331508	-1.4674560686393665	-0.5863009516233807	-0.3410850727307467
-0.2746361512249617	-0.5018099196037078	-0.43873418666505704	-0.09576505333100442	-0.3462341127120795	-0.19273837786071596	0.844011615407512	-0.935917831361408	0.34866768746626675	0.2281593160053687	0.18852557508090653	0.11515206402558631	-0.44111454379136156	0.4358434924068301	-0.7953210476743173	-0.4861638442464197	0.04176611842195051	0.0	-0.5911849958949866	0.5635463466029695	0.41959190970810833	-0.061805144009177804	-0.39570571077030847	0.033353485620863224	-0.35288408038295754	0.03400397413065712	0.3738501332086144	-0.6988334119613309	-0.426345363090056	-0.618163812657236	-0.06830748280239937	-0.3341502492005824	-0.5544459790335189	0.35772415440666444	-0.4656456804700465	-0.3049908418082356	-0.40231312679909453	-0.13198873158573007	-0.641990073364941	-0.1536259423751584	-0.24099430707284336	-0.15144979227846578	-0.47292286276456164	-0.9094459263938262	-0.23943103666002527	0.0	0.6604578925594358	-0.9498208858484196	-0.2765569345072036	0.16923979330620145
0.033529238546008235	-0.2736135374013823	-0.1425517150304686	0.047558189375712996	-0.2825186663073691	-0.3374060452501618	0.33174025368672266	-0.7411693562322949	0.47332034416273894	-0.013580938602237825	0.1614179284417576	-0.11673198577904274	-0.7399674107203023	0.697865610960162	-0.31731885901617407	-0.09696312803665134	0.1756299232805124	0.0	-0.2839298053047597	0.4572208699842721	0.07069782649257493	-0.155895077059592	-0.4745231008546781	0.22417627342495836	-0.8866705200428908	-0.32085158636136035	0.1316547458483888	-0.3711730195285242	-0.18828777472223743	-0.4901882900815604	-0.2674555173465414	-0.3987065364812847	-0.19819919478861983	0.15108741271110251	-0.21112233563183977	-0.20809612290961693	-0.34974726301543096	0.19422338157389513	-0.2171177317135441	-0.10463378672681646	-0.14132333245655745	0.1212123521604118	-0.07195102468596354	0.055167719392393635	-0.6377841999463625	0.0	0.5478643824516508	-0.32472862344469744	-0.16523986537673466	0.2417621231718984
0.1937295824005511	-0.03688602258849284	-0.004590253063497786	0.05076064362554961	-0.28587775865556725	-0.49858752372916837	-0.4922695179633194	-0.38504353354525955	0.2853084506988615	-0.3752006654698139	-0.1104653713939868	-0.3233389346587016	-0.7501308523232807	0.3099980219957605	-0.007326367716809779	0.16995593074142057	0.09400457507223733	0.0	-0.17121514573745047	-0.0313190860243885	-0.3598083532222978	-0.43091531789771803	-0.5053430308935472	0.1096746130586203	-1.1356981036875353	-0.6952263675225577	-0.33218455089519644	-0.08438043083458711	-0.065590641185849	-0.25799344505222577	-0.6454105621581709	-0.5289154049380718	0.07033359909525358	-0.38514788368421193	0.012004092031141372	-0.1863934002069873	-0.4234260789655919	0.2228909362589653	0.10742186595192095	-0.18357366002727526	-0.03436554410405112	0.14884483670646398	0.1631868851496441	0.4991391404875485	-0.933957244458258	0.0	0.07806342932753182	0.21251595824857805	-0.2374521075303562	-0.1689381242297616
0.20366669226352827	0.20514427889439202	0.02718309880079193	0.017055683687244277	-0.11072972403373584	-0.38882419162351073	-1.0471876027406024	0.0937733029928575	-0.045147883175901286	-0.465318991840018	-0.3948366084525048	-0.3069356336311725	-0.39264543559199655	-0.4994205256313647	0.12777549478770242	0.18709105911930593	0.0024993824081212396	0.0	-0.12478903756019556	-0.6728836723503553	-0.546122798274288	-0.5119981627748862	-0.35443275815641706	-0.08205276183393678	-0.8170403012097008	-0.669955290768034	-0.6782621714940045	0.15389223280729564	-0.01755716708909379	0.12284408412289045	-0.7154837511862139	-0.40831495298360193	0.11529675769417666	-0.8066279525335606	0.25590376021083217	-0.06222263470971628	-0.39957530705290595	0.02047106380987767	0.2802436553425543	-0.23834457327326086	0.11283783048021549	-0.028855161010414073	0.14783754269149718	0.37131267920837213	-0.7329113969697721	0.0	-0.3854766095485258	0.6116911865095076	-0.3025280117345784	-0.7411253474456646
0.14008282693107765	0.45413277766786214	0.07019884110506211	0.07010270253629523	0.38091391999804436	0.11897751114141533	-0.9390805106860737	0.5245886246553867	-0.23084385941918384	-0.059590577088456984	-0.3973390318699484	-0.0796997816032775	0.1914524439131589	-1.150304336142358	0.18659707826890312	-0.02551447369792921	0.08874592073939769	0.0	0.01506817342846395	-1.0977178119350195	-0.29710253133941067	-0.13792356283177273	-0.0032948478106293783	-0.09201979751562159	0.0017914347252978723	-0.04368731599407773	-0.580459581935025	0.38356690774903857	0.03421411820960567	0.5175356397359908	-0.14566203365475056	0.09136668937204356	-0.05380205695244949	-0.7163638215030594	0.5373926404363593	0.29725932456334964	-0.12933395895444544	-0.18569285528128313	0.3252134994600723	-0.14123765414135034	0.3325509869204669	-0.2556838920409392	-0.060171244083568845	0.05682773966862956	0.019151652049366356	0.0	-0.47307160294861056	0.952113511363722	-0.1591132481939392	-1.049300146247098
0.0757147032492569	0.6879530336235304	0.1985766359373048	0.2420083975694201	1.040806360030408	0.8339539538446228	-0.2567646995836251	0.6645995578994879	-0.06465761328631002	0.6848834454275989	0.04384578312742828	0.09312440514045787	0.6733272766066695	-1.07736139931287	0.2379205495346787	-0.304505435466412	0.36232028027341634	0.0	0.2949297938981118	-1.0424866229638798	0.27301289995675165	0.5910599475943502	0.38970666040210333	0.1569364584839035	0.8549606221966104	0.9469132676455424	-0.0022342003781716147	0.6075011346805269	0.12255735394359887	0.6464390309416356	0.947444187902566	0.7665686827407027	-0.3092230782412361	-0.08261263276412079	0.7779450711060426	0.8267101678875153	0.29973057904785777	-0.17874239340388115	0.29413668505949914	0.10012747455952331	0.6452682285157676	-0.3707637817523628	-0.31469098712717053	0.0880150027461183	0.9126091521386738	0.0	-0.08891140865152687	1.3330613307009962	0.23848251005454268	-0.883863826992638
0.013241201900688955	0.8540951995412259	0.3806812511218957	0.44005194124795116	1.4725312934903814	1.326795807691381	0.48069054365758745	0.34325241041897486	0.43306036413614446	1.2897575274517559	0.8211718190119266	-0.1444238428527284	0.700215689517448	-0.11630719536367269	0.2389688875461056	-0.4431089539948546	0.6484680945162115	0.0	0.59630231519209	-0.5425886256561252	0.7737277247383109	1.2311701769745993	0.559994463572355	0.5086708623809784	1.1233120819727287	1.7209530941339428	0.72608266913076	0.7430034532902893	0.19550414958151793	0.2637349050144578	2.017882234878235	1.1937791767385648	-0.5024800184995963	0.6903268481697638	0.8383923497067385	1.25912343041195	0.5912273607338282	0.08615097024257554	0.2222361724165691	0.33505800954956366	1.0424758470814481	-0.3067880676135903	-0.47961834030119843	0.7525446506022712	1.3044132462525704	0.0	0.50884069231758	1.7521538646637058	0.7285650966190195	-0.389229697325639
-0.11656185903756698	0.8900317345446614	0.4960270112453517	0.5151788831323655	1.2827006582615	1.2063962083360948	0.6885589692099605	-0.40936910711307667	1.0147019246825535	1.266919803784914	1.5742623361826227	-0.9712057946391432	0.10449752437364654	1.345127175905813	0.07025989005219421	-0.3343612406560314	0.7324624714457734	0.0	0.7027451819123987	0.0701420391969642	0.763060172748632	1.2831470848133892	0.3009842369220351	0.7113405756488094	0.4335777810497229	1.7216816785708922	1.1071073934252293	0.6565596347498334	0.1439098828476001	-0.6485565781103073	2.4231515977905587	1.0162181219428468	-0.5681581403148067	1.0060655151734705	0.6224343195024776	1.2855167377949668	0.44173586482813876	0.44203898521382656	0.10869566708090167	0.36480649057781644	1.4570739965630914	-0.12519754093019264	-0.5101313410848731	1.8629821778418656	0.7612164789459759	0.0	0.8881074391929947	2.060578555995747	1.03443446687108	0.06823463645692487
-0.393666601966816	0.7549559407763018	0.4079436126126555	0.37661044864631676	0.3766951172722451	0.40058869274453707	0.13092089171477406	-1.347281436894877	1.3512256095973176	0.4688289411231254	1.869038954257295	-2.2030898181462875	-0.9701632408497486	2.5598413985626323	-0.3472428901101227	-0.06496366900683043	0.5331345890831576	0.0	0.43364446561944964	0.37262236567378376	0.03039483473924603	0.5527026870614526	-0.38812357207490894	0.6218989867834394	-1.0568319110922393	0.8071211154241067	0.8193709718453064	0.2633360212017044	-0.127741218962579	-1.82022947150942	1.8438292924893733	0.19645719513227552	-0.5663056081946666	0.48002760777210524	0.16379890215657847	0.7666574763785854	-0.23129965932474178	0.618933406642291	-0.07561584076419613	0.06918846179136635	1.7412580279410428	0.019772942987883117	-0.47027889382234894	2.8424856596729278	-0.5958633612513654	0.0	0.7499336006156037	2.03191061672503	0.931535953232753	0.18391606357536303
-0.8313855760118106	0.4507268412833926	0.040172575162315996	0.06322005889975044	-0.9178682983832404	-0.7632051717351118	-0.9111681185927998	-2.1262781008940266	1.2268585912061902	-0.7742820313409501	1.4461060005454072	-3.3328388731936136	-2.112506097775296	2.8455512470128883	-0.9528349924933538	0.11331210563709772	0.16470334047428656	0.0	-0.24189075106604846	0.12497804141063029	-1.2432785059646394	-0.6768357753406131	-1.2741515170667765	0.30774693490387933	-2.6998299917474853	-0.6212936064855692	-0.04699939856906966	-0.381423944858005	-0.6350120236835686	-2.8207940182588533	0.49899357394379334	-0.9459058455253778	-0.634706664755642	-0.7715186416656485	-0.37763285663508606	-0.15588742283639231	-1.2035913942353273	0.4258699538702587	-0.3635810016438983	-0.5205642514367869	1.6890355985344259	-0.03816929108609697	-0.4821766802978023	3.070420341628089	-2.1048110678305374	0.0	0.13574853834146117	1.5048771493147695	0.377651086397397	-0.07342136041809
-1.3405395360850203	0.020622623357667434	-0.5823720364859475	-0.2817275526986788	-2.006554474948997	-1.740887879919315	-1.83325168010823	-2.481348274172461	0.6595194112137931	-1.8384561723584223	0.39159513654907385	-3.79181425420273	-2.842429814590979	1.9796609232246778	-1.5495996652071313	-0.06719193715406128	-0.16087873342663203	0.0	-1.1734324488606371	-0.5702740792024383	-2.553209912029114	-1.7933510306457892	-2.0049941635812116	-0.033382364940683605	-3.7168565077965616	-1.8559507503505734	-1.039421569390555	-1.0741256783308413	-1.289415289023301	-3.2935199174870333	-0.9891381498297925	-1.9333217586446227	-0.8808463695121203	-2.161950965239326	-0.8132375400533542	-1.1301320592078914	-2.062671868266087	-0.116842407343848	-0.7624870395550011	-1.2419118363022321	1.1233413613033247	-0.3915416240940788	-0.6431228713927807	2.263000044697352	-2.94855442070152	0.0	-0.6151945142088707	0.509537960998651	-0.4691406706731122	-0.4742918229456273
-1.7629865479054614	-0.46746515383498904	-1.3365095988194795	-0.509865337570067	-2.37466178400576	-2.094048086179623	-2.117962592964485	-2.3509183824451028	-0.1213804797060042	-2.1932862232205927	-0.8803842787092492	-3.278298894400347	-2.8532167623558378	0.3242064391118456	-1.9135484633827748	-0.7057284532541594	-0.3082709977549271	0.0	-2.086487061803093	-1.3316190816390059	-3.330133364129503	-2.2332328618874953	-2.296544101928367	-0.2600719650892314	-3.6523550620002374	-2.3271562911026633	-1.644051810269616	-1.5581366464395738	-1.9240046418151555	-3.1379603023461744	-1.98143394114559	-2.4185401438383454	-1.2846331796012769	-2.9746719645159327	-1.0430194768963903	-1.7958399156284266	-2.4459172211664173	-0.7815416302810476	-1.2296309941027816	-1.8867789702638853	0.0185757607759625	-1.002938187111419	-0.9619932996414438	0.6486026151136466	-2.6619093089904586	0.0	-1.1197462231317195	-0.7064971747828727	-1.3394694417448814	-0.7340841322992057
-1.953291546154677	-0.936520615971626	-2.0330726640906964	-0.5624413834560003	-1.8973757820956383	-1.7323407449841661	-1.6684001483601647	-1.8755525256622967	-0.8144385803125199	-1.7292399783536516	-1.83460580759243	-1.946737744783942	-2.1575132423197925	-1.3869455643530977	-1.9275710908890804	-1.6327772758744852	-0.3236517721303608	0.0	-2.6884549185457396	-1.7404191990308744	-3.2383051416026047	-1.8307543549299143	-2.0756868904654584	-0.413929066134135	-2.6241701867414724	-1.9447025729843153	-1.6183595504418882	-1.668692448986103	-2.3495488885885907	-2.523982524202726	-2.1896820330558393	-2.3591254383590003	-1.6796018798183991	-2.7936025553355845	-1.1011976242043138	-1.9777922330946527	-2.23310147069186	-1.2666318574201936	-1.6626215892072076	-2.28892545113808	-1.4162441269774442	-1.6999611191859145	-1.3487347724253829	-1.161408363774654	-1.4173926832926256	0.0	-1.2206279636186435	-1.7750214917551816	-1.9796077528095959	-0.7334349932235041
-1.8540896057301604	-1.3033679543201833	-2.4641986233565585	-0.489204568904079	-0.9037222903399693	-0.9210498824096089	-0.8368933475378995	-1.2862300248629144	-1.2093466939060817	-0.8032708855402005	-2.0943616435261343	-0.33716730235098685	-1.0567124107097503	-2.457265378344531	-1.6399848853331664	-2.4675561463068196	-0.3797441711138407	0.0	-2.770417660100035	-1.5979312330444866	-2.341509108683647	-0.9015399882266054	-1.4970796928214112	-0.6681384733933761	-1.2109994316977275	-1.1028295507762516	-1.1136320533010886	-1.4320299445207703	-2.41450861580938	-1.74356025302223	-1.7835769622758115	-1.9697718739361363	-1.8324617761251256	-1.743518336229063	-1.0943658220614634	-1.7435710647984979	-1.5723459743765609	-1.3690713482526304	-1.914879623386751	-2.3636302296516214	-2.7680527711799137	-2.2265202508799984	-1.655660401439313	-2.5092757515124062	0.10153968926525052	0.0	-1.069668558302537	-2.3757474876504507	-2.240380983292041	-0.5781222640169916
-1.516034561478791	-1.4743979899211994	-2.460995740955291	-0.383513898495841	0.04923238577231245	-0.07055468263858759	-0.14787727150631957	-0.7663197874568116	-1.2772387736023991	0.02101455407250172	-1.6290337347349189	0.9129586649158672	0.038804833612665734	-2.581487735650035	-1.2068771359956816	-2.8088642292261423	-0.6023218531610927	0.0	-2.2691241514041116	-1.0292009283656853	-1.0508902920359675	-0.00919662901232162	-0.835048628543514	-1.1313906824528486	-0.06421411443032035	-0.36007569522920785	-0.5088835423192883	-1.0471132391421885	-2.050513299915151	-1.0181975102623468	-1.1904620034987488	-1.511886081890567	-1.5774581977596118	-0.38945233996250483	-1.0837318185368965	-1.3036538340384791	-0.7450089919986133	-1.0863799344500862	-1.841134815560473	-2.0970150853285072	-3.5784543639741675	-2.337135803690471	-1.7410821040562037	-3.0184357003093307	1.1465149932446927	0.0	-0.9691428673271966	-2.3819925606421375	-2.0955628014581893	-0.4655473843292678
-1.0523683447586631	-1.352236742636994	-1.9564083401978556	-0.2932765358902854	0.5370533745435112	0.527099377858373	0.07081453051650828	-0.375210136090152	-1.1480267927336718	0.3507445081012682	-0.7405243719828706	1.399730561093677	0.8246435966766977	-1.945592365745985	-0.7682255514305625	-2.447408823857999	-0.9223220450523988	0.0	-1.2791716813589442	-0.37507894528445346	0.10267557836869862	0.4151913359339962	-0.3264327673371387	-1.6733676021185728	0.4860765180600599	-0.03850573412731789	-0.09849687619949793	-0.7544957740902312	-1.2959912529889395	-0.3985996188547474	-0.7583383768152466	-1.0936696810156137	-0.9236108881777897	0.6278103921733111	-1.0113568598439537	-0.8446280184164113	0.014880717920691434	-0.5921336572543855	-1.3621994981885899	-1.5193946867017305	-3.5589913821421857	-1.9011542919852946	-1.5209412805141558	-2.7243205331690405	1.3614395648972444	0.0	-1.1026783197066716	-1.9038311221005932	-1.6097040965532272	-0.4856152462331273
-0.5628597723830205	-0.8681664994922497	-1.0325574401301278	-0.18449117090695064	0.5186118978139266	0.8305318007918384	-0.11583074353604171	-0.06538019516386645	-1.0056711203133035	0.19656632330169663	0.13431555679567164	1.133715413879311	1.2269527547254715	-1.044921551077318	-0.3578986827883832	-1.4716228887251146	-1.0864100271656423	0.0	-0.02150050990436898	0.042265163952625535	0.7357945539441373	0.33477407590614605	-0.05889507682319089	-1.938941497645998	0.5707853978963835	-0.034819904064516675	0.11652953068933107	-0.6750048442500911	-0.29418950608228733	0.1885894513651982	-0.5335104855651527	-0.631497947147956	-0.0656105132655225	0.9741158835972155	-0.7387483945988763	-0.42373306091339036	0.6173754447446742	-0.11373246850406868	-0.5203741714614506	-0.6964286320887835	-2.7398715753191016	-0.9715790792035156	-0.9904447540397171	-1.9639694906557517	0.9483348888368165	0.0	-1.3701439272103213	-1.2103237681031083	-0.8969881322505653	-0.5317518624300976
-0.08082389504701083	-0.03484606550051223	0.0813054029203308	0.012602866108184518	0.31368858643032943	0.9814958803142054	-0.34786943901123196	0.24321479727027648	-0.9730715873542164	-0.08913190945704914	0.6739615438570437	0.47991965397721653	1.3767864228195608	-0.3634754915306846	0.08281310257351612	-0.20649625251610093	-0.8370670921334858	0.0	1.2207470030491598	0.1168339047933325	0.7757235476200809	0.07800923997767291	0.04171127433805626	-1.5768619237667374	0.5978141938517667	0.03315564974161619	0.3729124317838956	-0.7264438468324219	0.7392519272483354	0.8065041896071954	-0.2989450069355037	0.0119745177863601	0.7131306644470171	0.7777435767011867	-0.1760065820234899	0.008204478606252716	1.0833796973479248	0.20111884760777207	0.508797624156067	0.2599540598030221	-1.4559044676365167	0.21946900348711434	-0.21896408573084414	-1.1321485222391867	0.45399360725255683	0.0	-1.4571712393150291	-0.5814524931985428	-0.09562861798876433	-0.397571303539523
0.42222079536081114	1.0100422273518774	1.0818677458411525	0.3168179598643406	0.33817048432089925	1.1221783582971698	-0.2647960383290096	0.5965830757917358	-1.0505177673426163	-0.10579244529465472	0.8179086455173027	-0.08484814885154376	1.4710813406992622	-0.12097455230754525	0.6052972602767673	0.9689275094328146	-0.13341438412770049	0.0	2.1845869678473866	-0.006583775794564575	0.4474321798151606	0.05914202980287063	0.1363684794690426	-0.5300625964768626	0.9038817131533542	0.47599588880278126	0.8794778078189482	-0.6787092318267562	1.579226162340789	1.4046372273589247	0.1836189449396665	0.8383754551629071	1.1897561322024564	0.477315905851865	0.5993374271737475	0.494949214742452	1.4414599041462912	0.34677339016720443	1.466194710728601	1.1891761638143148	-0.16924906235292078	1.3457954129134921	0.6685945577483787	-0.47277745486654715	0.3535567772954826	0.0	-1.0855443517512966	-0.17557186762927857	0.6484639458096723	0.026781041756948596
0.9822269289101507	2.0073575026311743	1.7165938875584972	0.6481073823431936	0.7938204707491774	1.2560188727376413	0.23219945560617672	0.9888627681820874	-1.13066431889165	0.29102401694630486	0.7291830567839559	-0.2390842225432119	1.62161067019655	-0.2224627558437919	1.1578074073460434	1.8066742912453984	0.7626174789087312	0.0	2.7052301832425267	-0.06672497191013066	0.11322932405495235	0.46237537227560355	0.36653458399129124	0.838552115981593	1.5047971390844432	1.2571549897196945	1.5677385118050882	-0.3159286631784637	2.0688593451055914	1.8281875008174133	0.9307781990429351	1.636565875893979	1.3145587693604905	0.4870303213632136	1.3378755977186054	0.9807083507835009	1.6589236461843173	0.42395889538632414	2.1048719864913856	1.9158601386981313	0.7676684602051421	2.1179103086720996	1.5155453988461034	-0.018212733509322194	0.7322573914924935	0.0	-0.24901781770216716	0.018866996285579304	1.2074297572350872	0.6314037870716103
1.581767301606286	2.647876616753027	1.8974923259560719	0.8678264844598403	1.5309952249873682	1.2565015464791518	0.9328720662688655	1.3852301648935397	-1.069642506935933	0.8898359253439125	0.6225555398722342	0.04379398000198096	1.7885170365235656	-0.4002959568266587	1.583478549791657	2.2669140841522704	1.4204219105573257	0.0	2.7602212166946662	0.11857203738387821	0.06527743804312763	1.117063290827386	0.7754569097493316	1.9105655625191271	2.1151652353855614	2.0032168943336477	2.075932841231364	0.400310879251183	2.1783088550383773	1.9258172213428135	1.6823758886086324	2.090644035629293	1.2199126170271786	0.9136373151921233	1.7514665471263033	1.3178860093477271	1.6650574409326915	0.543706614744793	2.286895409341124	2.3153181150233104	1.2658428501842234	2.396508014930986	2.1632207620256922	0.32841159955027227	1.2734714285826336	0.0	0.7502702465196897	0.1332761771312393	1.5091073569946694	1.1488337429887956
2.129045970720653	2.6940323349219044	1.7323412595960836	0.8817898010010512	2.168402131387307	0.9989305012293164	1.4935467795996076	1.7476606685107772	-0.7712505686587726	1.2857840666240639	0.594068762016878	0.5397461011673801	1.8306676879993142	-0.4223885671315498	1.7250024501958172	2.456508077182435	1.5166956425991835	0.0	2.456743640819114	0.5332656318891024	0.3812557017394288	1.6404531645890283	1.287498875975079	2.182901478217462	2.3983661439044015	2.284329127118938	1.9987563546282086	1.277786197442147	2.0085780371753796	1.6643631701822357	2.06956196511064	1.9976630631365047	1.1224823227251532	1.5056797224213156	1.6999205272807516	1.3715973615773527	1.4343067165748382	0.7397627310718305	2.0310978907805657	2.370642904333423	1.4812034061399764	2.2315387014939883	2.4885918150007584	0.6618750049812826	1.5304300082684645	0.0	1.495609615296949	0.312870378389984	1.5634182599720026	1.3564332289650194
2.4932539846361617	2.097414508933634	1.4452432395407724	0.7222523902517151	2.3661169670969655	0.4927428823787368	1.6807844977686865	2.036279271693285	-0.24329541732430454	1.1748675549196337	0.5739051105794256	0.944360658851048	1.6270870228406582	-0.22376588152084992	1.555747912990248	2.4925135384785113	1.0595570332285524	0.0	1.9643083806654604	0.9915598960079304	0.9069644147752441	1.7262692425889878	1.7423536256193073	1.5968802354473388	2.238763516501209	1.9409891952179301	1.217536209048245	1.9911747969262346	1.7281795851397581	1.1595035820889028	1.872164450960553	1.4294100949412665	1.1807796937005297	1.8472544603689058	1.2957787701229908	1.133475481476446	1.042712149989295	0.9421400384812563	1.487079747534172	2.175868609253412	1.6487918624952058	1.8098530345231167	2.441096026406934	0.994847385479536	1.26364035734206	0.0	1.7331213117276878	0.6215179492915498	1.4485837767155425	1.2509850566025635
2.572049802598854	1.0461336540942832	1.2305268257470965	0.5335517258888423	2.04492198603764	-0.0992189611465272	1.4973764146044792	2.194200865937051	0.3972989190365753	0.565200362911794	0.4240164965096187	1.0502491789303896	1.1818501861908153	0.10348775862194909	1.2244370224008834	2.3967504458943654	0.3922479974108496	0.0	1.4267924277389987	1.2769456828830594	1.3591039745549485	1.3583078760458223	1.9622317007347325	0.5873673838635342	1.823541356000281	1.2022484387522923	0.047929646388635574	2.270485735734224	1.4714683133734767	0.6031315651372695	1.1728183990765038	0.7092309165187832	1.3954237865848897	1.6474710803573245	0.8403670193930333	0.7478008967609512	0.6369433485370585	1.019517469776709	0.8521210355119336	1.873363772321151	1.8897031844640306	1.3453315582187115	2.059169465331415	1.2654945050732116	0.601267568131301	0.0	1.522872610067308	1.0072210438592732	1.2538735386901738	1.0441496210145553
2.3447879775762694	-0.09683859170231678	1.1339818440392284	0.46003278897466876	1.3987214965865358	-0.5676852876609365	1.117230255108792	2.14721106381599	0.9717846279435013	-0.2363669771768969	0.09060090162143734	0.8331799010217639	0.6414609581681212	0.4202894778409724	0.9602200574315972	2.093172823613698	-0.03843088598547054	0.0	0.9036252619263199	1.284335622568583	1.4842398570223037	0.796396206725525	1.8266810915949399	-0.19833302297048147	1.4777813771507946	0.506753688197874	-0.9296725449829827	2.0581407494450956	1.2585619279449687	0.14950124914182872	0.30253488959268277	0.21077682118201274	1.6102258818947084	0.9287715903107499	0.623020198573565	0.42234204553856586	0.33622073544621756	0.8575521936519971	0.2787210076661898	1.5626707186039615	2.122604025010014	0.9753026830815494	1.450244721534103	1.3962394930165818	-0.07217792354268938	0.0	1.1532972022272743	1.3356521326997755	1.0138048965538167	0.9736895366392863
1.876693977937346	-0.9478583357694854	1.042276135408029	0.5179248229446233	0.7113237373754048	-0.7983876565968496	0.7115816493522877	1.838242384735442	1.3193530548880121	-0.8369452632487001	-0.31753282828508644	0.42253099902104774	0.2134968425264467	0.6499248424787745	0.8961579235285627	1.4985160096124241	0.00841153174266115	0.0	0.3744457500106454	1.0693763709450688	1.1903058290835908	0.35991178456041034	1.331265370039023	-0.32761362711727016	1.3899289979440133	0.17025326308954455	-1.2518222415941915	1.5320263830582808	0.9918228759716091	-0.151850591582966	-0.37009101695719276	0.11835003662177676	1.6090007581950518	0.0026104249610884723	0.7190874140220893	0.2879680077431313	0.15108701185066853	0.4266873017202756	-0.17803503264209844	1.243698115656839	2.1335290245630896	0.7175541830118328	0.7391492107041175	1.3417589420171623	-0.39392148211164546	0.0	0.8927432818122464	1.4614196293295931	0.6853919993750331	1.082814900982774
1.2749934225263935	-1.2784047639254235	0.7885567058735087	0.5570633047971348	0.1365978668510187	-0.8319900206895583	0.3232772603810379	1.2805398897652733	1.3733987301341593	-1.008712751283275	-0.5922651766827977	0.003218282954550911	0.03861820952405556	0.8070452919516666	0.9457284147330367	0.6296813814547049	0.40041830839695886	0.0	-0.19887778464268707	0.7850459007767683	0.5885990679388982	0.18495693908204278	0.6072613527889755	0.1384939091335773	1.4481325748754783	0.1609650207795454	-0.8918892049235291	0.981706684388547	0.5391138666089603	-0.3342562503847796	-0.6480622854717588	0.3189457393377584	1.2468304470381386	-0.7307463135869096	0.932432852655747	0.3123103844041969	-0.007177717700442313	-0.19286535802286747	-0.551358597007542	0.8368613170425313	1.746346889538455	0.501319218687552	0.015236972831482197	1.0953298018761852	-0.2585233758270039	0.0	0.7773956991133669	1.295010541126129	0.19523934365707654	1.1569743495095253
0.6313609727186216	-1.12100685825746	0.2993682583738791	0.35829760837087515	-0.3800631076807831	-0.7988123629065343	-0.11288923003290438	0.5864583469295517	1.1944038625806208	-0.8061277808055048	-0.5846009109022272	-0.2778104949437249	0.09705386278184934	0.9408544411576726	0.8433286768332179	-0.35503233382725874	0.7298393193661363	0.0	-0.7980269680092952	0.56531034851134	-0.06720670310647907	0.1434736310947829	-0.11425358776179925	0.7095128152033472	1.3205001545914978	0.15768360977653179	-0.2790698149111683	0.62417967574205	-0.14475550051111652	-0.4364354939805992	-0.5747401059479761	0.5018321564404209	0.5392308932943912	-1.0143960284856914	0.9318249858114875	0.3320492249643832	-0.22942782551997365	-0.835519710801243	-0.9067213937428629	0.2687612717812418	0.9699710940023212	0.24138792454663346	-0.6839962219389462	0.6719524083935279	0.14390674335534068	0.0	0.6039224596614863	0.8381149673857251	-0.46928518692555615	0.8872842832849455
-0.008175359018839257	-0.743769311315176	-0.32381518359944556	-0.1914350917398909	-0.9825780074121299	-0.7896560355828025	-0.6397481227479	-0.06201964869301423	0.9356729126539567	-0.486098836282608	-0.33288212373137976	-0.3522777384031227	0.2103884266834536	1.0542492593572441	0.3439337441706704	-1.2103500682311858	0.6103737999543383	0.0	-1.3166509311542964	0.44300903234947425	-0.5072852797732197	-0.018529145243880253	-0.5904879904488892	0.8266627760649866	0.7234538402777464	-0.15679445388257296	0.0059512602294340905	0.485131612565475	-0.9395623390854743	-0.4443988012336436	-0.34064695542664336	0.392536135051443	-0.33634451954385197	-0.8532579660292116	0.4931595479285727	0.1789381962382769	-0.50485140848178	-1.3097836226602204	-1.2768161819532595	-0.4367432358206259	0.020729577087483655	-0.09516712341088525	-1.3376261500754423	0.10637166915790267	0.4862919295694895	0.0	0.1321700253191431	0.18408642651197046	-1.1914441775344926	0.14416654132188594
-0.6285849882898865	-0.500430268348662	-0.8499926096967803	-0.9734468485437583	-1.6960424377161827	-0.7742264832523058	-1.1675746686711577	-0.49385013900115693	0.7532882776515676	-0.30878466240000585	-0.05356024087094352	-0.2175563351764196	0.1434065500063251	1.0732890266065989	-0.5497130359336087	-1.7145018497362556	-0.037793163127332705	0.0	-1.5981193488497913	0.35236552665473186	-0.5698091068748004	-0.4380063044714959	-0.6733573356789322	0.2644826969972823	-0.3237979289091566	-0.7998331961481868	-0.3565517409794778	0.4231344360467014	-1.5852942749758843	-0.3038553477862627	-0.12428022604462258	-0.04656058712462134	-1.1190200407172586	-0.46358236906477873	-0.32087228991266803	-0.1937599625996209	-0.7029653541628569	-1.468895951610479	-1.6237575024804167	-1.1293419267633402	-0.7911407867031066	-0.46653875469554634	-1.880132660024254	-0.5215057938474491	0.5261330613403166	0.0	-0.6649163506620684	-0.505532787110608	-1.7400911902468321	-0.8570568934503784
-1.2049551716923033	-0.6333406436196992	-1.0613144399935008	-1.6651589602103523	-2.316203952628412	-0.6347380454464354	-1.4929572911861906	-0.6328782014856519	0.7089733202599844	-0.3671868932675705	0.009406486919600127	0.09725882886906805	-0.24893811957057888	0.8959848276797808	-1.5047286262954183	-1.7627234085914791	-0.9192451066621169	0.0	-1.5218650340908115	0.200552293584254	-0.261780246163485	-0.9827799494458462	-0.37935941810482987	-0.710746237130379	-1.454647330079287	-1.4289616225432051	-1.2007518044644943	0.2711294411790783	-1.8086678806866774	0.011418041466842227	0.007313858590194839	-0.5897046310871522	-1.5746491712303248	-0.109894546975062	-1.1749435422761791	-0.6742498443551111	-0.6656538995546742	-1.2675069048777845	-1.844625954869782	-1.5914710327024955	-1.2300914072393698	-0.782105918862132	-2.1691679064932874	-1.0642888911568935	0.23635790945361146	0.0	-1.5089536057157484	-1.0391945450261941	-1.8755538917028443	-1.6472668486970097
-1.674374000413531	-1.1377486533089496	-0.8926506251619414	-1.9208166857429174	-2.5098475094863044	-0.283689037361274	-1.4402237797243156	-0.5311775101196068	0.7278053358261152	-0.5534127091638854	-0.23052276691191217	0.5516136860480972	-0.9145686133079494	0.48420860760432366	-2.007777954547814	-1.392742126334411	-1.5613825886237178	0.0	-1.0835156423472871	-0.05193689803180045	0.26681764370695504	-1.3166149425885285	0.1216754277606338	-1.5337592423731168	-2.1640054820734793	-1.5766372739935548	-1.997598130368256	-0.014847500920702248	-1.4793273526239377	0.4399858917128008	0.08172742487529039	-0.9093247683271167	-1.5824816207540335	0.05513049685254541	-1.6683223551007695	-1.0652715565053723	-0.34024356767787234	-0.782800247037473	-1.8136179194302717	-1.6522897336208084	-1.2483508259806273	-0.9528748430483006	-2.026892287533294	-1.3337703622433175	-0.218682483671375	0.0	-1.9681035062451233	-1.246601463326419	-1.4879864116026378	-1.8060117933579363
-1.9491608149245623	-1.7657497956432426	-0.46993145978429546	-1.5914564483813276	-2.0687538229829694	0.23535131056026543	-1.0090362127302472	-0.3318577820199006	0.6454983624121712	-0.6615598678249833	-0.6236876401620542	1.0885218908324374	-1.6056112096075252	-0.07360572159681314	-1.6747213929013383	-0.7448837051516558	-1.6390526279656616	0.0	-0.4166584879334085	-0.3581016216259172	0.8105552306719475	-1.1416194527581456	0.5991404433992985	-1.7409961995820502	-2.129815875111687	-1.0113055291279738	-2.2309619318838387	-0.3138806753476985	-0.6990408790744043	0.8396218550976022	0.13326744846149868	-0.8066102111626682	-1.1669047252943814	0.053629531197861666	-1.5986525861387118	-1.2088332830627162	0.15566912744696512	-0.18775767716892283	-1.4406482412168706	-1.2854133976068887	-0.9800607428162846	-0.9352334594832644	-1.3494037906865848	-1.1893535117288654	-0.6107242071290878	0.0	-1.7517688873023485	-1.0400730158279778	-0.6796307091535702	-1.2601575604327446
-1.9664958235917704	-2.1706447213378435	-0.022837063850255784	-0.8335436846881491	-1.124131291650445	0.7495995989676543	-0.40004278035587487	-0.18922051668559456	0.32305586610943887	-0.5368007930144284	-0.8794542926237108	1.6187038863622165	-1.9988799370586712	-0.5834411262244416	-0.5250825762732825	0.000273310823671592	-1.1957484792756046	0.0	0.2591421110046029	-0.6128181217434521	1.2022370521286327	-0.4406703308520444	0.8827600913642213	-1.2905404969236272	-1.4245807683146425	0.04624983850730224	-1.754168646831167	-0.4387060637463769	0.23593259646352263	1.0617826486812965	0.13824350296765378	-0.34753631491560955	-0.4752443021235014	0.02805839646301025	-1.10209670633259	-1.0743508146964822	0.5976596299571603	0.31819075172996086	-0.7237353568031092	-0.629814755116619	-0.6369723024216571	-0.7485331872291823	-0.22035304422662455	-0.6427137362574316	-0.7740787127037032	0.0	-0.9320646457668701	-0.46856581888169435	0.26770783261348097	-0.35293849833028235
-1.7383000857130897	-2.1104855634066695	0.26245087456000715	-0.026002851743036626	-0.13774323146165285	1.0611792501358415	0.11265296098327657	-0.19856523202351842	-0.24342685659571256	-0.167319270184268	-0.7758468090657474	2.018467217496108	-1.8771969740565744	-0.8469155043792032	0.968997620266727	0.665684126947617	-0.6064603161917425	0.0	0.7342844115110809	-0.7141464472896991	1.362461190563153	0.4633886407504966	0.9368717016411889	-0.5760286953316175	-0.47247731675759125	1.0219626336053602	-0.8757711819730551	-0.299864194330506	0.9817443886049595	1.0378692717723341	0.03119188656582587	0.1869036690456585	0.2774472533366157	0.12088498495208662	-0.5704629334462444	-0.7584659833322569	0.8042686238074277	0.5939172445454951	0.22457042492103083	0.07728166973989412	-0.3852240157994794	-0.46452340512397783	1.0574562703153716	0.10024211359401676	-0.6606668421159011	0.0	0.07610510353510633	0.2682499480505678	1.027068348989384	0.3791860502108351
-1.3606394608502017	-1.5921966561945453	0.3449548776434819	0.4540358646836509	0.35774731315433395	1.069637597991169	0.3674845320130029	-0.3722264513373158	-0.8946854587594881	0.32501246919046256	-0.33535904062900307	2.1564188509830418	-1.2704141904781423	-0.7818010040497009	2.1120366120563765	1.0968159137743996	-0.31169233358691295	0.0	0.8953501192676265	-0.6144226582932745	1.2908816187074121	1.0851346799573065	0.8420507779931621	-0.13234754189496575	0.21463647821851073	1.3450599069459355	-0.12632594577282663	-0.005545704773442025	1.3174548392871526	0.8119352358578888	-0.2221444454046397	0.4940969043133346	0.874207660529475	0.3684884136018308	-0.39666000624015524	-0.4129023520764917	0.7586745193803947	0.6156972663693081	1.1914782467544283	0.612962803705099	-0.2798055570113727	-0.17800710402280256	2.0602692005538485	0.7124136984537525	-0.32685714485319695	0.0	0.7698632009231109	0.8743953220461707	1.384722794864853	0.5678161485698268
-0.9688528128219777	-0.8696779368167585	0.31823765188859904	0.44829007657498426	0.10550006441953938	0.8172025488199574	0.41385502312224715	-0.6592376753826701	-1.3883081624008653	0.7641818490738188	0.16403721790390316	1.9437560744161717	-0.46684151178551253	-0.48258046918253406	2.3639680265368654	1.1803150062205672	-0.5126152866104502	0.0	0.758293854499516	-0.33526353615789867	1.0257417459021225	1.0738624469195575	0.7035185628248972	-0.2505062801589814	0.3408830888991403	0.8168028360994931	0.1129381051116373	0.1909172397235247	1.2391618918140896	0.4989563404348419	-0.5715967831469657	0.44682821055380867	1.157611187557141	0.6680584460602608	-0.7168958847750753	-0.1614175899138233	0.6055004743792238	0.4773284191571029	1.9238820902311469	0.8608759060294381	-0.2801451166586264	0.02888307387924947	2.4375732279493065	0.9103484447660295	0.10114104534141921	0.0	0.8709528101684734	1.076950022412864	1.3301650478126772	0.2521367409151329
-0.6643245910475961	-0.29451446818592847	0.30626199875278975	0.08401697257880328	-0.6867625714499882	0.42889813717689673	0.44365628732211904	-0.9778788146346636	-1.5388829502598	1.0043893598118343	0.36044838659256145	1.3851069874693382	0.12725495894607594	-0.17511894254526084	1.637297616831641	0.8828241781203711	-1.0402232991479874	0.0	0.4391835728090774	0.0506829550592975	0.6141590604206123	0.4278265441500196	0.5597647631727866	-0.7780609239477024	-0.028178173735906056	-0.263509937230011	-0.14880139182360164	0.07121122498289446	0.9264995149034272	0.20709060034750723	-0.9044218240914679	0.15863170137235905	1.0755985356333784	0.8288166326979837	-1.321149610084272	-0.0583152190674624	0.5229695199761965	0.3286478482920159	2.2203602831607028	0.8362195712275061	-0.31270185055480637	0.11655323788321129	2.0962457196655984	0.6161669957500666	0.4527758057689491	0.0	0.4791319588041741	0.7613474656433057	1.0300316842645765	-0.17627991518965921
-0.4621881330627277	-0.1066077247732614	0.35176410775472716	-0.3471637790869754	-1.464085760630302	0.008088919832360635	0.6089191103034254	-1.2351107902511318	-1.3253611486119175	0.9742811415750852	0.050882117357300964	0.6012309582801579	0.21310576017020394	-0.08436692610743766	0.32971809141136227	0.2948772271068302	-1.4840694683814608	0.0	0.08655546005122161	0.4515310187830972	0.11590262006703485	-0.5187637245047668	0.364394731045073	-1.2420781323235721	-0.5572243525066286	-1.2977974441137339	-0.5590393470933575	-0.3674202707443347	0.6098440648723639	-0.0137976748729593	-1.1254134274268837	-0.11902313510146242	0.6978698328977757	0.6753757208761013	-1.7909728959475448	-0.09545192960474297	0.5707128713034112	0.28712916080909734	2.019208487051153	0.6407885329874408	-0.3261358202685156	0.09972228378336756	1.25892517468502	0.01000389815891695	0.5435342287584888	0.0	-0.03249162176258715	0.04661295530503317	0.7106886131785434	-0.2805085354284436
-0.2978832116562588	-0.29012933500736743	0.3823951714656064	-0.6054122860736911	-1.6832488450775716	-0.41821488464410467	0.8710982416494522	-1.3350354201508228	-0.893048722690841	0.6803552465288286	-0.6587475055535278	-0.195951965022042	-0.2168812200092451	-0.29084957376663206	-0.9228122079957239	-0.3666140414109573	-1.4831892401741829	0.0	-0.18656155166261268	0.7842747244581593	-0.3747569970477346	-1.3206837308358474	0.05564536376311677	-1.1991415071497127	-0.8859744944270399	-1.7700161605020726	-0.6988336330369128	-0.8723373563718785	0.42558673712695405	-0.1650054232443858	-1.2222353238483805	-0.18548599015281664	0.18941124279307836	0.1497973980048288	-1.7727768025911619	-0.22646733313315034	0.6358242763150289	0.3756955579737061	1.4352960730575368	0.3849540046526593	-0.3082541845641055	0.03208009246580425	0.34858339572091823	-0.5704428699665692	0.24061298627229433	0.0	-0.2935119977646926	-0.756735703761185	0.5262028129963274	0.08924266489507494
-0.09065867710092042	-0.5828107537207026	0.2754567091046967	-0.6587328768253639	-1.1726290301793931	-0.8591146027604344	1.0056790953037378	-1.198809903429547	-0.45177064755767365	0.1943881785587931	-1.3996966385474678	-0.7748611959473419	-0.8525876580760133	-0.6652933569872425	-1.6118036084002592	-0.8340356134564156	-0.9737761767960039	0.0	-0.3411565096900802	0.9937314363775004	-0.7281425529271491	-1.698413737932731	-0.3458416252674186	-0.5595352083702516	-0.8515076218175569	-1.5473210857443673	-0.37371264416232786	-1.0850924887863864	0.34875389070188323	-0.2558121691134439	-1.2540706056823128	-0.028735176187914904	-0.25860273068827755	-0.6374953427452572	-1.2071851881247992	-0.37788613983727426	0.524025937410346	0.5238806058842005	0.7144943660579967	0.12597012584307926	-0.27321345527771734	-0.033368636932983656	-0.24192059040448155	-0.8278273887313767	-0.44213447898105807	0.0	-0.18160974122014834	-1.3003185232248664	0.4888502174785853	0.6792930473978411
0.17894690651726816	-0.6348405506955903	-0.03390129641393988	-0.6729509953376049	-0.24286640577852792	-1.268825771652639	0.7658695180938918	-0.8076021497330762	-0.14601435392648307	-0.3592042684598124	-1.7548246495340973	-0.9768532769641791	-1.2275267121382174	-0.9303336636803714	-1.6126617822856688	-0.9252553603130328	-0.227298432181742	0.0	-0.41096055169331974	1.0634087536689363	-0.8246967420769497	-1.6781193107992631	-0.7004118523312133	0.34099682619815386	-0.5482176256917464	-0.9094484446272193	0.28534163311747734	-0.7914099711567041	0.238625248994986	-0.2767040259702739	-1.2712622616025764	0.18078872675582086	-0.5152973458773106	-1.435280528390029	-0.36748551979927013	-0.449334505297392	0.12734986030758627	0.6273578891588322	0.11760542092781649	-0.14493012031757585	-0.24683815163267858	-0.08733752669571448	-0.3598140902722176	-0.6782190719723185	-1.2822421939373847	0.0	0.12935122068643884	-1.3849355927641596	0.49324982179092824	1.012419291811423
0.4335586743381978	-0.22299525767071546	-0.4855644646348701	-0.8521703479990335	0.5319516495312063	-1.500878455844785	0.08462070020917757	-0.24609204098109666	0.009447808079973401	-0.8237032808741689	-1.503916117004411	-0.7878364097211823	-0.9858505378237572	-0.8242438313260358	-1.1856272200860634	-0.6622477791071831	0.3357486111211891	0.0	-0.46859153924584224	1.016786967871282	-0.6296252258813658	-1.5105156473552284	-0.8207657839278215	0.9647544724093131	-0.2111639215822657	-0.3112660654307914	0.9564083034882909	-0.09828520110001272	-0.0395734692732281	-0.2195019426250491	-1.2400061067427615	0.22724743182191134	-0.5693889039520785	-1.9513712332270292	0.3124640780095962	-0.3318437630473264	-0.4639564443530285	0.6215508222595794	-0.2069040249661851	-0.4659942980022524	-0.2650499571669156	-0.1785820847273513	-0.1536549488333318	-0.2897893539267486	-1.8963100986072328	0.0	0.33279219993163334	-1.0704889694864421	0.40663334578325017	0.7289680867946704
0.5355051207648709	0.6080738899306697	-0.9167936056902769	-1.252899522408442	0.7121730609185145	-1.3704845794390732	-0.8381707935187074	0.2990610223238703	0.08883773853861511	-1.05251126016155	-0.7472694017563499	-0.3490451866502542	-0.10089604921482118	-0.2756555177402561	-0.7463556551117916	-0.2810295091819199	0.41905260911276493	0.0	-0.5761953612850106	0.9039609562376325	-0.24202914210250617	-1.4427098684069994	-0.6108185591658947	0.9284639632385006	-0.028178691495673015	-0.06276195738963772	1.3674405865606838	0.5991342758294247	-0.4991939069948241	-0.12182825682795623	-1.048551342315562	0.013370683984080584	-0.5226880393716518	-1.9839199201822921	0.5053177752142072	0.03728871167212087	-0.9976425610638101	0.5174200341166257	-0.2849620060141713	-0.8459910862790058	-0.37401997864653697	-0.3782871460848431	0.051287917849208865	0.036600489394307656	-1.9146442567260207	0.0	0.22748555896840222	-0.6347650797786527	0.16373641450373103	-0.15598405157208847
0.37727527520434195	1.5611679886793943	-1.1530798176058001	-1.7100736817073787	0.2923734006246054	-0.7945999635496748	-1.6323159083627266	0.6134416548292357	0.15434712915546767	-0.9676413134726434	0.16073515014015324	0.10729664238687146	1.089430069301435	0.518956407877375	-0.575034142361807	-0.09991436093456008	0.025525573675804207	0.0	-0.7415594328297911	0.7737286903582388	0.13282687488274003	-1.5163642986310137	-0.16691360534322466	0.2475040812117133	-0.01854795167339109	-0.14903240841351478	1.4546827781622782	0.8589139115387604	-0.9973934506960985	-0.0798316737130101	-0.6033918654230872	-0.36611928192465976	-0.514861852521775	-1.5220338487527285	0.18191340122290703	0.6067823857843356	-1.2223892098882514	0.37789507485701407	-0.27075814880306187	-1.2209788827953445	-0.6108064737059056	-0.7071124350692112	-0.01741516266814401	0.06677557114384414	-1.2011959669282541	0.0	-0.1468030571445355	-0.39706852245154	-0.18864099533277695	-1.254198168108127
-0.030901657002976413	2.2474280503468598	-1.0996224741940157	-1.9289478969005247	-0.3050174427979931	0.09745716066583693	-1.9718344710997753	0.5750650122068621	0.18738524773341034	-0.6014801451112936	0.8151832609844353	0.3715927452132597	2.0592496725308047	1.1756199673649552	-0.6565875670548653	-0.3112596072500973	-0.5693955802029037	0.0	-0.9006220511178302	0.6439460428805031	0.2901732659016833	-1.538146354515947	0.2499696918559182	-0.6872034811287641	-0.050364345444221324	-0.2952577057656354	1.3388250171996678	0.4905796671199117	-1.3031488558838897	-0.194554020563591	0.05873127218697737	-0.6900697254532636	-0.62227238159373	-0.7603037719864474	-0.3863329451271591	1.1884982108473525	-1.057330728446717	0.25909653934291393	-0.3188781865745413	-1.4568373159914558	-0.9624015304418654	-1.0737375071543613	-0.39348501474631076	-0.21575044424622045	0.022778752555996477	0.0	-0.561253288439139	-0.5112650884844825	-0.5164409499221428	-2.049192699996721
-0.5356379397737913	2.3953685058443495	-0.7744730356688754	-1.6768557313467118	-0.5339985224596655	0.9829683669722373	-1.75808479857178	0.2441942647226592	0.11552549744490509	-0.08698387360599337	0.9721947534423806	0.36101956518178735	2.382380933393409	1.3305720423736094	-0.7409017375635248	-0.8304019627552596	-1.0061977018372787	0.0	-0.9406551393875898	0.49083830361657943	0.15100636846391188	-1.2387375874674105	0.3721346091803474	-1.3658200991723681	0.03672713380127791	-0.20381122976059285	1.1727528794550959	-0.29382579907003264	-1.227606815201768	-0.4800113900327015	0.7425860848348591	-0.7646674948987653	-0.7970739365243933	-0.010955874203492479	-0.8033888503429498	1.5238432936655144	-0.6419540012803152	0.1662863140329298	-0.46115420573136334	-1.40464593008928	-1.3319479456668926	-1.2816632551844729	-0.849895702837685	-0.6018685353837037	1.2541245696078887	0.0	-0.7773889616033967	-0.8597469457483193	-0.672066645393632	-2.20367647314491
-0.900126118757174	1.9858009505349399	-0.27587762484049816	-0.9397205477027787	-0.10991702838495446	1.5035421344114481	-1.150899941031255	-0.15176935690010368	-0.08640141263008815	0.40640867707442274	0.6514921248650668	0.1531492625726965	1.9595429304962564	0.8615320217309491	-0.559046723912673	-1.316301168824888	-1.0505835297449455	0.0	-0.7612629608324261	0.26930817129169504	-0.18069078518184997	-0.4998232633219749	0.11133016554152844	-1.4645593415682143	0.30353905781539015	0.2186293470255326	1.007063459091201	-0.9919994566460022	-0.7407173111315913	-0.8102832661281556	1.190766510689202	-0.5552036016928564	-0.8921539611564512	0.44713728283288834	-0.7831743157725981	1.4226576322594726	-0.23159077413091286	0.06010290875933706	-0.5787310199172297	-0.9868270980022142	-1.5515032102548445	-1.1243698716880817	-1.0537912282192954	-0.7933889946359342	1.9612067857170952	0.0	-0.7074168051506402	-1.1216272832147227	-0.574806802990904	-1.7241693897054307
-0.9198929372472505	1.2405669041751588	0.2754946789706416	0.06325242173581568	0.7951542855581675	1.4647379013770259	-0.4407215076511215	-0.3488212394358786	-0.3144607132081324	0.7519153077836952	0.09294849446691456	-0.07547193501421025	1.0504878795042856	-0.013294508559556495	-0.03433995492508958	-1.3723725332325525	-0.6892677475416378	0.0	-0.34614872841113226	-0.046378811220659	-0.4787125630937045	0.5190056929048761	-0.36409632943074216	-1.0000529964018587	0.6664392512716162	0.7987823998600406	0.7835086148792806	-1.1281519248167347	-0.007250925896623591	-0.9689315195837971	1.2458920955746098	-0.20487050587273342	-0.7615566619761827	0.5034220411376452	-0.2976727236039068	0.8927320594858367	-0.02079574125738863	-0.09449244686888635	-0.49702574875262207	-0.2687734765212447	-1.4542676584810836	-0.5247712949144766	-0.795901769797799	-0.5942941801867428	1.8697191768902461	0.0	-0.44063185306027436	-0.9780664488310458	-0.25775479270776747	-0.8980689272250627
-0.530509451502836	0.48414528511928356	0.7723466686165292	1.0116761902791838	1.6778897355674323	0.9433598566779304	0.1355549883191994	-0.21700843891239352	-0.3621498616530132	0.9065449549824769	-0.38349475840786995	-0.1723161009311697	0.09961231742880813	-0.8330631892471246	0.654615041431239	-0.8098454718614572	-0.07471098092781926	0.0	0.19815301859524723	-0.4312130975130787	-0.5432478579881987	1.4490205508767202	-0.7310929975679232	-0.2545787822810887	0.9540635863654463	1.2245459500517113	0.44349399585162325	-0.5715518456703012	0.6795061323525498	-0.7880195758110374	0.9602893695094432	0.06922952035871723	-0.3714298834373995	0.259650885492166	0.4396590758761815	0.16520742551161563	-0.02809796540406585	-0.28101421995983555	-0.14048235306772722	0.5325779889356179	-0.971746769582091	0.3720014353260356	-0.14375840950363922	-0.03617064467198051	1.1034263645358013	0.0	-0.13586638578913393	-0.3260939505659417	0.14022626543068134	-0.08207516091164567
0.15302390522206047	-0.029385917734891624	1.1222389064358127	1.6680220162699615	2.052907185910747	0.23082375885524467	0.5063499177567505	0.14593597482967505	-0.06008046203917433	0.891627357001053	-0.5266108652343365	-0.11668936619831104	-0.5268839413322902	-1.1477752908878596	1.1903862473074474	0.20053853631981358	0.6107845440563942	0.0	0.6723234586891399	-0.8140788165946747	-0.3400777660109014	1.9337136227309228	-0.7349583853686662	0.4468696096499131	1.0140604949028995	1.2575006198445648	0.03771708163153289	0.3573695671008104	1.033550210701588	-0.283187327015129	0.566589681523113	0.1276020766667682	0.1565096638631829	-0.0410461637756647	1.1251387561312385	-0.41907367951939056	-0.12229852994638432	-0.43022145742473555	0.36893387362391755	1.1262465084938076	-0.1914223235504823	1.2314440865283065	0.5818101804709199	0.637179067060072	0.09276073995140748	0.0	0.11727429297479301	0.6378256939166917	0.43422349299306395	0.49487358076302224
0.8864654546039398	-0.2207331089335097	1.2418289277467804	1.9899692787071943	1.7751149007056661	-0.34346234014103705	0.7447919314774415	0.47314903221167065	0.5675972308333643	0.7412935108574801	-0.24393440472184869	-0.03918782915343492	-0.7240798070128924	-0.7841190477186499	1.322120216733034	1.2015706456106896	1.2597063788311842	0.0	0.8815967000701979	-1.1185172398755039	-0.031247047389940306	1.852545712018322	-0.3795574141005784	0.940128327842327	0.7957038186957299	0.881921527345202	-0.2722252399090308	1.0733792304453649	0.91301304875778	0.3242775210248628	0.32500520347855644	0.001085827236760726	0.605019717058786	-0.155870492011354	1.5428812675293193	-0.601508161479607	-0.15700228406703162	-0.4706085836621923	0.755607177775384	1.285668114817205	0.6724732598260265	1.6925066296583287	0.9927393382698377	1.1116753553960872	-0.6840999665967299	0.0	0.35302995664067965	1.5216616346321687	0.4790940063110619	0.7953279772431622
1.4079106610227266	-0.17209390560741444	1.0765131539798045	2.1049399413947065	1.1133535943626343	-0.5847199604003949	0.9580802516165139	0.5106263607321985	1.2602431827789686	0.47389557174351926	0.38533528260606803	-0.13361846140637887	-0.6452588453917166	0.040036543273610524	1.0186001678782397	1.7147755636119175	1.84627643637097	0.0	0.7510740119585478	-1.309249946659712	0.1310611744614237	1.3943114109508807	0.057951060122261096	1.2748057987986399	0.3649111446152291	0.3032141764950224	-0.3281647225588802	1.0926366733640536	0.3890846660633872	0.734108522507933	0.3565866760503295	-0.13921240905577065	0.7900330499937076	0.030070950499627495	1.65951263805618	-0.3539108150314936	-0.09750153953392271	-0.3905176758439103	0.7629968087076727	0.9771119973558665	1.3851222270943853	1.5724192588352084	0.8645336048292558	1.1816761045217683	-0.9576292622483625	0.0	0.663990360062106	1.9647855977849442	0.24207964772092402	0.904526060252541
1.5520501743261994	-0.026764581557572654	0.6445572436286918	2.1786998604485808	0.5380412539466521	-0.4923433035032635	1.1852050881192295	0.2010553809085868	1.650735462436652	0.1162059209464157	1.1556600964966377	-0.5146530662463509	-0.5360057904125641	0.833179385350959	0.4746468257648523	1.5316635169670525	2.3564110700930723	0.0	0.38501165317042746	-1.4061936162583806	-0.02068336037100782	0.9290368145786394	0.2120086441846937	1.6050020179868911	-0.14037801450211634	-0.1834209277443768	-0.10661067574143311	0.3443989755738886	-0.2887445555502441	0.7647844703237673	0.5820283772125721	-0.11337331005384052	0.6729270791308779	0.46115286152483054	1.591586716309086	0.11607475020215025	-0.03711841339282477	-0.25730583170536797	0.3408069071212896	0.39621860341696125	1.8075912072506382	0.9820051725629236	0.2678419133167285	0.8586321207363171	-0.7652597924226373	0.0	1.0808094195495628	1.842971386581895	-0.1758315264395934	0.922121508311914
1.3121809896043577	0.11679845150705116	0.06513929291869161	2.2781777947409454	0.38843631834777126	-0.19091388724518604	1.37559606130972	-0.26225467973209904	1.4977181393769117	-0.24738903992867245	1.8114034904222192	-1.1163149024637962	-0.535941539596515	1.118734205775484	-0.01982741767955501	0.8384712192738074	2.7195787508684983	0.0	0.01960790618981917	-1.4524287759401244	-0.44642329996681207	0.7627006270465522	-0.10735923473719815	2.017816098797375	-0.574160425936052	-0.357749642993957	0.2511091177743193	-0.7736988366745753	-0.8158969823319868	0.47934845286490224	0.8035354399909714	0.12629347906563823	0.37935853989199675	0.9659359980593297	1.4867771461070802	0.5055701076924854	-0.09556868001110444	-0.17060731651812425	-0.2929217064046412	-0.1269248159544742	1.9458673101595192	0.26509099727242036	-0.47756485959068823	0.35017680728179834	-0.35488149093452465	0.0	1.5036796736132614	1.321457852649122	-0.5872047221962899	0.9065986533395543
0.8269215998198831	0.2440795992359205	-0.4741497799778631	2.323272586461918	0.6603136101393217	0.1877280986417872	1.44549589700777	-0.5565845851267871	0.8584272853721726	-0.46584732628388686	2.1343512821731325	-1.7053487285087472	-0.5898261679748681	0.721755700377687	-0.2526422926088446	0.08710252236038381	2.8100907409551623	0.0	-0.11591426276077392	-1.462237272691558	-0.9156059039640759	0.937068519592359	-0.7573479296686372	2.4293970215824805	-0.8286352750944034	-0.1754716869750441	0.5420888495535682	-1.6329843093274021	-0.9840295645658734	0.13784574345420758	0.857812916678921	0.444793832998708	0.11101871323441714	1.3606017366188665	1.4085638949278851	0.6057753414814228	-0.2906508187197973	-0.18121521419854036	-0.776245812275049	-0.3145457721937696	1.9015989043146981	-0.21197763083375742	-0.9926325191935093	-0.07073704637929841	0.011091925378586765	0.0	1.7448072592433899	0.7277749693488407	-0.8159223120074941	0.8896185101812867
0.30736393796692224	0.38257027467621413	-0.811328315787701	2.153743248484754	1.0538591297986062	0.5701351067243103	1.3499760116343174	-0.4469212448601251	0.06639507371426766	-0.39370130153851557	2.024476360623329	-2.0093413998073126	-0.5209220904240327	-0.12539839515416262	-0.193898462580009	-0.3052160018883174	2.521048902174874	0.0	0.0516480148093208	-1.3964545384238132	-1.1556406663827359	1.2069240059653696	-1.3315493748464498	2.61746600667941	-0.8511975761775563	0.23453655564950926	0.6539653297644868	-1.751455463719169	-0.782941387787422	0.0009074502374163722	0.7185634336215438	0.6052373535509188	0.011476744142415802	1.5314069294604475	1.300360176328166	0.41158093659019124	-0.496068776235865	-0.24026386026461402	-0.8429271682433622	-0.11201208179249487	1.7659638855127415	-0.28915745875084997	-1.0529786355636166	-0.22441715330174644	0.20578859348059828	0.0	1.6490282607555737	0.3356423186727131	-0.793921897192006	0.9065653201199219
-0.05520406195439505	0.5275017102719778	-0.9085451381718967	1.657499817681359	1.2256256582819267	0.9168833302102386	1.110703677304224	0.05190534068058334	-0.4867041001459956	-0.011225484178797521	1.5460193752749025	-1.8806178245408418	-0.1977924712213513	-0.9275905672710615	0.020650496998532424	-0.22646036656094337	1.8521375305964616	0.0	0.38095072457826457	-1.1935171998340328	-1.0303234351208193	1.210418107556532	-1.4192904259904298	2.36075942414098	-0.6423699220407688	0.6520575877124148	0.6353177692622561	-1.0732726827116335	-0.3974296026092174	0.12692668334301635	0.4758365118445223	0.4326733385232185	0.07952944115455918	1.4559071543539062	1.0448055846576128	0.08468468274907387	-0.5258296054726666	-0.22541920647987687	-0.5131673916724706	0.2708764508001955	1.541179860249712	-0.1065560454716172	-0.6997265297889217	-0.11715832526972787	0.25647000472265946	0.0	1.1990852044281604	0.20734345435716972	-0.5977044033774354	0.9864699568933859
-0.159928361441663	0.6060351649952057	-0.8775862835748253	0.8698299249212582	1.044476415331997	1.1597361081202293	0.7906663604153074	0.682598292016102	-0.6169697108986016	0.504390250359151	0.9070524497171468	-1.3885299274781149	0.3396334016245538	-1.2320410670932649	0.19777180007523898	0.07366381449540958	0.9407735741427597	0.0	0.5984442601082577	-0.8368887299207902	-0.6254444238284598	0.7221933908406659	-0.8828233519695352	1.589152695809409	-0.24824433563691783	0.8711295824806996	0.6212093669641344	0.018432674237318022	-0.09727205151557254	0.3207788309532832	0.225622613454963	-0.04731784358739279	0.18871052323275617	1.1746804032156386	0.5701360419414047	-0.18862123593970062	-0.27961510487124414	-0.03209362816084192	-0.09226783841720272	0.48932720107818967	1.153330111076882	0.005351722067773612	-0.19036702578751774	0.08236417931903017	0.2579042030230709	0.0	0.528750619028696	0.1965847425888802	-0.39579945108605774	1.1042508428371633
-0.021369329523670204	0.5172142781937706	-0.8981360842394932	-0.021294888155665718	0.6623478192076069	1.1876665363211976	0.4549069125575695	1.1164642443549029	-0.46599648764057033	0.8429538294791823	0.36345659568751465	-0.7771421304197339	0.8918918788377632	-0.9007951031000954	0.2056954195894871	0.18080756222260094	0.009837819017180092	0.0	0.4791999471366654	-0.40142562738140797	-0.1846789795609458	-0.17527585028297354	0.03804141931105618	0.4506150522469588	0.24877036897745122	0.7824792668165594	0.6776108860398844	0.9485565356473266	-0.07849877647319578	0.284618146771965	-0.022268871860524408	-0.5941075121481725	0.19425199201136076	0.7565767837437046	-0.07178076988659926	-0.3308458027300516	0.16877379515253285	0.3367506494373176	0.0371325178646878	0.29320320179833126	0.5488193809013583	-0.23013532047759583	0.16796845709225602	0.16343912677103725	0.27866626805796924	0.0	-0.15812177470901137	0.09926000920102579	-0.33426317854270743	1.1558654713287861
0.25290087820207213	0.2217354767659579	-1.0752902842038703	-0.7643886584702242	0.36092879988219784	0.9194808962759287	0.1580106330562453	1.1655656175605322	-0.37348266467139807	0.7527613421719355	0.085142059085176	-0.3142593188124221	1.2380291566380701	-0.17919475815079838	0.03122049265639004	-0.16854380308863318	-0.7333964274458665	0.0	0.010659950098747095	-0.02834414795065817	0.05584944182642041	-1.1152283455154797	0.8688624338325461	-0.7404811311476037	0.7447626875952628	0.41046423471449434	0.7066717986176486	1.2884059155737375	-0.34629034579753126	-0.13374367578400556	-0.3296476005194144	-0.8841800975643976	0.045457386030672384	0.28844670077680323	-0.7087220660909512	-0.39951995380717	0.6132983167086101	0.7538918134549161	-0.30633064139028177	-0.2902713080287765	-0.20185546536440566	-0.8227085529746089	0.1953339124730793	0.014577372524915828	0.3387444353496294	0.0	-0.6954135673653292	-0.16384241649144543	-0.43330247854393594	1.0101749455610078
0.5169815618947404	-0.1898776917195054	-1.3384798030916936	-1.1708432397680795	0.3070264055418486	0.4092793650750726	-0.041350799050314906	0.8865143446243252	-0.5892264794698844	0.24008287035231746	0.061239131999083506	-0.13048869201313532	1.2909182979117189	0.4763261616439227	-0.24506580037584672	-0.8727148331929744	-1.1809942037965315	0.0	-0.5749528080748914	0.1678687238344974	0.01761878050894158	-1.6546500517678298	1.197080140763799	-1.6394926521123645	1.1357339951563894	-0.09975870404270172	0.5125428098338615	0.9735201976082379	-0.7110659607175112	-0.7837118364277752	-0.7187375317130267	-0.7157035742285897	-0.18057558515727373	-0.1190031763245859	-1.131751795193129	-0.49744865030719526	0.8564336469221193	1.0438028238107009	-0.95038437705751	-0.9497463480405636	-0.881891728215344	-1.481867450410463	-0.07632052017461934	-0.30095867535216464	0.4531955062705505	0.0	-1.0128568351507594	-0.46820987978532363	-0.5685048442459918	0.6198018545760916
0.6506174627162314	-0.5146329349726108	-1.465060048760064	-1.20428575405977	0.41314876255314775	-0.1196025680284766	-0.07639726300553905	0.5093647215165924	-1.0394045669243719	-0.38020419042514153	0.11347317377298274	-0.15282345609223572	1.148777912062998	0.6907780337026799	-0.5200123461809234	-1.5047643198447642	-1.3432388600297973	0.0	-0.9318744358161695	0.19595597894988864	-0.1855508948878695	-1.539230709138027	0.9242244635663092	-2.018110644521977	1.338844586825434	-0.5406540359516804	-0.007888669002982837	0.28371426040011016	-0.9046729421557835	-1.2777463793638764	-1.0687787076443467	-0.15586144995981752	-0.3466251100863637	-0.3439857707165092	-1.2081086360726858	-0.6500891978001127	0.8381309364549863	1.0992216009633942	-1.4615805792953203	-1.2769014810032642	-1.2206183993185513	-1.7920466919245113	-0.44758740248864554	-0.5817267484081482	0.668756081491741	0.0	-1.1192020382088832	-0.5694404083798282	-0.5570848779199905	0.1018053499778621
0.608879378423361	-0.5461031434697958	-1.2248424722480478	-0.9863670857858777	0.41166313018757883	-0.37462615687460366	0.09010750698692652	0.25501324928286584	-1.3371010660554188	-0.6552595196911166	0.02394677537210881	-0.1718915743790429	1.0032371305654149	0.3900739480065879	-0.7282371011661598	-1.5865543395808201	-1.304492493675252	0.0	-0.8172649658159324	0.20584848415664256	-0.34144888864455214	-0.8603203971679588	0.3092662940649384	-1.8517129117929234	1.305154042542468	-0.7316395640745378	-0.7043210124320761	-0.3714104248074494	-0.7487764507719973	-1.2486062210776931	-1.1323905248680508	0.47310152957263363	-0.3684736790550487	-0.3052232222092068	-0.9554782979784293	-0.7558357752209836	0.6536682639843338	0.9513302339555757	-1.4312191890718804	-1.0318093864407512	-1.0490016937545341	-1.4812047448132308	-0.6830156022683191	-0.6149576401089107	1.0300266539777834	0.0	-1.048408657075581	-0.28973745414499746	-0.29487866079380554	-0.2997246642046386
0.43874182607070583	-0.21256575638748781	-0.5492995934381394	-0.7221043096485189	0.08217164972562692	-0.18254901163791765	0.4039841044006554	0.1834617113933217	-1.0540112567195559	-0.2991926710426863	-0.2983544188296509	0.00849401092176912	0.9764599571814272	-0.18701550686788246	-0.8544602497934279	-0.9150514968540968	-1.1579727388513692	0.0	-0.25164934818231754	0.39504818534752406	-0.28529387756926566	-0.004705914782448392	-0.21640127695489084	-1.3133348169239936	1.0235523458656202	-0.6065167073104805	-1.196667640999036	-0.7025745630644632	-0.2703049585902595	-0.6171174841381499	-0.6909958600501728	0.7766347035004734	-0.2818373274377264	-0.02750059664675819	-0.5340876783291226	-0.652777294692784	0.45327223064552863	0.7384555728239971	-0.7611714286814967	-0.3085925760519613	-0.4154786722745765	-0.6030294732214798	-0.6431351277598731	-0.3155662828753055	1.4897861281056315	0.0	-0.8278241210483285	0.32876411680819445	0.15304529452540297	-0.3704203674278244
0.2541072337829898	0.3487514329383642	0.39660890827769424	-0.5892403190589507	-0.5475888876579083	0.36615559308260276	0.6950912523382669	0.18442950236792505	-0.06994869102178991	0.5733964064112596	-0.7279563341049363	0.4431079791998558	1.0164304375898447	-0.6722125205192587	-0.9025314893997528	0.27979418547064716	-0.9646441206263857	0.0	0.4856029614253401	0.8557206897552866	0.007355980845712727	0.5738984115423248	-0.3287799086269078	-0.6840422004468971	0.5241748527148773	-0.25321371658554714	-1.1045795770906757	-0.6680628821285808	0.31217415575197577	0.3298300562481012	0.253251952591884	0.5365401343409802	-0.20746169570429696	0.3368113125385773	-0.1618121617265241	-0.24987950309938667	0.3129667418348684	0.5953359083088459	0.2529886353846206	0.5166586225981188	0.419484430715027	0.4879385090351392	-0.3433023674823101	0.2106658569883133	1.8517616469885614	0.0	-0.49281308259450374	1.018272410671125	0.5798430564889221	-0.09655159638784143
0.1768045182434552	0.8418190924092718	1.2965188642366878	-0.6498906361990583	-1.1875006345384422	0.9379507014335687	0.7417779826192952	0.10660601117484869	1.2607050352187341	1.4684688693666277	-0.9850731290064114	1.0207814589369721	0.9362741196205843	-0.8049567346789274	-0.8576474786406278	1.4547907704644747	-0.7520625157048054	0.0	1.0257151033652547	1.4722670544049543	0.43488714893838065	0.6217937438300478	0.0026089954894796255	-0.2234862013717512	-0.11309957804783982	0.12688249428062337	-0.33626015619108907	-0.42308973418073265	0.7253686070918386	1.1191728292524534	1.401965072389268	-0.13049723185482945	-0.2404718256510027	0.571845838735256	-0.0013526504881976572	0.3817055859730953	0.1867714806337455	0.5482312018896892	1.1070448862788462	1.0264051541718837	1.1123047636968648	1.3476120727208274	0.08052833311741435	0.7226963412115435	1.830916710132691	0.0	-0.11873612401213653	1.4378891101094915	0.7718093286511187	0.288606600665896
0.26845783890485503	0.9694354536184232	1.8642530357861196	-0.8273458831680627	-1.4761872146638415	1.1506831821538759	0.4081465223308105	-0.08750736138515094	2.2736496341681613	1.8059408481196337	-0.8219393679431719	1.5490618328361196	0.57230523964796	-0.5600614606400964	-0.6795891971850444	2.0745252148874886	-0.5354357192839388	0.0	1.1332840908346347	1.9582554165324366	0.8602819126279159	0.2262451067810403	0.5343296481234252	-0.059155415006324784	-0.7539564454377503	0.3288255226296669	0.7802683250746979	-0.1615551544332499	0.8126027409822855	1.4076034297893594	2.284321295031743	-0.8162143369759247	-0.35455872928591864	0.5266650545004564	-0.08270192132458448	1.0297520824787991	-0.02217369757904929	0.4993314558438731	1.4173406582383339	1.0278179605651074	1.4095932965682347	1.6957599569158934	0.4620797477488311	0.9868487091218434	1.227607785917143	0.0	0.1798372982507259	1.382593686115632	0.6578050153028367	0.4419349372277711
0.48771375244732856	0.6089056147500331	1.9977494151579533	-0.9572703544934279	-1.2407618114421046	0.818486690420418	-0.23596704807921823	-0.27248010262585354	2.4061297608673233	1.3043467104123272	-0.2112790086268809	1.878122137037199	-0.059292285187894735	-0.09740492348035484	-0.3377963823462753	1.9242701434770608	-0.33225758493528	0.0	0.8351490348402489	2.0279236730581367	1.1952841960265879	-0.2560083637860672	0.9391965509206383	-0.14454291252998286	-1.229355164411571	0.261980077677116	1.6470660570127336	0.020038435731138685	0.6242299575329864	1.2060573965315726	2.5185238265551924	-1.0559760542217476	-0.4063370010563959	0.2248029552565269	-0.30175393698977754	1.458589815836529	-0.3388588335205878	0.31533482894515147	1.164090014539913	0.6597886706754256	1.2605936634952024	1.546769111158347	0.6887574776985609	0.9165947759251694	0.10580304749135458	0.0	0.30126687595439877	0.9056314242632872	0.36121934209490353	0.1499375975405577
0.7001616128160598	-0.10242692745554297	1.8002898361313984	-0.8861547575391245	-0.635197207211381	0.07544984472694323	-0.9145096582288388	-0.2609503786208675	1.5831097037134936	0.19111994362524273	0.5992211947924578	1.973786852918971	-0.7323820095728423	0.39851478827889286	0.1358085600310029	1.214312349833738	-0.15773242913551447	0.0	0.3742813427655384	1.5947784851672395	1.4142289147677707	-0.4362788326663902	1.020894781658822	-0.30570911343038604	-1.3919768516907836	-0.0016460685170521896	1.7530213440658406	0.14577189428016993	0.36464159684950936	0.8471705068741673	2.0392302275608607	-0.6200560331137218	-0.24963476353235475	-0.1334720086850429	-0.4911192856119509	1.5342946140693592	-0.6572414219850683	-0.04855580313563636	0.6763224575991785	0.26668545803914945	0.8084049613788717	1.1460456452397505	0.7337268924010933	0.6177059492709099	-1.1666864421266465	0.0	0.2243773676910278	0.27099217781218765	0.10787284878284772	-0.5016334550140275
0.7434239049901445	-0.8299909328896524	1.4651526981483445	-0.5655292609309939	-0.05418414970053626	-0.7143914907209656	-1.292628866325068	0.024668391842997545	0.3032078292644445	-0.9228683967235108	1.2178172712950055	1.8958894742849688	-1.1417946012956648	0.8475552296452511	0.6189646525952336	0.4175319871513756	-0.012000511947854772	0.0	0.029242235634285903	0.856082646089412	1.5031492003843272	-0.14637674236659534	0.8069564063790939	-0.3517438019851959	-1.1922658724737185	-0.2866226498586799	1.0044352768259217	0.277748964116268	0.23324318971416988	0.7181077867981521	1.1317846499220698	0.3223267743128566	0.12151317749598622	-0.29688064329233566	-0.5184664492444213	1.2688110417822234	-0.8077728518895394	-0.49020854571709943	0.36997869003368816	0.1323232874909875	0.2807755680624397	0.7760912559398276	0.6319896831972415	0.3067582265522801	-2.0778235826241076	0.0	0.030337408315268936	-0.22882501089311133	0.05080670479338456	-1.1625825596948187
0.5183461616290048	-1.2221956485836787	1.1219768663357808	-0.0895357600670031	0.11979467228678906	-1.2004251495181562	-1.1881303132111887	0.4518353610996322	-0.6560591007972998	-1.4350489926726064	1.3472137637762145	1.7129516209246114	-1.1091244345021645	1.2714390565919735	0.9282266913554091	-0.041456508462003425	0.12099728819811253	0.0	-0.06973001579719411	0.19014349251527163	1.4090312977401522	0.454849050596504	0.475636522882909	-0.187927938838922	-0.7275031787734232	-0.44415762546945853	-0.2009632937796473	0.41449809840371643	0.27439675163038935	0.9567577677002571	0.24583029572971682	1.280591425368268	0.5175840167791104	-0.14070110484186654	-0.35458037740435255	0.7651048582304023	-0.7035846089525996	-0.8209552398876399	0.4301672384710894	0.2705900687504106	-0.13952499535914567	0.5770294742062319	0.4327692516882383	0.15627491212107325	-2.251101870604259	0.0	-0.15035061988857107	-0.4612152337954416	0.1431986434550949	-1.4455813519262501
0.05743218312288375	-1.1045781428450587	0.766518182944519	0.34997338975352754	-0.23818731447639546	-1.2695001906074355	-0.7001417549187346	0.741079977194279	-0.7324638506488745	-1.1449611046780064	0.9712803064858828	1.4298899507166685	-0.7168905070029356	1.679393467424671	0.9023967265100479	-0.036422955600293336	0.25605622881416085	0.0	-0.001608780202141642	-0.07824160690310772	1.0526162946336466	0.9886519843302853	0.1942643805768876	0.13495868675040656	-0.21727233130994203	-0.4601851828227179	-1.2172077226273565	0.4620392920999061	0.34851327972937873	1.3396729218300596	-0.2836463952235995	1.7272426136445234	0.6484615404949514	0.23092695965225243	-0.07481270220789307	0.12591406828329268	-0.440614880007388	-0.9044748761800552	0.6720928990934529	0.4289369939879264	-0.3854632538579201	0.49908436227865	0.16890561396046477	0.1732877965431413	-1.6684090498301238	0.0	-0.23051387965409628	-0.5173687941065339	0.16528814448108686	-1.187726486427122
-0.47182428602520654	-0.5745453908660813	0.32202420898881495	0.5714674629891665	-0.9225016008442911	-1.0924990880542713	-0.15287733460970804	0.6586580506673979	0.054047990419073655	-0.3737096604301965	0.35922952882201165	0.9890490766098371	-0.2706215342390751	1.9610562388642891	0.4989566754491345	0.22767748403120047	0.38443688170738377	0.0	0.03933709285981202	0.10963224663934311	0.4071506202702717	1.1072603386485655	-0.0004272013381370167	0.4655349578321385	0.10091422627014565	-0.4584018195267429	-1.552585328257591	0.30305978132951994	0.25016282943319534	1.4492870065196166	-0.4165623778913421	1.417949425649256	0.32102153433708963	0.5424337900270914	0.20014053233633566	-0.5887303209756003	-0.25366477086886535	-0.7672727422753992	0.6873786257563466	0.3028677188642493	-0.4910840484877787	0.3973700098358819	-0.13751869950530085	0.1995424474267472	-0.6846609473193777	0.0	-0.2233409374592747	-0.6112874141852658	-0.09963357855691203	-0.5571238604705008
-0.8384364062406884	0.05731229033565855	-0.23061625457599147	0.5145961520245821	-1.5374757287957972	-0.9677610398067391	0.11829796703870332	0.198764295695394	1.1114729520328168	0.27850273816903404	-0.11989841373233691	0.3418741899305454	-0.10884722668041992	1.9034421283486433	-0.1556525484119631	0.4015430637215875	0.468719035928728	0.0	-0.08966976744855902	0.5037179768771495	-0.4228372674044748	0.7246996080158394	-0.1975102882280385	0.6608082047229109	0.10350942694101418	-0.5908480009329167	-1.163165388467253	-0.0924474159673628	-0.111747817214082	0.9987747969476661	-0.37435482587308727	0.5438071662018118	-0.3947641586919714	0.534691990100321	0.38166852041797333	-1.3233562952459514	-0.34525356425418247	-0.5894578875777309	0.17302058022420727	-0.201403055778931	-0.5257683533697455	0.17655970093097242	-0.44726591328367393	0.03848333740608769	0.18031812079435494	0.0	-0.212789623752608	-0.8917196139576888	-0.6637884782483121	0.07169423952599285
-0.8621102123187057	0.44189187994413087	-0.775117795763435	0.283957744212021	-1.7477134526489795	-1.086201985267639	-0.00861906294667923	-0.3864477471683686	1.6616228984927208	0.3650412603423133	-0.24674290640215743	-0.4702126339446931	-0.3886433361220516	1.3439690788618857	-0.8035112139982028	0.2537398686401537	0.4640173662318972	0.0	-0.37090845291916646	0.7085046964340568	-1.2038029130806116	0.07601872302068938	-0.5040109726129179	0.6838069543420493	-0.1445383062335693	-0.8970044553034446	-0.44650754331257414	-0.6065453374175381	-0.6101681898638281	0.07186871154328271	-0.4356589521233	-0.3873965266890538	-1.1602430952068137	0.1515773997095065	0.4584711129675532	-1.9585399201653653	-0.7158833785795157	-0.5746168510900064	-0.7989627229236826	-0.8611249992683627	-0.5366085729523447	-0.13063715802261228	-0.6876574953815673	-0.37862984764789465	0.5364574602535535	0.0	-0.2598556370766449	-1.3066720183757545	-1.2667877033908899	0.3771911376855325
-0.511274447111925	0.37797099550327906	-1.1122461964850048	0.09073581335025967	-1.4702744047426994	-1.397024693880711	-0.36999352627529053	-0.7434273149812616	1.2472485230345782	-0.09685274208594431	-0.09272949348261432	-1.2956333684456298	-0.9914052991485256	0.347258992159942	-1.1741514856497848	-0.17577187987166132	0.35235246768427486	0.0	-0.65449180910307	0.44622533243878126	-1.6811947814941837	-0.4344085955728347	-0.9322153559456494	0.61960333416874	-0.4315954818398235	-1.2441995709754332	0.04665784084674756	-1.0175735273771114	-0.9622918003432934	-0.9055225112008152	-0.7232464098390579	-0.8705203234134847	-1.5498545978781466	-0.4156230158689241	0.4842418192220077	-2.2998728074749444	-1.1377451424876692	-0.794335481938876	-1.7777496947131213	-1.2798132327075786	-0.5353445152171336	-0.401568836748169	-0.7738366257914727	-0.9106895543103887	0.3138184014243795	0.0	-0.3282533870070962	-1.6217124294291794	-1.5152890442453901	0.2904061781683047
0.0686028027726225	-0.09576493191272258	-1.1086812148722005	0.12119316342983627	-0.8946044327152247	-1.6698398147382307	-0.6513626326644578	-0.6566298800363352	0.024911502637918567	-0.6648860068349328	0.044878752010221984	-1.935508707149628	-1.6083392101506342	-0.7475646536533416	-1.1257172601698295	-0.6267509673552831	0.1647190528930042	0.0	-0.7932192292522195	-0.25737551638263745	-1.7311830258257894	-0.49531045615481833	-1.3741944314241619	0.5973605581915848	-0.5410155317554406	-1.4067235447485194	-0.02460672320751775	-1.1259214928059758	-0.9263900304936642	-1.4472873336114767	-1.1374520147570575	-0.718237038291919	-1.3145626956066672	-0.866900632600626	0.5231963447351802	-2.167905895441676	-1.3093692173496652	-1.1291979638207759	-2.2136978853470586	-1.1817560393171527	-0.5217008620303706	-0.5316579913345524	-0.6627150736367946	-1.2793703099888678	-0.2615783633552193	0.0	-0.3046325027573349	-1.5821002913716757	-1.1535663113986527	-0.007017220245475464
0.6144029265597144	-0.7472306331685981	-0.8197292170428302	0.4141218862289835	-0.3396249602383144	-1.6941445730353535	-0.629410990722715	-0.20165809007387694	-1.3454601821431893	-0.830979023931232	-0.13258493554117035	-2.24656776336847	-1.940257796751098	-1.4791005604904088	-0.7249286982616416	-0.8223076636932497	-0.02593911011441263	0.0	-0.7688725197506063	-1.0901355758875144	-1.4468370402062054	-0.0874257806977665	-1.6780965036789883	0.677854052652649	-0.4015718777166723	-1.2347386605954684	-0.5987854056531096	-0.8771590867218865	-0.49372543019741627	-1.3389789202315567	-1.4681536548749266	-0.1645129433195512	-0.5527760047078634	-1.0168715811510178	0.5971344212042436	-1.5389488453290872	-1.0834406059144592	-1.3585231522386647	-1.8321863968485552	-0.637847241238666	-0.5073195284602504	-0.5149878004989841	-0.40311540013069985	-1.2574531835974552	-0.8628585202612189	0.0	-0.10955250314938532	-1.1042343642835277	-0.27827665445934	-0.26606938130199814
0.8643248397548714	-1.295409730261749	-0.4734023004873488	0.8314972090189264	-0.05868666014862402	-1.4513206855514638	-0.3376468254273325	0.2991446264577957	-2.131767280514408	-0.43242685244103674	-0.6992150792038937	-2.209795670379404	-1.8715303685814633	-1.5346934829241716	-0.2085998890641145	-0.6706746666351338	-0.13591360053140897	0.0	-0.7023320359726846	-1.6589896723769058	-1.0846996487988523	0.5130308377744652	-1.7576983249862765	0.7967781305550298	-0.13938614868555227	-0.7869771674036029	-1.3005551516007803	-0.3983536982150313	0.07413184608379093	-0.7772271412013982	-1.577475631860304	0.314377206148283	0.33529026774706705	-0.9321297338869093	0.6738534212922026	-0.6226956969855769	-0.590533059925404	-1.3352768062615274	-0.8358250903593346	-0.041533018226101046	-0.5133925979785673	-0.4319233391466193	-0.13757762429387102	-0.843605355138561	-1.2725650978858383	0.0	0.19183745904721358	-0.35863607244599327	0.6704638265086132	-0.37334333996332797
0.6774589360017989	-1.558116562785265	-0.3101759676588226	1.1486285686226247	-0.11679778513183012	-1.1199565348673175	-0.028046178776341673	0.4899980318145723	-1.989101570109173	0.19857216862257487	-1.4347624847299398	-1.9175703700091102	-1.5048589239391423	-0.9560636698104995	0.1618706318989479	-0.32253158975478313	-0.10530689530608708	0.0	-0.7343774452236439	-1.7405721250940578	-0.8951636535006063	0.9265041547924785	-1.6440335694553747	0.8152098781743659	0.013703545498047786	-0.31692410098457907	-1.7205307710628646	0.07749882731214448	0.4090105804182188	-0.21596137453396153	-1.498396672104322	0.34283947447312024	0.8926475469014916	-0.8690688312910881	0.7034993966787282	0.21052039382229432	-0.15067429906187607	-1.1100112034767287	0.21557984294037866	0.16626267513783904	-0.5472189745054434	-0.3614131571184106	-0.036849575204027436	-0.2919397741510344	-1.4619969420163466	0.0	0.388630315332316	0.3184900087281739	1.1638363901864959	-0.4054545553384156
0.0958879679402069	-1.5166730187987716	-0.39391679724052103	1.2066779383075783	-0.3953206504788004	-0.9116504227776342	0.04223950123464145	0.21531630830445536	-1.1469416156433772	0.47160104860477703	-1.9586206201784817	-1.4955789865356968	-1.0486176265228684	-0.12465636718150781	0.26917707546112596	-0.052143238016919134	0.08204803515820448	0.0	-0.8728885248294641	-1.4067661000597877	-0.948793127133342	0.9253412855107755	-1.4403198300511328	0.6439110999923492	-0.10192543940286358	-0.10605917501008315	-1.6744296414754132	0.349092849728743	0.29902025762478557	-0.035352462039155964	-1.3739897833308974	-0.08024380365406072	0.8949477968061127	-1.049872498692965	0.6711022112124558	0.6327553060094555	-0.026750371992962044	-0.899035735315198	0.7716063099166428	-0.16711397526864571	-0.5863499895192187	-0.29964945234505286	-0.19416543786118884	0.04058722065906232	-1.5100709671527413	0.0	0.2639708137928825	0.6280478464866647	0.9307712463888372	-0.49941568888393395
-0.6781606494514112	-1.272460256316723	-0.5457892166794567	1.0205358182447781	-0.6892265419287035	-0.8735894975089623	-0.1687948240862335	-0.38767350929221567	-0.21706006537122086	-0.002990062389698399	-1.974516966830617	-1.0250351895757785	-0.6530121067180863	0.4784891954710175	0.2210571892509337	-0.056959143137686186	0.3950898338636552	0.0	-0.9390874042099572	-0.9476305058318921	-1.082138123692334	0.5770487380794028	-1.223247855355893	0.3417476014961172	-0.4358887809501594	-0.2556838950022208	-1.2688985018302412	0.3577488736953015	-0.13635581731363614	-0.27928544234667807	-1.3002802060874146	-0.5689892291468233	0.49183763811558	-1.4474300097152824	0.6190742259981826	0.5631418842470299	-0.20483433896354544	-0.9094686974427258	0.6520913777554491	-0.7588595164911514	-0.5921977532573216	-0.15974419140206214	-0.5430382355713017	-0.06424452038955442	-1.4599614107447252	0.0	-0.21307632728225556	0.48782639073377565	0.16160257021368635	-0.6659317186993944
-1.3752863196265452	-0.9420129482575837	-0.4682255178267136	0.7601093624984404	-0.8169179537595604	-0.8252843684859648	-0.43967540073367706	-0.9963318037437009	0.22880542884355434	-1.0724248216245624	-1.4606718078410228	-0.5262994997670755	-0.32011583360649815	0.5795506163610616	0.2777722061084988	-0.32241513217685275	0.757910626813021	0.0	-0.6768381050158966	-0.6575966648988215	-1.007643764757663	0.17831026444436276	-0.9775090673367345	0.0970850748159749	-0.7374280977111747	-0.5906878845798323	-0.7595246129236536	0.20420269510541048	-0.4985497254561163	-0.6534184495837623	-1.2185519373661235	-0.6168781057959299	0.10148964346452055	-1.7581527023961394	0.6152969432655044	0.2245103465716152	-0.37943074614391337	-1.1503110063131723	0.15086410758733593	-1.0568723989228954	-0.5451093669047515	0.14329843419066016	-0.8611478998156692	-0.5213050543769266	-1.2509217683378768	0.0	-0.7980530037298535	0.06801675185380965	-0.5845832451130833	-0.7277561060376185
-1.7756143068487475	-0.5722662846560904	0.020035240119956034	0.6122991381634906	-0.6830284822023627	-0.49324770196282125	-0.4579304154363696	-1.3274570768644123	0.018570448442926782	-2.0853530520827244	-0.6834491717176535	-0.010527382377231697	0.05119542776796958	0.27133320527079235	0.6582753706868132	-0.6439645261757548	1.0520439266835024	0.0	0.03801095723929923	-0.6417533001324719	-0.5174943078021117	0.0281196703521028	-0.6212325591536009	0.08683392302588734	-0.7190583099913607	-0.7570991534193242	-0.3387475742059857	0.06744075050982076	-0.37383138853889647	-0.7791727822354088	-0.9617895788037313	0.032924496408626804	0.12421709539933684	-1.6083287054714923	0.6860912084679275	-0.00466977766784439	-0.17278643147434883	-1.382198369233514	-0.18953428980728057	-0.6203734845492945	-0.4685636143557972	0.5923982341512115	-0.8775612306203021	-0.9782856442103728	-0.7869045779030306	0.0	-1.0846318158472228	-0.33789146395883973	-0.727266306742508	-0.4617348928143552
-1.7961395871973385	-0.1349823386228235	0.811574715070308	0.6229418414535224	-0.2878459204279485	0.25147644997336577	-0.08749580177277089	-1.3185871172310053	-0.5565329237284896	-2.315860627252589	-0.03530085781933471	0.45439155987034013	0.5301895745378994	-0.08857527617659419	1.3473773610562008	-0.7816568091954493	1.128934407643021	0.0	1.0413472614934554	-0.7747449391348478	0.3566020147617598	0.2010690478185597	-0.10242344789623874	0.310418555365057	-0.26730783300767474	-0.45771904081476794	-0.025522661472661287	0.08351459378628955	0.36340819556063747	-0.5070056274111863	-0.42728003317509955	1.1670235527602157	0.6650663577458839	-0.8577629536790041	0.7664623044970561	0.14627491033555629	0.5645394465843876	-1.263731733244777	0.02739752202140789	0.5458141971748491	-0.415440552434294	1.0396911961282442	-0.4344326834988028	-1.0420519246077766	-0.07860962309686145	0.0	-0.7748577926756631	-0.5130701576906531	-0.04719958058081002	0.15878285423282276
-1.513617175060343	0.40254986855371716	1.539377085703383	0.6423603578843106	0.2876141310818812	1.2377947612514069	0.4786838875378983	-1.143097965863575	-0.9950384374658487	-1.4817977185657396	0.18896709165966125	0.733505430561231	1.0420875080121188	-0.16722921381067213	2.043430638883422	-0.6302045993329463	0.8509445340054026	0.0	1.9108114688621485	-0.8277704661917018	1.3370001606948925	0.48254639755767414	0.5158265542739132	0.5338895666377272	0.4494270846407461	0.3337688722343949	0.27125803639497115	0.262815055666424	1.4227899747681838	-0.04876422437843783	0.2684971965729974	2.191860939890434	1.452198827553234	0.22791466856251083	0.7153676300037078	0.6419878205824366	1.5989046602217891	-0.6043262461510576	0.7661021695140148	1.943457854573755	-0.4218636594563384	1.280860824577865	0.39073086950983593	-0.549112698148078	0.6750585935707644	0.0	0.07389323892698801	-0.44755494007676305	1.1494273283470335	0.8336292985917945
-1.1187756067475276	0.9909170142595063	1.801401300597988	0.4291328943524952	0.8983171473597096	2.0538196506049236	0.8140199853790114	-1.0592881573197672	-0.9618298929270459	0.011097674496903128	-0.06420915563488286	0.6962200945945318	1.3735057318617239	0.07901355552344358	2.3070097821836666	-0.28370447149788297	0.1633663438991407	0.0	2.191418461632148	-0.6579813462798069	2.051619844370984	0.5148285770133846	1.0592373782330382	0.4134063460808505	1.0622099035157215	1.3316486750241496	0.5911464820735948	0.4942585569589798	2.2499819714389115	0.1740605477117385	0.7980089330681763	2.4891041811850028	2.007575587496094	1.0885577922635314	0.4004816450615197	1.1525962199418873	2.4343477565700598	0.45734373438608583	1.5815816246826666	2.865987980906012	-0.4661459788650824	1.1818018908012609	1.2862580928989598	0.30512417345015447	1.1580831423000864	0.0	1.0170556458205249	-0.31099264412247896	2.201464520417223	1.0660940333041864
-0.8262452226169694	1.4698775245017963	1.4269431384476283	-0.15190988361566954	1.3603286387912146	2.295884753572562	0.5504125481176496	-1.2096759839414981	-0.5230871571824196	1.2877869771633108	-0.617594290695361	0.3245131098287857	1.3015172397077341	0.3625181326051999	1.8379414525433027	0.0434472469764145	-0.8338326201464872	0.0	1.6826766843461867	-0.31697670492854435	2.2421121605913643	0.054971143390590824	1.3440733254889439	-0.26363831099764007	1.2283956417005064	2.103676393625355	0.8157637300706827	0.6274371954135598	2.37085364109356	-0.145192302251042	0.8183439466763179	1.8094982756250133	1.9566978143780036	1.216559739344489	-0.19657726538633194	1.2759553814586115	2.636323060508884	1.4907627956465592	1.931668154447895	2.831720975258797	-0.4722735578991355	0.7639694908809437	1.8485535090553282	1.0739509574205914	1.1308112984502818	0.0	1.4632811582421494	-0.29459337661842205	2.4939936751982277	0.5020911526126987
-0.7800269980467608	1.6316337412030175	0.5938439313878595	-0.9829320282000794	1.5039126872678261	1.8373302841409056	-0.3384079037771152	-1.5143125971782165	-0.0845903892330925	1.5547429329989875	-1.194756372273343	-0.22847413227428118	0.7592523342379017	0.2820670243056056	0.7077567871553461	0.1732717237294796	-1.8696003255166154	0.0	0.5945665990192273	-0.0038190561974917026	1.8946871683315833	-0.8343988161117136	1.3053874441889863	-1.3828409551598497	0.8550358133708024	2.3332056904447223	0.7216218773158841	0.5765665283992588	1.7001286126103308	-0.9440867042530918	0.22684136965097143	0.4455696124593287	1.2707928209698132	0.5104177952946208	-0.9282692496023173	0.8216523787389312	2.1292928343582918	2.0201935460149536	1.5565784235777405	1.8765116211109196	-0.36391310307562375	0.18562843899188425	1.7964393152282405	1.3392172838905252	0.6104795362410896	0.0	1.050328277698287	-0.4430178964278723	1.8332136764219416	-0.7572650141540949
-0.9930283137132202	1.3443927737815093	-0.2892388958286051	-1.7206765181125545	1.2515995295320044	0.9253594392574993	-1.4731800884211008	-1.7271314600819472	-0.0864760910140676	0.6189482557649936	-1.571330813011089	-0.6907504277309151	-0.07944990787541466	-0.3549863924455847	-0.6177482121963157	0.08173538185206326	-2.581342743349658	0.0	-0.5456387954487876	0.09306372912709468	1.2192442559749868	-1.7956314901924875	1.05325979686406	-2.505144769533477	0.16609841810103673	2.0018331786483055	0.1623962864941328	0.3803583429408268	0.6023473572438811	-1.8005906296790894	-0.7140978578376008	-0.9352648243932167	0.2817190118334663	-0.619238138428458	-1.5302313694251115	-0.03948657007582265	1.249665194892546	1.821691205027962	0.6591707408536653	0.5143805680511184	-0.13160064061106316	-0.3641092749374844	1.1363145712179155	0.9789030693537036	-0.10035930926901247	0.0	-0.09275437827118181	-0.6036476048908493	0.5561685508353097	-2.1206713981214786
-1.343822264644042	0.657414201270098	-0.8504435316848549	-2.0019299708564735	0.6801420723360183	0.033912942328982704	-2.2834859084412096	-1.6068446432863366	-0.6698409218726563	-0.9725601575778341	-1.6543779338043145	-0.8178470692539646	-0.86165639366584	-1.3438872389431387	-1.508066323453359	-0.1033153159477786	-2.6758511437938215	0.0	-1.1913700569918162	-0.05841989628105674	0.5073669909630298	-2.384212480942815	0.8076969407647543	-3.094203521486488	-0.43580618633689217	1.3751581446451244	-0.7602804041609723	0.18201877116469023	-0.3413765181054104	-2.206669547044083	-1.4929014284064164	-1.6933720728752815	-0.5355700739504566	-1.4848708671199469	-1.7558149095931643	-0.8654394958328169	0.5108506959926047	1.0678299201650092	-0.23669027683813673	-0.5969484141065049	0.14112028585133993	-0.7768100817387964	0.17626573561941888	0.2434094612824474	-0.5733943320235589	0.0	-1.386714957603731	-0.5351417176308241	-0.6873329567275195	-2.8188152009015153
-1.6306126796061393	-0.187181457071578	-0.9790442201275237	-1.6954965941239575	0.012914523959155148	-0.42659542939973694	-2.3589747413536166	-1.0791047581843798	-1.5429067483645482	-2.2659782468991936	-1.4662732347192649	-0.5418034772644172	-1.2322816956122198	-2.174846174864209	-1.526574808607065	-0.21233394568375683	-2.0934706031349513	0.0	-1.0951509921739377	-0.30778709450118535	-0.026242010096469592	-2.335965067666038	0.7527911714052403	-2.8371019507500814	-0.6228009512798709	0.8135960661254726	-1.680551513286483	0.14268553146453045	-0.7047669406945488	-1.9125200748152529	-1.6453596762668938	-1.5968222229650681	-0.8623537952292639	-1.5544572280591187	-1.5204301650796153	-1.2126751346200666	0.24908076614677285	0.21800179162999458	-0.6448070366975845	-1.0519751749955037	0.3203170343146829	-1.061053446027483	-0.6278626408658912	-0.409482171504783	-0.5044501886342893	0.0	-2.1363700074247207	-0.10011232575141876	-1.3300471252874309	-2.3799863967268626
-1.659352961918747	-0.8563731616967544	-0.849885007467891	-1.0199525273496193	-0.47469870614139886	-0.3431366785635185	-1.6967793421037076	-0.2829216842868933	-2.137417528435344	-2.485991844268736	-1.0774612765750224	-0.01833386250579359	-1.0216163731746217	-2.3545939984422044	-0.6980384185265859	-0.16347563003128196	-1.0732694123421946	0.0	-0.4433392714722475	-0.42823257148948424	-0.3195595827601788	-1.7166089573872951	0.9134093389286083	-1.849709617788271	-0.3417179619760832	0.5482157488289011	-2.1412131836160855	0.34058806082444576	-0.4735327993586244	-1.0960493728920215	-1.0380081986152474	-0.9363465488091058	-0.7159861913387731	-0.7916789455807852	-0.9653732301275566	-0.9045943097309739	0.4080898710476734	-0.2721120216985618	-0.4384527095858338	-0.8931174616486632	0.308806514107813	-1.2865773418086064	-0.9108828734826715	-0.6078917502604859	0.10853186122175341	0.0	-1.9457067742932839	0.5983981436411749	-1.202762671138742	-0.9494040910624102
-1.328452085872523	-1.0919919492688017	-0.7440735965184081	-0.42742904531388226	-0.591095290793426	0.07569100131752302	-0.6788146412514479	0.5183215778120969	-1.9562859423948415	-1.4934022198784376	-0.5523305023605403	0.46865626106512226	-0.3343288041628255	-1.7386079203719742	0.4913541058089925	-0.01475034368302302	-0.05997762406001579	0.0	0.2793189627199433	-0.2711323983696276	-0.42897279993592047	-0.8603642736877001	1.1445632127911263	-0.6237176053929288	0.1697737884656627	0.5745100865893665	-1.8530504545426616	0.716071053584249	-0.015714998889489514	-0.23857328348743098	0.052242783160226146	-0.3086815247947682	-0.3963300598298746	0.3297619956906075	-0.3946932754370931	-0.12497099685374165	0.6184350076161933	-0.22322928016361554	0.08621633827595446	-0.49798856021643767	0.11644208460123316	-1.492729425228534	-0.5846426263891483	-0.29037364495476325	0.9714191870502168	0.0	-0.9418523741201154	1.2428788030484799	-0.5797461257834627	0.7764154043322997
-0.673144111143784	-0.8479149032852827	-0.8138232204540115	-0.3153263733185916	-0.32029601958409726	0.4844614144025531	0.19473581201787318	1.090145746239009	-0.8942206679017491	0.16600359926825506	0.059238721325562724	0.6877786441974355	0.5065781074872819	-0.6425854244888505	1.3730871847288149	0.09402786871144092	0.5144905886968458	0.0	0.6052204483055259	0.14384627148749246	-0.4371638596389975	-0.1487152472332553	1.2428631613204681	0.25874874804664466	0.5548250097590365	0.7205400055790537	-0.8727653173564774	1.0964277262462532	0.20613834161636926	0.20203885649408182	1.113346580127152	-0.2178778478093433	-0.24748318208887599	1.1487767990848925	-0.11525584013827342	0.7120731682026049	0.5076707472371466	0.19519169003992118	0.4403011234710765	-0.2683026341963319	-0.1394221331987781	-1.6414068016021197	0.13412117217577582	0.28290980235239893	1.6706117579225959	0.0	0.33499275818343827	1.4850197249066	0.04895649526012868	1.9681687579741556
0.15012519796410428	-0.3187899872550717	-0.9740906318043947	-0.756649664770747	0.19226178583512957	0.6484661787301574	0.6208253296153953	1.3416676048836635	0.6662895751758512	1.624979008177049	0.6994885480577641	0.6059517877320945	1.1228712711370907	0.3476547479233976	1.4856879620213141	0.05873461281405708	0.45816901046958836	0.0	0.37299015782097666	0.659267621642054	-0.384127842551591	0.21559757742084168	1.1002226023798913	0.46114846634870554	0.5752458663476585	0.8159902862524514	0.41614206487847055	1.2891575341932524	-0.027639336784911567	0.08891701362541472	1.7052522594872928	-0.7571334460293551	-0.40784685269207616	1.2541459870029503	-0.2707132728920662	1.214253548447389	0.0047973652845558976	0.6299562873921748	0.29585929766256047	-0.3555830439754049	-0.3064883836727267	-1.6511668724588349	0.8651233057609846	0.7276998654080933	1.8996594404927203	0.0	1.2904422991654112	1.1710088881718341	0.30634081331463664	2.158710065643883
0.931364391501667	0.15976841212393525	-0.9969291303930126	-1.438890574084988	0.7474426632431814	0.5754244889778328	0.6400993958986708	1.3395566725288772	2.0423128606445973	2.213410225580792	1.2866002457105885	0.3993591302643106	1.259818415118593	0.7415736238049812	0.8309318107952212	-0.10396642677178042	-0.07891445827399135	0.0	-0.19443233747389801	1.0947556725254406	-0.266287782763532	0.2909780440883199	0.7882683784119998	0.0642354652789962	0.25589117498371927	0.8226139593143708	1.5059892849658956	1.192289304627427	-0.5461870564734495	-0.32921910542852434	1.6932020368476104	-1.5715361218230173	-0.7228324715400345	0.7360858048258636	-0.7653387002826981	1.2156222380267983	-0.5933787240306049	0.8148839995336389	-0.28654101799031956	-0.6081040058214681	-0.2923432401870307	-1.4768270116520494	1.2843256990741296	0.7972796900388881	1.5974974951756828	0.0	1.6329916801994722	0.45813197289649804	0.13901768988772717	1.4875060297607212
1.4938969759731584	0.28809186101680767	-0.7219687642047411	-1.864097731428054	1.211219627697611	0.4514392059688099	0.5309868531029925	1.2335072294160618	2.612939318235774	1.8017790258015	1.7264926193038854	0.3215448447727241	0.8926011677167455	0.4406492380749102	-0.16133777706025207	-0.26635639391821053	-0.6934814930614536	0.0	-0.6634967652012087	1.353389376560044	-0.08440553769690969	0.2951684707162102	0.5114397743565804	-0.5282161198159598	-0.15216225617658094	0.8296802173070981	2.0234106892141566	0.8578634103024804	-0.9298122843543757	-0.6187709392744034	1.2660290113711108	-2.1115446516038827	-0.874939145652939	0.08522538051976863	-1.3200852620105716	0.8166098720537477	-0.8472277303457619	0.7465920147833425	-0.9091795871815025	-0.7459782337527974	-0.11435410452585544	-1.1593788739593596	1.2886226545188026	0.5295246613517037	0.9350288077744471	0.0	1.4922464145805105	-0.2601281499810741	-0.20837596670573544	0.5471602703738077
1.758698303504497	-0.036796520484613675	-0.20670169241440803	-1.681558119664608	1.5551119945385667	0.4511557970416861	0.5540168416501627	1.1573121240242785	2.1521882562673684	0.7860992503750666	1.9432414553554207	0.5204286247588648	0.2203569079338832	-0.22571573444584653	-0.9275806765649192	-0.2827070507952116	-0.9602940338945373	0.0	-0.6898108779117398	1.4460084384343281	0.11740084676932426	0.4077725516470268	0.4615053560986507	-0.8720151767025682	-0.3508333845363293	0.9318332537434519	1.892157442485061	0.46805643801020647	-0.8319646017629649	-0.47295971945288806	0.7565152798234862	-1.9986152785658495	-0.6317328095415164	-0.1785649602854479	-1.6251259659115838	0.2675595164539748	-0.5235631390993655	0.6435280076023078	-1.1212555419602241	-0.6054587770082708	0.12828254425594518	-0.7979992543310058	1.0133767488305614	0.19061188511600932	0.19023268267042398	0.0	1.2402188984373146	-0.5790393292069383	-0.40457783133570385	-0.03830268715942235
1.757430171752149	-0.6600806106487057	0.3066030636152517	-0.9278149933216744	1.7948838209461586	0.5797289028557681	0.7485717531165191	1.1681678983794037	0.9504922133315282	-0.22176667420858612	1.9031501754781364	0.9325792622292971	-0.434840507450589	-0.736850035542579	-1.1244731862973019	-0.09319657177431143	-0.6703874260782736	0.0	-0.24122750344204247	1.4327627359207253	0.26381134546889357	0.6252120784053059	0.6772901752588075	-0.756528294110599	-0.1869713018802136	1.1008991208778072	1.3218454288826667	0.2321638618012704	-0.24534377706709762	0.08820521886712505	0.4131760434207502	-1.261863068738745	-0.03175787467476919	0.12210488159020944	-1.4995013165613675	-0.19654602828488354	0.19438351267976542	0.7325583711070618	-0.7314288344650218	-0.26027385631990585	0.3344552491399292	-0.4664729056509629	0.7072103372938788	0.07116446503277894	-0.39156168080864306	0.0	1.1692514459392924	-0.31857763467943023	-0.2639443918904096	-5.8705827352330744e-05
1.5935258727127757	-1.2380838771785028	0.5783569857168529	-0.008282985098367683	1.8926197366190762	0.6684334736418116	0.9287243080039871	1.2449411909362844	-0.3365708064359281	-0.7615595731891791	1.6191129302645657	1.3291677243013849	-0.7703772679875847	-0.7215825905182567	-0.8117637063473148	0.23703941158949635	0.06285671853265573	0.0	0.39753976525825147	1.346370517489784	0.30281217943227356	0.7686744770754441	1.0096660162958226	-0.29425750100865544	0.2680844439378831	1.1657271393464885	0.6560747219823707	0.2605699559061605	0.47919105820389923	0.7599156821309294	0.28552125382359844	-0.30247644023870834	0.6239496950153789	0.7123974462799588	-0.9707858782058685	-0.45533643065409324	0.8000591811884851	1.0361899420782188	0.06476968781705635	0.058509838926970155	0.4693548296861568	-0.14973259854482698	0.5557478962115666	0.2857131846040592	-0.6756793759425443	0.0	1.271577840057545	0.37502824799954154	0.154567904667279	0.4776072100119641
1.3779877990440543	-1.4021980217645422	0.5565365313343559	0.5684549181403772	1.724186171966002	0.5205502921888924	0.8644671802380012	1.3230931892942206	-1.0269782433922867	-0.7192623538554015	1.1441959687690293	1.4808075064251325	-0.6271723374127396	-0.1773701012186373	-0.3581620569566992	0.5662831979952277	0.8859350021012851	0.0	0.828175275436539	1.167796640871929	0.25292055695451254	0.6305560060137897	1.2168371516914993	0.2100991977493118	0.7877387303395541	0.9256638976092061	0.1873021487192543	0.49021797685519697	0.8706678867863806	1.1881212388527496	0.27882668552813755	0.37285467728958704	0.9676410178402709	1.0871894843709917	-0.2405256176383766	-0.49759486028650773	0.8014341805899678	1.329726945836234	0.818432999396526	0.1592356092057176	0.5697358019933586	0.235460886593337	0.5689865768648303	0.7095652476738162	-0.642445091407884	0.0	1.2756329485291762	1.1204116972720402	0.6223072642390852	0.9765275651771986
1.177190102323461	-0.938829412765586	0.4028535258387613	0.5222054267938375	1.1629182647795668	0.08830418351764788	0.4952505766399624	1.3310964953956086	-0.7584577992392839	-0.27373282592626075	0.5702735953458331	1.323752952742798	-0.05116930168669813	0.5614296522957811	-0.15558977361569667	0.7686339125196271	1.4166392789550832	0.0	0.8021266961125608	0.8718454362372422	0.19747087665996854	0.14701337680085783	1.123255863279373	0.4943014101833144	1.1413715058001808	0.31422091028406113	0.04218171472577488	0.7106983589950931	0.6582168685628337	1.217793145116503	0.29942508297078746	0.46357745693935254	0.8092856209438927	0.8967982640992516	0.43163386335898174	-0.3601946997643387	0.06531754726972666	1.3058398713623125	1.1165055109918811	0.03418310123669768	0.6872152080975152	0.7423437476471748	0.595643824198799	1.0796314655803851	-0.35583278260194484	0.0	0.8959129675492367	1.5220842810798334	0.9065575550765331	1.1830214784219781
0.9983969607693716	0.09754177971070867	0.3350117931176138	-0.026519232872503403	0.22661640675870498	-0.45852735611451195	0.007249903329723638	1.2110996908421832	0.3355798214640229	0.30385224027045654	0.030816776174305248	1.0081288032827007	0.7278980939249512	1.0616554782758265	-0.35084611320520853	0.7991235762037353	1.452120823137251	0.0	0.3660098017875031	0.4951196744796351	0.22449503156591033	-0.5291115713611284	0.7324334020570699	0.5026710898676732	1.2165742040927732	-0.5151436567144119	0.17750627873205582	0.6822478835517667	-0.05515534302385927	0.9779957243589928	0.35285880823035	0.03299018176116067	0.2592384528794015	0.21599864250679954	0.8522247907487441	-0.08845196400169504	-1.0761353789368837	0.824107388566163	0.8252629345295432	-0.16123723816535698	0.8209454982157122	1.297483914330249	0.44145098032366026	1.1714203501356586	0.06527269581145263	0.0	0.09603600695078905	1.3833680753708286	0.8983525268983094	1.085389206418473
0.8133309229994011	1.3881840621655437	0.41608961787676235	-0.6552882291595679	-0.8372027850210109	-0.8261119738686021	-0.2819254133716386	0.9306358166176043	1.7056586992509575	0.8248283732579762	-0.3145058786741914	0.7918327458643547	1.3940053953313596	1.0637344655419738	-0.7764256821423562	0.6891460282552462	1.053598029551577	0.0	-0.1977992801123955	0.15710224776400888	0.3570237236675391	-1.1057064149132891	0.21852551790550956	0.3764530993879107	1.0405135136905026	-1.255052811658461	0.4561599419896869	0.27995966597850225	-0.8811393181184329	0.7572503623709527	0.5142057440296091	-0.5706012015928087	-0.35342458567174534	-0.49515180397249514	0.9610581654636533	0.25096412915947736	-2.0309673315576218	0.055172036838275984	0.13506967611718346	-0.26442199686482887	0.899262208930318	1.6959891651798114	0.005864405056434752	0.9246601466697216	0.4694149595363821	0.0	-0.8377082960910276	0.7892231917355456	0.6279823166746419	0.9062066511802772
0.597635925076787	2.4696389317164726	0.4748699460510172	-0.9329862625024933	-1.6266949078409243	-0.7839364921192326	-0.13983507169286438	0.4978244637388757	2.6740086755183285	1.2235121372624358	-0.3337599641732216	0.8531178194572626	1.6844363633551827	0.6152074736445389	-1.1095640250302066	0.489156054292714	0.47261780680721277	0.0	-0.5784295254151235	0.0042675369459031975	0.5282111134902941	-1.3244236611271605	-0.1928585426340753	0.3043476295051862	0.7124505957950884	-1.624223751646677	0.7395641240933899	-0.42146391295053887	-1.4204387884899607	0.7752091771370955	0.8087603518966238	-0.9537734012295838	-0.7062406329103407	-0.7083440501467938	0.8188189212348971	0.5424575687701466	-2.319793885095612	-0.5961735729244002	-0.5985658499091011	-0.25481516018963185	0.8294244269115986	1.7136381576576425	-0.6493978849290293	0.4446880172400547	0.7099767634280433	0.0	-1.4673862006449012	0.02691199416030543	0.19215531408297887	0.8610559077833656
0.3581510140518278	2.92038172541314	0.2413804678307951	-0.7008532846198063	-1.8046984179078536	-0.3117903457643051	0.4237932034152044	-0.022747473057136494	2.777726835365341	1.4842790845674294	-0.002317066519028458	1.1533946343413854	1.514235443531792	0.0034842954208376357	-1.1248215495396687	0.21644531523562224	-0.017996090965877634	0.0	-0.6394464551376118	0.1136478905330119	0.6210292741533444	-1.1132208220129827	-0.3692520424745624	0.3642768056200075	0.3207164596153325	-1.538509187856691	0.9464652036165114	-1.1756504161311	-1.517042691398473	1.0217629916106492	1.1218402340897125	-0.9109587358017186	-0.6943094640658793	-0.19747676259726246	0.540606228461022	0.6414382624049213	-1.859866800671784	-0.7432469333507639	-1.0865222151562128	-0.2646014734445356	0.5776274019259446	1.266333212416026	-1.3332348672431447	-0.09514954132705845	0.7058338218907179	0.0	-1.4916205956400836	-0.5878108110108132	-0.32217244606744927	0.9605399078249803
0.13235001684386236	2.538889833778676	-0.3962430781034659	-0.1525174346006838	-1.3231084909241777	0.3927572098324678	1.1659241323413774	-0.5129741893332846	1.9893578299166672	1.5623288083834204	0.5439748613226518	1.4481451995856907	1.023550509373645	-0.43932990875462463	-0.8487334148125488	-0.14401659667935118	-0.2763594317871282	0.0	-0.48071499355765035	0.4301950032338796	0.5423915341172216	-0.6226527940485218	-0.3433228483294167	0.4768347148726962	-0.08733378422775209	-1.1546788318144934	1.0634486994778651	-1.6914192326964312	-1.3135029452894342	1.2729376357926554	1.2333752880756512	-0.5091205895239304	-0.4835939634862368	0.7933467709616192	0.2244723035344758	0.45855030095533	-0.9792119526928054	-0.27089786964822477	-1.248417986840712	-0.4401269972757305	0.21385095919274652	0.4985980341106427	-1.826883367782818	-0.5608093719467327	0.49501815799997334	0.0	-0.9421313458875077	-0.8664153804946758	-0.8516700311152394	1.0164128985445118
-0.03527306209309585	1.4384252124139498	-1.2221505573645246	0.32828019721012003	-0.4863005030499698	1.0415708603757128	1.763335524154949	-0.8392062420095082	0.7046214876679099	1.3874557065329385	1.0392327249288187	1.441617695694706	0.512495019325964	-0.5211950802791325	-0.5111382166034131	-0.5883038199776348	-0.3399047686435932	0.0	-0.33078562529670635	0.7894648186697618	0.27703881856768736	-0.1307806920725195	-0.26967684677593456	0.49114580000877794	-0.47307999121296257	-0.7587243264088714	1.1202464050185375	-1.784888057042069	-1.0856268504682514	1.2590172032715239	0.9665402339900874	0.0032523992381514413	-0.37638432185533305	1.6940507112175458	-0.08515521226170984	0.05053250906198818	-0.1744424032926344	0.5856200776504014	-1.1892527800432973	-0.7745730544764884	-0.11926532971653771	-0.27625263587653737	-1.9876328264755057	-0.8984495910996383	0.23064168635902954	0.0	-0.15436287780889826	-0.8041436068017767	-1.3161847508541569	0.8315720095386574
-0.12107216287186341	0.013330593607623564	-1.7712459195308845	0.4456298660785357	0.21378275790720677	1.4208812033459213	1.9899388524652397	-0.9159493139896528	-0.4874059610853084	0.9469927577200761	1.2119965091885903	0.9817556743563021	0.2829783896828762	-0.26114673933554927	-0.3464526425110705	-1.0426296856235766	-0.35736576411217597	0.0	-0.36142355878898325	1.0116366601509716	-0.11406714119787896	0.11701162353596282	-0.30536816064452066	0.3196909166332094	-0.7628652761912312	-0.5790413335493959	1.1506601164290162	-1.4689871502022278	-1.0007643647878173	0.8560846504214231	0.3380285082714664	0.37531563876689295	-0.5882930506733696	1.9608013985330837	-0.3883831396648915	-0.3720244462595407	0.20322402911085966	1.3873866922176787	-1.0615290049024038	-1.0642246909872792	-0.2958368399904116	-0.7562967665989111	-1.8006090864234672	-1.1019999376716025	0.0963603842759206	0.0	0.4544204377156892	-0.5321440092437888	-1.590575495548827	0.3994667188158075
-0.13605200088026922	-1.2178199108918453	-1.6321419017502043	0.18867211523122376	0.39648274379238263	1.4820809389115124	1.8002072533700773	-0.75871515296393	-1.119924925118242	0.36128430990429306	0.9418465682070628	0.16448102362296746	0.4640882359889415	0.16444571790119894	-0.40798605395841475	-1.3681182065123625	-0.46297323883248565	0.0	-0.5630770185606636	0.9979173250989329	-0.5406535769289375	0.03680350201576639	-0.502535522072999	0.010839570483596498	-0.8535904131993657	-0.6535117015965016	1.1561513049536394	-0.9332324537795526	-0.9929650331997845	0.1688165667450543	-0.4152433488471482	0.49425560788466655	-1.0920254504000726	1.4004476879302008	-0.691878343656196	-0.5600830704929097	0.12160037900432812	1.757458543111458	-0.9372357760006359	-1.043658319111966	-0.2899535936150103	-0.8314395245033195	-1.365955288682781	-1.1628091801448603	0.18119840645465426	0.0	0.6337317259682994	-0.2224903779850037	-1.5462491746822882	-0.06499544547412224
-0.11925639172092235	-1.8316304126015068	-0.7668540021552409	-0.17741594755777704	0.025602748595882355	1.3122227217682398	1.2897113688935606	-0.48609911723938903	-1.0753322050882617	-0.13718887306658686	0.3450354601464523	-0.7209675384247154	0.9200629153521946	0.5363111189929454	-0.5389464444925824	-1.4318576299754504	-0.6765934671993885	0.0	-0.76588400270148	0.7607792068901935	-0.9320153690954901	-0.26145107901355813	-0.7865352053636457	-0.28941008034743354	-0.6812353502305788	-0.8358703485884508	1.086595286687406	-0.4346339017960799	-0.8471034454044327	-0.5383396998128539	-0.9691487588739479	0.4107877648298018	-1.6302260345247062	0.2657951356482087	-0.9702363016886205	-0.404368828370751	-0.1888627691510332	1.5825631548424053	-0.7850684337163486	-0.6050326530617266	-0.19018997882177943	-0.636733070679358	-0.84464567826958	-1.061216408565117	0.39936693897461284	0.0	0.4065023277169187	-0.012952944438819931	-1.1503538357580911	-0.29555909913115
-0.11750879718318787	-1.685025003634089	0.39855124325692004	-0.3008016223501742	-0.5865062527094761	1.0283693724998113	0.599631681025291	-0.25973888439869935	-0.604701986810583	-0.3314695251543797	-0.2822338908483128	-1.366077506647591	1.3049200860087027	0.6917094828417946	-0.5149959802682833	-1.196474858878523	-0.8854683834815401	0.0	-0.7799231428400468	0.37477428403355223	-1.2500808582332945	-0.5407016860264249	-1.0275689796931455	-0.4405647008908226	-0.30164740878044355	-0.9258435041719331	0.8525326256128517	-0.17061242812178956	-0.4144569147189303	-0.9966747395398535	-1.118565540239438	0.26510835730051574	-1.8800240915727284	-0.916256254438409	-1.1494621647457082	-0.046013103312163496	-0.44132675154252626	1.024817122613082	-0.5500931025871155	0.07482796944836698	-0.13307768934137879	-0.43842256287958276	-0.3957359563464821	-0.8082838144682647	0.5243722464663709	0.0	-0.01597900999808706	0.020212399799328533	-0.5421242679333965	-0.20623233298031085
-0.16361871785368234	-0.9744309703558024	1.209019472445326	0.03182363840147655	-1.0082942731178441	0.6865037973630245	-0.1429488998849538	-0.19307498419007557	-0.14361872172474588	-0.17175910713795361	-0.6408782882841431	-1.6188081531509788	1.2475454401428163	0.5736402854573078	-0.23779502208866674	-0.7570641124744667	-0.9085337072591122	0.0	-0.5433717697536768	-0.10077134852234929	-1.4659938644776869	-0.5562636893915041	-1.14676798674672	-0.38365764314429673	0.09275127101365596	-0.8234123095897548	0.3752511496979692	-0.20537063179687126	0.22272587523300819	-1.063338285483611	-0.9096350587736289	0.18980886831563437	-1.6517409196951525	-1.650714617939377	-1.121604189108914	0.1840511924840512	-0.4791681090954432	0.3596163555687497	-0.24843549232310796	0.6178424932213954	-0.2036503014711659	-0.432264410064221	-0.12567183903678003	-0.48838739450188456	0.3306667538221115	0.0	-0.4181131875664811	-0.14028865607262403	-0.0023081751962696732	0.012000926926628698
-0.2617061047920704	-0.13070196621594804	1.2027930042053379	0.7843521289737027	-0.9880821085682564	0.2696048401982821	-0.8150417337363491	-0.28457775272049596	-0.044718336459259204	0.16340502845699809	-0.6136719211526941	-1.5475719799261516	0.5706685082797587	0.23881348460534937	0.1778603538775482	-0.2882863841862919	-0.5997634597176278	0.0	-0.16785522532999222	-0.6556618054589286	-1.534514530376423	-0.1687586946115946	-1.1762444129577951	-0.13496223062609516	0.25829059145928196	-0.5981353827636574	-0.3413017504177424	-0.47668409727538463	0.7788306864128586	-0.7528822776783803	-0.6004797319773695	0.2589041397780524	-0.9911895271521295	-1.717211171850234	-0.7862086665531327	-0.016286178695163734	-0.3203325028851376	-0.22447285890778848	0.01564533679091281	0.6978804866333231	-0.37581239501864033	-0.5977551645791553	-0.056419586732490354	-0.24384579762945136	-0.2456274637104847	0.0	-0.7127770979306798	-0.45267186566205736	0.19496630580083277	0.020649993982995458
-0.3820755039696809	0.40617206263192046	0.4336965298109782	1.7254945665691286	-0.6083544849352444	-0.25113620712627177	-1.2651771933915343	-0.41861670017863734	-0.3878097575181108	0.35426054398608003	-0.3286571452234507	-1.36071238569947	-0.5818228696891031	-0.15668269280687888	0.49231613919713935	0.06749816245320717	0.06560547566157414	0.0	0.1481639929297769	-1.2893345454668865	-1.4022682454009934	0.5913205626771928	-1.229665290176248	0.27574069393502565	0.04841052762167803	-0.4313994832814608	-1.1588011705494952	-0.8561007537099149	0.9710082896639735	-0.18049355668080502	-0.47619215130010867	0.49485154110420215	-0.1314987423174728	-1.2225174885748764	-0.10432859131236596	-0.6822894571151221	-0.06742000747701378	-0.7166175629340308	0.12952340347995375	0.2843004422629599	-0.5355121495638315	-0.7123663079150429	-0.11743546340163877	-0.19230581518087428	-1.0379931196001122	0.0	-0.9354847762042502	-0.8063086325410678	-0.038837061988311807	-0.4019103990206753
-0.46553085618474443	0.4189557285029523	-0.5403136988436315	2.5788867691950497	-0.18898631447710915	-0.8448328602463666	-1.3328853810849801	-0.43491492792633024	-0.9699969383812063	0.13012357106501993	-0.05181422271989047	-1.2475149330478796	-1.789269112902016	-0.39531429073934893	0.5317151143791535	0.2906791332545971	0.9611490836671723	0.0	0.2677596114615022	-1.9371330155807582	-1.0525006843806313	1.5240240013662387	-1.406675984778656	0.8436045518092518	-0.4714117926189206	-0.4806783901260272	-1.820926682190813	-1.2110714861735457	0.7435095270759073	0.5143046689979064	-0.6488045625935694	0.8928133099210985	0.6541581073482537	-0.4744952822296655	0.8562053112567487	-1.4993048240426035	0.20570451245859483	-1.216104188707207	0.07956455696510988	-0.3112901835535388	-0.5683090176725005	-0.5152051435873095	-0.17149755833490232	-0.33418745017647805	-1.724879494934256	0.0	-1.1357509444888172	-1.0303657497462098	-0.5261190806798173	-1.1655010951186993
-0.4386622900734171	0.024504219708887737	-1.0105516035737012	3.149246294995494	-0.02180953663093927	-1.4034985879494646	-0.9420785906442442	-0.2246571740153442	-1.460901809902318	-0.5555980228134365	0.016833981896572273	-1.2548629917046445	-2.5539156084543273	-0.27489293668256654	0.32539574260940574	0.48320720773525044	1.8454438463909189	0.0	0.212000161364409	-2.4395706512775464	-0.5497203502071539	2.323604655813226	-1.7026092302246227	1.551190932545344	-1.0298793767392866	-0.7651601429809992	-2.055084705381104	-1.4355357025988498	0.32784425206859835	1.2022828305845006	-0.9819768231622793	1.417371693856063	1.189519976319382	0.20757779898161124	1.9083229133206536	-1.9571087767877584	0.4836562512747475	-1.7832463887368242	-0.012744633082885547	-0.6354001443588112	-0.4462039360141522	0.09652083541246845	-0.07922700005150816	-0.5310980219354795	-2.001778105327824	0.0	-1.2820219937731807	-0.9535009042451127	-0.9160996703831712	-1.899187362477886
-0.2419047246946918	-0.403527352087457	-0.5816677100265528	3.3516206535874344	-0.1456103323146894	-1.793899617962321	-0.2040742262682815	0.2034026741393134	-1.6091306289461944	-1.4761962433947187	-0.10652339366071509	-1.2802809144253329	-2.549509040950698	0.2817705201307321	0.07710793396601545	0.7717033620216887	2.4482984004894597	0.0	0.13341398828473253	-2.603299634806647	-0.038030280306607774	2.690172002590218	-1.9909151972660128	2.284370811080408	-1.2906246078122028	-1.1499358579193493	-1.720242558977366	-1.4544393774540127	0.07942450445351419	1.7533657198148245	-1.1888063628423355	1.9699949770728704	1.4380119080809446	0.6251256998560516	2.7836815526930274	-1.661474860739124	0.7444693704479401	-2.3426563482724405	0.029977188429006846	-0.4074783911109841	-0.2507551234027237	0.9758897686549011	0.21632837511197592	-0.5900860052058982	-1.7371470510747886	0.0	-1.272237099485403	-0.5080909328941171	-0.9067869224762172	-2.192981166200344
0.13425596831631215	-0.4633873867602202	0.5663283928888591	3.1646278319759236	-0.33687420214349295	-1.9368198754554453	0.57276160406954	0.7222847388568258	-1.3681225626332854	-2.238000698174883	-0.20915259621419818	-1.17472505541321	-1.7839331021727707	1.1357917504333168	-0.008259216249630864	1.1848129798906812	2.5746413232668433	0.0	0.18999644132946356	-2.326071308169103	0.3214161603638074	2.45677548004393	-2.0938112245926397	2.7948131455671743	-1.050052205979662	-1.432753214959703	-0.9163897815589028	-1.2309232487623591	0.20659894929707992	2.0266347778514735	-1.0289729973943407	2.3725996101227387	1.4490119552750682	0.7272758206645265	3.219273708111317	-0.6040101907933418	0.8868941953740513	-2.7200481079921692	0.2982462526524319	0.27528989870534115	-0.11729313890058674	1.800395094894206	0.6311912331612984	-0.40468871907599296	-1.0169862906982836	0.0	-1.039235820942231	0.18177518467132076	-0.4519921091309791	-1.8736309495740067
0.6208219667158448	0.023763364069357373	1.7940364559428446	2.587092868892116	-0.3207606845876417	-1.8516124961648497	1.0167881876291094	1.1468817624616627	-0.8782361997785934	-2.476793007669549	-0.0622529736407675	-0.8712670309947277	-0.5908825740969009	1.9354931572050114	0.09880612786268238	1.5994959294949087	2.186550865037651	0.0	0.4181699463683375	-1.6941890920597242	0.43901139062704964	1.6805590823852472	-1.8942762313548525	2.784027050501892	-0.3706143126993081	-1.4679302316406553	0.024510104070051563	-0.7921532254465804	0.5993280880825219	1.9072753118240118	-0.4674494021667614	2.4163667820513215	1.276266022202675	0.5678004630003195	3.0634061692327355	0.7941437197771554	0.7499138746017225	-2.77820881161996	0.7010439067401057	0.9956705641326302	-0.1416105302278225	2.2566376533375836	0.9577039181888826	-0.0491355159683407	-0.06795364272466428	0.0	-0.6489976903737744	0.8083124832955071	0.19301656660610703	-1.1128725869134872
1.071869325535645	0.8897711183810026	2.413979991674175	1.6551845039181796	-0.02970006011240075	-1.6329395019625925	0.9089497469827749	1.3182001593797636	-0.3439372863635848	-2.031948505070158	0.3726150082342927	-0.4430092519718756	0.5377715707455333	2.2542259916107534	0.2216055591785039	1.8043715114423122	1.4270772147993411	0.0	0.7024655501704561	-0.9652569938527339	0.34960381738786195	0.6441314710751027	-1.4134371164260213	2.0877792185652773	0.43738960876647437	-1.243465004453074	0.6839661689448119	-0.2545835781678816	0.8976659304976586	1.3847324036080915	0.30679286139865486	1.9752508796017607	0.9444975649060147	0.2559554834922571	2.3514047086066285	1.9050280964618604	0.23900745621236671	-2.5337071935950433	1.0037520376806095	1.3020532009898702	-0.3144509018185437	2.2092394240668165	0.9702884376318364	0.2543978900816423	0.8667759670459235	0.0	-0.2888482130763943	1.0176341783722818	0.6297630438878056	-0.29532855696091814
1.3099045332337158	1.7014137779814653	2.117033773043817	0.5006826836506305	0.30681767180693176	-1.379166481269647	0.33780180115807884	1.1688129672129308	0.09272043069963888	-1.0109648291895488	0.8745709980440781	-0.051264986799397005	1.1826601279055646	1.8159487487165817	0.127212461666073	1.64212622307958	0.5672961509111085	0.0	0.8648332396902281	-0.42614559202027963	0.1878318642455517	-0.2551372054688978	-0.8011945492260932	0.8397053906064773	0.9798817760212399	-0.8672032328775133	0.770671615429759	0.19193067008164857	0.7609977831702798	0.6112102750473053	1.0004682651606207	1.1179622634659792	0.48431211765266197	-0.067430242388164	1.3053281045854357	2.2469181914332017	-0.5363209561527482	-2.1505817373157754	0.9857001328782542	1.0217958817219774	-0.5255838662616023	1.7486677132325168	0.5709789045923537	0.28517109183738554	1.606506450875081	0.0	-0.1349892703962968	0.6198475243974946	0.5802486700159281	0.24633946282346741
1.204699277457611	2.0048793196230448	1.1339954815086133	-0.6265414219524363	0.3289680940729011	-1.1269162580640282	-0.32839497579822385	0.7436650313975625	0.3980294756456011	0.2723170280968426	1.0985358815521227	0.17162097491751035	1.1698147569173896	0.6824949284861485	-0.2556093976186999	1.1308868638838234	-0.10920670224750999	0.0	0.8043420968333425	-0.21231114798185477	0.09830100359860099	-0.6894725178556715	-0.24721611680846026	-0.5237683386639995	0.993213527529113	-0.48296245283054884	0.2816018996798073	0.3624533251874866	0.14206922220324053	-0.12694775463465027	1.381152814080583	0.12768363924284507	-0.013081525042284567	-0.24703403029712181	0.24570166474604518	1.7453664969949965	-1.2457327853830555	-1.8085349426512407	0.6091383366945375	0.37974790056893515	-0.6290884873859923	1.1038027286882564	-0.11669362587307211	-0.011481392437985292	2.031736734895204	0.0	-0.19821596693979068	-0.2569435368232017	0.07941752889519658	0.4292938457750951
0.7489751543763883	1.5888747228396003	0.04405160802519748	-1.4316112218120294	-0.14831334848855043	-0.8393056012735053	-0.6557491405499175	0.17518731704529428	0.6028304981189215	1.4365877406283512	0.8263089176441694	0.21338998448241053	0.6088243388358534	-0.7275751275155151	-0.7280163833959088	0.47434073953511025	-0.43438909055481034	0.0	0.5785139848350679	-0.21594683694154612	0.14140508345749478	-0.5650216158310817	0.12730376786221287	-1.4606374990765045	0.4830742602805301	-0.18091096595821685	-0.4894773239320885	0.18758451147759175	-0.6433371945622873	-0.537380553625442	1.3787912757181702	-0.6144598271844182	-0.39194642260190415	-0.15673673723374912	-0.547882925515331	0.7433274456031818	-1.4962774589607553	-1.5496462562338227	0.07278648590918826	-0.1615967828574827	-0.5229158562602669	0.49570631139242216	-0.7809678662774305	-0.4658173362973837	2.0466236217898643	0.0	-0.2805289802251459	-1.1879899940982095	-0.5370948796875734	0.4152295373732117
0.08521261993805404	0.6086056256061345	-0.6161598951301889	-1.721405876942128	-0.9326374080638935	-0.4545274121760582	-0.41451212089848166	-0.3705997202453444	0.7304584742583181	2.175239833520084	0.14906084833456695	0.17840437749849947	-0.20117765910822943	-1.827680316971318	-0.9249477364738173	-0.052414189526549006	-0.42971021074266375	0.0	0.36121793815294573	-0.15915524387678975	0.2607407082762934	-0.06660164617824785	0.32597194004294977	-1.6209682218053754	-0.28909660611563415	0.038715077391887225	-1.108827283630355	-0.2161469249532625	-1.1146209416350272	-0.4836072980210806	1.0754875049299906	-0.8329156623609132	-0.5056694859526148	0.2297394506192419	-0.9557676574808923	-0.23105534372433245	-1.0818028967534628	-1.2328231001039485	-0.300322156928608	-0.22479273176972875	-0.194414346503601	0.035349464709253986	-1.0819831198791643	-0.7821025243146176	1.579479239029165	0.0	-0.09937053770278702	-1.6677977049738362	-0.8457242438962049	0.42927106155254047
-0.5423976958152235	-0.5028766662988962	-0.6676511054300103	-1.5259693976931972	-1.5320267159739238	0.0419783036452805	0.2738603260007978	-0.7542109624515337	0.769335354954273	2.346630992703899	-0.5637954548273854	0.1952166756880572	-0.9292793499768384	-2.16493504451218	-0.5719721334193515	-0.2652279103089577	-0.28001087178874334	0.0	0.3068608838016645	0.20536011100379625	0.3349323096518581	0.455309291807839	0.4487272063815551	-1.0553622717603648	-0.9561745797878235	0.23413270263084043	-1.2374259624942583	-0.5804623223227676	-0.957138188232512	-0.07533523269593845	0.6196482113369717	-0.5252272834218404	-0.3210966275627072	0.7877216791597556	-1.0502807724566272	-0.7759435529080622	-0.14991802817822203	-0.6457770449084324	-0.27199883328870494	0.22687411773716434	0.2855985050215462	-0.28068924985301935	-0.8491726535211546	-0.7310335229946573	0.6496403507205138	0.0	0.49518567079505804	-1.4072641155092378	-0.6067440945950181	0.5624109615681312
-0.8955860766390227	-1.2789224235178314	-0.3291656700854249	-1.0935346396086754	-1.4825859502698417	0.5745869792984295	1.0126289222881506	-0.9078697540123275	0.7110412796154485	1.9942608001209035	-0.9019229871472656	0.309599715869507	-1.3478499602441165	-1.6565763949199903	0.29029868873332987	-0.17019390457326972	-0.21552979510397427	0.0	0.42504456793252166	0.8998882848380383	0.27662775502817755	0.6952292245109584	0.6053463440734127	-0.18745668803670693	-1.2375163350976701	0.4573136920239954	-0.8076608679281881	-0.6244765632220441	-0.24671326904603383	0.3832358404750852	0.14297836609454334	0.02387955991406543	0.03373237735565996	1.2673376712927886	-1.0215293494342932	-0.8062271334456835	0.8500824423636598	0.30062765126786223	0.14830497554712027	0.8783020707846662	0.8023825451197791	-0.5011281681026184	-0.1886648039695809	-0.30194248109816924	-0.5522389011512331	0.0	1.3692902107251717	-0.5258640320428848	0.08715126145958164	0.715830534791384
-0.8555781829012191	-1.4682926186350742	0.01002407548858149	-0.7425958184037366	-0.6957348816117469	0.9968080024299066	1.3777987352522811	-0.8498677711388806	0.6069637456475171	1.3076107960595464	-0.6952733671281123	0.4486827896330886	-1.3890638298535773	-0.6146653991092657	1.2893902448104362	0.0659451112762934	-0.36825335351355826	0.0	0.5661235740070993	1.6738548324082663	0.10822397226960997	0.5705524930929006	0.8365434704297167	0.4435910923383339	-1.0624348979852936	0.7094601512823421	-0.04162718846212887	-0.22099481985942024	0.598773438310601	0.5669822410695485	-0.26551971625198784	0.4079053369502299	0.333985365917026	1.409101060459521	-1.04122193411154	-0.5208390454604239	1.4277036356729087	1.4442356519773352	0.7038965076504252	1.2953683873925905	1.2394164864844839	-0.6488196708333261	0.577201770723395	0.29405517514747775	-1.6643995790131634	0.0	2.145705414707477	0.49936649778948583	0.8827446938565277	0.7188485122017805
-0.4797509223930923	-1.1409854403272253	0.09404555587308891	-0.6638973889717096	0.4389204098432384	1.165526630873094	1.1715192546778042	-0.6620024052746782	0.5732212061827531	0.5459413495003279	-0.13683880581233007	0.48648100212324047	-1.119397226028895	0.45393818615903614	1.941209230406706	0.24699857352146667	-0.691141707075771	0.0	0.5361106179063736	2.148458259414028	-0.039225525040710085	0.24888667703699652	1.0990482099945822	0.5072329384929454	-0.5651361855511797	0.9484683105746481	0.6925198935428769	0.5198824146730592	1.1097333995739815	0.32129646889768415	-0.5360432393118658	0.34911611314183705	0.40521204622112794	1.092783472901582	-1.148741111419259	-0.2024974502988407	1.356203870545544	2.4198667600655233	1.0594052067406805	1.227994626250175	1.5052066149009478	-0.7039142991571615	1.1060176121056071	0.7728451122315898	-2.283951543639712	0.0	2.4277804650228676	1.1165314363681131	1.4047492230292118	0.5069652625380241
0.0321836998991083	-0.59911461321787	-0.04136366045542063	-0.8118848207934238	1.2913268706699421	1.0278152586122806	0.5163380562008806	-0.4397373322759857	0.7167952924425035	-0.051043858678108074	0.34617257102814464	0.36058018165361694	-0.6692958539486008	1.1394611277619544	1.9610451527281123	0.2809036054320993	-0.994531471569332	0.0	0.25866397376946015	2.0663312524349133	-0.004215494348479857	0.003750179717214948	1.3207056163525055	0.060700409115200166	0.02702133201939194	1.1368232927102415	1.0933960427981222	1.3133828242564618	1.0881316983795142	-0.2493167661594386	-0.5961112759515792	-0.12591148500772406	0.25100772333333554	0.424549705895469	-1.2318842171303028	-0.009820240554537979	0.813970409399523	2.8679397905567265	1.0238080210848965	0.7669078642110787	1.547982266670321	-0.6422048996807397	1.2390430785081001	0.9713479835479955	-2.172956978361127	0.0	2.0617612135678676	1.0445252113635959	1.4948795120025749	0.20064176940620204
0.4441251624416423	-0.1658168920987648	-0.15026275298288125	-0.9660036273103446	1.414666483735233	0.6679595454119535	-0.25809631811557626	-0.2415185341314189	1.0308475023029173	-0.3404677675254052	0.3846066548872929	0.14558117396579928	-0.16545808142609167	1.3240921931753467	1.4454454580066225	0.2189649133799287	-1.0798022760240416	0.0	-0.1411772429525197	1.4791397747130166	0.30047521068327643	-0.0029617242883220605	1.4769075512713785	-0.5295697064459444	0.5301653150942744	1.2858549465795075	1.0797797258319912	1.8736109064788065	0.7289083007585964	-0.8515853507267349	-0.39231037547778713	-0.7056132227489313	0.05954183549849336	-0.30392867638353904	-1.1154680218843018	0.09424661318551263	0.25845721190889104	2.665430826818435	0.6738296554273469	0.25128989364234444	1.3687607957672114	-0.483079673208036	1.0745346321245417	0.9476681246997584	-1.4083137006478719	0.0	1.254167786161356	0.45743132695298017	1.2900411564210958	0.01351856337474322
0.6011102703867786	0.003933267377757631	-0.008815990509745578	-0.9168502663400704	0.8535230333038922	0.2816171417287783	-0.8409467031756818	-0.06909301344651272	1.3493880178536117	-0.3157895236127081	-0.08467065859633549	0.016901871109543165	0.30393837868736273	1.1652457980368165	0.7926619097130483	0.17861036133389105	-0.8836547564825044	0.0	-0.40600173012170715	0.7389710288226267	0.8215428462637373	0.14432779284486524	1.6213687092559679	-0.8599454372382954	0.8801532649596366	1.4542083783893323	0.7998878122144206	2.0812824753151205	0.4521852221168517	-1.1860289206306809	0.05209235087195506	-1.00189714583922	0.06948014903391829	-0.7696681897882622	-0.7006588976200642	0.24798274619544425	0.1119766780348463	2.0154919843273227	0.29167551158876426	0.007243724877608161	1.0314625069360208	-0.29999887122650254	0.8617430104021834	0.9169896845724156	-0.3600544586243779	0.0	0.45467482854136954	-0.12315545394103754	1.0938855882345664	0.06576418315931677
0.4926728674028259	-0.026048051169381442	0.3903892133857063	-0.6357181179730057	0.1082078359511747	0.08223044169056758	-1.1163280302623473	0.1054978326714789	1.4194715901230524	-0.09172458779913664	-0.7907120308574926	0.12085570040907465	0.688007690509265	0.9041493929594348	0.41696721951593235	0.217417556054767	-0.5343073087709989	0.0	-0.33047673028572444	0.2867977091901569	1.374848874143484	0.16773718603253654	1.8378963359913787	-0.761343651778579	1.1127615166071785	1.6935669132140283	0.5041692551349853	2.028316918202192	0.5715868899445228	-1.1239470088850498	0.595981045741865	-0.8136195229335904	0.38288042104122083	-0.7945575696267929	-0.062254870541132414	0.523907407620393	0.47140161616511433	1.3254582714589893	0.1604433445117899	0.11396556466835876	0.6535426581746644	-0.18459280422300803	0.7948352757528724	1.0723077351830705	0.5062694614328982	0.0	0.07623021711261535	-0.1701172413784277	1.1402131911441107	0.26226506351385714
0.23156822246797074	-0.07551947304603307	0.8237161333745205	-0.2959271074483736	-0.2267785251824179	0.183476997953664	-1.178900983842011	0.28364605181156344	1.0612093127600393	0.15999178397158598	-1.3344403574420618	0.4434375772828568	0.952937005420058	0.6562895776616057	0.4620412619573395	0.26303543904617155	-0.2761456276130901	0.0	0.06802091985857388	0.3689513468650261	1.722172002980508	-0.19034034668460612	2.1429727591938232	-0.38651007535839044	1.278933434948278	1.9783576301496772	0.370703524360134	1.9088265310586552	1.0448929312082313	-0.7691527074822658	1.0073371252301537	-0.26897806565397464	0.8629190930227174	-0.4356746513452638	0.5648298621809503	0.8269385142678768	1.040457650426377	0.9504795170562261	0.36018289012491117	0.36390420645198235	0.362869366428704	-0.19606422410487978	0.8601508687141723	1.421814148475169	0.8814980310461743	0.0	0.23832101297692654	0.4907158283194466	1.4183094552801816	0.3468395510623698
-0.030155733187148422	-0.013501020834297585	0.99710947993546	-0.12754809771920028	0.10808403697363372	0.5213392722505471	-1.2031486117324326	0.39987251748835023	0.30905711966185434	0.29261775389540695	-1.471664886842952	0.7818403267480047	1.0647895319995262	0.34223465693372573	0.7189212144575873	0.15920143363471545	-0.30767211176152637	0.0	0.5234418712420734	0.8668611584275226	1.6727207394430033	-0.9407244793882409	2.4155162575004128	-0.06686315502978488	1.3662454352815971	2.176595103207294	0.39453040585345467	1.8401632683811335	1.4925160180806072	-0.3742554353345309	1.062599844679418	0.2519356900232384	1.2031719573687265	0.06212456419856592	0.9085197854461937	0.9363185082822111	1.3314602481841413	0.9757025200918733	0.7071230621363326	0.4339624572719798	0.23118241793819908	-0.3357746216559065	0.8525712765259145	1.7612969706790023	0.7542935775340124	0.0	0.7045156492853131	1.543642528253489	1.6811577818833425	0.10109507362600872
-0.19047190751823717	0.13717377967558053	0.7492756301259127	-0.21905947633871198	0.8530563409222869	0.86718644348187	-1.2829429762997397	0.34005223566075843	-0.5738326509358628	0.24172100350390288	-1.2633616944203307	0.8557163225413071	0.9895683161031067	-0.19719401344627546	0.8031895794764402	-0.2040062810638346	-0.6393145532280171	0.0	0.674649983518888	1.3574542612261082	1.1629268245094448	-1.7783466800298986	2.4224958260489693	-0.05708388776934274	1.2872027306086948	2.098655661791328	0.4062063592424531	1.753585827728568	1.471534811376072	-0.17615355720262205	0.6657110643338269	0.36574343833999723	1.1327848287562545	0.4144767703190711	0.8188945304055427	0.6586982650195647	0.9989970967566383	1.1841925217417266	0.8784768603833962	0.13107294240420148	0.222873947906987	-0.5597860998362894	0.5508444150749252	1.8019065172864381	0.3550024525481046	0.0	1.052040463591989	2.3658144680299937	1.6251689885982736	-0.46501727801446124
-0.2385692608949051	0.22641337156329547	0.14727620220084664	-0.4269293902405469	1.425835131550201	0.9393729976257894	-1.3653256574358916	0.021145060620157613	-1.2339333822217073	0.030545042280563907	-0.9879786759624877	0.4940459861570699	0.7114383313992337	-1.0015625466648899	0.45543177752549835	-0.7767693919237493	-1.0687605928208275	0.0	0.30470641814070154	1.3742021128304471	0.2864878327724564	-2.2404740873721694	1.946548203431917	-0.35722054469477565	0.9437065964906854	1.6092001735849937	0.2025373351511497	1.4454959588213017	0.8043988531873884	-0.2616869839118716	-0.08760981255844537	-0.06067003316945399	0.6157938371490839	0.45004463191662186	0.364201112987664	-0.020164090257845102	0.07947573848260422	1.2283207922488084	0.6360401878914278	-0.4705293277494288	0.20227087536184638	-0.8082895062185492	-0.08105033323966537	1.3636406738365818	-0.042167643413058786	0.0	0.9536325161593908	2.41697415000606	1.1096159062076603	-1.0855917399528083
-0.2320347725405731	0.10428069310212061	-0.580266134989293	-0.4758348723380234	1.3554098816247129	0.5635737420146374	-1.3178342188488867	-0.517245348128717	-1.4345128868593313	-0.2702633744484771	-0.8929093491866554	-0.22903556876549866	0.257986800733681	-1.8731586669141194	-0.25983987823042476	-1.3465316778736198	-1.2956667766743966	0.0	-0.49694440126672706	0.7077274273180826	-0.7305612438992585	-2.0036779868059913	0.9446005547019821	-0.7338767581604946	0.32074947490474987	0.7373207689043502	-0.2957839819044243	0.7584010453823169	-0.2786953809710415	-0.5443866608863122	-0.9439101947959346	-0.8232283692403849	-0.10478195108812775	0.1781928437416287	-0.19933679696561857	-0.8926251524083957	-1.0225705412461847	0.8813995416851154	-0.006000117965279145	-1.0932188099649407	0.010907889914347452	-1.0223214308645043	-0.8254399981525471	0.5016539646540572	-0.30333346257924837	0.0	0.3802397074157866	1.5833693193609277	0.25973189183451556	-1.4069503743005842
-0.23780110490541992	-0.25300949360749175	-1.201833892314348	-0.1838018415414761	0.6329728121724085	-0.20657711628437797	-1.0630927086060882	-1.0837243938227454	-1.1931747332115898	-0.5940276174812201	-0.9839176863035705	-1.011049666838222	-0.2846572023855066	-2.445624874645517	-1.0026785899673063	-1.6585927792533361	-1.1052289174060579	0.0	-1.3677500193999115	-0.44428129408129363	-1.59994908757196	-1.1240873272577618	-0.3698331748923682	-0.9103215490059239	-0.4609547633313495	-0.29268089140032216	-0.9604511256328686	-0.24447471203792356	-1.2872510013993623	-0.8524578995716143	-1.6069594629092379	-1.5189296853517749	-0.6630433591835452	-0.25373302655693736	-0.5693440339597099	-1.6239739807336673	-1.7872395254485254	0.1938693617864056	-0.7835054345790355	-1.461252112968634	-0.42393289116551913	-1.1407925128846093	-1.3392320646128577	-0.5163859326575219	-0.47146147754107587	0.0	-0.4053672456871395	0.2503637962819698	-0.6159717961919593	-1.2335987812006688
-0.2842820828755844	-0.7140960470081869	-1.605414411062426	0.3590187163766726	-0.28021125985449674	-1.0876628538130804	-0.6682763909711501	-1.4118435446826172	-0.7557244787759241	-0.9041985049364898	-1.019698400953823	-1.491861309687859	-0.7815490758429003	-2.401923787237301	-1.4123069343930332	-1.579897535149151	-0.5039153502770898	0.0	-1.8877603304226354	-1.5760585854246822	-2.0679355082574506	-0.04905611478796235	-1.5918478926078563	-0.7747295385098698	-1.1783127955223964	-1.1475483753297242	-1.502724554605462	-1.2532854375952558	-1.7985211396792014	-1.0547492040803481	-1.8685679052119115	-1.8130728280281436	-0.8251551709406136	-0.6679443744866209	-0.5670487563253522	-1.9220025017373696	-1.8983428528725959	-0.549880783679404	-1.3509551289045227	-1.487570674900569	-1.019625435204826	-1.0995304855675874	-1.393367386016186	-1.3592886235892712	-0.646233747937148	0.0	-1.0462804110084707	-0.9425456848167345	-1.230095470732511	-0.6715343849600431
-0.3564588130588573	-1.079171646493253	-1.8034702930248372	0.8071023729218173	-0.7940803284073078	-1.7004686353843583	-0.3195955504211365	-1.3128628138898608	-0.4262929770882722	-1.1843271873914856	-0.7180803899855676	-1.4716313475805285	-1.0871261548509181	-1.689288261360565	-1.3717274818663983	-1.1895058483142624	0.2780373325985012	0.0	-1.8370445349643765	-2.1652160571214623	-2.010771528445703	0.6272155813394638	-2.317678023242652	-0.4525452634393689	-1.6124291381291735	-1.5528346819811814	-1.631354556817211	-1.872976828726789	-1.7265518514146656	-1.1345216063869836	-1.6866769121486143	-1.6500977549881928	-0.6602917172635536	-0.9523471217966086	-0.23409433769033153	-1.6771352567661115	-1.418982377640005	-1.0351397746881539	-1.4986660202103743	-1.3060550511508044	-1.5619832553005146	-0.8570714533583109	-1.0459507395243182	-1.8038308118702844	-0.8270674056666112	0.0	-1.333823140719719	-1.499701620828605	-1.493611249418563	-0.06291560698439058
-0.42915214894106196	-1.2134424229970038	-1.8436807858164284	0.7812975196626437	-0.626189931082335	-1.772688987755945	-0.20334907744227088	-0.8090550473311664	-0.3741593773882065	-1.412092195695904	-0.01347229312757429	-1.0309921205605264	-1.09974844634838	-0.5759414427058392	-1.0801785110931081	-0.7289565194156713	0.9159232383308056	0.0	-1.3215858646084206	-1.980630361017436	-1.4914516536114766	0.5208640132701744	-2.356487187016269	-0.19881094963423987	-1.6640867021519588	-1.4459219673345887	-1.2336102332568202	-1.8697796448851205	-1.3400792494357554	-1.167197038532855	-1.1798792107144038	-1.2627396897175651	-0.49370829846678704	-1.0926252654102686	0.19945151879534906	-0.9984940167589396	-0.7178880498768175	-1.130788210740531	-1.2713602582108392	-1.1366904391285282	-1.8186170697745991	-0.4421922449109788	-0.6106638364207412	-1.8212970511518158	-0.8673216226790059	0.0	-1.3258535532868674	-1.3562117658196526	-1.540444608221308	0.24033782631448883
-0.5046225323284004	-1.1255464067609176	-1.7223755869143322	0.1486591503864694	-0.007206973371469293	-1.2908674244910217	-0.3827530940929194	-0.14768990280758743	-0.5503506426586038	-1.5486593205220076	0.8396911261288103	-0.4701825704782916	-0.808093853440852	0.4941076022278089	-0.8785126969206369	-0.4455073801968357	1.1672455229542367	0.0	-0.683165865793009	-1.2202856834082232	-0.7431699013527834	-0.2962548329420619	-1.8304921184606124	-0.20169484878407157	-1.4036063899232007	-1.0140563205609971	-0.4716446976993446	-1.3281534225032798	-1.0255756663792168	-1.2307246963421168	-0.5563807594493828	-0.9769266537516821	-0.6602356989152247	-1.1397511017936932	0.45372657318534165	-0.1420453744467643	-0.2095063340841969	-0.9616625399587178	-0.9129604112320591	-1.0975178669607066	-1.6756155751063533	0.017553711287215234	-0.429694059926944	-1.5406862473448	-0.5909267495630376	0.0	-1.267062547062884	-0.8693285655320285	-1.5868100531049891	0.10106662381904465
-0.6198611607266205	-0.9341673450791319	-1.383827082298769	-0.8417329863075582	0.499478539289807	-0.5032244685705447	-0.7559769235767115	0.33323635986143957	-0.7628610734766439	-1.5567840790034777	1.4095758195516737	-0.10623186818670906	-0.30449359276125454	1.1491129885387377	-0.962174670468108	-0.4375134168564705	0.9872464618926864	0.0	-0.2583336680410947	-0.39613463705220225	-0.07156584986864867	-1.3225300223109975	-1.095971065182253	-0.4478105823140886	-1.0205084255827739	-0.5812702226675069	0.272953268755664	-0.5986955408059973	-0.980068374520379	-1.3231709390389	-0.023252592027994092	-0.9555751048810055	-1.2262623489732802	-1.152352419574191	0.3601525917594382	0.6130341685599765	-0.08839001624711977	-0.793665231539388	-0.6838217210695369	-1.111906081537495	-1.2099843063741136	0.3306861543799101	-0.6102518748074122	-1.1359875876986028	0.021542648468176558	0.0	-1.3783724778911701	-0.5329248911147064	-1.7335901613295912	-0.33532743363718254
-0.8151643333206501	-0.7535121279096216	-0.8046217392213689	-1.6770854049785031	0.4310167483308542	0.23417545483383065	-1.1163188260091577	0.41302914874471225	-0.8420675250188441	-1.430767893744941	1.3809109147387373	-0.06577641519592012	0.24536925429650672	1.2725767885189465	-1.2050893253727424	-0.6077824557360006	0.5222138815394299	0.0	-0.15639583861834236	-0.03532462675342965	0.28735241517463034	-1.9132621590464056	-0.5302069394850876	-0.7438885354208028	-0.7035476623173669	-0.4053436341026891	0.5906933481728193	-0.06533882147158755	-1.0668418773783437	-1.3511441322454063	0.2825105962388222	-1.0694194365547074	-1.8851145834647995	-1.1570080957052022	-0.048083129986732184	1.0694698409605774	-0.23021272400771386	-0.8215639104549517	-0.6816654208287388	-0.9805122156154609	-0.648460544379248	0.3425270478718434	-0.922271770392998	-0.7255887446211117	0.7424924202020061	0.0	-1.6709037801110322	-0.6203203727719494	-1.8621554976868036	-0.7640989179967363
-1.087544927053686	-0.5913181640715431	-0.0815920119293803	-1.8867247711621216	-0.21224862067721914	0.6705826550762831	-1.2648228753933046	0.13364799700119523	-0.7658743817326451	-1.2066160806952453	0.7863411222411261	-0.21540005619497862	0.6645955696053493	1.007040027074835	-1.2373970398843228	-0.7508498410782131	0.0019422859845550015	0.0	-0.21096348498339665	-0.3751429015387458	0.2807666427212406	-1.6536434063689818	-0.3172067151687242	-0.8669379808399251	-0.5287019663992798	-0.5128694933366836	0.274269201035294	0.10617068360446681	-0.9411386244907975	-1.1962594781360274	0.3231567843374292	-0.9932449850152261	-2.1203795716409286	-1.143746545665613	-0.5624212880840233	1.1574526245617514	-0.3114569253120432	-1.0173158088613499	-0.7887225412153739	-0.5581906651518728	-0.236971832511068	0.04513169163109168	-0.9468401182305718	-0.3450843518830554	1.2029765346280552	0.0	-1.9177173296263161	-1.0031135434941223	-1.7072370298460045	-0.9319817395920624
-1.365846295231268	-0.3436887681219788	0.5677878954078588	-1.3341505729276149	-0.9485530163133464	0.7907039359992992	-1.100726532860628	-0.22306420492578308	-0.6526361773788678	-0.9365231946203376	0.0009579521556331996	-0.2761729216893517	0.830208858961078	0.5978691111027966	-0.7292597968868362	-0.7037758276773922	-0.38776892071816266	0.0	-0.13390993199554288	-1.2293365401948317	0.05524521106498507	-0.5925286149639333	-0.36732726174496616	-0.7220118477420775	-0.4285139273006343	-0.6862084618425546	-0.5435519958422749	0.057878914868285156	-0.347868148813225	-0.808067759920591	0.15301534110970413	-0.46303204015413146	-1.5452900778441003	-1.0852391508348556	-0.9180525373241151	0.9224179528510996	-0.054136740613213864	-1.150178779939779	-0.7746402654605625	0.10409013862024964	-0.10358388605426914	-0.38606434643976334	-0.3834459712033203	0.010273837751546909	1.1382879358988858	0.0	-1.8038510471606324	-1.2651373974404911	-1.0620069699223789	-0.7804720134872882
-1.5298383500481894	0.10399486826809394	0.9140446951053867	-0.29954257039936427	-1.1607416367490957	0.7733241859668493	-0.6458406353872091	-0.3212483578702704	-0.6370219224595529	-0.6458710688589686	-0.5033489642250063	-0.03975980967232149	0.711927508391894	0.20820689729471115	0.3260531693959967	-0.4487591006368571	-0.572870734494799	0.0	0.24554762940255517	-2.0991164208263826	-0.14099764458630065	0.7970065900310422	-0.41806345964941255	-0.3909752572537553	-0.2615830463200444	-0.6210041113127132	-1.434288133161205	0.10144021652335264	0.6373326070279896	-0.25325762440601784	-0.1134067840097764	0.49092841720770986	-0.1938740097986221	-0.9580875411242135	-0.931740002408442	0.4827888716039518	0.5725045452412857	-0.9644260842681636	-0.47538587420439443	0.7646614280844437	-0.20050756330404843	-0.6732559091382013	0.6992373652783028	0.327222322390556	0.5928977464755902	0.0	-1.1522083259369114	-1.0230517232601548	0.028607102857846487	-0.43269545359875683
-1.4649735644819737	0.7453375399129213	0.8628619207528209	0.7000954356955852	-0.5560834224575395	0.8119205364518355	-0.011594186873146861	0.0004015649833441879	-0.7356882405980374	-0.3127979352569179	-0.47148785799984544	0.4686572678674014	0.371480901847438	-0.1552020818677099	1.5443044815338876	-0.09870422240414689	-0.5736718780576754	0.0	0.834748250367763	-2.4581456781035897	-0.11404624380449958	1.8936374157978948	-0.24258082440306258	-0.047557687050202545	0.06798902647358789	-0.15533214616912755	-1.8912851471425576	0.453290644609726	1.6113793701407157	0.315538354332409	-0.3471019375584287	1.509972673303343	1.4413613884737986	-0.7542383810247254	-0.5828282922526468	-0.01494127702558114	1.3220042696089087	-0.38670859484202447	0.08059249170127705	1.1441896200154016	-0.3562569199356727	-0.5971593168139407	1.8556685177619234	0.55419541412438	-0.08319742042382021	0.0	-0.07242295887759938	-0.223580771794043	1.229417091712463	-0.0599358061521034
-1.1207654830157099	1.395629699915547	0.5305426451145969	1.2276418885015514	0.5969406613434343	0.9353531655949232	0.6521246717802879	0.6136237443272005	-0.8151705675418733	0.10264941238910483	-0.024350776474679356	0.9980808636077562	-0.06898483475234256	-0.5627629519276474	2.3606095937662257	0.21078612520813655	-0.44016460286942355	0.0	1.333249016911341	-2.0430633696999845	0.15980437546654122	2.2651116550595516	0.17906500703157724	0.18226598939507263	0.5267957916764101	0.5870504847341357	-1.6073267832275304	1.0405300636809265	2.097408473995952	0.7483254691904532	-0.45218759163561495	2.1102217838894877	2.6665802589516425	-0.48447242505883875	-0.004194159944222554	-0.43144589609559686	1.822424309208559	0.3868057107700166	0.684736224381272	1.1155387656944193	-0.3962801087386047	-0.13435501616043216	2.519447254839555	0.63138539906215	-0.46484212517268786	0.0	1.0678085227633969	0.7914051407637773	2.0723299446071577	0.25191495451294016
-0.5401189431711694	1.7655969476890512	0.18338695799416047	1.1666510171196656	1.6303013351790052	0.9727589924907125	1.196347264061373	1.180691909472517	-0.6909156154618178	0.5943857213738793	0.44661420199762725	1.2458041334461591	-0.4687558768717827	-1.012097373567092	2.3800293072452074	0.4291835940203422	-0.20372360837726433	0.0	1.4494303861342333	-0.9850227501755106	0.5338477213650541	1.8695971414889756	0.6437226847701393	0.3002456213135644	0.9649103483007947	1.2485122806442561	-0.6540421494630649	1.5264456888211269	1.8678289397166155	0.9790471000699921	-0.3989053352927879	1.9920103535550544	2.981149079877396	-0.17959989520457753	0.5952731081596528	-0.6601355586707028	1.8041147038509777	0.9895805173986062	1.0842028632057432	0.7917529582070808	-0.24984386532306577	0.5262087720620958	2.3563139096185406	0.5388819712310712	-0.35058715378584854	0.0	1.8330667596391048	1.4953403364054945	2.2170370063596745	0.5326737683935718
0.15261403544978122	1.6292175137212195	0.07397856388600571	0.7362606523912895	1.92245547798757	0.7010826009479364	1.4996944270710915	1.3752853528125508	-0.2804601166493705	1.0628656604229214	0.5685612178839061	1.0737467812866557	-0.7040964856546124	-1.3463389309313953	1.6270433109392342	0.6099686618297037	0.11770277527494467	0.0	1.1168204965720399	0.2830615082799941	0.8042832975626442	1.0223503450655134	0.8730723894815118	0.3982710277801382	1.2169157715406125	1.4627392985041543	0.5469435006581722	1.5438564120385014	1.1019568433815483	1.0416223993173	-0.22514216620322805	1.2436226219796997	2.3561061827787566	0.11170330587880145	1.02283640864425	-0.6452355988399601	1.2576914882967711	1.1069264339067528	1.1406098826656472	0.44745889651909665	0.021745474981411474	1.1035919250391404	1.4739083565630424	0.31909876940198495	0.09247437684816244	0.0	1.9540580776953096	1.5149932117619078	1.6491075966160975	0.8471226231478138
0.7925981118514233	0.9772773334992595	0.2827582709547157	0.29329072632678865	1.3102916965544225	0.06850205702645959	1.4967156757436646	1.0898523111258047	0.31107042169569304	1.3346765823164435	0.24976053544591859	0.6108259702270139	-0.6944157582147887	-1.32380971631305	0.5219270538194873	0.8276943036837038	0.4771667630251902	0.0	0.5471533321311901	1.2764441358310037	0.8547103650903927	0.17650523985786898	0.719655480988366	0.5443942860075859	1.217531754342804	1.1054357514753308	1.4513569282328307	0.9684451716712579	0.2623828979347947	1.0125979219587948	-0.0026564019501342734	0.2947335877315005	1.218590677659257	0.3347293850834272	1.1612300899460342	-0.39131388211606305	0.4302333367859439	0.6735176272020206	0.9006122900240636	0.3287888071842258	0.28182972594709554	1.3987124272241191	0.34382628785959535	0.055875438356901154	0.4552023742378187	0.0	1.4630389678262257	0.8642207968627298	0.6870786990938467	1.18742930902105
1.2213767786784098	0.051160599170427534	0.6706220489898578	0.07830222012686477	0.17775582387837421	-0.6873548364362586	1.2092135176969625	0.4856333755656988	0.8436553366948668	1.2541605320767115	-0.26968408789395076	0.16536317463253813	-0.42452044762050306	-0.7981496369993778	-0.3962705891346993	1.0663638482699263	0.7712152285899925	0.0	0.07715549789964625	1.7121946842811375	0.7266939884929824	-0.3321766607431235	0.28352600618794943	0.695254071726237	1.045081908600145	0.39309904800140827	1.687681143825623	0.029358958813893728	-0.22206076151827012	0.9285147059702138	0.21300258468040806	-0.35376897262851964	0.1607508623335363	0.4508131147169914	0.9810477099289437	0.03763564126364362	-0.32649973953832107	-0.08440789569412185	0.5358173927514632	0.48517106507582025	0.4104976694390911	1.397148064184175	-0.5094068183745067	-0.17011938142727812	0.39969403090524763	0.0	0.6545339880554882	-0.08005769970894089	-0.20639699718254267	1.4388230469448626
1.3237496659633141	-0.7723332952029046	0.9710163889431089	0.08603898138080283	-0.8303105673604527	-1.1450418350933442	0.7577853174412164	-0.14309177042776947	1.096856488787995	0.7939199354139141	-0.6060651259230411	0.00771685784291408	0.03689661506603021	0.12805370810384886	-0.8052076919813214	1.1808365031563046	0.8691484912056449	0.0	-0.07937231744839118	1.621838890282692	0.5662809137836916	-0.427999732507837	-0.14612952956964628	0.7141486619031293	0.8573757861743064	-0.250871912327103	1.2462231279312814	-0.8306452425542666	-0.239887781126712	0.7467416322983602	0.41442528207747553	-0.441385807995135	-0.4261608427393323	0.4575679350962609	0.5246567589538014	0.5286898147684616	-0.7538756142391998	-0.7881657932564776	0.2051669279341424	0.738710571726501	0.3680554194653623	1.2294735785316175	-0.836636865250125	-0.31428553262504194	-0.07176725703927947	0.0	-0.09557917015188488	-0.8323276087985857	-0.6880500593516659	1.4514100794712312
1.0533386485406673	-1.1771317327378996	0.956114575160251	0.13468552825450408	-1.2518062426206822	-0.9825631735655455	0.3267697175012322	-0.58261407329455	1.0110826537110262	0.105746878622495	-0.5139178314000336	0.1780782410620309	0.5361140770210353	1.105363260217173	-0.7642694376295583	0.9795364401257763	0.6926093781797267	0.0	0.011921719930517017	1.2725771671275785	0.4909549869304397	-0.2659193868047409	-0.28748338842002613	0.48584489945586595	0.7652514266191892	-0.48103958406246605	0.4526781976407336	-1.2504588293133607	-0.046619050214205336	0.38691286124573204	0.6304387994873653	-0.08966877837447987	-0.5494154231458825	0.3900359354873937	-0.11118056430157318	0.938080156243244	-0.8095341735622169	-1.1339220841066906	-0.05387211952574464	0.8094126015897192	0.19739574196370915	1.028271489918809	-0.7853450243942042	-0.37007918670140416	-0.5990616919493698	0.0	-0.5363663143827226	-1.1016384626622144	-0.70612093183982	1.1605162499602346
0.45196087288232356	-1.0653626452748246	0.5681581156030523	0.05732002435645108	-1.0878197627108037	-0.2430365938368119	0.08460393998121946	-0.8277635360923081	0.7116897783682997	-0.5345216140712633	-0.05462570992952261	0.45875310742524694	0.8700568849117924	1.7156197929316515	-0.6082778190460278	0.38036166684379047	0.29101242442019687	0.0	0.06369447072768257	0.9655996238767863	0.48463480820191207	-0.08057278471300797	-0.06578866440313012	0.03727344510993093	0.7398473015190156	-0.26964943463682595	-0.2473280529955065	-1.1896729600600695	-0.05052514031269541	-0.17238552559904857	0.8769597249814967	0.3181666878050714	-0.5257416760467637	0.2974303545921036	-0.7837763489299119	1.1185515925347682	-0.6504892166218671	-1.0611854813426476	-0.32497163913350974	0.5085389922684402	-0.018696989417677445	0.803906877631652	-0.739053781554637	-0.35065626642696335	-0.7218315258514522	0.0	-0.649710981411807	-0.9392638375646621	-0.480063942643895	0.6583316283340023
-0.3396577922354983	-0.584276216749698	-0.05974014505355115	-0.1443666125938087	-0.731647976832732	0.62748195104113	0.1022863934083231	-1.0289326565077457	0.40333971403474267	-0.8639886183420362	0.46497528716650777	0.5340215120354216	0.8635543114704669	1.7157598777502616	-0.66315560945938	-0.4742292102274431	-0.15064553042446877	0.0	-0.19590054454091013	0.8494669880556834	0.40922028569834634	-0.025667103389272652	0.3234138936169778	-0.4375435944736125	0.6302179844058583	0.0741031442159343	-0.548373366240015	-0.9367444445575982	-0.4934840555731049	-0.815191076880797	1.1104322590386715	0.42783959775624086	-0.6890750957341382	0.21189888293258322	-1.31769975891505	0.9608993798189008	-0.5002527770117282	-0.7597006618753717	-0.7072433899272094	-0.12890779138490766	-0.20215558931324554	0.44829427135915184	-0.999711845377404	-0.27539468187899246	-0.22863638888224247	0.0	-0.604359155860798	-0.6453576494529651	-0.31543559985419306	0.15934242326406586
-1.094753212705842	-0.016418242317964488	-0.6896364121954924	-0.3025070046315696	-0.6217913475004843	1.034569045100753	0.3268024904130199	-1.30488483966525	0.22150483317314176	-0.7680781354125303	0.729898972315257	0.22615007632092748	0.46202117524375375	1.1820293026901758	-0.9965026250680816	-1.239991128778583	-0.394767527170245	0.0	-0.7790743422337744	0.8651528769803387	0.13068695168384947	-0.09956713187935691	0.535516285886785	-0.6806224592777901	0.2881605990326314	0.13059505773863253	-0.4247487466217205	-0.8773738069409625	-1.25706394127071	-1.2981332203918792	1.2291859327557972	0.16509548504629157	-1.115215793521204	0.13707236165926587	-1.5433462352498273	0.44785907788001617	-0.4914989394751565	-0.5204215896922708	-1.1878986588095077	-0.8544867167166774	-0.29477287690155324	-0.1281570596270324	-1.5450821573121576	-0.17359061593205474	0.6613719617735854	0.0	-0.5992211848625834	-0.5193562017484986	-0.38640901482992895	-0.11565534360541425
-1.552924679113531	0.38896413177019884	-1.1025307770911543	-0.23181532225112886	-0.8915477196302061	0.6348030404152407	0.6334390731322197	-1.576589221351427	0.15750136414396085	-0.32813404653623013	0.6511071948397449	-0.36033493031755376	-0.21178521867593614	0.4529097321059362	-1.3789846558855192	-1.5372328359533627	-0.2850677684830877	0.0	-1.374489291653665	0.8441629534452901	-0.3366494175082089	-0.18309523185758986	0.30536702083222866	-0.5365856699266307	-0.28671951094852144	-0.3101398956271097	-0.07412865936505073	-1.1891107617851393	-1.9290352477679482	-1.3622370341649495	1.135452535724892	-0.2299623405665859	-1.5607609082140346	0.07021053396099969	-1.3627297269758667	-0.29985507170855924	-0.5833179408743613	-0.534929377504411	-1.5948534618297985	-1.344352355892553	-0.24802518221680078	-0.8377678500681337	-2.033397912107287	-0.09182381586523769	1.4260624678858926	0.0	-0.7057829776225165	-0.6396972850017547	-0.6305827707491186	-0.054863847536797634
-1.5092701216206135	0.5374726616074722	-1.1823388164520614	0.09951909698365007	-1.276343677889695	-0.3925192614603783	0.920828854554556	-1.567763786741919	0.11054144629966758	0.24653479252273006	0.4262299055224098	-0.8913144838569428	-0.8835101662675703	-0.09254756752119157	-1.4718321369476945	-1.16486307413688	0.14983548290382265	0.0	-1.527344374569389	0.6763547335820306	-0.7877840944338276	-0.14410981964254596	-0.3665349951536944	-0.06671818694548128	-0.8934653682549273	-1.063706179145403	0.27197618327293804	-1.6846903510333275	-2.0775638633498983	-0.8869114720587234	0.8206096058000029	-0.4032673036424909	-1.6521364907847025	0.03965881716236341	-0.8131635760706397	-1.0221807136530496	-0.6000080435697328	-0.7734680642532543	-1.6743532651283763	-1.3720155038010327	-0.017849771231082903	-1.3807444646815432	-2.0470697067805195	-0.08060349496074683	1.5932777826361884	0.0	-0.8145940008774721	-0.8239181313433934	-0.8163545302935166	0.3023901646458168
-0.9081481857954669	0.4999825569324965	-0.9273438681817169	0.5157449969471557	-1.3363439036986833	-1.4096792128690112	1.1737388820929218	-0.9934018143282721	0.015751247437811606	0.7513434165406623	0.38721491766571825	-1.0200019330033578	-1.2413013182542654	-0.26995557386909047	-1.0921948724576547	-0.22739124447715053	0.6933380974407984	0.0	-0.951525764444655	0.41944729094031985	-0.9363890983805261	0.06668153305808744	-1.1915862727122186	0.4728781562836378	-1.2221701863963073	-1.6449627553532362	0.5204142711265412	-1.922624323721729	-1.5368019342376433	0.011747794970356523	0.40752905815249385	-0.16897796095733666	-1.178712360309633	0.11645472190704272	-0.08268819064159598	-1.3936928637706902	-0.3614656882898305	-1.0131596338324014	-1.2487911935843323	-0.9129255221621578	0.4116788440522961	-1.3965247330781876	-1.3974745019584076	-0.1542720990307524	1.067783135065985	0.0	-0.7194140579429226	-0.7830559858087341	-0.7234816931129305	0.8079642681229672
0.10835132213836103	0.4249981354816875	-0.41250832713636104	0.7428486981566982	-0.8141713826554727	-1.7073648736956093	1.4384133453713415	0.19076344364883138	-0.06540641812550743	1.0912014901214804	0.7483107762850291	-0.6200912862584825	-1.08872144416003	-0.17910195807700793	-0.3591782427852734	0.9075603095237912	1.049568239266521	0.0	0.24005229084918367	0.26720233241831526	-0.6104580044509039	0.38388464792480564	-1.7483782274386823	0.7799003641117963	-1.0440293338780389	-1.5885425326855354	0.7448475869115793	-1.5134365850419975	-0.5088654991898537	1.0097159908873234	0.10422498996127842	0.33789271728257697	-0.27212850118853027	0.3709111826841664	0.5521021549726072	-1.1654605436621297	0.179645365292706	-0.9886179200159481	-0.3505748553714676	-0.13379327184700085	0.9848002435642772	-0.7180735373511458	-0.27421779482321995	-0.25150988352506987	0.1966836112672371	0.0	-0.28071389644039774	-0.34727148053464324	-0.3052037791075356	1.2845899338403757
1.2350389861724522	0.42438141092158943	0.25029289195405013	0.6015008841858552	0.14672892893325054	-0.9711689486474574	1.72537095216069	1.6650848648548215	0.024114142597847336	1.2900006897111165	1.4338721705469086	0.12428100850262967	-0.45382642700677944	-0.09218168007468522	0.38111282230001653	1.7962787796187605	1.0055481268058062	0.0	1.5535552284613101	0.39687750412552614	0.10440085949357072	0.6670515517369449	-1.7172989459337105	0.6862181800780378	-0.3753187014373735	-0.7787990877328194	1.061040603819768	-0.4100401923961891	0.5746053457536142	1.7250074958445545	0.08379932309307586	0.7530013934167619	0.6591871105787797	0.7907716049798619	0.8496257234186795	-0.31429630218403737	0.8803689584300838	-0.5633084242784546	0.7595631391205209	0.7049281956886092	1.5498547630691335	0.4515461785914538	0.8620681096449337	-0.23991441720080153	-0.47410418103612656	0.0	0.44374592834854454	0.40120303671746255	0.27797376575682814	1.5857403463982795
2.118200194043611	0.5080217096643204	0.9273430905592206	0.13982723504942693	1.0839814960717653	0.4865727702639537	1.9220563151075005	2.8591718455732753	0.4010008616100387	1.4105386357164595	2.1032500507557	0.8314728255121742	0.4122468060391173	-0.22690727413964668	0.7890328692913585	2.1369042776485943	0.5528364151452533	0.0	2.3814812177394677	0.8072083860078594	0.8847199993404473	0.7780192771015711	-1.0521893415534482	0.2552634764943809	0.4999375991229603	0.4439863466343673	1.4611982527935845	1.0195173832980655	1.3188610177286963	1.905224751735683	0.36468088243865815	0.7515231535403354	1.1919260850925268	1.223840077298959	0.7263114753506412	0.8908032323611337	1.4656437290155515	0.18427567788579302	1.7067034645062418	1.3622444368847415	1.8924244562111594	1.5887746379420673	1.562028621165712	0.01474033313257674	-0.577723523464811	0.0	1.1946231585722118	1.174640331990008	0.7671438091053523	1.6154747617306855
2.500084368097718	0.5980766733850696	1.4653172970583315	-0.39303651418838786	1.5304602984126787	1.8976744444453564	1.804775445258172	3.2487768137875337	1.006929373044262	1.456822511785465	2.351203156756992	1.1586906044554637	1.1534637699604935	-0.5698962873647238	0.7498425005263265	1.8930022625982625	-0.10380758959899324	0.0	2.3504845790595437	1.2716784785125341	1.3495640877176154	0.6489999980546974	0.004911765643596486	-0.2613501144864866	1.173354167664771	1.4827953029623353	1.7534424915373326	2.1881034194545324	1.57035821580944	1.5434287194858396	0.7762379123107358	0.2944975880999312	1.157119604041524	1.4122067292911702	0.3049110216294981	1.9692905219391108	1.6677607288703133	1.0043753212379136	2.1805302599267047	1.6858988709879286	1.8274047982273462	2.124322650272988	1.646561621666194	0.5449624877051861	-0.17031338752260802	0.0	1.64520552722859	1.6611281939868294	0.971510960295891	1.3305970652937373
2.3211394172595687	0.5967472246037699	1.7117240578745494	-0.7138971307557843	1.3235551761280286	2.5102670768249564	1.1711528726428722	2.65171282525023	1.590155530442778	1.3410892814686655	1.9478822480988125	1.0016670407091293	1.4815411701236714	-0.8773748608614017	0.42329128908911595	1.2654112800431958	-0.6576288188051571	0.0	1.5266395547448337	1.4559152578942562	1.2827330465879088	0.30920086379121187	1.0586246114838243	-0.5747349267476896	1.335199183433847	1.8562099945491033	1.6713055132301478	2.6226222186579906	1.4322783782799373	0.8580067257416805	1.0441069000784597	-0.3331363204282231	0.7260681485447517	1.1310521477276192	-0.150024915396241	2.4419073532606697	1.364807643150843	1.6126342821345883	2.0732136786492434	1.6241565098799118	1.3049686130088374	1.778522481096855	1.2718922965416313	1.2141912630482614	0.3267700468374016	0.0	1.5938630269882372	1.7068454614104596	0.873814301378382	0.7540662349886559
1.7273830063646158	0.4527385232382499	1.5670798564272415	-0.692466893979706	0.6863224736564906	2.05397551846562	0.01641850105927847	1.3321753254804931	1.8351329539209962	0.9457121311429498	0.9676221091133835	0.5298082399468941	1.3082458092958607	-0.8527731763630938	0.10003981799871715	0.5511863280485333	-0.8682298810887323	0.0	0.3519585167534195	1.1326167213906795	0.745583026714275	-0.13511654048985824	1.7529638775000447	-0.5209782846333181	0.9366364401559679	1.4886136038260451	1.0818120096630304	2.215731219347464	1.1127351526745857	0.15796531624972843	0.9489795396633696	-0.7263346106937388	0.25818924624980455	0.3625381110131418	-0.38132375954136494	2.072903676669082	0.6388193274391532	1.8328293925549577	1.5022989182425683	1.2065181913424294	0.4640896541065172	0.7356805843608367	0.7754936936468843	1.74788149139441	0.4367101483878705	0.0	1.0909563839806813	1.3784211866068796	0.6076665605130884	-0.003632171363987109
0.9818776018849202	0.18478350400776092	1.044782691223701	-0.4262972585011637	0.036291035164092184	0.8917890318435049	-1.3757533249013219	-0.1519926401330464	1.5590371275354487	0.2353774685225605	-0.26019589603085436	0.047080357581566055	0.7678108070385415	-0.3748628578210289	-0.01925902554843539	-0.012660222329445192	-0.6921192463832629	0.0	-0.6351083091630203	0.35206849949871327	0.007083617965790482	-0.5499456171333932	1.9131660884903032	-0.1411930540148936	0.19229046535147348	0.7211191032155285	0.13332895459015423	1.2431918615216055	0.7452520817158454	-0.3163452197686218	0.45891717827203726	-0.6593805758095913	0.028166208408201224	-0.6148679576775031	-0.28922373457453243	1.0028629355083651	-0.2751155637402014	1.667064257536987	0.7197221112011641	0.5256967214006512	-0.40969556011871894	-0.46626364151016153	0.43041412339317325	1.8653162539399215	-0.03545221439188419	0.0	0.4129761840636813	0.880639512817817	0.3356200280758756	-0.7521301126079138
0.33177309147920714	-0.14138770093471775	0.2921725624301143	-0.15583989008490767	-0.3194055283468249	-0.23639693504736625	-2.5169434640768475	-1.2568470055825598	0.8378200908780833	-0.6664318124787074	-1.3296352026766571	-0.21348676928033733	0.12644370598504945	0.38627056621821404	0.04235092264998909	-0.33414767499457476	-0.3034156674205819	0.0	-1.1062400581474223	-0.5540643122988244	-0.6508158999011855	-0.8265151229161765	1.5776291263799582	0.35554438947939143	-0.5682294355737315	0.044997707451118064	-0.7840479076596425	0.15852419870552795	0.3236627236687218	-0.4814013276799708	-0.2512650645461119	-0.26013538089165134	0.03331090879671053	-1.3115751188419935	0.008417417790945103	-0.3164678817113736	-1.1120193542625592	1.267666432267781	-0.02558187775385812	-0.2711530246141737	-1.0105124769891567	-1.2649857393881976	0.28678882513298426	1.4410728911244879	-0.8712225433783878	0.0	-0.10674120185850221	0.40732808816675314	0.12580660731403476	-1.288599912790248
-0.09635000751084452	-0.4548222863445632	-0.457887644644473	-0.08712656417187263	-0.3701934510027701	-0.6995896200361857	-2.9483423051329	-1.718977789699925	-0.030804124955767603	-1.5002675428714556	-1.9500590544244487	-0.21871361061940467	-0.35996490244974516	1.0508488476434568	0.08317649373295177	-0.455726320266626	0.004436946595997072	0.0	-1.0849255068264467	-1.1524317469571708	-1.1070755743590612	-0.9166548179528039	0.9336781043845037	0.7108492600169025	-1.093628093884025	-0.2445606687993347	-1.2604700607166701	-0.6793161917411904	-0.2130721887705459	-0.3901631535909753	-0.9064619064009304	0.07445438284427387	0.01865438977922541	-1.2727458428150091	0.24607796952501323	-1.3598877376144871	-1.6962999535583658	0.8434668006649209	-0.5882253760253661	-1.0001739203550095	-1.158594987511592	-1.4071495380976247	0.19945933244337308	0.5927667379229845	-1.5910678524485014	0.0	-0.28588039693099426	0.03786639865320013	-0.08108888425492702	-1.5057009762835711
-0.32198329481663707	-0.7077784567579058	-0.9898651552480394	-0.25151535555110277	-0.3420099230398332	-0.3648151973794504	-2.4932044241359006	-1.6268411234701041	-0.70598307046301	-1.987555134273266	-2.05028205596791	-0.11126686508015442	-0.5572951279299043	1.2581933495330475	-0.09724433337768072	-0.4857688710647793	-0.02044500814109621	0.0	-0.8556225535372017	-1.1654125483378903	-1.4311285284225177	-0.8405474261852022	0.2159727892703426	0.743942278439882	-1.3225855036159644	-0.22553518919159965	-1.1280203808816032	-1.1638065885186755	-0.8375879744066219	-0.14371911423170416	-1.2934503137314983	-0.03236357008241971	-0.3039938638777971	-0.35655673697110846	0.1724712929634805	-1.8054372931759965	-1.9910861709969723	0.5612278017104291	-0.9449736798514531	-1.4869395190059307	-0.8879463354999182	-1.0686619485079403	-0.0032358108658321447	-0.3700014317976393	-1.7696782060342033	0.0	-0.2042415570400845	-0.25918699317056665	-0.39585778651984305	-1.468771946900811
-0.45554530201598115	-0.8782770747605877	-1.206114746623843	-0.4985201532755899	-0.4592862986209514	0.3587295017124413	-1.369769003835532	-1.281932152047635	-1.003021741572496	-1.970957647990743	-1.7645070153911369	-0.0703971994375067	-0.4817426136663106	0.8919712912499781	-0.5235926329315854	-0.5298738729963562	-0.45281148961338114	0.0	-0.7307138716963261	-0.6439706978428311	-1.758245779820686	-0.6688560655465609	-0.37690220421934006	0.4239685617843884	-1.3547213116258094	-0.23823530531818665	-0.5796663839055863	-1.4031726163761413	-1.3705547484642975	0.18417198626260964	-1.3738081609382344	-0.6486876574373723	-1.0073771837346388	1.1277714574435598	-0.2914111279444361	-1.6869525419206028	-2.061829357219298	0.490215775527925	-1.1452674625323491	-1.6339663681692032	-0.4272420262726743	-0.6912508322104198	-0.35312540127659053	-1.112344038572639	-1.292614655582153	0.0	-0.14109603765313572	-0.5428399120878566	-0.8605656866570247	-1.3898485107810987
-0.606059452092715	-0.9572189141665368	-1.1634314216345434	-0.6178138950383992	-0.730702296803379	0.8273851805771242	-0.08796589389037422	-0.9699328446224188	-0.9801174318762684	-1.4920015350013525	-1.3378548085911455	-0.17162507046390404	-0.25020566204400485	0.1539405689095233	-1.0051913521503897	-0.6545922958582729	-1.1501074953200805	0.0	-0.8465126192828936	0.056675460389900505	-2.1193529973951115	-0.48983753029881166	-0.7260188436757712	-0.13378995648752473	-1.3241497280522034	-0.5816340319659219	-0.054460408405900544	-1.5506620603423749	-1.566750941334877	0.5535338770334897	-1.2791870353172365	-1.456263715410546	-1.85398666863128	2.5281551030693055	-0.9930425059637255	-1.3326526639311262	-1.9934967890341013	0.6015195567420968	-1.2447915932861027	-1.4719476170228556	-0.0837360698034866	-0.6573790332330169	-0.7065484447069954	-1.4545308112742235	-0.3940067924676101	0.0	-0.37444296943587796	-0.8198812672926062	-1.380477907886113	-1.4908791637816887
-0.8092372316561888	-0.9383420479802	-1.0216605611898784	-0.49524249586800245	-0.931898413028223	0.5970984166583451	0.8124351075451558	-0.800851537216205	-0.8615104686850894	-0.7618009950543676	-1.013739478660905	-0.34665282204297787	1.9307519832138665e-05	-0.5602325053703032	-1.2571757355141233	-0.8776683719381236	-1.823574102694281	0.0	-1.1152476151954467	0.48655256806064834	-2.3668981803807188	-0.3752855140018052	-0.8039779239926023	-0.7287817778512605	-1.2810401308071788	-1.2513325952466452	0.041996509639316365	-1.6488976232776615	-1.293529460179149	0.9071016176999885	-1.2010200309587178	-1.9455858420861576	-2.4253862613274477	3.1657455419876914	-1.623059421967931	-1.1321657766674198	-1.8239528087028907	0.8021953802554896	-1.2680201343223574	-1.1518913170337826	-0.09014171369671388	-1.0292998985994994	-0.8577220470644885	-1.45148846982882	0.5206289604233975	0.0	-0.9714939291319953	-1.0347777146468509	-1.7624657115559663	-1.8364339853980398
-1.0123248880764701	-0.8195160332206738	-0.9357427757816972	-0.18975259778414472	-0.7956177124611863	-0.30700692882966674	1.0276104226904494	-0.7041347266591292	-0.8608130953142734	-0.04850732377165856	-0.9467451398018726	-0.4592936092572384	0.17132943249898866	-0.8998447547253569	-1.091165298603056	-1.1629214136091661	-2.177745896190881	0.0	-1.3345266428109648	0.3659681725969087	-2.261202966276355	-0.3568165565519368	-0.6680966090827601	-1.156059494554312	-1.1668614506893964	-1.9167472606672882	-0.40203072502144843	-1.6026052062676845	-0.6602318074009662	1.1279991596423438	-1.2541723366967177	-1.751642293349682	-2.3849571346980682	2.6887435896323217	-1.8781236015981955	-1.2805168693401698	-1.534704305655548	0.9761052789499859	-1.2107601980052929	-0.8664984968166842	-0.49045135100113557	-1.5236195536337933	-0.7035480531583381	-1.3217955251837967	1.121039296647116	0.0	-1.7106749404893546	-1.1269733116764944	-1.8322937739349465	-2.256216080471533
-1.1135348831302196	-0.6093303700146072	-0.9578311380898478	0.1182477193941625	-0.25302256201637385	-1.441870410912168	0.6091551072692071	-0.5447256746536883	-1.0322921461750256	0.4483020186912678	-1.1546786127911866	-0.42439673561557906	0.22445797685381375	-0.7585440746265696	-0.5389977182682261	-1.4138969064461135	-2.044002325105821	0.0	-1.3470630487477984	-0.2567994899981583	-1.6545214916276434	-0.4180279235383942	-0.43560686092125933	-1.2751531154258868	-0.8884684538515144	-2.1522799446329155	-1.1346322057334544	-1.282796787839262	0.015828092422414314	1.0685994671460526	-1.403804881957016	-0.8976141879500715	-1.6909615876771928	1.2617360838864529	-1.6152959234776227	-1.658518264567547	-1.0932353376466237	1.0160867243954794	-1.0612802351339656	-0.7379838319281395	-1.117649842199624	-1.7237856624534444	-0.32782103935414025	-1.2766512112424437	1.3010809112442727	0.0	-2.193216125722131	-1.0935568827692885	-1.5439331238704592	-2.4284462982668193
-1.024088648515535	-0.32824951565683513	-1.008392622985539	0.26198949969606644	0.4711113474428292	-2.248698435135707	-0.11465798312189956	-0.25021654773920354	-1.2484061963107191	0.6682042150074411	-1.5104663709578954	-0.2715054747938285	0.1683555821882728	-0.31212787966148253	0.17228040770756653	-1.4856997694203538	-1.4440147231798417	0.0	-1.1276012016872012	-1.0466144568866793	-0.6311446255339488	-0.5019446334940495	-0.23556276232141923	-1.049631143572953	-0.4198199395581687	-1.7469901942950021	-1.7025931007890251	-0.6645854137801439	0.40088262660327695	0.6510164453092435	-1.4952578413866213	0.22092711242398733	-0.6165630764140811	-0.5190414445873993	-0.9116280916561039	-1.9186064371453622	-0.5047054206188811	0.8487031400606385	-0.813097997622573	-0.7405446242590313	-1.6702897684446185	-1.371766951505835	0.058829497868960044	-1.3656909460316864	1.1591889474051682	0.0	-2.0792627399833856	-0.9936604312772325	-1.0016111997163948	-2.0837994708104652
-0.7158744683862664	-0.0018366970924833333	-0.9312400525235243	0.20555819142418416	0.9922905437025681	-2.381853370175314	-0.7459737010346656	0.14443376554335619	-1.3061391011390124	0.6797313325816488	-1.779103386440895	-0.10769906050572989	0.045669805596705644	0.11805703247121328	0.7671455970024897	-1.237151724616682	-0.5613087903969122	0.0	-0.7511990280526081	-1.5862159226190877	0.5078085084751166	-0.5299510310042768	-0.14618726530576207	-0.5519074977224818	0.15453864629192218	-0.86166340352498	-1.7326737677558275	0.11594143680624619	0.36503442746843356	-0.03193732867804079	-1.3572578611294124	1.0956321576892427	0.427790688482146	-1.9337116939195171	-0.0049780870335177875	-1.7141834256877666	0.16947242095274762	0.4573340404971291	-0.46248961371110936	-0.7125915221261957	-1.8501793283890626	-0.5378025427690118	0.27304053505654624	-1.4435099461746628	0.8682263020262327	0.0	-1.3007532592562177	-0.886614745804075	-0.38249663784309523	-1.1965528122322546
-0.2347073204580401	0.34545386842699405	-0.5969130739855066	0.06122973797294343	1.0332941086029725	-1.8556805844578563	-1.0186408154689799	0.5459588971192797	-1.0757720904896704	0.6126806402561069	-1.7048595904087338	-0.018604359561006176	-0.0758984796727113	0.27759453072241586	1.0814537764623642	-0.6153820047506672	0.35232009562589167	0.0	-0.29767720993290475	-1.6116540794067191	1.4101591043096895	-0.42815571949680753	-0.14926599637970775	0.06537445462767193	0.686406727514718	0.07990013740068064	-1.1471343884784069	0.8284213235918947	0.0719701303753254	-0.7074154535973031	-0.9076586322479613	1.424358100212099	1.1388364739945782	-2.492059728541774	0.836131920554861	-0.9244758765924752	0.8362252564831715	-0.1001205783406925	-0.006213609131852007	-0.4604289634353782	-1.4989066940952	0.43496457580482994	0.2860595185081614	-1.2776961289358293	0.5542250931802585	0.0	-0.11665664444758722	-0.7598710160477851	0.17754051550234207	-0.028448595404780206
0.3179346789404068	0.6863726110319956	0.00721155856242603	0.0008076402357825078	0.6236105367176774	-0.954531353653698	-0.8869420956278448	0.8816010207502375	-0.5862223074972047	0.5805262674598928	-1.132005472242232	0.005262018464298111	-0.11636581551773804	0.12779878899904742	1.1284219634801813	0.27474911643010774	1.0809057559932165	0.0	0.20994043679316415	-1.1377603987128069	1.871577622919102	-0.15690112982419682	-0.13856197950785362	0.6234364783575623	1.0582453492641468	0.6790426177027807	-0.18519535391059988	1.2828830010040382	-0.13360270511318786	-1.0427275011866937	-0.2008590863972393	1.2706850547170176	1.464546627340674	-2.1381895165134726	1.4306844463203177	0.26165602445618646	1.4122053995542712	-0.6938396159088516	0.5431534010982054	0.10541191694077	-0.6736979406724538	1.1540192008582548	0.22810737755428673	-0.7235560230106486	0.26453461653101734	0.0	1.023073054764849	-0.5190254267022328	0.6477879714632714	1.0113145822914547
0.8186975711316766	0.9787289790285769	0.7505611552395373	0.129600462546644	0.0800796586205412	-0.017381231394715726	-0.48270357673544234	1.1332463736297114	0.0021462163090302817	0.631791432780967	-0.1080595634281289	0.054309430776963714	-0.01365254525616579	-0.15737425171781183	1.0403447634512921	1.1752637625354871	1.5093916166993193	0.0	0.7787747005658802	-0.41354581718075223	1.9269943142114667	0.26392729032364376	0.008484860750055676	0.9798493588294938	1.2463177211180563	0.8139290778556122	0.7609954363125626	1.4291847071004349	0.03152453254346664	-0.8376587741820871	0.5986330142901798	0.9660123261544378	1.5632821993576975	-1.2120949511429389	1.7290078633733652	1.4443212240687113	1.845362923548725	-1.1580886755056632	1.1279468215160051	0.886613972499359	0.37046230616402614	1.4058322726734271	0.27070670567998634	0.15260537512474276	0.014121551481176742	0.0	1.717652234260812	-0.06428385446589488	1.0719488991325388	1.5982939192449066
1.1566682840243125	1.1599896954272149	1.409598087597238	0.4129539461099297	-0.21826580632555206	0.7329241304183542	-0.0021609699623892486	1.3063519251857532	0.5023565071583741	0.7427540389166138	1.0959601716178213	0.21037183465782586	0.2344190106836393	-0.3302628730989875	0.9457535442363455	1.7757829373572125	1.6305319461838856	0.0	1.364629910912804	0.24311749622042778	1.7766903808659331	0.7457081698031196	0.33338242081961406	1.0754577392122966	1.3047720954582567	0.6746557915938102	1.370372814898736	1.3531259299268739	0.5841338580229353	-0.16559692913611473	1.2881054036863566	0.8412350510440306	1.629747285961014	-0.21979105402365393	1.7768111814705427	2.22260826348488	2.103173391861364	-1.3553704098205548	1.6297258498835279	1.6241249822673087	1.2859060001327038	1.2417187405896293	0.48105319516680567	1.083467956497871	-0.16351811875809538	0.0	1.811639715054531	0.5975266620448036	1.4753798350378136	1.66149177896315
1.2611420720758124	1.1639812727632848	1.7670128684969186	0.7024679232648244	-0.09506013476289442	1.2200303362038167	0.3940361472015533	1.3780848207408722	0.8009573269434986	0.8415912106224361	2.0828982143027974	0.4580655655597635	0.544966640489519	-0.24235883796983984	0.8792897102108834	1.8669844184182665	1.5087918927974604	0.0	1.8242567411309558	0.6169136488509929	1.6132150896891915	1.1500926506899716	0.740742083228951	0.9453671075421696	1.291628075858108	0.5711673679476872	1.5323279133839163	1.1850945353431317	1.2511342228534115	0.6415848036242541	1.700878916683761	0.9894118238403353	1.7285242484163832	0.4365862522113544	1.6451134608941764	2.3871606690168496	2.148705873311758	-1.240458243918307	1.89618059912572	2.026951349274854	1.7796406486096807	0.8884688629229639	0.7611153630550651	1.7371768518180264	-0.22053972110471595	0.0	1.4357507069378117	1.2968687492211795	1.7931723751215662	1.3809603133102357
1.1205809883813942	0.9585458811635706	1.7098266277976912	0.8372647234984757	0.3116921305614935	1.437951824348096	0.621650729328076	1.287206530109295	0.8896849329012797	0.8468358659974019	2.511207589587223	0.6741015196305613	0.7723015200541248	0.0640283319578506	0.7845396945996777	1.4568568282964778	1.234064597211292	0.0	1.9652234217148772	0.6734549555729629	1.4850364783960273	1.3384254023088882	1.0336462491371516	0.6899109667886584	1.2062534564806426	0.674172315142877	1.336810890209013	1.0012052071082593	1.6452343443650432	1.1720691324022534	1.7544505448828112	1.2256170846974204	1.75712283059002	0.6188872951764646	1.383287092156582	1.9926068992017816	1.9399886289402624	-0.8872284527215266	1.8116072579879732	1.9297037692383723	1.7367623894117503	0.5730300727559078	0.916819323564424	1.8935481735858284	-0.14679199418165234	0.0	0.8861343545805782	1.761676365421393	1.8859425007290147	1.030888078905552
0.7889128024758981	0.5813643268331022	1.2798860037271775	0.7469952938304132	0.6668500082881742	1.3777595507168667	0.6636362464990088	0.9857651231514347	0.8261942163213754	0.7061066365342392	2.2664143510803014	0.7093340344806376	0.7800173122820531	0.3978749333914127	0.5929593905929856	0.7716967739731242	0.8916743040569048	0.0	1.6727804645635447	0.520565824715713	1.296546046921614	1.2354074271496014	1.0297935889668282	0.4223078415711073	0.9959085890587202	0.8915289824041726	0.9602598891378772	0.7930727633361587	1.5189515164772092	1.1709360500214576	1.4672123451758277	1.257541149233129	1.554436254168426	0.44179946708294576	1.0215577332639143	1.2899837577049018	1.4670915793681822	-0.4571643195672991	1.3735314358338875	1.3856777462301306	1.2615231961139894	0.39326877619463435	0.8032272724476934	1.5531569792631252	-0.00880222016925225	0.0	0.43592328552175835	1.770158384874417	1.63956443772116	0.7915386062982414
[truncated: 72 more columns]
