# Supplementary material for: Diagnosis of autism spectrum disorder based on functional brain networks and machine learning
Source: Sci Rep. 2023 May 18;13:8072. doi: 10.1038/s41598-023-34650-6 (PMC10195805; doi:10.1038/s41598-023-34650-6)
Supplement: Supplementary file 1 — Supplementary Information. [file 41598_2023_34650_MOESM1_ESM.zip › matrices-bold-time-series/ASD/ASD15.csv]

-0.17911581050123346	0.37258418492601403	0.2881106573915356	-0.3662923089358605	-0.176469227291169	-0.08991872375456318	-0.5838319959267508	-0.3450063267640828	-0.20428378718892487	-0.38163860002769684	-0.02842560893254658	-0.30685021332309703	0.23202027333126318	-0.20108075597649358	0.005234593186491737	-0.314074191816855	-0.3837211665587897	-0.4531275965799251	0.021253194365336733	0.024077519562290484	-0.06942933200835975	-0.26727903312100965	0.5699574430356454	-0.2610690844547833	0.2310882739812459	0.08576513827842545	-0.3937037478261837	0.2250275270087563	0.416480391564345	-0.5489501233945412	-0.27707265781043244	-0.23896139473046732	-0.3672592228666335	-0.6342387546216192	-0.3589034792079993	-0.05223928332135925	-0.1973136541899888	-0.3461726176062761	0.3612746219043887	-0.12991896998150362	-0.26449057019244004	-0.09173685864838312	-0.07445018799074553	-0.06433276845759228	-1.1658612777455173	-0.6236914416324796	0.014838937899430558	-0.18373664565430206	0.06104474618141278	-0.35580777527004254
-0.26865979711588717	0.4682046799409721	-0.18339241633187567	-0.4116131104864601	-0.6151386138559519	-0.1956436112974327	-0.8292657815293136	-0.47068833228222773	-0.4948223836293074	-0.7850797168540882	-0.197701360895053	-0.7283709385987771	-0.16799686208036205	-0.08994593125208461	-0.15484828430926567	-0.7523830898540481	-0.47349415319779226	-0.1452759137298209	-0.08450132204332877	-0.34463883399993916	-0.49642171806751473	-0.32281213554373234	0.29397234622517443	-0.33374260938269823	-0.4686436559045155	-0.12659141650393993	-0.34906912407347296	-0.023665454536450418	0.2544241841681189	-0.8737836105710354	-0.5660085756837835	-0.46021007231641337	-0.6503954143208673	-0.40348334731208474	-0.4556713079545544	-0.3038677782717486	-0.8180201858664419	-0.49355548390602877	-0.01630319298435625	-0.4410705268481077	-0.562231937095576	-0.508400352915536	-0.3665366977899361	-0.22604621941276487	-1.6997533274922372	-0.6699250616817564	-0.1632677318388576	-0.4959410935491142	-0.28019669635207534	-0.5686506717034537
-0.23173307513784622	0.43738475666327187	-0.6282293643732042	-0.29485089164220396	-0.8248521633710567	-0.23088867281519176	-0.9170537166190247	-0.48946565909068523	-0.7436412480689413	-0.9213154028969931	-0.2854090025441614	-1.0239228470008308	-0.6088269839864672	0.01896422460058738	-0.5209875130686388	-1.1760172591837148	-0.4631574418070443	0.40379225774647276	-0.31423018636227057	-0.7959304207937897	-0.8028404505293496	-0.4378599397165033	-0.21652931639242046	-0.3568069449902764	-1.19308260155844	-0.4265474312158206	-0.24456799424729625	-0.3294369084379555	-0.12987025363789337	-0.9357483931393092	-0.7829213578225933	-0.6485803062829989	-0.8925078822502938	0.05325631557089023	-0.38723095500443744	-0.5818614467402601	-1.2757888011874017	-0.3699816713827775	-0.5248831132909495	-0.7990814758767205	-0.7786260397494915	-0.7331378606278078	-0.7374832814633865	-0.3808350067098456	-1.7605207632621316	-0.34635601872068905	-0.3967192347094289	-0.7172111888245079	-0.6231859115643557	-0.6986743441453859
-0.17852710539530572	0.07718859426400927	-0.8941541372335059	-0.11891401678331182	-0.7404473106016836	-0.2959056114025845	-0.8646713669749454	-0.49113635248329285	-0.9450209221103025	-0.7540715326071163	-0.3298272660061305	-1.1308365292194462	-0.9270192777571854	0.07431019900118688	-1.1303171353877235	-1.5016477392051044	-0.4053096108068917	0.8429382007796704	-0.6707671931813657	-1.2476390654582963	-0.8986699541946477	-0.7047458599445209	-0.7581884557816008	-0.4009375904508609	-1.591187518634992	-0.8102845148400577	-0.24070475442891573	-0.6160841902145313	-0.6828759266582234	-0.7437636392834479	-0.9238509313795727	-0.7936092555124303	-1.1511643285144213	0.43799743797379204	-0.2268362229824339	-0.8718122575163764	-1.4403791190202802	-0.09420150152448904	-0.981176283755983	-1.1847251004052846	-0.9329749858227488	-0.7314941891230493	-1.160145361242453	-0.5771712399822752	-1.4343878039283258	0.19823096662219897	-0.6977927944617152	-0.869842409100948	-0.9133532852746259	-0.8456309393449887
-0.2677931455120331	-0.6908159767997896	-0.9752769606615638	-0.03507767180219629	-0.5075137538534171	-0.5228952388753197	-0.7460768879441194	-0.5712963379510104	-1.1454662801596918	-0.44377171606234356	-0.43631583056543183	-1.0789724567480037	-1.0445119014501272	0.06963095599655299	-1.8538087582094986	-1.6920154841046173	-0.39003709867434017	0.8047494770494956	-1.0688776799059228	-1.593456747040871	-0.8589697790817423	-1.0768557589823564	-1.1383664428207005	-0.5275280608718177	-1.5031613665247314	-1.2405134359383307	-0.4480835572674314	-0.8555374649331188	-1.2761848534122835	-0.4364143852298428	-1.0315569599231567	-0.9162994665495725	-1.4737560521842357	0.49916457279135207	-0.11264598148324505	-1.1589226552298713	-1.392064525927955	0.05951330807897247	-1.2604125179924477	-1.565186750258903	-1.1159311075248057	-0.6358034779345237	-1.5742568066697815	-0.8873304451422945	-1.0176931497325024	0.653779729787472	-1.0643024598155633	-1.0350735690525876	-1.140038383460797	-1.0995204513630528
-0.5633854295491251	-1.6962333555501596	-0.978558515917948	-0.1329101748792742	-0.3553265880444654	-0.9382445550857974	-0.619606339718065	-0.7207553904341389	-1.3792948382221688	-0.21363821494153953	-0.6693362527979851	-0.9421241342513391	-0.9938382811987073	0.03866725835276857	-2.411524870810762	-1.7521257639275456	-0.46798468731259596	0.17113067646066515	-1.3504560734802828	-1.7190968034104925	-0.8626867994007882	-1.3458606421854606	-1.2893824313986333	-0.7150346125899883	-1.054144252566484	-1.622139889179888	-0.8126943250646398	-1.0559586480481236	-1.7430129519876552	-0.16534405303489882	-1.1262778784737943	-1.0279948561616492	-1.8103239417298274	0.2257238908139266	-0.13736087907240352	-1.3877201628074407	-1.3272242185011751	-0.14380881181784375	-1.3496702224615795	-1.8709116772112515	-1.3932922598039714	-0.6156881758160752	-1.8772526664979574	-1.3234817398110648	-0.7738093039340801	0.7561543477400019	-1.4368245711905563	-1.247606062581258	-1.3030080776982353	-1.4226435788868825
-0.9491291287665098	-2.5469466895550856	-1.002736368881452	-0.3682438752487253	-0.40704438352995376	-1.3799716960979367	-0.4794565650729197	-0.7983681377613273	-1.6010527043948537	-0.16565432213728132	-0.9593805207886072	-0.7708061899387796	-0.8629169944017255	0.015731360797526288	-2.5124761911768325	-1.7033088029124157	-0.5928294292945716	-0.8077985835656337	-1.3572990082475556	-1.5441595988915116	-1.0401669287220983	-1.2629885806352372	-1.2831219899683057	-0.8435540508314481	-0.5561465901709066	-1.8187017359366444	-1.1098944782659483	-1.2146697471580437	-1.934507874674888	0.014816069958329268	-1.1527282003398793	-1.0893126219493843	-1.9992686903929526	-0.1331369197998077	-0.26332670175922096	-1.4487763785127306	-1.3771803037464119	-0.7110652503997074	-1.3174338794248193	-2.0003655578528416	-1.715161312417397	-0.7154873729549431	-1.9538884780669254	-1.7741902337128672	-0.7208152072422424	0.4665760879544404	-1.6889203824813692	-1.4223968241027993	-1.3749367839763158	-1.6288344611697714
-1.182879989635251	-2.8176726479880285	-1.0335028070830774	-0.5818118113263837	-0.5812415766792112	-1.5575083908858904	-0.2705718344923304	-0.6288347959619925	-1.6753649243149522	-0.19290107220194308	-1.112624059887885	-0.5567018253576694	-0.7070983521481689	-0.005478109205029705	-2.0412419537975057	-1.5574381840207363	-0.6326229935854407	-1.6414536412303045	-1.0224018989575203	-1.077555631324331	-1.3415173468205468	-0.7319639579099718	-1.2420630047479058	-0.7623228632903857	-0.28950590824399025	-1.7163921115592908	-1.0692817800941694	-1.2870194951993086	-1.7762033772618748	0.16784099110721815	-0.9984384019426342	-1.0097798376356477	-1.8549930732525914	-0.24649032914698832	-0.33212018627420337	-1.2240922181728753	-1.4888052679628565	-1.3796021414427693	-1.2350312663728442	-1.8633660900452234	-1.9083008238115635	-0.7927770176978554	-1.7388518582364192	-2.02635634959215	-0.615768290393495	-0.009738729777021761	-1.6759606131070384	-1.3895401268800471	-1.3006894529052926	-1.4951584361997932
-1.065162750623138	-2.2964779408673337	-0.9473872453049441	-0.599888260023125	-0.6670615275272241	-1.2385428055276904	0.044480685936058084	-0.16291066153304726	-1.4484278143502518	-0.06689732275526415	-0.9370256727010321	-0.2537138651940969	-0.5025871435495219	-0.07676342138049451	-1.16321501183802	-1.309926769443187	-0.4543099866052314	-1.8989663243381185	-0.42179008054617595	-0.4492932131288109	-1.5359891377875279	0.07148597384173754	-1.2228724082941673	-0.40228851466101573	-0.3196620612589405	-1.3017750201744975	-0.5581850859484757	-1.2088615006516221	-1.3022748072622528	0.39695223930102086	-0.5844360199878784	-0.7043814492231417	-1.3059312020075318	0.048493556288772895	-0.1739604601633767	-0.677510922007852	-1.4675190001974745	-1.763889549206974	-1.1175316445574066	-1.4417297788464418	-1.7729042699649211	-0.6210572709263711	-1.2719118080346168	-1.8824457324688524	-0.15734720145505407	-0.3793940326237431	-1.324336528455187	-1.027926574663528	-1.042528510283196	-0.9358168570943918
-0.6021376475737604	-1.13477147306771	-0.6294097247173861	-0.3518690227183169	-0.5144387142711593	-0.44061397928019136	0.421446465187259	0.4289585846263937	-0.863746323887568	0.3574829592046606	-0.40261510695178565	0.16056322475672577	-0.18298176384061632	-0.2535482411868523	-0.2603397116845339	-0.9538866614744077	-0.03091994563575089	-1.4800488568520775	0.2505754759676413	0.11959284147301372	-1.3639181848296087	0.7630532649568886	-1.1683104199867358	0.144792161428937	-0.4759512877541073	-0.698158784422914	0.29843492222595264	-0.9607545460584127	-0.6502650915079122	0.7306900031691803	0.034393604863188376	-0.17853176893115533	-0.4819545188325043	0.6116038320197226	0.25194119464675313	0.0698048081558012	-1.1522373419389447	-1.596520634301277	-0.928013583886211	-0.8247696604680197	-1.2267504262899338	-0.09228951996069042	-0.6976245153584626	-1.306581058735511	0.7383950653393277	-0.4725583870517581	-0.7037832535136095	-0.39978319023901265	-0.6370217140510339	-0.10806525332955268
-0.034168603786282475	0.20342483432882574	-0.11242783543381381	0.07375259771896343	-0.18291182272657056	0.5209040879383908	0.730082201476426	0.8263842846746792	-0.04201256424476798	0.9781841898709561	0.28837576632119544	0.6288068913412103	0.26864469860084594	-0.5353183028062294	0.2806019096738397	-0.5018130594361058	0.5045665633007037	-0.6700198143919803	0.7746332212395396	0.41446306914046555	-0.7456080711713611	0.9783066803175837	-0.9663786698870879	0.645807371710165	-0.49861766085561765	-0.12438065510231891	1.1511284858813169	-0.6182053526391613	-0.012411016533036367	1.065306604183761	0.6446445436322541	0.42085957822940884	0.326271323149834	1.0859882592906882	0.7869792315967074	0.7476247182546265	-0.5800385402940125	-0.8993665735477577	-0.6323720228535383	-0.18565114891463302	-0.39654332793219155	0.6344098312812931	-0.19405550849571498	-0.49344314756184066	1.8000059021307648	-0.34972471481290557	-0.02330352077887702	0.2306320233670662	-0.21020567601837084	0.6436137560758876
0.30694069047616007	1.1752607413869471	0.3834751697366679	0.4750446564254786	0.08133567479370876	1.190189631846603	0.8245004380678714	0.7708642816976985	0.7435456920365251	1.4649642000076277	0.7938789258252503	1.0086680750803445	0.7520851220427119	-0.8374950670153007	0.2991814805234785	0.003097672721791202	0.9085896336708148	0.057909890623274424	1.010002283221792	0.3479640657682179	0.10720844171829773	0.6199349881064408	-0.5670646718142276	0.8470953977347601	-0.23850880372252423	0.21081422639659964	1.6052240084162646	-0.3338438346518162	0.44102508846153077	1.2134005945553223	0.9679859956520361	0.8434883322692623	0.827206623689735	1.1497114954174947	1.1361222949634595	1.0528257858889958	0.002901903518541631	0.0323806316933728	-0.25035368863993446	0.29875112793989594	0.41773429146063445	1.1702836739927185	0.13170630088723836	0.21023009577196644	2.5217056977729855	-0.22460045255778627	0.46579835334114156	0.5360419638787269	0.07801137049588105	0.9866031728320422
0.22173633496510167	1.4432687407684799	0.5665058339328741	0.6585549705631087	0.03625041131905028	1.2493513156830776	0.6463987872812726	0.2784475000433597	1.2005705764761392	1.471221085723318	0.8436507632374562	1.1328354301585475	1.0768534443353817	-1.025500242448544	-0.040509032515913646	0.4944302551867487	0.9639034923013675	0.3539730176314659	0.9543721320895998	0.029848262810676113	0.7798013345452695	-0.052686971293323046	-0.05743000000610304	0.6290202805159699	0.23885660194607555	0.21945482136363106	1.4429201305825492	-0.24780626522959542	0.6337811232846016	1.0299415030466488	0.8308569408525707	0.8652167274600409	0.9088962555707059	0.7511527277657494	1.0404649740795513	0.8227601957308668	0.31110318696509215	0.8193856335898737	0.14394682265949532	0.540508396727186	0.898362702538208	1.12652983044151	0.3094048063884547	0.5046216498501572	2.4797549952478692	-0.26833007635304057	0.6125941657236568	0.34510010602719554	0.13510527316934676	0.8156684344390775
-0.20929131093454797	1.04384164259007	0.2802115206330857	0.5619971283660337	-0.340535226909104	0.7329674840339461	0.2891724508596231	-0.313791414918831	1.1870878356837533	0.8962095677762197	0.431174867265655	0.9063539151546951	1.082457847535481	-0.9956381296464958	-0.3569437234585818	0.9026874816600409	0.6245672305158085	0.20267680263714924	0.7240924773777492	-0.272125837690378	0.9088133173930376	-0.5692172074294459	0.37383706536158584	0.09680486208902318	0.7148658112435511	-0.018075912199775508	0.7529773255933488	-0.38387755549465774	0.614173047962744	0.5286142113756912	0.30094110284435444	0.44229218059540787	0.7143722379224465	0.15381248389232208	0.45533983251166504	0.16078452642765018	0.2498643474074618	1.2264090983299873	0.47093389124099905	0.5861182444102911	0.8954228940802922	0.39568627649906746	0.4775968158149903	0.3352686960755069	1.6316104193059977	-0.4539533428397633	0.46694224217448327	-0.21134698638338617	0.013861944450747175	0.33480348555111744
-0.6643311090189119	0.34321986656041004	-0.34346526882626766	0.2994233620369184	-0.7866221344652428	0.020346760746457974	-0.02974583781116514	-0.5330001462238749	0.8093623125536231	-0.0001117943465861092	-0.15413396479746802	0.3839645844138301	0.7699704217069122	-0.7477397178399864	-0.3007766218514371	1.1741276457982202	0.07263760582197978	-0.1029335515868787	0.47542112921316954	-0.2758823684806126	0.44053439149679324	-0.5440920480864403	0.5631850791949793	-0.4565878224198273	0.987715403167717	-0.2995904407224207	-0.11301854759358985	-0.6107082028696492	0.5236220418711192	-0.09562804187391687	-0.31439177776071736	-0.21273302930918253	0.5486067184728269	-0.2475682509630718	-0.38626965656123236	-0.5801487885804517	0.02319233751581606	1.273168864538852	0.697245139343366	0.5803121973606573	0.5250522115722814	-0.7136848543727926	0.7695644465377711	-0.04914845712708063	0.3834435736511253	-0.5684866791337537	0.2645506907840926	-0.7459300481821335	-0.09850785318203234	-0.06074949922429575
-0.7848638741883677	-0.18786636012878555	-0.9103413393644254	0.09723819988700041	-0.9094918605775133	-0.4069781036281533	-0.08301142101912518	-0.08669623357282602	0.3764540001642804	-0.7340821926699291	-0.4916084228639299	-0.22611104196441045	0.33770220572650633	-0.3937254878296697	0.2141824593121871	1.2789165900749877	-0.3628476761373328	-0.18923827002853422	0.3189704332009658	0.14238267676527325	-0.29224101536627006	0.07329000112307933	0.4945764608371726	-0.7023640329339892	1.014869584105356	-0.4138633880726271	-0.7333817823863815	-0.7076587517462859	0.5150164002675893	-0.5605806619345313	-0.6293893631851817	-0.7049296782189721	0.6677682756687159	-0.21069201841102742	-1.0801326171252	-0.9700169148672039	0.01619934723890558	1.1617065226688374	0.8418838254910852	0.6666344088047805	0.11223830228519703	-1.6061532555436737	1.1886638319094736	-0.23848542800411224	-0.6362261587372644	-0.38615482034237136	0.29135682887179865	-0.8440851129968373	0.010139261532797034	-0.03285670670635752
-0.4073233919254026	-0.24344049790385416	-0.9781533318228244	0.15689186182113035	-0.46251096703946787	-0.2873087002405782	0.2301415844834908	0.9028953715865384	0.22848054465975207	-0.9096717273094529	-0.29063495310271575	-0.6475894627208364	0.07302463522539492	-0.08894631841470797	0.9523249373993855	1.2110217986224077	-0.3882217105416391	0.13880973844340624	0.27810554318964004	0.8537263306913396	-0.750457459284465	0.9646989121729339	0.3191090811494264	-0.4569723223067209	0.9210843168978139	-0.25099422820826645	-0.8440227516347861	-0.4997796243488479	0.6644835565436477	-0.6528199205918971	-0.4120419529173763	-0.6625482802125723	1.0897939491120643	0.174939565368401	-1.2733728208953177	-0.7417376064989145	0.5166776256090158	1.0888185127881809	0.931958155524086	0.8887953662546011	0.00576261478823659	-1.735271384998705	1.5690063292522145	0.07373392004472056	-0.9564500126679664	0.13519788596896548	0.7019414785056235	-0.33419142456203804	0.4315419398137529	0.48264063787985606
0.3365833237487237	0.16263600094114816	-0.3333671988302547	0.5269675408259834	0.45719833731881426	0.24235434612269044	0.8094832591699803	1.9259687134055457	0.5394272028274919	-0.48879922690596195	0.42475096860519057	-0.6731770958365573	0.15953038195734384	0.06991470111100448	1.5119110367783337	0.9898536278991282	0.07776701643763098	0.7852760744413454	0.30845571293750906	1.5303745462570397	-0.5266046432253666	1.6501528272951598	0.2497442360487009	0.2141740779527281	0.8754474290095644	0.1534545401912824	-0.4686255798076904	0.02761349733265995	0.9294742301695578	-0.34940682999248296	0.26245365160473494	0.03780434784688358	1.5622820678698888	0.5448811106158518	-0.86847115763626	0.04636331045629353	1.4726233142718876	1.091313702228536	0.9538298661983868	1.1612455294469017	0.3741418315733065	-0.9395315703229782	1.6674442413935138	0.873601225820864	-0.546502057185105	0.796211550993491	1.4053907734196438	0.5864372926672232	1.0549964080062957	1.2352047762918033
1.1148787072150144	0.7394110438670128	0.850426326906358	1.0643614021074312	1.4418292890779982	0.7440633410632141	1.3928834377590005	2.3848542127739947	1.2165160687465637	0.17981832411057483	1.333699702278517	-0.2783159914341283	0.534395959752596	0.10822681025637076	1.594381551833057	0.6691048565873419	0.8447359907256208	1.4561993033149638	0.3549347839286344	1.829608500471648	0.3790001494779103	1.7955476338465468	0.40630032901995294	1.032139615462152	0.9444863338331247	0.6587773842586107	0.11955482566303423	0.7143353181069734	1.181997501370302	0.17083207458477964	1.0473038125991287	1.1694650691945954	1.7241528003034243	0.5166318075566353	-0.07785772969875152	1.0352606707682372	2.473694753633112	1.0386476052808784	0.8555047284401918	1.3333620891981393	1.1056316727456934	0.44440437925864384	1.3401739036666218	1.8129722372602164	0.18798852139631378	1.291957560919453	2.098674622188202	1.4662594127958817	1.615609566662282	1.8228434512741272
1.6112571045906159	1.1222618525298627	2.0861681694080687	1.511872586481982	2.0252182709310826	0.7955889191130339	1.693174189524934	1.98423725711659	1.959177156122819	0.606886897202679	2.0263520276114595	0.3587167308716804	0.9109751841196807	0.14999020165871793	1.2089783653924568	0.3447286082057659	1.5538378100105927	1.867001199324111	0.4017949341503941	1.6026960175678797	1.5360091509951268	1.4135363073792098	0.7276916701963044	1.658089003001582	1.0435643308037654	1.1083756636263138	0.573790038147725	1.3211038398492212	1.2989805893377246	0.6343303857585302	1.538350476153853	2.2573074916780436	1.3640762294204989	-0.03255808125581275	0.7096193239998598	1.7736142715827075	2.992185629190689	0.7696252294354585	0.6116384758162082	1.3062614262895291	1.8729394968174071	1.7767211553021072	0.6856198433128258	2.42338851708322	0.6915493841748556	1.441500901267624	2.4379262976791427	1.8881024639584703	1.8543841189529566	1.9506328998219413
1.7070766754973001	1.1064038008826098	2.8432619231211156	1.6483379748860763	1.9814449842877406	0.3083418254983308	1.5566946666748434	0.9498560490727694	2.4387557423458732	0.5151152247405688	2.257763044649721	0.9506959564894458	0.9701063365355023	0.3211630563665788	0.6749293679402235	0.14425066293140348	1.8858680925827014	1.9052879001848162	0.48165830391739073	0.9981191374124863	2.3445576668497448	0.8281558239444833	1.0198017658245708	1.8743455745576083	1.0248803893448644	1.4069821433609466	0.6785215725902194	1.6684065639672765	1.251255024206761	0.8332855107629468	1.5325654192864615	2.836638529822519	0.6023099186072616	-0.8619014484208652	1.166549189004298	1.9856011701587013	2.729565420552164	0.25799476650823244	0.2986423785864048	1.1198706648411063	2.3232764618512958	2.499626814865458	0.04096206929620445	2.4242546340298694	0.6328303359686726	1.3290931936112116	2.2473477807514555	1.7400021679322388	1.689640669862129	1.6133465891223309
1.5090432744592142	0.7678601680905973	2.847088727396961	1.4206483271912458	1.459877402662716	-0.38236802777164297	1.0513111376341242	-0.08705634661221714	2.4832489002821316	0.04217081301318845	2.074105227505174	1.2601947670501346	0.5962346315080623	0.6480527677344399	0.41644460243812714	0.18569441433535028	1.746534673820886	1.6457293827647606	0.641064139286034	0.38605206512447043	2.413868040325337	0.43893099565314025	1.1039600918648924	1.687861955952392	0.8257605258099245	1.5423940620155419	0.4621709965646776	1.7232249656438139	1.1283082314784705	0.7422340238329731	1.1574016362927175	2.71565206793137	-0.13926614880923896	-1.510944596558027	1.2146230947061385	1.7278811336970354	1.827929820590502	-0.329344194799161	0.10152104179839933	0.9426721633396892	2.2790442462895166	2.4632124311061374	-0.191303912704125	1.9160805621111123	0.11394167693013811	1.235861671914114	1.6342973709268909	1.2815663399388757	1.2810045122757339	1.084419260135128
1.222136646889287	0.4022326086287479	2.2193685619112897	0.9747970153784864	0.8636749750217505	-0.7309408240800658	0.4306594663067517	-0.48237108813540386	2.151730392654023	-0.3620872351273604	1.7309813311176578	1.2284744017075138	-0.012620126336676862	1.025396360546233	0.6831753713413821	0.5164330297477858	1.3112415388252254	1.2390070682302319	0.8901673667314683	0.1407435714646971	1.8069032002358205	0.45454712354245375	0.9525768464876576	1.2999688118697414	0.5485767937696143	1.5523624079347118	0.15745186473627426	1.5809203927725008	1.0757727005473157	0.5199819543114717	0.7775526142502923	2.0747478911625725	-0.37964054290872706	-1.5935602701655893	1.0395187543446767	1.3312608195622202	0.7910747505054403	-0.7329432284103371	0.2172599794563479	0.9617416308856856	1.8298651845486118	1.9774266729150392	0.2074997625238964	1.317405409924645	-0.42078054750106103	1.4025161630784813	0.9323066451276972	0.9556977420719254	0.9323461505194341	0.7245890209624626
0.9800927843108711	0.3236212278054013	1.3741595440130852	0.5635327745454665	0.5634536144654805	-0.3612244091261133	-0.006871678290839544	0.0012539449944391637	1.6601623352480324	-0.27842702491425025	1.473516557572511	0.9920523366665293	-0.4549054242815427	1.2798903780315154	1.3793597633804235	1.065618345670143	0.8997464072858684	0.7885007484179466	1.173643186606575	0.4104820278708483	0.9838483179753402	0.7767893019776512	0.7071882472226272	0.9673906080861806	0.39707660345362855	1.474485834945056	0.04068329944283038	1.3692808743119977	1.183482866391192	0.39575539706771334	0.7360684208098329	1.3350540305818825	0.11068650503796727	-1.0436868061822424	0.927004133115912	1.1627546023962858	0.16140992364749635	-0.7862656359741735	0.7054643252301063	1.2434468387081676	1.264494346018746	1.558286337600397	1.1069768555919204	1.076845574519054	-0.5053953947892746	1.8026293481238491	0.5012707098749292	1.071527386530884	0.8893263014799443	0.7421302872098021
0.7672567796022723	0.6503123661859981	0.7439910211800032	0.38596206810351347	0.653716144552993	0.6495077916208544	-0.0835949194470756	1.0272166491467298	1.2204265477999505	0.34770230376257044	1.34526972187419	0.7735121793355308	-0.39505213806430356	1.2856183954064195	2.1149400707800434	1.6483745638966683	0.761579848832049	0.3178815092331452	1.3845941173426526	1.0191317364096786	0.48095278271871755	1.1006618849995085	0.564899518739011	0.8431400447421566	0.5118213925092995	1.3216284413295603	0.2513759173608916	1.1568123799927947	1.4019908796559142	0.5095892378977754	1.10530009109672	0.8790783136186464	1.132722260512756	-0.15146192384875268	1.0375359871262702	1.3660876023949922	0.17299863975576835	-0.5424536688711853	1.3973295407372381	1.6633733355946403	0.8887327426452186	1.5446070418543718	2.0665861612457497	1.3526784952299769	0.022733625115122134	2.111406074222106	0.5076460318304938	1.5769457181493325	1.165722577125859	1.0635234309663864
0.4836847212139929	1.21160658560779	0.5186800330799897	0.4606973134157472	0.9220754534756009	1.7867160012363892	0.1637918437766427	1.8894479226529166	0.9083154375715081	1.1347748396497754	1.167517817072963	0.7176977492848552	0.19025346180934252	1.0493228178548926	2.447490239836888	2.0359344309951393	0.9129049797684959	-0.16194998700350507	1.4150360803885618	1.5654200602123702	0.5442709310136511	1.143632153180916	0.6222144106163418	0.8940962371414771	0.835425406450489	1.0976469655311687	0.7013839490945737	0.935859753372769	1.5529148751745467	0.8072646465607742	1.6237237651488694	0.8073549341917252	2.142941277571671	0.6269458370444613	1.2805302418210947	1.7578281801317157	0.62041969641494	-0.2393489404084882	1.9520060231441199	1.9635234155440544	0.842951062206028	1.8515380982273302	2.572858813542835	1.8856491809835318	0.9145973846255165	1.9151980919646425	0.8245451953142815	2.081298604768961	1.5217535413262213	1.394164147939411
0.08721551341791647	1.6375108337846662	0.5638919441837827	0.6166113551597635	1.0406281190680415	2.415433137382433	0.5166700771337549	1.9615083740912207	0.6477440601992295	1.524979495544863	0.701621389743098	0.7866304673886984	0.9680665564496286	0.70508663197007	2.1596783734676235	2.0642644377213135	1.1326194346010185	-0.5716835011386204	1.2135879290915013	1.6629111113158468	0.9708846931071414	0.8353064743269862	0.7996826006113424	0.9413379213096013	1.1234811761263412	0.831953287668036	1.1266277357892658	0.6839373511077377	1.436733622473083	1.0600078525047187	1.8705170872479273	0.8936786245951238	2.5615054983232204	0.952860080186089	1.3804544999882322	1.9540346825067132	1.0311758359145369	-0.12134185504940982	2.0492457809942684	1.9091583414783844	1.0299187476620382	2.0341140622450484	2.336324486888492	2.165259122708831	1.683066292113437	1.0231970646153257	1.1175702954190856	2.118303290800392	1.6184665563135674	1.4204988666575715
-0.31503004205222107	1.5823919874338046	0.560509698563916	0.6109860634324206	0.8264223153082311	2.188765329316939	0.712201385462898	1.098001079600025	0.3101374399028423	1.1977850264024035	-0.1300165767886876	0.7915343220444883	1.4511135417541643	0.4242339295071832	1.3941633748565365	1.721686802739747	1.119580553884437	-0.7653590854857226	0.8164639536058508	1.173350155393726	1.2670956861419862	0.3408599696089574	0.9082980215339679	0.7919376342112243	1.1069845488375012	0.5951304137426372	1.24802620058274	0.4389106389992615	0.9708282109797494	1.0039578223396266	1.5629314798934661	0.7677824573560477	2.119531903084294	0.7951135040687646	1.0902533855110832	1.644346200711734	1.014019554914314	-0.24834574406606105	1.5986486132127173	1.4447839773082503	1.1933956228134954	1.6191777766365136	1.4614657720541082	1.7866801279403315	1.9283055141965986	-0.34615519395465927	1.0627599211578025	1.4730772511814927	1.2497417328362415	1.0149155305351163
-0.5109095226149238	0.949712190417605	0.2571411681104654	0.2993895801416059	0.3739181323501043	1.271400777578661	0.6014473676475587	-0.27469145914372695	-0.15541218081061778	0.33442526368645853	-1.1337532824148981	0.5455585438067416	1.3145010020526875	0.3076495274116471	0.5604857233345526	1.1590261437875382	0.7040905901738249	-0.6337288706331897	0.33311574603638144	0.2882147038589877	1.0119343712476738	-0.08159649185387412	0.8066735872536579	0.37488221479763306	0.6908789330379734	0.4732362176515044	0.9427956793399535	0.3110027487366414	0.2618711070584299	0.5173937457745463	0.7690212024276101	0.19776740840817372	1.0263998923927424	0.4117654179382995	0.39875549547735	0.8248364436204257	0.5320359408487919	-0.4387380427811131	0.8148999067194903	0.7417215629578817	1.0941625139281237	0.4748503347316623	0.37770400890179745	0.7553039925659599	1.5863212372139932	-1.6534758535630827	0.5559971230244234	0.3503436103303292	0.49348176133097377	0.3101088675852953
-0.33737042866890044	-0.021820204201001465	-0.3423758731585899	-0.25782010443501363	-0.03417690806699584	0.22539640304692948	0.2302922260197692	-1.4358139178052953	-0.6639783064938698	-0.47530887644277287	-1.9345792336649563	0.02963820035971584	0.6085462461309323	0.3379527663397436	0.07554000238316844	0.6079487472213346	-0.0305625116157873	-0.22727085620888846	-0.10669787890870057	-0.5915936107604165	0.17013631836790835	-0.27383205006496886	0.524205416120999	-0.20662449404430266	0.0371491030201363	0.5128346841647929	0.32137517924309456	0.4083082254678041	-0.44480946669307	-0.27714939273280287	-0.12025299651547929	-0.7255655822480197	-0.1540201133347069	0.15086684704706402	-0.42312340765831535	-0.17624644504130352	-0.09300831032311849	-0.3989808235888457	0.08964818572656483	0.09796407981328834	0.6703942694037727	-1.0445134623203822	-0.42771716510409546	-0.47884984266269104	0.9349112675410294	-2.357749097527133	-0.2225187360791205	-0.7339050580737123	-0.32752906513028374	-0.398372939784268
0.1732553656899328	-0.8728614772743862	-0.9818770793748324	-0.830053388680332	-0.1617149684381649	-0.363885674263305	-0.2062838253121838	-1.8301600783361418	-1.0528796921498733	-0.6385783491126754	-2.2092989879597793	-0.555526818726106	-0.2828817447926431	0.4204961165152325	0.10489134415960238	0.250694633058938	-0.7996953953084516	0.21724000233525284	-0.4161871171737628	-1.1001169802178894	-0.8661499313281987	-0.2804130794396402	0.2490409442977408	-0.7392321147737401	-0.53790294697427	0.6754929070411564	-0.33703467035659934	0.7297001621931404	-0.9127230365365852	-1.0596228472938853	-0.650382388182549	-1.6327408308328173	-0.84583797053143	0.21171686616295413	-0.9819600629944969	-0.9056618468323068	-0.44167243537441303	0.04535501639042062	-0.26599310203827714	-0.24905370857870893	0.08005583169799567	-2.288856142825202	-0.7036717201526225	-1.2949061419488188	0.36696483026165605	-2.2541266401777627	-0.9302247318981505	-1.2697139331004168	-0.8556810799033412	-0.8490880563324018
0.7726821155907857	-1.1815953432539794	-1.3359438185558	-1.1752142524334872	-0.016093752397245226	-0.266856557764264	-0.504975681387379	-1.4078988739966953	-1.2095628634831221	0.0012403444975730212	-1.9007625473859222	-0.9041928975301644	-0.9096472151878298	0.4726106358326147	0.4688539463237373	0.11938686130832302	-1.3062260089922682	0.3958964710513463	-0.5907414602718963	-1.1188290693460854	-1.537058964903942	-0.29745572735557857	0.1844522879798965	-1.0369915375357486	-0.7827644665598977	0.8389818325428741	-0.7499970477096372	1.1161359380238662	-1.0612271087594447	-1.4909185253566246	-0.619207310757686	-2.118202956378592	-0.8088715480049378	0.5224390051877627	-1.0241230579257392	-1.088023362951182	-0.3268166132654857	0.7833951121370574	-0.23249859640458875	-0.27322640595922937	-0.4022025835915586	-2.7182126958413124	-0.565843945659941	-1.3075900073353002	0.10322154013395611	-1.59779581825318	-1.2881925249438109	-1.0726217375273346	-0.9387378135340924	-0.9784188416090549
1.1279206249214049	-0.8167559527097273	-1.2397593314120676	-1.2156300556465796	0.14343315065800744	0.2615510327561103	-0.59523435021563	-0.6274514690677264	-1.1680467725169634	1.0102326494973928	-1.2621747972885162	-0.8180987341618081	-1.0568562511458743	0.48429402292856244	0.7688417027139529	0.08911933652353302	-1.436058108683947	0.13394639467808833	-0.7009772284003805	-0.8237563833047746	-1.4943642406677584	-0.515800056315996	0.3825484021817541	-1.0611919733533457	-0.6849433786522876	0.8531129602271917	-0.7944981126091198	1.3150495923346202	-1.0088590479884558	-1.4173803943878494	-0.22644265398091112	-2.0114064699834517	-0.27255103696966654	0.8037946997154092	-0.6180939270660074	-0.8149985160557518	0.05305732538990834	1.4464517336336393	-0.09143212496693745	-0.1706292606531205	-0.5683230030385387	-2.251579859472674	-0.38231881867061523	-0.6322673728629971	0.052368964166173836	-0.9273781948644916	-1.2587975143768904	-0.39822813083137476	-0.732155202933388	-0.9464242640495792
1.017270901842642	-0.030653676731496497	-0.8052583921119475	-1.103095696162065	-0.006955738617361236	0.6839176398894133	-0.5831465087778204	-0.13160979637687228	-1.09500526427655	1.6235636003191645	-0.6994849809311701	-0.36576649173800574	-0.8637227536378771	0.4996523716647863	0.6479519014528345	-0.028652618668950525	-1.3237625261458792	-0.4829207544227154	-0.8423130858655331	-0.5422632576700631	-0.8352717581053836	-0.9745453224724708	0.6870674802299956	-0.9417995194978808	-0.4679039565886972	0.6213403250422072	-0.5638657841234638	1.127623920370508	-0.9782074237476804	-0.9688449188895807	0.05730190922442625	-1.485843654054438	0.22755519649286995	0.7666392516829554	-0.1224525577528014	-0.4842516481724594	0.25300333743607684	1.6257905942821334	-0.21562511575836416	-0.21951660656707261	-0.42193717491103	-1.3201921063157231	-0.4960889045964887	0.1769377989941344	-0.08554180356760763	-0.7092499857029689	-1.0548459815676843	0.21906740182033604	-0.5858891953243304	-1.0132485240569138
0.45594216509625357	0.6741312906314698	-0.34690900700545774	-1.11428621809653	-0.6108377223996069	0.5665763120934864	-0.6636336556133255	-0.3203110090077393	-1.1697303056693558	1.2578067889634825	-0.5201260081248673	0.13856789790903717	-0.6765675495925028	0.537043466730075	0.017099329036439688	-0.3511640760547532	-1.2423362793692971	-1.1492992693902748	-1.0683920178672863	-0.5182890869292461	-0.029025090555096184	-1.5216128784791654	0.8368869522334603	-0.8835938244203488	-0.40938173788525256	0.16023592565081848	-0.28368149425626116	0.540470853446561	-1.125278609607776	-0.477507911499702	-0.1780044507443448	-0.930360423285166	0.20428486981294083	0.31137896615818544	0.04850109156122883	-0.5223672699085503	-0.08463775389652964	1.1422368643307976	-0.7815845452401877	-0.5815396525502277	-0.1881559665532429	-0.5844912883280075	-0.9751850653224982	0.4827704352828234	-0.5534357653525879	-1.045687918673382	-0.9742089578463257	0.29553143516336466	-0.787040093216298	-1.3497106900321
-0.3311693681844691	0.8357583817170409	-0.1736560691011619	-1.4363941549230987	-1.5067273712851839	-0.11807377324683149	-0.9570427213409063	-1.1016013253180934	-1.4443191082652993	-0.0705552113321337	-0.7580390942371881	0.3406117551197331	-0.749894543955485	0.522412917517395	-0.8938844156185167	-0.8356129611400039	-1.393986903841602	-1.536686472197355	-1.3466784243022092	-0.7430830767308549	0.40871200214776926	-1.8968054311061806	0.6584747481188457	-1.0170343870247982	-0.6157014652125252	-0.39959740041024544	-0.14430281668224793	-0.2534333947550785	-1.414010704285256	-0.26020213064715786	-0.9747299537005973	-0.6759730955735075	-0.46291932738481467	-0.39384847095338604	-0.2935045791725683	-1.0778816938088145	-0.9430507562428041	0.18668846071524106	-1.6099399731478288	-1.178438786684189	-0.1752055654487158	-0.501801406176643	-1.5602887338148819	-0.018811382273686523	-1.306756203540308	-1.639879399531788	-1.173968089787509	-0.31434273297649845	-1.3343915294785984	-1.9039219865141852
-1.0604464745581423	0.31238902344389013	-0.39292375176336924	-1.9900181474689564	-2.31046045599199	-0.9761728901723811	-1.384257344376096	-1.9728914428803948	-1.7896117456716587	-1.7128996647469752	-1.1865894108228952	0.10136130929190401	-1.0248404880861581	0.3072662768184393	-1.6834773573178363	-1.2959576379000395	-1.7495136358919643	-1.510860947534818	-1.5645898781256797	-0.9635943604833492	0.26289554721918745	-1.8739843348001108	0.20354543911063616	-1.2937885059417584	-0.9241631093848902	-0.8734597682270359	-0.1651166989860415	-0.9639893799805257	-1.6299655257651986	-0.4037952754605553	-1.9414770111073334	-0.7734051773258332	-1.4476230090790727	-0.9984335943508155	-0.9745145144142295	-1.8966746967153116	-1.9007985973650934	-0.7683755209422798	-2.2566010794829188	-1.7293170474592499	-0.5708789885420943	-1.0334815319988586	-1.8434336592484324	-1.097799256167503	-1.9909303704878565	-2.0284579997850654	-1.5418808511165036	-1.3457691357673756	-1.9061145125456673	-2.4076365542538483
-1.5501099361930124	-0.6214289699862553	-0.8583558768965907	-2.4260872151118744	-2.643862818317715	-1.4652422783031145	-1.6773156985104911	-2.3618216047473934	-1.972865552086721	-2.775579092398609	-1.4976387254572736	-0.3844357696229446	-1.1598239940756756	-0.22220005201037876	-2.020174309954471	-1.5159087215661324	-2.0519056832058777	-1.2129196355593088	-1.5872258963450119	-0.8626699296919146	-0.2545754876254862	-1.374648767418838	-0.27534224563334775	-1.50173178879813	-1.0138337117546936	-1.1107070464456072	-0.18688571091098558	-1.3702284649432406	-1.5310862928289481	-0.7025834014278584	-2.484631968881532	-0.9785072701495706	-2.180488340452627	-1.162286718573565	-1.5642162357677134	-2.471351520939197	-2.3878978899414913	-1.2365864918191392	-2.3014949496518504	-1.925794004070775	-1.3030908872358946	-1.6865178082982186	-1.553359128165194	-2.1371734929498167	-2.1531248969405716	-1.9091913986230453	-1.7591812271620224	-2.296713345044086	-2.0541099679259998	-2.519690139525442
-1.7802822010141144	-1.427833310754635	-1.2887290398211362	-2.323660240951803	-2.3524742382151365	-1.2613118723618741	-1.5357324222551334	-1.991912036696614	-1.817343069494148	-2.6745359477462167	-1.5130908023615741	-0.7096175682440239	-0.8004030402296561	-1.0176850495950054	-1.8213686830557108	-1.3854132613327843	-1.986565440749816	-0.9427144566493738	-1.3373126550024252	-0.2916848930296942	-0.6821417608351933	-0.49998896019583344	-0.499120507934712	-1.3977197216016473	-0.650477304776055	-1.0638660060961351	-0.0019713669622509265	-1.430762563677452	-1.0339133437216417	-0.8020075748232508	-2.1909580683503287	-0.952208657019713	-2.2030459261744006	-0.7440220438811486	-1.6553331630373762	-2.3701242634523076	-2.0557249768988846	-0.9979325591048476	-1.6384608504991178	-1.629665626842958	-2.0586186999276874	-1.859215722786867	-0.7517065013242674	-2.52776086429921	-1.5498019337522697	-1.3355401330207881	-1.5188427041346386	-2.723588121076249	-1.5034101686819126	-2.023313297356599
-1.8280569287103179	-1.6235510072846582	-1.4663272753554097	-1.4748023259279563	-1.575000825133124	-0.4708728437935589	-0.8366008020457125	-1.0375357322028218	-1.3318882934923444	-1.4928523340666078	-1.2819766424861871	-0.5491795583537609	0.10888976920934983	-1.8269001362899635	-1.2642678381114323	-0.9725525451718287	-1.404375430550522	-0.9277643035530846	-0.8521279442808065	0.5988550878534857	-0.6571436063776118	0.5150699730521053	-0.36153935408190113	-0.876871861727392	0.11181501117504822	-0.8042383512525669	0.46611868275047996	-1.2689581822919989	-0.30250229226933883	-0.46116872089798866	-1.1083898785500226	-0.5273454359435323	-1.4460635976811818	0.11782606934132095	-1.129273311250291	-1.5270028849279873	-1.0093860250937214	-0.21853156125277323	-0.5640015085972517	-0.9635628864925038	-2.4564495237459503	-1.2570736101000097	0.19242469274173488	-2.048568173935505	-0.34180681912120076	-0.6539953610042764	-0.754845341887617	-2.4740412567407564	-0.3592311924792198	-0.9649594210513982
-1.750437833405379	-1.0728836050389834	-1.3720424687258812	-0.06857762773607617	-0.6386768296747475	0.4460124715437804	0.24126336477151278	0.014405703674341942	-0.716410026489605	0.08778305211158643	-1.0058613797181761	0.07503023708173347	1.2107387798019174	-2.2931713617614795	-0.6415664979647839	-0.4857027933940454	-0.4453109675740262	-1.1459486498537963	-0.28175409250651146	1.419755182430307	-0.18470890840576015	1.3874117382367428	-0.007809409559680764	-0.06731752805093688	0.9243194431595277	-0.48004909586598976	1.064094245933035	-1.0563462387945322	0.33022770594211465	0.24597352293290725	0.2627838828073739	0.152322674673806	-0.2636743813415508	1.0692922326920744	-0.23116996185012229	-0.2993739317052177	0.2519643716872332	0.6577132988507615	0.3992804477668843	-0.2381265620986648	-2.272538539282653	-0.10015241091601404	0.8295342662885085	-0.9867587630512559	0.9597276036907811	-0.24361541634859432	0.27490825796108465	-1.7286823977317087	0.9191807205462345	0.342966991491221
-1.5211622601103834	-0.07534805453845442	-1.1650474831487723	1.363277759056018	0.1302268901585148	0.975628478573474	1.274568128963976	0.683654719026757	-0.2353896947562275	1.224274300569599	-0.8596660423646614	0.7610958144981841	1.9240709855697589	-2.1539193333769586	-0.1751602192180749	-0.15255971674928137	0.5238763580241951	-1.332203168213772	0.1756251271319026	1.7610227236630958	0.36397284725266477	1.8737550605110382	0.2655366965064056	0.7182794712537396	1.3480256012111407	-0.24277494588609583	1.472913252111384	-0.8892486739666641	0.564046477349692	0.9427998338859952	1.2641512406546898	0.7222463166737921	0.7848481140244494	1.7126686397676447	0.5912547584165274	0.7453782731714835	1.1406107223748672	1.1691856102190965	0.8247080576742182	0.23225810829164725	-1.5758913947046016	1.0145941731288692	0.9031411132865351	0.06878515439740085	1.7706370407468095	-0.24848930069238181	1.1160723389842617	-0.852968231262928	1.7673125598062505	1.4580008459285687
-1.073508972941578	0.810016408796786	-1.0292187345755803	2.2264755270510537	0.5536612322050652	0.8647748409457934	1.816117726180999	0.7782000541619426	-0.04479620993583159	1.4221414470941476	-0.844888770159566	0.9756847040733432	1.8216788118356648	-1.4154814126081074	0.08352469157824702	-0.09450310661442411	1.1198287257391812	-1.1659386122719153	0.36979236758913	1.433296516139856	0.5214255081481131	1.8430354176769335	0.21720187976067876	1.1530340132076482	1.1344866401785934	-0.18024920571590397	1.4055858414746112	-0.7499210479877813	0.3237728514936729	1.1875441832505154	1.4672140750089122	0.852227475231031	1.257101615113704	1.7955011783466805	0.9712028492911313	1.1726333618937312	1.3231079345727028	1.084362524022535	0.6308931415502088	0.30379550766124	-0.688328628338724	1.5015558840743424	0.488741121308869	0.6096107592995191	1.7636497939389062	-0.4861286376837106	1.3814397112513572	-0.17280027381464097	1.8319533373937928	2.0117670366997493
-0.40686758825251806	1.0996750901823453	-1.005136678226174	2.2049874660468043	0.6337744964370579	0.24683606327518845	1.6503399198398592	0.465106136435734	-0.09148333910004437	0.7910520334587529	-0.7818215925206035	0.43231287197972756	0.9373749796098628	-0.3817006566314777	0.21377307003358684	-0.2729292815056249	1.1646990074901489	-0.5056216279003204	0.2750227301825321	0.5843195864007639	0.07006646924352998	1.3244097610909042	-0.17440190885787957	1.0860973035853672	0.39358975362280335	-0.28715509019702856	0.811289550282033	-0.5701917830992294	-0.1873179232623767	0.7862602432626964	0.9073668151522543	0.484178038105727	1.0525980574722884	1.3230476406668632	0.8379637365208331	0.9291092879137579	0.8784992429882761	0.4945819897192114	0.09660693484733077	0.06106500066824349	0.008852683401380478	1.1664823124319277	-0.08441343725165305	0.508210992770808	1.0479653320662794	-0.5834531885787039	0.9849480950625371	0.18473481680117942	1.1598067404254666	1.8787158489684814
0.3422201647470497	0.6756647745106047	-0.9375120258144197	1.4470714030417564	0.48798188770070083	-0.48243848224491925	0.9234143045185965	0.11047917124993026	-0.1543534777760752	-0.0954859162141851	-0.4436729241472388	-0.6628349321871396	-0.21959755544296217	0.49910870225174003	0.3011133804608288	-0.5327178290746988	0.7787383083157502	0.4952124194214366	0.005217544597250218	-0.37970642788027154	-0.7796478766861382	0.5146810936075156	-0.7037424992832131	0.6333841939248926	-0.4650013218609665	-0.4819238833477072	-0.05730130817785596	-0.33242521392811264	-0.6110354178642781	-0.03723509512483471	0.02483250587829462	-0.11702357889388193	0.4184084054681208	0.5414983639080813	0.42828791283111667	0.3424449230934763	0.1870577717877084	-0.28324563104014366	-0.3535721235322169	-0.2647244534257684	0.299519259515566	0.3292083269988017	-0.4619315439850854	0.04935183688376114	0.09202026830636556	-0.2361669294125443	0.19690096545325586	0.3057619220795492	0.14897758151790347	1.226214069037656
0.9372895145749479	-0.14765432509929377	-0.5854963837862749	0.4726188211800532	0.2607911621526387	-0.9335215156461892	0.06014888506737154	0.01858666276609411	0.0010908655960136105	-0.6120685839910347	0.2650486815799495	-1.6889816354344076	-0.9687718340113474	0.8849264087834815	0.34153106342035705	-0.7047138815804783	0.2896342291108165	1.4694404289166916	-0.24178208414104455	-1.0185265092385625	-1.506170737745279	-0.27673273460717895	-1.086989854280579	0.10848503699205861	-0.9781564913136778	-0.6566010586083368	-0.772687241158654	-0.11598050366368048	-0.6548060402995685	-0.7506461809364814	-0.631863337932424	-0.5363279146236802	-0.23959761350699388	-0.19599469420792817	0.10187072369145415	-0.11477154969762948	-0.3503102953690164	-0.9112559530515091	-0.4321738705851876	-0.44920151843149	0.2456737665063311	-0.38727851519249973	-0.48105833844098966	-0.3056644653641204	-0.5578456282936799	0.5859884166172408	-0.5153952159237568	0.37878113675718394	-0.693563580308155	0.4238099981494597
1.1716390699512935	-0.8210396810570786	0.17525664204487848	-0.1446370719003495	0.07200533918358809	-0.949789951814893	-0.4867552504003016	0.24903335535541743	0.4598218961712951	-0.47822009922004705	1.2115849214618721	-1.9902063460365664	-0.8876958314980069	0.734266478898924	0.2549831569837851	-0.6973932439501769	0.023994648606147063	2.054864678786092	-0.2830039029500575	-1.0933884284998328	-1.6130272225395477	-0.747946978276702	-1.155723101777197	-0.1667730958536335	-0.903953922132811	-0.7333735008583663	-0.9859382865417491	-0.04718119018231406	-0.26646156183900366	-0.8510931862382544	-0.7379287097158265	-0.485246423467889	-0.6003248276412855	-0.6106089095167071	0.09710841042361314	-0.13208674146800306	-0.5588830393507919	-1.2077166451364327	-0.14581846940180423	-0.3963267235156613	0.11786359695574222	-0.4601061937169218	-0.2351483488601907	-0.24475811347623008	-0.5905091115128216	1.6155598989271132	-0.7618157452797559	0.5480227941613907	-1.0301160428483436	-0.14057031889328625
0.9960109602743514	-0.8996611084342115	1.2021060279751004	-0.12013103655991816	0.005494942457537982	-0.6580092618342971	-0.5014600096579899	0.6176593349859899	1.0940256385697942	0.10737779515154429	2.085875647061848	-1.3192012860882512	-0.08372539156198322	0.3188876151222423	-0.008037953051430041	-0.5258432690866809	0.11676978569267198	2.098963998557803	-0.04326638515717958	-0.6787249096110864	-0.9604031233766169	-0.7489959427790728	-0.9592327297631579	-0.05604276567514443	-0.3548239661536777	-0.7018022361352986	-0.6450120988208001	-0.1949615881849417	0.34519457192377095	-0.21500923558365354	-0.35335503889137776	0.006992434171499572	-0.5750729194587246	-0.6331955075612764	0.3900710030740998	0.2594127224201132	-0.5438230922183395	-1.200031021959102	0.26334223995052075	-0.16158510922093863	0.19157948955875836	0.19893715444233795	0.03781970941792048	0.20010592728970203	-0.09327426754629878	2.4455550408850777	-0.4490221161366132	0.8236702294947552	-0.8410988489278411	-0.24518068394636047
0.5456036940782776	-0.315391463740995	2.104105774562235	0.3897785385817578	0.10366154341897449	-0.3416340666584205	-0.1198420442505928	0.8540664456666266	1.6373696064977235	0.6474990760558536	2.565214953556689	-0.04510395234999408	0.8708981403742314	0.042873170784132796	-0.3668924265614165	-0.2755649202326767	0.4531595481405219	1.7187667139252663	0.4022128275112216	-0.09481714611640155	0.12649783584039406	-0.3729446792525195	-0.7130100705390215	0.3133324288540394	0.28204179244195154	-0.6215316102469727	-0.03470968769016664	-0.5026461553689329	0.8476761729216039	0.7819322380511249	0.16481215769422608	0.6147016230178937	-0.29462239048025785	-0.4241400080173464	0.7352532982067346	0.7368666654235517	-0.5403122317192436	-1.048986562699076	0.5222113882192317	0.11393040119200268	0.5463867446209136	1.187275691049962	0.14286720157103602	0.703572615818551	0.5182606624798195	2.757134316320048	0.18469446325502367	1.089745736677689	-0.37670984866722235	0.07066999927561245
0.0432973963361078	0.5830743745533682	2.4384762983313557	0.918171467081373	0.3441738793008924	-0.24931840196653254	0.2739981335942787	0.7914009962337029	1.8425209133175846	0.6889094552461169	2.486559047903669	1.0335998436545712	1.297245837795765	0.17955912486125813	-0.6200745949764623	-0.04079416306980961	0.7654676370454466	1.1926703867341368	0.8544801292974242	0.28682006823044354	1.0419846182796677	0.07510820116390304	-0.6432183214623501	0.6352645155367924	0.5742534166887251	-0.5903750788876985	0.3915083625972941	-0.817822433033114	0.9824325389306322	1.4740994297953458	0.41252854004392286	0.9295713766492973	0.016576631105713908	-0.26913885876930055	0.8395341221106849	0.911607570455323	-0.6919164453653849	-0.9181625779181423	0.5137022333254843	0.29414464499520687	1.0022823489987633	1.8616576316628273	0.05003488379162986	0.8849674119697761	0.7486851258307664	2.4763621117052432	0.7303930670512357	1.1864728551452404	0.029232620979396415	0.5451337660289431
-0.3476909458964495	1.2427252580774584	1.972671944145141	1.0068848687885181	0.6193119847299133	-0.46985939584319864	0.29902330987025594	0.4618109479430661	1.6173817028914115	0.09461695946215622	1.9222674138694937	1.1723145314839185	0.8286060008348197	0.6910731967420144	-0.5793826944744586	0.11682910463228681	0.8101294890399541	0.7741680498183259	1.074279624959541	0.24538396444908148	1.2583978242474299	0.2360974254619436	-0.842793896747572	0.618784592878329	0.28064534084102927	-0.6915206418727642	0.28267076029129246	-0.9995409872279225	0.6959469853950706	1.3232110856342973	0.17705437907744367	0.7208110047318302	0.17326561804289026	-0.40967816857478456	0.5423743336586282	0.5734125057731523	-0.9260735599867842	-0.8793540976865574	0.31679123213311966	0.3005301228775583	1.2358576548692164	1.731546128743933	-0.1270235520362755	0.5589562095466668	0.3004519695331037	1.780821516988197	0.8564786170024475	1.008275031209982	0.15171239280070656	0.8414146167317995
-0.6083397171862156	1.2380348699065031	0.8479320193976353	0.5022019613030352	0.7631921007714652	-0.9312724715808111	-0.18543157964147927	0.051895815945653276	1.0582969552496042	-0.906014987467793	1.122625257334455	0.1587035433928048	-0.3729773651397654	1.243592229432479	-0.23564558903911412	0.17183599158046944	0.5103567238397623	0.5564408267502171	0.8869868334947965	-0.19249125493657243	0.635562310252345	-0.09685771450760428	-1.2309425888269443	0.1698755464810412	-0.5332011245275123	-0.9422633967557166	-0.40591665895017104	-1.01396881050714	0.13437259030453721	0.27460821969945537	-0.4739356361417559	0.07333959294577683	0.0900105243200898	-0.9033825022503852	-0.10738803119958974	-0.1968975607165766	-1.010526922582949	-0.9004035374731694	0.09659719423878266	0.11119760087570499	0.9985238860350344	0.7527662172738644	-0.2583523835206514	-0.16411978726636733	-0.7696404389684899	0.9750709995269683	0.4897952589316005	0.5640355299908555	-0.03692246949146133	0.7253153410227123
-0.8219682830364516	0.5209026922317361	-0.4662506983073868	-0.3622624248895466	0.643864105685996	-1.4840489632759226	-1.0029610789454118	-0.22981894138607423	0.3730117381036612	-1.879350071910845	0.3719497921072928	-1.5225743335351127	-1.7250714275565455	1.408905421990345	0.18166593294562566	0.1184106702911088	-0.014394887916676938	0.4632933353482996	0.26685086075571385	-0.802364269860575	-0.5011393379223341	-0.8474616467559846	-1.6220433924348319	-0.5496609295562928	-1.5428974686151138	-1.267839339455648	-1.398749744844932	-0.9353493243685908	-0.47153924427602134	-1.18589706784914	-1.2721273153787735	-0.674553463929281	-0.23373341640421566	-1.592081268380965	-0.9013774641408023	-1.0946191410359603	-0.7374802805174187	-0.8975930441772206	-0.04414954220365837	-0.2608902377202708	0.2911779218767351	-0.6488366177609314	-0.31608254514139944	-0.9726804416022832	-2.0850423323541256	0.32353705620500856	-0.1711805688958667	-0.02264431154616014	-0.4064802928400318	0.18045592976515926
-1.0448077836976306	-0.5560826181164228	-1.4103024442971184	-1.1376726021848702	0.2733464903566607	-1.982750939705691	-1.7821440807445659	-0.274773935649863	-0.24275892481688927	-2.4285860604946437	-0.14967750121000653	-2.951704499107435	-2.5715218714946397	0.9284000137846486	0.32429803172605653	-0.03671999510029295	-0.5327051793925155	0.34576369625387265	-0.6334959864638848	-1.3119049717057063	-1.5476503822569916	-1.688552235039964	-1.834369511684065	-1.2187153160642583	-2.32866343082781	-1.5164423931988407	-2.2726643748880018	-0.8481213992410471	-0.9383154472287643	-2.3188974341179676	-1.9107263664662433	-1.1400083970798518	-0.7497262686723302	-2.19245703256289	-1.5880131038207639	-1.7699979310449265	-0.09417921682330936	-0.7986065257899989	-0.12552459685209927	-0.7702505191029682	-0.6202661871591094	-1.8238465085206894	-0.3860884692074994	-1.5550741527310232	-3.138395438187298	-0.06386313344555193	-0.8015989789995501	-0.5638184764260418	-0.7782586725065175	-0.5955369821613806
-1.2020543333882645	-1.4473945323872233	-1.6286434768711986	-1.4605455783184185	-0.1527471613052172	-2.311302447995727	-2.1879757546377774	-0.11399221380140781	-0.6913724129922534	-2.3677190006309212	-0.42283351050887963	-3.303893220911514	-2.5433200699634244	-0.11965762513992866	-0.03562784064853622	-0.2612031577304914	-0.8344196107696049	0.09882352559749896	-1.5235051365573058	-1.5541651008539275	-1.9509131125535304	-2.2262882044359027	-1.759712965091926	-1.5453980114730843	-2.5626090300160174	-1.516016797622575	-2.695757490516239	-0.7351944254592655	-1.1922414928218028	-2.578359251966854	-2.1773787075441193	-1.1119200601710362	-1.3680868451570456	-2.452373011383009	-1.9729832075100775	-1.9978669145168404	0.7025482836378389	-0.5731846491641328	-0.22389990008545682	-1.316274161762005	-1.3571169546393773	-2.2585169403946788	-0.5684279004348114	-1.7642435738032411	-3.526221505411279	-0.24373811677288088	-1.1500646079194141	-0.8818345741131393	-1.0206406440376687	-1.30529247311735
-1.107351664431012	-1.7223495277727994	-1.146081841721037	-1.2778447435660363	-0.3448633675980496	-2.3666720290074945	-2.110604475071507	0.12779387664281408	-0.9768614858130011	-1.7610363422745097	-0.5456196621544928	-2.321484902009778	-1.7245695108987937	-1.346341990997881	-0.8113900619740064	-0.48213710784548897	-0.8329791017066239	-0.2805990449658985	-2.075638127306765	-1.5375405508383508	-1.4902333909439702	-2.2252424284260623	-1.3687331036145098	-1.4312256546253805	-2.1401390814390377	-1.1539185400611376	-2.5825658824265245	-0.460070507120985	-1.241858551003091	-1.9289198883106162	-2.001283671292283	-0.6477053733279937	-1.9384560872688492	-2.2795417907878135	-1.962302362349624	-1.75028432841339	1.326942921557767	-0.2279261822822443	-0.35280857461689724	-1.7316391320411195	-1.6458140121966134	-1.836721821237926	-0.8555855358975103	-1.6512497939128856	-3.1145893642698725	-0.3604209054721384	-1.1676178082526192	-0.879008826668217	-1.0832159189944222	-1.7086698109199105
-0.6067151724452933	-1.2922143783743347	-0.32364100689519	-0.853849034821708	-0.10541634911844039	-2.057531471223988	-1.6983079885748484	0.3123146213221832	-1.144224154273165	-0.8540259376301668	-0.6330213998639588	-0.4442857430900828	-0.5551742829298753	-2.251663547275027	-1.6056646142294897	-0.5980373797828554	-0.5903755668419638	-0.7131148328962148	-2.0521489207424506	-1.4037672151858216	-0.36626414239512195	-1.7338391015895704	-0.6885696971589623	-1.0148185210050964	-1.2156563492076988	-0.4449099771520132	-2.085636377702287	0.11986287613208868	-1.1092590724898326	-0.8324657882590979	-1.4333238245001398	-0.01127977913856916	-2.2547760054550996	-1.7707908282450429	-1.562424711861597	-1.163102466806836	1.5313443860544171	0.20795262554862112	-0.4092186516105086	-1.8233880589497942	-1.4595950901171224	-0.8670175032519358	-1.0970445945012202	-1.3762776426383616	-2.0708905621463334	-0.5307993314792754	-0.9975442250371505	-0.5769934546622965	-0.9781940551862932	-1.7345690276732668
0.2578108569813983	-0.4348878679804977	0.3746650754355055	-0.5680562374506015	0.5095303339265759	-1.3528559510772515	-1.230014210907322	0.34578915601815496	-1.2129277657164819	0.03760342277411765	-0.7269248883488288	1.465556431991322	0.43626655826928457	-2.479199397153187	-1.9358830138084433	-0.5258356328491	-0.2683089490055562	-1.0948419604744892	-1.4066513044815598	-1.3123445146748725	0.9271052421353828	-1.033763666714466	0.19769238562448907	-0.5758232897517035	-0.13980754387887495	0.44933538386716654	-1.4578654724556444	0.9851198780794683	-0.7901080990169608	0.07474830704869632	-0.6105530760337876	0.48982855099251926	-2.125261755756362	-1.1350601505366515	-0.8720508906887574	-0.44836517988849733	1.2737674450475613	0.6815500768963758	-0.24328419408806978	-1.4674061147781656	-0.998240109038124	0.11964583467523532	-1.0893798838100577	-1.083492997153998	-0.7671100271731982	-0.757854703043399	-0.8496781806279343	-0.10822030713356454	-0.7483780600513334	-1.4895367421371821
1.2000128304702524	0.3805327454884013	0.6583267293059563	-0.6501356178141173	1.1806393678929197	-0.3525436046582772	-0.9246505956830562	0.19433593957096507	-1.1557053144994556	0.633079982749161	-0.7686935214593913	2.6181053394518092	0.8961585992733094	-1.9841076985165265	-1.5424930707822802	-0.2559900942662444	-0.042563023767744866	-1.3423580971504665	-0.3124262264069073	-1.3274375900471223	1.8585765459864454	-0.45283284319413636	1.1242395715111189	-0.36322039620189184	0.6796813737463341	1.269193902666293	-0.8960580313628381	1.8723185162604963	-0.27514370677760136	0.3901582650964242	0.2689149526791894	0.6647011806181521	-1.488431256685369	-0.5683610669636266	-0.07472456770482301	0.18841307732195325	0.712462332589832	1.1035746868813552	0.2016654343466254	-0.7017468370338105	-0.5315033032852912	0.6705487976055768	-0.7282497307899087	-0.8288163902647094	0.3860731062728272	-0.9196027140534097	-0.84964339117451	0.3431134525989139	-0.4496483332580661	-1.1670227425547053
1.817673782032837	0.7556486483852379	0.5610213442745645	-1.0298659860581858	1.5019255175346797	0.6920619645542845	-0.8145952522723068	-0.12456077312044016	-0.9309780428115418	0.7733539324319548	-0.6443462337340663	2.704132578587819	0.7695908070800238	-1.0312848908973442	-0.5685472202073971	0.12870475435997367	-0.022465733323387086	-1.4049648202411276	0.9025542935814039	-1.3745374331226887	2.104142319020882	-0.1687319660803722	1.8376950632761146	-0.4520241978493936	0.950102199231685	1.7620724063987252	-0.46648678466202786	2.3750842559526784	0.3937353717881053	0.16752286511483996	0.9783180922426559	0.5150496721109138	-0.4951378907325352	-0.1619642404054886	0.5934356362813854	0.6005353248252189	0.08942269016811877	1.3516363667482927	0.8000082627609412	0.255509324380375	-0.22071262125901797	0.6385346339146097	-0.10425138886352626	-0.5900409095470937	1.0967787507350981	-0.8427912213438149	-0.9579466522881681	0.6293248728605567	-0.14499355485652787	-0.9184871830197496
1.8283944947389563	0.561196848419909	0.377717402617855	-1.393193232062324	1.2421143596551836	1.4595772038377037	-0.7559513268060641	-0.5470520160852855	-0.5355603900054596	0.4842055304604377	-0.27157022699342254	1.9890908992403618	0.25441307669372043	-0.03935102782207167	0.5230400001896166	0.4950023690717987	-0.20401114052966768	-1.262544100798179	1.889172451247564	-1.2891161640190598	1.6685091986788627	-0.1306585264585121	2.069318161523867	-0.7088355981561261	0.6330772844768268	1.7975261256108896	-0.13628619485124183	2.1907459275511902	1.091501838058752	-0.17938997127162887	1.3294563089659006	0.2055943870913822	0.5249261963391931	0.10641995670562455	0.9250901501771521	0.7288571157440874	-0.407321097515857	1.3117355582243717	1.2923096433716923	1.0972928555620212	-0.03982214472643809	0.22060008158886465	0.5371191837797291	-0.3230628272060395	1.2797413699982123	-0.42647160571102	-1.0015930273420972	0.7130132873125227	0.10847472967069592	-0.7667101036411872
1.255326309456622	-0.027029424562418053	0.43492592453117707	-1.3958670682729608	0.5122703841207139	1.7177413589182653	-0.5533314593386062	-0.9602558259878919	-0.03396921155481388	-0.011175735719914794	0.32218731235212855	1.0736260290728574	-0.3469533080068917	0.6337644374186755	1.2464650096866587	0.7400381849065432	-0.47001282021444485	-0.934263309732481	2.415920444908298	-0.9259333465176941	0.8441101693803528	-0.1394868315934439	1.6790719709314885	-0.8791104000008153	-0.02172460880397028	1.432183803790152	0.14464174613179645	1.350924404203331	1.6406588082315756	-0.20508736123060298	1.2634123075315518	-0.038398905632637856	1.2215367685942284	0.3095537969545253	0.8502600063965187	0.616124152905311	-0.7152519769155429	0.9466654283300884	1.4474142381472639	1.5836364675143906	0.15915458337472851	-0.19587220988358028	0.9484408008112876	-0.006903343389685569	1.0500922739883465	0.253814548127762	-0.7903977207215698	0.6795129221142836	0.28415806803664784	-0.6121017206797043
0.42661980482065	-0.6547066843140695	0.8446815751872714	-0.8889410420217922	-0.29008281340177755	1.4633918587856989	-0.10704133159518942	-1.2149120092303012	0.4559495402409732	-0.36754186823163365	0.9750344146164266	0.5012496781687585	-0.778571631625797	0.8478573782753374	1.3995907744938076	0.8534261589806728	-0.639165431311803	-0.49674891121398324	2.4426034748382444	-0.26423517763903837	0.04491125287216121	-0.0172198953625246	0.785877463666896	-0.7400543928839992	-0.5887742236968918	0.8825064592502876	0.3890757810648174	0.2583892786199917	1.8902247200669375	0.24467880802347478	0.9042533523912049	-0.05057310574446831	1.4191840117297863	0.49304654549219823	0.5003294206413961	0.39642225405076303	-0.8757566755673024	0.34638369067949387	1.2174113545630987	1.663758961846634	0.4946177170308901	-0.27973308611459413	1.0354966676107868	0.34993537206457365	0.6392763884091693	0.9338393897622796	-0.24443976313753774	0.669892433156033	0.40168778564649593	-0.3233756234087021
-0.22423288159213484	-0.9912262645644889	1.4021409089979466	-0.014652699329598088	-0.7391346494194635	0.9395866328409518	0.5125351770470934	-1.175918688175758	0.807657103416737	-0.281958864330325	1.43772779342215	0.46143809603343977	-0.9171131536393677	0.7072983301275941	1.162521668175633	0.9098085741454642	-0.5522548511716973	-0.08200931908277108	2.093565525855054	0.5533466711759317	-0.39906803098107296	0.25959869620220694	-0.22818859299485145	-0.2312295812217336	-0.6902008724303117	0.4108612855865495	0.580651547068175	-0.5276676769381642	1.7882241510934669	0.9338759440433124	0.5119469473933322	0.19078945411004203	1.2169304628525714	0.6415475031522875	0.15740367016199824	0.24093857667170274	-0.959122976340734	-0.28659554092384837	0.7631917267046128	1.4793763566364817	0.9335393822994574	0.04666382456660294	0.8998934605120071	0.7248771299073202	0.2789315556890751	1.2717742274194028	0.5402427253632547	0.7671594786540132	0.5080801685282378	0.1488290909496554
-0.4295550338821273	-0.8920819453533927	1.69647192035281	0.8761329281851283	-0.6706732509412636	0.5004312412953715	1.1019910107350308	-0.8001237773772034	0.930724896800929	0.32311395117840125	1.4769169119860424	0.7465961342875806	-0.7795759748639526	0.4601026682681373	0.9184966748354934	0.9912732438023911	-0.16395063814462643	0.1701735591696023	1.5544052655281335	1.2746006343165157	-0.39099623708102155	0.5537540366015047	-0.8855923149549462	0.506549760052732	-0.21636930980858726	0.183155113438011	0.716444209850694	-0.6368164489041376	1.3974485817495932	1.4141460138569328	0.3337437024149863	0.5440735666869663	0.913269220866105	0.7064664446607399	0.08967046956522469	0.2661593043519358	-1.0010747373057587	-0.725485255248005	0.3270910273544616	1.244717412958332	1.289039168110081	0.5676885870978494	0.7391949033318826	1.0857249718311612	0.10741656623006621	1.0393962383444353	1.3213273431966617	0.909500271686169	0.6261216627759068	0.7109087753732796
-0.24622792417547992	-0.44219590332424735	1.3711345998180973	1.4211405145529976	-0.2971045779383218	0.40052828198347873	1.4400285033135725	-0.19226106903724693	0.7950260889859263	1.2158803170148598	0.9901773501840647	0.949640335569282	-0.4760368424911412	0.3365320541463292	0.9326963223227819	1.096762748010871	0.4076277413408239	0.19089343699810804	0.9627487017759155	1.6601572805849654	-0.09234892020709608	0.6841087782927544	-0.8757134198540448	1.2001396315424424	0.5948972284521428	0.1813991598147746	0.8272510813285299	-0.13298288738249509	0.8485818895149401	1.341980051952363	0.4406325417298644	0.7649111183789424	0.797166012027295	0.6639718648716952	0.36759954148781937	0.45332390046835974	-0.9894590054621459	-0.8357731277663546	0.050998684786357426	1.0885266785903014	1.3393353209730239	0.9113150719574782	0.6835861493614187	1.3754918908639577	0.13827526005190782	0.2843829672568372	1.817379798385237	0.9015572783992295	0.7099262134125148	1.160612431420504
0.009860317927425788	0.12579084834446963	0.37476079978904664	1.434826979701869	-0.05383721226093777	0.6461005961536246	1.4065736780089984	0.4158903292322716	0.434758638046405	1.9546597265833048	0.0771188650220176	0.7508313488135177	-0.13943471883126643	0.41824254460414007	1.1349597783183036	1.1142040099693615	0.9146601187059896	0.036900612683621305	0.36422947780831294	1.6108668345572783	0.1882165691907387	0.5740318283044552	-0.24644590790119636	1.580180403021433	1.291018145514895	0.23036110919619943	0.9475780868136067	0.5203112422480317	0.2712460091827996	0.7126923110835266	0.6718374688823796	0.6306218287738287	0.9484484542709652	0.5515123046350227	0.7950879435221012	0.6454949723716403	-0.8919234615157062	-0.6456646529284797	-0.11540690479196576	0.9741127374436092	0.9841380336046417	0.7843796620160215	0.697110832390849	1.5045096656916817	0.29623595682383225	-0.6517732229368445	1.8378779960254839	0.538496015905317	0.6576931169395469	1.3000174361388177
0.011709338295203982	0.5774611029108303	-0.9546828298505813	0.9854261929398246	-0.2722699565368553	1.0099146965168018	1.0409197356981252	0.7758267376168345	-0.05604068467023921	2.141780332347386	-0.9752835215743622	0.11481614964832493	0.1406920816115221	0.6048795430454679	1.1796867314031225	0.8903711767513719	1.098152562392679	-0.13238492657992756	-0.24424712021595776	1.2291660843748446	0.18799273098642164	0.32251770563529303	0.6162683835983154	1.512336038608729	1.4872372081608838	0.13100389994824654	1.063663792296171	0.7710107505167038	-0.24573852068535698	-0.13987646325819064	0.750437125690502	0.07852113162320533	1.1930370494408133	0.4519288150362448	1.027256797396471	0.6500371033179179	-0.687348038810956	-0.31869541983289124	-0.34135211324905534	0.7577056879011578	0.3297915092363978	0.17161261800594307	0.621507258078052	1.3836590609690178	0.49026483387465947	-1.3011966853336816	1.37372697714418	-0.22252886061745406	0.3940122029490506	1.0603900277291887
-0.3198156169742503	0.7993626158135712	-2.0330078209265383	0.335798046763048	-0.9065576271832835	1.2018715286692623	0.5171753196379328	0.7687691998797525	-0.5325838702993109	1.6832348829045831	-1.7976688884658363	-0.7013965923721995	0.3567663240320705	0.6895179774491941	0.746962138469246	0.35888711997721723	0.8364844861006536	-0.15734339568295316	-0.8280777900715911	0.7749283582170043	-0.1376662922601269	0.14833722196882637	1.2277691089072729	1.0581437939566172	1.1248143501410441	-0.1781444301083084	1.0980839795536712	0.36594121874694174	-0.6454497529689532	-0.7621177037800414	0.5076805027150197	-0.717171810424725	1.2509045242937746	0.4374632863614374	0.8141025391443395	0.39537357209506063	-0.373910073099934	-0.04054668893179314	-0.7348789238452085	0.340888343624272	-0.35508027880973647	-0.6209087444961171	0.3287842000458202	0.9973982808869494	0.674588369689451	-1.3427817352519544	0.606461559268586	-1.1586074220532896	-0.028813504664816407	0.5618257273986675
-0.7302735778054107	0.833555822732479	-2.3268852117423835	-0.2003409163697248	-1.5172097851766597	1.078195359482455	0.06031167377277945	0.4941886028673899	-0.8240389735952369	0.8746343247075259	-2.0922396625285895	-1.3078195799070127	0.5734618992422282	0.4964124063387123	-0.14352925293798374	-0.36639432614998524	0.23485611838687315	0.0049307406824783614	-1.2645573638064558	0.5328355542957255	-0.5678370354173302	0.24783395424909774	1.314124107637113	0.43805757575227644	0.5257902726643205	-0.5398186167888304	0.9628647079121133	-0.45159651370031734	-0.8714171397617411	-0.8601775200897819	0.05504540442427727	-1.3937640431934721	0.9712186549654981	0.517278326140398	0.2025409774225129	0.030588290619736364	0.041139308310785466	0.10604341599903787	-1.2052281019447744	-0.20260835131196717	-0.7842486772406223	-1.1145526308032079	-0.13919364589193917	0.46622117007895436	0.8597432329783086	-0.813675477347009	-0.16809011616475306	-1.8367507932172844	-0.3968814170279541	0.06665248597863618
-0.7884094751883097	0.8139710829104606	-1.6400961988516034	-0.4025434558814622	-1.5435834488478282	0.7432233325824654	-0.15130455004861432	0.22844501145048995	-0.7862496986266744	0.2328575760783629	-1.7638609430941439	-1.4004643039041218	0.8657806055798507	0.0022466159357585618	-1.06107660486044	-1.0128766144641363	-0.4124480044672703	0.23917730680382598	-1.3827614178848289	0.6603118772662354	-0.7361619708821421	0.6640147780853309	0.9816556249149939	-0.08112953031999032	0.18823941694245602	-0.6456465153298487	0.6496478847172178	-1.081879488171486	-0.8591258074323156	-0.4582040405598238	-0.24279198413877134	-1.5770146983601234	0.477064815347244	0.6286142425705569	-0.46163407617247654	-0.12726840198570485	0.5439159938199456	0.19035603372880386	-1.490215912484225	-0.632357208364538	-0.8062576270320934	-0.9262827507608442	-0.5607216939360435	0.03268727707327824	1.0713517319871364	-0.10801660348062839	-0.6671171754297727	-1.827574666704768	-0.42389866153414835	-0.15271734711951038
-0.1883730272975959	0.8510533484352532	-0.2283662656875376	-0.22240518254948188	-0.6945653484838226	0.4717237319166404	-0.05461517118695588	0.260697512356389	-0.3739165155129129	0.1650405624649832	-0.9616600523887516	-0.9195050369958301	1.2339971937668506	-0.6288898907164729	-1.4208397489547497	-1.29021272241982	-0.7805327599809471	0.3499507592620779	-1.0776921635108292	1.1014033351267896	-0.3633176513481952	1.2522221273619927	0.6234960328518279	-0.3151247007634989	0.443313283404527	-0.2293509184579182	0.2805900499167788	-0.9664312907251471	-0.5723360925665871	0.14975810142571894	-0.007630397232742085	-1.1042339016592615	0.10106475246966688	0.6783388478118344	-0.7567453392584523	0.2048257160266229	1.0928909907718727	0.3673136344221182	-1.3431940943485268	-0.6893887358188607	-0.4727855444451029	-0.007022681600943112	-0.6738768567915238	-0.05214950655579538	1.2921326447903534	0.2613233336515433	-0.7404426863618212	-0.9669082468195048	0.06790969337753756	0.0404681321658467
1.0034389250321107	0.9392780651043455	1.3214606189571476	0.2232899162294165	0.8057988701897704	0.5055778614281147	0.2818305710382622	0.6994563812584107	0.30527137635455004	0.6910164297414395	-0.007362556702654878	-0.07558128712794746	1.5534811249720621	-1.1199954618275725	-0.9065692837046376	-1.0679414446707272	-0.7032944735393966	0.21367995537178663	-0.41792531774441727	1.6188418812313377	0.5334876913644774	1.760135223253432	0.6217866764649647	-0.2409466523418524	1.2036322974470348	0.7268290446673971	0.06124210159421459	0.01789159634015323	-0.059756403150759425	0.5993515361661386	0.8502521928716348	-0.1580434152275637	0.1461714739401862	0.6052362126161949	-0.4891706158177945	1.0451444302166222	1.5902778629476626	0.7371913030480285	-0.7432324565182	-0.2876203574179587	0.009527359372722003	1.2935764012785562	-0.369681545523649	0.3116682149701871	1.4364943794795315	0.00032253024076300525	-0.4259940770284151	0.49526456653206086	0.9890943286228655	0.5704027388742504
2.3275732311420123	0.9473466735161031	2.3806373833327052	0.7245754002018129	2.29472085172227	0.8677857974179289	0.6962822236292086	1.375089863841276	1.0013557752946116	1.4141301479227737	0.7540718217283067	0.7550984560546512	1.6113780777003064	-1.227160146508098	0.24629195808889015	-0.47180902082050336	-0.27208890788563755	-0.10571670926236067	0.34208005525052915	1.929068707158237	1.5934902899547465	1.966876119326622	1.0525788536977014	0.013350446046169289	1.9859236543838146	1.9101663039486374	0.1499431576791807	1.4358144306679363	0.5207700982875547	0.6665059818392914	1.9883198242899027	0.7947833434117819	0.6420343335180446	0.42072214381297807	0.1424095196217333	2.05525488410435	1.8830925763818174	1.2304296381043853	0.037599404904709095	0.3916822727051125	0.4029748783169343	2.3875504888513173	0.2043235327385536	0.9730152969690626	1.3853277604506375	-0.7510673915024989	0.08505766241064183	1.9688327667495933	1.9699456730923453	1.1858820864576374
3.162502570638857	0.7011177607702643	2.577983243241275	1.0758167336478168	3.035893877756814	1.3259695510771667	1.0104521700921416	1.9126869192864444	1.4167951534211116	1.772224765301782	1.1043152512495311	1.2089365625060886	1.2303632890796843	-0.8761902447346153	1.3350282043212751	0.17240604145972233	0.22733135122640558	-0.3733055014282973	0.8735128310006118	1.8621890270640804	2.279363414776101	1.7952632607188166	1.6055238320155902	0.2586575007268821	2.209992122858516	2.7936399721899705	0.531542424950469	2.5319379777912396	0.9471178930194855	0.3649133418646788	2.7778840148359945	1.252511800383624	1.2824192797954965	0.20353862492280247	0.6588166669799165	2.6816807248621672	1.81812715047694	1.6073483462890223	0.5766903120379043	0.9806627497139891	0.5587283442114419	2.7544403471039276	0.7137620224948127	1.5741998827946642	1.0644273488713714	-1.4840202574471066	0.5537160853994728	2.8018975639577413	2.5324876545772836	1.592554708734144
3.0700004258978275	0.11186196226846488	1.9516187693594516	1.1595396158348035	2.647629415885875	1.5344086964643633	1.1130065631568031	1.9436646250918022	1.350837627128171	1.406100559314456	1.0266663496212969	1.1031915544751258	0.4106669794096471	-0.21025309504611522	1.6160351055387618	0.5193319587851892	0.5044342524241945	-0.3352419931961612	0.9483822832735503	1.451169179113227	2.175490546212847	1.3368575749952454	1.782797749189425	0.36081290807624067	1.5824349392228854	2.9032795144129455	0.9949142120235505	2.680136195222205	1.032658481426434	-0.10313948081646707	2.674039713719185	0.9790102651484697	1.6054253733220156	0.05623907503580196	0.629200460671831	2.4711558793756527	1.3326803996465981	1.5883274232803604	0.5640929215717478	1.1366978916491557	0.46860800356550486	2.220300016252496	0.84049675974223	1.735429287299266	0.5140248266103159	-1.6422816063776702	0.8114796951338973	2.6153902158886226	2.3594665115685776	1.6070733849878274
2.0437464392723736	-0.7294890484854406	0.8829111089712505	0.9877215421681182	1.3235838385572742	1.260557220875466	1.0114814470197127	1.3317676596749015	0.8161755836821959	0.39710700508343355	0.6756807440124596	0.5189089706426894	-0.6112735623523429	0.4826794004908681	0.7967665036131423	0.3971529335242073	0.45508441813726547	0.09437682783240456	0.5660840275770115	0.8969744706226961	1.2401606209946272	0.7874782131900402	1.2439103938595355	0.31431752792352946	0.30593075663433045	2.087007377458658	1.247087593953983	1.7542226450662879	0.7216467320068716	-0.4833460665558197	1.5747573317349701	0.16428875267811485	1.3017791955535003	0.053627937432594586	-0.008929231525712095	1.3675808509747263	0.5238539064687795	1.0388010866246489	0.0035447141708126488	0.7468766900188316	0.23575256716461795	1.0456985536756862	0.48262201765587076	1.2755323207111244	-0.10356172113085643	-0.9964877340523366	0.8273102038358608	1.501442496699141	1.4922558139875437	1.2474740653897085
0.5122146177218769	-1.5568744247447919	-0.13483521621652927	0.6865661351652307	-0.2906051158105077	0.5443223795963669	0.823381360228863	0.2729588419930641	0.052908578750444885	-0.7857501654452199	0.2711819197351305	-0.24108244153154468	-1.4493810897733723	0.9238445853128805	-0.746344366005158	-0.10647729883489654	0.22268743821370807	0.7490841565243604	-0.05446643364898847	0.4348588241783525	-0.1509184899527207	0.3410432012236474	0.056994029324519586	0.23106032946495222	-1.032050448506119	0.6209202887077522	1.0972660360536668	0.18603547676439067	0.11828282312787466	-0.5988933791319812	-0.07784429140910208	-0.6739403587353829	0.43671364183226796	0.2123450924496388	-0.8738557155117377	-0.21019097370686518	-0.361569476903727	0.08808351340180198	-0.7906436441627734	-0.010159265527931423	-0.00042246300722941497	-0.23076025363950153	-0.1836842046666559	0.3294441887539819	-0.5729018547669361	0.18110696703720328	0.690582010121106	-0.032208945200272246	0.3216921574186216	0.7111909431755599
-0.8987286840830588	-2.041458038446657	-0.753975094671558	0.4305643917041777	-1.4802781185800848	-0.31552575883157236	0.7058130363345135	-0.796814768451196	-0.5808660754267599	-1.5869492546668151	-0.015342786189013788	-0.804052070297721	-1.76559854153846	0.9904706641855145	-2.1849250829761293	-0.7133525784340128	0.08499869678078616	1.2997421081269835	-0.6130998958871726	0.1911944911409468	-1.4075974706284236	0.10381666455316352	-1.319477787299423	0.2539212717060791	-1.8184552237419735	-0.9205567355682511	0.5866341524094117	-1.3126981320810784	-0.5687312793094943	-0.4092185883641933	-1.5373996269980126	-1.002031876977291	-0.5752453432719051	0.4920530793312944	-1.3780598601421339	-1.5786512344983517	-1.0292905686735785	-0.904210117620493	-1.3964338935310463	-0.7817499046924063	-0.1338844802150107	-1.098264633967363	-0.8179794990511852	-0.7177447177862308	-0.7337384848218718	1.268963750195071	0.52966501592085	-1.3384897275793326	-0.6331652495179588	0.25730445296411947
-1.6937342882048836	-1.9551291037460792	-0.9144105672618827	0.3543715943374652	-1.858685604487803	-0.9376146595971159	0.7599371206635344	-1.4334763496999063	-0.7877398738843167	-1.7020435388710489	-0.11987344445766136	-0.9183955467662825	-1.458378293250553	0.7693618995269004	-2.752520341063884	-1.1245801716742134	0.24519278944284045	1.465653435375559	-0.903449370092338	0.12569110870197397	-2.05448800156051	0.06847137105739218	-2.3123583870858213	0.4528321321107322	-1.7788568010204189	-1.9614844898116612	-0.02855771192756483	-2.170345651692896	-1.1275042028978661	0.006681951979576348	-2.1872844825487903	-0.6011459652233764	-1.2308799919590776	0.8190265302630984	-1.1245622646732996	-2.167989437755028	-1.2811608970992086	-1.5252875928525527	-1.5406022932207681	-1.2527309429626923	-0.12404636668839658	-1.3417218453113497	-1.1216101187705616	-1.4425319972332176	-0.562066613962741	1.6836800849730076	0.42533093192377874	-1.9627097007974383	-1.0211132439121848	0.06423963771035339
-1.7331836820888054	-1.2930680985750567	-0.8054870429260058	0.48619958871121355	-1.5349744174768924	-1.0814227234899307	0.967983272981047	-1.4180503161897318	-0.4791021311796571	-1.224823330132755	-0.0711337715528038	-0.5842038904222003	-0.7144009222250896	0.4877531785553777	-2.210190087679654	-1.177988550785941	0.676113123519506	1.2017398201163565	-0.9080581808715366	0.09414926416952797	-1.9811222798977417	0.1483426488691907	-2.5766519420270435	0.7723332180613239	-1.104663718046178	-2.2149609721085706	-0.4322125965861099	-2.2444431649959116	-1.425257592340747	0.5065862030615248	-1.8871466494826479	0.3017970357253602	-1.2554943223395976	1.1153740386006952	-0.18352316265731883	-1.833109629609498	-1.1143793109500786	-1.5274981725995704	-1.2319501637748818	-1.3079234446281427	0.010113067660061604	-1.11114409697487	-0.996060681275496	-1.6076420551706843	-0.17314768291160038	1.247958472336646	0.3773182816412235	-1.8368482743125147	-0.8401889915084935	0.14537333730679428
-1.2406910723687148	-0.28257567279031104	-0.6928214537663272	0.7401606250357378	-0.9686447690185691	-0.7772071830896469	1.206213924749452	-0.8554087681880885	0.19114455062990204	-0.5239598408871896	0.06878086565064755	-0.046127687924994734	0.11691530543563326	0.3678005520316626	-0.9536842407468836	-0.9006866761108862	1.1307512766557442	0.7270316875328849	-0.7582281504541392	-0.018760367303646972	-1.4578311143088054	0.2413662601863022	-2.174349398311309	1.065435252370522	-0.27293803300302893	-1.7980143842781087	-0.4365741238261359	-1.8142691768564585	-1.4296574045930195	0.9428993398326485	-1.0100590335214554	1.194263227126209	-0.7584853225393077	1.3218373767794789	0.9501885020788243	-0.9037547847520271	-0.711556763572182	-0.956333152360239	-0.6941694238384546	-1.0482298028554167	0.21422989194754138	-0.7625480930797859	-0.5589021247658017	-1.2612975111482576	0.25336922403369155	0.2950437688147796	0.3404123301632283	-1.237431230419305	-0.3926392685866901	0.36637785857498234
-0.6187725855588513	0.7295489627692328	-0.7300867009780418	0.9736874243660584	-0.6293741478454458	-0.2884745837564391	1.3293953778689545	-0.08982280290702531	0.9217795473751966	0.03494715930430112	0.25702834805758196	0.3557824740101486	0.7421566241576398	0.4974185421532485	0.2951686096642876	-0.44509655521760183	1.3129528547816922	0.3701821424808667	-0.6036480431191574	-0.19858835033010366	-0.9173859604116088	0.2842237793187666	-1.4806247744299856	1.1900255937519633	0.2945243795547389	-1.1125649851185189	-0.07707402017291053	-1.3202565929911105	-1.1779345162913175	1.205068965252076	-0.16139873785075246	1.6227898882124858	-0.12666135130280742	1.4100293774515202	1.6910426117134276	0.04705061899262087	-0.3244449384322624	-0.11223504105682064	-0.1724101410221011	-0.673467727665386	0.4226273317929823	-0.5895777921021115	-0.030217620286684364	-0.6609796419793659	0.574978270960158	-0.5555874980994372	0.2927805197906553	-0.5603025123698946	-0.05651936191045308	0.5442255559617025
-0.20761870400984772	1.4468783971549455	-0.8739212817831425	1.0754275809759875	-0.695003346780397	0.05804571967928299	1.2707943098255778	0.4984715907243939	1.4256139251963575	0.30741179286949466	0.48033051379506975	0.3945821436002009	1.0827128820594727	0.7958981009288434	0.9813145419601714	0.02515702456896107	1.0858030214026546	0.33951793980893474	-0.49995832262298767	-0.31199387891156205	-0.657960109249359	0.26959997347048525	-0.9023619870216741	1.1008663358702986	0.48219140287344003	-0.5802150802218136	0.4422042582006693	-1.0548716366198378	-0.7379915879704261	1.2467417671339909	0.21496446587546247	1.4856191099542484	0.25686588976788416	1.3835905459913185	1.750343046464462	0.5532618435135604	-0.12310893703829034	0.6255857203722017	0.22725007655821908	-0.33579256087827775	0.5768050962349386	-0.6321393355715949	0.4109746386129434	-0.08973487134468008	0.7482151860009684	-0.7941210066904721	0.27424701877913193	-0.07470021231419388	-0.03877204525864371	0.5593250655998138
-0.13368695812066533	1.7528388825958765	-0.9460938461209919	1.0267818571789946	-0.9763566385590322	0.06255645158479299	1.0854219055237257	0.6864935879460683	1.559758011053809	0.38145633303645804	0.725770138191894	0.09668159331779753	1.2634820948121692	1.0872235481286063	1.04436118795535	0.4132519565511571	0.5673530263455512	0.58135043628402	-0.39988492725405933	-0.22621667134398163	-0.6705822183758006	0.22351439912257362	-0.6175948401700317	0.8734319885216196	0.4739953591464789	-0.4034236115496555	0.900448102964425	-1.0161700154373436	-0.19746736416812027	1.0977845574632246	0.07415026166341218	1.0710232664058545	0.25989220187606005	1.2680137320571825	1.3008657171084959	0.49486866245737615	-0.10517828276842785	1.0013808312483603	0.5493787532163847	-0.07282517939161352	0.6413850332010165	-0.6874589886347362	0.6971806596076734	0.3026272178215647	0.8160239421578678	-0.32109737994011456	0.3566227833071747	0.1856440800943616	-0.27690473509847213	0.4099891674800401
-0.3137576696910006	1.7291106328412624	-0.7893621131021863	0.8961273042123311	-1.0948212862298514	-0.24975433474396366	0.9011322572237203	0.4836852270478062	1.35662412471471	0.4095628971917822	0.9461757587165174	-0.27889719722195594	1.449839483183607	1.2221951779017781	0.8669781660359471	0.6907158698750117	0.046177737681357675	0.8278812375269757	-0.24351029371356084	0.05212792368766475	-0.7003423848801614	0.16326249331232454	-0.512516946137134	0.6445549540058043	0.5241074107104532	-0.49502762184340976	1.1928431144701581	-0.9955671160438059	0.3246137674181515	0.8536821689748284	-0.28912074938932725	0.8186220607131465	0.041283804402509776	1.0918054126285512	0.8074846847493814	0.08873382122172524	-0.11992454222701839	0.9901059246326971	0.8672287832019686	0.14802995775153857	0.6173762579744765	-0.5027305877988125	0.8406404278079115	0.5335823542682693	0.840255148824922	0.5361815134057245	0.5657603440895088	0.3465926382745157	-0.5401135615995668	0.18254954736321113
-0.5712321644115911	1.5625493831380963	-0.40412927128543097	0.7717978834000953	-0.7719031816441874	-0.6666107551245452	0.8106369012627886	0.06778711316291493	0.9568854999187528	0.4281159438450888	1.056610331321357	-0.41395849231584386	1.6692178144128542	1.1621528998316322	0.9125133562707777	0.8507015610864724	-0.21800573094830625	0.7992233084006766	-0.0579066184294578	0.33252255952025844	-0.4820342642685846	0.06861825171271158	-0.33646185313965943	0.5149509661739692	0.7080472795603437	-0.5972385353710077	1.3529523578558833	-0.7967577368917357	0.682892958464746	0.6372455785207053	-0.5170062989411982	0.9795754999228052	-0.12719424062177914	0.8689757058372034	0.6597196509766319	-0.3255334705030525	0.013926400541095136	0.7573643134173784	1.1535559270876594	0.33677479946451655	0.5445645059361212	9.13567486867542e-05	0.8565149074871017	0.6976393840046672	0.836658128993032	1.2764100180361562	0.8215103544434672	0.5192782190263684	-0.63393689955657	-0.030093671295492935
-0.7608961483578895	1.40834734105856	0.030974292867843915	0.6855670088956297	-0.028681896939133374	-0.9217717427485046	0.7874836500502681	-0.3510323911687087	0.5059669910444452	0.3272122435542523	0.9726258774384046	-0.1456539949861392	1.767439396446771	0.9713975060083353	1.341774738803421	0.8752841806918196	-0.15996370896207393	0.4125307402868064	0.033757527647716064	0.342986273529885	0.03152992644191304	-0.10779679772769715	0.06434514579308113	0.4861834450038153	0.8609951321390444	-0.4863054706471517	1.4656383307289464	-0.4014909965413648	0.7581092079757171	0.5444385036059687	-0.45508794716180817	1.424894311777832	-0.10385866345927104	0.5975433376031251	0.8866162313718351	-0.526863987911346	0.3778990996569871	0.5171476019026104	1.270739116661784	0.43665286756712307	0.48436308264491285	0.6365721012445502	0.726359474878653	0.8428966425647408	0.7633506141130554	1.550308853857191	0.9576916676933072	0.6764781645579564	-0.5443985162860285	-0.19541867866436297
-0.8200059113219312	1.2991987520704382	0.27128142075489314	0.5872220519923713	0.8305445920552859	-0.8366344711109939	0.6984071068841207	-0.6385202540829037	0.0871816851267662	-0.006625341830913511	0.6674298226339284	0.421877401932544	1.5431573391428213	0.7362782015879384	1.897772435659356	0.7538948699704184	0.0789470799327547	-0.15326666054566196	-0.08328992805433373	-0.07569404636836047	0.6189131665259505	-0.3905242038879447	0.6186167418395457	0.47806474990092485	0.7500970826100942	-0.11556051007527579	1.556142758060664	0.03862763850653046	0.5392988344486344	0.6026652478335864	-0.21321815979798042	1.7431581133911196	0.011542244440858175	0.2812365654647393	1.1671309979696358	-0.5087724521564515	0.8964067545730687	0.39213296933162844	1.097455571121739	0.3748406818996569	0.48633928740814075	1.0754864446872432	0.4378386302831392	0.9196770086484647	0.5691453850008539	1.334179609608783	0.8266555815067689	0.6776335331358192	-0.4162910295603906	-0.34375829890977766
-0.739385580882125	1.1534649542361972	0.17605571947055426	0.3927297721354009	1.4229125749020397	-0.3969443105371108	0.4140911872975239	-0.7578878228612856	-0.2752501221496509	-0.5109307470310473	0.20828808428565973	0.9856693110084164	0.9555689747405971	0.4834679751305288	2.1314676632486522	0.531649373064856	0.292318727285504	-0.5829278697317787	-0.3783409956571591	-0.8174895500110755	0.9519405130208144	-0.7235386116276136	1.0956529020669485	0.41039083104203256	0.3302263811533128	0.3881327236330477	1.5524973639435478	0.35581489255650023	0.17187903802139096	0.7668328731660419	-0.002279980126438774	1.5559839507813789	-0.01563524325805561	-0.038318912438513486	1.1204084206797875	-0.38952869321522116	1.3848331374357683	0.3657741827721139	0.6819638768294861	0.16262938878836278	0.5570923751234377	1.0732952228882107	0.05616422358855835	0.8379575067083482	0.2597386027383708	0.8581446204775034	0.42194510701880633	0.4165119710855469	-0.3970541151018013	-0.5096671377568107
-0.514036985312399	0.8663439136743566	-0.18120019680322888	0.06969839280439745	1.5294585191581298	0.25717772931443483	-0.060778339363620586	-0.7200310790943653	-0.5673751472425628	-0.9103309542650146	-0.25670680508577565	1.2447707390225355	0.2285356283640963	0.16721151415876337	1.7786852285959296	0.3286118122886506	0.38502270327014604	-0.6482220637044027	-0.631283449475917	-1.5217280422373014	0.8454874047324367	-0.9544874950177722	1.296433018355922	0.2816674730585377	-0.14455769644395025	0.8439456838842047	1.350632693502503	0.521202672156294	-0.08959765206070715	0.9531364046404677	0.09099905589369957	0.8171116505412777	-0.32126764061973045	-0.2695235008850749	0.643408069725449	-0.24589603313136577	1.663682300043895	0.3410535065096818	0.27499843161092563	-0.05409758670917761	0.6541958400688616	0.6537079085612105	-0.2566733317964931	0.5763764191332911	-0.0753891404004437	0.38329400580881484	-0.07644875342737499	-0.03672727233674401	-0.4849907930041843	-0.6663134373432482
-0.1382251456911916	0.41392490008545596	-0.5432278278805358	-0.3104521267708375	1.2114880750163597	0.9008792963915139	-0.5454747909243544	-0.5287889171329422	-0.7461760116981698	-0.8885088485196088	-0.560420109362549	1.0930251434548799	-0.2573934799884246	-0.2627423101775797	0.9874757365186709	0.28958481824627946	0.4392371779696652	-0.36720006928581805	-0.5485097778734307	-1.7655284481186777	0.4051617498115262	-0.8950934153854538	1.2077821995236022	0.1773020092595856	-0.27334892061649385	1.1418052756039259	0.92169442230179	0.663364415929259	-0.02346832576374277	1.0824259377258363	0.1871755067522372	-0.13014894143252836	-0.7782659270304183	-0.30576981624341326	0.02441946360410118	-0.03067937094906089	1.6583318422118634	0.24396744982364033	0.18464055783961944	-0.06113860440786888	0.7132573061782296	0.09705978666063496	-0.3199055073149203	0.2415162740953173	-0.30292664997296354	0.019977185051088826	-0.3874988238705524	-0.4291838878345313	-0.5148413773760486	-0.7160797526057048
0.34421648608785627	-0.10418148480030243	-0.6284400143353409	-0.6042801500404752	0.7340073457820621	1.309539354110738	-0.7822143353384803	-0.17871616207220972	-0.7495856038499333	-0.35390857123184366	-0.5967780832498316	0.6694032018563627	-0.22908331265012374	-0.7697838878770957	0.2170542194480047	0.4855131239342962	0.6134538102184168	0.013669486363932977	0.020185698655112803	-1.3299391176795552	-0.04042602383052268	-0.44337865609131394	0.9958439366509567	0.19336626296926454	0.16985381328207347	1.2740746622179253	0.36338107505317185	0.9309244393978846	0.4023694678197055	1.0998751757253606	0.47849635298866955	-0.7863224511273674	-1.0490872714351867	-0.10281057055047226	-0.267842465266108	0.35020970117400674	1.420162613524824	0.08541570369988749	0.5438564552015672	0.2698919420089222	0.6914986066703104	-0.2570201931131587	-0.06695849087709757	0.016402140743489408	-0.3284516857111754	-0.27940767973834946	-0.30802319761463953	-0.4820684101880081	-0.3001332584445512	-0.5585547053722932
0.7885559668424279	-0.512396039707209	-0.31854221635067914	-0.6995003092982075	0.3643262127701864	1.327914885490967	-0.6246190067043459	0.29379387784080685	-0.5494867192694354	0.41712207598340184	-0.3777708529502987	0.23590681681871953	0.2506469078211388	-1.1985513990517667	-0.11290564501030115	0.8397332948604748	0.9540162378355092	0.19777407430452926	0.9187513932191804	-0.36880438054783327	-0.17458319264299377	0.3011763865684026	0.8509091176246442	0.33069234565879274	0.9922630313798294	1.265719857455951	-0.1571230143249912	1.31467409584156	0.9720194514754426	0.9626531227072239	0.990284508634013	-0.8541938036455372	-0.833003130425678	0.24747413415937658	0.03308929943254404	0.8730575964336292	1.0640956889546254	-0.06287683290585998	1.168834738248804	0.8515323177534597	0.595892095361349	-0.2521583473165418	0.3705605953488437	0.029114002278513674	-0.1635697271490211	-0.5787822789785311	0.1280480143796469	-0.10635429766967791	0.17988352825027093	-0.19323495791121634
0.9689134655937363	-0.6637956773056268	0.25091291999206633	-0.6166928166271055	0.1937057276324021	0.9137896627804817	-0.1848191514370014	0.7609489437209082	-0.20243139097363708	0.905314238553941	-0.03720437362650558	-0.02017726344681771	0.7772334748991905	-1.3449187774188556	0.050880709852863366	1.147095602882331	1.277095906972303	0.045420019115313605	1.7159362666877793	0.6405777562552738	0.07947120999822721	1.0179596943515021	0.8181623361738639	0.44508030160109535	1.6296189062171254	1.0855845393350236	-0.5287890128137274	1.5874781393600526	1.323632741870953	0.6214484084997625	1.4553438524562647	-0.4609142390188649	-0.12627508105000915	0.510366986038091	0.7315133460236654	1.3038852257518156	0.6762955633936251	-0.1498516668043005	1.635904628527589	1.3859708090524507	0.4722240749131231	-0.02571953395932342	0.7107134642330447	0.2424248678174679	0.07161470510041947	-0.8196357581103547	0.6258266090567335	0.4875706901524401	0.7056053273381283	0.22333823626153979
0.691775375536296	-0.5325003186802713	0.7630962112209384	-0.5272847838290576	0.10414373518407427	0.1555218884149255	0.18118592402954783	1.0186550189827974	0.1486713922706669	0.6877699747891599	0.22335982277091898	-0.10869013492015424	0.8551538624097361	-1.0913158959212743	0.3490002658539307	1.1891492917579365	1.2353404845798508	-0.3387819018058087	1.9422035054630982	1.1505711854294203	0.5077592736601021	1.2878756716223134	0.7601952577685583	0.3059871966472391	1.4917149171007549	0.6383596701973371	-0.7881298336036627	1.4347938117191432	1.166174871660263	0.032322275400294115	1.4398284720469257	-0.07804551300268531	0.7119582932149178	0.4023021378300404	1.2464061565974875	1.2909662858549282	0.26282683364928167	-0.20864690486146226	1.5468013659258366	1.5261656342964365	0.36012108115048036	0.09619395749247338	0.6887065602733655	0.45660073598829376	0.21409929334717073	-0.8277322806267692	0.7765577416843025	0.8884319081550605	0.9313994331739005	0.4255641192664755
-0.055880981011678696	-0.23559930510184357	0.9152349682522858	-0.6591513886326401	-0.10556753774094126	-0.7419143664948772	0.06752954699343701	0.8815380524189993	0.3328870140283143	-0.24004019610776245	0.22450100689676894	-0.19322150471676589	0.24486645047959485	-0.512529774591507	0.28580319449062375	0.8725311143091877	0.54595516229141	-0.6956349758136939	1.3910381682944115	0.8529422015498204	0.7707708384906503	0.8168031266266039	0.48852257331190024	-0.2608369035342777	0.3835570791561453	-0.13562247245820255	-1.0933961908239276	0.6981714703741652	0.4753603858546009	-0.7921209498817133	0.6585138760679815	-0.19147026266049263	1.160959823740706	-0.24750774824182778	0.9922761871369856	0.6057016081372277	-0.22463464274025993	-0.34175259114994944	0.8043723409810616	1.0957944161290305	0.2475940928499476	-0.15349371209588614	0.23455589678184674	0.434632965377353	0.14754997405692172	-0.4733652500721296	0.2979668999812876	0.7459399362033562	0.6198564882047896	0.18176542878287236
-1.031931143360695	0.026667546822150376	0.6127333646864644	-1.1422503639131978	-0.5330814231812508	-1.5110589895850273	-0.718512922563882	0.30564644028618426	0.23617839310724198	-1.4042405759198777	-0.10382236667733702	-0.4218786269445217	-0.8420923428585704	0.13352846983084454	-0.3768738669656296	0.2923141747917788	-0.7727644337576772	-0.8057066462121024	0.2794159715600925	-0.14273038642958796	0.6624541725274391	-0.362587712550175	-0.04037363075529407	-1.2366916073553562	-1.2988505546905218	-1.1291760711204974	-1.5890930720496061	-0.44605591498463804	-0.4675070248150421	-1.7285925649486849	-0.7499215533813951	-0.9538263638599915	0.8820237071428659	-1.36071993794491	-0.19878372103780775	-0.6390501945176278	-0.8094340596486095	-0.6319977397691156	-0.30035027052425683	0.21816553004662187	0.06422939109241571	-0.7700519452938125	-0.4684644556323454	0.06525761348950376	-0.14234431434151282	0.15314901350939852	-0.7785172592881935	0.024256673046269335	-0.17203384008695613	-0.5497355276038735
-1.8161613983744085	0.07443168067627383	0.03468223546205327	-1.896376827417765	-1.0639239720677829	-1.9121755887137204	-1.9962345345791048	-0.5472889712799485	-0.13988133529463223	-2.124877261779311	-0.6772986279283771	-0.7723982875363286	-1.854013726451773	0.5402336181256754	-1.4066168678872424	-0.32785809557402573	-2.3320407831456205	-0.6426713794835941	-0.8558963003526672	-1.369978135171146	0.26964192976996293	-1.8454334315526633	-0.6298377951823368	-2.3740305481736463	-2.758599140324762	-2.0295639122893028	-2.2593762266220945	-1.5205531600663316	-1.231644804455416	-2.5441195537096184	-2.2142739021060707	-2.064399529430088	-0.03431784226663368	-2.5963791735280877	-1.9171458689215284	-1.9724619420811642	-1.4211617693545826	-1.0474755706518435	-1.2605169580644549	-0.7405393020604726	-0.2724509837965399	-1.4541368071245533	-1.0942093844225838	-0.5531136624630547	-0.5765974320130738	0.721922032136033	-2.094092741964892	-0.9354718327160377	-1.0966516569142188	-1.5548403722990751
-2.02019679883156	-0.16362167146719264	-0.47480696747716455	-2.6427109545502088	-1.4227135351046398	-1.8297476688214456	-3.27069450141834	-1.3610322865880495	-0.679764575349459	-1.9509834004374516	-1.2793732244560079	-1.0427400792335726	-2.254774532077857	0.5321248513402119	-2.2332762941220143	-0.7766055833460771	-3.539538383912363	-0.3753271261949159	-1.471967067829863	-2.2650878902445064	-0.08882399834428117	-3.021513367863681	-0.942658663855311	-3.294247981520384	-3.268558738940162	-2.4413692840255803	-2.887465309165578	-1.9968616909724632	-1.4923837481680071	-2.981347883231394	-3.033526740103494	-2.9579600455073445	-1.0986431618699364	-3.4925981716976615	-3.399524402226918	-2.796719070528836	-1.8951201059316545	-1.4212687419370915	-1.6699340255119792	-1.3813248120905508	-0.7823818500030798	-1.799455392738087	-1.3791557455067502	-1.1689759988536965	-1.0385505548800218	0.8554341288413534	-3.1364844291477376	-1.6045896006916907	-1.7166458531409658	-2.4428781098027614
-1.5123015373572235	-0.6208662622802918	-0.6207023396418253	-3.041640858592333	-1.35251872952526	-1.3274161859932958	-3.9886055580113013	-1.8139364820128485	-1.2097054870476898	-0.9610464306287283	-1.6482146242981006	-1.0040893823737962	-1.8819859260380931	0.1715733255822301	-2.336328566705934	-0.9734433715993742	-3.9099990497738304	-0.2231200675206887	-1.3404247186515594	-2.4652088992027994	-0.10105352887835035	-3.380210020513846	-0.7380122225139523	-3.6657124449002385	-2.6159574411269553	-2.117063362234097	-3.1659714468017373	-1.6092222695913692	-1.2178517677822773	-2.8923584155625472	-2.8046728894583848	-3.1658617059590526	-1.720494456802427	-3.696664450639775	-3.987321286551036	-2.7303733754641053	-2.049200437040053	-1.5362356346253407	-1.4630624258042926	-1.4966205315394308	-1.3713112589497898	-1.5620679068107213	-1.276582744963785	-1.53435234802951	-1.4302829072946308	0.41031702563509886	-3.4988109948606807	-1.5956939315187186	-1.7669775506064314	-2.835486401201643
-0.511806869073572	-1.129185038227929	-0.3376069253411308	-2.875744224255452	-0.7999608946464625	-0.6240063580316986	-3.8379584598305074	-1.7408836241563774	-1.5698431435271651	0.2835780487708705	-1.5955898540885647	-0.6008238222432192	-1.0545232394422106	-0.2831889178223145	-1.6076740133661156	-0.9802892764853859	-3.325622937898579	-0.2788615122187355	-0.6623341620759873	-1.9704374773912228	0.2958984881206837	-2.7820803597458705	-0.07323292352218352	-3.357907003404127	-1.2243999891125974	-1.1432544645449902	-2.8920202837750817	-0.5260604576708553	-0.662231178298984	-2.3345769347553222	-1.683561199151076	-2.5981811830250856	-1.5760013899181933	-3.1510003773038893	-3.5078133468687596	-1.8367808521174638	-1.7917891542642874	-1.2669422678233782	-0.9140729135736759	-1.16170092238958	-1.8457824895717303	-0.8252759716853882	-0.9499830514752855	-1.5496394147159664	-1.6935575807802832	-0.3683430848459801	-3.0715893631593296	-0.9140919303515689	-1.2980456647936596	-2.5581034751695153
0.5195801558154217	-1.495920071695005	0.17994880524955098	-2.1670240319236314	0.022804616055211863	0.006445112191836076	-2.908111061731957	-1.2110783683971824	-1.6639712849020614	1.1034839432876888	-1.1038377694543087	-0.03585907114343783	-0.3503385194361774	-0.5457237472959348	-0.4308352367744897	-0.9064343979856191	-2.083999924908644	-0.43529359312771276	0.09548758428201302	-1.090781040676397	0.8504438118918042	-1.531908404809174	0.6891370088665905	-2.4865904786416184	0.12537229873543765	0.06132380241675098	-2.114475902482038	0.738075756736368	-0.1745751781299479	-1.5529885662138456	-0.29133042162235656	-1.5634549826493918	-0.7986740063861761	-2.1203154668903608	-2.329157555330062	-0.5802416120255048	-1.1904623717099605	-0.6828032114169291	-0.4074408481174724	-0.6429391757776728	-1.9990995511532335	0.05147642142281956	-0.618038444757333	-1.2976927700073682	-1.7961538070957836	-0.9655738865516343	-2.0649009547164634	0.04089025821649929	-0.6077824420496984	-1.722529386963225
1.132835667743658	-1.5835971353446252	0.6133712215292149	-1.1613201247755776	0.746414021888993	0.361275354777275	-1.6182572471245569	-0.4775649047362341	-1.4728576271358258	1.1318303635247196	-0.34982019805555975	0.33969869787207524	-0.2102407009525115	-0.48598287511086447	0.5736349528394046	-0.7934492530386155	-0.7128522887057224	-0.4737448901618025	0.5228104112563038	-0.23563041480586913	1.159177817447827	-0.20375805281959897	1.092466347992243	-1.3374688732611015	0.7830849889807516	0.9607627705064217	-1.129250307908681	1.6160264745108035	0.03903246233333805	-0.8467611395821705	0.6763810488234988	-0.5360934170038104	0.12894846534464885	-1.0413948715030525	-1.076578685329089	0.46214920875441395	-0.45480732265696894	-0.035671899118224853	-0.1581211331890495	-0.2017424429604472	-1.725939182542967	0.6603319831501011	-0.37745816191070986	-0.954150755269711	-1.715284249675944	-0.9366702633320757	-0.8679023048427664	0.7311017886258407	-0.023733616365846127	-0.6558271144466397
1.1370050655915769	-1.36180550331448	0.72679866720903	-0.1979909552710872	1.056024068147408	0.39316753060321774	-0.47159761096632785	0.16490756077880644	-1.0442252545085247	0.5157001454788283	0.36429024804609156	0.2642145942733444	-0.6475240705790578	-0.210390268222587	0.9478361443881806	-0.5825872405349524	0.3192499615783072	-0.2515330526340968	0.520253656365526	0.3097300713156852	0.9440062655639462	0.6774204488615426	0.8785529652604084	-0.22882740039420846	0.5982286302708493	1.2047161941283604	-0.32227810292053377	1.7987949589146777	0.031810096392740746	-0.4043772762129814	0.8723059158519824	0.14498993988218356	0.6984692572522518	-0.2889063680419266	-0.2303309412382347	0.9377232666558092	0.15933306767139235	0.36980615745853984	-0.08945740410355275	0.060468807058227436	-1.0996851145798359	0.7909979252037629	-0.14622922572484204	-0.6531897553730465	-1.4472833127072198	-0.2408130250692637	0.15212090589852387	0.8219180302305954	0.3008159270028858	0.2754267268001783
0.6810290722319106	-0.9163417450398316	0.5044792196099231	0.45009049492742365	0.8702584400258031	0.20619148465205248	0.20275019578146916	0.5240355988461927	-0.4797519486451658	-0.23794826970995608	0.7459081482954585	-0.2420242290857442	-1.265051060725015	0.013938370251897477	0.6596751038863293	-0.1971952031682675	0.8125315384699358	0.15148170566163321	0.314709185245954	0.49011059442347915	0.24699896867149074	0.9031366366345067	0.15986353334831468	0.6026340062056209	-0.06075166612837187	0.8230569685295158	0.037404264218701334	1.3706189681652583	0.03424319618455927	-0.22132846810293655	0.4680263756071327	0.43381736882514016	0.6882649138954396	-0.0014105694183062876	0.1122246732900616	0.8816183946520915	0.4691371064623627	0.345724716104044	0.04973409235696466	0.21364214159645412	-0.3623675216056459	0.5318318189073705	0.22739101904740766	-0.41535619871069357	-1.039465774146654	0.6786023119842118	0.7900527927821656	0.38106738019555464	0.4350913733574995	0.837727864498523
0.12465063688607349	-0.41546532855518226	0.13038820388866101	0.6754806903190468	0.37322804589467756	-0.02721220376848709	0.3667420787935812	0.5752247048219481	0.0755882108103862	-0.6427795061808225	0.646517546670333	-0.8774500982586396	-1.5579082292307638	-0.06231218959510869	0.062174714343070446	0.3296381122948849	0.8545967845393435	0.44275894607173677	0.24208329510072957	0.43282085348359156	-0.593911337193375	0.6400204397718031	-0.6498235981732333	1.0437082929518047	-0.6194675061513809	0.1819651117585434	-0.07662720054141005	0.6995639004115255	0.24356994740032598	-0.15807020632194324	-0.029351930203713888	0.5048449335956062	0.26140670029903146	-0.06565872303030289	0.1729011407980297	0.613528320410438	0.44128786791710395	-0.07481548289270624	0.43320610761534684	0.37982432855930937	0.1761503524438534	0.1707448292698831	0.7815883830450213	-0.18696837164124677	-0.6069029219156885	1.1491655172603497	1.0224505931947039	-0.19823778155529212	0.5484841079526759	1.00485000453099
-0.20885315650119296	-0.04466865048337312	-0.16580247657084288	0.5356646751670193	-0.1165593746775304	-0.17114782509546198	0.20461661544039467	0.42654474151310906	0.4555951077531077	-0.5571578971808853	0.1254256381536578	-1.2609938977127615	-1.2756438882190861	-0.5091908331891389	-0.39170710133497266	0.8022397447667371	0.6752310787782511	0.2913244436439583	0.4708987031556229	0.31276439472325956	-1.167944179445183	0.262037301714412	-1.0993843831654317	1.0851930274519146	-0.7017555424497688	-0.26874727998721476	-0.47239114954361483	0.1777871465597183	0.6487105609022866	-0.09018382313402772	-0.16510165791856185	0.5425587068812875	-0.19470358333876317	-0.24728134202890087	0.22192639213939172	0.46521074702978954	0.18882256287891935	-0.6614359709684832	0.9771420234478938	0.5942836024294099	0.2826956343590355	-0.020046568885221855	1.3425810419524415	0.054512303840705455	-0.2972373983607782	0.7068555559074845	0.9349816814271472	-0.4907361662018755	0.7331251261901972	0.9092832125505971
-0.22854229685346863	0.06841676694833025	-0.27892252901965103	0.18179761847388606	-0.3493644965216926	-0.18678057217218844	-0.050355926215626866	0.22669037256768285	0.5211917639326528	-0.22583350037317637	-0.5902657840606194	-1.1915533667968516	-0.5826820612605604	-1.1765202273313997	-0.4534398741513562	0.9552417897645472	0.46673324548029294	-0.4417102913675844	0.8755967842424452	0.2373981964948218	-1.2531893102701213	0.0853211676883027	-0.9777434344546545	0.7878226299276861	-0.34269039115767946	-0.2846146002957581	-0.878709602393019	-0.006213675127496803	1.025850423976566	-0.028229293490207263	0.15538355906526066	0.5777209460418617	-0.3516766153579994	-0.360966917211746	0.33623007521895115	0.5466342744980095	-0.10063314541307776	-1.1184968884618047	1.3795026182312753	0.7643606816091826	-0.08328559416479779	0.04032940866786123	1.610465861105083	0.23102140971752788	-0.20667015615306722	-0.5748680348471873	0.6375341432536756	-0.3398728008763977	0.9206914790790496	0.7241772653754485
-0.091574008973453	-0.09009116856698754	-0.2892843799284412	-0.2211056925436473	-0.2844027195098713	-0.11790581525763179	-0.2580616308366469	0.08444483495842268	0.22757189864579355	-0.03247937677654523	-1.2235691238032165	-0.7746846002518558	0.08835755904362969	-1.791570268587072	-0.1895019348928715	0.6457641235980693	0.2965749457420097	-1.5689677159904005	1.148088596029782	0.21978926281587227	-0.9353270887911628	0.18747527243696327	-0.41967319593906005	0.26854813007497763	0.11290000901638418	0.042964214282849564	-1.0957396271349904	0.07675441440259878	1.1093837149943977	-0.10429202383338025	0.6492336848689106	0.4974687575932216	-0.14128256494165586	-0.36005721692575965	0.37361833873343775	0.7125167804094664	-0.25941796644304854	-1.2400414917322293	1.3521261720105455	0.7565252371250081	-0.7414813491250332	0.21976666425168542	1.3820953854794418	0.20322176295075667	-0.30011655242675545	-2.0914144365200826	0.22941700066827608	0.045984207099104606	0.9569606732446593	0.5617118118095253
-0.04044253848984961	-0.4106323640923203	-0.3721599592278508	-0.5374971010348568	-0.07996614797200297	-0.02531142602468154	-0.3954084640468796	0.04227812456810249	-0.32568577508790153	-0.17029723665493152	-1.5734367243301195	-0.32274456691265485	0.3675105558701678	-2.1205429048953857	0.14775579666963362	0.0033790539251739144	0.1466701218445592	-2.6343375796254045	1.0528477829143696	0.2293627878402945	-0.5101908902582503	0.4186250717626756	0.21862522612565394	-0.29944131278470365	0.3165062996490766	0.3945367930255638	-1.0638669539445722	0.21969208909743798	0.807989090242901	-0.42763002120377064	0.9165228174613703	0.2031485098801853	0.2506152602175107	-0.2993820099473139	0.15994839978777778	0.729890596892185	-0.20829227225752195	-0.9961343983479986	0.8640584556877555	0.533323039339558	-1.3658532764029738	0.3029997594137509	0.7429836624553903	-0.10150880539471231	-0.40419853231782327	-3.053203723701191	-0.1843276125187211	0.26649048623195576	0.7635611729336773	0.4452697181949355
-0.19048365733279587	-0.7064484839458426	-0.6274553409755037	-0.6676713277578699	0.04815953925034429	0.07279467696102901	-0.47882309189003786	0.09706948743991557	-0.904726104212146	-0.4878101939787046	-1.578718897770951	-0.10490814905407503	0.20999482627080887	-2.08307654603123	0.3519820935410857	-0.5951140236638525	0.010750103345967345	-3.1371531852871226	0.6232907575409524	0.2549235263678476	-0.25347283139356586	0.5678425154057558	0.6107799196575177	-0.7083102496095336	0.1814198931309192	0.4792222662577052	-0.8307876972939527	0.2642246199425442	0.29788763024886555	-0.9245357740781619	0.7638171768728047	-0.23387104712393986	0.5621554463829723	-0.2264374260808544	-0.2882410958091005	0.49683081943278457	0.025919002007286255	-0.5118341942343533	0.1998416772701018	0.21852978653780192	-1.6286463574416012	0.16578812112011074	0.06456912808009678	-0.5757160667670418	-0.3013068711967342	-2.9492677600935955	-0.4744019758495767	0.043384070846425725	0.4424861000730428	0.35092559622198777
-0.42916666890332844	-0.7974854742714527	-0.9629718656810873	-0.5477566148834001	-0.007505409293870749	0.20758831829868282	-0.47851167834661534	0.22917691790606498	-1.2276638140515879	-0.621407826008341	-1.2953090092623034	-0.1386251956435175	-0.09976354011062656	-1.7518755252478544	0.4024497183167475	-0.7412409752377985	-0.05224184343974601	-2.7934835938705014	0.14550484887222162	0.32053370889332605	-0.2307421158360384	0.5421918475461424	0.6549668957018062	-0.7809942375723816	-0.0839156435952904	0.24909290808818624	-0.47051233700917705	0.20328532345724815	-0.08542038192155887	-1.3060726173643609	0.3431767145431668	-0.564710615356356	0.6528921273579171	-0.106240384182497	-0.7061457301991583	0.1350396899824104	0.33768349769464456	0.028894678830068517	-0.22490622050573597	0.025746453605334205	-1.3464507004177464	-0.13342533767604015	-0.22067344932678376	-0.9402474367122572	0.12122772494577397	-1.8325408379765975	-0.5130986249702386	-0.5532356996112384	0.22484786743252538	0.2666580846372242
-0.5030946987166863	-0.5907547313041902	-1.1278502111554551	-0.16742615130910565	-0.1748456360906144	0.41204482067408904	-0.3101000788985181	0.40931733880089216	-1.0944895911428059	-0.3016138832246863	-0.8201456438747748	-0.18466685266711247	-0.19120104796917947	-1.2565538119123476	0.4171123227837747	-0.26989372202043166	0.04317685907384715	-1.68284917537661	-0.058885506128557724	0.44806505184720763	-0.2818019025116659	0.42200626371648375	0.4844367111576279	-0.4575468404456149	-0.1763021206978603	-0.08123246346488831	-0.028621330883886176	0.13888217520216795	-0.08464248058992752	-1.2201680819975644	0.012298719362907625	-0.5253923820559379	0.5745737673928586	0.15232226717290637	-0.7475954696991692	-0.11076141144757323	0.5922351048500782	0.4820749684288383	-0.16102912549504078	0.09791704220140447	-0.5613106307403486	-0.4004218875864795	0.07763033925106504	-0.896336232896124	0.766270497171097	-0.25742439632589026	-0.2422365947833168	-1.132286188177247	0.2945749181796601	0.2169331731946773
-0.22683552908044202	-0.11540870497208532	-0.8826597930250872	0.4033736355443623	-0.2712491686466462	0.6620176298493645	0.08852437137016753	0.5874140095284794	-0.4919533011994081	0.4110143991283833	-0.22673336482206885	0.04683935558896722	0.09871529568716225	-0.6772815686211394	0.49060958200395693	0.5998250859136015	0.31939035899875023	-0.20001404212946736	0.11697767428071251	0.6115087415403407	-0.1787658519777356	0.3640959047665556	0.3101129589652329	0.15641874585987764	0.04296086139589524	-0.21453856465869595	0.47176374889350037	0.1520233390490542	0.2853157658642038	-0.5004157216002331	0.038626614660223754	-0.04656561284256026	0.4832667504113959	0.593039044700277	-0.24822495964432426	-0.07677387634468633	0.6757776953365865	0.7870498171349927	0.2856872298973699	0.38323005238984065	0.47952203322967124	-0.44422506691087066	0.7461938399953854	-0.3299686505256224	1.3518480409394236	1.0676717389389754	0.2692497824299814	-1.2468469757146459	0.6263315480988729	0.23940912178968987
0.3461896199916438	0.5032997516935358	-0.18851392380666868	1.012450166993615	-0.15549178184504034	0.8593778251413491	0.6673901312316007	0.6932941319222594	0.3902275425584806	1.145179256475118	0.4415939651742438	0.636342206781136	0.6074107128069504	-0.012892461120129747	0.5800528035219065	1.3744833048788934	0.6837388075543629	1.1517336625808072	0.47639730976973993	0.7346031395419196	0.1710308279758284	0.4471258991322072	0.23342250433153708	0.8277548310035395	0.4372097008096626	-0.008491487591400074	0.9885608406457995	0.20689274866355845	0.733407944114028	0.6675543235607061	0.38486664799098697	0.659552584153237	0.4859905274984708	1.126930255623618	0.626258610763314	0.18237253233148693	0.5352227582735394	0.9461445958635775	0.7223690360980938	0.6526538383101219	1.434734924562724	-0.20326915539709783	1.2825876948683341	0.5772852217431096	1.5700636671124804	1.6749271075530283	0.8360142235800536	-0.7107226517868923	0.9756607288303417	0.3436469723750862
0.9262403222195977	1.1101127298670155	0.7237730143485998	1.4730289540351005	0.15442009593914827	0.8790231114078844	1.2498048127174428	0.6702535673349778	1.2473251170937032	1.4788825620240174	1.1274209878382004	1.345854004505663	0.9873428110551736	0.7564407811663626	0.546844764663686	1.592057341682027	0.9707362323369076	2.000836596507265	0.6640875393227709	0.7423503175269369	0.6344443777126287	0.5948696054445879	0.17828389251590945	1.312831417800012	0.7118392849145939	0.4095438543285211	1.437488722842938	0.17462200305951156	0.8895575248191115	1.8025580070743275	0.7421794619541318	1.2169009940532498	0.5548601999796499	1.5505585163869045	1.4709305840408589	0.4352231775410385	0.2020503744547639	0.978173919489796	0.7518556126984542	0.6584266573888555	2.0184309340353455	0.22460179947183512	1.2270344127910322	1.4247719660157743	1.2874967826254784	1.5362213576831594	1.2459875046499422	0.2574156997982823	1.0450737473365326	0.4939905930314278
1.1721730852395151	1.5826437079677549	1.4641857648285714	1.6478278252837097	0.48683321223289544	0.65203359659864	1.6209216897836356	0.5260598171161431	1.805034915367453	1.2418755057292612	1.7167120254719583	1.7578846482984014	0.987012578807345	1.569862796442173	0.31475176516047865	1.1236858402196035	1.0526898258592001	2.2476123298395656	0.43852151824784275	0.6257767516840987	0.9424256758509626	0.6434026647217144	-0.011764193684898866	1.4854257240351718	0.6582560731463591	0.7346482524142516	1.7179826021413023	-0.04302534505016306	0.5672020185424299	2.3965481348077433	0.7806189433131882	1.3336141744619248	0.5727319745813122	1.670394982130512	1.9094493112920088	0.4611534398859632	-0.207335600733763	0.8921565957167374	0.26709250661805933	0.3215762590943771	2.117190963494165	0.6551364462963304	0.4893489501489767	1.8229478357218494	0.6532158989713581	0.9777460189267908	1.3766210413930342	1.1646431270960673	0.7096903977013651	0.6334482345866116
0.9308987009008098	1.8565899291051549	1.708307650278159	1.5208431806126839	0.6416039311186281	0.22705083512853172	1.6614726517872802	0.3562129887354544	1.9405330590455758	0.6332083916668046	2.052443698558823	1.5726159323937285	0.6496884431426266	2.2404000295327853	-0.007368639360522617	0.2620450132135681	0.9313245765478233	2.0413104601131633	-0.1336371858485842	0.4626540326366396	0.8914471269953831	0.49551367851607564	-0.3991271174283328	1.3916385333125887	0.32767284318353945	0.7118869663127191	1.7704629812620811	-0.39735212603026765	-0.09488087056331976	2.227535079231209	0.4181596692789295	1.0027230290012454	0.4595092419139768	1.4446869241988192	1.838893418360995	0.233291940217334	-0.5241379298382117	0.6990762817763214	-0.45968728045790375	-0.19317092524732027	1.8193641304773902	0.9305814192833024	-0.5617294247784154	1.6307384084509529	0.03090097933985482	0.4133069945771159	1.2582531116155555	1.5586961070864	0.1305236562534506	0.7269458686905309
0.3577641554988227	1.9116548797163644	1.3891211076017396	1.2071740211119004	0.5410290588940165	-0.23627513717215207	1.4272644559662029	0.30308946755933797	1.7133766810104258	0.07047161656362422	2.012923250471984	0.847800575785558	0.2770214193605971	2.5168109264487333	-0.1674592234966706	-0.47241137330278143	0.7342988659242509	1.6324510493081823	-0.7103129350225379	0.3699064136480468	0.504382040509122	0.22942243669149834	-0.8495462910897061	1.1949681127514036	-0.001512250600587402	0.3285482107656625	1.6169729766610512	-0.690660718404251	-0.7146586006460327	1.5032920061842898	-0.10208758526759247	0.5076140079229522	0.2627114911946856	1.0306258864895295	1.4704660924193587	-0.05119042928369937	-0.5923361715371692	0.4414681784915712	-0.9629773561946208	-0.5788797238838808	1.3448032208951164	0.994342865451609	-1.322302534149167	1.0392955895346785	-0.2141620042770455	0.09623246869620172	1.038822780831787	1.3102251914746104	-0.34008485942727523	0.7844667304988685
-0.17467238182417819	1.7469497872963593	0.7286224912393354	0.8892326445635883	0.2927861616645018	-0.5427035537243028	1.1123155905379105	0.46196026531630235	1.2976173646586882	-0.10990933139654287	1.604361970206024	-0.0026170018637786227	0.1902386233577432	2.225906993741791	0.034645680111262664	-0.6803845296902237	0.6158586803268393	1.2072723594563786	-0.914454348186709	0.41934845031249096	0.029305472929440097	0.061861508640151344	-1.0936990115861833	1.052169941671304	-0.03567142943216648	-0.17020275401992574	1.3507688492448306	-0.7059245434439435	-0.9190232199289721	0.7294177846216323	-0.3868208086829979	0.2252972282281813	0.13027765291034368	0.690743364909637	1.1434744472623284	-0.12114447785251505	-0.3449672649140995	0.2048081383719875	-0.9153182954534552	-0.5986179983523716	0.9148519353256633	0.8905686221067517	-1.3479109479404838	0.4411734089206372	0.05887609054475588	0.03850800107210905	0.8747670466265238	0.673342578240641	-0.40239610281512406	0.8421153638377882
-0.32129745927713194	1.3775337986407359	0.09050398985178951	0.7172380790454883	0.1160446332549895	-0.5606685681023691	0.920175355818465	0.795160940243883	0.8667734368077072	0.12427832009976744	0.9929852233682843	-0.46556369421022353	0.4771852765644401	1.403538249592255	0.5520042861653631	-0.3492940179620083	0.6383735341955512	0.8079212862171586	-0.6078323708770963	0.5809498806564253	-0.22604278336213038	0.1830237672179499	-0.9157829335873555	1.0099907356981308	0.3074884649277232	-0.4509770626321594	1.0832737550836662	-0.37701789766326427	-0.5935190497636541	0.383581824796705	-0.18639289792108438	0.366776700118612	0.18591794418582025	0.6193167909267051	1.06254259494133	0.15270292758548554	0.14844966968321638	0.0916352637241326	-0.3675191313094254	-0.2580923195329215	0.6348873438761901	0.7096309394005963	-0.6530588103148213	0.17053073225951246	0.6751713731171093	0.10387916194965804	0.8265469259740122	0.09420223640576939	-0.028543060833776623	0.9164076891006363
0.0066058491298180925	0.8566939816967142	-0.24463718878309426	0.7354317068335012	0.18345474648823498	-0.2860286693046805	0.9358076036861376	1.1246340770429897	0.5071323467552812	0.5128333342459249	0.4360226887444714	-0.2704318063934668	0.9204398573975808	0.3201951103880525	1.0682470661796384	0.14807423772475067	0.7274730279785122	0.374983455963035	0.001250616138571747	0.7392944148053133	-0.10695163724332947	0.5895154643915496	-0.3293758018002345	0.9950439039141299	0.830371462036167	-0.3211561542192349	0.889822134616359	0.13334905557644472	0.03987447090871253	0.6133641564561985	0.41440151099987343	0.8370048636036087	0.41174330894021577	0.8138101143267927	1.1602074821783617	0.6434761049891837	0.6996530031814041	0.17203603416130056	0.2743862181578242	0.18709777111445103	0.4551995053785462	0.5297808183903981	0.28971218892857264	0.29007119613800114	1.250442264517943	0.16271331265161365	0.8322088324478915	-0.08909553517962689	0.5047819023844815	0.9719736742995208
0.5870993230323326	0.29540618276283565	-0.23225233350403518	0.8756110678497006	0.4941243977603143	0.16338503279333083	1.0870957116546407	1.2251440359095083	0.20819404358101595	0.7245189993630462	0.1425700846294765	0.4220003766761308	1.1587575436704907	-0.6289739738556086	1.1940119948739292	0.3200215603847706	0.7348347140352166	-0.13537618803347248	0.4939156371086599	0.7729567117995599	0.27913542609364983	1.0526648479064626	0.3960773572069312	0.896543862818404	1.194155506233963	0.1464129614901113	0.790796194415022	0.5193396630456552	0.5661748332045985	1.1594517421173667	1.0495150250129208	1.307713118024694	0.6400487102983065	1.0859465264549015	1.1816057041858372	1.0454383151895004	1.0884202762596396	0.4442296499461821	0.520279557905406	0.39838324634048117	0.23094759308016144	0.39101854095575117	0.8525052256300506	0.5688316778800745	1.4273846845244313	0.18098485812988294	0.7724928927955316	0.15343630151616303	0.7988018128237762	0.9338929281586467
1.0427154136374324	-0.1574918482894332	-0.05152919422148775	1.0126521298111515	0.8693950629722269	0.6108442784253991	1.2150911715714565	0.9659056613565068	-0.07758145562541996	0.6072945099581785	0.1523412758871478	1.1178890745073322	0.9551041892790428	-1.1126846803782342	0.7503551511150841	-0.09922170302781974	0.5571794882328185	-0.6545152394455738	0.521215374429323	0.6374624036289368	0.6335979436728837	1.2601974427792604	0.887945296460638	0.6705201567063779	1.1572477475575424	0.673853044299392	0.7694038319569969	0.5312269378974286	0.6409476917589322	1.5493040920293628	1.324768305085032	1.4440026352544368	0.6685274005872531	1.2032344482780175	0.911813043567549	1.0861521727850874	1.1770766671056745	0.8309481299079502	0.12566266604701185	0.17988841605228947	-0.15761231678261378	0.30118546184252476	0.6530534939368442	0.6623226805540103	1.0890755767364044	0.1967121630370846	0.572675644030852	0.5685147806959094	0.6025325550349886	0.739970764366043
1.0918030585648715	-0.38185759413203785	0.048783170403844056	1.0386925296429674	1.0721213479581166	0.8977773050665981	1.1919549815481392	0.4036825048397519	-0.3602549838086938	0.2765348867289256	0.31738604996912106	1.3119839310969235	0.3677123296331223	-1.021520818869064	-0.07694795932762638	-0.9658007254809661	0.21698243544017165	-1.0010085624685803	0.02950876215820946	0.3896175532844323	0.6678587508140978	1.0341445999948526	0.9009989144605858	0.38050829700730854	0.7356999898332155	0.9682291485514717	0.7961122662133737	0.1479345850359824	0.19729098476984008	1.421049578666473	1.080621667306167	1.1225123966309536	0.4120191660338965	1.0540194906594627	0.35946259589783197	0.7148100213350171	0.9846836647013114	1.2101284748135157	-0.7470193673975578	-0.39364636166639433	-0.7017509839578064	0.2509966633324476	-0.21225538344751388	0.3658484891241275	0.41412785070038577	0.23667442369118533	0.2620371414174965	0.8286211669253901	-0.02090921092501204	0.39470732863287933
0.71901535971498	-0.3617926265279386	-0.07044857845007273	0.9099372115981117	0.9602419384215504	0.932622268687134	0.9971913009322965	-0.24486039661289188	-0.5830268777164246	-0.013024219999221723	0.4058626081108821	0.8155735574960586	-0.2987602372617115	-0.5039653045718094	-0.8440955792819966	-1.8269348540546846	-0.1561714265724476	-0.9834841400569129	-0.7222727866359042	0.13690088499738198	0.29661096676898946	0.4625932225613029	0.46653217188416507	0.14430715758549717	0.1730961758662513	0.8987738995077522	0.831989106771479	-0.40539004918862437	-0.5331775228308216	0.7550414470584496	0.4754888804191555	0.4960844717468041	-0.028909006118394778	0.7132448671796429	-0.2460425913359227	0.12845806666099507	0.6689650400060624	1.4563447853432203	-1.640086658181502	-1.032272594271035	-1.2462502163699767	0.2204819870678842	-1.2496148110293592	-0.237615994971417	-0.25306586485801097	0.264198755201244	-0.05114294060858297	0.7603020584682597	-0.7461923730244797	-0.0170872718848244
0.1528520208317139	-0.21014577691394346	-0.35751749338267436	0.6491857361035935	0.5644029500787957	0.698209688398449	0.7047049484567653	-0.7408904154823502	-0.6603172806544342	-0.09427146299951425	0.262212802021454	-0.12731211658489935	-0.7143630491118882	0.13601834029633944	-1.1536189170129325	-2.2282599545698374	-0.4234116690181558	-0.5389889629479933	-1.3521718530071392	-0.04605406400988626	-0.305770270851071	-0.15844013451567096	-0.14204459904355837	0.034950256670492175	-0.2464472091044132	0.5426893993158356	0.8153735048960694	-0.8136192789803304	-1.1842320077072368	-0.13413701141906115	-0.15765204184452272	-0.12350551965859227	-0.4395473573494493	0.36460605823509085	-0.6320298941058395	-0.37727062507355463	0.41955900184290673	1.4700956214178305	-2.099591643206602	-1.4254359504010687	-1.572211561609655	0.1807111838292249	-1.8948904169649199	-0.8370880813306761	-0.6210285806121993	0.20510648179704674	-0.26373094403446734	0.43063749923852307	-1.2123260889460172	-0.3699685430603649
-0.31838002627883927	-0.10781174315568874	-0.6298263756313448	0.3203432982665287	0.04179983460520778	0.23504191809489053	0.4073934525008074	-0.9778386942201835	-0.5531472044886633	-0.024478469620378345	-0.08441635426431383	-1.0053182929612061	-0.7435207602959635	0.6132464537207019	-0.9361569678981644	-2.0085535814425324	-0.5315101573923706	0.18997716264234785	-1.6056795988964119	-0.1673882401003902	-0.8181801954432346	-0.5355298231029415	-0.5991061075986863	0.022129563264851184	-0.3950319417925502	0.08895553964083902	0.6646984981642605	-0.892364092815614	-1.4832317199187408	-0.8197897682091834	-0.5589509228454083	-0.46790251462701526	-0.6505383906305562	0.1464267569326991	-0.684591876297733	-0.6149741863080638	0.327375000611717	1.1916025781849044	-1.9532713182118717	-1.4373660200956275	-1.5306112869961976	0.10519017072841562	-1.859854103714185	-1.1150324717174374	-0.6111730439479321	0.021568483343405196	-0.35161913945834405	0.05087978994426411	-1.2579470158321209	-0.5649340083845774
-0.546387657895366	-0.18505750630251364	-0.7155638527587739	0.0015086986642896924	-0.4456046212250473	-0.3736727528027432	0.15084398803428709	-1.0402656713562894	-0.32176321672213987	-0.023223222653325288	-0.43898189324947723	-1.3667733437463527	-0.502401472462924	0.8022413158475258	-0.4962123642041085	-1.3797870479087886	-0.5303476285301401	0.9009505069844863	-1.4908321034082639	-0.2964204377730349	-0.9745056232792522	-0.5863911141187744	-0.7363358484124007	0.0057188424827802	-0.3630065370683812	-0.3058444350558603	0.3225057240639553	-0.7125012141825078	-1.3939516266636232	-1.0315413073217368	-0.7030513449791234	-0.4581037301122007	-0.6631658939422688	0.04599977579768822	-0.5126219742938534	-0.614723314183329	0.3182669720765384	0.6130425466062089	-1.3863016061052975	-1.1716799740915764	-1.1409494052174294	-0.007417100159228273	-1.2743175796366186	-0.9707442505737977	-0.3632201017851952	-0.23796786662968464	-0.37672057348870264	-0.20437790985382365	-1.001253900719799	-0.5796167161354866
-0.590984559848635	-0.42361879042409534	-0.5673474358322689	-0.23231255114312083	-0.8262637681347679	-1.0063189054858197	-0.0709091245543811	-1.1196389205584723	-0.10916503367641989	-0.2675129684802017	-0.5749051899333831	-1.0884683868218359	-0.2282338284445072	0.7674788038926224	-0.28036977874966545	-0.7496627210486797	-0.5070885004811679	1.282460098297594	-1.2199572211250593	-0.49090510491366074	-0.7205631236829841	-0.4901182922619693	-0.6274323007402666	-0.08665913455336843	-0.35241732692358896	-0.5940212798909577	-0.17702962852116874	-0.5344908269285493	-1.0965490890921799	-0.7887438190595575	-0.7630435364413973	-0.21073439569059968	-0.642902121339825	-0.07441522491189397	-0.33103603755840527	-0.5627880981834242	0.20307581902889885	-0.20031864214780426	-0.7825133444718607	-0.8719885870648341	-0.5887742061477707	-0.11927709424840291	-0.5536562443345117	-0.5860149586340645	-0.10360933015546574	-0.4588964378802174	-0.42725029713838947	-0.31151109199933147	-0.7207703075667723	-0.47204386150447647
-0.6175658168298986	-0.6555762549198779	-0.27193886951557916	-0.32596513398323906	-1.1151994377415768	-1.5112443758657361	-0.26649718466751166	-1.3448071523191225	-0.05725787848387428	-0.7163130840420865	-0.3916307226591278	-0.4193445890751587	-0.08091357721767443	0.6786761668941506	-0.535905994604089	-0.4268108943972916	-0.5020301304573734	1.1832841586937868	-1.0256607517372138	-0.734600355996682	-0.23088183326442271	-0.5396178294221576	-0.4977317599770904	-0.22442269786419541	-0.49720101775247877	-0.8009579062253832	-0.6745283499289314	-0.5973014294586076	-0.8411292928843582	-0.33169852812020384	-0.9247526138032399	0.07190876239545498	-0.7839756733920281	-0.34389396215227996	-0.27104560655085225	-0.6307840070894131	-0.18081919077899594	-1.091714194421578	-0.45812801146062726	-0.7405653114907622	-0.11976596361680591	-0.17206667363298608	-0.10793951555825596	-0.28708685004022516	0.014506967178346854	-0.5324649259120322	-0.5446160001219427	-0.36325850404807686	-0.6386265384165548	-0.3422805023844695
-0.7186145196751457	-0.6719355254891204	0.03438781073486687	-0.27039255918785743	-1.3271306465043635	-1.7401538595076391	-0.4034291648275788	-1.6535718705350417	-0.20708059371237347	-1.112871914811466	0.013499572858849687	0.20833195699401227	-0.03953761999416406	0.6769197274181713	-1.1145293459609942	-0.42390881032570704	-0.4836292378564265	0.697165005954554	-1.0003059512575316	-0.9375106976547991	0.21324256880102674	-0.9053062255390556	-0.5347609141886762	-0.29328693394253025	-0.7542871400668254	-0.9320135467779341	-0.9372854120961851	-0.9168016034311846	-0.7859884131256607	0.06852866894874486	-1.2112571673133061	0.2324321491776869	-1.146433585749862	-0.7528126339684551	-0.2824679829111241	-0.836237584709681	-0.8284608891817773	-1.8272331827418276	-0.4744601555717962	-0.8068189125536188	0.10444187134460221	-0.13713187729279175	-0.09916473411730256	-0.30275505085048326	-0.014291276360558644	-0.41815308208986757	-0.6968438051196513	-0.43215222470555087	-0.7707207672296419	-0.2816944769855717
-0.8098182206327027	-0.37250359903930885	0.266720719001177	-0.1277870865915696	-1.396647726706731	-1.6076720624315113	-0.4209867715377815	-1.809163937669401	-0.4519112298798409	-1.1699987958761198	0.40798331394383985	0.4574245599768281	0.03292769546044211	0.7813130049623356	-1.5711580698987178	-0.49168455938833766	-0.4040094157096339	0.11022047997150027	-1.0708566342969876	-0.9995663309254137	0.396089268786364	-1.4870802167454624	-0.7425633711801053	-0.20199148235779407	-0.9456059325228352	-0.9220857249627894	-0.7891850926334616	-1.2471563664201806	-0.9226126430152651	0.2699617872846831	-1.4588848163199062	0.22229898424258449	-1.5888736065923228	-1.135718576964575	-0.21047886042867894	-1.0418326005165535	-1.527499544788598	-2.164516334623603	-0.6433404582700009	-0.9309771387550769	0.09715723572284553	-0.06040083986432157	-0.3944725436536836	-0.5930439045110435	-0.09537384906132014	-0.14911402371619292	-0.815293306926539	-0.4634053708345893	-0.9462649438036962	-0.3388950944502472
-0.6883203858372997	0.1490944782707892	0.42932430183466125	-0.025816729780882668	-1.1924675283742987	-1.1476254086399293	-0.2950346341477781	-1.5628614124972389	-0.583879421567415	-0.795455778384891	0.5764239552739595	0.2695035178397831	0.22681414938999547	0.8919265948346949	-1.4881762148001356	-0.34315007424091304	-0.28015858065357857	-0.2576709755586496	-1.103684081310363	-0.8864326324419588	0.28011969952913013	-1.9670060366252233	-0.9442440330878482	0.01067931582922817	-0.909041132171062	-0.6828808591485753	-0.24090774085447356	-1.2435812829720763	-1.1157449109305928	0.28684413303048534	-1.457478376637995	0.08011463148084037	-1.8491011163300266	-1.286005143463433	0.023370493337751017	-1.0841751563492736	-1.9590888547839196	-1.9602268726749934	-0.6968821029850032	-0.9262978589952653	0.025785678252103317	-0.054728421943251816	-0.7121921888812464	-0.8736166954777257	-0.14425750218766506	0.211373702201414	-0.856712580601005	-0.3011360385034461	-0.9659664545089337	-0.5106362357221836
-0.20931709990313915	0.6516873122423188	0.571896468673515	-0.10007607810999186	-0.6318732560916005	-0.5226797278083597	-0.09455107837821533	-0.8536741345007206	-0.41710521036774806	-0.17923467456733008	0.4559440200180424	-0.1476804542594678	0.47344581271997227	0.8782458803895017	-0.7868869385241754	0.10798574387419246	-0.21743320177652856	-0.2225544399618674	-1.0341266263945463	-0.6560316327310495	-0.001306587804365276	-2.0263966938793803	-0.9249948186213319	0.16764231355617096	-0.6334081632409717	-0.2090191021759101	0.47851664100798424	-0.7171710453605113	-1.2085906777984234	0.19961754972317933	-1.1349817459246656	-0.1294935787362971	-1.7162357177137235	-1.114444640286894	0.30032928887128096	-0.9190458524764555	-1.885119945484427	-1.2604419762624604	-0.48654990442807605	-0.7021868643196861	0.09230107317141699	-0.22580151128091572	-0.8298022017702257	-0.8228814916387182	-0.1591724434478926	0.6109728450881978	-0.8334744113211672	0.16421059893429898	-0.767148661858825	-0.7472483559086585
0.5594696350416851	0.897249484325852	0.7150081283954999	-0.40375711324336927	0.19300416744825533	0.036116188088229605	0.03321751016124061	0.10011955703989256	0.08143073232188061	0.3303144964818701	0.1627379741913995	-0.49181699010113	0.584011757016927	0.6868305847971307	0.2025681274062192	0.6716603017046399	-0.3391359383727606	0.18042615334967466	-0.909609222776783	-0.4145015179132948	-0.25015920648614076	-1.5696178942812702	-0.6053133085267577	0.06978430880352823	-0.27077171365439784	0.3572066432692908	1.0312533577107308	0.200193248937426	-1.1138530061960095	0.05070426925046888	-0.6339480530958236	-0.35741927142142144	-1.1729400515895652	-0.7257136872740209	0.3629401544305819	-0.6611961558671028	-1.3040696877851115	-0.3096267841635488	-0.07453073901191666	-0.32607032076254444	0.39133386695023964	-0.575678129220247	-0.7046751859301859	-0.3286678148184617	-0.19858791252602126	1.0041735741029023	-0.7869800614535141	0.8489535025810814	-0.46912364587767846	-0.9621641502462112
1.332640313903988	0.8002571966627877	0.816286313885436	-0.8443080050883854	0.9934677462716968	0.3385653124380371	-0.04477541500122607	0.8942241530789562	0.7352594595192482	0.4711905425898607	-0.10369747229886564	-0.5650339660280022	0.4081746630005508	0.3918767306104737	0.9616456927897269	1.0177901332155412	-0.6716486319374723	0.7397418046897367	-0.8198253677649916	-0.23790835003951494	-0.33102524312122944	-0.793242508124637	-0.11478697634599289	-0.3420418903006766	-0.02015214747127703	0.7766367309252303	1.1629695332563212	1.1054924283386027	-0.8405161306393332	-0.17957458200507923	-0.21741119565788922	-0.5715345199520071	-0.4114072478337298	-0.34919863357327735	0.02091623122216085	-0.4872404824329187	-0.4707814990166347	0.5470787635725145	0.3284171525606225	0.030717011541592485	0.8361627839720879	-0.9624664293494929	-0.44719910885835146	0.39984274112929824	-0.29342394937173427	1.3129648751838796	-0.7337177171371518	1.4637770398280576	-0.2724530321962361	-1.0493937059072889
1.7655949346845339	0.467380767110191	0.8070191125796763	-1.2080331000472442	1.4146686422312367	0.3332668212476669	-0.34190846592937013	1.1654270951848407	1.2218848272631289	0.24891058740933567	-0.2063435115570011	-0.3733355475163151	-0.024010715064855543	0.15221312816565094	1.129566225917474	0.9169411350149704	-1.0850217204721126	1.196972318909797	-0.7872766496304741	-0.1236383230498071	-0.240798759775396	-0.05395647624601438	0.2880599660264146	-0.9085847726462853	0.02185890860646747	0.8589211500067562	0.8502016044537829	1.5643708060082784	-0.4608326200089262	-0.5093903422194641	-0.07875216775363665	-0.7429121061838966	0.28125443439726194	-0.17427518922958374	-0.6606098859903684	-0.4846067676334101	0.239896285020999	1.0269214091381946	0.5153000098043053	0.21384193846073296	1.1994800960950769	-1.167837760157071	-0.20150225970119773	0.9399141678582861	-0.38216908553564566	1.4084150335700023	-0.6410138829051448	1.6706063302424816	-0.2989718034192806	-0.9206331481619104
1.6659608401999895	0.09943752229492518	0.662680041010035	-1.2807498613086834	1.2472816015792578	0.13212812937647317	-0.7210036661081054	0.8056879545774819	1.2349811396234895	-0.0821658247314737	-0.16189968906437394	-0.08463478899887651	-0.5031330914253382	0.10126641303280215	0.7240441437502861	0.4074437436667595	-1.3552806353938567	1.3774727299325227	-0.7227836546892974	-0.009858448635786287	-0.08901361174456002	0.36563622523875194	0.3917427210379137	-1.3348511962911025	-0.07497474017724404	0.5961806101592	0.2969409065163064	1.3815774613100626	-0.05763454210439842	-0.8807489319605912	-0.20491297826609595	-0.8503021703384178	0.68437306233995	-0.21603175057835672	-1.3569357194805187	-0.5742557846668312	0.5441778540768698	1.0475275043522358	0.4127457790995155	0.18521127570693155	1.2442412951969761	-1.0450183739799743	-0.04224013207586922	0.9193459060872055	-0.33843216718601365	1.1614682670577852	-0.4632998823850203	1.307964198771299	-0.4983454378556976	-0.5595322284003331
1.1067233183115814	-0.1674069817301274	0.43843933549415226	-0.9970563805031438	0.5735963130595472	-0.05947206573277097	-0.9752094622169915	0.02197123728986888	0.6630852260550604	-0.22118100411395988	-0.1153469095873064	0.10097197491685982	-0.7926370409424331	0.24241078794214363	0.08747364656364033	-0.226162938941533	-1.3174276708040862	1.2496880859816688	-0.4900910516987676	0.1565730691802609	-0.01478864889505293	0.42568736715910577	0.1773658230814346	-1.389407180234365	-0.14377789462933427	0.1745444991758426	-0.21989964862682462	0.7184534382380422	0.3111939638353595	-1.158861883796344	-0.3973227745625948	-0.9045379781432658	0.7463702415846134	-0.31477510172607254	-1.6908419218939783	-0.5738351231530394	0.40358556112646654	0.7559815441342751	0.11084223087175306	0.039200142586213765	0.8661785502436997	-0.6455737254696163	0.04320155590202855	0.2668893832215549	-0.07945504992025036	0.5490765746121244	-0.21035858025970705	0.519208765672447	-0.6867229295237451	-0.06266452976091823
0.36421999790294635	-0.3553959305085811	0.23084463659251833	-0.5115071463179578	-0.26677262164395316	-0.06795263818286995	-0.9697347319119751	-0.7949643592489141	-0.31609266008093595	-0.051534260510162036	-0.2203405690551234	0.07339121922743619	-0.8114586705961719	0.4219190337473238	-0.3822129605895292	-0.636448201432086	-0.9947881397278326	0.8980172932660259	-0.02540388098740411	0.36541531495159013	-0.098162030032909	0.32059012444872936	-0.16867469734733645	-1.0765583741037614	-0.06411747059198147	-0.15771835579726382	-0.5431917617628156	-0.02092112319890172	0.6220342686359054	-1.2188526270407682	-0.42904859588631505	-0.959227022890102	0.5768643903701243	-0.2689189184388537	-1.5048199643181484	-0.35121863515582186	0.027029816807778564	0.42867794289311745	-0.2040247238965669	-0.06079823688262106	0.1656232256937184	-0.21800285542541706	0.10323848802976135	-0.7145540220765192	0.33242939972791063	-0.26364608279865365	0.02068239529625361	-0.3208230125008107	-0.6771737676285194	0.3765067743778312
-0.2651586398791741	-0.5970939296978156	0.09442602259150508	-0.12293231647813087	-0.8818408710214451	0.14485586566128913	-0.7385267800776852	-1.3004959125372642	-1.288875219253904	0.2747675709626791	-0.5137192559045808	-0.14069107227708869	-0.6941867613704406	0.4051162097351754	-0.5027102028328223	-0.6189167973657912	-0.5942722687730922	0.4510129278615974	0.5935750981509929	0.5527611452096493	-0.31595830869161423	0.3148515742193191	-0.38118444316905975	-0.6439503940655201	0.13697158671338977	-0.2724939431923044	-0.7213321709653819	-0.45319344199718664	0.8816992822244535	-1.0470051197363415	-0.21152523648796454	-1.0760720140061684	0.35727175448758763	0.002598217116366588	-0.9861524989693916	0.05838735108583909	-0.2756796429964639	0.3024313848500506	-0.3494309851578013	0.028176593054658524	-0.5893165684535444	-0.05294102451547869	0.17210847094808082	-1.502105342307533	0.6900937693526198	-0.9517333811537686	0.09750686940093611	-0.8397885644368984	-0.3957060468940641	0.5591239351543112
-0.630349086046482	-0.9819721177761254	-0.011719973546810212	-0.08277793421295875	-1.0661024539035413	0.4656427505516791	-0.45699163566595635	-1.3704988335521813	-1.7923088688554405	0.46083283892933274	-0.8739069241287422	-0.4124822572758175	-0.6707343160921203	0.01659815465940496	-0.3815716748926914	-0.19875189352746256	-0.3547800799786943	0.023045350508086232	1.1942605727790547	0.6698153332288599	-0.5584266513859638	0.5532080336834237	-0.2904168097555234	-0.40494145496261247	0.308228750175951	-0.2534436723699565	-0.9217981907416021	-0.44587276965585865	1.1225374528136265	-0.761661418087473	0.15787279964860798	-1.2566679226868904	0.24458623915683697	0.39424576053529214	-0.5341104750653854	0.471701127353084	-0.28999425873984996	0.44100217656180307	-0.21445858779668844	0.3697697482403848	-1.0842561846545404	-0.2674728493705772	0.27310427207536686	-1.6408212565020606	0.7644434029162956	-1.1862562550080415	-0.03413252038153496	-0.900426003570801	0.1004049428328372	0.40992218098202854
-0.7585111988995452	-1.4249692313180602	-0.1905196505512327	-0.41107585390390133	-0.9049979413490165	0.7116642324633088	-0.30529122428019473	-1.1134137831218645	-1.5443836738304753	0.30057915698590004	-1.091831187476043	-0.5864567389530793	-0.8556745567640469	-0.7376392139922988	-0.2589983045119609	0.44200380569615255	-0.35566429687777756	-0.3022595530844497	1.637753109296036	0.7490385939531	-0.688160928454179	0.9802041443106978	0.0774444385268988	-0.4988940800203577	0.30405964690513654	-0.31753818013550944	-1.2428351619868097	-0.1601956618612986	1.3930381156511267	-0.5234784633032955	0.4965951941679011	-1.3982784455494837	0.32546535898817247	0.6939033755738041	-0.4563130915799775	0.7025031528284114	-0.015589999234307119	0.7171875737730675	0.22625079008047522	0.9399321331959507	-1.0988184143336452	-0.6856471217856027	0.4589515349512172	-0.9912923026223388	0.47089763365553067	-0.8348439512880375	-0.264098348713388	-0.666530409243763	0.698255101219725	0.058934535313703094
-0.7528917180299638	-1.6777658643016125	-0.5023050540302167	-0.8555839306389371	-0.6705740465316338	0.757762844105447	-0.32510999636906873	-0.7328817717749052	-0.5964436586257731	-0.15212958537801752	-1.0044458668776248	-0.5493616771492162	-1.118904583966747	-1.6422403085423554	-0.2662502224684315	1.116241350837987	-0.43688263564188834	-0.4636342327630505	1.9216407537879339	0.8992336689194074	-0.6063086069409764	1.410713651010923	0.5383652372582035	-0.7713506197638891	0.11800250688271316	-0.6168226221311445	-1.579764554777435	0.1103483512273779	1.7329162247227248	-0.4025080911755235	0.6959270744577396	-1.3303346127579272	0.6220070213302082	0.7448371146234425	-0.7224053511457658	0.7168634454569492	0.36220395495941926	0.9146573841789049	0.926707796306218	1.6495059393739877	-0.5980967935047536	-0.9237040651565935	0.8240738840872619	0.2057150242018387	-0.0454331697559527	-0.0713424888055582	-0.34582114243778783	-0.45727819066595565	1.3190992356668454	-0.2005737812868122
-0.6610211056070278	-1.4970469412964056	-0.8729331039533097	-1.040378426806789	-0.5875493691389677	0.6253694334654327	-0.3838750337790685	-0.35683570811537985	0.6789304381134348	-0.6066151587976509	-0.5999751567877494	-0.2690044913222993	-1.154302253342706	-2.3617056158057514	-0.30395948015906443	1.734019145215514	-0.30789339495552104	-0.42556353646757983	2.1648022574352512	1.2152583576642852	-0.29585653529611566	1.6780483863244409	0.8914990652742786	-0.8765901263818312	-0.08852861405245892	-1.0703282651936143	-1.6668240571920943	0.17764434453515981	2.134435151444327	-0.3152011056130492	0.804743497548828	-0.9298074332197827	1.1090080816297223	0.5635417063249076	-0.9721509051861831	0.6688626850128299	0.6183321261019646	0.8771631804519829	1.7781060485585514	2.367832346350155	0.26009653512013986	-0.6480227941302383	1.442394659810147	1.4729643256298157	-0.48187434738092366	0.6967077680859249	-0.047962911842766555	-0.5000688001414618	1.9396181272402757	-0.08088407910858825
-0.4353468721761347	-0.8546302978422456	-1.1024190196777728	-0.7158444450048358	-0.6476777683740114	0.4744874221513944	-0.28043248306859386	0.038211928808833666	1.7654027474950063	-0.7321223990549012	-0.026489930986562014	0.19702401452485602	-0.7097445306838109	-2.6008313410537007	-0.1375359960441428	2.283189004678855	0.2223172306028369	-0.20863775963390144	2.4782351856756066	1.6635341089978544	0.17161643914991595	1.7386399951140992	1.0562056040246424	-0.5392431170349323	-0.09166860458913488	-1.3655735284696875	-1.2788041841113433	0.09519948878442144	2.5139126724260574	-0.09390589461986427	0.9698885543171735	-0.23962004549205265	1.7089004579875053	0.324528426204891	-0.7871051677968688	0.7791731316167699	0.6457399567579108	0.6065450150152374	2.6063638061845693	2.9376626288226904	1.195002114167274	0.16227821726177935	2.2587083161010133	2.350149216798336	-0.5708662927391808	1.0555415581644267	0.6627685864811602	-0.7658297744856187	2.5315237493600167	0.4976225353112371
-0.02123990970328946	-0.023413115752255215	-0.9898934793041074	0.060134076867452965	-0.6166113684793997	0.5017309845518347	0.08560655604784925	0.5610535953385831	2.255138717405946	-0.3841758773663818	0.4976636673967326	0.715824948711182	0.1910628958667986	-2.2474803959162446	0.3744936626329899	2.726046655738646	1.0659906763287985	0.07927051849960541	2.8257483130035745	2.039701358641565	0.662700759856179	1.6619010015914286	1.1056839226195914	0.21692125012986238	0.22840032406570906	-1.1500121441229825	-0.44238098071772436	0.09581176026393469	2.7244199632400226	0.3581638677763445	1.2846493895209152	0.5098850073422984	2.2729871215363775	0.2280189458529951	-0.02973775627054049	1.145680818153668	0.5185416597320539	0.25023111832332795	3.185602647227258	3.196324831507945	1.9123366458082356	1.1427359642583368	3.0258697288429954	2.6048600738917833	-0.26297751898246297	0.8295035138521157	1.5449940600850256	-1.0069232937782246	2.9864957858980987	1.3095599318335933
0.5112092577146011	0.5514614447026392	-0.4944122753855278	0.943041187861329	-0.23265713816226072	0.8071848537723257	0.6139264911399775	1.2627638842268227	2.0408269412498936	0.2982145729555548	0.809417345402088	1.1153011289708719	1.2103587959587974	-1.4188604377928875	1.1128276587507218	2.92220587891574	1.8766092757473898	0.25708743882078583	2.9977536638024618	2.05459009522732	1.02911419664532	1.533276679419395	1.1769679521088035	1.053218322457664	0.7815586695007113	-0.29001858245142825	0.5165297729958302	0.38299634471454796	2.6185699192093126	0.9518077615161852	1.6735249191720476	1.0184507499130386	2.5912814968085507	0.35502629398237373	1.0095906968021862	1.6359131012473769	0.4245773387130062	-0.006023123449428577	3.2952373069659724	3.0195994810675453	2.2076779494000163	1.7393882257795938	3.3707883750895404	2.2922802204548436	0.23145761573780557	0.1833490279365779	2.1913424813693507	-0.9640148399519146	3.113815891058345	1.922581019106721
0.9249693111000428	0.5320125469741852	0.1922464175265002	1.519886916594805	0.5518857261738823	1.312361867781576	1.0573633724586498	2.03790673616095	1.343615877429616	0.983026854813753	0.8816645664754822	1.2404519850931193	1.8861609849564924	-0.3900969839280175	1.7355372713438226	2.6658374726386205	2.273080783819406	0.15004483860306972	2.7387602495110617	1.5117588010279817	1.1577929167635534	1.3648531221842497	1.3295136875572537	1.5410761924328105	1.3026917635661381	0.9851014237837539	1.148777622317846	0.9373236394636768	2.1315423951831196	1.4396324842356933	1.913880059713246	1.1087706180683388	2.4617022267865547	0.617757428472048	1.783559931566196	1.9542782647611336	0.5211731585347299	-0.06527398575687228	2.812964403623719	2.3798882381294537	2.0276354463707653	1.5641329553450556	2.9844909548556466	1.6576339900884092	0.5775205946049126	-0.48712047323848917	2.271910391066908	-0.5806235524579537	2.738795607675255	1.9531482262852424
0.9315280166528312	-0.06870628923775658	0.7333182339330565	1.5768693170131256	1.4750736094280674	1.7801710531305928	1.1950626416244534	2.6521128502900146	0.5651776494376607	1.3477580314653874	0.812875273967806	1.0155817372237186	1.9239615676518997	0.5465398525902463	1.9015618390955622	1.8279059664119048	2.113030357016418	-0.30113773502761965	1.9457084002394696	0.46170838333319386	1.0079104820743863	1.0908442057381547	1.4638298166879835	1.4715417648926452	1.5076044883152353	2.166135893118335	1.1697536836471416	1.4878972127772647	1.3306416983459628	1.5788312582263864	1.785748522293257	0.8587693405308512	1.7978499880509096	0.8327834286898538	1.866195018206183	1.8438596392169988	0.8156752706066647	0.014828080512377884	1.7944250792608687	1.3830866401130348	1.4711142245998685	0.6741873241764021	1.8281650325130627	0.9672637229010476	0.5372001382695522	-0.8059208514969108	1.7534481376697069	-0.0593577533528243	1.8391207386903758	1.3230647663773694
0.3993794952763153	-0.8578373688554549	0.8523500506906057	1.2271986551933414	2.09980195655609	1.9272999239311284	0.9932812140872747	2.8775325864087455	0.05281649501692341	1.2507578498570016	0.7403369089361527	0.48360895953839106	1.3839144206656	1.2056833729517016	1.5097198950243558	0.49994302063629187	1.6083324822849792	-0.9766477597251492	0.787778618884544	-0.7825695242352103	0.6232084802785781	0.6452932884879867	1.3695030899846423	1.0174226058869233	1.2651335832266557	2.732701135976671	0.6512656790749046	1.6775096862017589	0.3928812999330188	1.3085063237349264	1.2376533767715296	0.5634183801580589	0.7071848393494216	0.848243947253862	1.2659427608999045	1.275366985158334	1.1491523524851897	0.054011760827716866	0.4814086349994269	0.24827624600282766	0.7341648968839155	-0.4268939118416828	0.2118434255638684	0.3797913690463407	0.12358868260249882	-0.6458785206675351	0.9344775974805689	0.2842590252766656	0.6105592639211836	0.337791536792718
-0.5026623240769791	-1.2887579186129257	0.5181108649491688	0.8060947252558877	2.0914792815392036	1.5677137148542228	0.6258028781100318	2.634562383742136	-0.08426071649460924	0.7695752451391956	0.7379075122133489	-0.20375494583015485	0.6301497781311994	1.547997912712423	0.7691712779349474	-0.9791025936103607	1.1812165233077563	-1.61849939944169	-0.35424972235597957	-1.7979872386557247	0.11617463071789151	0.04713309653816697	0.8781825657181263	0.6142647426223307	0.6715042182501488	2.4389641020791895	-0.030785193668534307	1.3071212902437603	-0.479815260614097	0.8006783379172632	0.44108804851113487	0.5334822044569639	-0.5262573386494789	0.6227673853054441	0.4385003782860248	0.4797088493759412	1.2889679167773438	-0.1458090302572805	-0.7821258546869552	-0.7722137412610874	0.022315591731287186	-1.0883386062417861	-1.3275009833498832	-0.07817239872368624	-0.41833696057256625	-0.19017081871218078	0.25578403770814695	0.2586446754313761	-0.6043955641518933	-0.4870438510653385
-1.358003516886197	-1.0032524384529078	-0.027335799054163407	0.6088069860517117	1.441499170361825	0.7121401983452585	0.33253295340991956	2.035617727420585	-0.0026924097766468326	0.11199386026991777	0.7637253772456442	-0.8456972251180438	0.08119695681987993	1.6269784619133836	0.04862324137147565	-2.1537117023363774	1.1512873925829332	-1.9659803345378213	-1.1007156352287772	-2.2847199605101727	-0.3694851734079652	-0.5860837504260016	0.01761505154734796	0.6332175902086274	-0.016764871177962923	1.43652433944241	-0.4634488811428241	0.48539300659778606	-1.1523353707822361	0.3381212386668617	-0.30914896569098743	0.8650163669502288	-1.561763294730734	0.2066862954295764	-0.021022704308378153	-0.20442058942063585	1.0665082098551144	-0.6855543383435416	-1.6876341118567189	-1.4914895908076689	-0.5312705759410897	-0.9247808223855201	-2.289209206601912	-0.44609336322236726	-0.7862127061754943	0.2047401449014062	0.0062307956631618	-0.05880623774184812	-1.4900618282517175	-0.7538729696157317
-1.7435995471478907	-0.06268247914776144	-0.42889887204046717	0.665694405931298	0.4744185690891796	-0.4240608582841591	0.2242137968864592	1.3036609115745617	0.011451864864799223	-0.5097423748626629	0.6881966492906475	-1.270647672779366	-0.05726733281041765	1.4981873995599895	-0.37662484323494294	-2.6688371769642694	1.4804285168670668	-1.9027611005505198	-1.294054005037297	-2.2303528560781074	-0.7040355916255655	-1.1093572282818533	-0.9460667113701632	1.0827205933225674	-0.5386291062180122	0.16578321727514114	-0.4848299347090326	-0.42494258183929706	-1.5932418243269	0.10945004373516695	-0.774552774914856	1.350360222939627	-2.157902968811304	-0.33374225096101745	0.2081143748246218	-0.5570169502413732	0.4752048757409117	-1.502808638772632	-2.0775541080966833	-1.8471881237361547	-0.903357662746712	-0.0676201567738192	-2.4542046776508277	-0.742784288240393	-0.8219284721132402	0.24595448533312678	0.12869188423809147	-0.3820775685417958	-1.9168364392034714	-0.45072923966410794
-1.5054229830115424	1.0895625750893287	-0.46234556818934003	0.7254408704820318	-0.3666317148355408	-1.5037745349443488	0.19082812295218973	0.6325907168723196	-0.24921268366162252	-0.9500714362925597	0.3829321650913742	-1.3898840687389753	0.11010775017202622	1.166455525956856	-0.48476439950107625	-2.438851113331611	1.775203242293151	-1.514842015521776	-1.0732132868112392	-1.8939014843361734	-0.8090817461241399	-1.4438879757625214	-1.6210995945685167	1.5695822636383405	-0.7662838931591418	-0.9005059996529389	-0.27722277703618853	-1.0287080823028076	-1.8364878236868647	0.08208470331416534	-0.9006231445916142	1.6107321059800008	-2.267399300296551	-0.9610230231471263	0.9485243030133093	-0.6094103320262165	-0.32171719484479033	-2.3802823640432553	-1.9772951364790363	-1.8883372594899335	-1.1554778130889267	0.9191276445134718	-1.9608741693540936	-0.9276766867199265	-0.5971203134881206	-0.11542362601812334	0.27101981903229433	-0.43887419329882627	-1.9747018010622872	0.03238612593153978
-0.8713372256289498	1.9097492801894795	-0.19027662522589536	0.46530875788029724	-0.8004924759909767	-2.199650285341319	-0.00313889623948192	0.09504258387097293	-0.7677139177935215	-1.1258568334086136	-0.1831917918641544	-1.202800900699719	0.296518370226976	0.6116078731559605	-0.45866312028840495	-1.666429774353821	1.5653974181397932	-1.0165692992582074	-0.7513130456744673	-1.617697144869606	-0.676679865371255	-1.6103712417848304	-1.6990369059761758	1.5686965380456115	-0.7410876694688843	-1.4912398904949828	-0.19256891876807583	-1.1357457379585612	-1.9066002098445116	0.05613757489783139	-0.8061437324998192	1.3703972195158436	-2.013884618368325	-1.6294945320708183	1.6524002579947263	-0.5857858278273997	-1.0654309731266913	-3.018619193066444	-1.537611157172174	-1.7085399538955321	-1.3621819422713912	1.4075738229423769	-1.1738062475609767	-0.9317543471569836	-0.32876367414679897	-0.6679931426831539	0.056761768135028035	-0.18584502653872315	-1.861038836502724	0.16625379324545114
-0.30849080515490007	2.0879434883007746	0.08494601331542997	-0.224575875491209	-0.8537659261888144	-2.3164388014598116	-0.4997883564448075	-0.3417686443788415	-1.3102387090189396	-0.9885548239117895	-0.8972440179538778	-0.7669411555049924	0.27544378566761	-0.13222473200347756	-0.4816221731334878	-0.7108015530340273	0.670468071987923	-0.597779080872464	-0.5890676319266439	-1.5923555200092931	-0.36744534436640247	-1.6725787921841837	-1.1343093784494895	0.8215031318442616	-0.6009264069497549	-1.6124087790126098	-0.44250087351276024	-0.854393067538795	-1.7753181260528506	-0.14192753513600934	-0.6572493558491889	0.6793709815273496	-1.5770026532600738	-2.205870890491543	1.789436152149837	-0.7016871439440884	-1.5077882933085378	-3.143031392461176	-0.9373808876508194	-1.380906157855324	-1.5389953300471932	1.1136157165941447	-0.4461284732000475	-0.7250097603552406	-0.1973916293823276	-1.0825069219494827	-0.611518778239155	0.15035418437477255	-1.711993721785245	-0.3418501114011065
-0.21230882172094695	1.7101718278015856	0.04312030156091737	-1.0993716331197285	-0.7759572283604077	-1.8570987168480626	-1.1748559238571725	-0.7211027173696586	-1.5774643783565392	-0.5343253115825715	-1.533959925306053	-0.16831298134099715	0.04943755749549399	-0.9164592353766889	-0.555055415326578	0.10026713720202282	-0.6131551670882188	-0.30624760711567534	-0.6297262786001065	-1.7330030485027412	0.009454534351449224	-1.643513761831905	-0.18215352336756546	-0.42467301772128163	-0.46506893902726615	-1.4489464372443606	-0.8953591953121559	-0.48561346769302405	-1.3915549508675236	-0.4839032747143189	-0.5355022064578372	-0.08501556700399784	-1.0760917366942222	-2.446198820463682	1.2175321381933297	-0.9769610737025173	-1.4976275874276812	-2.6092833667530355	-0.3130111356312614	-0.9427715602967423	-1.620039992456139	0.27058629180311894	0.0603295248458423	-0.3633297781551768	-0.20907477671522165	-1.110518058625695	-1.4376814902579969	0.24324791830328527	-1.5083258207086765	-1.3149042927902368
-0.6390142375537251	1.1488627293570908	-0.412750880029083	-1.680290149260976	-0.8024569870343549	-1.0117903544455638	-1.6600281343344987	-1.0131528791207287	-1.3985005096946026	0.1440885440291969	-1.8542206741893705	0.48429487036861246	-0.1747472991037871	-1.5026755601365345	-0.4945137192457545	0.5982165736502741	-1.656378492952952	-0.05490535720102624	-0.7099720400289977	-1.7492937942421607	0.3294748294313296	-1.444857436329041	0.7320997942958041	-1.5251665439816189	-0.3609703536913267	-1.1933311283882004	-1.1484326447964794	-0.30165016629145597	-0.7630079322215527	-0.7334038798799408	-0.4044105949575147	-0.45604039948675174	-0.5371099756850796	-2.097264406157351	0.2742104891778765	-1.2097872941894467	-1.0220001417277687	-1.476538302589033	0.25182398620759416	-0.43208834420678416	-1.5045101338361908	-0.5432109710348155	0.38829569163018646	0.022988158718805954	-0.2035433976521037	-0.716379457130502	-1.9026476942274235	-0.07569287369015727	-1.1267576148278506	-2.185758064806997
-1.268558771478443	0.7737554047479425	-1.0692999912748506	-1.5684636169658277	-0.955122060794628	-0.07768220352885073	-1.5704391857616982	-1.1186162257933743	-0.8418371310468523	0.8267159184274359	-1.7234723275272954	1.0524897652907184	-0.17027947452515152	-1.6770028314432033	-0.11139554432414135	0.7836271388584518	-1.893527675224021	0.25381246749450637	-0.6255179317759307	-1.359620280875916	0.4929384885482536	-0.9692439713456342	1.237007940287975	-1.8410946006435962	-0.23506479355171403	-0.9308709449764394	-0.8351702311448268	-0.3674325523951372	-0.01726342155895039	-0.6273747515097776	-0.19044287439563728	-0.19934344385669758	0.04363039698924682	-1.0841695845956119	-0.4701004855156747	-1.1348911907516117	-0.20524897768369263	-0.017323159972469415	0.6949673879961202	0.06963920827016545	-1.1425597189117525	-0.7984384102923467	0.6525971066081845	0.29289304653113973	0.0035120090057608414	-0.07802091067509856	-1.6160297757410702	-0.6655364408766169	-0.4915624826913466	-2.3519275889834366
-1.6243577374737947	0.6966669065929475	-1.5343873524133962	-0.7367015336163883	-1.0345705406610435	0.6589604942324319	-0.7891510315621227	-0.957841167587387	-0.1750172606694651	1.2269716398738575	-1.1897794276515152	1.3846166067265386	0.12010835069300647	-1.3869055967115953	0.5700652150681167	0.7491128634399675	-1.2056823890808588	0.5907942839057412	-0.31445976075569576	-0.5030147587363833	0.4627599085767215	-0.20504677897585383	1.2021812607330566	-1.1700363880210123	-0.02379384307977153	-0.6451471072163584	0.05977450388931816	-0.52293499012346	0.6233780702872904	-0.1095886205715664	0.10310098406106126	0.5063795385385368	0.6061546004815852	0.3506830216401134	-0.6147029262214618	-0.6465280847321931	0.7221433482777877	1.3546913745739273	0.9519972007659586	0.44078082945561875	-0.598220907287275	-0.3584069367841105	0.8875365361016065	0.3683778162154963	0.4577683405103944	0.5215883333460284	-0.6099073189597167	-1.1498332238554556	0.300906637460494	-1.5775047159238953
-1.3955814197280019	0.7289072855830415	-1.4960089201073976	0.40973105552763	-0.804897770366838	1.0327730846380307	0.39664198748092294	-0.5685233985282121	0.29585795779786256	1.143587603809858	-0.4763639630471125	1.376275809971595	0.5370899169824608	-0.8026110190545718	1.249667726760761	0.5953184180037889	-0.025022049343061188	0.7726397514730625	0.08611570415165659	0.5933163718810269	0.2850918119916959	0.6804231024772986	0.7842457612192971	0.09282669277646276	0.27816450263204684	-0.30566474399942023	1.1246730665672662	-0.5245382634927032	0.955305526986694	0.5731788612072757	0.3574904209744472	1.1639614274239856	0.9970078030330408	1.690498995668931	-0.20018693644876367	0.08589225844669046	1.4800218539315757	2.2304780015349714	0.9736638399058161	0.5820587242961768	-0.036922433296248565	0.45559874490764357	1.0018732856948183	0.2718271782131556	1.0095813422950557	0.8352880311582519	0.6340378112549533	-1.170004421559719	0.99422399835389	-0.17456590833933297
-0.638195051420327	0.5687587880232007	-0.9264717142806499	1.2555980980847548	-0.21968868139698916	1.0553100754727875	1.4206204941108729	-0.1234794038923581	0.40058613185766156	0.611132142865868	0.11681912519420357	1.0490945572181372	0.8283996815077843	-0.24429216689467378	1.516373109975881	0.3994612583120322	0.9193390844216747	0.5843901023627972	0.350357772700666	1.5327524911940758	0.07787339884850351	1.3838739999900198	0.3143069383377907	1.181190429464933	0.6033996752663403	0.05625165071595849	1.761606434096126	-0.23297731386534756	0.9225282130292941	1.004730991821729	0.41726784261212596	1.2719985834413345	1.0446051224786117	2.3869797841174427	0.33589819324925624	0.7037798738549554	1.8192522128325868	2.375082259492544	0.7728056436299665	0.4942244905153101	0.36373500459705516	1.1060320165948208	0.8715904815643232	0.10630621444365858	1.4055942649209217	0.7505343790551247	1.4550273261661808	-0.6386440300779611	1.3238139923201955	1.1615042369583677
0.2779966573944915	0.06843625360749311	-0.09113970416984604	1.338242998284106	0.4946483775861883	0.8889788374793313	1.756854799839256	0.1572859264073599	0.18438623516867655	-0.0756756781662842	0.35974885848611193	0.5830166519464974	0.8357655234569115	-0.0031100953471153475	1.1351034213299385	0.23224149357554133	1.0487675472541753	-0.030040459043040976	0.3472905021800382	1.9721341475176666	-0.017630870995408124	1.626137572609062	0.10169895861015173	1.4262194765351284	0.8540952935568252	0.3507870354937202	1.5851830525971593	0.2874298611295301	0.6629332968173016	0.8782251055778199	0.22456260805118405	0.6487272381526811	0.6918677505606537	2.1698680632449263	0.4755650879685373	0.8908894964024104	1.6125853404044161	1.8401892115067844	0.4528135533516293	0.30221544681538737	0.5229032369126416	1.2053157789070157	0.48287630028229667	-0.005951420146275803	1.4569096061139173	0.31421516235799374	1.4094234722920433	0.18952304192442526	1.199127217439356	1.760125953355737
0.9261444963347657	-0.6227701297170241	0.6365462040904498	0.6122542419166279	0.9711474655168992	0.7461710086338087	1.228835477324929	0.13966349228508812	-0.1485553915083572	-0.5179190066283328	0.21217685242393594	0.24875049807290375	0.5940861541312893	-0.1615250176710954	0.24290438496825476	0.17162150908617876	0.2803108322555607	-0.8610064485552739	0.14662432260159775	1.803769692526971	0.0925093164749238	1.3243629143549303	0.26987863517459887	0.6589064389790577	0.9609348895886498	0.5014789879219943	0.6941717611269973	0.8187226494713904	0.42353441303737555	0.2159416697933425	-0.10730713114000717	-0.4524392271577209	0.08157639462969592	1.2188389132602095	-0.02149339232237083	0.5846593984862646	0.9195784259861776	0.949200385225944	0.17530038501462553	0.18916660111527692	0.506323621613828	0.7494670629740332	-0.006131146720350434	0.010353536199918247	1.156252116686857	-0.3052089339793006	0.5344333278633967	0.8810131891398524	0.7752702429089301	1.365608257610077
1.0930352616440364	-1.1452001552115458	1.014040714906413	-0.5499147606508596	0.9546347249146683	0.7609442158207446	0.10668549121444383	-0.14638081627304872	-0.378932370877114	-0.47027221839465666	-0.1532711790406748	0.253304665386497	0.27084627523908944	-0.5303847296071614	-0.7027167376436804	0.27161631754001037	-0.951089198054975	-1.5139365609003284	-0.041518420454426434	1.18873786340784	0.3954739733480826	0.6508087757400008	0.7100578301928069	-0.7115148966206901	0.9117715739897327	0.5138627393648475	-0.3854551104306672	1.13750763842748	0.39042731050754903	-0.6388314232148441	-0.35499718435761335	-1.509325842695081	-0.4862581698746557	0.06785335520704336	-0.9640886330144727	0.014759675144941396	-0.017706882338454206	0.1436208040749525	0.07061476427467685	0.2725084275278265	0.47418313020446823	0.07066410195508531	-0.3512278486286885	0.14727623043804058	0.6604941663003534	-0.8886559472235558	-0.6889535103351799	1.105815447353245	0.35123597063616235	0.26522909687407886
0.8768432288574147	-1.1797013540773944	1.0507012141536702	-1.6041975689490016	0.48357951367006835	0.9028607858406389	-1.065312586158539	-0.542827113157031	-0.404189190866159	-0.027438486243642205	-0.44734859751800177	0.5883269349018801	0.007571402412280752	-0.7535116393926653	-1.2023113299477752	0.49959985857589617	-1.9907594447952977	-1.6453078972274904	-0.04711971272354465	0.43830459460201493	0.7598598290981304	-0.0708279671486407	1.1619339862086489	-1.9765661883444912	0.7341958063718311	0.47466592859733414	-1.0518527533930884	1.1463831926086194	0.548807232692765	-1.2580422533996707	-0.3469010359128453	-2.059773011785431	-0.7152335058209536	-0.7107636264559912	-1.8693200556375467	-0.45804088471082943	-0.8658065832077347	-0.23895473573653844	0.14612897803300967	0.5073565027713847	0.5565632891380908	-0.4330965047817089	-0.39938438853832614	0.32057542677316186	0.16208291081425769	-1.2448890671797264	-1.639826593080784	0.8405556576716371	0.1619577437672602	-0.9108848896978886
0.5625176014848378	-0.6782219007821222	0.9342544407841749	-2.149312554828673	-0.1371541698773136	0.9877782321999836	-1.7886286842704513	-0.883526312565763	-0.27774808823954455	0.40854968944777126	-0.43395540217045825	0.9944546640533443	-0.19634409721515997	-0.5250094643447726	-1.0308183196130454	0.7042123036836797	-2.3681856185905086	-1.195296504902143	0.10434239302071793	-0.16396654001290734	0.9876059979968538	-0.5625066522790193	1.3596612870168572	-2.5616166320356704	0.45627278877179644	0.4785803879482276	-1.0240121344348858	0.8996235664372182	0.678121738953488	-1.4193858206312986	-0.10357578625735664	-1.9682399379006326	-0.4913045770923583	-0.8402798984630903	-2.2788287051458833	-0.5853753296230395	-1.3449907920095827	-0.13370032872302123	0.2618022535545673	0.6946628941719946	0.7436076977352782	-0.5803464341998379	-0.2186842997230821	0.4104754162696718	-0.24198525905278984	-1.2779629621654351	-1.9210811785891457	0.35551648005490744	0.21494313613475935	-1.5715834690173904
0.3892842716838573	0.09170782973944289	0.8354351138488394	-2.103252226398916	-0.5524888351926506	0.7888265994535151	-1.866435025791654	-1.1013102531995935	-0.144563575976191	0.38569473053756764	-0.07747345857166828	1.093341655607916	-0.45702148992530756	0.21096136747111652	-0.3714588853766065	0.6692284090198217	-2.0380576640933965	-0.4434596555720432	0.1925460484579172	-0.48361580723963404	0.910677543181428	-0.7438856805711079	1.156732201906072	-2.3246074069516793	0.08594759200986508	0.5445182044360943	-0.5014734624541541	0.5233801618199984	0.4983129931729169	-1.2338287005883317	0.1592040952445184	-1.4600675993563772	0.04235400345980239	-0.47212067064888613	-2.0268409172836614	-0.3836032056177199	-1.354119297508852	0.23683445010386978	0.2043357690099058	0.6026698122331716	0.8748768865089716	-0.497129109367595	-0.06823204090466725	0.3146896958044191	-0.5788082474478867	-1.023766413746551	-1.54967350543809	0.0053771995790018335	0.2940341429644365	-1.4784264330558825
0.3923937152613043	0.7169680350312949	0.753383582826251	-1.653069880877134	-0.5991860374784727	0.18860781479210753	-1.444404275776925	-1.2371980571380412	-0.1307770235711644	-0.2744079406479148	0.4246952424586339	0.6249666213922076	-0.8605901124120123	1.2024482379964185	0.3234025218513433	0.24469482899565342	-1.3230019057669977	0.16892814135239617	-0.02946547815562701	-0.5409454422176834	0.48412192525020853	-0.7349431584929086	0.5726756469955102	-1.5484575508010188	-0.3698557523650744	0.5943375109756891	0.02088993325424886	0.11025718416715016	-0.1245271110060392	-1.017243089092063	0.18064915857341715	-0.9221861128646514	0.5698368060634051	-0.03575126391408596	-1.2930096379822174	-0.09246357889437437	-1.0027048894983912	0.5147554483107533	-0.17599072294092183	0.12750404057058592	0.7458389416084533	-0.46706787195530275	-0.21381939136508907	-0.007066767848923976	-0.9096544841071244	-0.6342671492926528	-0.8714976934617941	-0.019247864698712026	0.13159824030223002	-0.8097331452546541
0.42781472973927587	0.8994112799880692	0.5274958073893191	-1.0561409373174913	-0.39353067302183586	-0.7196880662188135	-0.8435347400555921	-1.3488619887630344	-0.26654073488051766	-1.3097847173788806	0.7538277969251599	-0.35864633320606937	-1.3282476451376557	2.0132033135198073	0.6410533862620275	-0.5256831800569229	-0.6376015804458092	0.3364287971368575	-0.6212803963599729	-0.42872460046671296	-0.1761202402895663	-0.7176774542907507	-0.24036266889628818	-0.6783788769438501	-0.8631624561390804	0.5154787911694423	0.1376861853608365	-0.3223517533480429	-1.0533835869700614	-1.0113295640389073	-0.14517654496734117	-0.6279351935191178	0.7940476205675728	0.07940254759322364	-0.4387166610269249	0.019687891515450567	-0.5294777350725275	0.43400266173066654	-0.8505929881855483	-0.6162433120150329	0.2636026911035944	-0.6716307173267846	-0.7172147681696567	-0.510536903742868	-1.2069639368859986	-0.3029461368921176	-0.2892572926181036	0.19711127883703208	-0.37440051739050284	0.026224426974794286
0.3382904331117937	0.6259899727688558	0.00702468206370504	-0.462687709796569	-0.20508992624470254	-1.6519988711093232	-0.32968926650840263	-1.4027346545011974	-0.4856761742303896	-2.1394120471552016	0.6665388564270517	-1.4810500081242228	-1.6196328473060977	2.2559155467133887	0.4681792746294763	-1.3804862963656084	-0.21293022550953072	0.09725197709335759	-1.3608673425842215	-0.2222434255526676	-0.8343448754027178	-0.7706449005973448	-1.0714087050384582	-0.020418055643649083	-1.2810931593910055	0.2586058162917933	-0.17153633477082775	-0.783746383768895	-1.928295892654953	-1.1767150166213713	-0.6689415744954437	-0.5809755745819049	0.6110127657323617	-0.21667919241850445	0.22962872831901726	-0.14396323738069924	-0.15749081931941383	-0.01813382508264747	-1.5984684257589052	-1.3422642592181269	-0.4583684723785225	-1.0258067592455689	-1.3576279946774803	-1.072730634612553	-1.3155245730542795	-0.15870522513365892	-0.0060999719209852265	0.3902134004735031	-1.057372165519482	0.6695702494858842
0.11201794738882398	0.14111625811581896	-0.7587163438617824	0.11509720829607376	-0.22128909590641552	-2.2726429219453186	0.01503430059608645	-1.2538692927050348	-0.6855013613227283	-2.2115004703951717	0.15826015894218626	-2.2359624034404506	-1.491479969240611	1.7983754965848684	0.027878256057122016	-1.9601371239327663	-0.011602713996070404	-0.2028949360144676	-1.8537848078200914	0.05223252893295373	-1.23539808581206	-0.8066285027416619	-1.7196929614456165	0.3873508291513726	-1.4721328100168245	-0.1087580927640807	-0.5526135225407176	-1.22557285618808	-2.364254206400681	-1.2245058507397162	-1.0671066653668622	-0.5707063323237092	0.15718241678077774	-0.6880676116399891	0.6026688562386074	-0.44673897387795203	0.02344957851082636	-0.6038843590578186	-2.110658778819457	-1.75200081355434	-1.1409005515539026	-1.2327480089892127	-1.755360488196612	-1.5268321826686022	-1.0488052396743075	-0.18676320466492605	0.04717273400420973	0.33581405015191407	-1.5711151012629674	0.9861111514598497
-0.09770286675269722	-0.24228546416161587	-1.470076656042175	0.6966892226620347	-0.38858242132656967	-2.374464783578384	0.2542039788707963	-0.7494400478088385	-0.7913195671434762	-1.356818628792191	-0.5116645246170365	-2.2741406114475926	-0.8964488492377777	0.8261410812997703	-0.313169954678707	-2.0099905743951676	0.1396395239952516	-0.17140687724670411	-1.781305004124811	0.38486873522355775	-1.2123159387097255	-0.659238656614395	-2.037958744043292	0.6753150392902366	-1.3176262391202007	-0.4364424726910981	-0.5762382538831061	-1.5079805396433448	-2.174222720528986	-0.8634234399127526	-1.0542812035379188	-0.37268032286164665	-0.2916772299541581	-0.9778587025709798	0.7455596601794089	-0.6301158775194091	0.07619732122045161	-0.993016122263636	-2.155487397761199	-1.7047677526972036	-1.496636371126576	-1.0110537855833457	-1.6219512140563979	-1.719517889193974	-0.35742302841110535	-0.23311926485787945	0.08122878386290187	0.02726556951191302	-1.6110842379347996	1.053184053687363
-0.10173749654429833	-0.3497094805194264	-1.7259392507530813	1.2120648912211343	-0.4526972216081898	-1.9893573436204959	0.4619601063150638	0.113760406168476	-0.7785257616287633	0.08779622590998999	-0.9563667999710103	-1.5995479401230583	-0.06168976598004328	-0.2647076748453797	-0.3128554070484986	-1.5385523467670066	0.33891499395809543	0.33263388482392087	-1.1182178924347734	0.7336253179998151	-0.7486518133869107	-0.24514391308643116	-1.9562108155937221	0.9373392287120913	-0.8069980053084443	-0.5865127788662287	-0.09213511698184779	-1.4604146342782105	-1.4744446991997324	-0.06540952673326624	-0.5781990118457866	0.0689351638563021	-0.49389381219706874	-0.877301006150818	0.7717433316145286	-0.5067502321288064	0.1349799023932165	-0.9660731989213435	-1.7061937585862754	-1.2888668727833876	-1.4013375060935283	-0.31989654205652696	-0.9650886980990027	-1.5732400099675459	0.5642591654351035	-0.10302035626716	0.24004310481668145	-0.3152661414169404	-1.1143087927128865	1.0128644760219352
0.16151237065947854	-0.22939744937266549	-1.279948092127575	1.491122673484612	-0.16401129044111604	-1.3579522259336154	0.6242607783092115	1.1058792942326192	-0.6486837844399198	1.471431884373197	-0.8809389078618829	-0.5489735840393126	0.6302947235678219	-1.0712931943908222	-0.002714712750260115	-0.8208449050978226	0.5038638290114789	1.0825521203253734	-0.16785233016688567	1.0138165096781324	0.027499108781612828	0.33177358628018777	-1.4991537208733166	1.1088848234873352	-0.0666518755141988	-0.5138061385452498	0.6356041437012968	-0.9998985177844736	-0.6074715259743877	0.8678885418563039	0.14127209216973766	0.60875576536332	-0.3726643100877298	-0.4574306974557959	0.7360911128130911	-0.0902254334388561	0.2891178944281795	-0.5292651897150936	-0.9544288152233928	-0.751738531711013	-0.9618636854686257	0.5865054410301637	-0.10231163223603296	-1.1269024135466377	1.3349768918675775	0.3013678941485241	0.4823526802325006	-0.40191480886976966	-0.3016465929111357	0.9343457530341054
0.5698147143992135	-0.07384739646008058	-0.22494253831226418	1.3849075320380195	0.5130453333403887	-0.7763890549814687	0.6595581387056648	1.8419118791034899	-0.39602014985701856	2.211840113365041	-0.2520114867668802	0.42448910701878584	0.8847806606183848	-1.3635058791232204	0.37354854687526373	-0.23533933054805695	0.4544063157464375	1.6419733235720224	0.6121203508792202	1.1393720221773287	0.9016956197366068	0.8226148487679267	-0.7960725692375418	1.0286354758043392	0.6807468902562688	-0.2719069257464576	1.1176972729158514	-0.21601262765595564	0.06187999199522077	1.5019532567018823	0.7554925951085499	1.0241877285136702	-0.030770942142873826	0.020708594424758746	0.6268981874673996	0.4263224740471342	0.5165014062632559	0.1237374202647886	-0.20311431552612733	-0.34174138510311947	-0.4335475221773133	1.3128453533600986	0.531463410874562	-0.5301364734903918	1.5913801610597451	0.8955205650851755	0.633926390216233	-0.07591838245454348	0.46087991833545644	0.7915518186057564
0.9171773398728484	-0.055273987769606556	1.0305736357512	0.917594385966669	1.347970922156847	-0.4192913476418543	0.527445671424491	1.9921537472984387	-0.004901844288805608	2.118235487634898	0.6854931177252015	1.011655065303744	0.6860485636785575	-1.1484344873258427	0.5632576340272072	-0.034969246409312114	0.10497470631668493	1.6857887824917943	0.8763179190818456	1.080088696058847	1.644877967768049	0.9949509135687321	-0.06489389005016885	0.621081202204305	1.2063122142207192	0.05119053029058771	1.0117459719033712	0.649586904720232	0.3437028799633455	1.58397120888116	1.0083197739845455	1.1843400706700484	0.33926352349358274	0.326908053458937	0.4365289288407553	0.8133016951267913	0.7086383891366952	0.7576764401485307	0.2950628184562855	-0.1688869325411132	-0.04523027678543205	1.5697411872538185	0.6546638092630074	0.015503493721415629	1.2099909656488015	1.4449511379854865	0.5533226932250883	0.5824636568629961	0.880395650968544	0.5493841602163193
1.0859262469184494	-0.2005392521095129	1.9866883245467535	0.33009670042730604	1.9869197565882928	-0.2552122415066363	0.31323111532502523	1.4901938578969915	0.5144470459469094	1.4492975156359977	1.5507178693627681	1.1762977919531683	0.2906619362330805	-0.608339737358955	0.485216424141154	-0.1995806934320798	-0.40408588268456347	1.2484170282679699	0.5759686377509428	0.8837226842472341	2.066042316618408	0.7919339584392782	0.4457456946120602	0.03269661124358888	1.36386762287183	0.4041428126305171	0.39541433169157103	1.323532077348824	0.2931886631239814	1.2289319425840002	0.8783870956210853	1.1289002877809804	0.5736918200656574	0.42835526311304734	0.22303946841024203	0.9534444440448342	0.7579754817946888	1.2330718808747332	0.45772363876965777	-0.17053641720309215	0.14436292249897328	1.336803992474345	0.30711668408335946	0.3465107019773285	0.3909789852201014	1.7033861123194742	0.26960956272383646	1.3142726939689928	0.8870305017546511	0.25908860697135927
1.1418339522574887	-0.38535420975307444	2.330038976785401	-0.04429778477649858	2.178174989147546	-0.10904553655013144	0.19639679370847601	0.5903999639328812	1.0856419310616223	0.6856537284331191	2.035059452333144	1.0813739283850992	0.021348827673020772	0.025402377320923288	0.257492649642506	-0.46446125689019463	-0.7583718430174408	0.7112911760413679	-0.04902177787788442	0.6417029293382234	2.038623797718505	0.3676543411572063	0.5471337938481892	-0.41030668342741466	1.1308823893313789	0.7831822876632777	-0.2691458127506182	1.6393577051619075	0.12565909158076918	0.8234306605688593	0.549007467784071	1.0043787160756814	0.6068239454981796	0.47161036458242495	0.0927684830324089	0.8869892975133901	0.633670934230963	1.5380461249984079	0.3859689150977467	-0.190016798564465	0.25832479813053333	0.835446243551289	-0.1923974080149324	0.41408189985554517	-0.4617670534555294	1.567941235114831	-0.01981997872166152	1.8462388534639158	0.6267220883930176	0.0629116482195504
1.2631829741313028	-0.4328599026853848	2.0832168241011	0.0033244292954881867	1.9102595972761394	0.1751345738665194	0.31357496273484237	-0.27647801492508767	1.5671467087204292	0.18866237270667605	2.0464757450431836	0.8924422437254681	0.012212073670226475	0.5774202267406223	0.07063270138146792	-0.5030217132111019	-0.6796759360796063	0.5307992316310947	-0.6448717184336188	0.42557034416726924	1.5151955204022471	-0.027824613334346437	0.19400996801844916	-0.4097619743554575	0.587963293974282	1.1728896153115964	-0.46004412688107704	1.598641279870705	0.05098533124746227	0.7122888955889374	0.24200210003532227	0.9221517954599119	0.4647793553126811	0.6066958064546343	0.11427607871408293	0.7328847867446374	0.3875110459754515	1.7089081704387443	0.2733646536143193	-0.09990368162144882	0.4767751838477973	0.3488121779046451	-0.46206095382240087	0.3035517076234508	-0.9880126156598807	1.1446044412051675	-0.08915452548324207	2.0371491475223023	0.32432160827880857	0.09423543383858582
1.5532356546780222	-0.233338856718244	1.5363708117196349	0.4065642700803221	1.368377823847938	0.5885673823367283	0.6253706127118394	-0.7605810592055309	1.8112840765374434	-0.015213367867155325	1.7096638670732074	0.6249140051103604	0.09916735144976581	0.9621419802001341	0.021788381614942287	-0.14155796391999909	-0.13968495555016788	0.9007253168858799	-0.9539843753819819	0.2462748287406326	0.5457146009674113	-0.2252542964737614	-0.48764093358921895	0.08220907130903415	-0.13754503623211062	1.4761215813010575	0.02507446165205731	1.3186432477583774	0.1450313555565422	0.9097169393172831	0.049359529882695555	0.8611984903516285	0.21562997275504142	0.8115109715607708	0.24314938907050213	0.563681595825827	0.09313751207844885	1.724876854246184	0.2750730223252573	0.11924161075461312	0.8705972517938508	0.032538602441692134	-0.2960861278121914	0.18103569061916389	-1.0791087805326935	0.676076638121837	0.14757481321666732	1.910783708125485	0.1293067292180398	0.3559191707549864
1.891159083816213	0.19520541354813006	1.0235585987468978	0.8581248543267131	0.7611341798889044	0.9377486080052024	0.9067495607447879	-0.7918143653680277	1.7490572762937517	-0.185626065801094	1.2409878007670123	0.15867026055283232	-0.05307981007842557	1.1549009124341296	0.04385418383739294	0.532099326106316	0.5890364716631173	1.5960152610274718	-0.9234326773536734	0.06887522393511541	-0.7047546412551681	-0.2406020643473491	-1.251529541427931	0.7992700615591815	-0.9207246902781767	1.5133115093121412	0.9111013772424409	0.9174327066140171	0.3352645809714927	1.0695597884823103	-0.10977652323709379	0.6956969877025032	-0.07223060003667282	0.8751062079124063	0.3339987028474554	0.34284533009714147	-0.2214456532489975	1.4813798802622615	0.419149172628935	0.3899201468811893	1.3191070335484114	-0.14746180135931605	0.22824321842596346	0.19384533640351376	-0.9074189582792495	0.3802847712364659	0.5684641938932397	1.5751265425328558	0.05193673791693778	0.68516235031583
1.9599327348698548	0.7270550838481947	0.7072368068524885	1.0150136576547624	0.16844559396339387	0.9713687235914248	0.8895825315727243	-0.5870726889620387	1.4398039225778407	-0.6089048082744845	0.7965191301476098	-0.5954398793374636	-0.6717501814797422	1.148301637415056	-0.022505433209392186	1.228548533001882	1.0939612071105558	2.115951230947125	-0.6644345165030385	-0.13248852666197267	-1.963048787495648	-0.23134494193352487	-1.837448120458281	1.3150743766786612	-1.6524068504270037	1.1206635523278516	1.6235102708991667	0.4332161324800208	0.4896535077339266	0.7560576157195555	-0.38164624775609635	0.32217134388665103	-0.3380472202281613	0.5670090527657831	0.24301649846730736	-0.023644088351180793	-0.5830191600670293	0.8779731238196693	0.6084047158157255	0.6131237281570908	1.5756640419945476	-0.3222663125442141	0.8304159406456194	0.3814159039401232	-0.7651837886085877	0.3120533041785126	0.9253226592923445	1.111860572590288	0.01578331492070611	0.846554604112099
1.457205460703828	1.1919279499354078	0.5151263725240132	0.7316765857411709	-0.4647214433656105	0.5706869679664377	0.46315213173167463	-0.46596591797295683	1.0421721934816441	-1.3283344195436282	0.39824782952850646	-1.520188307413641	-1.6477494848689218	0.9377370171712296	-0.282295914082055	1.6357667346706675	1.088135287494312	2.0277337455286712	-0.3252438739369587	-0.32988725365804894	-2.9035792205244695	-0.34495981897917904	-2.0748412510926304	1.313892390028242	-2.2220796216104994	0.29081385511526786	1.6745381737131957	-0.15750763876789406	0.5285062970282245	-0.17917542103911216	-0.8128972042670374	-0.22134278864717663	-0.5192742750602578	-0.13813994068089036	-0.055771519664905726	-0.5663560828977411	-1.010804497137909	-0.04513274087269687	0.7012253267143466	0.7400095550480237	1.4367063801241464	-0.5650816536954452	1.219658916110727	0.6506623593998998	-0.8348166203860274	0.34418807780067867	1.0110781233764008	0.5308027546629243	-0.038197856278314964	0.6907436359172797
0.346094368588047	1.430716150055909	0.25473717534674656	0.154406449549461	-1.192259243351355	-0.1303711609450342	-0.21775766033315822	-0.6087792738449296	0.717344494709118	-2.064170990232853	-0.022654467826609927	-2.266799816857259	-2.5346424584685043	0.543235512219923	-0.6873159143608788	1.5960036781514462	0.5948469844752443	1.265646989476193	0.011684356597176444	-0.4502824469091442	-3.2503701430017973	-0.5825906008369797	-1.9280011686074894	0.7887499745228694	-2.503135527623839	-0.752170216864107	0.9842862551558179	-0.8433125149926523	0.47479461431545517	-1.404793706559226	-1.2647739451727802	-0.745929685019645	-0.5579864806645773	-0.9682499593479662	-0.4359346850010018	-1.1664694598293757	-1.4365265101279279	-1.041452428505987	0.6124597107378247	0.7858236109298482	0.8933339171179765	-0.807468157009235	1.261593458313743	0.832685220518445	-1.0567699303228095	0.2781005455408706	0.7889412077027927	-0.18088161700246733	-0.09096868412522487	0.25953804581195516
-1.0450224102985888	1.3254909543271263	-0.19698627269637867	-0.38928860138943283	-1.916466600686844	-0.7871746949522901	-0.8085490196147744	-0.9281378145096258	0.5274232202893844	-2.3817994614513665	-0.5144791613172067	-2.428594470483838	-2.794297832293297	0.038421108094659866	-1.0614174165484649	1.1731752132788267	-0.07638343183096301	0.1738610973422563	0.33843930474262446	-0.4353748731774893	-2.887201899558497	-0.78647607399334	-1.4674021431669448	0.030604693563859177	-2.372913562749462	-1.6214441934625863	-0.08217328943830161	-1.4931719905676004	0.4154534299652224	-2.269487996360461	-1.4807637928318047	-1.0267041341183383	-0.43450934958390586	-1.488026719649202	-0.7000841028348558	-1.5848752550918856	-1.6863462116472776	-1.7412753460804467	0.36891879280452455	0.7863496363734601	0.1559803560341154	-0.8933692527682261	1.0160368499045958	0.7880499229197034	-1.185080223398274	0.0009718446916927287	0.3945013069784977	-0.9686454148246073	-0.0748519168387011	-0.24400410401472394
-2.1680462774408866	0.8224463337777734	-0.7759694458113001	-0.623028146284194	-2.3695184922479284	-1.032599158970254	-0.992214651430126	-1.1413008446325559	0.401075909349261	-1.9882084659601313	-1.0201202737345259	-1.8065727262542437	-2.133862711325274	-0.4502606377331882	-1.2240492516894372	0.5850244276042598	-0.5410667433408481	-0.732377001627761	0.6547661326109631	-0.3040919343823031	-1.9189451590565278	-0.7609657977681777	-0.8007833014392204	-0.576602185544573	-1.7714383675042538	-1.9603633191396215	-0.972811415399268	-1.8717518303028498	0.41628908966583206	-2.2236053459803693	-1.2627698203684359	-0.9576264837509338	-0.2020131828641546	-1.3798712583830717	-0.719456515306048	-1.5979295724903884	-1.562657919315483	-1.8510273727442081	0.08857752052275494	0.7451836957296932	-0.4669243749711803	-0.7214646327663461	0.6462442170466182	0.4967692417607764	-0.9823496906637093	-0.42516586561107983	0.02101869550680086	-1.6687760479527234	0.04192377442469334	-0.5989367147832612
-2.565809739622385	-0.03183489925173127	-1.2673335971810755	-0.5055195891413821	-2.2678414958648268	-0.6953358401474199	-0.6887674441815317	-0.9854552619007432	0.19475890977409238	-0.9482835842519711	-1.3865494640935194	-0.5780813727339184	-0.710545834942743	-0.7863616844896575	-1.1116120969929064	0.06260635602636477	-0.5867545552894459	-1.1102968909918638	0.9051901513840449	-0.16114215149474323	-0.6434653138094695	-0.43193051440969904	-0.01981858313282146	-0.8038257252648092	-0.766326108551534	-1.6453928365115824	-1.3074674032984623	-1.766152709310719	0.4636032373049401	-1.2106720529201278	-0.6260706547030016	-0.6289699196136064	0.019250726473449515	-0.6711680241382674	-0.5252227997113126	-1.1474205379616451	-0.9834116703663607	-1.3404185964349447	-0.09676367816712568	0.6237867785470199	-0.7523785357136742	-0.35383928498239164	0.2884112510166841	0.07734527609581127	-0.4072291849555825	-0.804595357610046	-0.21702496462031648	-2.0644164663451265	0.19784641246334264	-0.7146981904105327
-2.1436396093158665	-1.0554230288276536	-1.4583293088009757	-0.23617353032756033	-1.534223469960323	0.09179323529234931	-0.10790785306935677	-0.4184854351621848	-0.18962354954901503	0.3283338808559159	-1.4611727205983285	0.7637023221467083	0.9331334673553974	-0.8855055286480965	-0.8057276470230158	-0.2650951194557354	-0.28666499579956073	-0.9918061686905264	0.9875993525051262	-0.134501388106673	0.5613034348826956	0.08028356765190621	0.8025400562708472	-0.6946855369766232	0.4256071870127466	-0.8647619452730642	-1.0870790807714061	-1.1424774510841562	0.4777043373706548	0.25547341561420617	0.18358301030410845	-0.2679136109658324	0.10320233883679554	0.26316302610128744	-0.28056161778765587	-0.39677862962290816	-0.07982211948212976	-0.4825712200989558	-0.12173035595753752	0.3852180219466085	-0.6831654114009406	0.0037977199704823596	-0.017491332584105474	-0.27742624829991447	0.34136490768117217	-0.9452080803620923	-0.3395513413772587	-2.0085336796338966	0.26580386165199316	-0.6734281333935863
-1.2179298075619154	-1.9449683759415546	-1.2875830997910456	-0.0872954683846252	-0.41330944547121584	0.9639523100459321	0.3930665690416935	0.33725128283687894	-0.7125160184670958	1.3191405201734567	-1.2016519820655178	1.6745859817501043	2.162443889001827	-0.756315188222162	-0.45737355866237495	-0.3978851803059673	0.08648870179518049	-0.7097537731064489	0.831061684396426	-0.2821432819609118	1.3834300387961151	0.5318421870132154	1.5759864082211226	-0.48398615416916585	1.491766730913773	-0.014308835452229163	-0.627322879987714	-0.21416948292251475	0.3834157702624415	1.3956140049859178	0.8276005618774905	-0.08531662148485074	0.0013872540462808243	0.9338920756949349	-0.15480036170393283	0.35016037985826065	0.8313527252099339	0.29341900083041256	-0.019622666600585075	0.052623250785644976	-0.42854283411691374	0.1416601726169597	-0.2983298782818507	-0.4088653628825953	0.9503088589198465	-0.7897663501702791	-0.4437152590578648	-1.5261011397455104	0.1499013341624517	-0.6393135406776621
-0.3100126321765508	-2.374288295695087	-0.8819901448074166	-0.19478691350513092	0.6266649179839304	1.531004322258606	0.5450754994601784	0.9349977231440801	-1.1976957008907643	1.682864947817339	-0.7171169881491933	1.859648398945724	2.5846265399635984	-0.4925625347174243	-0.17733417673054505	-0.4092343502879092	0.2695444727190376	-0.6192183165237956	0.4749399902174457	-0.5380806468821749	1.6856153191109333	0.7173426053751591	2.165825893247415	-0.39530361138835424	2.13995960525722	0.52731900720235	-0.29420083685576104	0.6433247801365666	0.17859289954769433	1.6499417777233227	1.0727844300665064	-0.14024107787832718	-0.21334863776565935	1.045879186134122	-0.1970806938115936	0.8158429692596814	1.4021833660048855	0.648465208676397	0.10957972007117385	-0.2729911669341799	-0.20914285537148458	-0.00040057736654213	-0.5658676330611166	-0.2793353837758955	1.1923882257493965	-0.44829562283239044	-0.5919023617364635	-0.8184439367154704	-0.12611693512387018	-0.7116046852564156
0.17215441302064133	-2.1527835679169716	-0.46292104609065415	-0.46408796894612697	1.1567911304845973	1.5885231002289875	0.33124735587844323	1.1243934304206329	-1.431279172697958	1.426352360879219	-0.21073183379125998	1.4143399660816447	2.2207673229331535	-0.22140415574019892	0.018489790764907692	-0.368543398958223	0.18485503581231905	-0.8301359291907786	0.07484553542127582	-0.7440466647294027	1.527434457242209	0.6019807315645526	2.4179235468831495	-0.4763927435111795	2.2223567040346497	0.6014402369914201	-0.24961286461209764	1.0903657571981178	-0.05416282777076657	1.013452228476971	0.9154320805749723	-0.31751844605541363	-0.38478048087325356	0.66686119633244	-0.3067831078854555	0.8921397449511513	1.4437584480402696	0.5182057417613737	0.16943480519135895	-0.4602785685241905	-0.14816726047393505	-0.2846856882282664	-0.76500065822141	0.013344762289396949	1.0568329005815547	-0.11524342101642183	-0.7417680999735577	-0.1616160583875182	-0.41489627135385815	-0.8399428149439772
0.15110591305541948	-1.3541741212306189	-0.1996906524606174	-0.655511183018582	1.0392630663974192	1.20568141572051	-0.03016990728517185	0.8986793576615836	-1.2954515753381683	0.8504163645978109	0.1349964935119485	0.7223491462784783	1.429090213876268	-0.040406483340641335	0.1752004944329978	-0.300812227162948	-0.0352935913622046	-1.1474180796391493	-0.18152352183989812	-0.7513503616438991	1.100688199228386	0.329066512683609	2.235133604378339	-0.5894441281737028	1.7998472096586489	0.3246542354630962	-0.3841999632087547	1.0090651737821996	-0.20139912481289118	-5.878294348235322e-05	0.5533824010903893	-0.42766656376409723	-0.3759694672858956	0.14524059870105355	-0.32169725121000203	0.6718346722787512	1.0287139044505202	0.11760900255035885	0.1271037875324192	-0.43135519408526535	-0.21189791568816657	-0.4731061206244977	-0.8008525632617283	0.29916834309172	0.7255756158199266	0.06121905065830696	-0.7756854328370062	0.23531008271824996	-0.5378024638850036	-0.8687476905330489
[truncated: 72 more columns]
