# Supplementary material for: Diagnosis of autism spectrum disorder based on functional brain networks and machine learning
Source: Sci Rep. 2023 May 18;13:8072. doi: 10.1038/s41598-023-34650-6 (PMC10195805; doi:10.1038/s41598-023-34650-6)
Supplement: Supplementary file 1 — Supplementary Information. [file 41598_2023_34650_MOESM1_ESM.zip › matrices-bold-time-series/ASD/ASD16.csv]

-0.2932560263861792	-0.03154559762337954	-0.3213181380905173	-0.03539185479097708	-0.7194219141414507	0.19564313030705435	-0.12695146384686934	-0.5510861824786601	0.19652124367840162	-0.20105202359841073	-0.3371069238086203	0.5058955630215782	0.3762433977108721	0.0	1.4083079519303188	-0.7977428025130584	-0.4944592762792599	0.0	1.3688047624021469	-0.26661916858984014	-1.036166191525707	0.24036349063407275	0.4918117579684933	-0.3418009481431062	0.3587407100077803	0.9171395266397329	-0.2969719612038702	0.8472953806564886	0.28128982946827485	0.47252094816959433	0.3198732087455263	0.20748486365771113	1.0607617230106028	0.027823525039464295	-0.4692097905381519	-0.497633563316888	-0.9199553753415707	0.6747273115060478	-1.3458146852812907	0.08655647053232254	-0.40285122060759393	-0.16860012697528826	-0.854224244615048	0.73352149825417	-0.13238141478622753	0.0	1.0535866428595275	-1.1230599837708868	-0.5682922070074665	0.40161139412607766
-0.3438443062401245	-0.16122007129722585	-0.8355378719142044	0.17945891204793613	-1.21231839941645	0.1925280556712159	0.0837250141061458	-1.353574239405593	0.6217094618200419	-0.5690326819637563	-0.47700710921660994	0.8705598675298616	0.09479867706753266	0.0	1.3541688612330876	-1.559723398221242	-0.7462019369599578	0.0	0.3576539529302341	-0.18503141842980073	-1.229402992362878	0.6825424105386855	0.14772572519135893	-0.6094960888921525	0.22238265491974843	0.7636098174431543	-0.37204978990338244	0.99686568012482	0.35881149887451064	0.25184091338433234	0.010462146600534057	-0.26872383012925344	1.5854893621407586	0.3119495301614746	-1.1351441562583158	-1.1623281534582326	-1.4444159355852872	0.955990082264184	-1.467113407418708	-0.25406469736470644	-0.549982892208713	-0.9541623673978907	-1.152447246981633	0.4615646496752575	-0.3200311833556595	0.0	1.4919008299534617	-1.1222111180293555	-1.2325351232727457	0.5514128316020036
-0.5532212500068101	-0.3667884754553694	-1.1836351487709549	0.24609195583898302	-1.3071673124253502	0.1744673573666037	0.3915226339211562	-2.14469680418864	0.9294013044149361	-0.8578868661023279	-0.5041130257203978	1.000021664683706	-0.6310185541275173	0.0	0.960703245286332	-2.144607145858349	-0.7370117878304875	0.0	-1.0370100684519274	0.21989720318762912	-1.3010305003330471	0.961246116544018	-0.3541275960125178	-0.8455873927371818	-0.08219356682932531	0.24944629043082986	-0.18380342063452348	0.8959027755638229	0.350956819079873	-0.24097047015958872	-0.48754890056394756	-0.8712476589027813	1.710022920549681	0.47615566295306927	-1.7213171981896032	-1.7479576195803102	-1.8912660815327984	0.8972452861894892	-1.352428504841214	-0.7544258388637742	-0.6727037242463935	-1.5641456552273665	-1.1233121413093885	-0.20636968394966573	-0.7707065022383898	0.0	1.641861806112518	-0.899629396753982	-1.8881720070948667	0.6153450265429725
-0.783755595951541	-0.5092117428520962	-1.1673068851756274	0.06410476662875049	-0.7759703648651103	0.2530783252879629	0.7635836847858082	-2.4858961326457423	1.024189576651037	-0.864516040726365	-0.4951199008772129	0.9034309417439927	-1.3974018100342642	0.0	0.5347694530664429	-2.3768471547038157	-0.389767322474667	0.0	-2.1265591771493417	0.8683295457174274	-1.0969742531117495	0.8969602318033474	-0.5709716468966133	-0.8701282191107896	-0.3308934210437413	-0.2629318246827262	0.31929963646432724	0.7362251744416737	0.23201040180099677	-0.7595590241888545	-0.8199497408445757	-1.1884541593569027	1.3363928015648154	0.42935136162855075	-1.9450388337537046	-1.8857973515148747	-2.0391410729667947	0.5228109532432265	-1.1015697963680535	-1.258146614304477	-0.7694962152094141	-1.601991207275687	-0.8437949000283758	-0.9775817154811511	-1.2947369370099964	0.0	1.479250434908435	-0.6503632960222352	-2.191431053835185	0.5911102049542447
-0.815088348480516	-0.42140560744921807	-0.774615462318722	-0.3005823430927157	0.258911209522965	0.49051681951051523	1.145727228041798	-2.051190567419793	0.941017226589131	-0.5174883270535541	-0.5022962800637745	0.7477408655825538	-1.6645089977963439	0.0	0.35532725831180273	-2.1791559918025825	0.16400706513227084	0.0	-2.377515753201878	1.4643833730332605	-0.49423929854405874	0.4896845133064913	-0.19253957238985298	-0.5779103994213076	-0.3251181809005891	-0.4018072228429841	0.9891395387454643	0.7071241410640385	0.026931847248605544	-0.9957186755665857	-0.670064134056926	-0.930688527067567	0.6094492004664921	0.22048379062640677	-1.6535641078710661	-1.3776418022482486	-1.7164735801854736	0.04442710464672183	-0.7977717653019727	-1.5370510164972178	-0.8067906263798313	-1.0044776679233434	-0.49606896643719767	-1.4523100369849764	-1.5364875382214043	0.0	1.1006747445601524	-0.5075343084078737	-1.8855045141515825	0.5289515276651027
-0.5136693660141272	-0.04499015075203446	-0.2089787894647637	-0.6464698285469851	1.3276104365449723	0.8142015915301359	1.4344560951981908	-0.8519536941265091	0.781320453076169	0.046697998666177354	-0.4715102831209012	0.7096613405329478	-1.1339022074131297	0.0	0.45941796516590455	-1.5940205933034686	0.634550664808108	0.0	-1.7428617948236598	1.636765162633336	0.4459327316528486	-0.07604523981513822	0.6907156678230023	-0.0449938567285532	-0.062164299503526074	-0.07434923723853643	1.502438363588508	0.7988421174631141	-0.20878361228268924	-0.7886603736291248	-0.015066793971596671	-0.15518872173971765	-0.1858114887517396	-0.018076928869346122	-0.9243808039755299	-0.36459993631396315	-0.9101954327090245	-0.284913699460439	-0.47799236022476377	-1.4242149266597515	-0.7294058484330612	-0.09563450031037228	-0.244569680621652	-1.3775440359384694	-1.2054714970480995	0.0	0.629039587499843	-0.4563870911290081	-0.9669894799923453	0.4849705883934432
0.039090189553449325	0.47585016427050825	0.2185339876480391	-0.7593325582209305	1.8547772674409888	1.0298071662664436	1.4781578826841282	0.6997643701635589	0.6002920837881243	0.5453336205600523	-0.27533021657981505	0.8105407923633641	0.002657864598847724	0.0	0.6086498605794857	-0.777317986874767	0.7483890777063679	0.0	-0.6839265231588105	1.1719544787874616	1.409939362107526	-0.5347526817570509	1.5822334302671277	0.4832154237269196	0.23124916691245725	0.44162971318830807	1.520390317458965	0.772669879921514	-0.4356217652816365	-0.25101793517286153	0.801804482464259	0.7289443925553624	-0.7938717069388729	-0.1787751125396682	-0.04215417786750446	0.7163184917026053	0.1841520725933163	-0.3415072156704421	-0.16295793145303414	-0.9467664784479067	-0.508484289470931	0.6240755016598086	-0.15346438591268102	-0.8300079188081462	-0.30419139199137574	0.0	0.13503899985945492	-0.38136059578809883	0.2685943440443803	0.4591114505875144
0.5686353567614871	0.8332696669353665	0.2786242841489994	-0.5441265653528429	1.5078511741637646	0.943491836803087	1.1392056595283298	1.9603580056273684	0.3443510962810652	0.726107635375511	0.15006343457593954	0.870858676484169	1.1412900129302646	0.0	0.47030055812586885	0.03972939133233376	0.43998495361294254	0.0	0.1350055325912545	0.1927287997153525	1.948262194186365	-0.6839385046035436	1.8705779009227985	0.7390566928090053	0.24776998365131958	0.6898894708012111	0.9064267152749076	0.3480510629271195	-0.6623862848322898	0.2915096270440722	1.2654847581786766	1.201392301775995	-1.1057137524096234	-0.24482406963821512	0.6482978107340208	1.3849453185261758	1.218628208679646	-0.19952196414886164	0.10145711961104419	-0.3557960285300752	-0.18977552923294158	0.8102962510541691	-0.18992860630526215	-0.18996692158016376	0.8212445717243985	0.0	-0.36383899678383785	-0.19420230319747653	1.348102497711485	0.3711862242994088
0.7803192314191604	0.7314380264800716	-0.021871746039345333	-0.07908897061040428	0.42677698171380996	0.5153355241851363	0.39803196921656664	2.3857229539459994	-0.09961220020038188	0.5451520728176815	0.680398307016989	0.6357089743047503	1.641792172661552	0.0	-0.11403218319067185	0.621584735694518	-0.07485830056653794	0.0	0.27567029622558964	-0.8527276702085507	1.7418774971140158	-0.4793882246776619	1.2353766273704705	0.6231473500936602	-0.16414270363767922	0.38366880749557514	-0.13857960232560645	-0.5259809961802467	-0.9296032986048641	0.5193088527024395	1.0364629653352815	0.9688177990036139	-1.157579540869443	-0.26283635415414197	0.932703553798577	1.4169721414057885	1.8428244248971604	-0.04857933635255951	0.24497544538830573	-0.005612079916404476	0.10449005353522627	0.49566754462785195	-0.2884610854914478	0.09684732779028717	1.6660075026275492	0.0	-0.8398311412371031	0.07365356263242546	1.8543051605154313	0.10803938727542398
0.567823430973162	0.09777743632674567	-0.4270640256923436	0.43773596119129704	-0.830445221943671	-0.07201496677029441	-0.5707817691659468	1.838298495410665	-0.7732795347605287	0.2154336805960428	1.0201660159884538	-0.009914433324806463	1.251678548141892	0.0	-0.9710805032799643	0.8159578770694639	-0.41180867931534	0.0	-0.20774874431704654	-1.4146134353915436	0.8485675838327092	-0.03242275247191704	-0.10933658918963428	0.2954069089837913	-0.8494491371500328	-0.3488093387460054	-1.1360054730078533	-1.5384074768191152	-1.2485760012425409	0.3473263539713565	0.20989610373987586	0.17345718565136545	-1.041812740536107	-0.2575562308761425	0.8440955130779179	0.9758715510528249	1.8725115154164649	-0.026976897183024165	0.22214525614331826	-0.13838007651427908	0.23652464508976456	0.04385724420176256	-0.4113138959153947	-0.1790691173613937	1.8757011069488472	0.0	-1.2007327714996059	0.29609313897793693	1.642344253716487	-0.3772978050396502
0.10476371791877433	-0.8171429550570903	-0.5832234680550119	0.8049373809739487	-1.610256986215015	-0.4965690415943908	-1.425049073976008	0.6781088426349796	-1.5391962393958905	0.07268151076397612	0.8860933285946677	-0.8964348995937668	0.28128287630656235	0.0	-1.67380306182966	0.6196794841606124	-0.260383400917433	0.0	-0.8368278069333374	-1.1590179704388406	-0.2630121186749082	0.47236040061893003	-1.510600380958477	0.08044782837968818	-1.4054958429540436	-1.017126891575244	-1.5789278420296753	-2.15988159914829	-1.5442273788759442	-0.005639301341296514	-0.7108876854408782	-0.6771823738292609	-0.8203195727497079	-0.1789053551240781	0.6263178036990799	0.4748731768578117	1.381894056225306	-0.10258002780604114	0.06304685074680798	-0.7102888461286292	0.14329646347269526	-0.12645377284769724	-0.5569308971374902	-0.8311524380011068	1.4700595502051785	0.0	-1.3128784598391545	0.3721397878183749	0.9129007428034743	-0.9811788232495428
-0.255585785938578	-1.5409607851810905	-0.2691093733736239	0.9152542351672548	-1.5543445635119966	-0.4929044407613471	-1.801509013488814	-0.4332814019292373	-2.097290006540013	0.33377244904910547	0.23816512510273805	-1.6175162855433307	-0.5997706623215191	0.0	-1.8090323661473373	0.18183062933988964	0.39796950104072976	0.0	-1.0542457259947597	-0.1834865538568611	-0.9554358525027665	0.8733543521308104	-2.256816951600497	0.23515956132552274	-1.426977068107806	-1.0997185762585757	-1.232266087243659	-1.9901220392553227	-1.6596248521071195	-0.16887203834747438	-1.1283123054586899	-1.0226734935197537	-0.5114315521792908	0.0554259987973464	0.5614748141995848	0.2646148501485652	0.6646360105064109	-0.09726929770221934	-0.13005352305132212	-1.386780027225699	-0.10733744061496774	0.15480220888041352	-0.7214011504078255	-1.3788688605517954	0.8216150803319373	0.0	-1.0994727345792625	0.33299874653364603	0.09916998309115836	-1.4508493688621522
-0.21018501095974826	-1.6417797297383314	0.4404766101594501	0.7764044804028821	-0.8041339880966447	-0.034306959111430155	-1.5139078536871617	-0.9083471334762719	-2.1400550134028995	0.9107386025458951	-0.6259226205925531	-1.7587833041337375	-0.8085767746486667	0.0	-1.2500830503131222	-0.26831601266344235	1.2474041163037666	0.0	-0.6043816514428686	1.0155523374333493	-0.8071361626002437	1.08138328025721	-1.9934596160134763	0.7401609838690433	-0.7742423054174246	-0.4223540657796941	-0.2909055451934712	-1.0635360143945443	-1.4408259109907167	0.10560446575857908	-0.744754415542704	-0.6012638131362285	-0.14457219780698513	0.4481038474092416	0.7720295139929251	0.3793486174131422	0.08554735638589146	0.16030688277298094	-0.24900467218209982	-1.7312869710568242	-0.34180098031937195	0.6974666686991807	-0.8597576776499419	-1.355776986389178	0.39808351251843216	0.0	-0.6371178585890399	0.33569143695929476	-0.36385517643202325	-1.4941933081483938
0.29282250295239315	-0.9944343855421381	1.1922259918067606	0.460389485369323	0.11623469903081639	0.6267627429428921	-0.6821185162606838	-0.56115920759861	-1.5529232019422652	1.422804075781875	-1.2163881847102729	-1.1626793874928183	-0.2294751391835222	0.0	-0.24437996424743633	-0.534462750267356	1.813566467762662	0.0	0.30624530638679326	1.8182495817733884	0.11470855203836722	1.0682334237500648	-0.9044216724366109	1.2780492317355108	0.32214549176023627	0.691663185931585	0.7205514452682444	0.12676925952742188	-0.8563867523977934	0.7415739765660951	0.23680736136486746	0.39054893850193334	0.18727189886978882	0.843444943858622	1.1327185527939405	0.5383931770258895	-0.0924670490203551	0.670351299702389	-0.2569026534229048	-1.4790505917587011	-0.37935850072094707	1.1075075349574988	-0.8905561800187493	-0.6218208366912399	0.4443270406583645	0.0	-0.15837291789099694	0.5378552735050133	-0.2521485405917091	-0.9465549603892429
1.0227404020021533	0.12405369658484082	1.5566277309625591	0.0377768117539086	0.6574871046785569	1.097296707564217	0.30155508877719217	0.31642955919312443	-0.5192656687599714	1.4225845616558672	-1.1630285805952885	-0.0500904820120402	0.7309377041684127	0.0	0.7406383837303941	-0.5422972301071781	1.7549499258492465	0.0	1.1638586650746576	1.8376018533166458	1.2898343732020572	0.8291970052338713	0.44372179936279177	1.436592756741085	1.395523728310127	1.6154845720262843	1.2573675998045597	0.9316328715451722	-0.06542456960674517	1.3638447500822894	1.2485718536861632	1.4314324358316006	0.3443498011989366	0.9763790760832446	1.35923032268582	0.4069435816663738	0.18619816744047182	1.2160778427283416	-0.20541336922397183	-0.7183516627337327	-0.1418473172297738	1.0897776633658827	-0.7449114790835415	0.5320446539978361	0.8240540517448675	0.0	0.06743823116543793	0.9532922360669932	0.3683134137469711	0.10428558107801937
1.624331539514629	1.183279587382076	1.2971104185744864	-0.44530917832226363	0.5991615361215893	1.0780068903960014	0.9664925704720104	1.1732711703101064	0.5559208486086141	0.7016305877347341	-0.4787709048170354	1.0888451225819824	1.441700148606665	0.0	1.298120073699065	-0.35055736634602	1.083451606210392	0.0	1.4964936912497893	1.1376872549387929	2.0783259133519225	0.3677381321267581	1.4665045052030545	1.008103438764452	2.022746980298613	1.8241892579918622	1.0806337029338633	0.9753470932295493	0.631309566133925	1.5452033049128384	1.7354038551961626	2.004762770771632	0.22702262001191914	0.6469598086845709	1.2201239669245219	-0.0864844020786468	0.7755713753010178	1.4805597497561647	-0.16795162143874276	0.1488994703087725	0.2995409669159657	0.6707329288844059	-0.41881452346605114	1.561145947798457	1.129205671988593	0.0	-0.09437789109430898	1.413125846093683	1.221732117998687	1.31952041912142
1.8499029544656167	1.7081312634105161	0.5359824324602018	-0.9361089947644581	0.16154508497879716	0.5436781987781893	1.0115992974275252	1.562794876997485	1.2672331374492563	-0.5290922597935114	0.4248137101846193	1.767888206438075	1.478338543070958	0.0	1.2910196011819586	-0.08153056407153386	0.16731023079211915	0.0	1.1745457768027376	0.1796219339241074	2.1287057751225635	-0.27946050179580084	1.8793047738150055	0.17136031674727825	2.056177182926681	1.2264308427857513	0.3881803580241112	0.40460962251218213	0.9474300590107033	1.1075317566455734	1.5080697157446235	1.9006281583967777	-0.13703855498696801	-0.09528681922834287	0.7271580410098609	-0.6367900131552074	1.4201768131789427	1.2491464708402178	-0.14049721069274118	0.6533520766150779	0.77254924930858	0.17864445740340024	0.017800966169552183	2.008373006087806	0.9763310763498748	0.0	-0.5426560639317426	1.6770096874737666	1.9902123286895774	2.2498797667939163
1.700539763434341	1.554575604917146	-0.2964330560137077	-1.3323598618492765	-0.19054831050720322	-0.2445979275150366	0.4600799601482425	1.4088002479913102	1.4350189880188857	-1.7199721062128261	0.9988860282377048	1.7667648825075914	0.8832798593350277	0.0	0.8578394251801452	0.17572428431964193	-0.4907051240696961	0.0	0.4699375796392073	-0.4667325428462291	1.5786860825580804	-1.0040422769613473	1.7717414650232253	-0.5889729325795143	1.6565292497560413	0.19398860959993708	-0.3341393678150726	-0.23017367981187165	0.7837474573682275	0.2624335298250688	0.8278764578531078	1.2972707498693359	-0.5864503537692105	-0.9086425326794768	0.1642220423832266	-0.7673477374871079	1.8685178718336033	0.5550406849046585	-0.001924769874867421	0.5571377098353824	1.1125606952195446	0.0012673711253717442	0.465781590350693	1.7793632467506204	0.27972518276031894	0.0	-0.992887227921771	1.6145086282666234	2.4579092952406367	2.543801037921974
1.383137220226723	0.9768896477579029	-0.7093855693386666	-1.4856091051398472	-0.10156605520214292	-0.8982824486896024	-0.37081811623390326	1.0011174431409426	1.188038766953187	-2.2924592648495516	0.9191950873963592	1.2198206985104016	0.08813025791170387	0.0	0.2425271341941492	0.4175641320581065	-0.5595911956355506	0.0	-0.14421440259391613	-0.4609122306935126	0.9115374829415647	-1.6224268846927754	1.4339547953224308	-0.7887154180128951	1.1249539905737886	-0.716581448706183	-0.6372493339832962	-0.38162458788615755	0.3025118965441148	-0.5158277562726397	0.17694296335170667	0.5901228603775055	-0.9203529920243589	-1.326096134582175	-0.0802186335938108	-0.21834211518797855	1.9525197970779775	-0.33484168495173394	0.411418237176802	0.010434813751136683	1.2546592438600035	0.3039939015710923	0.8596001883226503	1.1690683991514663	-0.6874888563239605	0.0	-1.1595496715024847	1.3104699712918064	2.5586801784040833	2.109636362696806
1.1275494990707209	0.4450118245751283	-0.4491265268492301	-1.2720398994556514	0.4206195829342908	-1.1253730197786356	-1.0618420963493003	0.7388694952535981	0.8498083609968973	-1.9877318550878649	0.2904779821195858	0.48999832329641707	-0.4212100840452886	0.0	-0.39544157551809744	0.6964083531538369	-0.07509251165382758	0.0	-0.3006353678112292	0.128863520851102	0.5787619843945984	-1.9337191067363446	1.103512529942769	-0.27296542956330355	0.6764931414161514	-1.1362538053775368	-0.3882940685320432	0.09474217114621669	-0.15733766131595595	-0.803746901834725	-0.10381984218448642	0.10975676267979247	-1.0285526173390502	-1.0482489284140455	0.22459812634104173	0.7783672658992609	1.6186191557014138	-1.0823939996260257	1.1547029664520694	-0.5398408506773771	1.2460725301457927	0.9147243705801513	1.1959904314070025	0.6311697531320721	-1.4791437228227136	0.0	-0.946571707148319	0.9993626265892734	2.3337572489872387	1.1458533919021507
1.0082777542195844	0.33347405126849033	0.33770351367052565	-0.6914342654144606	1.028346358774254	-0.8802437935921931	-1.3235027909138015	0.8150968179655629	0.7090738090251768	-1.0277020685700566	-0.45298977619945163	-0.07182762036160416	-0.43905407876546726	0.0	-1.0361428427573671	1.0368536134653976	0.5984351036031569	0.0	0.053546407743055295	0.9032471092189238	0.6688092277336606	-1.8167996725738491	0.8309667129039774	0.663298827237396	0.3271077051771047	-1.0820310395087278	0.17996919974570338	0.8412142771986384	-0.28116296008325103	-0.5123212939684527	-0.03866388814299374	-0.06725658639891324	-0.9568035276422614	-0.17003313929060487	0.9707247809108951	1.574886690297143	0.9296420501212894	-1.474366502862724	2.060688394516498	-0.632953639418904	1.1766873564511717	1.4519509858532096	1.5038305976887556	0.4588871801994339	-1.770161336871781	0.0	-0.5113789992568327	0.8679939521556934	1.8641084227333777	0.03130800772754774
0.9041569555314735	0.6854683185314834	1.1794123618767711	0.08087260358319631	1.308143989130729	-0.35918229579289584	-1.128369501673845	1.073821627376221	0.8315815891123837	0.022497171159680106	-0.8714609663151355	-0.3183445470811935	-0.13669403114040665	0.0	-1.6908728128172374	1.3689940675541297	1.008001298334792	0.0	0.6636762161874257	1.3963618003498952	0.8651512950168739	-1.3069506317250836	0.5388505299878376	1.454970099177849	-0.035450863585143634	-0.8600075682447694	0.669000239291634	1.2711396852747419	0.028424941739765563	0.057279378014608986	0.053296356141041466	-0.09633857649324824	-0.8529397838484452	0.8279867450031269	1.7435005963499097	1.5197753037617383	0.05631780245990844	-1.5196560079787533	2.7688080352771025	-0.08740137971719318	1.0871399497407184	1.5916146507360163	1.7806907304648032	0.6010607540339602	-1.5517184353806674	0.0	-0.15365142825653286	0.8790464473457259	1.238907537666293	-0.8547907810910581
0.6190763843124747	1.2023917225936873	1.5514537093038339	0.7434497557765131	1.0960123101563213	0.1349446355018907	-0.6773524061517968	1.1417593818784224	1.0369575710074033	0.6065375957523058	-0.8210033589410739	-0.33557814298410077	0.12474755564093497	0.0	-2.2483088770658854	1.5406676259870038	0.8937582952350832	0.0	1.154589039607431	1.346291739175957	0.720211089157048	-0.5971596049617959	0.18266497776489793	1.6299919817572017	-0.4769087072957046	-0.7788367211713669	0.8076728758869156	1.0090306240855829	0.5920100923556828	0.4252258169026802	-0.14791724385742713	-0.17684483229992898	-0.834340975379403	1.343164502527423	2.060260086101097	0.4328096298401448	-0.7479429902008098	-1.3934495802529523	2.90776087488678	0.8822546986269698	0.9300209500605644	1.2730714613468999	1.9524161360805035	0.7342954283809481	-1.1003314374395257	0.0	-0.10396683443241739	0.7658062976311941	0.5684287926703389	-1.284284543861157
0.06310241713700372	1.4578494789280785	1.1826623633374482	1.0078149048618223	0.5993399261368185	0.3609590717216934	-0.24288458242819863	0.7339914154110962	1.0467579472293587	0.5162186622936291	-0.5059450754133353	-0.319301801727785	0.100062418249631	0.0	-2.4389783933484463	1.4110361236516193	0.33291834703093187	0.0	1.2566102319220382	0.8054471610777809	0.035123819909121626	0.04499925397913079	-0.15118948417997924	1.1090997668801374	-0.8973875665689182	-0.9115055677366903	0.6246453996048236	0.167947004436849	1.0685672294352433	0.26323109502002057	-0.6821570422902075	-0.3605160405426807	-0.8837511033490564	1.0126128161583667	1.669187132802642	-1.2040865436547956	-1.2115500303647726	-1.2853371058762808	2.3251067147759237	1.7945391249232658	0.6173475734188244	0.7024955681130313	1.8977060321108608	0.5273839290395134	-0.7588205237592245	0.0	-0.35986749940873286	0.22469331767788409	-0.002394085586467114	-1.2353118286299745
-0.6496923724602824	1.1882525808835855	0.21358016690419396	0.7500328623201551	0.2378048052800772	0.24195577750993155	-0.003127128361478697	-0.09676989650168012	0.6927298427004569	-0.0018411552985880008	-0.2538566992042124	-0.4069499159708506	-0.15517192926135112	0.0	-1.9861912726691786	0.9629515761496719	-0.33551839259342386	0.0	0.9325615320468759	0.0468001108476426	-0.9442132390929417	0.39961131027438707	-0.3034124528866836	0.23922654331887414	-1.0754476687158543	-1.0833505284911618	0.38420542475615604	-0.7405367052564545	1.1727334035619987	-0.3867896564518207	-1.2593716392747072	-0.507274473002788	-0.8619733071303222	-0.059385283783873144	0.7155685869901404	-2.502130836410733	-1.1519610175423558	-1.2699733671014755	1.2083705719622417	2.1883401222065384	0.1184727313118303	0.1722572630111709	1.5296685332995852	-0.09849413368457591	-0.6952715008077142	0.0	-0.6845082597386793	-0.8231277468019855	-0.32748376943428864	-0.8481206058309964
-1.262772492657396	0.4672222797670564	-0.8823132770473905	0.08158251131362719	0.32486160247818807	-0.1356948297757532	0.029528860719620527	-0.9584635061782539	0.03982001995607475	-0.4370628352804501	-0.20508989644308429	-0.5870483030136591	-0.35052350736113147	0.0	-0.8480337169383051	0.35041133353230275	-0.7409837550777971	0.0	0.35744244496781225	-0.6403049689745863	-1.6674106320199011	0.38631701157442633	-0.1992980220194288	-0.45528916208340103	-0.8435283631818582	-1.0688858584639633	0.3496020875131088	-1.189343156807853	0.8545777470611478	-1.1540856276340503	-1.4748528744584035	-0.414811212468467	-0.6333360092555143	-1.358724737991593	-0.3353976395270964	-2.7149948696742356	-0.5836297165817156	-1.288499070322387	0.004501115182245543	1.8864939193191257	-0.4703292441927982	-0.14950124447365556	0.8790871892715447	-0.898645012576316	-0.8086946041809298	0.0	-0.7692085475242674	-2.096732042156868	-0.3398856266753196	-0.3301293870863562
-1.5505900211324226	-0.34551757684919987	-1.560246963391002	-0.7071727912580116	0.8279377655280186	-0.5956222069857329	-0.04039346230161382	-1.3754980743828766	-0.6536985015412705	-0.3699635672956918	-0.17770459360444113	-0.7354915505694789	-0.2082197030094907	0.0	0.6439460634410361	-0.1622536409225761	-0.7083173672451818	0.0	-0.19965660866740004	-1.1127609326168082	-1.6583016576960956	0.07864881924923349	0.04668818695356326	-0.624151968958462	-0.2500699594432433	-0.8108369177760189	0.5640032071529854	-1.0169557414866421	0.32782047737798525	-1.6039776643185306	-1.118105261496448	-0.01087374826753492	-0.20547139361741346	-2.2669705463147096	-0.973334328112403	-1.7126858592719079	0.24643794481072714	-1.2362571457856437	-0.8211656669596328	1.0804056174925927	-0.946586902141447	-0.2964275208766474	0.11630655226343975	-1.4656288727741476	-0.8337722389781435	0.0	-0.44779310245494736	-3.0642990598419257	-0.12104747366955836	0.13087575125873083
-1.4724671802104803	-0.8383209676395296	-1.4911120978273913	-1.298675971750217	1.3844144494187731	-0.956730344008449	-0.10283353481922532	-1.1208863602102068	-1.100212359728215	0.24850879288443942	0.17268114775404922	-0.7314930282814534	0.3097666118017663	0.0	1.891004801641539	-0.3388588888545463	-0.3394770247461868	0.0	-0.5033726416024468	-1.395893311673352	-0.8576965272758551	-0.35542829681116694	0.19099127923890039	-0.30156640717088246	0.4314713295489871	-0.4675731250290032	0.8187243291592111	-0.5180756545546228	-0.06774245285007498	-1.535001810877791	-0.33591434722985636	0.548950423554026	0.23407077410696592	-2.416345741689866	-0.9420086738267602	-0.05404009083554928	0.9468383731036761	-1.0721033615083067	-1.034601056814759	0.2013018726453972	-1.1093272844380213	-0.40490224804479863	-0.5128866172926967	-1.4993939548254116	-0.5533287862899584	0.0	0.1826413646517514	-3.2418709249914954	0.11146259274333391	0.41384195397521856
-1.1931868846938312	-0.8054369818778483	-0.7134483315767662	-1.504830374006984	1.5594271159103497	-1.090227023510793	-0.12582882351233385	-0.3832769553528572	-1.1519956685005657	1.0761797498147916	1.0214190186000074	-0.5570496567758484	0.967297308469669	0.0	2.3455592249249846	-0.10224513848247749	0.0849419782899877	0.0	-0.4314353343337399	-1.5816753877912877	0.3164643293561086	-0.7405240413085894	0.05323445456732302	0.15832962149437166	0.8667557026839674	-0.2514162035774254	0.8294640711551129	-0.18276016133792142	-0.07792494841182517	-1.1014048920799409	0.47147855454145476	0.9588509471715201	0.426355912734394	-1.8702730164014576	-0.37712949061615664	1.389632088758342	1.1710602075599745	-0.8572449711904444	-0.7334631061920153	-0.3266120942115576	-0.8845459054553246	-0.5414041502710712	-0.8047423257856666	-0.9947565510877987	0.03966663239123731	0.0	0.8126495564030445	-2.4886270649543483	0.11751212860429922	0.4758476848663805
-0.9589117172865823	-0.36201599855281075	0.4182381068681324	-1.3394657214002417	1.1537467877433245	-0.94639608516581	-0.1560686498388659	0.3556385709197211	-0.8659506253104412	1.6205994657684277	2.1457964479770246	-0.310370978318892	1.4257645296015797	0.0	1.8411277087612798	0.424306861386043	0.2999486082041801	0.0	-0.0008269726831364319	-1.707234261843567	1.2303973690907235	-0.9562554514381801	-0.31698967207340073	0.3559906943446078	0.8787981922326431	-0.20730095077121583	0.47880891923967106	-0.29496246217331545	0.313889849734533	-0.6844979972433635	0.9333975433331058	0.9606986336756647	0.22300722860595393	-1.0308604783191844	0.29625271740457176	1.9934934292060973	0.8071875451570477	-0.6974033252992401	-0.24360436068911326	-0.2996606609432373	-0.3819691234337945	-0.61563560877096	-0.6999995339230696	-0.22484645120011867	0.7378893981427588	0.0	1.1045857328879363	-1.1013863552802183	-0.21099107654577354	0.34735943216119297
-0.9235495381168707	0.14858687994294986	1.4359667626037957	-0.9743947056639203	0.33697442890976986	-0.5673118488351905	-0.25005242695498153	0.6481737154001271	-0.43750168385884847	1.5682117145847767	3.005169152621172	-0.1356826080068098	1.477748769272068	0.0	0.7036452051326808	0.9887469616698598	0.21036738354571013	0.0	0.638175690466457	-1.7166498779786263	1.4262860081366273	-0.9526000198715535	-0.6520258188568645	0.123611059106962	0.5546452916250109	-0.14059128515741923	-0.06871570125330247	-0.7077551952519883	0.8829314596705675	-0.6149618455331162	0.9482706002816957	0.5166115546566978	-0.2931027063333579	-0.3584809698508837	0.6318268896419508	1.7331661369661269	0.04723289295029888	-0.6443061893078956	0.10505868966832478	0.19443796028215665	0.15858124442230434	-0.4610978941694094	-0.3120821976674698	0.44958630562630447	1.259500576183278	0.0	0.8879699646940646	0.35325975342144444	-0.7601333718016948	0.12105387063665642
-1.0515212987087843	0.3828232419672773	1.983349867410241	-0.6192376102778431	-0.48504266716482786	-0.08862835083306146	-0.39930756267628326	0.37825795103678755	-0.06808366214425104	0.9758851853361937	3.096708232143008	-0.1303457677988304	1.1631785555395975	0.0	-0.44606148042565463	1.347102552862129	-0.08702860911381936	0.0	1.232904783531615	-1.5283799915048413	0.8719669294650202	-0.7335797283088543	-0.6708275276884108	-0.3885209268231834	0.15935858141147538	0.21943239566391204	-0.4750527579275706	-0.971476413544099	1.2985969449095167	-0.9464094765653563	0.6996085644133075	-0.16796773603911508	-0.843538424296002	-0.10153668832909706	0.4222528828038566	1.1040150541814846	-0.7198397217202294	-0.6442605361316968	0.16688184897762012	0.8592270168617422	0.4980950847047504	-0.01806570880164425	0.13290371773977358	0.7976759155233142	1.4207086906228776	0.0	0.2469909754712276	1.3539662605687244	-1.2432140501760471	-0.073206931482766
-1.1595145355109884	0.20657005041303253	1.9443454400273663	-0.40509276800940247	-0.9617565692285102	0.2879520181305041	-0.5105929261272444	-0.18215945647924606	0.1364443931473134	0.20379506923147747	2.3262410167583414	-0.2952758922649271	0.6942945295680236	0.0	-1.0750159820115668	1.3812617220737462	-0.4064162881981746	0.0	1.4988155333275925	-1.139639176744289	-0.08445237172847904	-0.3406389636633918	-0.3255750970439443	-0.8585266851435243	-0.07398424898331926	0.9406934609896059	-0.4838970185759875	-0.7128512866317781	1.308507919491509	-1.4326790780606338	0.4515146508946186	-0.7820913361156983	-1.127087574190958	-0.2041688320974522	-0.20449952363592208	0.6941328877978834	-1.1337866274015298	-0.5792863192849829	0.0168814916538466	1.3526888934546277	0.522250846798371	0.5413966883652711	0.4085156956473388	0.8140909598503068	1.2227266219833512	0.0	-0.5400244227193995	1.680494407529348	-1.3713845275051888	-0.11639314433543546
-1.0557355115550788	-0.24398238265687117	1.4319453583599728	-0.33720806576869833	-1.0281177442662226	0.36777227929709483	-0.455730351242416	-0.592629309344968	0.17994251785029083	-0.3471099536435275	1.1033138051614386	-0.5519551637768797	0.27023576616801176	0.0	-1.0498108746304218	1.1333107624964387	-0.6123487595986375	0.0	1.2348603259040718	-0.6701495509268939	-0.9865754166846652	0.14824130910965402	0.11371538268539358	-1.0437769910022303	-0.1130727015362907	1.7334495025550318	-0.13035638078746495	0.03547209127487901	0.8632269114300792	-1.7093900364399661	0.30332307095991484	-1.1037239365295597	-1.0077978686722238	-0.4193657670191323	-0.8949822632013449	0.742592819513877	-1.0662326434565443	-0.36685057752247846	-0.16321700541464382	1.4360275512398608	0.2820826112675018	0.8707947750429955	0.3927125361846388	0.6498604069732623	0.8121573812125988	0.0	-1.1551976448364816	1.459511725156615	-1.0394849388649292	0.03871860385538811
-0.6707897762736528	-0.6755784368399311	0.6776346743106997	-0.3284414418099116	-0.9069696144873034	0.06406328346338218	-0.15432567185641144	-0.5730475237771357	0.12006046368353576	-0.4978387157033336	0.06945730000517014	-0.7991580752006248	-0.05953756413877205	0.0	-0.6687970979135317	0.749447918551052	-0.6961574532576105	0.0	0.4445477426626386	-0.30082329909718325	-1.5480684012122141	0.6164872441373357	0.22843438839815863	-0.9434680290996882	-0.1227743358909606	2.082560228559892	0.2583859631139489	0.8197158265513087	0.12342343180800822	-1.5385513215046944	0.11217538104864302	-1.1137303372890355	-0.5845174345077943	-0.513369308976814	-1.298919610252572	1.0065631883291972	-0.670580295220716	-0.03364253718276674	-0.24323896831098038	1.0494654992978358	-0.06515987480471933	0.6710431523020652	0.11595641735112827	0.4601415980033417	0.368059186345669	0.0	-1.3895060843389107	1.0034377013700009	-0.4030397268058925	0.32660977607314823
-0.09357510989851502	-0.83841640453542	-0.09550008573012946	-0.27369549775064206	-0.8943355629016486	-0.5302699842919738	0.36702648754168454	-0.19839540424177315	0.006047042323238656	-0.370692856038191	-0.34979347084570966	-0.963397762160892	-0.3786705453118611	0.0	-0.4024504099287192	0.380193216194253	-0.7476263675044408	0.0	-0.6156352168962843	-0.15242265838847052	-1.7440440266692943	0.9303371455834317	-0.23202396295936253	-0.7625046551321959	-0.2963764060679672	1.6067196562356176	0.2818815282630689	1.0858985474460383	-0.6342396806805016	-0.9437890273619165	-0.3487464857282108	-0.9614841820706065	-0.09651004266306364	-0.40475628855877516	-1.2674868524774023	1.0150385299543179	-0.2511033218099974	0.30133767277059437	-0.22517173773535484	0.31001204556472195	-0.3647661490200211	-0.07889818109195701	-0.2635051648048791	0.2988873210423089	0.008332704902465545	0.0	-1.2080344887689105	0.5815612702206922	0.20781258849227996	0.5831669339717661
0.4950937233070559	-0.6800468209423889	-0.7487534906091202	-0.10959493302054074	-1.1027257100100405	-1.1605161446032393	0.9746849244703353	0.1802500862606885	-0.13855929450527946	-0.24361568255276028	-0.23436970282552677	-1.0163133550797827	-0.7656536010240422	0.0	-0.5334735992909884	0.1006703234258797	-0.858490305447739	0.0	-1.5234547357952688	-0.20171422111718565	-1.69290764429854	0.9935307427085996	-1.1228649654658769	-0.7234713307797882	-0.6619528801233295	0.3868935093845108	-0.24748662796603182	0.5968883006786307	-1.1471922055341726	-0.15736045990966255	-1.127167109494708	-0.826376921086513	0.25905223564826374	-0.1572287937158798	-0.9092273597721046	0.4929593543631504	-0.04834074563525859	0.5247002254667401	-0.20049026420228971	-0.542859301837664	-0.5458927925209028	-1.0611993474391999	-0.5400150257933951	0.13238124097428197	-0.2284123491382649	0.0	-0.7195109572789713	0.2856742896877306	0.4820548195723226	0.6216398453380401
0.9262292863964371	-0.36089637925116147	-1.2346627968009523	0.17175186723323385	-1.365052779758784	-1.5306203342345521	1.4825540299458857	0.22197863608006027	-0.2897955392654675	-0.30398977799513716	-0.07752455417725787	-0.9653877851103234	-1.1671472413681039	0.0	-0.9531872372927385	-0.10869081386979933	-1.0367046884682742	0.0	-1.8979656792568362	-0.30554888244475287	-1.4755185791350574	0.8104864014372425	-1.9545777369772896	-0.8831851214723325	-1.0256142315538768	-1.0021945468402669	-1.1552222836688473	-0.372139373129243	-1.267319140494372	0.5586213878931527	-1.9508921194664908	-0.7880181138091984	0.4597383303826626	0.1308778404093721	-0.49186389098756905	-0.3815363048296748	-0.09338979873953472	0.6290481375401378	-0.24066738928479914	-1.2280058881862288	-0.6273510516934204	-1.7916993498165827	-0.559674530390209	-0.06521062106239187	-0.34155204922932836	0.0	-0.09321465573983005	0.05782232619533466	0.30261103461768046	0.3350412386851923
1.108057102169908	-0.13539708007936757	-1.5598940488787427	0.5452797295170166	-1.3734795771678474	-1.467366757622232	1.7276230180005403	-0.1309784656242434	-0.39782940884985396	-0.4951462280467483	-0.3775243164217793	-0.8408697027783748	-1.401808300329302	0.0	-1.2522163239285953	-0.32218491091023915	-1.1928377389756175	0.0	-1.617272925708552	-0.31803019857332365	-1.070135716658234	0.5106711576043689	-2.2105664942507004	-1.0938384059657318	-1.1048962640139026	-1.8206901602381427	-2.000239169997122	-1.2109822014753406	-0.9999108662096999	1.0720205070959414	-2.349622202224996	-0.7956760924247667	0.6452716725667438	0.42458710825557544	-0.2702479083186307	-1.0860468803689713	-0.2278451575280099	0.7301147050140044	-0.3238002961626415	-1.515008065483179	-0.6592694802694281	-1.919690682263697	-0.29738176864447147	-0.2385526023534187	-0.328414668348942	0.0	0.5193596692117125	-0.1814904478487755	-0.20661059962235642	-0.23478383776647285
1.0267824539137684	-0.18593127271010368	-1.7425267861537022	0.9777097873464358	-0.9432421639393279	-1.0272882386231954	1.6301335795061787	-0.6015397410116536	-0.4023239875654987	-0.5723663942363577	-1.2239987041895357	-0.6915860362739961	-1.2987132855121468	0.0	-1.0301710641815844	-0.6021372925229059	-1.2026939955542526	0.0	-0.9051236562952573	-0.2103120221535536	-0.4568330486213845	0.3001857737406217	-1.7149617985590033	-1.1279139989052591	-0.7522064805072862	-1.6453611221475275	-2.350824147085193	-1.3934998130894365	-0.48512580380931086	1.4091353322976645	-1.9738169446845655	-0.740539100059068	0.9769193515310559	0.7515976241503544	-0.3493413777920199	-1.1423996419993958	-0.2597930741088653	0.9771441859441417	-0.35887983698546433	-1.311007386026761	-0.6568010650865188	-1.4513762615676233	0.12142285983973404	-0.2766834604805545	-0.19003637205109217	0.0	1.0241276205912841	-0.4292249689812615	-0.7787025905574569	-0.9063437821996623
0.7157145457044173	-0.5165500043819381	-1.7881499608015268	1.4284721813856565	-0.19264836407536323	-0.47116643138184894	1.219026933804605	-0.7866710374562146	-0.2843322717619348	-0.3224023411923812	-2.199802900152632	-0.5816446091324303	-0.8567851629844155	0.0	-0.1962626371792353	-0.9450638200057662	-0.9977935383757578	0.0	-0.21168356857768272	-0.09716692799295645	0.22452526999917416	0.35232442208394443	-0.7810869509467546	-0.8602627253901095	-0.09195063275716744	-0.6655092006686394	-2.0532724629980295	-0.8272841182776216	0.05900648966026213	1.6528120898680785	-0.8793213559426991	-0.5562550791506772	1.4817263264550848	1.115473864895906	-0.6508255389494783	-0.4842356646391132	-0.12490025304802568	1.4174794766563275	-0.27970222074876505	-0.7093544416436662	-0.5808497652953168	-0.7420681896215271	0.4698007600427156	-0.11813204495273878	0.02869851966228274	0.0	1.384622022386604	-0.6010877081236456	-1.1670144992944227	-1.443639841702883
0.24141297200541947	-0.9646284707299833	-1.6881235746969165	1.8306842895197046	0.5074371375059773	-0.11390339825105943	0.621621706186301	-0.46904103728341967	-0.1077126630262129	0.22657863764101246	-2.6809308354092365	-0.5728290632734777	-0.2888245591303167	0.0	0.9520607528920452	-1.2672641737102788	-0.6218276306756867	0.0	0.05354524471096836	-0.1449435738015018	0.6445414821779554	0.6964895128072529	-0.018838762873695562	-0.36590470939251263	0.5422448840748968	0.43064405699354324	-1.316493635329566	0.1187426408876607	0.4153006347506141	1.8137174228119928	0.4466368986690504	-0.2639190458242586	2.001905899504629	1.4167979934414583	-0.9811816203723533	0.4778701552611134	0.07664010841466402	1.9178577300483164	-0.11932192215889129	0.03763876781103433	-0.3784856217034604	-0.2621917829914124	0.5272253434251317	0.16357478844443996	0.21774527630655208	0.0	1.6003611125346315	-0.6171259400797519	-1.261162642042714	-1.6673364293698774
-0.2818132505449669	-1.3098907803112165	-1.4320904778565449	2.0808881140260063	0.7855321669498937	-0.14121251554100894	0.024607507867488977	0.2039592420078925	-0.0024023458208893922	0.774274899661053	-2.310587426451275	-0.691856410930092	0.09593114755476144	0.0	1.9195756410383311	-1.4361798223473883	-0.21906994789528436	0.0	-0.22813577555898	-0.4279920331359404	0.46444119672687295	1.1780612618885467	0.07598782290646676	0.13260740694583636	0.8296178002073195	0.9154760029181994	-0.5671270371908244	0.9124749569258901	0.45256623758062936	1.7917032024991961	1.361594273436929	0.06296067763782134	2.286983805666348	1.472703189408182	-1.1464649990657159	1.142804183179131	0.1922749198248598	2.2103935048942014	0.006514660431891802	0.6317939136682862	-0.04703452879003928	-0.2970526630140659	0.20293937790631927	0.38615310644787704	0.24135238278314208	0.0	1.680542168417495	-0.4796033576132629	-1.0933254308591138	-1.5276703247135177
-0.686931740926531	-1.4039730629390554	-1.0267216529715182	2.0645062521954625	0.5380306900700571	-0.508013056752987	-0.38537845461894676	0.809669984696405	-0.08676655694346101	0.9341732903766983	-1.285367008316604	-0.9025865379888693	0.08784447642872095	0.0	2.328586267215703	-1.335340481700558	0.03517144118322342	0.0	-0.8155749115925521	-0.8434611993371087	-0.3807905254156211	1.5258737881510251	-0.5345059854500898	0.41603578460216567	0.6782047391543121	0.5126794439753672	-0.18280092777901646	1.2414304052678085	0.19205083254258154	1.4631039626948397	1.4674422942064589	0.365954987991012	2.1594575829056186	1.1404453396695746	-1.04931845860156	1.1402904780875813	0.17787285421855184	2.0446888428674272	-0.001548661466171248	0.8835487937230299	0.33236291870332646	-0.7796813382432711	-0.3884964910729159	0.396171154339702	0.024862308946232356	0.0	1.6237058123131642	-0.26830212227642736	-0.7607928324250358	-1.103433539640267
-0.8044068536683653	-1.2414671525162477	-0.5142243384710367	1.7160371695663723	0.012087678611718415	-0.9778797747341214	-0.48900417698304416	0.9431600935620035	-0.3797716419511334	0.5096911387342424	-0.23083569734801368	-1.1079222175576005	-0.2940493854152292	0.0	2.1358084203564704	-0.9361836584857629	0.02160139041899626	0.0	-1.2679852068938848	-1.153732664871378	-1.5230633884170657	1.4983592209098857	-1.3959110565471757	0.3986197800519262	0.2723677749068912	-0.4235736986612071	-0.27969273398054956	1.186906897695959	-0.18085749571233412	0.8219639704377182	0.8579014479318069	0.6317469486907156	1.6344278050501253	0.4557339348896783	-0.7285124676846406	0.573617892737782	0.16086348106192827	1.35152337212492	-0.12807398265543704	0.8200462385040144	0.6219910693167773	-1.356423948550364	-0.9521925244962154	0.21443930713599996	-0.3753198047292575	0.0	1.412040496679508	-0.06231448558023987	-0.3470218198871067	-0.5412856796090552
-0.5644090176547272	-0.9391120150356321	0.019126744926056254	1.080304406759659	-0.3642101121017869	-1.2678300606574575	-0.2865607158554019	0.498111314775969	-0.7697256012089377	-0.33997512519916506	0.24400539821776082	-1.1867222320114628	-0.8323192120690521	0.0	1.6111353567712965	-0.3412725397746846	-0.26180364346957646	0.0	-1.2287376901708937	-1.1317882105419022	-2.2935888678440612	1.0262888718120313	-1.8611960987551814	0.15008262087196475	-0.08067126072143008	-1.1644874705502652	-0.6764124587356095	1.0723769891669896	-0.3860485683934587	0.05455755048042042	0.04112113015149211	0.8583676056293486	0.9132718823673253	-0.3292058760954971	-0.3348120513424589	-0.0891455995537206	0.33461070928607767	0.3122810317959964	-0.23419300126825943	0.6684889997131885	0.7001048509770821	-1.6235716877299677	-1.1448163987600661	0.06038602941746596	-0.7823105727706288	0.0	1.0284202083282683	0.13011189875866178	0.09314806151005156	0.01569417712253918
-0.08259803959395863	-0.6489416298425834	0.457298380171786	0.32957707786309437	-0.2848919657447371	-1.1969410458797811	0.09325847710854288	-0.26852190149749017	-1.068644652110575	-1.1727062226536786	-0.02160742741896985	-1.0435275401033852	-1.2689483914171433	0.0	1.115110745374709	0.2327694605613266	-0.6895961556743918	0.0	-0.6442766189126438	-0.7083997367854666	-2.1076664857261993	0.26571130800097287	-1.514660970860209	-0.18351734083040666	-0.18311295498183622	-1.1128186839273073	-1.0303181256427023	1.1310719575855364	-0.1863311761302658	-0.5254223292472396	-0.40719655519487974	0.9988323385331583	0.26489426039984615	-0.8555936014185029	-0.06016153692371392	-0.3818550303410733	0.7547051463721355	-0.71170439016256	-0.1579241685736283	0.7068717162875948	0.5305668541821038	-1.3669961011839	-0.75696015474278	0.20903757426670747	-0.9973721992892328	0.0	0.4944787285666095	0.357377237614017	0.48814048493692924	0.46540567355602236
0.35686646954310247	-0.4662026883113122	0.6969230398361764	-0.2877958514992675	0.21605529277830418	-0.7469518814236414	0.4445470946500823	-0.9291520354009246	-1.1183039846640996	-1.5353748623278516	-0.6467553703855942	-0.6388947013618979	-1.4646011024244707	0.0	0.849046401630682	0.5407258159794467	-1.051789618212864	0.0	0.22203317531587727	-0.018447806200758185	-0.8598210879617121	-0.4753233103308483	-0.42894034484598337	-0.47778365363474407	-0.07729845086764008	-0.20179987230487548	-1.038778350910282	1.2780125720431488	0.4694923042993984	-0.647272141341259	-0.21797014885207988	0.951955235793219	-0.11765987217578192	-0.8541160426997003	-0.047999398552336224	-0.18323029152748047	1.2047558538021974	-1.3478181150551392	0.14774997489400435	1.0654273905899398	0.18438787944447743	-0.6547294156597283	0.15155523565007523	0.7668998366982908	-0.9246897017865944	0.0	-0.09229453284137047	0.6298504807786673	0.7088595432722347	0.7411307244791153
0.447792927725112	-0.38651139464513745	0.7026539943862925	-0.5504588677935485	0.7885570749591131	-0.01675261651294157	0.5804470705442084	-1.1863637741889448	-0.8758047221597374	-1.251994401132264	-1.019185633813571	0.013454162346413326	-1.4429558476873132	0.0	0.7541646895266954	0.4315089101159892	-1.1340659189073377	0.0	0.9768675822139512	0.6828723640932353	0.9504478625624747	-0.8981414439374565	0.9090881130672317	-0.6675161392108143	0.02148509313261888	1.0848310110754975	-0.581633090112838	1.1807849202751697	1.383516469270273	-0.24338404328240784	0.42317608094868125	0.630898623478639	-0.19394169901053124	-0.29773710428379235	-0.3178200535518083	0.21642806000969111	1.267713235370731	-1.3808251571553878	0.547864917843402	1.6090648904874942	-0.19816603767865723	0.25036078158880337	1.2479675037308569	1.5327475145588774	-0.6338475292138338	0.0	-0.559218193641885	0.8332173323907754	0.5963546571725148	0.7907443537323519
0.06315684119443193	-0.32923244296624654	0.5405646220665777	-0.3674151260073401	1.01263260000167	0.868774438082628	0.4271192492965468	-1.0581314349689417	-0.42358703859626345	-0.5307152192121894	-0.7677369559341966	0.8654681541883198	-1.3050125021082204	0.0	0.6127119513109266	-0.05663575720729387	-0.8077833177464022	0.0	1.3446418437902925	1.170821794489021	2.473449427141604	-0.8717207620326671	1.930217310772034	-0.7146006404436592	-0.07289434408621573	2.0660898185456786	0.25424427517084125	0.5749978370381241	2.179182409881951	0.512245935061491	1.039768561345597	0.06444643308195254	-0.05504214073469477	0.5905044432922285	-0.7382100519478159	0.36028215351659776	0.5913828864268862	-0.8326780801570989	0.7908262312421503	1.9916876910005232	-0.4778929231830405	1.0675876904081638	2.0708679827602894	2.0667936467838364	-0.3117127503626956	0.0	-0.7214194908511999	0.7491185155147208	0.059673759386467365	0.5765065292564913
-0.6271850047100581	-0.20248132477767858	0.3563551150361472	0.17465573264880277	0.6882283131892548	1.812112829640408	0.06038339556284909	-0.8180568697469057	0.09315538391458815	0.1823782410809747	-0.03594297437585705	1.8386827460964899	-1.104712137721044	0.0	0.2540552717191532	-0.6930983152868014	-0.09545764504828458	0.0	1.3055982331278526	1.36319898940263	2.9954897951509634	-0.4976860417882053	2.326884198940432	-0.5664821921112132	-0.35096030242521314	2.32198316006529	1.2436685747134315	-0.4369946001600002	2.4827383094616478	1.311510806973273	1.2065044786214247	-0.5592566303156868	0.1565565705554508	1.4748024281540935	-1.0712928376913555	-0.017027523274547943	-0.821014480599738	0.07463760626973209	0.6694096543103877	1.8645895969195552	-0.5760926336079224	1.6333610227535174	2.252838118733945	1.948640420185462	-0.13419170706389436	0.0	-0.48914059314303365	0.20098512286159437	-0.825087571736381	0.1055313359273301
-1.2250040222502574	0.03552126705272758	0.2963508819591363	0.8475601905423916	-0.03632569666918394	2.722225163517379	-0.3406958822848608	-0.7497001248775973	0.5472237830166378	0.4988949207130413	0.6452922402165747	2.8021479769256574	-0.8009036024762182	0.0	-0.29686132788368974	-1.1629185612117787	0.8210094854054835	0.0	1.0462419078686556	1.32441606735511	2.3435011271639086	-0.046136246014846644	2.1766495085763293	-0.1705353658845053	-0.6165420754756082	1.9297844463423324	2.119763356160198	-1.3651141406956464	2.1194856486356293	1.8872798982292023	0.8230095761782991	-0.9662191764488615	0.32121037587977364	2.0899408687764067	-1.0812359464133525	-0.7916469683288285	-2.5103857760231185	1.0344189017527334	0.1668057394395943	1.113378392638657	-0.49334681159561194	1.9199540304530425	1.701678502568343	1.0619518584514125	-0.14679339259308485	0.0	0.04521005434737786	-0.7691776455173642	-1.8011430038118308	-0.5350533734523543
-1.3387583678569623	0.3550350616425227	0.41322926918294917	1.383275410343786	-0.7797070163274626	3.4579783447482355	-0.597876668117201	-0.9122313379914901	0.8699313751301797	0.32841828570547626	0.7771431606176928	3.55158179861464	-0.32497627994422507	0.0	-0.832531718310204	-1.2343965351967032	1.6645802622709864	0.0	0.7850471925879262	1.1760925467920416	0.9488001184077495	0.19905001219528587	1.7907460711703074	0.45333611929968126	-0.6651261485965145	1.3308755198261506	2.650495783263014	-1.6372681825042732	1.2099988535584554	2.1354436886079635	0.14103492469463144	-0.957552919346511	0.3731204590147801	2.348199387740551	-0.6597306333197226	-1.5516439386842493	-3.7549312375350925	1.7786553088027357	-0.5160733441067645	-0.03248987180842167	-0.2873285343380783	1.96379256839965	0.6408229855184417	-0.29092299738977695	-0.23705682697157765	0.0	0.6141170589011489	-1.8364706022632074	-2.534469404354502	-1.1787177840502063
-0.8403393216937977	0.6807380610765743	0.6213096053853986	1.5885197641878233	-1.1917022843358531	3.8134308196025093	-0.6319024376880669	-1.0990458505706957	1.0368053707635325	-0.09675305638742028	0.2748231755964816	3.8369213011514236	0.3044184438041783	0.0	-1.1125076338723274	-0.8867769613353862	2.181026510018933	0.0	0.6189243640178411	0.9943323291224899	-0.45563054416422866	0.09607614141694949	1.4355260907343128	1.1514096524030513	-0.48176109992519695	0.9565469197223277	2.688580290670039	-1.019911355446593	0.106768795204542	2.110456264091512	-0.4454590627873462	-0.5490781868023807	0.2975050665117882	2.313367535443987	0.10155622036989409	-1.9032722296622462	-3.961505228921425	2.1544573441488257	-1.0732628139362081	-1.0994492101637034	-0.03239455379904615	1.7896706880521482	-0.5101776691951322	-1.5359748502307757	-0.21625164809912553	0.0	0.9006691510909022	-2.521292360554684	-2.7788828623269466	-1.6348253845449041
0.032974659183419804	0.9431696975734315	0.7432384586637125	1.4154134522922377	-1.1699235211496004	3.591292108866434	-0.4949089927773457	-1.0169485979983053	1.0350083662114207	-0.41670649325275194	-0.4792088899551694	3.46036960804427	0.9343170576736038	0.0	-1.0273503146807124	-0.3132092411685063	2.2561744594739137	0.0	0.5019378184447061	0.7730074055426323	-1.2846987781466201	-0.285357190797332	1.1506242989657045	1.666381985141212	-0.2842261615802455	0.9069175572888548	2.2084210778225	0.16416661017320044	-0.7917814835304976	1.918604273501054	-0.6741496683854388	0.01978425961258709	0.12413360019482432	2.08687773873446	0.9430239709428809	-1.7397900341530712	-3.0133875824408376	2.138157208487922	-1.2710110556999457	-1.6274125433390687	0.213025249839824	1.3988055364715588	-1.3439759229550006	-2.152493976621131	0.04862818322035768	0.0	0.7234073515565135	-2.4530674540342523	-2.4964970147091923	-1.7753104298196813
0.8125942911464368	1.1209059748649706	0.6289769689234938	0.9585463590913438	-0.8797471069037058	2.7329321050827753	-0.3222312191578772	-0.5413576856545798	0.8611701304043836	-0.4092631388940857	-0.9395990172272898	2.40751787231353	1.356127087549756	0.0	-0.6573885648373163	0.20839075933220527	1.9662210961118505	0.0	0.35068343578775174	0.4706152601472161	-1.3953156979731556	-0.717180984539826	0.7899943833281445	1.7707000749421173	-0.3569946617137338	0.9168218912327295	1.3286310260569976	1.2026334611975484	-1.2388936051395585	1.606264015651224	-0.5548344815361445	0.4299659968906268	-0.07150443478438506	1.7096028047600664	1.5662881652311698	-1.2745083921059963	-1.347488101264902	1.8047405156881964	-1.0737703757567776	-1.42972297730361	0.4184550869559266	0.8177879148079149	-1.6472292336288286	-1.969760046701229	0.5432628684257346	0.0	0.16196588039967574	-1.6033273540303667	-1.8548980973451252	-1.5999028531868382
1.0888772360325198	1.247323692182686	0.2702511466742872	0.3896282731917796	-0.5819029578705288	1.4119259444313583	-0.24317634781700354	0.15527689885580237	0.5600765657676665	-0.13370470049642783	-0.8113608654882244	0.9256468356674584	1.455553578569937	0.0	-0.19759480737707208	0.49248866920195794	1.5240803866902795	0.0	0.16697026255432815	0.08835795721956065	-1.0544279942103405	-0.9542382119003029	0.22649391542241495	1.4199521922443508	-0.7945663556629353	0.6129019292859877	0.29448636295620706	1.4474762841788351	-1.235814262058788	1.1350176178540383	-0.2992122859285214	0.487810693567516	-0.17959748469844794	1.1568861448717072	1.7881985848933395	-0.833753134224681	0.29400430519518456	1.279789351276292	-0.6445560844452819	-0.695953663357114	0.5758941125846528	0.1474714142886414	-1.4665451003535102	-1.2467185597538546	1.112265259172022	0.0	-0.47527214906365833	-0.32719904188485877	-1.109003916235457	-1.2350672993367289
0.7656395110626174	1.3787800588599874	-0.17458367455137158	-0.128597946010372	-0.41445475784078845	0.006125272505856624	-0.31414232855258556	0.7060463815900225	0.26097266801766367	0.1426593721492816	-0.248002243563869	-0.5277988767549175	1.3076626626581498	0.0	0.17813139541908807	0.5483776166393318	1.145583475544305	0.0	0.06036922341054515	-0.2945815468958775	-0.6509475501328009	-0.8800924683795391	-0.46543141541197625	0.8055471422338484	-1.3611527718907017	-0.1530769803050037	-0.6013231342493062	0.7440787548862271	-0.9839960776789529	0.45902203078550213	-0.12485008112965301	0.24650848982211354	-0.1044983782832456	0.4193858331896156	1.6238611253770365	-0.5920699190737725	1.2801561894926012	0.6928699929989668	-0.23355455329360558	0.12271887287023371	0.6870047674800595	-0.44702839238376757	-1.0429764918128555	-0.49117158182305803	1.55075020146596	0.0	-0.8417382006787386	0.824922177120105	-0.45512222446599754	-0.8636775049952858
0.10808355010317913	1.5443353173190417	-0.47444461897406287	-0.5033318492032921	-0.30079948000179585	-1.0594388539826387	-0.5135958067940802	0.8093339997625437	0.1515410931830871	0.16923943454643173	0.30865248892571967	-1.4702628812004888	1.1256727033338114	0.0	0.4050070107453422	0.5344216719440321	0.9153166890432325	0.0	0.14465816237174733	-0.5610147231168273	-0.39178149201102697	-0.5728292457295053	-1.0075237011496154	0.2468825499747317	-1.6007484794094915	-1.1554983669346497	-1.140379486467547	-0.465087373385149	-0.7417953779596553	-0.3664418203972502	-0.09852702312301259	-0.0471594587181805	0.15995810889635534	-0.4115180682442686	1.2445521823647852	-0.4660375600770227	1.412908808872799	0.14154278580897797	-0.03765175767600743	0.570066500066552	0.7507315069295826	-0.8090364333799669	-0.6704964050032559	-0.14572657326028474	1.714384709818156	0.0	-0.7864063099821571	1.4094117505669757	0.043533907555939576	-0.6281995731768977
-0.4439865631863644	1.708141553770089	-0.48154000596008745	-0.7231499717621227	-0.0484626539784423	-1.5145152042445116	-0.7868412923759702	0.45132714856458206	0.37345677819258055	-0.08533496351064916	0.5018459762288836	-1.6234365919678007	1.0901923995563987	0.0	0.5114036672030502	0.5988912298186226	0.7414389044691538	0.0	0.3967546904677775	-0.6358208452815921	-0.2038367233445178	-0.25341245581352306	-1.1031986918020051	-0.016135577460975256	-1.1448638075562847	-1.9388308236435796	-1.2777277980334483	-1.433862359799147	-0.6843478088082244	-1.1454187947191994	-0.13077095430804822	-0.14599496258675473	0.48194562802924074	-1.1391241174759976	0.8410010557077368	-0.24353527033893177	0.9632832839329041	-0.3270883366051983	-0.11736691761499497	0.4253360291272457	0.754563367356905	-0.8725684441085522	-0.5603553054932584	-0.34588584928320554	1.5788414455765494	0.0	-0.4690876747766678	1.3143589856239946	0.42361517213560923	-0.5664382121559163
-0.5631807836101922	1.7692142227804044	-0.23959249702570865	-0.8270076571206402	0.4496205129126	-1.36776023409423	-1.091027633310428	-0.07527682481592295	0.8977716348087638	-0.40387585652592906	0.3370137537454624	-1.0529754156291875	1.1916101283011666	0.0	0.5327381964603461	0.7318106929828325	0.43709604669170893	0.0	0.6092833649870912	-0.5351905129766038	0.11549047611491728	-0.14748067068479617	-0.6653630230232449	0.017134999148971156	-0.004256321398908713	-2.135934976735839	-1.149116962125875	-1.5967016196363446	-0.8442719193072142	-1.619969035402073	-0.10039797549259169	0.005188226152331024	0.6285136899472664	-1.5558018722236264	0.49136120833837316	0.17177891781469376	0.4280390170159756	-0.7102076714599832	-0.403429891844907	-0.20853446703738318	0.6721723007410838	-0.6909314500062675	-0.7690335914176993	-0.8921008437433029	1.224121688529912	0.0	-0.26257836851770805	0.7743465664717339	0.7299884850410708	-0.6144103550206687
-0.22250476914424666	1.6035759165024586	0.041150850561780264	-0.8599511519489056	1.0804731168456083	-0.875852999406756	-1.397753869894695	-0.36992802979914147	1.479946866802809	-0.4826455635826368	0.14146684328594397	-0.1278571774775701	1.220979510461117	0.0	0.44329572667442657	0.7519171498316105	-0.11879078520210604	0.0	0.5007828707009575	-0.340631212616809	0.6518665401728791	-0.34251800751338485	0.09387922403212359	0.12096885521731561	1.377381235301032	-1.7164323158251782	-0.9698450839957782	-0.9120901584362345	-1.1424595709124157	-1.6237906505564916	0.014319299426184606	0.22324030294134134	0.3940740558597072	-1.5710804821104012	0.13293022752592235	0.6170300935129965	0.1929311574092823	-1.0190199470672463	-0.7613341082382894	-1.0008040014966597	0.4722579234198811	-0.39157219295901025	-1.2004973245909196	-1.4247104770733756	0.7720539693036769	0.0	-0.4910534367751337	0.1874184073747867	0.9541311555432793	-0.6646169272419883
0.3359214078516306	1.13109698788058	0.13514871847614252	-0.8455402283555494	1.5595349728358754	-0.37921216688519294	-1.6556217766231587	-0.19339399231176083	1.7581494085394898	-0.16044383513934823	0.25093116928647063	0.6822765808865646	0.933794974597366	0.0	0.171854742285156	0.4543742190310139	-0.8498535039192646	0.0	-0.0789649211871586	-0.1198436496257804	1.2466250634151579	-0.7266533707604433	0.7859601353860038	0.030135231728984364	2.3700642008888178	-0.984874733234265	-0.8858955163261591	0.15522000489046842	-1.4582943611398003	-1.2034484715686693	0.11481262865987983	0.22755091746700548	-0.24981905878774438	-1.2755143312792088	-0.33861054520422096	0.7627957433907899	0.3298004445856535	-1.2411649012582533	-1.0566857280232358	-1.5921378842038136	0.14130027796421174	-0.09457403300887002	-1.6592609164738867	-1.6603648979658379	0.32738330936951004	0.0	-1.1769017543991054	-0.12733471240965352	1.0540816954027796	-0.634029471997729
0.8091878993499697	0.3749655771439077	-0.02467733536301817	-0.7872531045935154	1.6338613299392821	-0.10937256341309927	-1.759254947148854	0.38641857951178826	1.4595089508314125	0.45655140667306326	0.6926579414082116	1.051041473328661	0.2700188580846699	0.0	-0.3093452167795526	-0.18392141490479277	-1.4792390585381199	0.0	-0.9974415272461963	0.13387156048431234	1.5940870631068442	-1.0489942961554728	1.093778016345576	-0.3330438141081326	2.550452783622554	-0.34453540615923267	-0.8790362676537714	0.9745277911526756	-1.6802434367689398	-0.613832848080146	0.08652322385094163	-0.1299219839743762	-1.0913131250829162	-0.8870714627756084	-0.9178778824314017	0.38337651405114026	0.6376787139943866	-1.3246583243495895	-1.1875493154785577	-1.769033345853913	-0.28699976073801853	0.14414453911499484	-1.9249140871210995	-1.5290867729144768	-0.045664584754384695	0.0	-1.9775112414945746	-0.07393615039824072	1.0280725773410346	-0.4975542759322983
1.0522502065082906	-0.5175782489740319	-0.2817950694080095	-0.688744507034736	1.2863403094712633	-0.08491631054592712	-1.5744822327757002	1.0674695182799696	0.5879174667460356	1.0646728949698232	1.1367536163102139	0.935528562465015	-0.5438870287140661	0.0	-0.8995405979413758	-0.9055895668276138	-1.674625291076841	0.0	-1.8661935054503735	0.48381287832678493	1.4820180678968138	-1.0693858657991713	0.9654120422482682	-0.7662651322377473	1.972623714501845	-0.016140137339360556	-0.7946193931444218	1.15830318809681	-1.7183159484944324	-0.17866271932802197	-0.06695752838997915	-0.7151415305471467	-1.7669863166134376	-0.6144034013910625	-1.4109326736154373	-0.4064118724233978	0.8572034108504625	-1.2043781058465985	-1.0918427793649859	-1.5250980989497454	-0.714791152483128	0.33076196336392283	-1.829655948928465	-1.1450564213827996	-0.31578390057641315	0.0	-2.373411871422943	0.2408567594695555	0.9612812735067704	-0.2748540750100997
1.144534587646452	-1.309077393054859	-0.36086915305550016	-0.5711797910888581	0.7780634092578295	-0.14877566836574496	-1.0241029680092644	1.5360470200386536	-0.5417089805480193	1.371850093320481	1.1643993037577278	0.5394424284298461	-1.1068492962424337	0.0	-1.3695402932352474	-1.2830031129855177	-1.2596281022163403	0.0	-2.2485539508761203	0.9606951970477159	0.9776762597073765	-0.7093203708960968	0.618617470027638	-0.9130862003690675	1.1237534377844802	0.07776391155232355	-0.4731713918207208	0.7634538109297799	-1.5064196443384255	-0.10200183560807649	-0.18361208790195105	-1.1619408358917256	-1.9651492316988919	-0.5342365008021592	-1.5103771256738814	-1.1488199246010538	0.876623615505286	-0.8627396156165177	-0.7572717661929036	-1.0079411600717594	-0.996987869323684	0.489052290323845	-1.3261585502547328	-0.6721134240910239	-0.47170249833443295	0.0	-1.9974607899225554	0.634992685294714	0.9860790226034712	0.0059516688837745356
1.267665427900026	-1.7524657188312642	-0.08054558758477753	-0.47170671497322536	0.482203360404018	-0.10740484238982906	-0.1790213383190981	1.664762993338031	-1.465487848904713	1.2889658518314382	0.6355701526691425	0.1426593880992223	-1.1045471511503124	0.0	-1.4669815501981391	-0.9905237947205933	-0.356979797348778	0.0	-1.920383159709662	1.4769523124428234	0.40505784701854186	-0.11038335567459275	0.36326987770619307	-0.5296983613495325	0.5880699194958088	0.19061311192553876	0.1104671706495337	0.17813411040505372	-1.0302609027947445	-0.354847230456921	-0.04564682346051849	-1.1012822821729638	-1.6171199063931203	-0.5699027852192754	-0.9953522425611379	-1.3071053941254325	0.7801799020542052	-0.3840846770725901	-0.24338802345817123	-0.4183718834731337	-0.9981249309956324	0.6197084670711783	-0.5255211720011871	-0.20946806775806137	-0.5215678223561991	0.0	-0.8911585412283014	0.9672947590925334	1.175114009253724	0.3322528409034781
1.5054501721816906	-1.6889012353502917	0.4762711293756952	-0.4245153071325494	0.6190171195125198	0.12561875672544504	0.7238554286567304	1.5444505845840975	-1.836995745555596	0.964407586534864	-0.1518869865332111	-0.07905211968516587	-0.5353265660639247	0.0	-1.0675216937044476	-0.06043508869052458	0.6362591393901174	0.0	-1.0132838743785766	1.8291441835991575	0.1230383609662136	0.44113501474405786	0.3786941426954091	0.29644912741217366	0.6469392445044648	0.5044097800554302	0.8031730960008109	-0.18667980295866657	-0.3778334853022991	-0.7135914171261932	0.44276995900190713	-0.4208033651752024	-0.9454637547117988	-0.5824740138808202	0.07306256474487845	-0.626307990419975	0.728563257642932	0.04549170857421251	0.3075195195308513	0.06544038536808328	-0.6683724867009538	0.6960224085903923	0.32208625146501685	0.2174088265328674	-0.4982657348867829	0.0	0.4852911362512075	1.1640343723906503	1.4564036635382112	0.701112522473181
1.7341601124167716	-1.1225808054915472	0.9691070627050316	-0.44099090374737604	1.0816852922575044	0.46942165500923405	1.3763330880855882	1.346664398401108	-1.6259065123149363	0.6442449301571277	-0.6577394078808545	-0.12991263679980783	0.26882456999967086	0.0	-0.27430883514278553	1.0674857512271825	1.2380507848889726	0.0	0.05333834522494706	1.809997520539458	0.2691617555909314	0.6833792426836666	0.6053843535662383	1.1416936482480993	1.089875627315102	0.9581907925305151	1.3563857678332294	-0.1648508626091679	0.23758172226781102	-0.9258589233380222	1.1372687795443652	0.621481886321188	-0.33017363813081013	-0.5022754105023569	1.3052791496299647	0.6612496047558758	0.7929078165941736	0.2117838157897608	0.7044908585222741	0.3130207152765455	-0.09702856265364543	0.6885482614092254	0.9174141731565487	0.5793320322573893	-0.4514782630055929	0.0	1.502460751404782	1.1733418295114906	1.6365822294575583	1.0959945297124845
1.6956168370281537	-0.23772928007926616	1.0005146516641703	-0.5065318449000602	1.485526052438184	0.725223701483356	1.5658322318187732	1.1464813703844585	-1.1146458466757598	0.47264245037913566	-0.5079434857657286	-0.13696552626634423	0.8506525510795829	0.0	0.6031641101371374	1.765304497508917	1.1279137249233087	0.0	0.8046062024211167	1.3608824111110713	0.6609581530457851	0.5402870580228476	0.8165744975189029	1.4748073385717912	1.3666603473031445	1.2837776409889976	1.573208775074592	0.11132098277118928	0.537108580528599	-0.8927301608514497	1.6939366115386747	1.5119408858919712	-0.07929597581403562	-0.39935103105912584	2.141526198683404	1.9387256823180492	0.8881729285131831	-0.012597553764421027	0.7919896137447744	0.24194540158384795	0.49565419898638874	0.5848459828016307	1.0470601799736807	0.7761801635584848	-0.41946221197391675	0.0	1.7139182884837494	0.9298973622591182	1.5370108735411758	1.4739879074478845
1.1988060463704469	0.656272949638859	0.387381497627141	-0.5978189924051125	1.4177126060181244	0.694181218467535	1.311245283956202	0.8592607488185564	-0.6943180034663528	0.38996379787039154	0.20544390942563706	-0.2254123989226381	0.9217467137042703	0.0	1.1859823756987382	1.5835838634655646	0.3076627849592727	0.0	0.9567035396397089	0.6496342812213928	0.9282418242570217	0.17285278894697004	0.8016718057625664	0.9758284016745765	0.9763234859277746	1.2137404531919824	1.41304068109737	0.3690947772260876	0.31948903629852	-0.7435748262965299	1.7576454854323282	1.7587237637091022	-0.2571429238493367	-0.4377537375175021	2.1368279150857084	2.559201713304858	0.8576014389563433	-0.5811639729600377	0.5420741424302022	-0.16790820421986993	0.8381230286780993	0.38181027796757555	0.6974184641858288	0.6657265613201749	-0.3989209562212133	0.0	1.091171481884464	0.39202196316253596	1.1492116167425008	1.7804216889373556
0.2927295187413698	1.2363704166176752	-0.6819110109399623	-0.7064340001203504	0.721626807364209	0.29128101722200506	0.8696865482200995	0.3442332912653412	-0.5999522629052384	0.20768428784045906	0.9782421254103271	-0.4265558791460626	0.5345377829871131	0.0	1.2056034385999774	0.5327139955715066	-0.9110270355556574	0.0	0.530697400055088	0.00018072419041562557	0.77888382426423	-0.11727382908355675	0.5207253587731169	-0.26171724667568264	-0.17192066780352522	0.6949568470684383	0.9860921958966702	0.41437658385199566	-0.3889214208702365	-0.7497111177022444	1.1822766944213414	1.1639828155521714	-0.6798875437906987	-0.7451528155056983	1.206046622700296	2.2250999563542067	0.6290851298906153	-1.2760351657008766	0.08951417135724299	-0.840152842665943	0.7277534645842023	0.06432134135469443	0.07583093394365722	0.18473415907100937	-0.34335777351340213	0.0	0.005627639796272945	-0.3705343491976383	0.6831042029432872	1.9810619189304466
-0.7265746932248454	1.2921283504652685	-1.7227008448992431	-0.8472659675749631	-0.37842742717243055	-0.4025081674361561	0.593433579425483	-0.41497239476779507	-0.7669400355141439	-0.2003537192011929	1.2697116638574801	-0.675557004975275	0.013566857637193145	0.0	0.6326002978096774	-0.9082125363106459	-2.071957588221518	0.0	-0.2134537809099987	-0.2946767219115513	0.2059930853856033	-0.07670360470977883	0.12374291713603652	-1.7715889256801673	-1.6683667017177213	-0.05723124099163003	0.45878143654319603	0.2446339795553908	-1.2892419905299413	-1.129718882021399	0.1424048006643872	-0.06756394254115841	-1.0666397670416021	-1.292307421463895	-0.3180409841222472	1.1527835098650834	0.30384048629272914	-1.8094980302124999	-0.32784219435915085	-1.5840437791785749	0.13363062156266894	-0.39333755866583164	-0.4879653598845416	-0.5345781387798021	-0.20271974203261994	0.0	-1.0094359028463298	-1.128913968965011	0.44944370867827244	2.083814048872592
-1.4854141037993793	0.8135057053979401	-2.2257338072759514	-1.0403718375482474	-1.3996731321913445	-1.16754822801927	0.7165314593574752	-1.2124791149759715	-0.903542466511667	-0.7450745282934935	0.908925743109203	-0.878273833977329	-0.29617636952407367	0.0	-0.30709238593930177	-2.065987455874538	-2.7854228424876513	0.0	-0.9511374598308001	-0.15440855334590348	-0.5072088122708731	0.33532114398857293	-0.1652288748653565	-2.961930289558325	-2.840312757308001	-0.7023250580406557	-0.0438725209417898	-0.003500164439869297	-1.9329707889392598	-1.8724254216960639	-0.9351348938110488	-1.4352717750904807	-1.2257407975174714	-1.8714649180307181	-1.8459124820950736	-0.07087165839232273	0.09500832349374855	-1.970318870856747	-0.49733166280619195	-2.137505719491481	-0.7717635211380411	-0.9845989505932199	-0.7133531037662442	-1.1666767299076335	0.019073685047389616	0.0	-1.5497325558849535	-1.5655861232736672	0.6425875264660719	2.1285053599325283
-1.7549545553920003	-0.0017791791271276893	-1.9537298509657188	-1.276573353410757	-1.890820336557148	-1.733094716766495	1.203861905533113	-1.704518729953243	-0.7205115463857125	-1.1384180144212008	0.21110235168248823	-0.9784490962113158	-0.27454681346882437	0.0	-1.2300391391329086	-2.455645167401745	-2.8663388321046526	0.0	-1.4501808548117272	0.24298409838065205	-0.9795067924491895	0.9128227668703318	-0.20573948574433382	-3.404299191792498	-3.156797821356905	-1.003480509335674	-0.46327163350539013	-0.1967546992080489	-1.9639225421576225	-2.6957168324848197	-1.580214477560543	-2.3882850790947465	-1.1421592618536678	-2.1944234630896893	-2.812082070519955	-0.8345443535045466	0.16016873928191944	-1.7289644665149173	-0.3491530759200951	-2.2754052298917777	-1.671224580387921	-1.6137250731175001	-0.5140950379903672	-1.348160608864444	0.23600212678535176	0.0	-1.5048129080748065	-1.448748724487199	1.1768654412718658	2.1498008336583023
-1.5657157669537851	-0.8301713059237799	-1.0704783371903188	-1.4939473607633316	-1.6983356677320167	-1.8871945884959498	1.7619355638665675	-1.6313678091829151	-0.14947513911729224	-1.082987502367966	-0.2893802518908337	-0.9726522487723342	-0.08683588794990349	0.0	-1.7571886097414122	-2.027202445807929	-2.34502960688001	0.0	-1.624765481750915	0.5876489106946938	-0.9792319522841314	1.3241578348617504	-0.030362887201245484	-2.993758082335875	-2.5370330998678154	-0.9708769784792081	-0.758160318844044	-0.3076047789464263	-1.3338379164409158	-3.17556648388926	-1.5101380333678096	-2.5676246245651604	-0.9197350082939195	-2.0498045383489063	-2.914028257727464	-0.830282203680858	0.46355179655654966	-1.2398528268631763	0.014765960957422107	-1.9285849224370795	-2.226478470010838	-2.0836125045906706	-0.02834915401936504	-0.9020321893428439	0.31516030713125653	0.0	-1.0250086526543376	-0.7984289995340971	1.7067209207065615	2.1423013786199494
-1.1386565507242812	-1.3607519543050366	-0.021379674184841768	-1.5901068831272713	-1.0373682946887506	-1.5681181269640272	2.0097606903507272	-1.0164645405986699	0.6045946352298296	-0.5040742218314856	-0.27563614312542273	-0.8785730277200008	-0.02418457386247251	0.0	-1.668056506609313	-1.1308359267851635	-1.3840474152145925	0.0	-1.490399369442423	0.65093325652808	-0.5585709684103191	1.3134109946674382	0.18294633849406497	-1.916649659185286	-1.3731331500701527	-0.8200714956176839	-0.851243053397215	-0.4011693019181783	-0.34252704342778356	-2.973568700416807	-0.7607308722168822	-1.927885767035752	-0.6493197837067399	-1.4213907043976375	-2.191205362521148	-0.1767509462689143	0.7853782594822153	-0.7430412750907159	0.4000356691502009	-1.2321765884335738	-2.2112848784587276	-2.1670405256600414	0.4836194091790564	0.021356799299996433	0.16316646048978525	0.0	-0.35760996495116215	0.0866413435649361	1.8357429219985586	2.057645312592225
-0.6984448974765145	-1.4276135536971235	0.748884597279339	-1.472512180406056	-0.32990649386282656	-0.9017813873698691	1.7063757438273044	-0.18682515661223448	1.2069668260441806	0.3490846763749998	0.09901457004485996	-0.7063523789852851	-0.25373501265287735	0.0	-0.9853041354878113	-0.24683749561666424	-0.18295105278273915	0.0	-1.0915876139070282	0.4321974867874555	0.001909015735950497	0.8542603172959977	0.22137890934078436	-0.49541680783108	-0.2697587919890766	-0.7869677155744074	-0.64558485540525	-0.5376880779835241	0.5411486834306551	-2.029647573632046	0.33927393311854626	-0.7075149516617745	-0.3265543730450594	-0.4980414308182038	-0.9361195659241784	0.7036073206023505	0.8802893814747801	-0.4291923712998469	0.6509923235633035	-0.45644709585438575	-1.5972250143248374	-1.735768195308985	0.8047207694139805	0.9981592870398935	-0.1935565489238491	0.0	0.30996129156396346	0.7854255992125384	1.3807322844514966	1.8393139854609646
-0.3206078081230739	-1.0730018930471639	1.050130641563706	-1.1202808536898854	0.07260863597636297	-0.16257207034863094	0.8964230322956818	0.41618056731824715	1.4208685106591332	1.020450237806355	0.35180031947336304	-0.47250031023803235	-0.6723605328572674	0.0	0.04160807324210093	0.3217234837332794	1.0660025429960212	0.0	-0.4721713436131303	0.13202711474110063	0.3803516213094122	0.15887227144738575	-0.047035829187190625	0.9600420170348342	0.3196751007341824	-0.9432367664265915	-0.11583388607217085	-0.6881491206719847	0.9718653142460274	-0.6071768410791516	1.3239321149399597	0.702120457757927	0.10938076272760515	0.4233395984277039	0.47403776592902913	1.3468537668609286	0.6656361011541705	-0.34971334891945993	0.7414368360709194	0.14814100906956026	-0.5600977344715302	-0.8631910960561697	0.8801819180389563	1.564489903483858	-0.5984820424061128	0.0	0.9000951673437475	1.0049615912040364	0.5080397485773009	1.4708492504139252
0.0703451405748639	-0.5108899458159936	1.0089503579432022	-0.6168089737101985	0.09479713008097541	0.33892724396390156	-0.11158742929235076	0.5133480234664426	1.2521498307509018	1.1167630366540657	0.09583612515610297	-0.24270111692764035	-0.9751614691186061	0.0	1.0456298065307026	0.5877989380534703	2.1703974687331207	0.0	0.2990283485233548	-0.02816885264279873	0.3959933871141573	-0.46058217135219415	-0.6136160273598089	2.2100279785121644	0.3309382092182716	-1.1464978788940003	0.6035063434013629	-0.7389632762785341	0.9409715719439323	0.8337399738668909	1.793709311489055	1.9083558289425429	0.6565672096399919	1.0773513201287839	1.7154117735282255	1.4835255146651385	0.29097090655716046	-0.41902863093494314	0.763528469801659	0.49385015085696166	0.5900513898712569	0.18282525760164847	0.8173463611882755	1.4889897108350676	-0.8456020663810011	0.0	1.390548025397503	0.7571425661338503	-0.35842904358755956	1.0015012788491162
0.5608475666266063	-0.011694195504589638	0.9164743651345342	-0.12533877026845788	-0.05852445494662087	0.40058059811467833	-0.9151824388523253	0.16186924219578946	0.9128530929074474	0.5524838229487172	-0.597876520650219	-0.1459371871306862	-0.8863009019559995	0.0	1.6983879912915087	0.7785729161747952	2.9282036343117532	0.0	1.092191866596095	-0.003321805953065613	0.0761378436068171	-0.783828273064867	-1.3372636247976697	3.065810722831294	0.06957887043276176	-1.1531069859365435	1.2304465088837016	-0.5798817575543782	0.7611775125171848	1.8585193201325296	1.5766807517174628	2.630711933857919	1.1679553377244505	1.332345822825532	2.570292348536364	1.1312692766393018	0.0284997083928084	-0.49455539757211797	0.8291491243097108	0.6877446621925765	1.5235380206799842	1.0698342634629014	0.7787711523774346	0.9098394144687207	-0.8070396195444223	0.0	1.7383493110575785	0.33612981060836333	-0.8005251804246093	0.52946849937554
1.0924559433018755	0.22962838648004544	0.9881570998784844	0.18647317207462594	-0.08768538727756257	0.035227239186073865	-1.2300519161308483	-0.2930436998868696	0.6435294859889056	-0.3947232470166417	-1.2123026709277487	-0.31476640744066453	-0.3790669338250726	0.0	1.8440848430194343	1.094701786119819	3.1643934174583994	0.0	1.7243778503824252	0.016081228481021944	-0.40688534337655075	-0.8013131193353666	-1.996391632086825	3.3719439801458524	-0.028192103475138352	-0.8027822331931241	1.4760571848621626	-0.20070974542966324	0.8273185318984403	2.2485764731650364	0.7859455242217117	2.7575094516386764	1.3984864637368608	1.210963212739819	2.9170887534350385	0.5300314682082609	0.06351907919233923	-0.47430231964851	0.962430542943805	0.9260238369519656	2.0056317537680757	1.574943489569385	0.8543166079248271	0.24560417390977518	-0.5241534018274971	0.0	1.8640765568314308	0.10784799723798581	-0.6634927236819729	0.1540342352716368
1.4318986387685904	0.172582733260672	1.2145502822430883	0.23330681031910608	0.16514405572548718	-0.5269407461171374	-1.0222632035034418	-0.45439209288482646	0.5357870751772065	-1.2549692397937242	-1.1867045538250962	-0.7725092389536157	0.2779945597700655	0.0	1.5464777008340254	1.5210804503533844	2.8117279921326834	0.0	2.0237841237491603	-0.26117745915933094	-0.8561743850309252	-0.6865817635148941	-2.3572013211704532	3.048259984213809	0.3112093528279605	-0.14015639373256825	1.230971981534948	0.2794629538999179	1.316581909262886	2.060222643688982	-0.24324180355201955	2.351724182386301	1.1661418405946067	0.8399234679188986	2.716953034654382	-0.011714455292018772	0.3453728893964988	-0.34984340948778736	1.0676529073871979	1.3216406785828998	1.9700522718666738	1.6850823105063475	1.005528680358589	-0.06415376940618278	-0.19607342599893818	0.0	1.7087888761672287	0.2567534092482867	-0.13578399207713723	-0.0705012222007873
1.3094316156220993	-0.07968868897224478	1.4031003378283775	0.06001267802268809	0.5932995552686895	-0.9562785594558998	-0.4963270336747704	-0.134598514393131	0.4876623182720863	-1.6479031641548807	-0.4034194611374508	-1.3528491325983945	0.6836105128110468	0.0	1.024243516073721	1.8265265809752578	1.9796950403147944	0.0	1.9105329520118999	-0.9878458333595743	-1.1377312198509582	-0.650200389526301	-2.2465474355651573	2.170474969306698	1.0305259912038076	0.6064525251818433	0.6577541632632965	0.6687124246278764	2.0410917015245826	1.5373220982901679	-1.1081751113429996	1.614431517642664	0.5077717660681058	0.3763547834098502	2.031234437276503	-0.2695619874523836	0.6176224769569846	-0.18964597752708015	0.9998091659130675	1.7897661649296535	1.5265053169788605	1.5549009823489082	1.114850735978231	0.17713067666079196	-0.06515486014864612	0.0	1.3036864460962598	0.6660145519007259	0.39522921220331453	-0.15036038431844817
0.6310829422724882	-0.3644763031409596	1.3627989736841295	-0.17890069390882207	0.8972900393852081	-1.0046906461062486	0.0366033390716802	0.5318401039625221	0.3163580250169224	-1.4894914215342303	0.6386709000383797	-1.7384740335252291	0.5612320007882676	0.0	0.5110322512551551	1.7423013259565383	0.945266062891806	0.0	1.4373015249167358	-2.0099851442861927	-1.1952604879021194	-0.7821130851985587	-1.6227115163838466	1.0064556983904478	1.7841602144329702	1.1633265949433582	0.10064598831041294	0.7990251988990824	2.5645286420788236	0.9499699576117512	-1.5206616088622953	0.811164284788668	-0.30022070498643777	-0.044326737524187296	1.0478135697975566	-0.19290525397878042	0.6103939833349943	-0.07493641479720793	0.6880887791612635	2.081975938075266	0.90144747919748	1.3600117988158498	1.0914716165477711	0.8194288327105157	-0.26801031577790635	0.0	0.780187459610474	1.0113209830608623	0.6029659150404771	-0.13352991693605332
-0.39733335097422107	-0.5587377720028139	1.0774728836753387	-0.29781884040002266	0.7958178750905458	-0.6438709917206258	0.32393523322156537	1.1880753601823122	-0.06859694271724372	-0.9973247370434806	1.1373925873316233	-1.6280243075691718	-0.06334553929159016	0.0	0.12427996925343324	1.17947660951476	0.04574488572337358	0.0	0.7639770497818203	-2.9044214328984452	-1.0191810033535942	-0.9915314626910193	-0.6219863053085009	-0.05938073659959449	2.1464828009707007	1.3650220068694514	-0.14334625968686843	0.5996613465645599	2.50872336316685	0.46567773563350096	-1.4345663417629846	0.17615320109852134	-0.8896743873109751	-0.3244349885866063	0.06268795575768465	0.08847045890540647	0.2513818631745201	-0.03595044748662983	0.22143463631172938	1.9573973898804442	0.3371502840348914	1.1641452204851583	0.9467016656312532	1.479707100190774	-0.7453344608712829	0.0	0.30248937649423474	0.9959355640747927	0.4153938886463173	-0.07740694562497026
-1.3409915860730994	-0.6319072722015924	0.7276213395826489	-0.17271652474425678	0.22839996902641527	-0.07171402259285034	0.28023769957019584	1.4842118132826434	-0.5709266696018235	-0.5104552747337119	0.5834688595545482	-0.9369674800031708	-0.8751998644769101	0.0	-0.17418316362367245	0.3243582488866325	-0.4753071078500759	0.0	0.08938434768321324	-3.214527874135804	-0.6235336207204046	-1.0797255469864762	0.45634188569269535	-0.6962126946295714	1.8541963638963102	1.2245743673670788	-0.03412610977886746	0.11560638980765166	1.8364318362537881	0.12298268391152234	-1.0528353318123125	-0.1710937961723959	-1.0198028701988546	-0.4000683344162057	-0.6125385260390402	0.3327859792185285	-0.26720703087864295	-0.028256483984120763	-0.17101685461535826	1.3771955209827274	-0.007153414398950849	0.9070073924731245	0.7820464532519362	1.7887521540265863	-1.266564530810158	0.0	-0.02516266658741824	0.5572049998229569	0.019554798618928337	-0.02812660116721431
-1.7694456401359175	-0.6265333809904822	0.5422134216186741	0.20246734547548093	-0.5885313530662456	0.4212673092491871	-0.004381045939253997	1.2750535567390644	-0.9650046632147753	-0.2620527462801005	-0.8031781419754668	0.1089692949256141	-1.4518395963119108	0.0	-0.5008282124239406	-0.45386665845354707	-0.5771380240561299	0.0	-0.41275461938475294	-2.7338952197783284	-0.05736796691281487	-0.8860394998835481	1.2493623134598821	-0.7896565529890895	0.9491062897560641	0.8901086251474162	0.18017438897895954	-0.516137886476169	0.9052846343671191	-0.10095731299571085	-0.7015550572281299	-0.2549336882178045	-0.7105529131754935	-0.24161684043260015	-0.7847149157866633	0.30494092815791385	-0.6231220893737514	0.041515649928857715	-0.24113755251741925	0.5812486656983166	-0.10708004378690396	0.5194702137319173	0.7054791898607791	1.6080012165003563	-1.5525128092499088	0.0	-0.20106466605776332	-0.09788259648269253	-0.30576675760757	-0.020078265580079597
-1.501909512395655	-0.5913668819994042	0.5975474588546968	0.7228510535500402	-1.2887265605131262	0.6392643648025985	-0.3400791224292756	0.6647021052654877	-1.0583726218796776	-0.2607354540001183	-2.14676960540559	1.0720769701158799	-1.4867545041733978	0.0	-0.9136097984540265	-0.8149061583826225	-0.41631630762971683	0.0	-0.6245067219056334	-1.6468240341546505	0.5706330966709465	-0.3995668775423487	1.4871674846530205	-0.484715712569436	-0.24323716394005332	0.5351779039600212	0.1460894629984212	-1.1045309294454575	0.24418794823474185	-0.20167684347427878	-0.632038395472808	-0.19901966805022467	-0.19462950848538788	0.1326424436812996	-0.4751372817904075	-0.09652776529524677	-0.6052581588532552	0.26080612501179534	0.12718819260586067	-0.022615754072611096	-0.054309409687665365	0.061874247725577675	0.7471049412823652	1.084019006063668	-1.42010333106681	0.0	-0.2869075639751887	-0.6422850281018051	-0.3944917288050375	-0.08294909902721305
-0.7031157959833982	-0.5219702267566745	0.7265409578180813	1.2329123054720317	-1.5804539838851888	0.5957621300243512	-0.5441224901901162	-0.104467495508483	-0.8328443186119416	-0.34381877166732017	-2.4810190586285783	1.5471072041897669	-0.9217528844731034	0.0	-1.321174338688773	-0.6345251031433025	-0.22993811864150882	0.0	-0.48999322534738726	-0.427793737631395	1.0972703853260688	0.2393438317707401	1.1273720257689628	-0.07449027326807453	-1.2725276856858454	0.26230815703810156	-0.3230983269543419	-1.4479422270254807	0.19991975419531186	-0.11700347370172048	-0.8633748190966737	-0.1333966856412337	0.2697933275502337	0.6436157623915253	0.09154898952294484	-0.7630082939561907	-0.28280820274934476	0.6594667983072219	0.8302215533107007	-0.10012833303390774	0.01969140767479111	-0.24817575096867744	0.8414893692285429	0.5223383317241453	-0.8659381034134951	0.0	-0.3271012849007871	-0.8461810456467316	-0.28876573146736795	-0.23800063518816753
0.22765895925739543	-0.3542881933561978	0.6221725797257648	1.602419799826524	-1.4197480616044704	0.47706985827461096	-0.5243788845163837	-0.8145410173171789	-0.45738049185268775	-0.3370506658080125	-1.4188067044221926	1.3966536785556891	0.06503578190329798	0.0	-1.5171054103927604	-0.05262527275703142	-0.18351184150267655	0.0	-0.024815620564067574	0.4353420273201704	1.3592405059994832	0.8388144162511467	0.3808608264972627	0.19002958868160183	-1.7702836979750167	0.07326096780049081	-1.0866356960464365	-1.395083375536647	0.6988830206861442	0.21924228929965076	-1.1664928937253076	-0.11356560076023024	0.5779529676481384	1.161128915767135	0.6088960660261364	-1.4041642624821422	0.0277538188386256	1.1865802439812076	1.5755277964115717	0.3897675170774005	0.03191298744752204	-0.1687335032145402	0.8866017849708404	0.17941127595787712	-0.050090364953259	0.0	-0.3027720015534416	-0.7054931036895983	-0.17381069909496016	-0.48019861972056804
0.8913070164004102	-0.015187553708225773	0.07136467541271253	1.7774741086362502	-1.0209130795154306	0.4834127118675885	-0.30898806077979574	-1.3639598838564952	-0.16636411849011296	-0.1866904121994261	0.5531921769930588	0.8183833967064676	1.17176733088431	0.0	-1.3277204404146443	0.6299302484990409	-0.28102429018692093	0.0	0.6632251554166929	0.7120263658096917	1.2705548696064874	1.274460916593015	-0.40048040356707726	0.23777568039735472	-1.6026755860314519	-0.09455519531421921	-1.753733387300889	-0.9242160240257886	1.2948390515842183	0.785980218916071	-1.2105897327013893	-0.10585841557958586	0.8120294832858069	1.544819390526178	0.8502166990155314	-1.6907637133578286	-0.018806515017827853	1.7242136434893978	2.018952973078264	1.146771718372261	-0.004668012002741996	0.35879765501990424	0.8272638945675144	0.11469137759049061	0.7957947309186131	0.0	-0.16413833980764023	-0.4021091244970792	-0.22191367726688385	-0.7636356893666273
1.0890638281134344	0.5085774888311052	-0.849674331125322	1.7859008930070224	-0.701189373430936	0.6656054775189582	-0.02067587939140636	-1.7393159066582635	-0.09815107528857486	0.03272512824639485	2.372646636124908	0.19739255305417236	2.098736253128265	0.0	-0.7698379832976715	1.1223641545371639	-0.3903708937300815	0.0	1.3704617095451044	0.5204192826380608	0.8703784192756269	1.538539445607514	-0.9132959073602895	0.17372945934868028	-0.9046865355419611	-0.3055401629962092	-1.9517914133108547	-0.20181321148292616	1.4764350037448781	1.4284786840657142	-0.787524879011884	-0.045441466316500576	1.1121070552482843	1.6999588723784356	0.7726293811015874	-1.4491845199897992	-0.5459078160744486	2.1304149064802984	1.935772722948868	1.6970776040162445	-0.0015483168677412455	1.0930206559367857	0.6945560955835981	0.19187455179504537	1.473353270454767	0.0	0.0885408238891567	-0.14505375550144434	-0.47169245810985333	-1.0129988945050912
0.8696578273085198	1.1345006063041212	-1.7703630652801483	1.7033484469464635	-0.6643024339613096	0.8794213335714497	0.1855766365098857	-1.9190107640541165	-0.21362381537161293	0.2235153317335471	3.086035351983915	-0.15242771619365764	2.627013783910768	0.0	-0.09287728919529836	1.274101461223648	-0.3589463121162151	0.0	1.8503003402501317	0.1938900653997188	0.30565377060857274	1.691269563471042	-1.051582550326919	0.15167442202813694	0.008470777187688728	-0.5801008684654061	-1.5924924142506576	0.44311425551796874	1.025348520728413	1.9098801194590267	0.0299015148695023	0.08255105074108407	1.500514846318824	1.6158791186166104	0.505701676592566	-0.7914665542500887	-1.351677299302541	2.2932022014053106	1.3373436486381507	1.6807186900864544	0.13322676693453542	1.5840568781409217	0.572883505465667	0.2116944005726404	1.87854071810083	0.0	0.35491145096634485	-0.02348159622104273	-0.8243975122258552	-1.165162119010177
0.42281831011538734	1.7081892260860756	-2.231874207141578	1.6043467880773388	-0.8650637127206838	0.8923387446228043	0.19373093007775502	-1.8107003143936564	-0.3477286559768236	0.3801133804139689	2.4401006164413133	-0.1760995686266187	2.6470360910338493	0.0	0.3469203926350439	1.1039414190688606	-0.13618975473356995	0.0	1.9255444571470255	0.030397901759469877	-0.2410309653002918	1.7663221263541293	-0.9206434889889491	0.231463334298945	0.8000360532248829	-0.8843975610973094	-0.9381628387626277	0.6607020400156054	0.1762614422380174	2.0388587106199756	0.9059254317085268	0.20728551126652378	1.8142801480031818	1.3610234538700454	0.24363304531970556	-0.08093829115185412	-2.027554004621539	2.1731033742464407	0.47338339482906067	1.078499288974797	0.42105268230934845	1.4395569903980063	0.5273667841926729	0.07293020171095022	2.0008656233047084	0.0	0.4742499999485414	0.020974008321660086	-1.138426440396604	-1.2160585401985045
-0.07697738233985187	2.070616875107058	-1.9739374321579275	1.5241070355470938	-1.042097404063173	0.5620845992974937	-0.021713850538967693	-1.288980583785142	-0.3444444077915054	0.6077791339411115	0.9790926792525181	-0.06680160164918451	2.167342453928396	0.0	0.30977879622811216	0.7426092066130816	0.1796522883368968	0.0	1.6015651013243082	0.10403772474498013	-0.6308172172071302	1.717681878035185	-0.7158426165028665	0.3319455545580386	1.2588868727069815	-1.148911952089401	-0.4149885226619897	0.28558938451435634	-0.5363411724235307	1.7872101661673145	1.4332912385970442	0.2146651962967913	1.8118079076779199	1.034979031518705	0.1184330031260507	0.2726286603511365	-2.2165420435922054	1.814949090434871	-0.2837935068374385	0.2306565094704895	0.7862247236581626	0.5902492427412463	0.5541844220840165	-0.1518145075876331	1.8832196393363292	0.0	0.3367464532037771	0.09803020584022565	-1.3305668129797905	-1.2345800670496596
-0.5562450384198933	2.1238741632992975	-1.1089307277991685	1.446154051998896	-0.8958628573367639	-0.0490951158620744	-0.385331674077118	-0.31192009041353336	-0.16774605010122517	1.0222170864323263	-0.3881356485903343	-0.0770108799188385	1.3200836475280904	0.0	-0.15929597988244978	0.34659549739946627	0.3981962926451244	0.0	1.0912754573504744	0.2608972736776298	-0.8085380705589363	1.4578891275419819	-0.5624207004402484	0.30834552107968183	1.3645459238369362	-1.299249185871301	-0.3071242166142661	-0.5211006026078535	-0.6438959272952565	1.3084897165409703	1.377608281449829	0.036263386427194705	1.3740154069528805	0.7068554359873017	0.13295679056457785	0.07568355787053363	-1.8324838031153652	1.3218917786424977	-0.6202962581840877	-0.37051225934831256	1.0922302105743515	-0.6385996407285228	0.5917549867001571	-0.27292567845359994	1.5806263914153482	0.0	-0.02078781075350137	0.24237460693569202	-1.4024338839684687	-1.3231298423406284
-1.0123565707715172	1.8567299955348096	-0.06238019882473153	1.3172374844100696	-0.2960511016911905	-0.7118966507199562	-0.7574245103047925	0.9746538570586026	0.09057077506035892	1.6110326567811943	-1.010977078416207	-0.30284906374423914	0.34558650700916255	0.0	-0.7441230019011715	0.033584656446152626	0.3554235570462787	0.0	0.7034813158232663	0.2820764932904351	-0.7913581333748603	0.9578692254064204	-0.4380256960571779	0.08272972219977782	1.245480716692817	-1.2863426037291101	-0.5556508521781132	-1.3132839143064952	-0.07331303613494128	0.8351205237895217	0.8147529125525653	-0.2881899860240775	0.6354424885653132	0.3806767277763136	0.18242239646323472	-0.5000806018378072	-1.094395290341259	0.8039781859176791	-0.44090563478886075	-0.3866860794430802	1.2128530470085748	-1.7149036491549592	0.5749951082522572	-0.12779017085156913	1.143455956285301	0.0	-0.4206006431570561	0.3676623420166951	-1.3866943727431578	-1.543903521429124
-1.4223191965635855	1.3250978454972941	0.6830191514075742	1.0808124140163622	0.6148438658313923	-1.1893440032383908	-1.0014844734268833	2.2350605172915263	0.29862165751742387	2.1772872571807835	-0.859573214075751	-0.6080130956066386	-0.472242009018284	0.0	-1.05651713818159	-0.14576393059990017	0.015651451953409452	0.0	0.6422197369186589	0.07836487570599515	-0.6315795521890976	0.32073322237406554	-0.23196459832987087	-0.28221639882525024	1.0651437168943763	-1.1082224834698715	-0.8098810663931106	-1.5979916285262703	0.7858609333789908	0.5211888203413434	0.07220180235627846	-0.629913781275795	-0.07122237980589985	0.012554599803739958	0.13289629082519733	-0.9984574174007896	-0.36405127319499986	0.33037819289586456	0.07344920905093749	0.15462843095943926	1.0889640199721828	-2.2253355070700325	0.4783719334320534	0.28984760986242714	0.6250271838857002	0.0	-0.6601632489279783	0.33834585115644106	-1.2802236618525245	-1.8609887067168847
-1.6902876228173074	0.6155045406004661	0.8699728751061697	0.7146631295628169	1.4872216979531812	-1.3927991293699933	-1.0482907819166274	3.064825632050515	0.3867892143260288	2.4273839934874974	-0.40193989736202035	-0.741696668752014	-0.9156764791044266	0.0	-0.8894257261225071	-0.21033691897347598	-0.5049158808509296	0.0	0.8471271343133651	-0.23259111850596095	-0.3889926039986316	-0.24512073471293977	0.11487209712280912	-0.6248377708064116	0.9097697849005237	-0.8152711961825971	-0.6922528557648757	-1.139901282040076	1.325256613474215	0.34416672791221004	-0.48160609861361287	-0.8613695312975342	-0.4280666604057739	-0.43020489931099326	-0.10173051224534929	-0.9597107364883762	0.08902235931023912	-0.08480883943101111	0.5496565063034345	0.8770898846227658	0.7378228002894827	-2.1128451379567488	0.30856791176433895	0.8028721393236767	0.09543092981726771	0.0	-0.6556283384325553	0.095824378664269	-1.0378169108825357	-2.1439677813607534
-1.69161608055848	-0.1746742604496055	0.5907725657692583	0.25577639428415505	1.9571487946892123	-1.4116839273154413	-0.9218769144076496	3.171410796297527	0.3807780447833589	2.153472015067892	-0.14650779456624488	-0.55219383946678	-0.9353143255774921	0.0	-0.34674487009788924	-0.23468539941329086	-1.0016035637653655	0.0	1.0015273067479316	-0.419965656904613	-0.12684250770230088	-0.5508760375391595	0.5118311558821035	-0.804498121053146	0.7474059317777271	-0.49118183692828543	-0.08162148879495414	-0.13078366887863566	1.1106597850481579	0.14200864971187446	-0.6544544880173943	-0.9463286081697421	-0.3452095043386609	-0.9091936149904863	-0.524735129085045	-0.23099510801028045	0.23013988995438206	-0.45422179913079297	0.6172732341402586	1.2905414196242746	0.2208129366929476	-1.6609110670704417	0.060267677575574136	1.1431813758242846	-0.3573620639768544	0.0	-0.49929004604146576	-0.2712613368477359	-0.637461993653367	-2.2379825156903532
-1.3810015719926063	-0.9312705243539835	0.17972734694517625	-0.20249921187286002	1.8459814608640779	-1.3951854682856588	-0.7138710204091169	2.5110588534198577	0.3465164701980108	1.3813498861754334	-0.2365847950386965	-0.12268234518726247	-0.6746431731487049	0.0	0.24377428606363669	-0.31544032830065477	-1.2881066797878775	0.0	0.7313395098841158	-0.32690828475807787	0.08341692219801146	-0.5641913934355554	0.7529401645450626	-0.8011636622353859	0.47941404843705643	-0.2116185594590413	0.7903060715243669	0.9087578921067577	0.16297393841001184	-0.23612967486714684	-0.5115307177563936	-0.9539375604079205	-0.011303465659360998	-1.301253175640888	-1.064960314611753	0.8997431202284819	0.2228134491047275	-0.7693949872532303	0.11863674828213147	1.0942504669529782	-0.3942314474886697	-1.2449764176363698	-0.3102465854715607	1.1028637215714059	-0.6459771509277684	0.0	-0.380328153994079	-0.5782303773750445	-0.15406001707304232	-2.056727632859244
-0.8695949422207425	-1.515078655238225	-0.04082304511709136	-0.5463452937189671	1.2469775826403864	-1.386217359069349	-0.524429223580629	1.306552101992462	0.30427313865721517	0.37195888467735305	-0.4072888948802264	0.2830532458271673	-0.3870647648668788	0.0	0.5715131463410964	-0.5169994933018645	-1.2841827829031671	0.0	-0.12134905866483829	-0.005211204855267087	0.17204495670597986	-0.4500907436347954	0.6676782906936342	-0.7167751171264001	0.043190654855003806	-0.00023643198921581592	1.4932984851849	1.4513092665635312	-1.0563901201980184	-0.7766017664274777	-0.2810301800903031	-0.9813013853102629	0.25759471660585476	-1.4514741658157637	-1.6051807444197173	1.8474592489332209	0.2601405979192345	-0.9756190947197634	-0.7843546496081399	0.3562069095298416	-1.0429640933571003	-1.0441915189646278	-0.8504499038997576	0.6490236391693647	-0.7147296790493908	0.0	-0.4275826736667308	-0.6832615786108814	0.2392343281354237	-1.6358014932690403
-0.3926608388082151	-1.7843583915844807	0.01955017478367592	-0.6983150408750745	0.4548945135054745	-1.252773955484949	-0.4084696762751039	-0.05724658924573375	0.19346413587222439	-0.5315855226899998	-0.3029254073766593	0.42630730202310096	-0.288778724576569	0.0	0.5603984019734249	-0.818302207646151	-1.041434212771755	0.0	-1.3384047780478807	0.3068600907206623	0.1006806965166623	-0.4697362475029541	0.2727097836543973	-0.6836953011547869	-0.5101448124985649	0.1875869595952987	1.6837953916535306	1.3013806934379453	-1.940317458631953	-1.2676720830940542	-0.16983191630886488	-1.04786230878424	0.2523032394538045	-1.2681263269349894	-2.0116950802542366	2.0719041612770273	0.4014287482852406	-0.9988404699538612	-1.6817599527872422	-0.5419906083419985	-1.646214157394601	-0.9340974842058413	-1.5315766888285596	-0.06537581374329898	-0.5685734204495468	0.0	-0.6009874456962565	-0.6054263555916678	0.36493808729903005	-1.1106693262173934
-0.17308177922368734	-1.6562822459617137	0.18180610173863584	-0.6656301542855311	-0.2057608747109211	-0.7890188662734077	-0.3594811719924133	-1.1976208282570993	-0.07640390467148049	-1.1056388671611521	0.1408243769703045	0.2888413392164943	-0.4408337552099085	0.0	0.4013099574184865	-1.1021060087802352	-0.7038859772238325	0.0	-2.408903221860053	0.3500281633978312	-0.10916869186472819	-0.7953662978911782	-0.201422897360729	-0.7602188594638108	-1.021389724937151	0.4342961303205523	1.31306747836637	0.7179776551410847	-2.1118878884989147	-1.4259748413625826	-0.22968395351410695	-1.05628552680717	0.00503600265045374	-0.8000890786818298	-2.1658903033981938	1.4041309138921796	0.5349871555695698	-0.8126358972106711	-2.1419559125870617	-1.1529392430228935	-2.0956206434445748	-0.6393545023489635	-2.1947218755403304	-0.7943802743860736	-0.2845153202899704	0.0	-0.7249348099088814	-0.5232070998035552	0.16712606317139314	-0.6372709258805016
-0.27117864183898766	-1.174373927178975	0.15767822667704307	-0.5465855245981412	-0.5404169651653691	0.07994944106862302	-0.3339282642112483	-1.874497001382415	-0.5290136518386553	-1.3532173717664648	0.588227790069023	0.09854622888428295	-0.7368967021327342	0.0	0.3769494920968885	-1.2142060731501354	-0.43255152772636885	0.0	-2.824098704499963	0.03338054579420356	-0.3767518011853068	-1.3692482837607416	-0.4442908436394091	-0.8982027266429933	-1.310687854071599	0.795589129427917	0.6199131217513041	0.2297220876866913	-1.6361564054157722	-1.1033234195605006	-0.3616760741847066	-0.8669715925169321	-0.27670424975344254	-0.2388738694104216	-2.0055782816062195	0.15011245119161615	0.48461032407660554	-0.4929556350355375	-1.9687016244726416	-1.2391352156368476	-2.2771235966264194	-0.02107391964588938	-2.5924734709799298	-1.3323745826827091	0.005201983963932792	0.0	-0.6431821488304801	-0.6434104242410603	-0.23324582819507828	-0.3131239908511224
-0.5309944442157359	-0.526827344294193	-0.21510143603476453	-0.4803762664995472	-0.5387126475455817	1.1519323289595398	-0.2897545746598786	-2.050193731273765	-1.0607568333531259	-1.44299349554287	0.5710301540603031	0.15478790907015477	-0.9983852989925964	0.0	0.6162321945694553	-1.0697573636348712	-0.3332190215072785	0.0	-2.3992251170825423	-0.4888186712762229	-0.5992457231176932	-1.9136427061497128	-0.2720031576161611	-1.0018613526303348	-1.2857274564970906	1.2441043785108252	-0.0633349331873048	0.2659857041206885	-0.9399249456005252	-0.42431993561510595	-0.43261490905493033	-0.43866138559859447	-0.4135228675648088	0.17036634995151811	-1.5673494722779286	-1.091544023180284	0.16837180540352248	-0.20438788179569087	-1.3291388491928957	-0.8980969421646979	-2.131718546822092	0.7369005590117307	-2.526362993954567	-1.6054009471167003	0.1593548652145534	0.0	-0.3702537172297013	-1.0306937492746846	-0.6093632831926037	-0.15161628722935847
-0.6704420390288439	0.018614883138579147	-0.8331062173646654	-0.5608731994823858	-0.31032413653201096	1.9956761820913276	-0.20628406215958445	-1.8592903744479263	-1.4716941492151416	-1.5322958857515865	-0.08468387639030728	0.5806192764298277	-1.1018983384551728	0.0	0.9734272839649174	-0.733658410277299	-0.41639624870897085	0.0	-1.404396859068673	-0.9078369733799777	-0.7026656289150491	-2.097062059959845	0.24326060721734008	-1.0178989496796393	-0.994307899339358	1.6652700807329763	-0.5293035564913425	0.8606705503533232	-0.5078549276056517	0.2572819355437879	-0.3928724576376698	0.0792957030462379	-0.4179397051855764	0.2646255395294939	-0.9984064318877456	-1.7759758422394518	-0.31550417357000127	-0.10618303002803262	-0.6586897013387094	-0.46210877321219906	-1.7100322954045355	1.206171803471351	-1.9942331041781896	-1.6712038140739163	0.0903774995525542	0.0	-0.10664890062072731	-1.523783539842369	-0.7819226069798251	-0.1163426822495338
-0.4626394816287332	0.24265659801760073	-1.3809479608124997	-0.7651140778557668	0.028533776290868146	2.1908273695786926	-0.07462047752049245	-1.5181249487993693	-1.5707419440213153	-1.6145689479162746	-1.033396241470076	1.1934038222296217	-1.0452260734227987	0.0	1.1352558686215317	-0.40086214928590624	-0.5999967207702281	0.0	-0.4067600027181503	-0.954962854327595	-0.6714705477027499	-1.7501767259505343	0.8183090439927736	-0.9733291059007458	-0.5858031959434523	1.9156256558941716	-0.7762359320132497	1.636141836508394	-0.5650154881969979	0.5704764686342504	-0.2959661623442162	0.39684034089329767	-0.4737312959952078	0.06320539613683368	-0.5073924598017067	-1.700967017660976	-0.7395083920363688	-0.23224867983328856	-0.3871067945781765	-0.24916646856954316	-1.1659992904324834	1.0161991611893555	-1.231558271811873	-1.6399069962054384	-0.18429567450706577	0.0	-0.08838189873255319	-1.807902227514388	-0.7389517973692148	-0.173253062523783
0.10939505564089393	0.094005591004611	-1.5380998096875227	-0.9484274368256703	0.42302558570471677	1.608023083878495	0.1219291900307758	-1.2186427866941445	-1.2798827763288652	-1.5145428195710982	-1.5985056708946501	1.6035908905126341	-0.9120747084156462	0.0	0.8822929417626169	-0.26705205232996776	-0.7493813666483495	0.0	0.07935978101271811	-0.5659048715911024	-0.5394766007076077	-0.9841198818183171	1.1489164211055964	-0.9283525999208383	-0.21319834463591253	1.907518735553469	-0.9131640660005139	2.0751717446951754	-0.9525690874701915	0.3688718373223087	-0.21253537815000717	0.2668701223240907	-0.7416310613078757	-0.23702974514113737	-0.26067840402524356	-1.0666268518239947	-0.8930262058700875	-0.4357879571154642	-0.6548835358384357	-0.33962815415213465	-0.6730074179469954	0.15986066109496652	-0.5925983256335122	-1.5762304092345654	-0.5344408211027325	0.0	-0.3787964197744574	-1.6042999416051853	-0.6252823829051137	-0.3071109131457346
0.8269629598578655	-0.27733832534310887	-1.1926934321053728	-0.9222993025954619	0.8545116868101292	0.5307663931188553	0.4067793168921161	-1.0476162971575416	-0.6654713835969763	-1.0420957491106653	-1.2583705921802848	1.4820800655115656	-0.7781798387021898	0.0	0.3030829035687189	-0.3705430335068869	-0.7386145357147839	0.0	-0.09579684075251531	0.09280762012196732	-0.3566218485067155	-0.1270747869893375	1.108338549045563	-0.8922802520598209	0.050090948676831386	1.6612794091014662	-0.9959352785629304	1.8830325364660392	-1.2651480433369573	-0.16790738003754524	-0.12656137219399416	-0.3165768661903737	-1.1566786991316502	-0.378317024672513	-0.2803210895217665	-0.29339389984032016	-0.7140768991786623	-0.4593825975764785	-1.2111371383024614	-0.532270825620924	-0.3097645284999504	-0.9362029456692417	-0.33409124673980983	-1.4511165502287622	-0.769699290597948	0.0	-0.7718125048628453	-0.854858525298072	-0.6058064546818961	-0.4860057481442164
1.357229176180426	-0.6026189793768453	-0.5149636818790554	-0.5768271824402882	1.2581346670014866	-0.481338334385699	0.7779930166753651	-0.9599190718916234	0.11558957772990351	-0.19090908190878544	-0.06700343127607683	0.8065717560511949	-0.6456062480012643	0.0	-0.21775674377386944	-0.5298045094962122	-0.5098440262879168	0.0	-0.6497460758257453	0.7440461225250204	-0.16312651128441735	0.48025148035167664	0.813381971133503	-0.7888302614983279	0.21928287513450134	1.2875704468036335	-0.9478422874239271	1.1809513866764534	-1.144267914508058	-0.6527882792102	0.08063905606759161	-1.0565966585359106	-1.4060138878804609	-0.20349865027281808	-0.4188100681234344	0.25862238496514334	-0.3138105599498212	-0.10587183864204026	-1.5751159471744836	-0.5083605808350059	-0.0017881637018908778	-1.649829464151925	-0.4484195882181659	-1.1737489064615514	-0.7360258450560051	0.0	-0.9042314405800855	0.21948487993488905	-0.7111127060736104	-0.6129362998489933
1.447024718737819	-0.648769649760998	0.15634312535296657	0.02715776804122825	1.4735265898049061	-0.9117963975739081	1.1702418168158542	-0.8173438027702477	0.9022811543748329	0.775341330649478	1.322973887136641	-0.094472435037305	-0.46216368919384243	0.0	-0.2523271960993676	-0.44975842284313	-0.10547763085179826	0.0	-1.0832539254950908	1.1761824422843798	0.010912151300800105	0.6911991804226788	0.5176272735831144	-0.5166099498346993	0.33475982622986594	0.9143457685885624	-0.6357302484595072	0.39999317543497503	-0.5278874044626521	-0.7551998784602614	0.5288246680647583	-1.4975886462943406	-1.1399237006937946	0.2402617832081854	-0.4466631678291147	0.47867251823465934	0.11479252293366415	0.597688014244195	-1.3669848845128931	-0.08776972370925344	0.42111487916185647	-1.5563851150517605	-0.6730493332246572	-0.6798822512662229	-0.40593528203452695	0.0	-0.5169861250535007	1.2254733084909868	-0.7954920040325885	-0.5280261858630377
1.0720557744448813	-0.3524338873193415	0.5316552653877011	0.6613689480125629	1.2994533342927876	-0.5840762720393291	1.4535107689140605	-0.4803449813853868	1.5800619817385415	1.432614824740345	2.07657375239182	-0.7391453644893605	-0.2046581841154354	0.0	0.348133645157623	0.05266424996908521	0.3450561673296389	0.0	-1.0255843273995333	1.3538671894951606	0.13291342589772065	0.6211122981847462	0.4195450998011603	-0.06300041091546484	0.38676671532020135	0.614386648913092	-0.03222598654459385	-0.035385914329698585	0.30250955538556096	-0.42845747890518504	1.196783202591389	-1.3007679877992289	-0.27456188672756376	0.7263760405264695	-0.2101182141984916	0.49660610259455984	0.4279834438203153	1.3653882835661044	-0.5886585535884071	0.604505793139338	1.0725629633270446	-0.7033696478111127	-0.6826372319489369	-0.014871578359554405	0.09492991133653184	0.0	0.3199088380066628	1.802705166390647	-0.6520530561310702	-0.09174274432706324
0.45688919418448004	0.14749649177422366	0.5411230978385633	1.0380465849383989	0.6395456482673625	0.25542953251343387	1.4901257112223145	0.08799974588062723	2.0707203604210345	1.4447355381085227	1.742292884129899	-0.7971349836542834	0.05548818755125028	0.0	1.2997136813844807	0.859753436653814	0.6831199749375912	0.0	-0.4732139968154913	1.3970854742476213	0.17095007039831078	0.5333994532036097	0.5311897709266988	0.4294449707460829	0.2989117894067096	0.38650226766232626	0.6848892480817053	0.00348026277991098	0.8961929796135624	0.06125822922097381	1.8649631281627355	-0.473094526966191	0.8525895183717471	0.9902486314879188	0.24570641015337535	0.5165955906640968	0.6041129163080335	1.7935332798365227	0.3443506467567241	1.1843884804199305	1.8650777447417195	0.42724485909905574	-0.3335500917590241	0.647222968459273	0.5507908169934879	0.0	1.1954848001002354	1.8021824351367937	-0.20069975493373376	0.691369462888654
-0.039779569943301174	0.5956451081810038	0.34492336396551915	0.9642004984161472	-0.360515477383295	1.1138550100661875	1.2234030819510013	0.7637283179737472	2.2982658960451516	0.7869515723339202	0.5595884003828349	-0.29286442098872545	0.1754819711485352	0.0	2.030829680169202	1.5581142641398718	0.7977884702497139	0.0	0.23168440219464953	1.4578605022415978	0.1244113623344241	0.6281700792339299	0.6990026996068249	0.7196373520412802	-0.007438315591961313	0.1974835792195905	1.1979063452857521	0.2938919897300004	0.9073123113536258	0.3282384390182976	2.2124607335470254	0.6109148588503354	1.6264186462720378	0.8955151850227074	0.6841634254444999	0.6357425881793589	0.713255863274713	1.6022744500302537	0.8571971884037949	1.245953968141391	2.491466708922346	1.2413724451837325	0.21813333777352306	1.0669805810038446	0.7777309487227089	0.0	1.5910370047873044	1.3369031692316449	0.40478093914232577	1.6017383538871823
-0.1064200746818005	0.7676328812698363	0.18522464609051617	0.4498670716362027	-1.304302463207574	1.559819896634893	0.7346673003240424	1.2948205340234076	2.190218439086089	-0.21154798491280002	-0.7145286456546819	0.4284638571834936	0.04960974517295502	0.0	2.0437402940360623	1.6720649572439976	0.6811617700770752	0.0	0.6515863711492039	1.5913202778978703	0.05710404503492353	0.8856234196830546	0.7474672274210727	0.6267181463121886	-0.515433550945329	0.0405324072809206	1.24551446449226	0.4642615819346505	0.2956653958575503	0.14764105796503382	2.018381054721663	1.4215800825307559	1.5319967698078099	0.5138474890479833	0.826718905291203	0.7812006076672336	0.8213951334818066	0.8218277935000557	0.595591878974784	0.6359110956445806	2.576304635137722	1.4117432723827188	0.6206609918905248	1.0530895186993379	0.7300010188323546	0.0	1.211887240985207	0.6875823963295824	0.8525200356343617	2.265431329711909
0.3690953167475101	0.5892938407742021	0.19208027580473847	-0.296188041869265	-1.7123556115655083	1.4571138678990543	0.21590121695938325	1.423798274843914	1.7345365530697539	-1.0445832622161113	-1.332179482856795	0.9390809388984818	-0.2794664027881538	0.0	1.2489217716205736	0.9911221600677774	0.4290223255637578	0.0	0.5476789542010732	1.7127289549083295	0.0879299218201373	1.0763616643000238	0.6245083216468961	0.17843999702979052	-1.0643768995684237	-0.046976303445394156	0.8048291637264409	0.2877186185467764	-0.6585005295353938	-0.3774190176221883	1.3274553068774484	1.588676572566391	0.5151797629099988	0.06514516759548235	0.5517533376900684	0.7969980093682822	0.9148450484625303	-0.20797938765793209	-0.32384773073746914	-0.4190781120810295	1.9211280244979356	1.0520134563705303	0.5873529413637615	0.5636494975463353	0.519070741736411	0.0	0.19168901455283174	0.13351513454594963	0.8928572267312226	2.342196069601165
1.2467332781891913	0.16360335359134115	0.2850201864531161	-0.9795898182623473	-1.291617715341617	0.9859396286614586	-0.13717274256073228	1.0399846271521358	1.0455057669700605	-1.3164839791351295	-1.054186629037178	0.9999672202194845	-0.6044206568894671	0.0	0.037756595585481195	-0.2333243264556179	0.1842435535524965	0.0	0.016548910489580033	1.6644388087118995	0.3188030956889023	0.9319019261836826	0.4344597999883187	-0.371646253345783	-1.4037812183912388	-0.025440005092782794	0.11765148755806008	-0.15728108721892659	-1.515988401750393	-0.8838343404639244	0.45327424207816747	1.114290502492719	-0.9350252657036604	-0.23727784021493745	0.002217328762370538	0.5974123634173809	0.9086449047155012	-1.0343279534557628	-1.3676068798648902	-1.4230946323727471	0.6844453269897097	0.5796487219659372	0.12764847080614902	-0.2592539006337352	0.3288579302796494	0.0	-0.9745362929392908	-0.18556070447402778	0.5423673015902526	1.7387879399857233
2.19711805690586	-0.2961520344511664	0.24179702758117294	-1.3704727667450263	-0.14350671119777828	0.46953652149332753	-0.24304071191104348	0.26988469908649965	0.36043053323852	-0.9574990102467072	-0.27192060759030107	0.682650111626284	-0.6643120155669764	0.0	-0.9631608638111568	-1.3812119840246655	0.0561623296469833	0.0	-0.6068543258915441	1.3386349236343245	0.7364856489198083	0.3550824841775048	0.3401737575706257	-0.6888391543778151	-1.3283887299429618	0.08374449957283095	-0.46265682092257726	-0.5695823760973252	-1.9063080847613596	-1.0052827636469177	-0.1959441903172626	0.34787692942986775	-2.0591912178648477	-0.32400165310724366	-0.48506435649089236	0.26048214754195215	0.731009910541996	-1.3572830055825322	-1.9136635339718018	-1.894867376444983	-0.6402731297099303	0.3862653827265548	-0.42600431742859984	-1.1382773230521201	0.28284203472287756	0.0	-1.7256320564522443	-0.3018651838352259	0.10638451602877674	0.7062184161160705
2.844340094649258	-0.5750029675989271	-0.1144172093547479	-1.3993025648177284	1.2372944784779731	0.15098084810297097	-0.17721814949705125	-0.5607272461401472	-0.06947389645684741	-0.23508207699180536	0.31575570182166224	0.27519117607867716	-0.31679839313017066	0.0	-1.2914835872526187	-1.815966432737296	0.06577436146247798	0.0	-0.9886941188370095	0.7673655386056714	1.1671428586111254	-0.4787451906220302	0.4208965655022755	-0.5709048726300717	-0.8090023571729937	0.1781322471927489	-0.690123535437655	-0.6710898261222692	-1.6909819781405542	-0.6349119406673644	-0.3570738555443711	-0.2513046899846766	-2.2835037986745625	-0.2902413419740368	-0.5927238360312774	-0.011831967889387571	0.412056443187012	-1.1864807399833546	-1.6366820217961462	-1.646304425752147	-1.4627444557444973	0.5629700846985579	-0.6278818992083443	-1.7661962259186765	0.35618405612172066	0.0	-1.7587126799696757	-0.3430842793036009	-0.018887954843242554	-0.26289497978910253
2.9245613838107585	-0.5440561404496391	-0.7444447207175142	-1.1488208324146518	2.200904424372692	0.07527833489732083	-0.10322135624720814	-1.0849597330643632	-0.14094797982297916	0.43317855659959836	0.21667782050039264	0.059069253323455584	0.34896952430823935	0.0	-0.9311295426301357	-1.279234925914233	0.15045092354218784	0.0	-0.9987969096979007	0.11940765374218337	1.344434912667542	-1.2039330660330474	0.6030132677426613	-0.07796131706858146	-0.02998942514972134	0.12982780192289664	-0.550960336851952	-0.4177039787606845	-0.9907628423759046	-0.005339140063252636	-0.05856398436820043	-0.3982309697067464	-1.5557695509202727	-0.28896486657770004	-0.23680312221092556	-0.036749957741452226	0.0986530696415524	-0.7857491635752744	-0.6947517448228034	-0.8808769629259804	-1.4190076967345409	0.8713607318373681	-0.22637285523381145	-1.917844898253348	0.39734342020666086	0.0	-1.1707610615021407	-0.4090036665271104	0.36411511613532604	-0.695921139569289
2.3948837078494774	-0.19493422296221471	-1.3667331464263648	-0.7646770399993084	2.292423539334598	0.13092947553084597	-0.1393052120173447	-1.086463662760797	0.004619579240687371	0.7314349741849019	-0.5252515931270826	0.12208934554736547	1.0443127841482451	0.0	-0.28967152758335124	-0.06626474072342015	0.2219740608537153	0.0	-0.7446275100678257	-0.3913636336124763	1.0735659216812976	-1.4791769073935683	0.7156019193627454	0.5185232075093595	0.6956732821036283	-0.117687253644783	-0.21439903580941805	-0.018505231641690625	-0.09242869151297813	0.47213075294676665	0.41708891031370093	-0.12406600017843304	-0.3413885458267782	-0.3840541132744453	0.3698946578324103	0.2094492253112018	-0.027015141911563654	-0.4546604218080181	0.3982809877271596	-0.05485070327863884	-0.5814131988546833	0.9594589959740512	0.6453598315874425	-1.5241563588810911	0.2454349145024359	0.0	-0.34146610030896896	-0.485239876836959	1.0836246355051289	-0.40957890955654913
1.4479892208030358	0.3717583764470465	-1.6057594748733763	-0.358036861161292	1.5070659683757524	0.18073372427113435	-0.26298311348172676	-0.6096271210683567	0.044853836855837256	0.5980438104093596	-1.4050228040170794	0.3276203431467939	1.442876708801623	0.0	0.10274609934433604	1.1440928362670992	0.2352467905652894	0.0	-0.44144693589863065	-0.6259814387573276	0.38899843932330824	-1.1948699069264619	0.6188270925843058	0.9315533981124691	1.0825168670239762	-0.49088284838135887	0.13067027665910294	0.23461225873967723	0.6918555583349524	0.4945130707177233	0.7162903511278377	0.3040539322028516	0.7029405128821279	-0.48487608543222593	0.8557050814611997	0.557912985275307	0.12751295531481258	-0.3136468687509794	1.1142711603010764	0.4035847418390828	0.5796333073964486	0.6440968859432799	1.5322400425054872	-0.6885437438672213	-0.14236251435859948	0.0	0.33738492895178	-0.4489947127962988	1.6842534973308558	0.381352902507879
0.42473372528631875	0.9794594535084105	-1.2245940453521953	0.03208459745396713	0.29126846903562054	0.16067426301900242	-0.332368597849209	0.08016493553325668	-0.31215390876621313	0.19659944559886242	-1.849548467474605	0.43720937087701095	1.3661899236773463	0.0	-0.04297341542117669	1.701610679751269	0.21833817556853216	0.0	-0.23995264531618385	-0.5966415895832887	-0.41629220568620956	-0.5401538884836428	0.2971348256674813	1.053471710495941	1.0055068221063554	-0.8246165771418574	0.4092488387412828	0.17844122584677713	1.139058517558275	0.07600512639834982	0.6113601894025406	0.6072772823261592	1.1413022690513135	-0.42241624812909195	0.9382125190077931	0.7472080779760119	0.4865489495700832	-0.253492464037126	1.226122076673076	0.33667365980204383	1.4616867351393128	0.04720679512130908	1.9347143897579955	0.34928738215257815	-0.6493512011968872	0.0	0.6871386278968709	-0.1625443530802884	1.7257707891253413	1.190376163558478
-0.3398442226959773	1.4174518282201363	-0.28842784388228415	0.40321200830489445	-0.7156153109374083	0.07847002523815998	-0.21408577442509283	0.6605188985741831	-1.0994329447339648	-0.24558150747936117	-1.6201261663796347	0.2792984485207636	0.8726825769574204	0.0	-0.5980464817217196	1.3722048395673825	0.2431718451048174	0.0	-0.14491063512293334	-0.4591426779873121	-0.9373789816245844	0.10935382020244498	-0.15432851582717508	1.004386022384233	0.5378681426843206	-0.9803538840339316	0.6585781411852688	-0.13608658625648318	1.1695928949558618	-0.4680717555490644	0.08954896892910189	0.6913936472363551	0.976928509840642	-0.11343220154035633	0.6110404862748806	0.5917744672512952	0.8361399756185643	-0.08194288272536156	0.8914875286410625	-0.08518072144311896	1.6590074673220903	-0.5015787591017428	1.6143913627270703	1.2848113634226648	-1.077121926374489	0.0	0.7794611119372451	0.4046515445137947	1.0929915814394593	1.5477267388316227
-0.667245794021766	1.4971645308640098	0.8538914141371726	0.7262451589911199	-1.0432231529675873	-0.0557149385908945	0.08151693829103906	0.9353669533765946	-2.0118116593269733	-0.5981055534859154	-0.9345037009544672	-0.1558671030531426	0.2013883523792499	0.0	-1.134211509981246	0.45107369757028865	0.35993860129165794	0.0	-0.06791435024925917	-0.43082708357144067	-0.9015876189516078	0.4073280891872094	-0.6261274787878971	1.0016364228484318	-0.11137761210851915	-0.9546828186996598	0.9119931298865235	-0.5353025666739084	0.8478533406631119	-0.7469023837157635	-0.6933363742779252	0.6775881099056866	0.5537213790136226	0.32025802403541953	0.13912899699364695	0.10831280921661583	0.9495793742870515	0.25542891520580213	0.475632628016599	-0.510102043798328	1.153540601982369	-0.7042592337411994	0.726998560654195	1.8373373743357784	-1.284899788634914	0.0	0.7958396919861813	1.1049170491768328	0.09738992921563856	1.2741136662784431
-0.6074896405333644	1.1263603472772155	1.7648392887675155	0.9190273210712001	-0.6368808129555484	-0.2752883645823178	0.3728451133094107	0.9230646533862926	-2.554954056326905	-0.8723141862576083	-0.2483655945337829	-0.7399742006495779	-0.37765549009314886	0.0	-1.237077584897089	-0.4614791763935563	0.5453724648318508	0.0	0.05513656842751957	-0.6789581496557626	-0.3480912076028903	0.22088661470680793	-1.0781768410242194	1.1574086886698463	-0.7057671796349414	-0.8842451570671127	1.0935201629776732	-0.8919133685593751	0.34940361314692125	-0.5657047419124146	-1.523629127306306	0.7610033906705422	0.25021873189080424	0.5888157592070965	-0.13221877363351103	-0.4821831818363473	0.728752545536882	0.5665920884325075	0.2685838138183296	-0.6452637888971576	0.26429907595611773	-0.48865812148505366	-0.2935490973518009	1.8379642548000477	-1.2829394630799658	0.0	0.847635219561939	1.6468355100296206	-0.7079502965672457	0.5720612823657767
-0.39163256045968514	0.3772683615080797	2.165883286486473	0.885937880716503	0.1527660270411969	-0.6209978438613216	0.4245437440112	0.8013846665996277	-2.3454920254383214	-1.135875592522866	0.10828378535133924	-1.3006851284289718	-0.6995731606293156	0.0	-0.7873336152089672	-0.8594719968614576	0.7053634757937451	0.0	0.1948077997785544	-1.2315968950565919	0.3902915094020653	-0.32140366241865814	-1.5296792818889797	1.3688194878053577	-1.0690707895422644	-0.929319779285509	1.0400038539695855	-1.2144568931584163	-0.09472060391983063	-0.05147520420613069	-2.2090483746248792	1.0185389264367803	0.2099934706760146	0.42489316934767946	-0.01715352933544585	-0.8796248680542785	0.26887266196296544	0.5215174436093312	0.3096108046584187	-0.4317889667624283	-0.5883701785574558	-0.02384212102010803	-1.0062897517398701	1.2935738832699046	-1.2053046208860956	0.0	0.9031009596423168	1.7302610583918285	-0.8782829515232505	-0.11624526162385464
-0.28816598224229173	-0.5012555577734842	2.076199156568983	0.593834361896586	0.8136487615375394	-1.0535239790292588	0.13067394482845865	0.7579368664924955	-1.3696799750570092	-1.3858065479685355	0.1544058448969324	-1.7006648036655194	-0.7475879327330455	0.0	-0.021925643783036228	-0.6366047077512773	0.7328595422164988	0.0	0.26535765252100735	-1.9471982324507764	0.9033332052473056	-0.9293604260842359	-1.964058431653776	1.3929424312904737	-1.1202700202993654	-1.1200429826592935	0.6503030109515361	-1.579253758526938	-0.2758135068444187	0.4492015442217762	-2.5900742372712777	1.3190020033360914	0.29728720000596376	-0.20044128502517689	0.3919911974283816	-0.881839621077444	-0.19590894410055998	-0.0873175131646501	0.42910926187772286	-0.05270141589039036	-1.1342065352354689	0.4286006376789876	-1.20261177610574	0.3982977195433711	-1.1812946707381151	0.0	0.8608108919343154	1.2141309925273065	-0.35493594043652205	-0.388690724419111
-0.4449324338227814	-1.1672510878461684	1.7518837230259396	0.12007342556739076	0.9824851784456259	-1.4096384479951085	-0.37956476415506646	0.8536129465392851	-0.022625834496838183	-1.4965449052920656	0.18585453881219563	-1.855183704882398	-0.6021986371799974	0.0	0.6460848894965064	-0.10775953219596532	0.581471185083502	0.0	0.2259475544789034	-2.554730407032417	0.9729834520903622	-1.3212062623837486	-2.24488844443051	1.0523243113907446	-0.8686151276766614	-1.293329647736124	0.0343291755979728	-1.9741939197708858	-0.09641682735674634	0.6182418811746944	-2.528067286935976	1.405346795519037	0.27663837511405737	-1.002583548762546	0.8067046772745435	-0.5075562812488215	-0.43109287673048957	-1.127342654313495	0.4421531000575137	0.21005972297467107	-1.3594662617944768	0.6926014105142826	-0.9696071140265018	-0.5275863297712631	-1.2084515065720385	0.0	0.6815829449072112	0.2196826725857707	0.5141244321702171	-0.12288737833266622
-0.8111594966814817	-1.349150136501357	1.4703077752955616	-0.3732205994269977	0.6255682525993193	-1.4717717043810121	-0.8099806854832731	0.9893266889612975	1.1078400406043474	-1.2944274348604528	0.48939351548688687	-1.7114494853491837	-0.36084446091627304	0.0	0.9028806283445298	0.24133581425805042	0.3030978385377407	0.0	0.144585803340932	-2.7529330358935686	0.7046669613841574	-1.3566348220164393	-2.1444965365771678	0.4088763296420835	-0.39819771112945296	-1.1904492894830236	-0.48837541902701614	-2.211298381928505	0.3654132635023159	0.3791196842473563	-1.93876654665784	1.086651747797303	0.044036466011028653	-1.527869101953936	0.9584576631533932	0.008289378488430197	-0.3370684590459932	-2.1323757832856947	0.3184032304457642	0.16030847955352084	-1.4241904816872135	0.7490300417099524	-0.5687856024863375	-1.161711900937426	-1.135675851566419	0.0	0.4484964272908559	-0.9021126758443619	1.2153135379235955	0.46824896280744455
-1.1867593083937782	-1.005848122810081	1.313046794649921	-0.7270076328302842	-0.005447244246595688	-1.1227008321205751	-0.9051319565477478	0.9887948656074034	1.5760195405241375	-0.7042871991146288	1.0810188797487426	-1.246483314088913	-0.09442386577158204	0.0	0.7083994451677992	0.08664243827278617	0.022640878858043882	0.0	0.15649278024127458	-2.3372182402480606	0.42283813762052697	-1.0667241421994647	-1.4976990497180411	-0.23842431413078016	0.14731018334014506	-0.6606725192315313	-0.5794714224255219	-2.014689053782235	0.8645048073530122	-0.07126090351928456	-0.8821442650467113	0.395855862515706	-0.28521063316101924	-1.439057097227686	0.7878631103746581	0.34711552501944565	0.0010689271763377577	-2.5585946505823443	0.19063444041246397	-0.20555772435475125	-1.4812832634236461	0.6714832066353293	-0.2440982310639229	-1.31753918862242	-0.7824954173894453	0.0	0.2974765213950404	-1.7356325603743967	1.3985053090714912	0.9870462546289477
-1.3642351642792458	-0.3752553902854426	1.106609766992447	-0.8730633155358953	-0.5833278845830948	-0.4685175387182024	-0.6462732414174449	0.7302077796616521	1.314864220179798	0.14962156891991793	1.671612048050373	-0.5090898103019376	0.14535662471698002	0.0	0.26652107808008474	-0.542718781001329	-0.13394760010203444	0.0	0.3444486540085314	-1.3067577070323073	0.40588101950161753	-0.589053815557511	-0.37731156025041535	-0.5442158315608465	0.5957619808588711	0.17968464420087402	-0.13859643332789665	-1.239580784231002	1.0930328794550106	-0.4209513125314834	0.3663918457260252	-0.4040081693985463	-0.49286812866411167	-0.7501159648577624	0.4709878806693388	0.2942173114003483	0.3742928984836461	-2.1286592116106235	0.21040464639418693	-0.7202661958168952	-1.5451032149975195	0.5146254732974168	-0.09698490344581158	-1.0248446213985811	-0.10971403783047891	0.0	0.2825785473486238	-2.0122000611587145	1.0710158797532532	1.102041611821392
-1.2666107720500734	0.14477747745114053	0.5734797512235135	-0.8568980796406981	-0.919087969195477	0.18422766916644928	-0.2769102218175486	0.23322330968288055	0.6271864919419773	0.977915068861843	1.8765831877246508	0.3321344526522237	0.30725407527097687	0.0	-0.15686352710416296	-1.3175373137029078	-0.11140078159674445	0.0	0.6447224136486098	0.09980420728046492	0.6590566621694863	-0.07108502519575433	0.856603987743644	-0.3611960427032302	0.8095920121852632	0.9691392623963128	0.5761376778686225	-0.0507876230267178	0.8469035095149919	-0.4655682939456062	1.366025182179364	-0.9710941570999473	-0.46491936294268	0.16101056917675724	0.2708607167558589	-0.12527049752272154	0.5773592103877317	-1.0248576707311745	0.3904033262221774	-1.156352243874577	-1.5012806294259609	0.271105106887124	-0.088472966808723	-0.5005453393171202	0.695550107997958	0.0	0.30429469836627204	-1.7439565107513562	0.5411700775115604	0.7408185446109129
-0.9880068250673258	0.23242950331244086	-0.4051145488263099	-0.7802341895187213	-1.0352817999668977	0.5079012386517399	-0.11938298186408129	-0.35159542751918405	-0.04509252433344156	1.485431333121393	1.500459425986377	1.0045834917872238	0.3544824809392968	0.0	-0.41528007608728135	-1.8356777108734934	0.047699533506662804	0.0	0.8707540089445963	1.4723924426388686	0.9017945157397964	0.3921910209800858	1.7079033763244187	0.1439587803368087	0.763632651681749	1.3144242647754425	1.0847552265665112	1.1030620745058368	0.16567335119622004	-0.23343225262197764	1.710897671557346	-1.0879283017347534	-0.3033403145574822	0.784736249085747	0.33108253664722737	-0.6444008754499925	0.5230407733264855	0.21272938172703212	0.5807390104286354	-1.3394716804755473	-1.2311387909564275	-0.06671505456881974	-0.12335589052521194	-0.016635782409796084	1.3040926506271289	0.0	0.17921741507363773	-1.1939966919660618	0.17624475748570456	0.11486334971853773
-0.7129208436937177	-0.14695068013654625	-1.6051733915743263	-0.7098594863815051	-1.0702225598288735	0.37295062913894195	-0.3079540476669447	-0.8315776722389927	-0.40253215386393165	1.5490429698118395	0.6820146600647023	1.243161285656055	0.3095250900273425	0.0	-0.5324392122500213	-1.851779818727595	0.23307745327403112	0.0	0.852537799589566	2.3888200550025847	0.7873225025910583	0.7610926529849289	1.8237402685523134	0.595147531548815	0.5842115399849025	1.057355512808294	1.0085919570251969	1.7363457686353898	-0.648568746402007	0.06530487842260187	1.2815966083914236	-0.7790173594409341	-0.2411512897608367	0.8065135520835697	0.5671604006081657	-0.8974922845374251	0.27768482841771375	1.0223791408938436	0.6062336650790736	-1.1995240899282684	-0.7368426657214712	-0.4153175124891133	-0.12462273587065557	0.2617482066869294	1.4559889044007672	0.0	-0.19419266820791792	-0.696021426794015	0.15949768396185401	-0.4229671798045465
-0.5779120187060024	-0.6998349872030151	-2.5081268566875514	-0.6256733213180405	-1.1111268029769523	-0.05683580458913527	-0.6452905197583355	-1.0707790891158162	-0.42894180917633795	1.2873511629637095	-0.19671940454087494	0.9465514280450471	0.27848317049041416	0.0	-0.6085623089975681	-1.3694764198899363	0.3303469033075376	0.0	0.5878901305174375	2.599795597409463	0.19361856848742062	1.017446480646675	1.2205171187741182	0.6620897144960258	0.4985741581306441	0.40074897390935293	0.3533145954046501	1.63497036228019	-1.1683128065434352	0.21101649628946925	0.3706877509343177	-0.27147174680984393	-0.42840387590410967	0.3047057481886536	0.7338445342859735	-0.6359736830622275	0.005710437767537535	1.1634909535834983	0.4458444030798007	-0.7560359223033017	-0.1615388722572321	-0.593429379723589	-0.04507787442305693	0.36761768723773486	1.1517055465741837	0.0	-0.7113119311056995	-0.43670913205358897	0.40995983871868474	-0.5896261981377835
-0.5808569959810421	-0.978846499726917	-2.583984840483367	-0.44864617944162505	-1.0994856456292694	-0.436184267981719	-0.7145888005237269	-1.0369399208939314	-0.3159787742427558	0.9692190313092226	-0.7553181660069834	0.2690173759326445	0.40416240563433814	0.0	-0.6824129173923906	-0.576568303861493	0.27756698250089495	0.0	0.2783191821112429	2.145435411906411	-0.6386668900633378	1.137475780745056	0.29176087570857406	0.284912375933022	0.6982199958592239	-0.2128409258914762	-0.4670221857654279	1.0026466534529923	-1.0723360605719094	0.1320232793567968	-0.4422867052314043	0.16176508782336582	-0.7698581598681099	-0.31718457017964424	0.6141144376058423	0.10518318895248989	-0.13489338242112303	0.8320725311492132	0.28871726850383184	-0.08131429142954065	0.309858995414403	-0.44180770752723664	0.1598789544222307	0.4897390213784316	0.6750586804114931	0.0	-1.0951415298928333	-0.3454007605335555	0.6938939805861735	-0.32459721578291256
-0.6055583147203305	-0.6733916967575262	-1.6436896924518325	-0.12400179719625548	-0.8868018635929792	-0.48638052061109854	-0.19183698935966895	-0.783294332519708	-0.25824797891050444	0.8230359610642286	-0.8302361129937067	-0.4378724856959502	0.7563421880363383	0.0	-0.6741932764738576	0.2893857563748064	0.0858220375614581	0.0	0.20292720426183739	1.3320300814602524	-1.2398412974306392	1.0981506463999622	-0.42538991825365036	-0.2910299545928536	1.19200376923478	-0.39928001002310576	-0.9041804678015982	0.32646257076578805	-0.3396430274583252	-0.06401065502859787	-0.6261429143773858	0.3617977713337092	-0.9590451628628649	-0.614115930419096	0.18731382399624455	0.9959582826434826	-0.08070824416705705	0.47660724954533645	0.39833037488986883	0.7168018844622279	0.5849487102318688	0.014505931838510408	0.534806604715273	0.8188885739779339	0.41357607660732343	0.0	-1.0812086608134883	-0.16938671891014098	0.8166446230846474	0.19432036088948512
-0.5393618052108236	0.17130039217771714	-0.02530450746847331	0.31137329565563315	-0.39550672348001575	-0.19854140234832032	0.8621227453528373	-0.3997916229328449	-0.29152336516158783	0.88143327746562	-0.5205991315438089	-0.8200115746643208	1.2374707707455908	0.0	-0.458297861229732	1.0398755394118764	-0.1782294629570499	0.0	0.5104932600397653	0.5698394424817183	-1.2337478040150405	0.9090275860630145	-0.5800757530916183	-0.6907755742638575	1.7552274735130877	-0.10152159071419763	-0.6642354116345934	0.04580558014081697	0.7185196076445353	-0.1913350686861233	-0.04041209860872621	0.34315588468165414	-0.6965050254595515	-0.39667923700770147	-0.34636597053607954	1.5776141960847	0.11294550987181055	0.454859572142716	0.8808336801322867	1.4907834345356927	0.7216749486206155	0.5108622384243525	1.0725170975424994	1.3836906885221087	0.5911302364356618	0.0	-0.6184323913837618	0.3132299833161711	0.7416271708737173	0.6648729166889594
-0.386591992941125	1.1588807974905009	1.534408859485353	0.7370446542180582	0.2479449220599835	0.1642284780537279	1.9610604604885598	0.021449475493154273	-0.29621036010067675	0.9728973072593509	-0.06423683361619338	-0.7341415511697694	1.5956378757906837	0.0	-0.0034824290345435173	1.5589135058750863	-0.4287889821466592	0.0	1.0835000808877633	0.15562829388546892	-0.6194678004487526	0.6377535015211246	-0.2162042281002884	-0.6661888911443963	2.033079233986578	0.3674013857847305	0.07049529956893343	0.25647151640177457	1.6205979800436996	-0.12839655218429255	0.9517016793009505	0.22950976683221913	0.07148073912197438	0.1664913924080298	-0.6991158574464139	1.5224964459420156	0.31654407172946586	0.781638287166143	1.5490504394995264	2.0617750977962657	0.8622594671675162	0.6803791160407753	1.6508609002932322	1.992115128194657	1.1018657010508834	0.0	0.07474290538008883	1.0923146741464609	0.5609804000286895	0.8282710412203165
-0.2803639456949612	1.777641856541847	2.2940506729271357	1.0308587307331827	0.7270616844244758	0.2739660883030026	2.4692955049538123	0.3906526404451823	-0.1464693701816295	0.8673955676093669	0.33664859492628735	-0.33476865342788126	1.568167749893199	0.0	0.5398942020726588	1.7879284752505162	-0.5945071022071181	0.0	1.5860017911414437	0.1240357887726291	0.19794627181177749	0.40119040770905917	0.27930688920636737	-0.2521388115823092	1.75329801619844	0.5464980286111578	0.7561330199948558	0.6608240562198259	1.9805062642641804	0.10884058558702663	1.6979571397780795	0.12958015111866247	1.0808913161351281	0.7038725722629052	-0.6864374631946173	0.8353286477582785	0.40486587569119703	1.1446419158247698	2.01324414486883	2.269818067759395	1.0979114180537666	0.3153609588648108	2.0378677137823606	2.32926781330613	1.572401745159337	0.0	0.6546343492885518	1.886230854783115	0.36888722242791866	0.598644725885729
-0.3735495350462056	1.7165448990106351	1.936491569272005	1.1594944798047717	0.7095720973224402	0.000419452866302363	2.026208437271968	0.6159319199553733	0.13366721038028942	0.47149973063829204	0.6082070135160096	0.03219285815507249	1.0728684163810565	0.0	0.8874133153858526	1.7266829484017705	-0.6388610736555922	0.0	1.675490864949651	0.25719952823798287	0.6612288000914194	0.3196682695422851	0.45043094189013544	0.2775333520284682	0.9159784075495885	0.16104362349562573	0.8650261519625374	0.7977654012756904	1.7154994177319418	0.40482520034250885	1.6745720062546723	0.04948434599411252	1.906959610972549	0.9271153895689968	-0.33991784406361897	-0.1344109189788474	0.3210396433779643	1.1655194951701833	1.952459050864133	2.052674135203859	1.376403828906339	-0.4385779448381929	2.002382224027217	2.155594930169787	1.6192074444714695	0.0	0.8952435237521965	2.306162933919631	0.16091751279789304	0.09418412192410099
-0.6887380684077793	1.0509627256946321	0.7608087726948558	1.2002021759692243	0.07369036615117307	-0.4742406045255576	0.8231035900406508	0.6203477637450054	0.34898506442316857	-0.0704852888006801	0.7728311395744251	0.06342695900571445	0.30530389684806675	0.0	0.782605517191622	1.4573779412586478	-0.5685127144789572	0.0	1.2345026553852139	0.2473853298184783	0.4274610050938142	0.45837942497886186	0.08025107641094949	0.6065304347876632	-0.17246035505519047	-0.6700430670939119	0.2565290256542283	0.38415033007628635	1.0658788403525061	0.6435722022049688	0.832373208815044	-0.10032190514581556	2.2365894925376466	0.8292141214614966	0.13011826474803972	-0.8907087820729211	0.09367378609676415	0.7043283220848923	1.3648869944066586	1.4984852877279213	1.530806420433942	-1.1277454800129147	1.4732274636637124	1.47477492774322	1.1237061688752052	0.0	0.8432268014077153	2.1198969677046575	-0.15187114051334888	-0.43474230322918683
-1.049527894636929	0.17306473125694527	-0.49693055262601543	1.2677660616457942	-0.9701312608854236	-0.7846895418995046	-0.48234143027080256	0.3847173193475373	0.274867636085787	-0.45001046784862286	0.8552240783495748	-0.29688031717523305	-0.3522290398696593	0.0	0.1662465863498231	1.1438898178569665	-0.4324016732043513	0.0	0.4562134170214863	-0.08941258446376762	-0.40671055524395533	0.7888221828485295	-0.6717513631142531	0.575098528911283	-1.0579851340798494	-1.505093119531267	-0.7291717073237476	-0.477785784309696	0.4160639663788665	0.7780985874150854	-0.36475077519900556	-0.4185036759771039	2.054134073369191	0.6497010966812945	0.4834862459285744	-1.0870913081854459	-0.19370842653713496	-0.02144931936758637	0.59270909561159	0.8190728618569937	1.4094506760317764	-1.2817999565092264	0.6262225815008841	0.5531161014564979	0.3267252294390377	0.0	0.758770959597918	1.4304029856329936	-0.6314096783865563	-0.7378472051479525
-1.16367706399919	-0.48288176555751294	-1.1133667500738988	1.3983062282746097	-1.9570210194002866	-0.6647483989488476	-1.1821911412247987	-0.015820547636422762	-0.1480805112923648	-0.4008280381246023	0.8265208564209473	-0.8197243019369332	-0.5728089890713064	0.0	-0.762320476387091	0.9598276188637382	-0.30861370436747254	0.0	-0.2802000242043667	-0.6855111167561999	-1.3741563088324482	1.1909246525672441	-1.3849052815510088	0.24617849291262317	-1.3964283911784372	-1.8803018245160963	-1.5227160720472555	-1.3692859551513006	0.03770259035841585	0.8185397609100029	-1.239101667891408	-0.9148954076266559	1.606535956245193	0.6445585526105221	0.5983054667161896	-0.735461307082153	-0.45509883619943153	-0.5901158462006415	0.0807335453269135	0.24246712665424416	1.0033021655617425	-0.7631863337742024	-0.1893649027512948	-0.23107976023324125	-0.33273145918743585	0.0	0.8809922642762098	0.6336333135128996	-1.2076002041599208	-0.6926838642416501
-0.8161587064773178	-0.7268866839403347	-0.8177660771963262	1.4835752384437397	-2.409999462431772	-0.16735319365596585	-0.9921087565546178	-0.4234200180724551	-0.7285757776729815	0.09982727203717273	0.6337777063763922	-1.1439053231827305	-0.31887765130050993	0.0	-1.634224375820714	0.9662672746862054	-0.2744780874753308	0.0	-0.6572034588368493	-1.2619032242367485	-1.9442296547227034	1.494161972376064	-1.6534585806322455	-0.18556061698885745	-1.1441375405058187	-1.625050741492275	-1.7363764405281745	-1.8395421050961356	-0.07146797199102349	0.7676200957122704	-1.3344749141292076	-1.469501875891481	1.184483526796561	0.8502493625880548	0.5194312902643895	-0.18817230826262007	-0.6433715750430086	-0.6845937936382607	0.0385559279720257	-0.11209216516547207	0.465535150530047	0.08537770811592323	-0.6570994532214717	-0.6130351273461426	-0.5264852591810993	0.0	1.1991182111175198	0.17070765548077182	-1.6798151089055968	-0.36846470791886177
-0.03993648891231486	-0.7098172063659389	0.05929474716009102	1.3191755663677114	-2.1019370475614685	0.3551895746159369	-0.2518775562210485	-0.6686324860768885	-1.1314213005852776	0.7774739574147386	0.2759186841486742	-1.0105470179433678	0.1060054387952268	0.0	-2.094930628202367	1.0322309562074412	-0.36524248016029914	0.0	-0.6133194607016372	-1.5098923463737102	-1.8482303611955198	1.5387009158977303	-1.3319977628549204	-0.5499905368150497	-0.5588644469343164	-0.9668191211969276	-1.4298620796089814	-1.694855959541427	-0.14425176668993836	0.5813312965058389	-0.6939965510998702	-1.8726926745570933	0.8956387284349524	1.0349614310596875	0.3900144856071336	0.10276249732160456	-0.7607182592744692	-0.3265470879313383	0.2667757800300515	-0.28960609074059585	0.002358097754258631	0.6332904647084482	-0.6923980848319783	-0.5920181583621582	-0.2750102699903294	0.0	1.4167453836255532	0.23787722012605325	-1.8357658046157572	0.005790253777087662
0.8647766704158248	-0.7642427145749969	0.8247814730963058	0.7463377078819735	-1.1773016638977483	0.5100950939125581	0.3015234531470749	-0.6632692257485138	-1.1090639191502718	1.2022207962940368	-0.15480517290444157	-0.42026045206785023	0.24590448210021196	0.0	-1.972949351635334	0.8910102740212098	-0.5421155978470904	0.0	-0.3486486960976647	-1.2935253536746734	-1.2045438907272834	1.2331701751803639	-0.5960166832165541	-0.7978636018840647	-0.017662316046244794	-0.3544839525705386	-1.0356421717430306	-1.0920712437187148	-0.4297001000155789	0.2073737761171435	0.19943080715110714	-1.9194324494199788	0.6062095498217555	0.8821435382611195	0.33251872452954784	-0.10501117557794415	-0.8401970108129799	0.13677185224891408	0.2978454737028966	-0.44079314332401703	-0.2814457269430155	0.39120818240447947	-0.4824277483749869	-0.40566447581972825	0.061035550123654074	0.0	1.1546715286983453	0.655288198397183	-1.5991765711523322	0.15892699137397062
1.4919110015137629	-1.1081237964113257	0.8924799412304291	-0.20831385565328542	-0.0625530664560057	0.1753301583597888	0.046901059506343434	-0.4512982916253317	-0.685845802001735	1.045150063024283	-0.5119612780803404	0.3843321152826639	-0.190997288367219	0.0	-1.3435631643799189	0.332288435618454	-0.6958309796756126	0.0	-0.14631896424423807	-0.7385435156770949	-0.3814598273805363	0.5914137830604204	0.19856772771128844	-0.9780436263039098	0.21741428342105024	-0.1330233197538129	-1.0031189084235725	-0.39080220032099827	-0.9642784827349568	-0.3239808362869633	0.7637348524916949	-1.5054202878073732	0.09037909016522362	0.2654782567753823	0.3695533222910727	-0.6740781978662964	-0.9165270737007912	0.28237840794483515	-0.23501079371950404	-0.687628220150931	-0.45758061396826627	-0.6130943838188888	-0.32597418010821194	-0.34778656054338053	0.03928325814780995	0.0	0.2527655025969833	0.9904322571878748	-1.0902011057272	-0.07140365059641543
1.572611230274919	-1.631561476129088	0.17242241083521453	-1.2984570426027309	0.7741887619816236	-0.3750444191742961	-1.0700608829700546	-0.1769739637783656	-0.1486304469868201	0.28966975507402015	-0.6855032366017506	1.0822369100232627	-1.1030230486782404	0.0	-0.4690975095390941	-0.5917923806393258	-0.696082762318176	0.0	-0.15020219499472162	-0.14968853852036046	0.2742328959370156	-0.26097534120485577	0.7394594813654621	-1.139948856195786	0.12663761393283357	-0.3069080390968266	-1.431439775959089	0.10489915725119188	-1.5004300886730466	-0.843513023966204	0.6943247723397681	-0.6819716067352539	-0.7375944940129291	-0.6044920044498933	0.43003908506421007	-1.1767026214586502	-1.0058508067635377	-0.08388450866797756	-1.272992893046105	-1.0113818055880195	-0.7027431560189095	-1.7897718458889065	-0.38810431098503656	-0.5582509138396735	-0.5311577906207732	0.0	-1.0547399390801289	0.8552112764364714	-0.5494395580585603	-0.6321367475374061
1.138069243259626	-1.930986753989305	-0.8773363688698632	-2.1637284968825297	1.0655874299867294	-0.6412396078451756	-2.462742741902198	0.012116607952107013	0.16110339662234688	-0.737384985525626	-0.6680067546331497	1.4594545901718583	-2.0202732578464015	0.0	0.33384866871714824	-1.5143127281573814	-0.46624821216901285	0.0	-0.26829934891229973	0.18674321563540708	0.633817554359837	-1.1129909594494232	0.9108844070953558	-1.2602478746113044	-0.11964888044340774	-0.5590091635895087	-1.9694047528251577	0.3196219213184063	-1.656927060316205	-1.0953742557519786	0.12284101435610398	0.3475138457052791	-1.6974855820858652	-1.2895740960068658	0.41640687919016095	-1.1891495655457058	-1.1031188951976656	-0.785317503398131	-2.3087635510675026	-1.2502677869986707	-1.1280859072190639	-2.3336680571695037	-0.5615873003491346	-0.9323465412731563	-1.41612199189923	0.0	-2.23317239318738	0.17249174520981067	-0.18313466424443145	-1.2586794099812542
0.4907561966361428	-1.579281181970043	-1.5682443356543585	-2.5128310321037826	0.8507047006207776	-0.2558789379532458	-3.266756856196518	0.05968388165584008	0.10654146416047724	-1.5387179921688985	-0.5430261685740952	1.492266297312492	-2.381668878199446	0.0	0.8248310795723867	-1.9354680733572336	-0.038671940300031064	0.0	-0.2722046493158602	0.18219620427035604	0.7807335033296705	-1.7241708247556424	0.7941877045791025	-1.2589103191774735	-0.3307330401076903	-0.5019583714604002	-2.061760674723814	0.38459604913205087	-1.1957741522784078	-0.8886010079998933	-0.5269799708879787	1.2846023358685685	-2.427219520404596	-1.4206950166143604	0.27084312026753765	-0.5923234791629179	-1.191781175136817	-1.390241239779804	-2.7080194511595232	-1.2142219854191483	-1.640849543520637	-1.748830622340342	-0.5550582475956887	-1.210871374124884	-2.0721512294978233	0.0	-2.759227334499439	-0.7714292327707243	-0.04709994303919473	-1.6030419691322433
0.0031626654172757355	-0.44856053136115903	-1.4509882448046176	-2.2676499571042252	0.3993460201957214	0.7242562056147611	-2.899597106364766	0.02517646306162373	-0.12745812206615803	-1.7211091405146586	-0.41056215023836384	1.2934715878317051	-1.885909564835826	0.0	0.9143493131649456	-1.5469781552588837	0.44982102741382013	0.0	-0.010903111644367101	-0.01152793318273901	0.8451217242565532	-1.8984919002004783	0.5526861492778806	-1.0829156342040276	-0.4398925535701467	0.028356124940822434	-1.36340917800392	0.4706116181199762	-0.2305529571603497	-0.24857169301251716	-0.854903514205666	1.8303697028623263	-2.616065367484444	-0.9644792230888669	-0.0033901256398380314	0.3296615022550494	-1.2538045148593875	-1.4964278413270975	-2.1577126148673833	-0.8341096269611887	-1.9549004527125442	-0.20025462774058822	-0.15200074596303276	-1.181649387910552	-1.984727702812925	0.0	-2.4384140799081018	-1.5210829398218975	-0.0522177848120237	-1.4277933069560842
-0.11879891556415842	1.1425349755223058	-0.6180248950562482	-1.5806735714295073	0.02341522828213656	1.8102996783696437	-1.4402230710032298	0.022067498481840215	-0.15535229213670826	-1.2080398815839266	-0.31697594628245385	0.9903480738515885	-0.6844031650235314	0.0	0.6705126961913093	-0.47817243406649645	0.8269619775424504	0.0	0.43285867378385195	-0.12086754688059165	0.8433821723516987	-1.5543392677714947	0.30877617516811623	-0.7739503021365185	-0.5136022299642136	0.8505203166982871	-0.018310857936491287	0.6307870578941623	0.7939710869119027	0.5508576294598876	-0.7344095459838242	1.7937463875624287	-2.21116149872562	-0.2560247531000455	-0.36102591594682787	1.0653983948239594	-1.2722590731108046	-0.9826940001277907	-0.9143450204398909	-0.23146265347989495	-1.760776819838374	1.5527381325897869	0.5612220654171641	-0.84239829983665	-1.009547214421345	0.0	-1.5090995718895852	-1.7523401037743136	-0.07427535899279812	-0.7574070838135594
0.05100217816265952	2.569707471073707	0.3655503145765466	-0.7271890144546979	-0.09818561397652639	2.3773016533881437	0.42322770823957834	0.11946779634373851	0.32726867321167014	-0.2678706174606467	-0.24684727985537408	0.642446535188956	0.7089271779822006	0.0	0.27375152129426567	0.7317388135117981	0.9788399126598157	0.0	0.7741362444549763	0.05367116007685235	0.6666685238383379	-0.7632126393300159	0.10150090605125354	-0.45208955003116486	-0.6333976214538691	1.5672103906873331	1.4012672033538007	0.7807960706180765	1.3585754513858301	1.1196571648564517	-0.33441683025730495	1.178816809566187	-1.4444944571893228	0.23448859671322295	-0.7381579772982558	1.2093333008961906	-1.2287367526610868	-0.06274548187900014	0.3415112023054789	0.34978232808658627	-0.9451728145605673	2.6081563431154104	1.1947018038622244	-0.4032504691607167	0.5066871830457244	0.0	-0.46713345704235854	-1.4681784767268578	-0.06785724740208267	0.1110864576782559
0.2385436588394133	3.2487733592950776	0.852693310064505	0.043655900779620685	0.018458156550453225	2.0677837251776525	1.832742054573761	0.2843188563736853	1.2991663277652752	0.6507510722603157	-0.17318045834441043	0.2577440122655073	1.7240036908814218	0.0	-0.05735250002456299	1.4497220793942407	0.9078535068199873	0.0	0.7326110351147304	0.49756539762109614	0.22292282923623913	0.2635361321293695	-0.0692884510114124	-0.22500257046267363	-0.765622633786766	1.8423041023384867	2.2532167663915987	0.8162511950727802	1.2020351300677479	1.175321282252023	0.06594017780069361	0.20835863008947958	-0.6666361052287746	0.23324237827286523	-1.055494768851576	0.7246900448775195	-1.1043520991992362	0.8746695928921676	0.9549236170730359	0.704609722100316	0.2948597705396091	2.4646441645307156	1.3123852189291383	-0.12549558819375747	1.9044594565407518	0.0	0.25630091208209804	-0.9603485811718847	-0.08610474065084867	0.7605472933453409
0.17674646952031792	2.9633755369358092	0.5567519054882104	0.5989783781329227	0.22801807213489267	1.0275042756429564	2.282215256791555	0.40870948604090507	2.383449632236697	1.1702140867512987	-0.10714826902679356	-0.126725324185991	2.0492289335082434	0.0	-0.14891423338513646	1.3541804233171113	0.7156255227575342	0.0	0.2635102156516869	0.9894142210329981	-0.4026360277853293	1.240823363642813	-0.17789475799661653	-0.1023074463525511	-0.7451186291450373	1.6211301646143266	2.2290083017576405	0.748382633662592	0.5035926519787486	0.7114581756043947	0.2987445817053962	-0.7467009537614683	-0.11827778033540078	-0.15262530118965895	-1.2149337813329486	-0.042820532875551015	-0.8899812677849069	1.508605379787547	0.7346030919555497	0.8026417668857717	1.5306248643636737	1.303007397162372	0.7713197777703759	-0.11583726180062603	2.5739430764890368	0.0	0.53390631836128	-0.5792972145680584	-0.19339093619960906	0.8904750376123051
-0.20899617632129686	1.9646606933995787	-0.25828204561343554	0.9118466602014457	0.38260690325634916	-0.18647506843885484	1.8741945797545285	0.398600618253351	3.060372667363308	1.1712134582271223	-0.09078936311457844	-0.39142660560876674	1.7539129789546288	0.0	0.05869067255847549	0.6458542629121962	0.5233538913405803	0.0	-0.3673366786254566	1.2448741711143527	-0.9272785048265725	1.9051794480980444	-0.15888041556522303	0.005485777625140404	-0.4034048223295072	1.1428360587787385	1.5256321030378122	0.7268479504003035	-0.22030498268101195	-0.004875770541498513	0.38999395594976805	-1.321095693917064	0.1904736210908484	-0.5344059903361433	-1.1239934845980262	-0.6057276365853878	-0.6010322485900943	1.7410857527781698	0.0643677492483604	0.7940302582041291	2.328893252541338	-0.16712495784440715	-0.11962580248667623	-0.2323908081004795	2.2755386888520563	0.0	0.5422933201687117	-0.489321635737357	-0.3552374299542109	0.4971508692169432
-0.7611821599211117	0.7876217895453759	-0.9681234457018524	0.9914580967182071	0.42657469184119645	-0.9592637338553256	1.1612746765235968	0.25052337413214726	2.981706424967478	0.8134120625586523	-0.13481235171313796	-0.37631087166785804	1.162263569384373	0.0	0.482110504541071	-0.09781229536882692	0.3876110926759659	0.0	-0.7380847434017267	1.0970268277094728	-1.036262022993618	2.100262486840596	0.03978465290807569	0.1964964412450618	0.25440461601491765	0.7523854988929549	0.6827874343434348	0.9190999616741723	-0.4506004117043008	-0.6069728011623654	0.4605572422454585	-1.327839450505212	0.41537462428338207	-0.5494101244223343	-0.7597494966980338	-0.6593924058229467	-0.2835701217200095	1.678651399079071	-0.39416120127833454	0.876813196506027	2.48067507724946	-1.1758801210966612	-0.7701677739223113	-0.18070162360061495	1.2312064119439992	0.0	0.550338452869189	-0.5860412667486082	-0.4163778034395003	-0.11977978918509254
-1.210346103184849	-0.08377016010523537	-1.0249456715129328	0.8347684165513348	0.4050379480146814	-0.9919268284502223	0.7133139795836938	0.052180349652502164	2.1767289026651078	0.3934267537082392	-0.16508177635052018	-0.0019362635866972838	0.5951239374701116	0.0	0.9294153415580736	-0.3355922140740182	0.27425883499339615	0.0	-0.5618519164801132	0.5944407013701478	-0.6207041489419031	1.8171650960246457	0.3861238132306888	0.4718564452704557	0.9744514549530495	0.6609957929334495	0.2182511962719079	1.3432607943657275	-0.014850990227879203	-0.8546624078028924	0.5565115132138039	-0.8557324982425467	0.6966307858680746	-0.1436789613552676	-0.23350110386989623	-0.2666424674219783	-0.0007523544867245748	1.489116652422874	-0.1940466769069119	1.123553685749482	2.0857709975063763	-1.3557154885309008	-0.7153755946702635	0.26040184364754343	-0.04600763228114813	0.0	0.6765322188834261	-0.6232976455261694	-0.20753531616601317	-0.5380223526457529
-1.3561712906994285	-0.47895672333496725	-0.3380073687277906	0.4479337493119194	0.4000083419897013	-0.45134646380119187	0.7299333809788259	-0.09479720239450524	1.0186543107355086	0.14080799245016712	-0.0459091448388582	0.6228284233864765	0.17281844143341613	0.0	1.1932329893036313	0.04707443552426358	0.110690570195609	0.0	0.08654430938535178	-0.04001100797001748	0.1000009911499971	1.1759276419673896	0.7447686407252745	0.7120973971092505	1.3659079520305426	0.8264518952995331	0.32114505279964917	1.7993517132702306	0.785693255835711	-0.760117055769602	0.5714704514796417	-0.22362996743258237	1.0143599202786946	0.38487278457300467	0.2116940966276276	0.21652205372065217	0.19813878916781286	1.262979075019146	0.5649017669738976	1.4011761208318108	1.4489409405146794	-0.9004219719952663	0.02532002463693776	1.042688253684083	-1.0553096680516783	0.0	0.8050513072748582	-0.43764549974998723	0.29184238052242767	-0.4743110357095983
-1.1769659189843575	-0.5696282212315678	0.6626624264476461	-0.08880550589398684	0.45579451135709337	0.18423399747006675	0.963076978023945	-0.1657479409839108	-0.013528285685018897	0.08191299194711416	0.3150326546994979	1.2038830016301905	-0.19350705072089128	0.0	1.1606322776341849	0.6555632279022449	-0.12370621889329882	0.0	0.7765190404700649	-0.5513027937471435	0.6847625956653892	0.3626526160646657	0.9367601406236848	0.76834822181117	1.1444834758734375	1.022184660943707	0.7975948574756652	1.9715243286272537	1.3658686351216234	-0.5355955270769683	0.3356560139794094	0.19885206438211536	1.1953134901339062	0.6162427547485713	0.30806483394745054	0.408651706597982	0.3084412472200415	0.9821517973505255	1.3037140038445514	1.452888086620253	0.8713454943347525	-0.3452738702503032	0.9108763537816468	1.8288294436800343	-1.5510814501693444	0.0	0.7148076232068826	-0.09076848186195531	0.87085798850146	0.03659280784144981
-0.7996181996614877	-0.6708283447747212	1.31943335900202	-0.590107721697094	0.5525142701081822	0.45643539472996725	0.9766874612362191	-0.23793533134631636	-0.6095555711515875	0.05011945519644231	0.855514151194014	1.3991295896521647	-0.6453445392276203	0.0	0.8771403371585974	0.8804273374660682	-0.3423210890377627	0.0	0.9753619055573404	-0.7951835643205705	0.7502147827971319	-0.44455925589805073	0.8423969701239542	0.6017144376733448	0.343189048404984	1.02259090068427	1.2684252521323338	1.6388398141689515	1.2456962399353588	-0.41331249279725896	-0.20341699760021015	0.2086808265751249	1.0590917979128458	0.33702534925753563	-0.066783867024124	0.16814675929327597	0.3783175853619063	0.5978027563726788	1.3813754096197959	1.0903133649501051	0.48365041293090405	-0.1513849201584627	1.21890624009976	2.1771231313605504	-1.5956176060264733	0.0	0.3050351264209196	0.17843801048025887	1.175593628761564	0.6613622338479229
-0.3715944589188823	-0.9723165447203058	1.1917236123675414	-0.8259605513201893	0.6412729350229244	0.20199236610239568	0.5274545464397103	-0.42039911792678825	-0.7613310985232076	-0.17491670088996325	1.34166054138961	1.014390014175861	-1.1978442643074372	0.0	0.5214770444337832	0.36126303066775334	-0.38381235722182283	0.0	0.39440490275456525	-0.7923229034319587	0.23180142466901738	-1.127270298025406	0.47626413843598026	0.3529896791929362	-0.6661126637158225	0.7590538150349604	1.4456910444773816	0.8419270219923145	0.3824275695854791	-0.4739504009131978	-0.8697557819440297	-0.10573874337011707	0.5819839006184262	-0.28210279484367035	-0.7669134436292205	-0.3255621598785312	0.4840497947544038	0.13054879781798853	0.5607539310272348	0.3568842646046777	0.22405079666287697	-0.3930942068305554	0.5444060283140305	1.8163019330006367	-1.427421741127052	0.0	-0.27247125028060676	0.14849034680265957	0.9332843812793883	0.9759219445486778
0.0534166059483524	-1.3928771477713453	0.34690623167389784	-0.653050100231511	0.7039001056025895	-0.3984019112607683	-0.22434657167534128	-0.7383274920934663	-0.6907081156017952	-0.6954918136505275	1.4847007565575852	0.13259248510860955	-1.68457822222861	0.0	0.3012485303546027	-0.7193853168452115	-0.12151014129809105	0.0	-0.7972956868885048	-0.6735878321820061	-0.5598198955018097	-1.6387054216636339	-0.016181723276139728	0.2696495735734098	-1.3720366282605643	0.34241580734383525	1.2863059437846212	-0.12062696632017772	-0.7791891101110113	-0.6040457558907468	-1.328496596418172	-0.41544894154314044	-0.052505392599334205	-0.7969027859365194	-1.407967297097947	-0.7155468698362064	0.6840547519083906	-0.3018533690927415	-0.8082368113051933	-0.46291069063088297	-0.04719283491076181	-0.7509504758760249	-0.8911416082195146	0.8298848990884712	-1.2624248291240676	0.0	-0.6870558398847569	-0.2006857451498727	0.16281681937837647	0.7293641429645007
0.5245767558227273	-1.6510901116573475	-0.6958491344865687	-0.12404115630325947	0.7817846426412682	-0.9963812095999124	-0.826157087457309	-1.0661669831995886	-0.6526945721937086	-1.4037074951955912	1.1262425079326572	-0.9122957202855523	-1.866206002224391	0.0	0.3329417436403992	-1.7358520636221637	0.4221121272499509	0.0	-2.0373192040195023	-0.571227139177577	-1.1303922516903475	-1.9811954637124969	-0.4354661650489918	0.5281316194975345	-1.4223542823268702	-0.04110367930693604	0.941341832707814	-0.8692466685803801	-1.5787479277986578	-0.6005593456856209	-1.3015697661120542	-0.35435149334394267	-0.5542260785849102	-0.8079756345386635	-1.565279585360196	-0.716854496844036	0.9797399619326306	-0.5536579068244574	-2.012928271856028	-1.0063261362763827	-0.40053184138088976	-0.78615418124725	-2.3490302552559257	-0.3739339290152529	-1.1653994056275254	0.0	-0.6574977387424741	-0.6605836353006842	-0.7879464825329668	-0.0046834050932090645
1.0965681959965368	-1.4893257429196525	-1.320241948211681	0.5204472294522723	0.9442979421904231	-1.3252866125698919	-0.8758366289207852	-1.1753998841062872	-0.7676103526413456	-2.0270114287726275	0.36117602196983095	-1.7065939867315532	-1.6145298117926503	0.0	0.5820780432327333	-2.051727826667601	1.0408358300523695	0.0	-2.6813441036279473	-0.5384693112773302	-1.110652647429282	-2.1702488576563987	-0.6271404577169707	1.0799115807137238	-0.8296724055940023	-0.26427726503531773	0.5822394624804703	-1.17178623632519	-1.5598727330473223	-0.3330731597676931	-0.7708018343907169	0.24656356587274236	-0.6994655600535119	-0.2506696883428115	-1.0347774365790257	-0.29131206735552595	1.3091560241634668	-0.5566538871175418	-2.4444801270441316	-1.06060649810359	-0.7723556999217803	-0.28101597113820626	-3.040003534929467	-1.29044963362506	-1.0583503822716125	0.0	-0.16195308709600043	-0.9452071134477535	-1.4268951424492933	-0.8830498049436513
1.7134765017924112	-0.8842888234831761	-1.2157911463470867	0.9930883721357188	1.2169978492834064	-1.343949482944181	-0.33710312350105676	-0.8788293482447046	-0.9903036623072583	-2.282014456882928	-0.5001638215822897	-1.9716541603774318	-1.029099652496112	0.0	0.898682649909605	-1.4765711519426172	1.4271114147155992	0.0	-2.3736704988042785	-0.546270055626121	-0.47400069639170583	-2.2091232651354367	-0.5466751057326898	1.6444748817795831	0.04599184877553155	-0.3238026099449912	0.2629790503746078	-1.0681454771696146	-0.7634818587472009	0.15970825802477068	-0.009585186547094946	1.2395915837686866	-0.4505083808404394	0.557601412537809	0.01111091026486151	0.3603130130856672	1.5785353230607688	-0.3730138766880718	-1.9788060241826821	-0.6996300463487919	-1.023117423418203	0.5971697797095997	-2.6334396217812652	-1.60009163145455	-0.8315915947827093	0.0	0.5299029814957816	-0.9021454319047216	-1.4166719964059051	-1.5120952407553885
2.1795340590462393	-0.09448559134758522	-0.5554810539616652	1.14560075132961	1.525981628033709	-1.1977128021723957	0.40622995763911146	-0.17538661268463737	-1.2067449640504573	-2.0408932720364623	-1.1157257723938416	-1.6961591395978035	-0.39819033591587805	0.0	1.1171277714052161	-0.41361921410280633	1.3307121198621894	0.0	-1.2524705287534625	-0.5418132724447611	0.47149415821682533	-2.087831667154148	-0.26547632361055346	1.8689864669865521	0.718574350271749	-0.3077016894938031	-0.07873654520965462	-0.8149978122073768	0.2970972318911146	0.7022043589487871	0.5893174820786169	2.230561962400191	0.05160851107708062	1.1439077625086052	1.0891778783510275	0.9547117371792938	1.7115288780749358	-0.15345238281334214	-1.0188192649899819	-0.23329566974182134	-1.0600645319528013	1.4096579704918148	-1.4604733702429278	-1.3286800882899787	-0.4617673723976861	0.0	1.0269969410548945	-0.6193001688201671	-0.7909355561893994	-1.6830872776512502
2.256121430913574	0.48691154243034246	0.16008333960176363	1.0633002691076086	1.7098683753309822	-1.060736901680312	0.7989944988490323	0.7114125429288176	-1.3536216112390347	-1.4089561952115952	-1.3168441299578915	-1.1158391830014975	-0.03134180153358494	0.0	1.1469559911749525	0.415195033955623	0.6985527131586634	0.0	0.12987368940619415	-0.5093145856759949	1.2892580767405961	-1.8045593419412138	0.06966806947846255	1.5495774296398162	0.8526133777276482	-0.31552583185473454	-0.5080171420771892	-0.7019177255019752	0.9612994272111085	1.1040745592573373	0.767254066332081	2.7946299489713824	0.5922062698438856	1.207592825836844	1.6695607585696064	1.2972316071001166	1.6847562192834553	-0.037413316183488594	-0.19256170918682144	-0.00358453341069645	-0.9196628622002594	1.7397038788274661	-0.27562206314260795	-0.795623697659792	-0.05213596111591041	0.0	1.0635115751027517	-0.3451155216791595	0.06233396028965346	-1.471669588486406
1.824713080043792	0.5726190082847876	0.4670297253843556	0.9879891896146784	1.606233768627121	-0.9973989516822428	0.4917502993963183	1.4398085188487524	-1.4550940719997352	-0.6679894592364432	-1.1904066823331152	-0.5644668316254826	-0.07836431352184248	0.0	0.9947662179888931	0.4743733295290461	-0.29132222979232697	0.0	1.1161974634242469	-0.4807958838307862	1.663072132066973	-1.3937564045339053	0.2965076216293852	0.7592431828753206	0.4245812006426273	-0.4029718960419084	-0.9851845312809623	-0.8702741680853071	0.8332569252597236	1.2706188755722532	0.5497736296761812	2.7031024634100533	0.9916825733118186	0.805778303630407	1.4797801476303727	1.3472812671461802	1.5296118592241974	-0.07528665484693495	0.06330708212355926	-0.16605135137066704	-0.7427697755315393	1.4549454613397683	0.2509670483684404	-0.39718613201980085	0.22555184631042652	0.0	0.6453488277349992	-0.28548662724761725	0.646326416110621	-1.1464247807929162
0.9981619501983869	0.1563875310803629	0.24924630919367124	1.1132768170574021	1.1643750234252466	-0.9420480425367415	-0.41547601946244206	1.7387559423468846	-1.5555055194847507	-0.12171394756794761	-0.9829077857219279	-0.29037489209768	-0.45013552707395377	0.0	0.7155567708030439	-0.211168411080019	-1.3223106590646292	0.0	1.2954782653215504	-0.49265141333032797	1.5283493882170192	-0.9400297235279821	0.29762941477089644	-0.206740542439812	-0.30986537681080895	-0.5793579768733709	-1.3645505197172059	-1.246778642867109	0.0152855572788739	1.2217778588212023	0.18828144511895634	2.0252421114720174	1.1440722757793036	0.266699076272504	0.6563824208061283	1.1607916998207455	1.3053378301697611	-0.22699151895862468	-0.25221459040995464	-0.6016077753930754	-0.6645015052800476	0.7684383580893492	-0.04316658207391313	-0.37016107062868403	0.24112062298652354	0.0	0.0024660905532117366	-0.43592850974359654	0.6702711081490288	-0.9614950921663334
0.09177934171302997	-0.48625366707060397	-0.21516037488655487	1.3996163546342675	0.509228487165291	-0.7896124092686746	-1.427098299227812	1.5572397275467567	-1.6230694072819436	0.06330837133777947	-0.9032033163684053	-0.34029204649345524	-0.8794321320956986	0.0	0.34805490302583264	-1.0812892695850365	-2.0993230064994237	0.0	0.6946754941270716	-0.531914621873322	1.033350184868539	-0.5628706107072763	0.05256545206117537	-1.023684725880139	-0.9901503059031885	-0.8284605893943051	-1.4979757829922997	-1.6111745817233634	-0.9788714101551277	1.0228372507141104	-0.05257366809301898	1.0547547854198134	0.9909135597446256	-0.0899431551426301	-0.35176712251398734	0.7944605467039095	1.0675254707303676	-0.4228944586119995	-0.772942323603981	-1.0093314064750145	-0.7092534779673648	0.07920926325555093	-0.7563934804831227	-0.679282156768618	-0.006298815471452443	0.0	-0.5989318685887716	-0.5799529744787725	0.22679053077490463	-0.9814743679426802
-0.5389339945431234	-0.9644716522358388	-0.488253536640285	1.5563148121736978	-0.09648487161827295	-0.5047035172575098	-1.9623236613970874	1.0766677249631373	-1.5270844068914955	-0.07061594882629632	-0.9744414412127815	-0.5622464537447894	-1.0691431600950734	0.0	-0.10330248578210699	-1.4452440373593656	-2.477809679602524	0.0	-0.28169091889647274	-0.525289569336162	0.4038551256938753	-0.37221541877379877	-0.33146517484845167	-1.5252034046316507	-1.3376970994522097	-1.1079807864902198	-1.3479539623302315	-1.7293229659447074	-1.5611288672788266	0.702824704881689	-0.09266176026021244	0.12361405768493754	0.49775916139463006	-0.20225790022170262	-1.0615101326604741	0.2732734088319388	0.8544847615080726	-0.6229562646772365	-1.0588373752395226	-1.106810329146578	-0.7764901854291194	-0.2801408855484271	-1.2489502635041145	-1.079737874339777	-0.3758686407897801	0.0	-1.0324426595463734	-0.45645303161726286	-0.2820004513406995	-1.0556900577091601
-0.6936277709396088	-0.9963541588894927	-0.3066023275592643	1.2256059159245378	-0.3837442042706568	-0.15636880005934425	-1.7131984172482992	0.5820493600633376	-1.1277991868719057	-0.32305853391635936	-1.0437497335696184	-0.7100730760008835	-0.8341910288599047	0.0	-0.6238908572876724	-0.973784183723909	-2.4894754236566086	0.0	-1.1047104446460276	-0.387712097142	-0.16882792496200863	-0.4125329945133185	-0.6359529247343467	-1.7529467754551518	-1.249310271910195	-1.3224808935032604	-1.0098347994455723	-1.4613807936328729	-1.4295771137798272	0.24023139724591952	-0.06776330692569871	-0.5700763130456948	-0.31191253552770093	-0.2911177155797353	-1.2306074054041511	-0.3531230794674019	0.6936214922979157	-0.8206008630716054	-0.8856899776590408	-0.7987926954190071	-0.7300147240591531	-0.21770882216410653	-1.1006354856596081	-1.292629070333447	-0.6520616077380118	0.0	-1.3472508168688495	0.03047948663443405	-0.4152297581409203	-0.9494867673919953
-0.43014413942336466	-0.5557920456332601	0.2268277892079025	0.2553047400126079	-0.2315663043988095	0.14092860590165732	-0.8219594040463736	0.282427169653539	-0.41616716727544023	-0.46834728026588	-0.9333689906460307	-0.5846895696592653	-0.16927835259066634	0.0	-1.1287151516230018	0.07235477442945867	-2.264289555479621	0.0	-1.404882785743987	-0.09544696633504682	-0.5534952896652394	-0.6245831960568939	-0.6157011598712234	-1.846699102145365	-0.7789216610135125	-1.3153715965070343	-0.6268049256220227	-0.8009105334192687	-0.7242157730539835	-0.3702659174289622	-0.17750923924348874	-1.0174802814057031	-1.2852591647809068	-0.6446587315062469	-0.9557745871703489	-0.9364503723481454	0.609429630720378	-0.9968763766137273	-0.3397396121247258	-0.20977900402984337	-0.5203318852286039	0.11710930590881821	-0.37408310757844476	-1.1713610829467642	-0.6510936232140286	0.0	-1.6546229735439333	0.7179521490344846	0.02064482940273783	-0.5311914041653714
-0.010279222116060251	0.1348688136678274	0.7243510493160297	-1.1302666277426148	0.2495497195563446	0.3197000632694541	0.2209220960852824	0.20074612851588344	0.41483391395256225	-0.3836206968352973	-0.6065889173846855	-0.14036419954069865	0.7669157837217396	0.0	-1.4572092791831135	1.0345308689958848	-1.9153562985139951	0.0	-1.127596887766738	0.276153209685396	-0.6518465287158659	-0.8512757941261422	-0.1352906436813058	-1.8775949672538943	-0.06646566955705294	-0.929582376043639	-0.2779948967964273	0.13806181779046525	0.10340702478871786	-1.0345285885106188	-0.477923841447025	-1.3240265519377619	-2.1159921498915457	-1.3345320043609274	-0.5467839460994554	-1.238500467195447	0.6133053949524799	-1.0828047926192503	0.30793090373239645	0.4207667758003819	-0.24132800101524604	0.4751680776359092	0.4827679237430661	-0.7619993826928475	-0.3096477495605673	0.0	-1.973920851924848	1.2778363201929535	0.8537306142742398	0.11980133014204795
0.2734834105414163	0.7467474355007833	0.8013859863767457	-2.395282446923127	0.7635125197124873	0.4039261865613369	0.8755360773870737	0.19915529004791618	1.0455217270440356	-0.09520221020626775	-0.2122943440366921	0.4898245329093941	1.7184083931957108	0.0	-1.4539397718184974	1.3229422324417397	-1.4702758601034123	0.0	-0.49621893111098997	0.5868608339330649	-0.39734564332477906	-0.8953008456371876	0.7109405191853281	-1.7676346018240212	0.7171700392571912	-0.1282282340315879	0.0565466881491849	1.147726116751994	0.5985818033124108	-1.5465866460913518	-0.7896819411344924	-1.5786404569338222	-2.43992115713943	-2.09077233904702	-0.2831292085833007	-1.0543936210036402	0.6763197157500027	-0.9839821078900359	0.8145196579993355	0.8896966411071769	-0.0710275471241065	0.6744243829320106	0.9935481670014611	-0.2420896567226908	0.2880140091984257	0.0	-2.1718856042398826	1.4297475455547601	1.6614241761351665	0.7567546471147288
0.2765376612677764	1.0283612145836876	0.3600359137046176	-2.9718181812271083	0.9865270630909673	0.4734486778719931	0.8548315705619174	0.10910727724441155	1.2199614676441417	0.27541879048667295	0.029780538813016594	1.055969131595794	2.413573194202859	0.0	-1.0905115228094	0.8212324674520829	-0.8912719197470976	0.0	0.16231507743420917	0.71970472382935	0.185262024128365	-0.6087097512351919	1.5853951846455847	-1.3642272993607016	1.3896021246302441	0.9074460318302416	0.4217016810992829	1.9560372962088792	0.5775283965184	-1.6809220107468892	-0.8022809851777475	-1.7691913399317283	-2.0301182500456374	-2.442599972530134	-0.23068832851127155	-0.37259454560759153	0.7116693891227301	-0.6620618954457618	1.0984852404786438	1.120328274503615	-0.13497464617776797	0.6823061061679325	0.9916328020033056	0.2009171313800653	0.9557553030324062	0.0	-2.0466655702983343	1.1210468646833456	2.030013783475047	1.1251277881117514
0.07360872303812098	0.9278282737400122	-0.33186802829663475	-2.5837131893986944	0.7487759952370803	0.5874683967891431	0.25769143622486873	-0.13355960756940147	0.9237314922963786	0.6178025720619176	0.012529344109607245	1.311533332285095	2.6449185970868636	0.0	-0.5338303850572629	-0.052665292410079986	-0.15872448546032944	0.0	0.6053875995358897	0.6608479364862848	0.9128906646028084	0.02706563811874364	2.0464566991303275	-0.6087855520458945	1.7739474034053067	1.8031197751600962	0.7758196188450499	2.283677079403941	0.1978821113912406	-1.3348896997139086	-0.3015707458370434	-1.7995241487601563	-0.9713966908899165	-2.0310178730669732	-0.23860661206736655	0.5608376437448283	0.5984723623212561	-0.20465696619558654	1.220132577732902	1.1462857355033877	-0.39275802698427137	0.582379913885058	0.6983976078260751	0.46700024198115636	1.4992097696302098	0.0	-1.488507078152332	0.5513708384187754	1.7874297990824621	1.1236485281668116
-0.1156198183115829	0.5961321710387373	-0.8173131563177174	-1.4087075139411647	0.13142538278275714	0.7378628333912652	-0.5192763713392483	-0.4432471555472958	0.41510065093208687	0.9112097946533573	-0.15425317329325677	1.1386804925635534	2.339642273944457	0.0	-0.08787067811322818	-0.6574490322584374	0.652615260145291	0.0	0.7672141422582037	0.5105915961676761	1.4648391795292108	0.8740000042420091	1.789930525937569	0.34328996928527705	1.7498624422802034	2.1677787323182005	0.9576670967365903	1.948325740442361	-0.1943497335900044	-0.6162417869693879	0.6482655187506794	-1.582745479759784	0.3253419929473861	-0.868684855804749	-0.09870932383879624	1.3507941346613481	0.2518753473315043	0.19199532078951465	1.2698338855712388	1.0300467648986837	-0.6364846943918918	0.4774233028192407	0.5096573305845067	0.5665199595637695	1.8082423092680855	0.0	-0.587909064653506	0.03571301939046132	1.0715926769503747	0.8574970378243452
-0.09093087587693742	0.28348731947560524	-0.7550471452132391	0.024215804052893957	-0.5827594634629115	0.8705235619227017	-1.012258595736392	-0.6528635086538794	0.07101265101100891	1.2197667376392365	-0.2077088710460219	0.6194256663630394	1.6016794078807428	0.0	-0.022471081566858245	-0.5763262453848461	1.3680495647001563	0.0	0.7252297635351518	0.4130299869404557	1.5321948748492997	1.6836190753971882	0.8548463900671162	1.1617838639365807	1.3273357841401972	1.831445144190322	0.7870341231221685	0.9852097975742332	-0.31429839387244424	0.19812396519189907	1.7047745000596612	-1.1311992194841811	1.3152151685116367	0.639960125771955	0.26573856654710404	1.6812185670528383	-0.2979060637315188	0.33989520605841395	1.2828449320612916	0.7990524087482056	-0.6123967103025311	0.41089016074018836	0.6749603018396982	0.5765096264126955	1.8979945507092502	0.0	0.3951464086015671	-0.18776344871125766	0.21478028534788715	0.5540398765617306
0.18346570462809622	0.19327916309994286	-0.14303379065380395	1.133488014493341	-1.0787679668528007	0.9484483757773349	-0.9225112371099847	-0.6380175890462348	0.14072320112461037	1.610294386190228	0.07682064283082123	0.010764786594074226	0.6923551373800148	0.0	-0.392632135246028	0.11664989220611459	1.7888805661591274	0.0	0.5933950781528444	0.4519060307541485	1.021982985921714	2.1999024618880516	-0.3505129207984528	1.528212624393036	0.6821997303339317	0.9824244629557244	0.23474761757709345	-0.29830574776685825	-0.11007860685748516	0.8138942468352519	2.4323023038287706	-0.5723650214686606	1.618182783792991	1.931147878364096	0.7263620438648367	1.5065942835387003	-0.8788549466519061	0.2010018709070158	1.2481135663005403	0.4520504184042758	-0.1891172171166258	0.355335622999291	1.1179026779981227	0.5760857650923863	1.8739490989646308	0.0	1.1784427601554164	-0.07295583547904028	-0.4601170443908035	0.4068193105566503
0.5449284614723421	0.3715161219325796	0.6849713459472112	1.5882669660463946	-1.196725873207947	0.9921802531464409	-0.23814864454981674	-0.4053926202784004	0.5724586907959156	2.056305577564229	0.7073998516174386	-0.37608460866004156	-0.06864773129236364	0.0	-0.9753009591641912	0.9440208500865872	1.8017932399510226	0.0	0.43155011179607383	0.5873603639062882	0.16522247709523077	2.270902924463568	-1.2490191492397957	1.3401670433899815	0.09575992339698745	0.08616905537313911	-0.4802890865829697	-1.4089781160870503	0.24345575015325707	1.0802372313971562	2.5434993881895873	-0.08004315481062245	1.235105824430509	2.601111713293018	1.0406214700221241	1.0628450364846935	-1.243106636276064	-0.05821720226522182	1.1754600929846373	0.017550495172191986	0.5393722903107405	0.25665306715831504	1.5196672632074104	0.604798167635543	1.839841149400658	0.0	1.611673629121208	0.25684549553478625	-0.7972134941375711	0.4576268069828639
0.7275104078627268	0.6852003365903514	1.2761995083468471	1.4334111868038406	-1.0214324798546017	1.0549700662912092	0.7874811150619485	-0.08700301377425752	1.0366739398411264	2.4044920287727347	1.4433221242716314	-0.33947202677934896	-0.4520996403345317	0.0	-1.3825369640141083	1.379369885192015	1.449136231927594	0.0	0.23166914225550447	0.6812351189195838	-0.5825349200157712	1.914053405460536	-1.4207184794144319	0.7828171297217411	-0.1931709091482562	-0.38857799388712816	-0.9731782960910893	-1.8884835004728506	0.49805336933108646	1.0496042150033236	2.0363593956078323	0.22618597643875796	0.5331207175896272	2.595006333955509	1.0314302101929718	0.6810824324335323	-1.2059783675989248	-0.16014188054487064	1.1286700023344378	-0.40324603675034415	1.2866764402557598	0.08564311093418853	1.580180264992663	0.6580845417412923	1.8058942079506335	0.0	1.7289403749687349	0.6247704404380251	-0.8373065081936444	0.5925746260163882
0.5247889041249392	0.8970233817674145	1.336093149227762	0.9809879981496641	-0.8174679099460186	1.1522320293623345	1.7617860454995644	0.14704691899146483	1.1389558917018308	2.4386961994670453	1.9352908432050704	0.09330868675014099	-0.43867457213924566	0.0	-1.2924654237484046	1.202036698077338	0.9129575368092633	0.0	-0.02402387517647829	0.5958613026848493	-0.8167132835609135	1.3029559327390683	-0.8565833917913677	0.21054128196618416	-0.13665162162403935	-0.2665195335255219	-0.9276617046156524	-1.5583196252373723	0.5080481980727269	0.8997184082322335	1.1505769882137524	0.33982752623691537	0.004093194824738457	2.1551980417111616	0.7173578310899161	0.5370759137461923	-0.7782955796602802	0.09085641170895054	1.171360394387352	-0.6637846770261879	1.7252075999687508	-0.14401986583049248	1.2438107467370256	0.7054835881916486	1.6624613383300262	0.0	1.67454800269213	0.9076662147731062	-0.7324312150138271	0.6448417600999847
-0.07877485001936806	0.7974541465105711	0.8856663421811315	0.5673787548982132	-0.8503153993991696	1.21212531928864	2.3142024460411315	0.19032272339510317	0.6857576009465497	2.0084151167702995	1.9392580542312385	0.6666600852154241	-0.22650088143516553	0.0	-0.6542933684034496	0.6075254255042685	0.4216913106762339	0.0	-0.2928834245259691	0.29791591081285623	-0.46071474928553025	0.6839084556250249	0.028305475807487122	-0.08034791235955102	0.0832055742326967	0.2181701500197861	-0.32758862252097914	-0.6343027382079662	0.30793592598585356	0.7818188208366835	0.19798696330888696	0.3459331449047411	-0.04459783915548561	1.5970437584944814	0.2986855349239708	0.5242471338550365	-0.19875507541247237	0.6482953932719614	1.268744249327347	-0.6613622775252492	1.6632511345012853	-0.39546365728589267	0.720411541970131	0.7101167633912672	1.2485114023147272	0.0	1.573288727872596	1.0624288900631067	-0.625739582107317	0.5247592386218061
-0.8844116843994603	0.32714971553403055	0.21237999248018574	0.34947100932533903	-1.2071463263801452	1.1030403152146482	2.2320020280381234	0.04822117819324244	-0.17283165650230392	1.1406509057120227	1.4563460244646216	1.0305151729583875	-0.10518831266386293	0.0	0.2666834640093727	0.022525326737879926	0.1365491274652219	0.0	-0.45587162485791277	-0.10622540267358921	0.15688127960666615	0.2657763903544833	0.6427248131088661	-0.028455397701105747	0.16979774217761626	0.5772740134497215	0.49052811167770605	0.3800384890154508	0.055942444107996446	0.7108369320708857	-0.6010365227246679	0.34115188548200237	0.33816992886517827	1.0941518037379625	0.015475314076872814	0.3503555812864022	0.1746475861073561	1.2199771189819753	1.249696964293126	-0.42044954994676703	1.1425717146849588	-0.6385683336319119	0.3025765550879769	0.6401960971843579	0.48136316245614796	0.0	1.449911829045762	1.080125121692255	-0.5784437687819733	0.28542289039367397
-1.575068868736681	-0.3751498635859759	-0.33093931043184077	0.2641975958492391	-1.7321705409741466	0.730591239663689	1.53257947536476	-0.18915783717725376	-1.019596686023485	0.05908459560903758	0.7111996807288931	0.9390078733601654	-0.2659201515139524	0.0	1.036971086929695	-0.21400405727243504	0.08416776528867638	0.0	-0.37833374074455495	-0.4300706451650952	0.5013627536955956	0.13757530550808056	0.5779845726297446	0.1861881203861602	-0.08287599631104543	0.3996611465547251	1.0244996205729402	0.9725178051615548	-0.09463203502309563	0.5770437930265577	-1.1714165313194176	0.3581888220353421	0.8196709555638284	0.6249909422172502	-0.013463163319556083	-0.21047611377652095	0.06474901437377632	1.439846328702666	0.8971516816081484	-0.09781668512073176	0.40477796630568397	-0.8607663256951336	0.13736639667854922	0.4774550885738739	-0.5365008949293448	0.0	1.2517263384430197	0.9372059195945118	-0.5733156298405454	0.08290815518850488
-1.875241589420793	-1.029658776099214	-0.5346573866571294	0.14811499007384987	-2.1185414106228326	0.13312810483636595	0.45421637582780333	-0.41656821311861425	-1.4182951232247696	-0.9090573632480187	-0.0004858974827338083	0.39742252593216304	-0.6716461312829877	0.0	1.3038564123666148	-0.06500801462618064	0.1695666321633487	0.0	-0.00907030856814387	-0.5220315880767981	0.18871217789589403	0.2497458797553479	-0.14955653881412145	0.30011492817293883	-0.634996912673534	-0.36460988768549424	0.92216573704107	0.905974847633972	-0.09486079889767325	0.26352556778808606	-1.5237675981382846	0.3499892783081432	1.0354215803984952	0.0922444684317827	0.14540300003035345	-1.1009044671127803	-0.5510017760479032	1.107342984829768	0.12442713180152343	0.10649811098801107	-0.24439324476060403	-1.0527577716437586	0.1347106799279008	0.22870168154623036	-1.5165528288964767	0.0	0.9396467091768765	0.6038207287859747	-0.5656089612526144	0.06478918157889496
-1.6866304356818123	-1.3539679175588621	-0.4190392292078194	-0.0958851977371597	-2.0983011524830606	-0.5045784412614487	-0.6339431565016067	-0.570519099692671	-1.1743744879143663	-1.4873145314083136	-0.4786181350520564	-0.33597880858882084	-1.0806158703506021	0.0	0.9901807492861207	0.23237259517497333	0.2528727940236677	0.0	0.5548614200513172	-0.35842833014423137	-0.7406086254090893	0.45991746411626033	-1.1245881210002573	0.16624089762960495	-1.210418603293331	-1.3621654250260038	0.2142195499151379	0.3290430357926957	-0.006891120025333616	-0.22707535347646046	-1.6645136280335489	0.24156543884079393	0.8367050325031413	-0.509413601941698	0.31112803593492866	-1.9693201240524691	-1.4064855049628078	0.33117736278926196	-0.8963527281895937	0.07489974328009691	-0.5881030151257942	-1.1883530654990606	0.07477846189847977	-0.06389117036918596	-2.1110037655506444	0.0	0.5600047441428839	0.10377501239320726	-0.5293551032531169	0.2666970283229487
-1.128736418542319	-1.2119126943284229	-0.16701409806924297	-0.41427502622766815	-1.6092726696914008	-0.9431929949377654	-1.3764139612320425	-0.6398094358401704	-0.4441495490690441	-1.5759239965833858	-0.6895735839304735	-0.8996071087376246	-1.2135311918100078	0.0	0.31892838340816293	0.3839504544765832	0.23770799937003384	0.0	1.0923164080842898	-0.05330421824153512	-1.8252584885445609	0.612595030203272	-1.8032316784888334	-0.14934704721890893	-1.473106944060089	-2.064585043393681	-0.698596228573196	-0.35081971389780114	0.06849817588727662	-0.7386021305626179	-1.5658365699162549	0.006764235070581675	0.3652523263520553	-1.0283440742702497	0.3312296667707908	-2.3845551400052414	-2.084246005677442	-0.5247425357200187	-1.7752719873216987	-0.15472147320409785	-0.5846540120716732	-1.2227396678366278	-0.1851636283905103	-0.32683820023172283	-2.1025096431217283	0.0	0.23248778454832753	-0.43901957725148266	-0.4675132640650512	0.5857081581337529
-0.4673822114328555	-0.6896510047654792	0.02541954723665014	-0.6525006758626913	-0.8340788843000088	-1.0295558574537884	-1.5753891086388365	-0.6380138400129305	0.3703651863727517	-1.2786235642679247	-0.7161345027987831	-1.039027189393493	-0.9508686940346142	0.0	-0.3359425844939629	0.26214526815777306	0.11885857201570355	0.0	1.3671978048247764	0.21823475237437076	-2.4694487421762483	0.6106698758670586	-1.845315549214567	-0.4341715633446451	-1.2521149141421068	-2.108429344629497	-1.2991686275259124	-0.7388555076054231	0.0750797508842943	-1.0497435347754325	-1.2160078151404266	-0.2898628020737018	-0.0791314243410069	-1.2494571800010765	0.1870894140999825	-2.126597770662377	-2.2472337909576963	-1.0599453179662621	-2.118040924655571	-0.4217716978078379	-0.35191748661462563	-1.1161793312736639	-0.5781781867100035	-0.4815497142282312	-1.5394735491260154	0.0	0.06513387982509466	-0.8310344408051457	-0.3926536893813158	0.8438507210307785
0.02578331193181014	-0.05147345538003387	0.0696387746198801	-0.6839168891662053	-0.0902700637819968	-0.7887572583763524	-1.267173579978453	-0.5733817706390942	0.8660603011065151	-0.8221942265020579	-0.652093726390703	-0.7466381962694135	-0.420841780691354	0.0	-0.6683834253746402	-0.0282898447504049	-0.03209711280526087	0.0	1.258966652585541	0.32852812535352466	-2.3201631195247594	0.44773691909315344	-1.294587413043131	-0.49725723410488304	-0.658279842134934	-1.514987241967685	-1.2774491618645598	-0.6846942667840613	0.031190768089462997	-1.0204694594924302	-0.6900915134553502	-0.5190382150505105	-0.26338440628356435	-1.0665068201277126	-0.010563378462552305	-1.3431844532975508	-1.8248511387730801	-1.0742095820916393	-1.7776196429100704	-0.5573882920293156	-0.07608291022243896	-0.8668702862895333	-0.8756564830085398	-0.48319121289501066	-0.7231976413418008	0.0	0.07030696006123276	-0.9156628283785652	-0.3071021721316231	0.8957416220778012
[truncated: 72 more columns]
