# Supplementary material for: Diagnosis of autism spectrum disorder based on functional brain networks and machine learning
Source: Sci Rep. 2023 May 18;13:8072. doi: 10.1038/s41598-023-34650-6 (PMC10195805; doi:10.1038/s41598-023-34650-6)
Supplement: Supplementary file 1 — Supplementary Information. [file 41598_2023_34650_MOESM1_ESM.zip › matrices-bold-time-series/ASD/ASD17.csv]

-0.7872270273342448	0.9566598148432004	-0.40901819991231714	0.16730752894985024	-1.1953742333276591	-0.5219152792875881	-0.3005279127399689	-0.8880568936472685	0.40491279892338816	0.10059029379370038	-0.41736241685559194	0.41213083065830775	0.3898732216453249	-0.580063155577885	0.8276510893618966	0.7153279141149146	-0.24468349390214067	1.1009151908917578	0.4443888802318447	0.16587652471603137	-0.13492403769159347	-0.3237711014925804	0.5085528154281813	0.468390962768346	0.15029543704262466	-0.9696399366980056	0.49678575241157935	-0.6157932580027071	0.16701005862332588	0.7792853411537233	0.2769933401029262	0.657372062782916	0.48167312480611746	-0.4135118583769303	0.6514613999729715	0.7643175253464662	-0.9515904644164273	0.059099845767381004	-0.016949215975199383	0.7322262789184145	1.1865960096271209	0.6769150579077229	0.7285697400406617	0.9368859035653009	0.4879145569984173	0.0	0.460345658244231	-0.6171718146911218	0.018028385914005914	0.31639957722499323
-1.1004380939445728	1.1548286979046287	-1.0894973253863327	0.020000713182618406	-0.9878766058662537	-0.4609451732089988	-0.3322423032718197	-0.7448397906483373	0.2165305382068053	0.2469194834949764	-0.35151833202787347	0.4600992227030159	0.6574730273785391	-0.5298538351578843	1.1217833484425173	0.6004348531786448	-0.13015932347262257	0.6069156754207634	0.7965360704893416	0.25234237135384335	0.14974017400055287	-0.42475136775743977	0.5380906624227164	0.33120920186735825	0.3833590472804851	-1.0330218229057169	0.1876985795204094	-0.5905041011689337	0.20101398537455184	0.5981814030322082	0.47035256176802376	0.5702704234761052	0.8233523237799277	-0.17619438587722053	0.6779170544564977	0.513492693091337	-1.0265142312677915	-0.08680683083798346	0.257946539150717	0.5624328351705331	0.8510859862762827	0.474756018609895	0.8090545569976437	0.49233769595949023	0.5493536549425097	0.0	0.5191819100994688	-0.5740517340247456	-0.11581910081448835	0.3527744199545234
-1.0024464505990245	0.815424602190994	-1.3871885194691944	-0.1913650674645752	-0.21303369127500188	-0.1304597634019122	-0.19701598350466615	-0.2087703090565715	-0.13631149057491118	0.3178761838611285	0.07203064922345154	0.29421530447953853	0.6600771801537073	-0.20067896824252368	1.0216083817440726	0.22429234135604362	0.167544965472102	-0.46749595697590246	1.0279195238553693	0.27076902529149044	0.33261900139543976	-0.29037019925702173	0.20812182216679365	0.16447778550836242	0.5976338144263506	-0.5544307276841882	-0.2748509517837147	-0.3375473619883182	0.3365210256749239	0.0708542680852589	0.5016218291938389	0.25943172415027294	0.8579749280863616	0.1725414755740219	0.4082196936187701	-0.0043419454349753785	-0.5362955240704455	-0.22817475143672608	0.5406056585086253	0.23159327303408841	0.07097350502165413	0.04322005696662732	0.7003631270315753	-0.18562255305024533	0.37854629875442247	0.0	0.42881174935535443	-0.24029879448258168	-0.3296329334096255	0.17863736646754527
-0.5165365546372456	0.07893595182900272	-1.1275886125532615	-0.41731513636740497	0.6537582811188254	0.2821671979886776	-0.01858509897612182	0.42763700869422755	-0.4484309848853793	0.27612681301065756	0.6829028835456743	-0.07621190354795876	0.28612223240177415	0.2546544559722218	0.5676322411053519	-0.237351025758089	0.4790021023595396	-1.5079746466737578	0.9542145508677309	0.18122933210792475	0.22741736443930408	-0.03414981826439841	-0.37288414768135836	0.039885729160182494	0.6586518280325462	0.15729852909522077	-0.727030969718038	-0.0341277411893521	0.47627406968363023	-0.5817282048700818	0.30098786723830434	-0.13784954873272584	0.4571847331846354	0.3984010718051344	-0.09800894717520754	-0.5278863804829423	0.2118795085697418	-0.2524856972123546	0.6332892867069484	-0.05679682808834583	-0.719209870059477	-0.4635083450505029	0.38487435137134585	-0.6922333009321052	0.033007640898532524	0.0	0.2300760519378191	0.17956626523457203	-0.606649723727536	-0.2271000105726639
0.08915472157548913	-0.6772664661808477	-0.4776817005373888	-0.6017324756087946	1.026747792384895	0.4777834554768669	0.02186391541450125	0.7928080250795899	-0.5201521135266001	0.1152148153517174	1.133136259303278	-0.5579800500286949	-0.38764443435534834	0.6150154702796197	-0.013195345251332534	-0.5736502238514484	0.5783919749531787	-1.8335246327316392	0.48109204940148903	-0.02260987743461979	-0.20298431541733591	0.11841449022033355	-0.9294269997985404	-0.06208659537876833	0.4678059233747142	0.5748893610827054	-1.0593168609302195	0.12076900975910987	0.4472941399320042	-1.0789273933548882	-0.12360399575010186	-0.4566872220466148	-0.2698630966650143	0.30201083669583345	-0.6722396460446463	-0.8333625534258352	0.6610182969741655	-0.1458550981153567	0.39920205411850296	-0.16344266977584948	-1.0822739846011047	-0.8613899716270035	-0.09766333872780679	-0.7530336993535985	-0.38572528481087404	0.0	-0.01792956661632593	0.4173980603059121	-0.8724091818119252	-0.75705501753115
0.4612004770329198	-1.0701595095262653	0.18000886577769198	-0.6959342417010516	0.6188490434268515	0.24816144722006508	-0.17663145185233614	0.6632540268183136	-0.30558129735875494	-0.15320114770826865	1.102303969463924	-1.0024853002114393	-1.1085452848127297	0.7259712436897284	-0.45409021126668875	-0.6698521060903819	0.320095726216878	-1.151366271836823	-0.3155471578990167	-0.2932542580877336	-0.8048760962478932	-0.00404852727045209	-1.171739112375343	-0.22527113191546333	0.022061610927004253	0.3194232102674776	-1.2382200902452016	0.04454121358897111	0.13489559744970542	-1.233278728107917	-0.6787685412134123	-0.5962040036389091	-1.015446945543576	-0.14613423271139647	-1.1113579809758025	-0.8568187610428613	0.3901072590433226	-0.015923531983625935	-0.13624604810101879	-0.1200086520406145	-0.8778789435463317	-1.019672403887287	-0.6433412565517298	-0.40851865504937035	-0.7849427665319851	0.0	-0.2739816278211394	0.32110895399711786	-0.9945406289395423	-1.2022367272670451
0.38771775960531946	-0.9491545671456383	0.5080738656149996	-0.673783250959564	-0.34340065327740177	-0.35196783743972965	-0.5427054711963163	0.0951273357764081	0.03383215820067035	-0.5024629546181139	0.5065682977612004	-1.2463090411201636	-1.5644471515982918	0.5731618360688502	-0.6074534793472582	-0.5638045912642626	-0.26296083317559593	0.22271001660016174	-1.183133521922433	-0.5359066306329155	-1.3073759588156355	-0.3814030871788126	-0.9572745604772765	-0.5069508222459028	-0.5683891819688466	-0.5441726388369515	-1.255535032355659	-0.17848936385336245	-0.40589374021427505	-1.030490512770284	-1.2006770229429344	-0.5595160752746493	-1.4428256653882228	-0.7645140994684952	-1.2629051246671983	-0.6831266124174772	-0.5591095746133118	-0.011084486562118004	-0.7713584698487465	-0.10740385677148503	-0.35809725466256337	-0.9037636968150413	-1.105886421778953	0.025170175797602962	-1.101215910572618	0.0	-0.5232688285532312	-0.05140681933624735	-0.8413723229479435	-1.3530140498043008
-0.05703051645395221	-0.48563736452758677	0.4195576451923341	-0.540248766901845	-1.2618530764813847	-0.9981183429729935	-0.8580139258405248	-0.617366443933675	0.22483394506692267	-0.88164899726258	-0.4278411612662683	-1.155819281094806	-1.5467997202396249	0.25590186925867675	-0.5101491980817542	-0.392372687142688	-0.9598737462236424	1.540985023536992	-1.7827506233964847	-0.6448684167241701	-1.4664941859035163	-0.7957533557213486	-0.3628469211796762	-0.8561626338201389	-1.1184756067355464	-1.505822221765274	-1.0703618690795689	-0.36639961356845674	-0.9564736849722316	-0.6021907960278269	-1.4965604033199553	-0.4244800817882577	-1.3786706857436573	-1.2446638097351492	-1.0817011955471654	-0.4360959804610001	-1.6565599760072895	-0.1936094487585477	-1.224036385172067	-0.31700825736440547	0.01387132039091051	-0.5671775040398016	-1.3496592066515616	0.18809661785223225	-1.2890579588196562	0.0	-0.7578389184684217	-0.4830316248657072	-0.3778095197120995	-1.1189148136766476
-0.5499148071356973	-0.05627771549987334	0.09201446860134498	-0.32490026609323663	-1.5711690464141876	-1.2834056676646786	-0.888894346995281	-1.1178831337392061	0.07493610187187978	-1.2113245307758884	-1.2782708614323182	-0.6751979003412026	-1.069630313779482	-0.09653030393409597	-0.32202868622089076	-0.276049099929057	-1.4802362570564234	2.088878549373167	-1.8461288133394205	-0.5544250707746988	-1.1920252761115309	-0.9651766728974644	0.3675487796566778	-1.110884809073238	-1.4464743401363818	-1.925978527008873	-0.6156143067838311	-0.373474837283008	-1.2659994072911336	-0.13177999295291343	-1.412551969283787	-0.276509129583055	-0.9029059547947809	-1.3153094940016077	-0.6377841760154043	-0.17902694327452853	-2.197815477878552	-0.4685167403534093	-1.2901491937928151	-0.7937065798417742	-0.10376771061059355	-0.11519507233606954	-1.311838492890971	-0.0684912560580315	-1.306326847125876	0.0	-0.9522680285353783	-0.7439312523077238	0.26758530372797096	-0.5890431012051542
-0.7190823969517441	0.0032484164112445537	-0.1967459546092104	-0.060970820232080905	-1.119035496242742	-0.989164680203412	-0.5365077670669883	-1.180134570959492	-0.3703102384357648	-1.4030741319276963	-1.6555293139464786	0.12915298959178195	-0.37300724108656497	-0.38855563249015845	-0.1959449408786035	-0.23492953356185495	-1.5933362278976475	1.6299888423078182	-1.322043098563181	-0.27778314526215614	-0.5862261234094271	-0.7265431971737742	0.9547115379579295	-1.0865318613564592	-1.454094518054479	-1.4639573708529445	0.12026347827280108	-0.19033005622261173	-1.2163330244446273	0.2343257217512283	-0.9106490457736297	-0.15589144379150566	-0.28055263994728324	-0.8928535813755558	-0.07958501430513262	0.08894550586313257	-1.757239219111944	-0.6343660424181771	-0.9700400829200585	-1.3761234180611885	-0.6833295077241244	0.3295579502486886	-1.0361861451501637	-0.5856649567113262	-1.122522887055525	0.0	-1.0603665888918332	-0.7230150746559583	0.8300486810673703	0.013433285424546335
-0.3803198092081054	-0.38404108222720906	-0.2720473887597616	0.23555014115157774	-0.2529558295556422	-0.25555220942218826	0.09607878721474204	-0.8055163188364268	-0.8270405821569057	-1.4005293854060339	-1.407544695279193	1.0511782889109917	0.19704232192579052	-0.5601545281382875	-0.17940810663171755	-0.20023869793998472	-1.2340403189104798	0.5356487231288509	-0.4263275181394267	0.08888193831876708	0.11673736426356744	-0.14318252063185863	1.210109917603895	-0.699723891337115	-1.1691193952658117	-0.3252992952019223	1.0033468676919612	0.05703833228185032	-0.897883843624401	0.4239064245195688	-0.11767027065292399	-0.05293721189653728	0.21166284277858516	-0.1333867292451562	0.4271024040343434	0.35291603889817047	-0.4771787943417007	-0.5294542199232788	-0.4800553773189713	-1.781989011286666	-1.3404023838069459	0.6480655441733345	-0.6512729952780622	-1.0206548668947066	-0.7484761895982046	0.0	-1.038735406309292	-0.46076734840174766	1.0396542961183337	0.45990310244873495
0.34114525346112	-0.9833175492108738	-0.1548394606436273	0.566917331579857	0.4408934242310035	0.4764294236841319	0.7626487709460388	-0.19154421158883675	-0.9481979930308436	-1.2146699670137284	-0.6795951005361927	1.7843355139718764	0.36830625805410944	-0.5534745909871399	-0.2135996302587121	-0.10588473869917583	-0.5277004555764707	-0.48019131174139806	0.44602811939652953	0.40350283692561534	0.6626696926504057	0.5318447171374139	1.0888788512918366	-0.04236666118486141	-0.7308222673450491	0.8481712836641789	1.7489239641593959	0.1997118315449227	-0.5383072866025118	0.42993095722465613	0.6931539785998739	0.056499946493664466	0.4422798953008059	0.640278242832186	0.7583888131107678	0.5137907953751472	1.0025505803621502	-0.16753143929896133	-0.1336007175166917	-1.783861895160641	-1.5980257640789575	0.7434572807316014	-0.3007213763730813	-1.092911409677728	-0.2595528694813275	0.0	-0.8782238495089363	-0.08594187889454402	0.786263107909854	0.6458253918030258
1.0794768143754607	-1.3887260697676338	0.0043833749948255455	0.927026815629094	0.5492978548875231	0.7287579391058956	1.2142748339441323	0.3820405558444543	-0.5652300411438211	-0.9221649148501522	0.18802602002062277	2.0261659679270574	0.08125846576291382	-0.306417938581591	-0.21599577602573028	0.022095072494254717	0.26741514006529726	-0.8334604236106135	0.9106568565480593	0.5411759767829287	0.8739029832298955	1.005849089624627	0.66106459108506	0.6474488729287906	-0.3270821829341685	1.3778887246480722	2.0388698757051076	0.13696726928957187	-0.33804985090607337	0.2899436243300618	1.1995596837745754	0.17192118035173057	0.46272921889074675	1.093110720180406	0.8677553863311609	0.4194938740332383	1.928799055735789	0.24472478773823617	-0.15936689323064962	-1.3567600654491165	-1.2157471795838313	0.5708874249458081	-0.06859182583759386	-0.772624642870193	0.2162332567248768	0.0	-0.6162919913872571	0.27122829934364284	0.20753880966643828	0.6343433876803433
1.4415214771131066	-1.2680948325644792	0.07156572851643565	1.2640072653142649	0.09480950051985945	0.2892233881228437	1.3259273037960875	0.672528164494502	0.17071718859850965	-0.6204921778115915	0.8454129698557215	1.614422919142671	-0.4910392647469336	0.19557095757492776	-0.17094299031645271	0.059782546891941464	0.8653973535399047	-0.43122248146680475	0.7846836051882022	0.4530990345071752	0.6910941556197199	1.106851564450315	0.04391043427333095	1.1027182316517852	-0.114168943368705	0.9715190089319293	1.702079783689543	-0.11131431272167437	-0.3380709238044911	0.07569564113513735	1.1713146470730833	0.25908703553401496	0.413437831938352	1.030571785654291	0.7860905348224232	-0.009605953011225745	1.8800402212965377	0.43406601208779877	-0.567918640060877	-0.6994323004640294	-0.35545616310309697	0.17199830418606882	0.04924629725891814	-0.2843849950087686	0.5476428130520119	0.0	-0.31884755929787256	0.5178831599325221	-0.374553462807655	0.5848899391991221
1.2300478519620759	-0.563939045369566	0.026679576020086183	1.4666250101315517	-0.5284437057147396	-0.6465971044619402	1.1328107406521426	0.5505076946690249	0.8561722232829783	-0.3692642396716612	1.0877455973968488	0.6255470919999808	-1.0500780303418777	0.8476763473081221	-0.15308591652322923	-0.1235238730000502	1.0597298748435493	0.30752823223908543	0.1705083961326964	0.1910226319157287	0.1657322685665803	0.855309903592511	-0.6501145337185461	1.161324901622104	-0.15494849269994387	-0.10956107075633989	0.8356150212874626	-0.43646167955689125	-0.4183568627813286	-0.11750966847070163	0.5844438981317758	0.2750613889345819	0.3816314035446483	0.4758624152110409	0.5893303207944368	-0.6651797084243556	0.9888627623561372	0.2491100779810412	-1.1498565051417544	-0.11831299510558815	0.5240185893900208	-0.31555959833320013	0.10786253183490209	0.06100986965478039	0.6587690463670534	0.0	-0.04572248277328903	0.5814804388717456	-0.6447606109106605	0.6190530789268844
0.5436809659386659	0.46330641347532503	-0.05652094581572408	1.4015293050538762	-0.8755353177403107	-1.5887487807046876	0.7704100343559447	0.03203764822925863	1.078745819211017	-0.16270094592891357	0.9078523155839469	-0.6295829048820069	-1.3389628462224727	1.413217367213924	-0.26632868350634425	-0.546221722771316	0.7955565384521357	0.7618838920949711	-0.6150489385977952	-0.11734898855169629	-0.5655895254479487	0.4186145223557523	-1.322931411423237	0.8379390055847854	-0.3988437894357435	-1.2375030906254127	-0.2278896133380014	-0.7188348879837085	-0.42127465064069486	-0.20438631178823316	-0.35674935415812403	0.20234830551613994	0.324822220374494	-0.35470988604482795	0.3516828342130114	-1.2624175342745083	-0.1819236383989204	-0.2223269998271236	-1.604740051138735	0.1463578133078978	0.9610973170554827	-0.7013464986076726	0.14053794003714287	0.07409856948842827	0.5591185244361272	0.0	0.17287751500059342	0.3913428485617054	-0.49424187871989617	0.7223589613747312
-0.29514185650828	1.3675151544749653	-0.10884990140147704	0.9939696675426033	-0.771653051344476	-2.044608079668102	0.3780604459417228	-0.7152206766393281	0.6796765320653733	0.04338110521519891	0.45144946916908446	-1.726627945041284	-1.2689206310065586	1.617588786045069	-0.5482513466454237	-1.0651041802644166	0.18729625562662958	0.5232462830288842	-1.2204059809818193	-0.33146671109201	-1.3036493462018335	-0.0009406228383931691	-1.8718738563177317	0.2993920293334052	-0.7063973601232086	-1.817346242834138	-1.0964201049232565	-0.8871409945090463	-0.2944591707320563	-0.1637070860020592	-1.306857628787948	0.0620713963944057	0.11932975210444263	-1.1518178005634225	0.11041106061387686	-1.501631246446963	-1.0024681104850153	-0.6945274830112509	-1.715172871161377	0.04191207546267793	0.7691838852560124	-0.8325810564612293	0.11246040126137266	-0.21164126163798713	0.32781368119199783	0.0	0.3326194444936728	-0.08567482948464372	-0.09109760579715928	0.756137464587236
-0.9254271506663605	1.7448585316090375	-0.13833537201456406	0.30504633056047864	-0.391950996794428	-1.794890453097409	0.03889946809501184	-1.3932339272112724	-0.139444569554981	0.27128028501348794	-0.06892732708136812	-2.3100660547823426	-0.9346561965794813	1.30900998750873	-0.9154556049106077	-1.4439297392320254	-0.5227295320459837	-0.36187879982106974	-1.436475156738901	-0.3673205148329693	-1.8128688870652423	-0.26272563375429514	-2.177374370232882	-0.2306071847512811	-0.9041119332070088	-1.6232466635787302	-1.5238899484829451	-0.9217330160793001	-0.13383302848208947	-0.07260010080163792	-1.9301914773759294	-0.10272505477499337	-0.30503552161574077	-1.6333971125495998	-0.13782261960454315	-1.2741479287550546	-1.1292926269511128	-0.8600081554045067	-1.4531801057841092	-0.2933413647089271	0.11997121665431701	-0.6839957336795517	-0.053007411528727205	-0.5960501771947635	0.0671784976332231	0.0	0.43319331040028175	-0.7637948266642152	0.2364192037507575	0.5733572383778667
-1.1276025580280398	1.4334269162217188	-0.20625774239472494	-0.4546098543004834	-0.05826407857670246	-0.9797408484950509	-0.2145401743040494	-1.6483253267216667	-0.9370451975627109	0.4803462387210938	-0.4479806186697875	-2.2407065861655737	-0.5216383206659031	0.5767723130045688	-1.1932063512217013	-1.4969178697557726	-1.05366584609885	-1.4573180182431622	-1.2678117990134397	-0.23542944264068288	-1.873807792813922	-0.3184877080905321	-2.1232232707397296	-0.5757273578667762	-0.8480264562726807	-0.8609147317240039	-1.5074663650855202	-0.8174570215595287	-0.09074362023998599	-0.07428482979171243	-2.0346784131963283	-0.25553104690861067	-0.8518917704944048	-1.6349028576819846	-0.4087381699850131	-0.7519685394891813	-0.6353091318726847	-0.5812136423030935	-0.9561316283430213	-0.6282188396224346	-0.5986899099599101	-0.38430433649065904	-0.386198579696796	-0.8594199958874484	-0.1407309979531212	0.0	0.46446320635406535	-1.3896798207400096	0.2327213989957985	0.1535502388027635
-0.9003943011862565	0.5855870297607056	-0.33231251116212773	-1.0042422232253678	0.06453829954726288	0.04005082683164753	-0.35939422625920614	-1.2131682172429958	-1.2972368286763258	0.5865283542068747	-0.5344991315036483	-1.6314237603830763	-0.17714109899282937	-0.2703592673687862	-1.2109341290711086	-1.2034989698629592	-1.1950082645956475	-2.232276471744993	-0.8696782947240909	-0.025966763444183093	-1.3673055682797965	-0.1870485455371877	-1.6469046098055182	-0.6663454391661603	-0.47644981695773175	0.04864627248994646	-1.2198319620781735	-0.5550875832061765	-0.22132302619462405	-0.27675294452941873	-1.624282397254594	-0.3796683965363391	-1.263472645600229	-1.1462639845635365	-0.6923745450720936	-0.2755627624597958	0.12529556040817658	0.031021612612224844	-0.4023254458893346	-0.763390039448916	-1.0286814202204864	-0.1486074420404589	-0.7890995421700627	-0.8816530075085367	-0.25072298115443037	0.0	0.4185395208530258	-1.6101503318589792	-0.0957645570669672	-0.34673033119769436
-0.4141352290716717	-0.41373663345796796	-0.4272150207040389	-1.1345802753215968	0.11473264536391954	0.926411884288794	-0.3617969554347418	-0.07334521774576774	-1.0647215187018038	0.5347014841666725	-0.266157738074139	-0.762138667538506	0.06534231450275997	-0.8689565271549112	-0.9005875235925763	-0.7094850485367514	-0.8922488725105582	-2.3693871736376346	-0.41372151932293355	0.149833008070766	-0.3576922477486655	0.07988928987686698	-0.7923443427949802	-0.5378779838910909	0.16187525253822957	0.7766509805284585	-0.8425356322870607	-0.1176581551126387	-0.4079444002680277	-0.6456288432926776	-0.8595512155822762	-0.4661690169129355	-1.2572543758255539	-0.2996241618432175	-0.9358830007126111	-0.1086320321344392	0.782058388891263	0.6986811013226202	0.11442457596638342	-0.6090289338778632	-1.0195295299037337	-0.14855830029214123	-1.0377513534289993	-0.6609727478359594	-0.24692581322782842	0.0	0.3182747382799523	-1.1603534592111562	-0.47309770680281354	-0.6738173847047754
0.10424002482140261	-1.132989830702259	-0.33326877268083416	-0.8305908133932433	0.3967011444065092	1.5328904637591347	-0.2045601138167653	1.4413740281836969	-0.4024263316093639	0.36667777134249246	0.2975249921577575	0.06443976809432742	0.26338515023024056	-1.0057292417688646	-0.3368548214796549	-0.21517045426908762	-0.26811445195328476	-1.8933634291319021	0.014164013625293263	0.22564306205514575	0.8827498193612963	0.40564963879380517	0.26911613175144583	-0.288645818765645	0.9124889111441084	1.2558643565213434	-0.4375630314974264	0.45819941031659883	-0.42776279783590754	-0.9823257215674529	0.0315012085784239	-0.4923480451585053	-0.7108111373268774	0.6752781872998537	-1.0638669125689564	-0.24143720730714868	1.147520108450651	1.151979025602234	0.6169701031562479	-0.19033596816175463	-0.6425724065878415	-0.4005305632741613	-0.8945999145999071	-0.2542686509840909	-0.132461473159136	0.0	0.23065609315315636	-0.06767638641225412	-0.5435915605933449	-0.6388431269619056
0.47428028965183344	-1.2895885335054484	0.042363446523376494	-0.2934765473718617	1.0695031724149595	1.8957193079090198	0.0621536968543432	2.7374318175287087	0.3466674566712873	0.2213694603132748	0.962972685128198	0.640183958053833	0.4747211645576524	-0.7251024452004624	0.30033364660054135	0.16342611448427483	0.43614500976738085	-1.0767226719099818	0.4174008283128463	0.21167758764949568	1.949875653207431	0.6781834758320137	1.2707359253580723	-0.029959411347626922	1.5559464845372213	1.610913275643111	0.04365873917188673	1.0452723883255428	-0.12352600816154444	-1.0311004804401478	0.8347913284019567	-0.4185871428146165	0.22922577109258138	1.513199817032736	-1.0240732528319878	-0.39903693812479213	1.238200797268778	1.2744857528485105	1.165840455625978	0.3928093363767553	-0.07612518400951786	-0.7472150304700725	-0.2721317535479955	0.28042519762122226	0.06814133822584997	0.0	0.2395798415037243	1.28067584504847	-0.13257744714869618	-0.2505182584388457
0.6055604369115298	-0.8637316689162212	0.6089744860526388	0.1633157807593961	1.9217373730033969	2.089991286816894	0.30329673776023613	3.218257931231592	0.8808386708480218	0.2513940337606804	1.4461888158191805	0.890518227538711	0.6792054939125974	-0.27154087665559135	0.8131248481839026	0.45522513294561784	0.9736777641283664	-0.23239366081435078	0.8120851105096824	0.17269846944896383	2.470719517916793	0.7598555676172243	1.9331865670736041	0.1509385637159901	1.8793682603930877	1.9415748330477625	0.6324465087989043	1.450828848563305	0.4567959069992449	-0.6597461160405034	1.3932104285452465	-0.21545235958837072	1.1944284411260382	1.9838362222690025	-0.8239864001425619	-0.25778728662814754	1.1529495407138672	1.1273570301500617	1.7416719000693586	1.0101597803456113	0.522389671789438	-0.948322647635511	0.6646675526349343	0.8824682822542543	0.3012022994338423	0.0	0.386089097784781	2.291830469938306	0.6064561702200774	0.27672816535600653
0.48924009260480633	-0.08312624817443243	1.101163101975172	0.28852048276390024	2.4399751280019584	2.095813135629029	0.349982825786548	2.6077234830133245	1.0900277238920533	0.509152286067359	1.483895070311272	0.8459747469061991	0.7832910785368413	0.08101615388864954	1.072544465126918	0.7747725947131375	1.2008727642487784	0.44664288037537403	1.1536058822714392	0.17023245213027963	2.279401704352808	0.5431620299327741	2.07220132432265	0.21238972487691662	1.7605524790813853	2.1594675890075568	1.218436417922424	1.5073295206215536	1.068585525744944	0.015867851384247855	1.620685929716675	0.0967829556458133	1.77913002833843	1.9605695745993663	-0.5276120485515152	0.2918335624943216	0.9417472165934965	0.8577742326910617	2.1964359624421927	1.529736007711716	1.0631915367520994	-0.8219683508085633	1.54598274308396	1.447535567198817	0.4935169411804949	0.0	0.6190490448472704	2.48178254421041	1.2710264012576604	0.6499787001103913
0.1770658126183392	0.7055555625739115	1.2347807001581503	0.03219290482277838	2.1549634448762154	1.7992348660661794	0.09789996398357186	1.1444135097160886	1.0519193540902956	0.8898971594424947	0.9714582880126326	0.5972297352290806	0.7096403649579062	0.18319250420172756	1.06459465619751	1.1960326731168343	1.1242363983837518	0.9118537855137159	1.3431918092801567	0.21308847537328748	1.5095794731801355	0.03143332844194446	1.6882466392119404	0.16818459827283863	1.2332125286865872	2.0241738346338	1.554345217912278	1.1786480069391994	1.4317999542939546	0.6740462377436071	1.5134672776627598	0.43227939824506023	1.7549930982334645	1.4692609090720572	-0.21174140377225473	1.0428838431629788	0.5791116767095376	0.5785734087824491	2.329800516729879	1.8408833260004263	1.48728599234104	-0.3440444774230383	1.9893494500745827	1.8189053240013073	0.5907185757107964	0.0	0.8033402597449056	1.7647054008291927	1.4712239033896162	0.6770175424935979
-0.22475157893199368	1.2089386638458066	0.908298979154406	-0.43777110309806083	1.0250693982505208	1.1300708654764864	-0.41350377006632455	-0.49752166208730075	0.9113738253624857	1.1863038935153503	0.04797746985120234	0.2733827433765134	0.5010106993042255	0.044803216034530455	0.8827861375529091	1.6639627359992344	0.8647517600956133	1.1792817729539562	1.3170678353365979	0.2550410707520773	0.543758319040986	-0.6154316411929329	0.9920248055639149	0.08369002464929728	0.49855061233877096	1.3557025731111894	1.4118175946832938	0.6095948675746135	1.4275923095171852	0.99269259084618	1.166115327650316	0.6713162652814701	1.1885450843415526	0.6931444683082031	0.08479998691725653	1.6184788158921333	0.04969794253628653	0.31365158453463654	2.04533526782042	1.8869170758332112	1.7195832697372613	0.3551787616690512	1.8263562991567437	1.8584488147531513	0.6040987499525933	0.0	0.7958479501384399	0.5260497805994597	1.0978006536293259	0.3778860408741589
-0.5566939850178847	1.3140166001035676	0.29812147060048355	-0.8505026368727113	-0.4362918395694003	0.21381121495713817	-1.0020926883533994	-1.5476349190732188	0.7578324644356386	1.2272647628920177	-0.9376557039346642	0.03757287735486984	0.3449400008787803	-0.2471775752772197	0.6781471451551689	2.016199281414762	0.5704463019459202	1.24784148234048	1.1400356100524376	0.24285217028277645	-0.16319325547795954	-1.1228554154819526	0.33675395077083337	0.05097960332018964	-0.13648687907409263	0.2506654868141587	0.7789758825451879	0.07495350912056829	1.1796962354828093	0.8834940661896056	0.7678336578746094	0.7274312064812238	0.39475003605624664	-0.08172349113107413	0.375830149996548	1.7604573931888299	-0.547905917353973	0.0377398622828413	1.4665010868829822	1.699289388743098	1.6824577799607001	1.083167747133989	1.2157082911637795	1.5612715348853565	0.6228932057068326	0.0	0.5458154922011034	-0.5828133112731123	0.4092538273960618	-0.043116563531450686
-0.6353291904826947	1.107378262034925	-0.23568310986840427	-1.0004742905320478	-1.4157650050064894	-0.6099306573009498	-1.4303944011224736	-1.5545237076416132	0.594679389018756	1.0038327589292386	-1.5795268093750539	0.06054931754772964	0.4766628080624203	-0.6297445393506462	0.5892237255394158	2.0975652142480596	0.33770332330277947	1.0937749193372663	1.0070442702985167	0.17655180709809135	-0.2979382469003343	-1.2282658788607572	0.06758769700951629	0.14373283750999097	-0.38141041476146614	-0.8839407468062799	-0.06160015185289638	-0.15418423856651298	0.9547015967692363	0.5774714960005105	0.5469856411143855	0.6060709652107519	-0.24080258898637835	-0.5711870169011634	0.69015281447253	1.5345691688873964	-0.9890544124437091	-0.24240672198745206	0.9067438403983171	1.401154563329854	1.3677500099734181	1.6907876909646327	0.557681462324794	1.112919746436008	0.7626627254951447	0.0	0.1479200316059812	-1.0106366085104768	-0.12866317238194155	-0.3398109135215025
-0.32761644376269833	0.7850526991434018	-0.3779918699411889	-0.8570968336376181	-1.2940253583380494	-0.9510924256623308	-1.5232513307459854	-0.6284031685843556	0.40270402852179654	0.6849051172451642	-1.609415286344181	0.4473246068504927	1.010064704616891	-1.0828999730988738	0.6776626854512082	1.875675754105194	0.18871373364407487	0.7338368889403603	1.1227279480748071	0.12945615740247327	0.16990838279430914	-0.8251381640643546	0.3476864633874757	0.3710774831507911	-0.09635170459907116	-1.5321515196848912	-0.6598436150500635	0.045147286595962635	0.9547578604523023	0.47651009748452366	0.6648991215585754	0.4102834029822198	-0.463141784465359	-0.6088113617391219	1.0105835047474527	1.282966285493261	-1.0346270202742434	-0.44861376804027187	0.6890756111785491	1.1549409320105524	0.8942259284671829	2.115439030955576	0.2536683928751878	0.8098836694984961	1.068910727141586	0.0	-0.1988698763320746	-0.6080825548478959	-0.1466992281050025	-0.37883809033677734
0.35878291830718745	0.5152553954687007	-0.06270252491757383	-0.5471395285972666	-0.05606371980980141	-0.6162282217440336	-1.2399856255674282	0.6415933029797416	0.21758810943642312	0.5016164309735089	-1.0247698150136928	1.146031484867417	1.8131991180009852	-1.55497258902634	0.8951756175323792	1.4663820997177606	0.10643660767660294	0.28228854207946263	1.5326424417730273	0.20269865367842915	0.9882540180673983	-0.03380323542748203	1.051379771560023	0.661031160122925	0.6274776316980374	-1.379720337089106	-0.6636965391940932	0.5757162872835444	1.1615854688564502	0.8566203597001694	1.1118961160294893	0.28345394392231654	-0.2583509758806084	-0.21839216342351006	1.2457055263881462	1.349627652347675	-0.5929267156664866	-0.47416856174238414	0.9278091286674078	1.0695459406211636	0.4761717107898805	2.344226506584666	0.4620574469592071	0.8685753204500043	1.4431897479121423	0.0	-0.30842224240724814	0.31817008153193566	0.38576164966732024	-0.2020631848409105
1.2328932083847115	0.3440265360423764	0.4931098612989729	-0.23318610601607323	1.6615043723709477	0.2393042716047528	-0.663123539446309	1.5454257057620162	0.13626818898072388	0.5790744240813356	-0.07954717478428817	1.9126385974458953	2.5314528316786693	-1.884989994785042	1.1021364408245773	1.0517247246711807	0.08482763863087645	-0.06764700902655203	2.0374932268227304	0.4411387703716046	1.7573864867318032	0.8512324742861824	1.7987966937566295	0.8927422288889686	1.4898168999446226	-0.5192645202773832	-0.04446864742137916	1.1644529433561788	1.35334263238164	1.6330889859666944	1.6820520134025922	0.3240566017878126	0.17890664375646415	0.3977697772571207	1.272383592987882	1.788091902318636	0.18965772745127513	-0.2729557200051999	1.4291718434812335	1.1257917052322528	0.3024126521945917	2.3494344063539803	1.0103660549471298	1.2536577094350596	1.6624989127745609	0.0	-0.12356937106396708	1.2201803274774523	1.1435338936762618	0.0366380968900847
1.976794439108855	0.2040646834513074	0.9471733659646737	0.014699307796174224	2.9279908915425454	1.1771912835538998	0.07019978276044683	1.6601256408192333	0.2389257319065183	0.8404307006638724	0.849265195447146	2.391420764914963	2.7683755120052207	-1.832627190216148	1.1390853290480876	0.7591558463272148	0.1447010295921512	-0.13932838905516737	2.278597378339508	0.7749589856106546	2.123683321966251	1.5092134444114722	2.1376380428877844	0.9646100024902701	2.1065400866634914	0.596784649137682	0.879111557543132	1.5018999040314585	1.282659909355238	2.3727395228489905	2.0669674680989303	0.5284807866087473	0.5849471097420053	0.9556551408751083	1.0315333372132276	2.286085462837989	0.9844380004322668	0.0852847986701005	1.7972264635229098	1.1817126666330984	0.41038622313074463	2.071042947051037	1.5218444328161571	1.6687076462479833	1.5063312558426951	0.0	0.25111414896586826	1.642492876101858	1.6617629818781916	0.20211793357494673
2.291742140493261	0.014624944418864338	1.0642812636095462	0.2550174697406869	3.0564786878455754	1.729837756100947	0.8303820153320565	1.0541881008654195	0.49684185494920297	1.0606955889163994	1.435752649065056	2.2952986113492715	2.32180417398113	-1.2363735411758607	0.9212344013854932	0.5981687467045688	0.29987022178995715	0.12164667154224673	1.961139500081958	1.0411826608007755	1.9338774488590704	1.746484208489899	1.7881260269633679	0.8552167277393371	2.182868183499847	1.4269996322848426	1.6395413275723334	1.4021822278585525	0.8779232937264319	2.5686234228423586	2.0284917440866765	0.7981878667447262	0.7793909585331262	1.225854468760719	0.6073844295680038	2.380860224191082	1.4537240151640276	0.44764501327424866	1.689390387172352	1.0688137132281375	0.6591284520706322	1.4756351939932502	1.6696750321442848	1.7443863008042446	0.9220739204133239	0.0	0.625085369705784	1.460533679125534	1.6345763153642876	0.2734975828766124
2.0563071945915405	-0.2079861408534544	0.8544561272024308	0.5920771172752879	1.9844465003160983	1.6738546005220236	1.5061891165021155	0.17467405672836792	0.7571736536913279	1.036546398507385	1.5241537782823626	1.5844967542948705	1.3218370599139446	-0.19178077501473273	0.5009008368390373	0.4973439368800871	0.5060805624489148	0.6096092720637507	1.0694624071874195	1.083117326883108	1.2812617376513273	1.564724090274386	0.8133667362457389	0.6321722723178387	1.6486361693347058	1.6533311295580149	1.9039218680842696	0.8975534510945158	0.309887017193534	1.9954511776771349	1.5435827012531123	1.001338709010435	0.7398471415038754	1.1389915081423216	0.21640923275359827	1.8117941862713396	1.4300680551583913	0.6783408451966034	1.0522227679626823	0.719525610925075	0.833924896343181	0.6440212557091711	1.3844322509955276	1.3049672041033278	0.1113784132034643	0.0	0.8513444029135793	0.8890265181817242	1.0939753354610997	0.33486649197234053
1.395739964017653	-0.3237224298281088	0.5250800150677883	1.0419085823704612	0.27175892291644543	1.1379862931375049	1.9767925409107758	-0.48453197935374476	0.8338925457497822	0.7462379547887161	1.146299751030806	0.5178112839108018	0.17044842803197113	0.9117497002760693	0.04873496622552136	0.39699951244294873	0.6466680651178319	1.1143881232076989	-0.0845067283623893	0.8625385396730175	0.4352905210484787	1.1136307314286724	-0.39555498237641257	0.3976858583665445	0.6853115113721081	1.3305645809867102	1.6457375138183976	0.21723375197191735	-0.13077153066671837	0.8887889991171247	0.8185587698029755	1.0419839600684306	0.5670815425286385	0.8039598200488148	0.08866519743043924	0.740430726114611	0.9888278514204586	0.7466697151919689	0.16973697315008326	0.23173908011774175	0.8077943014780056	-0.20245657588464275	0.8740431697036913	0.515561579708137	-0.5460183145521575	0.0	0.9129401176639096	0.2865864544118178	0.35690659458638535	0.4753605809157309
0.6094128992336411	-0.16304415500724687	0.29800247681342734	1.4589543250076877	-1.2570370647494045	0.47836829950631876	2.1013164955343218	-0.6967046799552445	0.6413303872606378	0.37398435538272584	0.4596556316523332	-0.4793083916741401	-0.6892724233519583	1.5737986347049469	-0.24962289535750362	0.30582944566183345	0.5839692921678525	1.4269669162670995	-1.0319426816013155	0.4994957382363893	-0.2979187809388831	0.5747022133689145	-1.326287780165967	0.2074856935150174	-0.3685225409123315	0.7895021332555623	1.096166517613031	-0.3371352252598695	-0.2517468515008333	-0.19582031843010883	0.1533104072491294	0.8902077361972321	0.3811664089969815	0.4308024723264607	0.30649762001526815	-0.3405382613984903	0.378689393176372	0.7296381171508025	-0.5196815363802001	-0.18667445320744258	0.6310880228061955	-0.7918918642655036	0.448614868836985	-0.2163102994402973	-0.7093288728040589	0.0	0.9012914035127993	-0.08979204559118815	-0.2068444829436616	0.6836995658102871
-0.00474179362811813	0.3147214102712168	0.24136800723033958	1.594886980230253	-1.981286938917565	0.02052304264120334	1.77046445864575	-0.591109816342826	0.26320676485584643	0.17166368140294302	-0.33354766416759535	-1.0610338437622622	-1.028972953503234	1.4941837540712768	-0.3227842755881894	0.26589378521432183	0.25165225019698245	1.4235333546295366	-1.4333826971112755	0.1999183662853866	-0.7111334136465168	0.06205539503222448	-1.6289590579871225	0.025116785342510068	-1.1798695893243598	0.3829336845580328	0.5323258900042274	-0.5510582795552678	-0.10350654114362769	-0.7588701346533551	-0.2558694616779783	0.5626882420428021	0.22882516605422742	0.20499823259952377	0.7123885509961309	-0.9522877723017745	-0.13000109639084964	0.72626460834977	-0.718607079267172	-0.36251878090147377	0.4714937863570869	-0.9696447828786386	0.28155353271237893	-0.530847721628118	-0.30483648037834077	0.0	0.9058218028888314	-0.2147824868720451	-0.4129115614444502	0.8270988609575821
-0.31674180462854407	0.9190713748333067	0.24579555033245118	1.2618816612038704	-1.7752644726666964	-0.14185360381182494	1.0030036621731182	-0.4802430500078597	-0.10373647537653292	0.25666616846868023	-1.0389216399140027	-1.1627031936951773	-0.9481724121744343	0.7978343056031857	-0.2775088753714007	0.2598136680607155	-0.2772824149074355	1.0868280462379074	-1.2862240964636835	0.11401770763797593	-0.7664959352446099	-0.39771462595568896	-1.304971311790019	-0.24681324212373665	-1.562736849825567	0.2620628991202198	0.07693022039586438	-0.40393131918414515	0.0645055627550794	-0.7041064384701785	-0.43457431927380175	0.08458280398802942	0.06615168748075635	0.18806503924196463	0.9671815167621636	-0.971627877268956	-0.37514191451994544	0.756412432556565	-0.47347055085049805	-0.2869122395944141	0.4482072105471536	-0.8256989682666652	0.2834620426188307	-0.3881885878456842	0.39404210926654054	0.0	0.9080220846321905	-0.24348312758193869	-0.34167070747612827	0.7399528101673201
-0.4114013837153789	1.2816121971029049	0.15435650818258476	0.48777841571076413	-0.9764840013377074	-0.1531353697785694	0.00988784435524651	-0.5764158600338621	-0.2914160273843837	0.5014256358026197	-1.4905437496166694	-1.0162078897391202	-0.7701629274117849	-0.009565857186345774	-0.3369589232464678	0.15866712829476032	-0.8045949310440434	0.48020980696642673	-0.9059631238390284	0.22748004174840677	-0.577991345999828	-0.8103174398297195	-0.6817768813004407	-0.6729221632230901	-1.5260633307822034	0.3301333116731468	-0.3377446505990007	-0.06391694653200425	0.004395694204807693	-0.401137106990193	-0.5802293114629671	-0.5241767782947554	-0.17732378467756174	0.3019730059814543	0.7440293513994146	-0.7058468523881187	-0.3399336170899002	0.7341214157773359	-0.13839226760378867	-0.1280022467255468	0.49885774957207596	-0.6673902645454659	0.18252427785119565	-0.10876248145366822	0.9109608485712334	0.0	0.7755146990731059	-0.344276371108905	-0.21906753097305137	0.3619408771361528
-0.4859159967575313	1.0630410263419834	-0.06841838179057314	-0.45504071406812446	-0.10371648809467973	-0.22178342420637912	-0.852353414205689	-0.8184846829678522	-0.27536601792064225	0.608924218362255	-1.5673274493708447	-0.9614920680414057	-0.7945567032824171	-0.3563812304146845	-0.6774024851373789	-0.2132968411489018	-1.1068148458321543	-0.2802948062839544	-0.6910544976143587	0.3727734957305456	-0.3267998748131697	-1.1436121471757974	-0.19027694373830403	-1.1952891022991756	-1.2160402935054146	0.37841641652512736	-0.8295197660634146	0.22445585331155093	-0.32778350078543883	-0.40625652522596906	-0.8775577540357696	-1.222391743229173	-0.5072292451070398	0.4013337178567867	-0.054810316602271626	-0.6362912660807946	-0.10277604678646252	0.5457736713970524	-0.11926838441493642	-0.10852465142215824	0.40323037735146056	-0.8229255312955518	-0.24716483863512806	-0.13185303236828902	0.8621895778848154	0.0	0.3752492862951448	-0.5509388903690001	-0.20700474154001638	-0.178062226504986
-0.6751708943323461	0.19459810830903213	-0.2741174893062239	-1.1828170998396923	0.46066773752602047	-0.4172696917281226	-1.246564439932101	-0.9356403246292886	-0.17073195696337368	0.3294843092863357	-1.2262750232530513	-1.1828188477081139	-1.0808344879290734	0.011880427979543784	-1.2694353556534876	-0.9208362065278327	-1.0626160021870732	-1.0316786058596346	-0.837383000233249	0.36246895304502613	-0.1603007064201995	-1.3092803554031849	-0.09159209981567687	-1.6209944586193705	-0.8048995566366006	0.27732147335632873	-1.384066163061907	0.291147565598813	-0.7271371454216365	-1.0340273955223147	-1.319766783473484	-1.9084824655621062	-0.8205431954616502	0.38112135341249387	-1.2004242763876671	-1.0228034348159052	0.23590711576035572	0.1727880167061649	-0.5754842024091603	-0.33530786628779413	-0.03408364757230524	-1.3914115892383225	-0.9795552816894763	-0.6596212146547774	0.21593225337783006	0.0	-0.27544706557095966	-0.7376112867813029	-0.2723265784288002	-0.6040256602493843
-0.93667085121349	-1.0128468237741348	-0.23456021621581888	-1.4173816339088363	0.6251772555721461	-0.6052454782333071	-1.0505650197329668	-0.6909119315169989	-0.11587188136832242	-0.33934342879156737	-0.5399241843590618	-1.5597981013120474	-1.4166463066722617	0.8512641022452735	-1.8446113517853548	-1.7882386211425014	-0.7248269553461855	-1.5694297780968811	-1.207354774200264	0.14983395403928512	-0.12903397412355963	-1.2169878816710697	-0.3337758492311308	-1.7120082572219752	-0.4046573385687951	0.0686890849286213	-1.7994748691243194	0.13507422867629834	-0.892515886402741	-2.089601807030549	-1.6808542522111545	-2.417271869885821	-0.9514923254012716	0.24550184989767895	-2.2340039847732993	-1.6764947891526993	0.5874570630815135	-0.24844877305026486	-1.2924063933295344	-0.7122246633040977	-0.777599956288181	-2.1178466546144383	-1.7117535928491683	-1.4577706046142795	-0.6658214710188312	0.0	-0.946568291935938	-0.7220492979507269	-0.23560919164104607	-0.6471340197457797
-1.085942949344945	-1.9921032781484993	0.16195779739344787	-1.1452500906889964	0.5229278916618147	-0.5736749292432036	-0.4511506817402927	-0.10995639698472845	-0.14690773150106562	-1.126285543368218	0.299775260191283	-1.7479537331329917	-1.4937030502090807	1.579297229809605	-2.0334405809749745	-2.4274619401967295	-0.288073423665258	-1.6954123532499958	-1.4480519280920194	-0.11064443413561646	-0.1919781023910406	-0.8602154099046847	-0.6293389107412002	-1.3298183314955112	-0.056330758010966334	-0.10305927076478251	-1.8199052431176301	-0.09987295615987954	-0.6642618145071864	-2.9653717404655717	-1.6762538126416704	-2.5782521418312623	-0.7841443360544257	0.09084502431493004	-2.7098076857228777	-2.0878661257014173	0.8592149167224663	-0.49667532615726906	-1.821695064965096	-1.0110920287408312	-1.5074183287233707	-2.5080173811868653	-2.0504846124813483	-1.9846692153824463	-1.2494881047434776	0.0	-1.296208720022577	-0.41336292570434	0.04183091445139161	-0.21965651725487825
-0.9608308516944114	-2.2281107343007336	0.7748942023166079	-0.6122584574055732	0.32226794331963265	-0.24712128720146853	0.14533004952149264	0.4886697977761247	-0.17754515397656281	-1.666785753778682	1.0372859350911166	-1.4396058595566903	-1.1633414028212061	1.673503221728578	-1.6004032677895246	-2.4491760473409667	0.028029128314484165	-1.317250473782073	-1.2710682827613422	-0.1656067387125184	-0.28019944587561335	-0.36328049368377385	-0.6909460006488083	-0.5419401647174489	0.21625842348105187	-0.14988893074781695	-1.3584978640159684	-0.25217589226573894	-0.16658763638003668	-3.0467692330933427	-1.2025364787569641	-2.3092224449453944	-0.3556740880139714	0.016016381778447022	-2.4391516592238585	-1.8265454351953736	0.9327235742229346	-0.4314584279447351	-1.7976596504447675	-1.0543088240900258	-1.7940879909801153	-2.1393294204441173	-1.785474309669531	-1.7802456005922112	-1.183890600249415	0.0	-1.089478941756969	0.10104743671819097	0.48383151927806023	0.5027892718869297
-0.5895405442029324	-1.572372922535713	1.2502903190410226	-0.15814009230700163	0.07568308365579651	0.18904462803103572	0.3481628952636608	0.6965627860764632	-0.1087260054647149	-1.766820064372486	1.452563547407611	-0.6200320629983432	-0.5813385586450878	1.0300334744644057	-0.6215370485400252	-1.7360771281534824	0.10474687509851993	-0.5449845862336264	-0.6870406647259601	0.13113550226503312	-0.37301548352819147	0.056633304588456015	-0.4528936338364009	0.3853109891991425	0.34902757577647153	-0.14748976136205205	-0.6240201766830323	-0.283829641594736	0.2571418661103195	-2.146579222691743	-0.47284676648502016	-1.6804493144754618	0.12831823161403874	0.025568696638223188	-1.5865277848718968	-0.9125917655882683	0.6872535112001917	-0.13440409209509468	-1.2098009368812184	-0.8701869980080154	-1.4031680663798118	-0.9756623761066868	-1.0566478249577969	-0.8401600409241398	-0.5532840225387881	0.0	-0.39032362033555085	0.5842726658017788	0.783769781207542	1.1470879013388664
-0.2224236258304867	-0.36167317637731333	1.2222284100262935	-0.004128983275671614	-0.2884487272395	0.3687942589195637	0.019681324834049628	0.3101972623491328	0.026640942792059086	-1.553736358982967	1.4489014919002408	0.37187120422456044	-0.12569794305713075	0.028936083196779188	0.5248760617977427	-0.5838381488278532	-0.019608525546429736	0.30251185890827975	-0.020137718982352067	0.6583997866968112	-0.5309191345880404	0.19858190823342037	-0.11894066655173646	1.112237306234515	0.23889606923682327	-0.2936976652474102	-0.02975886103179301	-0.3269937712615368	0.2740304913783321	-0.6600029384400364	0.0735841699103775	-0.8940614884792347	0.39158050360189056	-0.0001667680588093215	-0.5625561507215173	0.13364860616230498	0.07527682872297688	0.09327816237183291	-0.436901133569957	-0.6930438250648187	-0.513479649346311	0.5330810620145646	-0.2907488740334291	0.3102389793938244	0.14981926624797742	0.0	0.42087211656952156	0.7712378046431955	0.5769309574647199	1.3231062460433538
-0.18034592721674625	0.7492005971402232	0.5457702531732515	-0.1355119954862866	-0.8476850327403421	-0.011372440580638658	-0.6409001135280842	-0.49798503588664933	0.024984575990684342	-1.3901605201250127	1.0762198388720279	1.035101730267347	-0.13348062081242912	-0.7358148688595539	1.362524863311464	0.41754700091489977	-0.1926767424748869	0.8285674625419994	0.31057587578906865	1.0477398438552554	-0.8553572475050959	-0.007766365098935016	-0.004559619408342483	1.396542551090293	-0.18333061786335164	-0.7431336822809113	0.06880668757039578	-0.5869980829418541	-0.2085726272448406	0.6736073864604011	0.048584880217241756	-0.1799641819902389	0.2467036797893642	-0.23770125461218333	0.2134434127850484	0.6235385420906732	-0.8020709287021945	-0.09876625140378373	-0.011063743783978515	-0.7938803895894995	0.32956994733752953	1.6610340714633387	0.05794480915738172	0.9235093382389082	0.3311455148315674	0.0	0.8429493399710486	0.5075194572184422	-0.3101559857202695	0.8188488441852649
-0.6119602984069792	1.1525130432029618	-0.5948045288250068	-0.34995441719057624	-1.550672157619493	-0.9567572995455285	-1.2259071720660615	-1.2639011957906516	-0.3547884026933254	-1.5984538444898093	0.47984807621243264	1.0262673887117273	-0.6393574019194138	-0.8612034065747808	1.5884821537062372	0.715561468842988	-0.25414690780019955	0.7767527962411892	0.0842305418239348	0.8979759522401021	-1.3953064899733556	-0.45541895861639015	-0.2921135117354824	1.2068132280112343	-0.8599116133633135	-1.4472255701655201	-0.37963600561870764	-1.157744868348075	-0.977287571771749	1.2399352268978072	-0.6056911646586429	0.32714764953514386	-0.282937982434023	-0.7931292764400503	0.5316520868914587	0.18651264506716145	-1.691601012195748	-0.870520863029109	-0.2673837958365959	-1.26098247262654	0.5271346318448937	1.818049476534109	-0.20889317534024038	0.5234477532421014	-0.3097031178259888	0.0	0.5540988762536737	-0.169388445124998	-1.7061040423559364	-0.2929564813717529
-1.336250274443706	0.6332623735286356	-1.7739993132674543	-0.4238379689985542	-2.1802523603251833	-2.1212499326478347	-1.3764066073719856	-1.5228295441403117	-1.1662829177416656	-2.1901011422859633	-0.1828253339124805	0.3869429074465871	-1.3095335975376081	-0.3827361378482795	1.2330703741208087	0.1351131944124783	-0.1327696794464836	0.20207666522696233	-0.5672404264075467	0.053573052449251105	-2.063952101501615	-0.9118581051013596	-0.8813140964496778	0.7143167651472568	-1.5739684672826104	-2.1331588424848698	-1.0784335271568775	-1.884652098422341	-1.6536814238342925	0.9265439527564328	-1.5388213974016987	0.644988222239562	-0.9617243139138105	-1.5984892390307033	0.4641357753595637	-0.9431596758370672	-2.2874984100848184	-2.04301911797461	-1.1152447097166645	-1.8989816926348637	-0.18584926379990385	0.9111061349731664	-0.9154372566294817	-0.7579384526006626	-1.553805040576827	0.0	-0.37534144983182244	-1.04150251577287	-3.1477203893917927	-1.684211514214482
-1.9056498495320322	-0.5137978697220846	-2.550560597520581	-0.26936200630134793	-2.4520899266766945	-2.9863521583689545	-0.9978425546329214	-1.1108079150195092	-2.1379881750481737	-2.8051089584763083	-0.7969052700574528	-0.48206391513112395	-1.6364207160198747	0.3017588829547666	0.6043436129419284	-1.001430389836436	0.12314161287229683	-0.5341258715303352	-1.2527465539932137	-1.2459597997879426	-2.6337276900084468	-1.1387550003385023	-1.447377298454629	0.17800432703538355	-2.026843001778759	-2.4550851122743818	-1.5816340321326494	-2.398031839514438	-1.9356937123332	0.15321865346969263	-2.1889315344808127	0.8935082710427572	-1.4695978044624478	-2.406634279457963	0.26670266023913014	-2.0586782029113087	-2.3882954652598136	-3.150877027354246	-2.0849394849244405	-2.3355143723523013	-1.5397039839534092	-0.5789779773900797	-1.6345648493284417	-2.2434892345053616	-2.7641821476403385	0.0	-1.5033335327514719	-1.801558995054463	-4.11087599206936	-2.9094110482238222
-1.8766979846211433	-1.6633261013219884	-2.6880141496433323	0.028442796654880576	-2.1874260645096864	-3.159241442346398	-0.2951212545513935	-0.2707832646517596	-2.764353358925146	-2.925493248301371	-1.2859874079488467	-1.0844208906071449	-1.2771969393857554	0.7532569683772075	0.06333231192020049	-2.0632548098855175	0.3893018353464431	-0.9695249252953008	-1.5910234929263454	-2.4647353286810154	-2.8340371955744206	-1.0094211349329674	-1.6662674445306442	-0.1974509561885195	-1.997179754186956	-2.220501232009342	-1.5930955585147035	-2.3294546535203926	-1.7676719700601298	-0.4514557620060742	-2.136016687407128	1.1737641403788093	-1.583224437996863	-2.8994276483275234	0.19336579319929384	-2.4506917713369885	-2.01306503556629	-3.6766587594111253	-2.617058494085778	-2.270561603460126	-2.861341931628269	-1.8649526802710912	-1.9633696963003509	-3.139300189834919	-3.259625905020053	0.0	-2.266714603693523	-2.179844697914167	-4.272815014415297	-3.5772474196235784
-1.1193268806062515	-2.219151331520736	-2.2435590210126164	0.30840143702402	-1.4450896387875114	-2.594337286109269	0.3842121738035324	0.5078083987888473	-2.6050363619635233	-2.2304372379659965	-1.5749557872720177	-1.1482390067516184	-0.30998845740554803	0.8020024842910136	-0.2072653145444545	-2.4901609448959543	0.5438854009299304	-0.8298101233313506	-1.4567871756533712	-3.0705831242752417	-2.5061932551069437	-0.5600681156478768	-1.4425263056956232	-0.34353573539929244	-1.4859468805736393	-1.5317900436798564	-1.1480943387636169	-1.583007794749968	-1.3301217809647101	-0.4887730645394898	-1.376987966614231	1.4672292164461807	-1.2968835668174366	-2.8510394962448795	0.3489554745256748	-1.8865209503354714	-1.3931632175491615	-3.3279477511907274	-2.4018427396960584	-1.6902810400787407	-3.4627020746526096	-2.304024855095968	-1.7638613996771848	-3.0353109306843336	-2.7275097840377023	0.0	-2.3067858310593254	-2.0542862810992384	-3.6456439203178936	-3.481366295310209
0.052712953867504214	-1.9338143369607945	-1.4927367814343329	0.47440007701461406	-0.5211527940285149	-1.5983367089555744	0.7781590012693208	0.8054757142774945	-1.602318599292372	-0.8497474246816695	-1.5764223660135852	-0.7825975817797777	0.7753108051688444	0.616004781042506	-0.2809876713410768	-2.1131290888677023	0.528343708605075	-0.2121082502630422	-1.0303762185062002	-2.847179830663736	-1.720415759474162	0.04484571779513929	-0.9717860394502763	-0.31392901333711865	-0.7442234620957685	-0.7359206400590402	-0.5500403199529462	-0.4655923163358882	-0.878451403083794	-0.03506697001891271	-0.3334277003217748	1.634926788997066	-0.8068903804435762	-2.2504817013661027	0.6617190039374148	-0.7593865482989252	-0.834320433227421	-2.1903989703232574	-1.5500124729690823	-0.8845723009977747	-3.0377001255852623	-1.7528074258498267	-1.2145135871734936	-2.1348815955694698	-1.4140716296094948	0.0	-1.6647932116765145	-1.5004355542848369	-2.5152418546696134	-2.651723372244362
1.0429024916230452	-1.0049021025779952	-0.7584026039919263	0.5621288497843507	0.19436704999598647	-0.6280031184298114	0.8478011877083577	0.5324213043570487	-0.18403184193173777	0.6693397409591859	-1.2359147892556148	-0.36815640948032036	1.3629384387325938	0.496626403242635	-0.3714804430209246	-1.2111139265913615	0.36094955259379574	0.46939215637673326	-0.6295754046431821	-2.0132894204962732	-0.7691781521111325	0.6022145371709045	-0.5901861977208386	-0.20786148182878558	-0.14660960677386178	-0.20794134583503202	-0.12244462595964432	0.4496575681687452	-0.5660160858321402	0.46578023630999155	0.41714298544526157	1.5219866046263595	-0.37299758990816195	-1.3106780155981217	0.9678412494944931	0.19701965543860137	-0.5334770052748723	-0.6716335098791194	-0.49735935999909847	-0.24875677619528974	-1.8157017236918611	-0.6096914183113189	-0.6555800472436092	-1.0657678338550305	0.026410689235864693	0.0	-0.7292195735999242	-0.7588020452331731	-1.2507006392379325	-1.328689401107244
1.3407655185383482	0.08550710622416484	-0.2546892386344178	0.677615085036625	0.4270020907815735	-0.02407795153897818	0.7386378747529272	-0.03562081339800139	0.9497444009526012	1.6751598108392982	-0.6111157072035356	-0.266738493615425	1.0991576507572216	0.5859112770633257	-0.6269379504288694	-0.28431994432945923	0.1091411296068782	0.7510759377767356	-0.46439619074114474	-1.071675574532492	-0.02214597005223382	0.9586708302828675	-0.518833132231919	-0.0997527755887652	0.02636938229209609	-0.11182299356167844	0.025381531530045045	0.6751144486781592	-0.3828930451423721	0.5659296878162878	0.5072593848771291	1.091123200107762	-0.15173148814289186	-0.3603261076289395	1.1303880738400571	0.42396894413439856	-0.470757568075608	0.7172788642773955	0.2765657772897517	-0.01153674195359352	-0.3870545267789776	0.4690806157658533	-0.351789461037145	-0.42311700482247155	0.9233374690736008	0.0	0.01931689938486823	-0.12793515332984406	-0.12323632911353827	0.11604543270752277
0.8606651359403216	0.8643489376016616	-0.024200486269210328	0.8623891996222742	0.17405876435965906	0.14816028976461584	0.6149254980274614	-0.4565609970314962	1.238167157092861	1.8048693936222597	0.08709416498503346	-0.5581721263005469	0.13303173686591763	0.7318753187921541	-1.0005663310081137	0.28232489517516923	-0.1517042752307302	0.4268057610705049	-0.5042286413687287	-0.4930195557729488	0.2809927432160132	1.0536069305925384	-0.6892588946619624	-0.023792596742603207	-0.2345061045331085	-0.30129129406323646	0.03938192260424588	0.15553714226549806	-0.23802561831703134	0.16034586271049697	-0.0006489590530733912	0.48104958388053337	-0.11337371851827584	0.31559830444882164	1.109872711430443	-0.08170587273148652	-0.44995394082936807	1.6038294559818016	0.5234340017904346	-0.09040683994665964	0.6655169992090543	0.9856329562129108	-0.3411620702452921	-0.37828050210066777	0.9724157223387349	0.0	0.2918220805841705	0.17302395418669805	0.7562379116779225	1.2863582205955324
0.014741601972498427	1.1058881464328703	0.023946077826227017	1.0057777377286596	-0.2865225932211987	0.0702927359563365	0.5076873385590409	-0.41213100843073835	0.6017069838011493	1.1999321618802605	0.5539355455347232	-0.9865310408154975	-0.9497682354918273	0.62090719047189	-1.2940008804721455	0.42922672338442486	-0.3683227929210715	-0.3137154259368735	-0.5483436325931182	-0.4485910205705245	0.17340081831639811	0.908429845335566	-0.7790743475789915	-0.006721950528841477	-0.6474047912753967	-0.4294614894149001	0.14922620147911783	-0.6410005128740671	-0.09501537886456991	-0.43169078322650406	-0.6797846618702517	-0.06274879373110598	-0.093917133239902	0.5951066912992389	0.955037596534357	-0.7848406364864443	-0.26005269249003893	1.8846692244563625	0.3266972081936797	-0.18289260098064258	1.0796370667687412	0.8793857480238599	-0.4619448421083545	-0.6244124087470371	0.37505052058770605	0.0	0.12307669259164201	0.10545824710306387	1.3739777386345748	1.8754550538297476
-0.5477087594955475	0.8878208536157838	0.023449742078097604	0.8931759958714544	-0.5489580084903376	0.004686025852375739	0.298157970441002	0.103961231441578	-0.5167546099285392	0.40327808573546664	0.543444602835721	-1.1454275168864805	-1.4649031472851775	0.0641960083261386	-1.3284135056078656	0.3782548946468326	-0.5204583507635024	-1.01174085495198	-0.42585047260540004	-0.7624685594628083	-0.056717895275432154	0.5867255911262567	-0.437281879281893	-0.09853391758222	-0.8012038198499011	-0.1944564075910486	0.43774694657166857	-0.9899246885123371	-0.03382355208213969	-0.6996745807556003	-1.032343880114713	-0.3423092284107972	0.06211927595058013	0.5387275510621592	0.7441404633646798	-1.0042668032363387	0.15499043427191164	1.6965779897983224	-0.008750436740523565	-0.02357617450987036	0.9809119660595765	0.5017954121664816	-0.5135541739519048	-0.6729505591626247	-0.33396643137414506	0.0	-0.21432686402171344	-0.18139900480103133	1.7114250109847837	1.7627634142889057
-0.37533602572799035	0.4703968791293147	0.06764083315980277	0.3711989028544028	-0.3162987455897624	0.12042963665594145	-0.15353091342741249	0.8099065448785026	-1.440463538890058	0.009497121389647522	0.028099842082230573	-0.7652348019699405	-1.0312567778177084	-0.8026182896971071	-1.0954971776424747	0.4008619006251428	-0.6174322286287233	-1.2464427788501389	-0.1508416651344026	-1.0928006112632467	-0.04378255238738523	0.15998688614738368	0.45587240498838844	-0.35489450830073876	-0.4080247367746458	0.4437243396648538	0.7512164473318944	-0.39263752877250885	-0.17905890638693184	-0.3141020278935767	-0.8037511091822803	-0.33576685589845606	0.37497212531146096	0.31505127527660287	0.532967838404582	-0.3959897817034666	0.639676229546965	1.2815131845072856	-0.1748395349214147	0.39259022370954233	0.7003293229236759	0.32695726905641	-0.41435403474699334	-0.2581611729817045	-0.63812213837415	0.0	-0.430707395898194	-0.4468385050882515	1.7073138255143538	1.0621922049374675
0.4643749126893267	0.11130317037204782	0.170096720957871	-0.4910651830120306	0.4108631588325647	0.41990791879416556	-0.8420900402875614	1.3330492602183464	-1.6793588067508083	0.29969274629144066	-0.7476173295327372	0.09854358537153475	0.2091121122115812	-1.5784532267362954	-0.7595149788530225	0.5952279235050996	-0.6860773050036116	-0.9123336483912878	0.09896325352279957	-1.1911638214351221	0.42227343021822056	-0.30167799891724045	1.6738923075639487	-0.7731639460184189	0.5060810706115109	1.220118511359468	0.8317274477578401	1.0390528529696215	-0.5526476248604678	0.6287618629725358	-0.11075552315261089	-0.20191777310560216	0.7113728503008063	0.0918795155282748	0.34427058005722266	0.8101013642784777	0.9280151063706452	0.848165314768776	-0.031338790047850576	0.7991490255906025	0.5055931456181173	0.6082806416823869	-0.23492671924959035	0.46040775488240515	-0.33537305073372164	0.0	-0.41039087280228526	-0.5054373792205731	1.3195124731601793	0.09199299044530453
1.4036223421588314	-0.05597441707431049	0.2739153643283059	-1.3787742011158148	1.3082356832754947	0.784888925041172	-1.553265917736781	1.43395688165488	-1.1991876183640813	1.0937430374760924	-1.3770219392987675	1.0982304618885252	1.6808321080151027	-1.8771439294527248	-0.5070897409424017	0.8432792171839666	-0.7513724319274923	-0.2783571489457322	0.16166845473805938	-1.0464395515571976	1.25339208856022	-0.7200081653869481	2.7528962733042994	-1.2357020824325844	1.5918217506601127	1.7243974367389423	0.5643454644604542	2.576464623260432	-0.9793978955025702	1.6568902809520987	0.6819573863305028	-0.15071611264338938	0.8860053361635466	-0.038135907263957304	0.19054868254947133	1.9728674759116969	0.8354417303223275	0.506247140248436	0.3663814495806236	0.877085141572399	0.44675163982347654	1.2136814777366693	-0.0924506233274114	1.041452182467547	0.3984523485754478	0.0	-0.24750134207130478	-0.3338261598437637	0.6289921255606712	-0.7391325703089855
1.7356056497346648	-0.025714086499480565	0.2954232216646734	-1.8876247468931415	1.8929127631833398	1.0783241149809089	-1.9650071260294064	1.112961518283814	-0.3717195489734676	1.8997456541103992	-1.5153942741379822	1.813638049105149	2.709045144592279	-1.6112192359409985	-0.371963017109801	0.9625836037887647	-0.8127957545831248	0.20794701727601395	0.07404906920703969	-0.8221115698451041	2.1039482653769075	-1.0026005907169595	3.252272966002031	-1.5243176342476377	2.359261355177998	1.6590092469389206	0.1270616096236253	3.2890330359969564	-1.1409789116458129	2.224723337562849	1.2262586447535644	-0.2708586838837079	0.8056893780560482	-0.06389614112536332	0.09614295131592518	2.473052666523018	0.4070065879079491	0.2819723784891039	0.8647918086653563	0.5405629527412739	0.4055220653656267	1.7384079885746402	-0.0046777667135289676	1.1269480993074161	1.1875782737314744	0.0	-0.1230420456655157	-0.06782882212567176	-0.11605876098051518	-1.093802211180695
1.0888616858673215	0.15351175172440687	0.181452977840591	-1.7672852399343855	1.7968822336101367	1.2204487564115083	-1.8482776919513444	0.5539678606659509	0.3309671434740977	2.243530561499315	-1.0854945462538779	2.002078373352434	2.8877581175718228	-1.0546069929502893	-0.18976887811513984	0.9089418803462954	-0.8287070022994568	0.23185240795233195	0.09195661839757384	-0.6612995494376795	2.572667332301316	-1.0589050167171652	2.9989436207160884	-1.424196460248058	2.4464908211698564	1.029917897395684	-0.09964750319154708	2.6354292381870015	-0.7615997932733709	2.056211469471949	1.4016362037917338	-0.44400915002418606	0.5484522655723068	-0.011172941391806716	0.09335799351686043	2.1106366653324935	-0.08760145027701731	0.16948691157653883	1.3360017394738817	0.06343562340294386	0.2737587857794749	1.8024560251286912	0.16609208514126952	0.7385136480614238	1.7249634410436303	0.0	-0.13308432827940803	0.10801602039117672	-0.5785478869513394	-0.8458066171363988
-0.29946738561654845	0.44296742542025325	-0.04429217414707937	-1.084521061434887	0.9934792436689799	1.2036315925706633	-1.2220754450256288	-0.02338854527385644	0.6610684648297555	1.954782206091499	-0.33181767310161425	1.7166678506562283	2.267062005114503	-0.632897050582688	0.2640925111841871	0.8484019548559829	-0.7265417337760959	-0.17722730213322593	0.5091055420741954	-0.5336848898840939	2.44151747595908	-0.8368766788909401	2.1674067030388553	-0.8647475424235724	1.8178756221708576	0.15109474788003738	0.1859085948417991	0.8453188718108288	0.19667600616560962	1.3020238718843922	1.3377986884016284	-0.41846601106475173	0.31840389387463125	0.1070322676827071	0.19715479407306477	1.2036636094162494	-0.3178644656495859	0.1670322714687308	1.7338673724948692	-0.07040221977523616	0.09568916014568773	1.3200306981425696	0.6210170937106062	0.27427454552373426	1.9387314105923616	0.0	-0.20240078569405265	0.1012183070262076	-0.5027505082265505	-0.1281322098607612
-1.6990079563028482	0.8132089569194856	-0.272279747461363	-0.18411903094490095	-0.16277170386874237	1.0687070389185034	-0.34661361150494224	-0.48277356244746916	0.7088705862981807	1.2351408247448825	0.31892495576981233	1.2340708816318726	1.269112639095355	-0.6041568455968331	1.053840647340242	1.0293666619393225	-0.4454986877836751	-0.6755762674142578	1.4017318985433507	-0.25666635213160827	1.8041163159679572	-0.3586699781335965	1.1618262507148194	-0.0023692388838944325	0.7805401088676406	-0.5351723580813692	0.9482148806188777	-1.1754861777506318	1.4686591676203766	0.42136638622096506	1.2622241949887372	-0.00034045959466892016	0.3090006088338832	0.3071098356453918	0.38433115866058254	0.3452189355210188	-0.108640067390299	0.2791939777000459	2.061324232047275	0.4951820182847696	0.0533440400862175	0.5579960682882252	1.4467314770031379	0.20950070527599315	1.9578231766074836	0.0	-0.1431694798616484	-0.018186383456146978	0.12984191540453524	0.7393123360790155
-2.322465643473847	1.1957039641177016	-0.35218084251367443	0.5347363852296254	-1.1179310133334996	0.8846598643416971	0.44383896194075645	-0.7860926711644347	0.7511836382851442	0.49215554693795416	0.5114486183858976	0.8628139374545495	0.41160496915524003	-0.8778235351796414	1.9611760814779737	1.5549680816467282	0.007607889702222948	-0.8476710055196053	2.500415912471906	0.3254399651965487	1.0074355019796788	0.2717168929715254	0.390007451777427	0.8266116910100931	-0.18241877560395012	-0.7063474570603205	1.7924022959084416	-2.374574182961176	2.6059594565663424	-0.11622169662673924	1.3086293597147065	0.770566205898025	0.5737044113467202	0.6135206955017571	0.5979641326404802	0.006665186072515112	0.4393640220539118	0.5013370348381436	2.303028653176679	1.6998701169705224	0.3110355120968522	-0.04860749747408433	2.4884657947406774	0.7316766820558644	1.9336090555679957	0.0	0.19396194579085502	-0.06816389840837801	1.0666493377306079	1.407872046919644
-1.8029535473625835	1.452988126179411	-0.17937186573843295	0.8745405073497738	-1.4218411996554046	0.7453093633645215	0.9494161367069323	-0.9244560461997245	0.9828826593204025	0.07474951786436054	0.17671496167007406	0.76855794936336	0.021392193360747186	-1.1073597847767973	2.579890889207345	2.2458741208973385	0.5298800672996254	-0.48888850031147024	3.3077502228419897	1.1565623952246937	0.4484324362104629	0.9015478323776223	0.0706669163085312	1.2746698293807546	-0.6591153190132585	-0.3252096025877624	2.218485967266066	-2.1820739799025244	3.211963243116522	-0.10773781596327614	1.4325546786132257	1.5921569639391624	0.995575479919009	1.024148342681354	0.773918455825885	0.2599469955911859	1.0122028253606496	0.8102284481887608	2.396037207141626	3.043682352281448	0.8516984457365524	-0.1904913930079683	3.382810364985548	1.5888513739448442	1.875690394662964	0.0	0.7947496159310297	0.11203545746456706	1.9039273875917664	1.6627216204446003
-0.4069239085811227	1.4200341033054287	0.2254494248797291	0.9469017189024133	-0.9721602454785883	0.7585300082481555	1.2058826648670027	-0.8527563475053188	1.3555426332647769	0.08982660653168417	-0.4213760813049784	0.9181127202465589	0.10282553262928519	-0.9750094882779204	2.580333575298301	2.71996601466393	0.9552218162680673	0.2639090493868945	3.399196955864704	1.9443725523386026	0.35432622076933024	1.3902965094262247	0.17202696267848755	1.1806678613887827	-0.4971394227289133	0.3677401128252693	1.9759570274635152	-0.8318770960277292	3.1452874586612443	0.29513124855170375	1.481694473572122	2.0543902941967245	1.373071556579225	1.4918929750491534	0.8673411318798716	0.7861116242482592	1.2913567626412643	1.1670739807189279	2.266325376838757	3.8641144089243786	1.445136288707817	0.11428718245588293	3.7458188878036642	2.265857527337164	1.6374714592028605	0.0	1.474848152562098	0.5456465807664314	2.293057116318313	1.5067949048984783
1.1454404644188645	1.0056589087545684	0.7044449788359208	1.0529549034647603	-0.05068247669521311	1.000145471183546	1.4103813733044372	-0.5036807594239732	1.643345918805912	0.39886832698809127	-0.8331503925025644	1.1488096829681012	0.410662398664654	-0.4385756574259712	1.9557072001539695	2.645655567763713	1.1438916921608409	1.0340778258579395	2.7012895987433962	2.3384750150817406	0.6770850568469553	1.665617240373262	0.4852127916210464	0.6737292697721732	0.15906867871085062	1.0148738139863256	1.2537210465915944	0.8282218689762596	2.5692582235855075	0.7181038122047811	1.345384731321571	1.885490325155028	1.555039527845884	1.933686199242512	0.8602071336931474	1.1319147999779284	1.1683385817666285	1.5206432882445213	1.89509601529944	3.7355859240861595	1.7839000125941833	0.5432012675655522	3.3975834153625786	2.3545981803918594	1.0624831980383085	0.0	1.9928410282687803	1.104831428248741	2.111761664526956	1.128884143788438
2.122830103625543	0.28265405570790586	1.0461864229864335	1.42225611267535	0.8661317457663067	1.4440053574483944	1.7330549801707769	0.12090630830492724	1.6631219717904784	0.7588898483629918	-0.6747527255848926	1.289686393857278	0.6487682455915925	0.2518995593413625	1.0591612762488334	1.9831168986306313	1.0772028230432311	1.4587986355282214	1.5477697688300034	2.187628229517116	1.1531250178531358	1.7415772007994046	0.7604484827675597	0.11097278784323747	0.9795059242312828	1.3462303085309435	0.5544010788993117	1.8973977329869836	1.8283484985077718	0.8099253701269458	1.0551382205240705	1.1302079168504022	1.5264094249238163	2.2557451521227456	0.7510045492020575	1.0199756587175701	0.8164482223596328	1.8004680568118439	1.351694716984042	2.7234727957913063	1.6907071449918287	0.6942143591117835	2.472561559716031	1.8413189316738792	0.17169755605831813	0.0	2.197237709341942	1.6050247119456498	1.5048081743377706	0.7839011193115425
2.195784461487133	-0.5103439809676341	1.1246409954875216	2.0020527178560648	1.3948986524457	1.924159967532759	2.1583015398375704	0.862180432123006	1.4502529737861412	0.9839970231579959	0.1603789299987354	1.2478630834572144	0.6542366918297748	0.7689669710875303	0.38650498018714863	1.0267364108986203	0.8883272631410386	1.4175227961440497	0.46967638314703425	1.6759646950681182	1.474859551437977	1.6882370713699135	0.8210642503462371	-0.12216627314860262	1.6266924553830815	1.305540267647635	0.3374284790323981	1.9694461522514406	1.2407156687570526	0.4413472369287886	0.7597021715507044	0.13920847003603526	1.3886867845398536	2.376785480642071	0.5436082119989152	0.5081470056008219	0.565972410811198	1.9102338633855018	0.7601082509429643	1.3245206388815391	1.2441585867020473	0.357543623814058	1.3399641584786546	1.1013168350449372	-0.7664182629918898	0.0	2.103149352885001	1.9284725847126822	0.7830929187709176	0.6581109597840895
1.5650085573974826	-1.0756326388851658	0.9993126997276295	2.457410041823455	1.4425174292943277	2.184922481671523	2.4744817122703187	1.415216901145512	1.2347731251479763	1.0168337909234122	1.4417149261917666	1.021877794150815	0.46003483279438273	0.968489842601753	0.24865726790015	0.20775859022253407	0.7932100437716999	1.0867403269237919	-0.1342921045801613	1.2174969993770708	1.4600533746216444	1.5724455760609732	0.6111398814034148	0.16701099801388386	1.8982383063365809	1.0358355109286135	0.6926474875707519	1.3074701298495626	0.9375721115445602	-0.25109299667228446	0.6045312644668499	-0.629701625635461	1.2605954895109237	2.241837632802369	0.24860043975621468	-0.08266806653835572	0.6648729248076529	1.7453110206840452	0.22466042173584935	0.14262939922731016	0.7290401538696428	-0.3457606491405885	0.38712620782178486	0.6140721873036635	-1.358110328923202	0.0	1.8520095503710046	2.07811872950516	0.25342461546633005	0.7913161642437482
0.7537709900521558	-1.2142693702610678	0.8910288190678095	2.3922301722949832	1.192089074288388	2.016303568222997	2.419006457143408	1.4670126785757187	1.2349328559055806	0.8885955138960431	2.712991356575613	0.66428873059644	0.22245596225472092	0.9790329083509616	0.5668959004402159	-0.20149237741008025	0.9529658592154665	0.7980180917129015	-0.21739282134865634	1.1688607685592702	1.1219230499220776	1.4092360583255248	0.1838011520679839	0.8680624289779332	1.7723079833010258	0.7539959350295055	1.2865170399500245	0.5581323449434717	0.8354774430413924	-0.9769422061448386	0.6191018207425977	-0.8754047672319685	1.1808552102802479	1.8338066061715794	-0.1081378802287722	-0.3959841532962579	1.0896027944067872	1.2452928301357222	-0.22372740305070798	-0.47247187614564057	0.44618820111469804	-1.0440862775387514	-0.19027403618076075	0.618205917242569	-1.3291892416310405	0.0	1.5942361686755542	2.1239360461636365	0.08067492611401908	1.086183363362082
0.23625017629167247	-0.9359076192491358	1.0281210295568737	1.6387443923533145	0.9083610776988287	1.3966219793256716	1.871155605044192	0.8901320869480728	1.4453513336693598	0.6345669119498051	3.503657122264223	0.24081145164117995	0.08524790266532367	1.0504751409535298	0.9409319256708772	-0.26222750421860863	1.3540965936387863	0.8069424786971292	-0.04988158061506046	1.5657197546695127	0.6175930158919745	1.1572049686048185	-0.339136415011677	1.6329461027758934	1.3606595028319495	0.605297209850855	1.6180208352692682	0.24114005897948607	0.7362740191782989	-1.4697605919394812	0.7010725302552271	-0.6181303587410025	1.0855556740603822	1.190995482557393	-0.4869125503522128	-0.26186084724010417	1.5405771028759583	0.45785022868022285	-0.6166102314800502	-0.5824401917042066	0.5171731976095235	-1.3542814948715682	-0.4570460143267221	0.9617678438055762	-0.7232443567447651	0.0	1.385459405496719	2.0966777697006287	0.24775193058202358	1.3818957208910816
0.16326499313320905	-0.44824771819261616	1.459013910346144	0.4073661612173206	0.7203192146987819	0.5364928608995614	0.9519728883982389	-0.13764348212109595	1.6100625560350272	0.25254416655432266	3.5300950047882536	-0.18661558942739823	0.07847269528541513	1.2965845227355437	0.9427424801573566	-0.291715818965688	1.7915917836087634	1.1292977058392222	0.026371778019644538	2.0833325617135174	0.12958397841568547	0.7618730754808518	-0.8138569237840935	2.075826204651946	0.8210774788069777	0.5875148003420989	1.3871037275743183	0.3928942541694806	0.4753932216165565	-1.6190881100674253	0.702366712325264	-0.16667912535957088	0.8685780314419367	0.42377656555022314	-0.8536033009340642	0.21802259630462406	1.6317976108683123	-0.43581362246636574	-0.9832787197393466	-0.5278565391400032	0.8183512465601868	-1.119461411830719	-0.6332383757416725	1.2477340432412956	0.09537276191875549	0.0	1.1684230098910524	1.9311574964099942	0.6101614599598749	1.5386436345326688
0.35091645924521236	-0.0307226352812909	1.9710655511122936	-0.8167685095584827	0.547243777727657	-0.22672771310255885	-0.038932020810508346	-1.1852455984173669	1.4222376257301625	-0.26282564488555843	2.7990027452038357	-0.5606792816388313	0.11085259401974065	1.557664700118239	0.42397589243024936	-0.5930211070614463	1.9767499028133289	1.543399376000615	-0.1404505036819354	2.2628652045607627	-0.23522568912881361	0.21709764581218285	-1.121953856085612	1.9861793007428838	0.28555151033634746	0.578740194726314	0.695707989032757	0.6092305587251997	0.025024232568442606	-1.489778260053697	0.5410813786009013	0.08342221055005965	0.4686824752041239	-0.2922600313225103	-1.2009286249919113	0.7514294154165277	1.1492346621701248	-1.1721400578325185	-1.2891309276932434	-0.6278424658708236	1.0821716497579565	-0.49391541243025944	-0.90067941701268	1.150713663732693	0.6518763239708679	0.0	0.8443021828541462	1.5200629562709436	0.9900617243607241	1.4864157467620867
0.4971063013592687	0.12865348873496885	2.196270710458561	-1.5652997529297443	0.2175697488515211	-0.6290724704859978	-0.8007483298080906	-1.782984448607218	0.7999555140595477	-0.8532829080739421	1.583888758492745	-0.8356286282293194	0.04538294121046339	1.5111288070692057	-0.3843819446853041	-1.1986231790252644	1.7073412107439676	1.7425516376649566	-0.428632389998832	1.8469133005729625	-0.4737635639376416	-0.4001940986077497	-1.214579048449298	1.4313735839231048	-0.1687765038513422	0.4351906837816788	-0.0650412852655397	0.4263041488565708	-0.4989075384701373	-1.2370485171762784	0.24960993095248815	-0.11015418495347751	-0.08732524021426387	-0.7660674730384524	-1.543025597596592	1.032748061385073	0.20214443946316726	-1.5222932444060775	-1.4328979855341506	-0.9417268156769386	1.085639669078201	0.1710563027494406	-1.261231372822022	0.6592492218433497	0.6526811484001203	0.0	0.3724783435875428	0.8404494557298288	1.2491941695641602	1.2251244747887247
0.43523954139161836	0.032680330982739716	1.8527642161252056	-1.6660709610746942	-0.32507235951581165	-0.6417887562237274	-1.195155785474648	-1.680643513500991	0.009027257811242624	-1.3741813180636981	0.3024144433709771	-0.9961229061891465	-0.20267371364015055	0.9492492444900725	-1.047225516747289	-1.82581122842223	0.9924855149918013	1.5296375009179415	-0.5866114240200808	0.9793883633477724	-0.6451667539125687	-0.9503852837996548	-1.1364025570314726	0.69708257209899	-0.5136431635547245	0.0884705545010158	-0.5418090670637239	-0.2703869175373716	-0.914800770006553	-0.9842066258925363	-0.07069155244307906	-0.7037661562782364	-0.7116275624804271	-0.8755418423572382	-1.8730434127082805	0.9072738521390353	-0.8372721281669702	-1.411827960393299	-1.3112014449215277	-1.2590549503403456	0.7918777416484554	0.5566230764992994	-1.5417183100528047	0.06599372681419041	0.16347327820875526	0.0	-0.17745066557954944	0.04068702277341422	1.3135393088295633	0.7964789853050032
0.2314196293783774	-0.14654361877301028	0.9603851064409701	-1.3180688278059942	-0.9074901990138651	-0.4778542208908699	-1.2857823403377349	-0.9917306184707518	-0.4895820382933176	-1.6553057134038802	-0.6466124783074111	-1.0691505948229685	-0.6106350313237212	-0.003921738637604346	-1.2407116566778467	-2.081862378591625	0.05274350603216123	0.9320993960606937	-0.4756692036757546	0.11699081570212443	-0.806240512184468	-1.2973707394023055	-1.0065458246111163	0.1126447098282196	-0.752195783987584	-0.41598176588234675	-0.6941568229700759	-1.1287706033833966	-1.0846215065636817	-0.7439459293344906	-0.33897172672600157	-1.4106957989022244	-1.3167892634508238	-0.6440125421026233	-2.1132480507120466	0.44054714086476776	-1.5653661889318446	-0.9661779018864243	-0.9042659308453351	-1.304169385410686	0.3541207391574954	0.5677283944288565	-1.5328617429225992	-0.2734819794752374	-0.44924783005002034	0.0	-0.6575408549698767	-0.6065406483396907	1.1625083024211225	0.25874159295415705
0.07146241480179935	-0.18991324543313437	-0.13186996844622342	-0.9153703114162818	-1.2141818713963919	-0.43280538136274316	-1.2393920123065436	-0.1304257150199363	-0.37518640571891787	-1.6106101773177053	-1.0246549196779122	-1.1070673106764288	-1.0648518293783913	-0.9263058389320564	-0.9743190182412468	-1.7663959875902397	-0.8011115949596816	0.17752815904866698	-0.21050139906820495	-0.29161913626494235	-0.9731964091227945	-1.3781989060494078	-0.9526259274528863	-0.12842961345609172	-0.9060807534477017	-0.9515145932894248	-0.7963939509280616	-1.593559172156725	-0.9940657361793984	-0.43181381762624904	-0.54782603870803	-1.8768935886722038	-1.8499538442152719	-0.25453241190196924	-2.112654509007446	-0.1290003920082418	-1.7911648958798043	-0.4470644274644227	-0.3182394903377476	-0.9830987686090092	-0.0065216993474461644	0.36501975699553246	-1.1570161581183727	-0.21860822034047167	-0.7760893359892752	0.0	-0.9317908749114298	-0.875116310326371	0.8122318486021831	-0.3194778940190743
0.05313360379910199	0.0257744911073585	-0.9458053501063189	-0.7525919801581838	-1.0239162584496935	-0.6712287493183011	-1.1758746914133713	0.42564583055360744	0.2628368848212386	-1.312881740073091	-0.8263357513508724	-1.14507130395607	-1.4295306432042525	-1.374710754851318	-0.5620962839701358	-1.0414470403663303	-1.3284882665266355	-0.4416611710238206	-0.08148216290996597	-0.12996749782443304	-1.1269329728007145	-1.2298045870156527	-1.0299188208300811	-0.05076122558057139	-1.006694650654185	-1.3808481148252634	-1.1663101042090438	-1.344372120406289	-0.765457342742173	0.03813387384857847	-0.7385904682634407	-1.8739686307266572	-2.270575539517074	0.024664125401042656	-1.7256707115657712	-0.5201220963992305	-1.6271032209045249	-0.11556765435491483	0.24921435631610728	-0.47897043817498497	-0.15427808881664215	0.2252791153209844	-0.5447340146427401	0.05519572032388403	-0.6468019376639084	0.0	-0.9613475090213587	-0.7593553939026488	0.3103839757184812	-0.8547173561320309
0.06786049276895209	0.45123858346133433	-1.176442106118559	-0.8265069878095922	-0.41296830328768147	-1.1138347141386895	-1.0849030378868052	0.40585956195694833	0.9384202403209103	-0.9668489055667517	-0.261483397424968	-1.1662352635765951	-1.6198360688714077	-1.1984018918001649	-0.3756088372932409	-0.3357583903796107	-1.4577840446057024	-0.7280153377075863	-0.3171662916492041	0.29556225152748683	-1.24266582891094	-0.9559655728496561	-1.1797216736567777	0.15198636204127067	-1.0823711927457222	-1.6154969876504321	-1.844810496635452	-0.5673902722521696	-0.5982191465676219	0.6395792855844501	-0.9305148058739996	-1.399938749951542	-2.503011472859684	-0.024653928447701347	-0.9405294535865055	-0.5563036957944755	-1.3695271824011215	-0.10588407547223602	0.5988638898416858	-0.1263077849168528	-0.11789830859974264	0.330973456052297	0.03158442094491803	0.20253089406452068	-0.24173050493112805	0.0	-0.8296049097758839	-0.5066965875839807	-0.2630683984829247	-1.254313730487265
-0.12309756272805061	0.8955072624310542	-0.8879336335768199	-0.874120811577321	0.24929299346122324	-1.5077074384849043	-0.8679896919273079	-0.11022376800994522	1.0795302966746863	-0.7870359619774151	0.3452179589935814	-1.1094983772322704	-1.6352532266667887	-0.6446347588389796	-0.5700798753317585	-0.04735029782692006	-1.2747410934349537	-0.6762254812241764	-0.8741201451850615	0.469576736510229	-1.3112744357599078	-0.6599708722570434	-1.2631784800506933	0.25168665423990644	-1.1399991278278618	-1.633389669160144	-2.497703535870068	0.15586792087622328	-0.6627376972127745	1.1856757636263797	-1.076475161229821	-0.6483545441811293	-2.4281114472347594	-0.4487590922920258	0.034640203902923515	-0.2610933000167229	-1.2610361987738428	-0.3835114737875896	0.6189540813706836	-0.1648028532580277	-0.05302868131472099	0.6332915049599169	0.31942233947262233	-0.019369856683458923	0.04631004674133119	0.0	-0.6951732418572342	-0.45942607692227305	-0.8057661909068362	-1.443687776047494
-0.6741727139780336	1.1391554282554075	-0.4599296827392618	-0.6113138309039282	0.5364797903207562	-1.6250255469856503	-0.46376222277375306	-0.7570217526721698	0.4252304447672024	-0.8593787991144402	0.6965257936459842	-0.9225027391736289	-1.5386194572354224	-0.1689973223455771	-0.9855376314430363	-0.2600054048496974	-0.9316383041695361	-0.4652996305301168	-1.424645968065673	0.037436163687022316	-1.3347987722589345	-0.39227196979139173	-1.1548078803069854	0.11745411719553338	-1.152019034116479	-1.458626369213432	-2.639520796779178	0.26914650741279383	-0.9958534223833534	1.3983626397737636	-1.0918706152762994	0.11274610222098075	-1.9490784886241044	-1.0886198067349395	0.8198410009102773	0.14824927613980432	-1.3092194924090959	-0.8006531798782287	0.32480026873057755	-0.5605311860044974	-0.1272101609885239	0.8814489380624707	0.23457764011086268	-0.5628556547988348	-0.09433308911327228	0.0	-0.705067096584631	-0.8031369286820979	-1.220568995694342	-1.403953583059127
-1.4751375726390774	1.0596624127548377	-0.31668850215407407	0.012288254930089601	0.2739908956131055	-1.4372315986117001	0.05080946928818659	-1.1071514535118816	-0.776470828364358	-1.082447281751022	0.6455210484490611	-0.6185383452931924	-1.4005929659773533	-0.09380081350150125	-1.2846402885020864	-0.6819453899469213	-0.5558215170299121	-0.3596168600689568	-1.5645274574850867	-0.9312642904753834	-1.3052109633997242	-0.14894654214512063	-0.8319876019418829	-0.22811676857520322	-1.063867859240042	-1.1315816734213886	-2.020227899800601	-0.33852229317183674	-1.4533155223989473	1.0747235981953642	-0.9338740725505484	0.6701489063526289	-1.096218857133673	-1.6612870407022646	1.0567914644739904	0.3749794994916618	-1.2930715835877984	-1.1965439258841286	-0.16077846166288376	-1.0260568969471773	-0.4106656512870951	0.7993027177465207	-0.09753061274483132	-1.1254165233028435	-0.6502134109894109	0.0	-0.9183766022242957	-1.405801647082688	-1.4490498354106025	-1.1921160960722457
-2.1588787635412574	0.697276453258175	-0.6296461796549828	0.7378866016124503	-0.3115869798918304	-1.1297743576107122	0.4714019666891778	-0.915441663227359	-1.9180864473150987	-1.2313856784780663	0.24299312651862617	-0.28523082431208324	-1.248634805459375	-0.3775438683094757	-1.2101978430283087	-0.8543853700623762	-0.21822421242216766	-0.571419991662074	-1.09609539826422	-1.9727973336616167	-1.190958378968299	0.08431713695052111	-0.393962070670802	-0.6450257994641698	-0.8263631236093059	-0.6961789763392056	-0.872908693409	-1.2287565308414568	-1.757225910126984	0.2550674179469373	-0.6576000000014954	0.9370263200778874	-0.08308781458548495	-1.911783445277359	0.6456549455093915	0.21456646759333303	-0.95027576701355	-1.4696694269668564	-0.6606674372572996	-1.2194588842838456	-0.8385198115996186	0.2914079153993532	-0.4269454442367285	-1.3729792453902776	-1.2642901814463874	0.0	-1.2772731210857406	-1.8808232988099722	-1.4894568847505836	-0.9213623053240957
-2.3122441167130163	0.22815869840066363	-1.2060486041706762	1.1628986243503365	-0.7323102374575621	-0.9461420881134681	0.5903887029059901	-0.24012316183733512	-2.4275117254339516	-1.1035064326435038	-0.3109323093552968	-0.028519569481783906	-1.0543558329849865	-0.6710843454577874	-0.7647448271470328	-0.48260518113435674	0.039296077811812435	-1.1475320453638174	-0.18277448817889286	-2.5320562384296146	-0.9490555066693205	0.2848858752524061	0.0055869168121277365	-0.9658777150105875	-0.4390172084524217	-0.20916476686787555	0.18842780191538167	-1.7112659722077175	-1.6322332059186055	-0.7278983979527879	-0.39089108953198864	0.9497107130995714	0.7557718436885846	-1.7466095145893128	-0.1390426330466795	-0.309995909058573	-0.20543090597960625	-1.5845027669168374	-0.9988012749869651	-0.9730359056432891	-1.254414501010081	-0.46140502211996515	-0.5298582014922799	-1.1765449796334742	-1.465852177907742	0.0	-1.633209484155677	-1.84786347700909	-1.3866256007056779	-0.7045306355990003
-1.7506652593683407	-0.135644616529258	-1.6412708464031127	1.0277017985599761	-0.586854488111903	-0.9848419887111212	0.3458169042386237	0.6170964978017122	-2.1298530524773875	-0.649407248402104	-0.7808501204076879	0.10705011915049568	-0.7675440069019622	-0.6104346764237756	-0.1875397373615232	0.34498806324182824	0.16962222961799117	-1.929336696004362	0.7370444803679561	-2.3264355517828523	-0.5592654737336161	0.3872293099577589	0.2613599391476956	-1.0802960168171685	0.02199784683767694	0.24687225271978586	0.5700780335949487	-1.3339068724183218	-0.9690997927182458	-1.384444033026849	-0.24017713354414488	0.815791081193385	1.1314929113408692	-1.2718810722151577	-0.7648049327419411	-0.9393967860331303	0.7319810071666756	-1.5341645688694245	-1.0451612180105585	-0.3896103916766901	-1.4960539200094127	-1.0874508844687691	-0.3304521188341114	-0.6874687587174065	-0.9988174116475981	0.0	-1.8115403101213936	-1.2128154329431902	-1.2011072849273485	-0.5920694512508791
-0.6636970312473304	-0.2618910947395087	-1.618870455891933	0.4108978687032946	0.12869563883173546	-1.1132916281658087	-0.11678515629099617	1.2977902860816815	-1.3261959553573774	-0.0056059697452656475	-1.0110522158480701	0.17183849574187549	-0.3741682924240027	-0.11179996929977247	0.23359968755189192	1.2026725647050824	0.12776249811470977	-2.606156308484519	1.2168479962680003	-1.52179449051687	-0.0585042787928941	0.3276678607995884	0.37441590113085754	-0.9730003503801972	0.4134054592683637	0.5706497661087592	0.11434382903908699	-0.2146462566835948	0.07799974343801121	-1.3379611567232605	-0.2058158625286618	0.6524635174184774	0.9695433581048912	-0.7198726292818884	-0.7527461264513512	-1.3207597683574726	1.4772458232163863	-1.3121630070071355	-0.7552736197112631	0.24959354388439178	-1.470118911309917	-1.2442271751344163	0.0722655194321778	-0.2076721705332018	-0.024300971413439756	0.0	-1.6869895508902812	-0.26162902541556	-0.9787170871130173	-0.5452370923010035
0.4746724417584766	-0.1667072933772671	-1.1352777854883374	-0.3155993964120313	0.9816494831754305	-1.073548372057898	-0.5229322494432221	1.5773212889763966	-0.549357866402911	0.5869946790169145	-0.9811889023377378	0.2596778859224156	0.06268065451308007	0.5620785690433008	0.3571387355448731	1.6031883782550345	-0.082385315686289	-2.845546099570633	1.0651097887625063	-0.6091193242599765	0.4491466451182927	0.10342516272524763	0.42080113422224713	-0.7124063546946754	0.5750206470434585	0.6776249969962718	-0.7787111149769914	1.0219551842494472	1.1326483486155903	-0.5743578062349032	-0.18639168972080136	0.5400329114418104	0.4584489192503701	-0.3161294348239083	0.000607388553348145	-1.2291896968113842	1.7139788185620282	-0.9261733529786396	-0.20357417953505277	0.6825537013711358	-1.1849227069694879	-0.8370856060435365	0.47474468516927765	0.033191588901892596	0.9483632133994255	0.0	-1.2426504714704636	0.5102511637941963	-0.7388826899957086	-0.46660272629022276
1.1745609968559068	-0.0006437356051426601	-0.4866452838460891	-0.7447879177594512	1.3817697389536787	-0.7026650650835156	-0.6420889646338895	1.4495512102352908	-0.18915379928021542	0.9198349041748081	-0.7837763711111928	0.4051192412265416	0.4132280395172292	1.0088346968399728	0.24202239005549572	1.3113517541423654	-0.3744137136679628	-2.4487494004597616	0.43173841613463365	-0.07963787777333381	0.8183727518055084	-0.2079421644637778	0.4611156181140042	-0.4138459504953482	0.4011261633872633	0.5471166415762315	-1.4220804739865385	1.658379738074745	1.7727088462931968	0.5011199163031865	-0.08046793754820124	0.4961066712223282	-0.06883192456776806	-0.16993481727880033	1.1114092967014138	-0.7287976097662803	1.3995984869997198	-0.43580287689467306	0.41159411752820213	0.8195220149401221	-0.7394125212254823	-0.09647039405122725	0.6832367307049	0.020672902685570857	1.367623219302931	0.0	-0.5904698091440765	0.7196273536130408	-0.4843554615193776	-0.2734457422515846
1.2010647384752826	0.038556641030112374	-0.03754676027380355	-0.7211103125689856	0.993044201305763	-0.09362520636679755	-0.4406859591340799	1.0749421187316348	-0.2616290857778516	0.9197947013628042	-0.5539028707866004	0.5175503311235065	0.5464650654951372	0.993555371118475	0.039977666812626565	0.48579317076110623	-0.6113368043228078	-1.460131857057072	-0.3228066613050835	-0.1265861022432036	0.9169460234516316	-0.4940669925996836	0.47384121997967227	-0.20302144296497301	-0.09959497349581023	0.2500005555566838	-1.315681532263033	1.3574180729139451	1.750939394689526	1.2681618703432922	0.0931741162207509	0.4690039365687339	-0.3484537538530186	-0.24628209675576654	1.9071042534100298	-0.15514578219303654	0.786944413670262	0.03689710330883408	0.8219155493293951	0.7503434730310209	-0.2842757974988501	0.5407199299703888	0.6043863568917868	-0.08008150585104037	0.9869942563201397	0.0	0.05944723180030368	0.3419072254476647	-0.22002457182751106	0.030734572247012135
0.676801627679344	-0.18171407797351355	0.044821553606306956	-0.4465075486066816	-0.012675775135071921	0.43968432046040873	-0.11134180240815067	0.648326574097727	-0.47281031319003036	0.6613138048672287	-0.40364763317232444	0.4248486080116495	0.41605357336577303	0.6093241230028047	-0.1620301920819484	-0.4342329839989404	-0.6995212430648426	-0.17119328348124996	-0.8659472001812498	-0.5668682002358651	0.6864444150654125	-0.6886058128156939	0.3783442555779361	-0.1882545628097444	-0.7855011013510398	-0.06696800579944963	-0.4840670448716475	0.37122746314585	1.1280411410852773	1.2557501039074925	0.16480772915776365	0.3537363487711695	-0.3464997799161033	-0.4190963552638554	1.8311689831059705	0.08883605836380395	0.24782175871891357	0.3573302577283712	0.8049116789791637	0.6235149567944193	0.028484480010328207	0.6781058920872179	0.27054291588878976	-0.0929851595441842	0.025843259486896607	0.0	0.47666408160971613	-0.2921919580698709	0.033918355666011486	0.33439825978737764
-0.03309865146551262	-0.6529569129662264	-0.1126604767618423	-0.3264523844401829	-1.0469745036627067	0.5819723067169741	0.044528453477729324	0.2819762788091918	-0.49945372884962885	0.29594550078977	-0.3954481945672854	0.015270040028302019	0.1108792552127166	0.17168667822542516	-0.40518905197756705	-1.006077260704932	-0.6756734872313755	0.9939730189959228	-1.069582365010923	-1.0110613070358287	0.18282577632980304	-0.8210951605903218	0.13579108997806805	-0.43480921838060416	-1.4184759828722728	-0.2394097050489267	0.5596106694125607	-0.6433660355124863	0.2305920821109964	0.4422946727419266	-0.08051704563595244	0.036109994202520056	-0.25109468086220105	-0.556169878159357	0.7992177349908031	-0.19993496118075316	0.025092568717005947	0.46504983945450684	0.3121619752017818	0.5080793010734486	0.09543939181490547	0.1867457015177373	-0.1986173076114171	0.011571763084412837	-0.9634907046846193	0.0	0.5085383768803119	-0.7423222807714845	0.24027070262649536	0.46539001475405123
-0.5578251669851397	-1.2271897215097454	-0.22713625028215575	-0.6649404142398608	-1.4854902689562	0.2620193229234583	-0.19215609143980514	-0.027429267146597668	-0.2538570137050935	-0.04031892581986987	-0.5488506983504409	-0.6242986640848208	-0.172104190753968	-0.05187124614741373	-0.7753756034549905	-1.0356268702325653	-0.7041547326985297	1.6627864549394191	-1.0211055241108868	-1.140572633065195	-0.42453153893101103	-0.9857449177841743	-0.1599404822261646	-0.9360897145057473	-1.7468214637744301	-0.15931831632848892	1.1856078379619692	-1.058561998524576	-0.5451158676044066	-0.713530456792726	-0.7232499043684381	-0.5414768126338025	-0.30133270892668845	-0.5782179010221897	-0.7311935313720889	-0.8752477548055599	0.08790847670627829	0.4282943361920906	-0.4738294381666753	0.3492687521055484	-0.10180172874789907	-0.7241748977344887	-0.6648697577303907	0.09494201321134436	-1.436128574827515	0.0	0.1542120427404691	-0.7636141570515309	0.3508247567271631	0.2845617764479714
-0.7174577705916118	-1.6935164264117883	-0.11209944298953309	-1.427614262339742	-1.0761665301325387	-0.26527358462039646	-0.8127198144964424	-0.3457169963923908	0.06864007751843548	-0.2774529751159087	-0.8493144808594593	-1.1956829456201397	-0.22981427404132315	-0.04493418851605179	-1.2544714405930917	-0.6513683322204467	-0.9620086022966885	1.67610595249196	-0.895585563797604	-0.8950049860361037	-0.9034946591489096	-1.2419418849570207	-0.2963732130385464	-1.5920594800913928	-1.6057305457093967	0.17265065217980777	1.0767001956578608	-0.656087543618824	-0.9596894185494602	-1.5501651723683934	-1.5897772478724617	-1.3201563864634707	-0.5814163059788146	-0.4666806120808293	-2.0309672292666927	-1.5225185173533886	0.1865670460905629	0.4087999029666	-1.2136329739951106	0.043069498107495024	-0.48930159532380374	-1.6314613619396685	-1.0309758883095448	-0.02714451190885066	-1.1804621378307683	0.0	-0.4267849720957127	-0.4501978112055426	0.3155950642884114	-0.22743346565426267
-0.5671640417650976	-1.8838018633979814	0.1641235940160712	-2.2436352269646096	-0.09386846054046465	-0.5753811064278692	-1.5697276051611266	-0.7160443604109994	0.17649213676967085	-0.3961923378012142	-1.2378878888645695	-1.3450277398734414	0.024453261174547783	-0.01049811217891455	-1.650899061670084	-0.18024121800309056	-1.4822415122796355	1.1429881234186037	-0.8085816171516889	-0.45872388123998076	-1.0481306081174573	-1.5218898776526444	-0.0792027146272739	-2.2173337249600076	-0.9951097856129094	0.64321972676767	0.4076921742951793	0.286426885721999	-1.0410301414055543	-1.618299644335544	-2.2986907706912962	-2.1096616520708205	-0.9380482908733029	-0.23735308280930503	-2.535464798941875	-1.7263351909525517	0.058542338623505344	0.5464844142102617	-1.593994217004933	-0.4429819719344885	-0.9319898366520013	-2.1353656252960236	-1.2657939786061636	-0.4238905572718831	-0.4198580184419461	0.0	-0.9826752124900551	-0.12303319966468326	0.09724001830118291	-0.9411568883452166
-0.29453366387650876	-1.7455633933635994	0.34189306286115095	-2.645249801900858	0.8589253012413757	-0.36693268142770696	-2.1046247470952837	-1.1059466290328943	-0.06575186398157641	-0.37674911850884535	-1.5952194348855044	-0.9006252911952988	0.4946322061151447	-0.14296647085432426	-1.6909912927786326	0.0683231234827073	-2.0761649206125052	0.3613473910750811	-0.7599882182419031	-0.08774394341192009	-0.7731428322586512	-1.629839244670723	0.497116346155852	-2.5937610089687997	-0.0972357684537857	1.0727793411235986	-0.3318757609739274	1.2245157282718415	-1.0100600958015513	-0.9580794837086225	-2.46345080692988	-2.642591980558018	-1.0885043959760639	0.08394041690892727	-2.1586250232319957	-1.3450396155230229	-0.36779916290369596	0.8450560435742578	-1.5126445632761012	-1.0079582947541705	-1.2927036463376664	-2.06361521781921	-1.3912311559106696	-0.9812820918186085	0.36699753840523835	0.0	-1.2826153716987287	-0.06150095870757306	-0.30455351769216743	-1.625161849629238
-0.06946720751828019	-1.3429956373741236	0.2013007464760974	-2.3744923296239695	1.2566322240923924	0.3187147630050652	-2.1360144948202455	-1.4160459206215334	-0.5296612560191575	-0.16676108179462054	-1.756873769853018	-0.026220326207514816	0.9416942118763114	-0.4135394950953086	-1.215333051026955	-0.033512932606561366	-2.413215115572162	-0.3457784328604131	-0.688282593265635	0.0785353217581421	-0.1681063399646779	-1.3565632020866798	1.1823434995529396	-2.555103386116396	0.7835379331836099	1.290044668646972	-0.7106195066005112	1.7021516628549167	-1.0814471566327797	-0.04659075646092965	-1.9239244030457823	-2.683892028885736	-0.840972265125225	0.46242689715506174	-1.283389302982287	-0.5999608513713309	-0.9158647748823544	1.1530004856550162	-1.1365253080336934	-1.465952899909435	-1.4870643857187655	-1.5252751430603506	-1.4443191770335153	-1.4764069968976146	0.7763473082556512	0.0	-1.2145054710948788	-0.2902234821996457	-0.823205412119354	-2.043265644808479
0.04627472161323879	-0.7954231514416652	-0.23192857970493472	-1.5418111920044242	0.9749827217895334	1.1141705390656405	-1.6004464882926193	-1.5320042013561768	-0.9395910010082377	0.29426118266364515	-1.5810810968997064	0.8384875847125982	1.1156187692608002	-0.5692021205277783	-0.32645437006449457	-0.4015801554739689	-2.223394750613031	-0.7816053197064038	-0.562530443936182	0.08863389056652392	0.5259770794511622	-0.6415392189160184	1.5856951707897167	-2.0634138123952788	1.3433428424942095	1.2021554319699237	-0.6311161187396509	1.5878944200704233	-1.286160971581885	0.5505244172567987	-0.8492726219393101	-2.143359727150895	-0.2583157403132467	0.8419546799936112	-0.4526817232490306	0.08585056785378148	-1.2818083246377474	1.269536920648269	-0.7787468649611221	-1.6640747827525089	-1.4996764260125985	-0.8000919055670267	-1.436262347823531	-1.7282678379326046	0.7330731934135627	0.0	-0.8148027855709234	-0.5796399552290563	-1.310678121683383	-2.050399257087855
0.09164249083859582	-0.20399857035485025	-0.6798907363144474	-0.5319850184883415	0.32082086699482315	1.5729502387525827	-0.6727076962595429	-1.3769283109404917	-1.1039063146724615	1.003850567600689	-1.0418903184209516	1.2360641930822334	0.9036306389994929	-0.3596636519042994	0.639948542581097	-0.8244345701713779	-1.4866185535686518	-0.9313088492541755	-0.41997343462774755	0.10495847397041297	1.021404321384835	0.33635450260071026	1.4196995127184258	-1.2315093759107096	1.4135159849071284	0.8318051466270843	-0.3150727919495448	1.0654918703673917	-1.444477207402047	0.578042475009172	0.3601979396820291	-1.1289973522092467	0.36650141510782164	1.1458477945459034	0.009017754940696182	0.3851039497142846	-1.23750043560719	1.1061540067010096	-0.6663301886927195	-1.5748684449271197	-1.3524203181441048	-0.15332132504603954	-1.3307602664310838	-1.7023052747810148	0.5001104153453965	0.0	-0.22008876333313257	-0.6462884660667525	-1.565364795692886	-1.640297268659754
0.1424816192886598	0.37829981828610926	-0.8178832460835866	0.2646381176895226	-0.2279377411379902	1.4728961721576246	0.334421497182368	-0.9338840575122878	-1.0580740114806308	1.8308104037971176	-0.2809293072533516	0.9862644198469679	0.40226548571308507	0.19995903390904463	1.3149843415024176	-1.0824225219127168	-0.4674166337476403	-0.9036430577297042	-0.31827155156771847	0.26329717214546183	1.1264718083423422	1.2234420259057668	0.7103682101786352	-0.272758423502889	1.0414554483261709	0.30783481365607673	-0.0461766139118965	0.439486407964553	-1.3062056321747513	0.25413224318782857	1.3047877659187062	0.09175675465674864	0.7144654375048207	1.3056145594951807	0.175332353897665	0.2857974048254367	-0.7692214701084384	0.7795204925390985	-0.7601922543168987	-1.2926051559831737	-1.0535539880222118	0.29704122224558616	-1.0563562228936707	-1.4910124071275002	0.44821344350370634	0.0	0.4206944274248991	-0.38389968878611663	-1.4116951720821846	-0.9295812680465834
0.25959864729865284	0.9165245109640239	-0.5293852692789726	0.6969994478444974	-0.36466590775796215	0.9604084286482188	1.126299785671511	-0.2403927103498119	-0.9962698718127966	2.513953463185931	0.43882671830686387	0.31401501275456534	-0.13491977672840738	0.7712884946213071	1.5268311329426232	-1.0295569016232073	0.4428704975568023	-0.812605900229804	-0.2548925583161185	0.577023823921194	0.8506528871053688	1.6886366522343346	-0.18461264510659564	0.5965736810800693	0.4695407426868382	-0.18659266069577124	0.0926523986077914	-0.0712968106030572	-0.7512309426503041	0.07811168545310627	1.7923859643531388	1.2038031142384802	0.6758527564886335	1.3022947113808465	0.38585789736979426	0.07527549826757282	-0.06535210676272216	0.551444480249617	-0.7670086443810151	-0.9430585234297022	-0.576064939311628	0.5849911750666881	-0.5518714781636963	-1.1993161141446045	0.7565766138264217	0.0	1.013152658009077	0.060020039602544185	-0.803000820645134	-0.0983853332517232
0.4798891956823853	1.3399482511279033	-0.003006674226875905	0.9032640424416579	-0.13090592841902485	0.4352054559216855	1.5523811471995366	0.6218265784024192	-1.052613094875658	2.7503282145914576	0.8696934282139016	-0.28866109350717467	-0.4432349560035401	0.9195707111522831	1.3917209628010054	-0.6207064647345746	0.972679480985917	-0.6852823506397032	-0.13845619919370467	0.9431292847842949	0.4056704573355987	1.6280835813584227	-0.7827502332166459	1.246039050387763	0.013836454250579099	-0.4888571350473127	0.263537331883686	-0.41105481939423194	0.10016215534244219	0.4244980463004242	1.8876972398476337	1.968735698724542	0.43806366775202765	1.1859995858597179	0.9216587271609533	0.10535462866603779	0.6170637204179745	0.644243584596665	-0.3528424690831339	-0.585269890828829	0.10609255786712095	0.7958549817544446	0.17589359642691488	-0.8418392079239067	1.2602161309109434	0.0	1.5252123864959253	0.416209011431157	0.11285910744406646	0.6748611879279025
0.8257906432271527	1.5270706147736735	0.4120232073158322	1.145780982838976	0.17833893497590336	0.26268453463582125	1.6432130924171267	1.525783888759224	-1.1284215962115423	2.341858727205515	0.924586737816921	-0.38305015846658225	-0.39447320653666146	0.4615492392715194	1.1998078925867894	0.08983967121514747	1.1299055335159767	-0.4546195985354758	0.1485237350608324	1.222186673575946	0.08982161875792734	1.2320006024658572	-0.780513319891663	1.6598613513774225	-0.09826535242190161	-0.5254903928015915	0.6721253845297704	-0.6219708716289469	0.9487254133588551	1.2278700790544514	1.791511938643322	2.2979629761413896	0.35233285919042645	1.0502051114414301	1.7453206634813379	0.5172607150287379	1.0954030293968424	1.062046563499865	0.5821859328306849	-0.18643794600675517	0.9449368433146775	0.9556377386560955	1.0166589186329513	-0.34564123513900646	1.5549393988609466	0.0	1.9455468104625744	0.5177200801406266	1.022125379771122	1.2554828768038573
1.2904323374810482	1.3652098938015857	0.47935357019255015	1.5703336296352017	0.27938261471275144	0.5222896243974436	1.5536154182711623	2.2969423155714597	-0.9322695596680882	1.3250242001338266	0.7266883444657586	0.12810332621780443	-0.05399611251694421	-0.3515880585015805	1.186051309123728	0.9529564900986185	1.1572917787023687	-0.031937391668009435	0.6387725350039664	1.3188021235366436	0.11424069865920491	0.8563173562950728	-0.2479579885120781	1.8955829396590496	0.15739758874347795	-0.3438928083906979	1.3083506819560868	-0.7349807356855759	1.5019227162521471	2.0021620408986514	1.6606704375320072	2.246447878033579	0.6704092673533608	0.9720397071522332	2.504734717127948	1.1328159219186624	1.3148655429005367	1.5574687122034694	1.7684060626807048	0.3123741135572251	1.7712583042455259	1.0018821701452432	1.7732520313919196	0.34134681121092303	1.2889563460024631	0.0	2.2394752076394426	0.4276567783793592	1.5768900894120563	1.566374452759176
1.792735243504893	0.8558120997467298	0.25695923789107605	2.078147941050778	0.11799190770753933	0.9681682741948985	1.4553272737745742	2.737279300123118	-0.2238308022128946	0.0037332759769650036	0.5167164377819584	0.9407417919122637	0.38300262407021934	-0.9890744134885296	1.3619079974975716	1.7386530489896563	1.3171492643586251	0.6000882173258224	1.2130817061108015	1.2107150959040915	0.4729008103295689	0.7798275190937632	0.42303854717814576	2.0101930460952735	0.6020443673401743	-0.08771518297899858	1.8723527316634785	-0.7248951860851355	1.645393898556814	2.190874665816946	1.5111437000261827	1.9480227794283218	1.3429029839886046	0.9598853948083363	2.793194109700192	1.589990502959068	1.3001213230818982	1.783367387026043	2.6858666939674314	0.8984027711136943	2.331452454143055	0.85408615815988	2.2340324838400254	1.131697109768343	0.4377691918899204	0.0	2.3464846738247047	0.36621060605901734	1.5707671898864326	1.5877373896931863
2.15015625089802	0.18295826960102832	0.036172255824458745	2.404662986958151	-0.11906911786969639	1.2200753849969814	1.4411980819924646	2.690567432241696	0.9283960680060791	-1.1521750080443016	0.4747579957426173	1.555880309638659	0.7247962776365433	-1.0363057504476139	1.5318661702645286	2.186673610941685	1.670334021718036	1.3415024573609167	1.6407453184912524	0.9318702553838688	0.9397253914546797	1.0157423990353733	0.7831327473783943	2.012073301720134	0.9700759679841306	0.07918494011488685	1.9749745860892125	-0.5563003363737158	1.4777077042304034	1.591843715694866	1.2667707960500576	1.5422588240607815	2.030090142461085	0.9485271399203459	2.4609207613415287	1.6145727874682902	1.078190713106404	1.5304918053821435	2.8768173626059688	1.4433765939552405	2.4105078606539436	0.5176433662199643	2.269391635854202	1.7833352520460584	-0.6329102490574318	0.0	2.2240367517742534	0.5024872355434299	1.0575965800540217	1.3576067372956928
2.1285238941657316	-0.3319752257286565	0.08529885035010741	2.3359704321239367	-0.18576993177222514	1.037342608904913	1.4878872830607932	2.12646914578415	2.0997507494538703	-1.7102052012373774	0.5860988938244532	1.6053263939809848	0.891222929040861	-0.5240470242554707	1.4716539620556497	2.102508787167877	2.022830580346725	2.0054664194729686	1.708937858880986	0.550706385352578	1.2013842418124592	1.3145714151963366	0.6184562994024697	1.8742107043924494	1.0704371337819065	0.06591751854040256	1.4644888506310094	-0.25520783274012804	1.1947545035333795	0.5337532335205949	0.8919666123560399	1.1346078314281995	2.322112643623421	0.8479935991760881	1.7347347003085978	1.2184523875016802	0.6575485240094958	0.8792940356056289	2.245176290012044	1.757296469163352	1.9726129352973234	0.12639384569607617	1.898742293808631	2.024248132637973	-1.3687776747177027	0.0	1.8987782569932645	0.7918810405894271	0.33278666310705524	0.9729528631368811
1.57480863271823	-0.39421322010091914	0.41010593398918216	1.8876875972013445	0.010325496871819193	0.4773769301238258	1.4878437260379676	1.1894181392101848	2.746048596644157	-1.4859690345888685	0.6591005046876871	1.0717452842746564	0.9269233174615465	0.08612158950307768	1.1197181213564529	1.4617877904085637	2.086563252009352	2.4011490180587525	1.3521421726602507	0.16988954333594933	1.0482219298744841	1.3594921256618386	0.06984427208672594	1.5936979656862433	0.8926609069293469	-0.08705296670760247	0.6061241513461503	0.077883816506084	0.9259219473830608	-0.3409532845049102	0.47916091973844543	0.7966658614114778	2.0127644309433323	0.6109915543133903	1.0515271889577202	0.6763503855952261	0.08135950755885572	0.1487099807932993	1.133369752811172	1.7056725898372507	1.2204409317010199	-0.1222876726564244	1.2847423041629855	1.7395834622967912	-1.3663655370657886	0.0	1.4753205775569438	1.0038206698118797	-0.2246204025805513	0.576475506055248
0.5571807681094597	0.07089277134267573	0.7380784564638161	1.3024859392708572	0.33711673748114607	-0.16505729547328238	1.324767236372061	0.16372866411122533	2.5726888890367534	-0.6500024456162216	0.4933054224584443	0.2618213714637947	0.924075124617819	0.27358754734027013	0.6290061080161308	0.45569671633576847	1.732291227265894	2.41560174261238	0.6914645036402837	-0.07036755960817258	0.5053683363571904	1.0122634507150954	-0.4958393428822962	1.242504583775386	0.5918848696635015	-0.2257782194408698	-0.06062163638497878	0.3341786091791721	0.6561067027716844	-0.537201434229762	0.20475460651033733	0.5810529316602046	1.23307922124626	0.2687126639112216	0.732731125546667	0.30767286985780834	-0.5107354495138212	-0.3280974481325113	0.11473163617391602	1.3049573635753615	0.51456782134829	-0.0977023375597603	0.6523470024495895	1.0829473107761596	-0.629597223706444	0.0	1.0849440436735358	0.9245815753936085	-0.3617607087155419	0.31596658568984953
-0.600808047956431	0.8278221205776048	0.7536151038664904	0.8663320248482884	0.5555232131786345	-0.5772865111055471	0.9476218172287457	-0.6459064575131622	1.762427131671817	0.33755756953955474	0.07504285595178793	-0.4277292470708666	0.9258894851400733	-0.09446611095486276	0.24335283390565998	-0.5699564653239649	1.1323923374448888	2.051108750169807	-0.03861360053370537	-0.026084977153047716	-0.17890427508788717	0.4252006853312451	-0.7568070329415036	0.9570416954533967	0.3668310660005497	-0.17790224407578228	-0.10864638433594713	0.4801478737322137	0.2914913675845446	-0.07146307811683504	0.18450872245999062	0.520284548202392	0.3550490317847192	-0.09094173372209435	0.7508384349538496	0.24067378635633455	-0.8999925579228933	-0.4393915267811335	-0.3627676506026057	0.7254599998357316	0.1846469637841646	0.16839552142935985	0.17738471378920487	0.4165833474621316	0.42340245424118933	0.0	0.8067925633825304	0.5664169451645124	-0.08695310827812106	0.2832287628641979
-1.452980721130428	1.4285831460416223	0.3976105696001209	0.6881683557207081	0.5167830559670047	-0.6370613165504523	0.40402433085005474	-1.0589741258420287	0.8734059511888218	0.945395120668341	-0.3587744722774533	-0.7685252383849623	0.8914504639828139	-0.6087036162528309	0.10534044703299063	-1.265272453286019	0.6675833167645091	1.4098018813751454	-0.6171754143549903	0.3672730525824314	-0.6805533162739614	-0.06979846364837178	-0.6468898623534698	0.8603560751562953	0.31661071596670803	0.1250057406770829	0.43355580429065405	0.5740709198945966	-0.1952264781258481	0.5400908642378698	0.3528819582655749	0.6027694483996452	-0.2572190785725857	-0.3836020962008579	0.7695591950128748	0.3439781382840378	-0.9080643711486199	-0.36582835290704424	-0.240203970664123	0.1983086338307806	0.34238801232507576	0.49957433896659037	-0.08937329354278888	0.10341663122622285	1.2067145371686898	0.0	0.6209960040194089	0.1969994870105165	0.35443881255416715	0.46298682453859574
-1.6746194758959756	1.4623463754962014	-0.026585378828066802	0.6205207505882454	0.27240492086677537	-0.46255636797355165	-0.18069336246607537	-1.101229857101757	0.45821230550211145	0.8367856179322904	-0.46139262940755094	-0.7992133800861535	0.7479455048250858	-0.6122413806525963	0.15473676563947128	-1.4367657411929144	0.6523652764980655	0.6480048770183674	-0.9279561993337757	1.0083687935378798	-0.789692360971564	-0.21661443523060878	-0.3584401127363559	0.9678439831498726	0.376056270257187	0.575702536832813	1.0613344253166157	0.6913106482423999	-0.6735064758562241	0.6717507635941321	0.48103312184201996	0.7497953365529347	-0.46667250295547663	-0.5784035043975986	0.4288888738916952	0.37087315839186086	-0.5414661101341817	-0.4295591121542869	0.15757291160048417	-0.10955045644744377	0.8147982010495981	0.6994975000861897	-0.21813321535155392	0.2818783600283426	1.3075025522648225	0.0	0.4327069652033133	0.14339428005951513	0.6469913345255629	0.7281019595391353
-1.2655954799749716	0.8093378681454426	-0.05854277180687213	0.39177592230012365	0.010767817788624885	-0.28595976052314054	-0.6619855922643126	-0.9677489294846275	0.6704272192152994	0.04160270111130762	-0.03923025990433658	-0.7154176172121252	0.4814510379102423	0.255984167491576	0.19755927777883966	-1.1256380593027913	1.0826764470525503	-0.07124042437551933	-0.9655003823653971	1.6192927367903736	-0.5248758889201429	-0.041002296782567955	-0.15436701213644555	1.1507487463204171	0.37362679595286014	0.9275745539018883	1.1420109223794486	0.8231582086884781	-0.909219076119718	0.07133201865372682	0.3386897437263818	0.8274318044390426	-0.40329734758803587	-0.699271360385119	-0.34395369025838957	0.18774798050789085	-0.036742636971876255	-0.8309786042903595	0.38226811474351763	-0.17051841701610992	1.2438236871360981	0.6918964192621723	-0.323361766080235	0.7729946159179042	0.7082890473184481	0.0	0.15225696876657174	0.5139862439738956	0.605748680072415	0.8958443453563268
-0.5648519910117262	-0.26879284546554416	0.536658731367826	-0.14564734251094044	-0.11703732763129789	-0.26454998308022265	-0.9368374435921467	-0.8851007851136059	1.1499689461515827	-1.0634991076012126	0.753930587324927	-0.6646745074472492	0.18242598434750126	1.691819993889228	0.08206416331052346	-0.5617628977255718	1.607210925871654	-0.6140548062775577	-0.7804545408531733	1.8552898799417548	-0.10561197492048022	0.1577881649461659	-0.1505338154806145	1.1989675078367081	0.16847924669155465	0.9321045885183242	0.391569247186566	0.8492017514125699	-0.7351164511221545	-0.928869766515669	-0.11760779964359018	0.7055417060569448	-0.31595430023568866	-0.7813140446276194	-1.240485418902822	-0.10905936139179716	0.26091781262919866	-1.4716896788776472	0.18534058601293538	-0.08088994588590437	1.2927766461157373	0.5673042933516028	-0.46931445163608143	1.184387887388068	-0.23752917965698994	0.0	-0.22833590867910597	1.0653939004485644	0.279718475705357	0.8219363625851025
-0.04549655957370094	-1.2733019920238993	1.507553608076553	-0.8455788917345083	-0.12799873723322844	-0.3785534876958495	-0.9748037203198824	-0.9596211290831583	1.2846519535666703	-1.960765885146028	1.4550442859987947	-0.624330071695956	-0.003297262640883528	2.8512517862020523	-0.17102460531613006	-0.029015440105050926	1.7638182179553104	-0.9025137083356589	-0.430611175579462	1.4929363740659525	0.190407803426102	0.03722940476641213	-0.2439035480501203	0.9546378692494697	-0.23405549723905958	0.49972161160910433	-0.8769110709203397	0.6263445885020508	-0.20471158519023006	-1.642581684429432	-0.6818527859280409	0.3374012996078071	-0.3654946169645192	-0.825208685578972	-1.7738700780067123	-0.2883240650606848	0.12564502378047637	-2.0032364306714134	-0.3253010721829603	0.021406764153112646	0.8331894176575807	0.49700459442888667	-0.6226051253137943	1.147314937107402	-1.0429336614219245	0.0	-0.6215592167549624	1.343188193235717	-0.10529960361450075	0.48035569925211885
-0.013238788606477155	-1.7637218812627542	2.211754463340807	-1.322730390579607	-0.18072701753917117	-0.48399665829429667	-0.8096244966710331	-1.111787384214174	0.6703884035492745	-2.2694170156598763	1.5683992569286804	-0.45965976724135493	0.01158619461492593	2.9230230450357704	-0.3967484225345238	0.2727318850588201	1.319566703062602	-0.9355129085665744	0.017616312362119337	0.5808717825422122	0.18873296238113665	-0.5022173524964952	-0.23709064203405564	0.42998931034935867	-0.6745597140029664	-0.22169575242984144	-1.936911312799409	0.13223092040465345	0.4029533048241694	-1.5405255138785838	-1.025642988927072	-0.19200498634109295	-0.5206894733433635	-0.7947652818651275	-1.6323665370487928	-0.20992121412741527	-0.37357015086978723	-2.0742803814971507	-0.7954538421167943	0.04290578278128743	0.003153732154100878	0.5789033050674585	-0.6816742762674671	0.5389997768218879	-1.3735977851028687	0.0	-0.9047257387506199	1.0131346311759342	-0.3179864660384647	-0.020098747760253454
-0.4092304376788484	-1.6138463432594032	2.041401050617948	-1.213072908934955	-0.4146261430865688	-0.46165080447550877	-0.5077225624581669	-1.1411011342063544	-0.560596378951481	-1.9374932946577414	0.9073794450932965	-0.10227785440513615	0.16704504911894774	1.741583188771799	-0.4489519722541269	0.2945391731051383	0.46185453473555915	-0.7948785420835228	0.4551915477342345	-0.5587179955343693	-0.10094077600794919	-1.1968108667916206	-0.04670496940098124	-0.17771157377650698	-0.9474597644694553	-0.9144655880293077	-2.1506020322451143	-0.4619233062225931	0.7506800752856397	-0.6630033469258596	-0.9326537788663845	-0.6904665457249942	-0.6255003985344321	-0.6645316590192399	-0.9189162308153295	0.017087279044663617	-0.8928371966967594	-1.5975458648012726	-0.9043985593875847	-0.027916991712539627	-0.8849496828042364	0.7385936481530359	-0.5580860473129269	-0.44302178978388357	-1.2042173656197737	0.0	-1.0080993812620727	0.13785835236424404	-0.28329402518316876	-0.49514220529377606
-0.8572573719277385	-1.0586676433872575	0.8867715018059181	-0.4610542441455473	-0.7957430563579427	-0.3316579403215732	-0.14181180443838626	-0.8776787366463763	-1.7883255116394547	-1.2384021855963407	-0.2397913861858524	0.31647336080933386	0.27257746528240345	-0.031709118035090945	-0.35535706595969907	0.1170145059053719	-0.31523319467188615	-0.6208303243328016	0.7249296484248525	-1.49811641863069	-0.5218974433027734	-1.5762221658387707	0.18809952328554477	-0.5978594578744474	-0.9479434188693621	-1.2762671211647274	-1.4303322398418485	-0.8726008861717215	0.669477846565191	0.38175265213553605	-0.4673725054512423	-0.9538101845649812	-0.5662415123785699	-0.4762571422461799	-0.0936732094632158	0.09584373763195263	-1.0391661107470014	-0.836820549329969	-0.5981880917216542	-0.14015639757710008	-1.515814448314984	0.7722458545417858	-0.24908982229868576	-1.3907994810321482	-0.766240163243189	0.0	-0.9627091433363775	-0.8245274311731682	-0.1215051927112452	-0.7856246383501855
-0.930246378406557	-0.503114686852492	-0.714247052367509	0.5800890755163023	-1.1100524360589343	-0.23997232024176224	0.2127150513859193	-0.31697982432289773	-2.3086015777449718	-0.5811831403874802	-1.2569886782392024	0.5097104961486626	0.13307876802475074	-1.3317429700440004	-0.32168805237840054	-0.12028300862428719	-0.5640158910941364	-0.5530169589140593	0.68579430897368	-1.9434404745960627	-0.8840792821365507	-1.3040948064672173	0.20083010305754223	-0.6610865339194808	-0.7506119504701091	-1.2099269286508982	-0.3164619093211186	-0.9011523158163899	0.2756235767957395	0.8458475491670013	0.054860549315746056	-0.8815599597125112	-0.39161181597350797	-0.3468783291530935	0.34341871912362804	-0.20678953199482075	-0.6553847069282017	-0.24242729701703805	-0.10639855629040554	-0.22645021298410956	-1.7132853618312363	0.5090916445458997	0.15005357710270578	-1.9053903291240997	-0.3496871410812036	0.0	-0.8719804956179682	-1.3236688340758738	-0.04161539338361395	-0.8383490050200118
-0.4566501565525768	-0.22879996988905113	-1.8856498912984032	1.326592785429701	-1.1238714764927786	-0.3322458678727676	0.4659053595086894	0.3546707855269966	-1.8143304858964817	-0.25765519882371546	-1.5833082742454392	0.24293643667985618	-0.3011415965785219	-1.437411122889896	-0.565300668447035	-0.2843518437244291	-0.22621028279773528	-0.6597868272513195	0.31913205476341955	-1.8902125077048275	-1.0712118162315378	-0.4609946909385894	-0.16832329575877347	-0.42237985447623955	-0.5602517947290925	-0.8895492672920647	0.3975628839756447	-0.6025443799564216	-0.11583757749887778	0.3885143968734284	0.2834459754227188	-0.5432338279792994	-0.28413847131705894	-0.40421666358583014	0.19899114658477202	-0.8183067805599405	0.0428293958496884	-0.14775514201744258	0.25576641066024397	-0.2388226038480672	-1.482999669497425	-0.028174371760525774	0.4996771030544563	-1.7963431941075463	-0.10793970394136572	0.0	-0.8321640111696115	-1.1144238907721211	-0.17168077432291315	-0.7190588404675389
0.34484709713199296	-0.20762078796628547	-1.9922627626946574	1.317472399220189	-0.7874248562454209	-0.6223541320582991	0.5124994692947328	0.8611706817209223	-0.6183091774482405	-0.28587109270927424	-1.0826020513016197	-0.4513118919950969	-0.8741414475667756	-0.500773296925734	-1.1069158679349924	-0.282919990611428	0.2908696335001412	-0.8970088357727313	-0.20882233703381825	-1.5921018696472615	-1.0774426322299528	0.4492526347876831	-0.78831678566581	-0.14381638724405268	-0.5671232997373377	-0.6471148454774266	0.22934960913947072	-0.2826493039943277	-0.22400545772901265	-0.6630265429389874	0.07850515645277065	-0.15085469896601425	-0.40752740582504016	-0.6867978783097883	-0.2913377844735159	-1.3437298067993106	0.5925499028891268	-0.5431106982955068	0.3339571564996018	-0.16063890101157427	-0.9618314131684542	-0.5971185504729897	0.6932532476665857	-1.1586309411778863	0.006241004751768922	0.0	-0.8667285975074501	-0.4553779241564225	-0.45359054519294434	-0.5539235873763222
0.99753601024673	-0.1555944915698897	-1.0844325876111978	0.5106168479426391	-0.3106965586867554	-0.9640191580800423	0.26508292868125394	0.9957646361221967	0.5392784360502886	-0.44235369395728713	-0.14434530175296242	-1.2317129406901743	-1.3096438143799467	0.5480630053819577	-1.6980081738771438	-0.07857868397295131	0.3786713000644135	-1.128079343404929	-0.6025898745846282	-1.3679607029241694	-0.968004119325628	0.8020869701770068	-1.267693676857543	-0.13692736335517003	-0.808764122726931	-0.7422993219590635	-0.6465333430784009	-0.30020723222111606	-0.010131133789776484	-1.5385453383543133	-0.39559990328085326	0.05108687966933523	-0.7574295003791465	-1.0831358014843913	-0.6513459880677267	-1.324915309184198	0.6000496535978379	-1.0885981264798925	0.2328473134640705	-0.005333957624591388	-0.3348521225109257	-0.8817033610687742	0.7028623196309187	-0.3038322614604272	0.14890478234239102	0.0	-0.9262719529967185	0.051661609005472814	-0.6812698849816483	-0.4415211534357963
1.0769562412453788	0.2132699760849467	0.12077717951961853	-0.6788206153388899	-0.03379599128324955	-1.1476994201426656	-0.28396071112292026	0.7329409594597661	0.9668143614222853	-0.4486950560978864	0.5643223948271974	-1.636608820246086	-1.3907272681276408	0.6749618173883712	-1.9640475915234878	0.29572129976953565	-0.3390238330219327	-1.199666786719487	-0.6030659446471578	-1.3842733152708224	-0.8096908683752455	0.27346228214040097	-1.2045263588257897	-0.5592462986947242	-1.1364647558360472	-1.1644442352530076	-1.5235327546828017	-0.8012184966842338	0.29764591109922833	-1.5782997157623848	-0.8000395204634386	-0.08360441127402636	-1.1407969702240282	-1.3681444516452304	-0.521229858237256	-0.6028610789196117	0.030267243315281446	-1.3547381175596127	0.19299493557620193	0.18450391792934684	0.22242799462361984	-0.7167575841692975	0.5654766930613239	0.40069711195800056	0.4224975766298104	0.0	-0.9489608026994482	-0.11797822430166835	-0.6548138663522469	-0.3935862890642207
0.48871001106153994	0.9218316996986406	0.7294511174983264	-1.626256631673643	-0.17704517542534212	-1.043884193977238	-1.009556080776105	0.22474911305678288	0.45675228896274817	-0.17650187600054615	0.5376689810931132	-1.383175657427596	-1.1070100354749604	-0.48489294343384576	-1.671949245698789	0.7220325350018195	-1.7045658380779123	-1.0284687895472477	-0.16167705395176427	-1.563311372192548	-0.6262380931542111	-0.9079197038784539	-0.485032107965512	-1.2952251886522057	-1.3099277808083103	-1.6061864169067828	-1.6699025344805092	-1.5793089240971354	0.38651509071362977	-0.7126633888775117	-0.8766276117968558	-0.526019371392472	-1.305016025425325	-1.327504808132195	0.08000127257812469	0.49614908304566285	-0.7419286663802189	-1.1159107907873669	0.35336648108541896	0.3405369746979863	0.5648634475605194	-0.22603748255994918	0.33093968962164316	0.6974156505400844	0.7693847905986319	0.0	-0.9242123360077508	-1.0253952259031864	-0.3363819360583424	-0.3398822208808948
-0.4708404513307377	1.6567193868246426	0.29862489795760977	-1.8685663955099927	-0.6595406530118043	-0.6801830653945639	-1.6587937411571398	-0.30508631700015576	-0.6066790743938844	0.2720800142510541	-0.2308652979582385	-0.5635283790708188	-0.6586740487931348	-2.3227378972705885	-0.9205541208551706	1.0137638542177405	-3.0758361502068348	-0.6437734855573605	0.5043894707309868	-1.6719732505905822	-0.4019910039893282	-2.0623384091257515	0.5937522826119157	-2.0022043592253196	-1.1528253395936068	-1.6419056441331756	-0.8510600940995825	-2.177482080209475	0.11464315703872319	0.4836789282550959	-0.6338305465408494	-1.0910559902665002	-1.117532250752166	-0.8926576828860968	0.7751490137776266	1.3219783519791133	-1.1677643251235483	-0.4876938491530836	0.6004420135823524	0.3899297250198138	0.5912938751570418	0.24025455920715982	0.021252968239969	0.5369119310187539	0.9986965598686492	0.0	-0.8993586659504728	-2.1929898520347217	0.10918002391861378	-0.1880269095540591
-1.3033926244838947	1.9562151302278763	-0.8409294955691974	-1.3572838185943428	-1.1331781254536049	-0.19807056188888067	-1.9366321679133747	-0.6892333958733682	-1.5232814051491583	0.6583960438760758	-1.2396153986495932	0.4106461774925352	-0.3085238556220718	-3.656971250815664	-0.0986155274654621	0.9885659087801004	-3.7062433247463313	-0.16006550345912984	1.0312461350198052	-1.514116805857065	-0.11592839840493867	-2.4631040660201324	1.4852912152617408	-2.2986379726269335	-0.6612459798010681	-1.0072451924686463	0.5074368769584017	-2.175938047665803	-0.3539394769006513	1.203616737318702	-0.32112765618983946	-1.5367533248927578	-0.6567959587927634	-0.19279044664851352	1.1091868937831815	1.3275497211469554	-0.8925943264571222	0.18214172915165416	0.6376923263704956	0.2988283541962193	0.27915570589082533	0.3404071408901169	-0.3624809038896291	0.0783469150050506	0.9247030912429296	0.0	-0.920084485237359	-2.8999336942376135	0.4221849716198103	0.1055396365086044
-1.6113169305686448	1.5377894736666748	-1.8026479579814687	-0.44130189912036705	-1.2194263964606324	0.26492020892642915	-1.6446643300012518	-0.8817556762442637	-1.7339243296059894	0.7994689308779007	-1.804298275616407	1.0825105437314941	-0.18782455479165006	-3.560692456059909	0.3727259020890152	0.5790111393548005	-3.2073645908905153	0.2967398545609447	1.1331310127007013	-1.0788369982803516	0.2293918214021966	-1.7844935472652323	1.7413211937699966	-1.982081015370228	0.005058595905436151	0.19943516068777567	1.6266637270576876	-1.4725018593724044	-0.6450465718865874	0.9849360769826202	-0.21222973530408612	-1.6838569860946753	-0.14693363914968394	0.5174069441818884	0.8771462391060099	0.46736665833042507	-0.002396585835636257	0.5780450256369359	0.23199620938097537	0.11389855787520477	-0.2721949008181715	-0.011548892021857536	-0.793434218881101	-0.3971842521812533	0.51643455471944	0.0	-0.958595604542428	-2.646234588720183	0.42809661652712444	0.49961087440611873
-1.3121660200108418	0.5341913144006114	-1.7584871786361282	0.38659067237703176	-0.7799284836188222	0.6637474233725653	-0.8014034690257489	-0.9302184405373967	-1.1505983633175632	0.7119125693230651	-1.4995846267397384	1.24920979329881	-0.20190750062633506	-2.0220243044112833	0.3281485541907333	-0.08740555232391095	-1.7901081349866477	0.6539441351396901	0.781279150343802	-0.5390470251535519	0.6042764250531049	-0.30267908418358713	1.3062284496132743	-1.1467487346302672	0.632211484309954	1.5317852940982306	1.9202672366296787	-0.36121742812465507	-0.44112571262963	0.033226423130533776	-0.3676918341061512	-1.4895669666115983	0.20755486927656971	1.0093039949749156	0.25984694334029373	-0.7294638617383831	1.0233625430900128	0.6366600292586978	-0.5551858262580037	-0.03943682454875723	-0.83855422495686	-0.5676797716743169	-1.179632138009604	-0.6210589742520647	-0.048264678883193184	0.0	-0.9032148545271734	-1.4684947856276758	0.15889416139912607	0.8855017749575805
-0.6389403117645471	-0.5402328656848568	-0.5240261897486591	0.7924992363167167	-0.020873254368460513	1.0324555367769985	0.33148954297560423	-0.8957465415308816	-0.15933070261234206	0.5983989812229319	-0.4247649931328124	1.071264947290188	-0.11246858882755749	0.03848919355153482	-0.03793607519541419	-0.7131972180139271	-0.1322181389550505	0.9030148338102506	0.21037604510818955	-0.11326163963012742	0.965998719549694	1.2768461580575954	0.5481559227277358	-0.1343104638458179	1.0764864647439272	2.429374306670377	1.3824345376034772	0.6459035793191783	0.2700547648487617	-0.9397244442995674	-0.5676699656223008	-1.0430720250135503	0.3548933486583908	1.2090774575646093	-0.32304679631962546	-1.4879944255768016	1.620424911181072	0.5640298699867329	-1.3452288121617573	-0.023805897701324966	-1.1480960853448061	-0.9058222817039933	-1.3787988893280219	-0.46485667704537814	-0.4658520315446613	0.0	-0.6369953268225838	0.09843816713026662	-0.1733061038256229	1.140408898551602
0.04548820342293731	-1.0888256021106564	1.2920760262971753	0.7527572814578789	0.6484118486820569	1.3889131948710876	1.3476475091673952	-0.7938661173985896	0.6722794268070964	0.6855019944611972	0.8730690092282419	0.9167848505408001	0.25824781274443853	1.402927905868504	-0.33077047449642477	-0.9765657025726635	1.0301109780110187	1.0580252394784109	-0.2527064905324457	0.0942350311216962	1.2696693673248167	2.2453765550143343	0.0013778350304093267	0.6469906557955792	1.3155278456612358	2.531918835942471	0.5470085969497424	1.130743889717702	1.1475317168330064	-1.2360712683354618	-0.47708757466367396	-0.4991596375693399	0.39682003793709897	1.216753453366722	-0.5234319184677799	-1.3041425404506612	1.497649994161923	0.6482806694461816	-1.6689846370507857	0.2073985597475614	-1.020297120548176	-0.7253189241239296	-1.2728672836525514	-0.00549824224855527	-0.4789765696119607	0.0	-0.15391634061155016	1.36925206892086	-0.3313040364397259	1.181962915160659
0.47294998759948753	-0.8074296631801064	2.675990453170199	0.4784304959131768	0.900204041161922	1.6531487198590236	1.8790570927719492	-0.6011309440121388	0.9631837958635535	1.0344445794274693	1.7525978468518297	1.060477665768827	0.8536361819169781	1.383311616663331	-0.256850597230685	-0.7243914709302968	1.3153611839903334	1.1068555191226739	-0.4137753514475145	0.15103632945953682	1.466989415350402	2.2915132607673425	0.00016893107683991007	0.9264727189577215	1.4029276943146498	1.8806395426888491	0.0665751872471002	1.0040378841213093	1.6935948686991413	-0.6665213065560458	0.07596097284070906	0.0017872222151585745	0.4685099037671764	1.2068844414059685	-0.3058465603003596	-0.28988391970645694	0.8036847696015713	1.0179175545581203	-1.2904963080519782	0.544041570092655	-0.4852247654308605	-0.07196947132154866	-0.8551732892962564	0.5097137759029949	-0.0329131007518611	0.0	0.3852853269540106	1.915102661452872	-0.2221490096970909	0.9974806005139442
0.5841071842281645	0.11380239323783423	2.8641093465887373	0.2037962856938101	0.7083918262869748	1.667324237925361	1.7702302186189525	-0.31137880868311124	0.720790336524675	1.4700591652572368	1.865571392652752	1.463465744148959	1.3786648160154016	0.25250070710998657	0.16252814045810493	-0.08659838253540235	0.8599565633555385	1.0061399503700266	-0.32600208368762523	0.21578594868336665	1.5056509228370478	1.6292589885659279	0.4611332272825957	0.6873621971730727	1.3802370526590197	0.8837395682779705	0.23410298807078458	0.5167530823130931	1.566459891762384	0.3365539079216617	0.9231017222015088	0.3813921559890437	0.6072487969205251	1.2866326364650535	0.05148493098141904	0.9005112481908062	0.002197609208724094	1.5304676871727205	-0.3910574200724958	0.7559956884954516	0.20862178086574465	0.6734842365866658	-0.26265744598805124	0.7934456523336506	0.6769372354277828	0.0	0.7240382774191614	1.7615728092812715	0.04499882801576528	0.6435734331444003
0.484581694339739	1.0985599909718895	1.8197623100566864	0.014345834183361661	0.3459814723561924	1.3183782786046827	1.148780101947257	0.01755540070783881	0.27405956333697884	1.68863928655337	1.3295065441891558	1.7975684946442474	1.485259571409483	-1.0090990181842092	0.6274986742422883	0.5798771751418376	0.15925244998972818	0.7317196475074713	-0.2133513350822005	0.3938148710169103	1.348046635411646	0.7992055396157954	0.9629282661095153	0.14595726769718415	1.2299540531360533	0.07165591574696178	0.7981161964837767	0.06337724437339615	0.7998197304467437	1.055760137942343	1.6273225235799789	0.6225196070642925	0.7236494263556676	1.4154938776780934	0.18237620192415885	1.5164825293250297	-0.4414533204599881	1.8719609937314827	0.5304935528456729	0.6334262904439458	0.7265379547339459	1.0452520708921267	0.28317464988822405	0.6856212040111808	1.2940561893320783	0.0	0.6793985450705078	1.2783092165980647	0.25574034834297843	0.22735675002427483
0.3149515540060933	1.5340610178009588	0.2215311691295187	-0.16249830994892966	0.16923002005995896	0.6685435707891098	0.35242288467290184	0.276053427596335	0.021899786559115862	1.4727982606111574	0.596890760854657	1.6942940303859813	1.0245932731020164	-1.4388062107501387	0.8124592532980115	0.9004377488062872	-0.2746583231359575	0.34287943766875884	-0.26645426193048766	0.6505600467964414	1.0082025884005643	0.30174763847653324	1.0591164730484843	-0.3757751523087113	0.9119206429377045	-0.2029755160279766	1.192388272759523	-0.06937808555858445	-0.21520471066979283	1.0139216197993925	1.767491997490745	0.73808005963569	0.6971717941049338	1.4426935421489608	-0.09257404301588136	1.2180474301697795	-0.3400354288422693	1.7873613572900042	0.9805403956604213	0.14854329606621314	0.8495804442755734	0.8110699704872458	0.5984541986845313	0.26470505001139605	1.4761153299087626	0.0	0.29414506398490803	0.8805407885278782	0.2688542667277984	-0.1205724138024406
0.15243302393500674	1.13570821616903	-1.0040644595347212	-0.42140399233947046	0.3539410903928767	-0.023907476391206488	-0.24813095122150025	0.37022796345745973	0.18369546373938828	0.8584073250658335	0.1366591503941285	1.0317529127348806	0.1842395766163225	-0.749236908239578	0.6327074951832201	0.7175315706846984	-0.2030152693384458	-0.004029748049476974	-0.4721023634399627	0.8511464872959	0.5775877021046235	0.31145717581762294	0.5968192356701713	-0.6052775425941562	0.44844517300805986	0.061084130680122854	0.9907139854489018	0.16166188973152607	-0.9685547541510967	0.2992656670784072	1.2363590806633626	0.7419356063402782	0.5076307895053928	1.2300196806397647	-0.6449481926299403	0.28964441011936276	0.14765970820041827	1.2672309873266394	0.7906709315138327	-0.4792353305576309	0.6144449385972776	0.13503769928966922	0.643720065761887	-0.17399108576759972	1.0620953608982464	0.0	-0.15181742796322786	0.7715861432225319	0.13922059225407757	-0.2810382773395369
0.009306283007682336	0.09605175744490937	-1.2705414654794436	-0.7318286536922417	0.7785696468777177	-0.43577315015328405	-0.43365780402656817	0.2902629202978528	0.7025838862517312	0.12818596338512403	0.1521577552873479	0.04604802941941914	-0.6000217757159825	0.5429285468712185	0.31150494442071114	0.19290371209957533	0.2669847631704421	-0.1256618094437091	-0.6123053144894318	0.8879428703587628	0.20382609640217556	0.6394573683557343	-0.18286356353159194	-0.4275633447232646	-0.025383501640216157	0.5594483396823977	0.2382112766481732	0.600701769691885	-1.129765556938884	-0.5358946219106223	0.33324979933763305	0.643083066095468	0.28013378074393464	0.7657969669618272	-1.1489083359904317	-0.5821647498879975	0.6758892221121517	0.5548167979427231	0.20820722919288798	-0.8834223275112275	0.28853405076006333	-0.534081942543097	0.5399016153862078	-0.27930509341910514	0.1470263163636434	0.0	-0.3039218982720674	0.8880855767192967	0.08634633289785681	-0.19064096145943407
-0.10346765889938335	-1.0637557639590416	-0.6487807186651775	-0.9164860824635022	1.1324502303523645	-0.3844593462038998	-0.229800176351652	0.12006999759190995	1.3258429741653528	-0.37033523961169057	0.5083877068480075	-0.8146830445187916	-0.911355485746016	1.5680580092843948	0.19288136005906395	-0.29918064818634826	0.8255604706467929	0.06732945343788295	-0.4382781587827534	0.785350845669929	0.016079914754544233	0.9285060104623041	-0.8240630976416046	0.08773655415189913	-0.3077131384741294	0.8990367887911278	-0.5847984681177675	1.0458393907070533	-0.7175692030948351	-0.9067914811894596	-0.4241474288172924	0.45969413641446316	0.19368485529983137	0.18554427228702033	-1.326727450447872	-0.7997272514777817	0.9569343751177339	-0.02405641736649384	-0.30322614042453566	-0.773467146042686	0.18579423501272993	-0.7740092880046028	0.47728127286193817	0.13848703110875935	-0.966518389875199	0.0	0.026485901519613265	1.0370948224810148	0.32418296859523166	0.11625486990114976
-0.13416518663582425	-1.8255856225436584	0.2659056046867641	-0.7835607044534714	1.1574909394096913	0.03893038358418606	0.1355899461558985	-0.024731890294873417	1.7726156577880137	-0.45655826357708035	0.8818820136927442	-1.1855258834978808	-0.6209504409688348	1.7612435624247123	0.44978991697529663	-0.42263922439954377	1.1822550653311272	0.4815934510030555	0.11263398904249859	0.6910733115251653	0.03864743054022886	0.9171771174979295	-0.9762778247317155	0.732225734081618	-0.255259067441171	0.8382893942598153	-0.9284637632372718	1.3757478143051325	-0.0487214747193991	-0.6231647093964588	-0.6417545274995162	0.23246807328957	0.32432949179795484	-0.31270354161168495	-1.1413386084606372	-0.2611632075795509	0.9134527550920392	-0.27579078679065616	-0.40295780357394234	-0.14108150707033615	0.44308649099600345	-0.4803320851104052	0.5765268290948617	0.9662178195013902	-1.9074516931734717	0.0	0.7108625166357866	1.0782209359838717	0.8754841889801346	0.49669440646760565
-0.025840873587425057	-1.964811961313386	0.8020883740972875	-0.30772442265822575	0.8371713211680214	0.5155060557178288	0.37975053518642254	-0.08309306776113046	1.8710429349132631	-0.23328852848185103	0.9995992868720718	-1.014609319811636	0.026984614845950054	1.2288735416572172	0.9252727559740748	-0.10602358879232193	1.2114342297833725	0.8600498713986019	0.8277046498236096	0.7582061734118163	0.1595751439439007	0.5907592139611597	-0.6238696505374931	1.2480174223344838	0.10217193277559922	0.4047959027065219	-0.5865194879282466	1.5658678861834072	0.4784843443910241	0.004349628916638293	-0.3042363614807864	0.019656626112582502	0.5597456263916869	-0.5918629892827953	-0.8002318804879226	0.5993346139247884	0.6550208547789593	-0.24080466408583887	-0.10333474475669567	0.6972295318266081	0.9128639051096276	0.07022844481698345	0.7981583400427641	1.8216974024905586	-2.392560885202335	0.0	1.361708211132209	1.002358545475589	1.513407707373831	0.7466521277116102
0.19934984184963894	-1.620966905918855	0.6471694838729882	0.2951630755755456	0.39523210323626834	0.7038936391106339	0.33035405592535655	-0.08811610779989394	1.6024054677046262	-0.0034195501500187187	0.7968162121032011	-0.566047484846158	0.5773787650083804	0.5786120565775155	1.24335046534206	0.4116229563981443	0.9573972836896796	0.9163847003647807	1.335999792018041	1.0142272801395695	0.19436519143383535	0.1421817821403909	-0.06945595344676891	1.429521467519532	0.5540680007129076	-0.16283254622793725	0.15227224835507688	1.6184055654622709	0.6151757336850122	0.4410813802785266	0.23695053542049632	-0.12546649206471133	0.6727468909452113	-0.6465580049920314	-0.5828607541143868	1.15045777015655	0.337521778564845	-0.11819359363398621	0.2726978513273464	1.2698666305635984	1.2538687711215513	0.43195338012180506	0.9667229143220889	2.258547102185542	-2.326912195436048	0.0	1.5785157575048412	0.8733189174923548	1.8860961187831218	0.7026912259089569
0.39642712957245313	-1.1304326028260345	-0.012517270769992121	0.6799451078567027	0.11537869636935587	0.46583233741913965	0.017495260163327853	-0.1243740758078467	1.0673524287469265	-0.0454363681545693	0.4075524228546415	-0.20448040657511546	0.6663560625259981	0.3869743496660775	1.112116521199518	0.7491151812933331	0.5476482023218967	0.5103653275799879	1.355738198032234	1.325878071893331	0.016756343175370652	-0.19420564236027124	0.301676359060259	1.2094126902187434	0.8320046509940887	-0.5875956067865021	0.7206320218898556	1.5012328644787583	0.36884512641621126	0.3611824634669753	0.5315086426342255	-0.1768714465908697	0.5103249937862707	-0.5753874148417435	-0.6309888133382964	1.0250280741266047	0.03955001494164051	-0.08555906469465804	0.3646082910573036	1.2366481752890381	1.1648146464687061	0.32696784225500763	0.8968565068609603	2.0255710874553015	-1.810208622227614	0.0	1.220868375539405	0.7213138345323478	1.7466738274187577	0.3479805867749825
0.36190272958027114	-0.7623454427727454	-0.6971505623931853	0.6060855213557701	0.12639818983536072	-0.04811590524229577	-0.3541473592969146	-0.2353722176188337	0.42648894327403747	-0.40858470264538294	0.029204310627004113	-0.12791500370708425	0.2582269796895312	0.7409022409553677	0.5814964728722694	0.6501732154537325	0.10940697909947465	-0.2485566519724854	0.8938819259057078	1.4920455574673022	-0.3320099762301334	-0.30113488580705683	0.2958104453808287	0.6982157555778751	0.7862956000246888	-0.7194152190252754	0.6886672128150108	1.1671552277170434	-0.05521920754331908	-0.09942166072044281	0.35973337961224877	-0.13930151022170506	0.1481469762516534	-0.4873390748567011	-0.8562231942667216	0.37021224328796326	-0.2507549612429792	-0.16064564072508697	0.06522187223200934	0.6078358704816427	0.602243022424014	-0.13690060647090366	0.5350187548954243	1.2200764991403887	-1.0605775030385478	0.0	0.5162179577905988	0.5045919373648046	1.128236412448903	-0.15082677392638913
-0.01775987289043583	-0.5491121603869592	-0.9989990473029651	0.12529699292846774	0.31546562653146015	-0.5156286188168098	-0.5322472320739755	-0.3590999548565586	-0.14952531912026737	-0.8751279481346799	-0.22016374265545474	-0.24621257412508357	-0.34302017620986086	1.204481317709834	0.04152255485899215	0.16369045620578307	-0.2559028989354964	-1.043813666649233	0.2492766490933038	1.3924940331528446	-0.6450076481912408	-0.22789110174857444	0.027158617737011864	0.1491233271072015	0.489639563776765	-0.5958387922447034	0.06915140012504253	0.6349550769207954	-0.4133630742840206	-0.45829243989761426	-0.11368525611952708	-0.03110650166257846	-0.1292645991187833	-0.4235721150804296	-1.0201621795491798	-0.2822222769722279	-0.5550929805664717	-0.2103168533747099	-0.3924007022648323	-0.25458643200839437	-0.1712675216859867	-0.5302298599955809	0.01575272955489058	0.2340397995084595	-0.3053290116289949	0.0	-0.08403005187026565	0.17407621713424803	0.3343723999344891	-0.5219704276162345
-0.6425378374897208	-0.31820025885078423	-0.8426843476472365	-0.4252468657318292	0.4282775073731407	-0.6789117637158227	-0.36959821651417857	-0.35301943872056984	-0.5214243380239784	-1.1169996022052757	-0.35317892624902203	-0.28738934172987907	-0.7122674254586195	1.2123108426700655	-0.05794287752331613	-0.3885746252881372	-0.460068019080272	-1.522909634528787	-0.188925806386971	1.0738861812420333	-0.6815876598461355	-0.12516978326910355	-0.19596289481190166	-0.15707146376669381	0.18428186939199717	-0.38193856628127376	-0.706646882337023	0.042438095570706685	-0.5724381683979282	-0.27370449740641967	-0.47035548879699324	0.13622004724217796	-0.032937255466683024	-0.3569270213310443	-0.9131618722999565	-0.41685244327419235	-0.8280373044182198	-0.09209589183246067	-0.6167949354170673	-0.8630400534298678	-0.7485169533001413	-0.41144180399966235	-0.41236273734033935	-0.47847377328802376	0.3031299578755737	0.0	-0.2113920176774215	-0.23284199115443838	-0.25719272048655506	-0.5557144209619423
-1.211456378563117	0.11928589343342423	-0.48434200099195146	-0.6373316110938966	0.2724500581966861	-0.5291129896467065	0.08210118763689885	-0.10027691251534503	-0.6269763504453904	-0.9340474527191824	-0.4597339365906631	-0.04246198114294188	-0.5986235238030216	0.5580036171005635	0.4347201959738353	-0.6348680942981475	-0.4331436901227027	-1.4950266666583756	-0.20719027308685475	0.7045527513251078	-0.35084430312904535	-0.1369893511789043	-0.11974134952437503	-0.06636240983216504	0.10047361132832228	-0.24962494937365673	-1.11343113730107	-0.40326578877620356	-0.5660288756128682	0.49628257675097104	-0.35689971155412537	0.35991719152509816	0.48365067020246333	-0.2619503244506654	-0.49560151776703154	0.0897274120466203	-0.966760155370732	0.19117309761001586	-0.3687103860873228	-0.9139412960610998	-0.8436729508261098	0.3330602250458023	-0.5458391281915127	-0.6685958110805083	0.7108575482570175	0.0	0.15917934631536088	-0.5774916726187271	-0.4457907587388047	-0.26130949164817
-1.3900119662673438	0.7759412437443267	-0.2914163116520959	-0.31381608552058965	-0.1315358601771624	-0.30493748254772	0.5891521909117297	0.3803243441819572	-0.5207019162260897	-0.402394961758302	-0.6127435820696023	0.44051196191138337	-0.09469274983524703	-0.4147272263322458	1.2115262355051253	-0.41284407437585635	-0.17011958592201257	-1.0335786930815483	0.09017433522692889	0.43599828604446894	0.18425672478484403	-0.3284631247149387	0.25680346318275443	0.3374456533265193	0.27313200121062203	-0.28030564483006737	-0.9106761298594334	-0.561383868108512	-0.5456348233988049	1.4362159469379785	0.23905007530899813	0.6237585461629698	1.1299106288851186	-0.18543915008240655	0.091195303292195	0.8834504911871092	-0.900600685924272	0.4526074372335914	0.23742166804752168	-0.47699346296408074	-0.48287913973704183	1.3620446507367374	-0.36380454058725814	-0.4268300515182722	0.9296362212652999	0.0	0.68080768523547	-0.7197765513998281	-0.33729997718629057	0.10046719076838966
-1.0296157182243337	1.4373023991372196	-0.48249273620218563	0.3794742966907849	-0.5604575162601129	-0.307175420327454	0.8559117249336087	0.910483323222448	-0.3712024808134244	0.17346750777912875	-0.8115875783542451	0.860679509653898	0.43201806309903973	-1.0646690641977217	1.6797854481851533	0.11281662983675916	0.21941041571980222	-0.42217041617386464	0.36265282735599186	0.28553432199616907	0.5727655526546616	-0.6770716111757884	0.6726946810395792	0.7473437427448125	0.49450823733275795	-0.44128292536016483	-0.30111040462523747	-0.4740698431234612	-0.6725626172606084	1.9599775527034133	0.9546264632605189	0.8714395172794713	1.4321830896965129	-0.2438236731013346	0.6328787801519087	1.3855754862133565	-0.6726377476979053	0.43737623077610377	0.7977465003893879	0.061544001001851166	0.011994098312901744	2.0673176102247246	-0.048125527646226664	-0.10203250853878536	0.9846822442531388	0.0	0.8671464531588176	-0.6540306354520489	-0.2563640774912458	0.15689184890649224
-0.2822217987406366	1.7897097989355246	-1.0011046864113113	1.006435188779586	-0.7445039232800935	-0.6654181899639443	0.6854542604901454	1.2459232176299762	-0.388053422557688	0.46987909277226064	-0.9950271024989779	0.8661789391398231	0.5918518615078433	-0.9448002154559572	1.3654304989916257	0.5543994468261682	0.5247501875652535	0.018386909040461932	0.28042785959337635	0.13758484325238787	0.4886512416578354	-1.1006134480059895	0.7842581174601907	0.7940655834298956	0.44935478861600087	-0.6297159681356945	0.2341602143879167	-0.355470194211694	-1.014000718846667	1.7281121151269117	1.2859288381530365	1.007190196785671	1.049417688582415	-0.5340648207500815	0.9764447127879722	1.1932188887027941	-0.4275042866079641	0.012961709317306842	0.9065400808108988	0.2629882746353746	0.23862754936911573	1.960688285915498	0.13238965944849634	-0.06214746919932805	0.8854322312211551	0.0	0.4322654640997147	-0.5514019906753206	-0.4982698327202036	-0.33220065076745464
0.4839129358307794	1.633831929955885	-1.578472027681824	1.1434067624064572	-0.5505480202820181	-1.2278999281587273	0.0951926179891787	1.2303870072800562	-0.6989390255527628	0.3642804427985082	-1.0952505141357483	0.30920285099470946	0.23300005653172431	-0.1478610161059921	0.26144418418582116	0.5558780065000832	0.5360190764769035	0.11170312560638561	-0.23690340930099166	-0.1365760409428	-0.14233594977384292	-1.4831485159282114	0.4027028779647455	0.27818164356586467	-0.05259696387585937	-0.7403918203436342	0.2895973466309639	-0.4388916660294176	-1.490134301197702	0.8896264936794356	0.9287274587163605	0.9399403570821189	0.031946546669709044	-1.021855851830831	1.0972833376280506	0.3457933529280125	-0.3039605656579372	-0.7057626029601505	0.4568873023884126	-0.0692955369126173	-0.01395625649077272	1.0031698102131672	0.00045843208199829356	-0.45375032164064705	0.6383041083152734	0.0	-0.49484526373780835	-0.6453076055548774	-1.094228739788665	-1.2787891918103271
0.9213144989701779	1.031635917392623	-1.910046553935707	0.6624570729569291	-0.06360839402827435	-1.655237722495345	-0.6770301388454882	0.9028308605112239	-1.2493809001869756	0.010037015963976454	-1.080556992966679	-0.6262799993262793	-0.465601781262719	0.7571455658578772	-1.1320644192835916	0.028722611001591004	0.18091852554431181	-0.09393992006184751	-0.9538575064860012	-0.5406554112657451	-1.0592684679049569	-1.6901057929485603	-0.3712471766006799	-0.6684389532502752	-0.9091018189875126	-0.7139809868970619	-0.1837355731426884	-0.7868635946571928	-1.8913931921217018	-0.023913869005512733	-0.008471389435912236	0.6518707344158159	-1.1698908171081381	-1.5018676882440736	1.0713948800915225	-0.7149270268811653	-0.3219452562943876	-1.391916548839877	-0.2677320475998209	-0.7602090593685874	-0.6180459175051246	-0.347596267047287	-0.40564648949062215	-1.1132884626683666	0.28390555292463315	0.0	-1.432128133704455	-1.0308717169317287	-1.7601520582198775	-2.2637076653480803
0.9321206054936333	0.2827346458846922	-1.8187652713363578	-0.178485004959217	0.4798623365114197	-1.6508172322031367	-1.2846578177505958	0.47875392313680415	-1.8025050812763863	-0.28472571434276117	-0.957681670547288	-1.5132090155833642	-1.1215463753399664	1.1410494238486963	-2.1132366829825755	-0.7834173891588841	-0.40419818545842007	-0.3869527876680075	-1.4661873171430821	-0.9161572750756896	-1.7968465783732	-1.594963789707197	-1.1983259078396857	-1.6131493984570056	-1.7485316187877908	-0.5489626661263306	-0.8641585777824458	-1.2134857625737974	-1.9611016367622327	-0.47000320588629285	-1.0621307183847823	0.24259579597930198	-1.9692057591939394	-1.6808645096861476	0.9974960030808971	-1.4441180586213063	-0.36781265291869825	-1.6855984491409621	-0.7814738969491554	-1.379977099592321	-1.1825431472279613	-1.4102283001707465	-0.8456026847245631	-1.6799593641476807	-0.08125501732363213	0.0	-1.8458988761501296	-1.5387748771154388	-2.0739128096110466	-2.756278016406164
0.7258928602542462	-0.2563224835083852	-1.319220732398897	-0.9014774093751877	0.8467513459117281	-1.1631649589338362	-1.4467651753730442	0.2149568848345068	-2.058435625200273	-0.2840923326333886	-0.7465943091385135	-1.9268086041424404	-1.398653446175527	0.7625894425724967	-2.2213037882325968	-1.4474147107338606	-0.9365357179146993	-0.5449521243405904	-1.4574840166116036	-1.0462151124073447	-1.9579585529056829	-1.134842435751519	-1.6951988244063059	-2.055156331032484	-2.141024349619393	-0.2866362777663811	-1.3040732602182206	-1.3939788012413017	-1.5179002113226387	-0.2647733147909835	-1.69945196547658	-0.09668434669271095	-2.005304403902005	-1.3452010540479336	0.9357459761376276	-1.5365507189276673	-0.3001367984632458	-1.4015661365417766	-0.7314879872046415	-1.524795902988944	-1.3023607513485294	-1.6988683607417598	-1.0219679035516218	-1.8292521113930391	-0.3288818404983417	0.0	-1.4916547245699847	-1.805218955795082	-1.7651891477283363	-2.43648760408673
0.6613878841915238	-0.39113694982513064	-0.578270867021704	-1.1184340430734567	0.9380971602729185	-0.418587426595546	-1.0930889026278405	0.2502961108559092	-1.8286078120125755	0.007023404618846447	-0.46135045378472656	-1.6866407630166063	-1.2062910423210247	-0.0823077801164636	-1.5137671750335684	-1.5947950351162483	-1.1548853007094664	-0.47547702654607044	-0.8944368504554545	-0.8243734777816546	-1.4550082519391419	-0.3732776235364838	-1.6458851765335982	-1.7327899502321042	-1.8637511178930812	0.012616996983638743	-1.242639114723902	-1.094382922620929	-0.5704205723957517	0.3051266320564164	-1.6397121527981666	-0.1832955083899819	-1.358873535562583	-0.5060038857500985	0.8952410897823162	-1.0881592625765677	-0.08905520955583544	-0.6344008078787473	-0.14280251355731274	-1.073578456781251	-0.820900227792306	-1.218244398605806	-0.765456105261905	-1.4737577244326803	-0.36263119178593917	0.0	-0.5680182287089262	-1.5128479621611421	-0.9184366701279583	-1.41587227586695
0.9808414799223805	-0.20434864287760884	0.17710178318521555	-0.7761399564641704	0.8159720495648027	0.23370820511021015	-0.40018133168465475	0.5306754686803065	-1.1537104132145999	0.35205410334941756	-0.1158468890332021	-0.9473481017976013	-0.7230467449688858	-0.8020368983024614	-0.4965366345768693	-1.1293346338608794	-0.9819873703838288	-0.25813385395349453	-0.04186918508766427	-0.3535532006491743	-0.5623003968462609	0.4838036206110833	-1.1073737823899124	-0.8094768081064209	-1.0453430991674535	0.289992723329959	-0.7628420040072713	-0.3553348729735042	0.6368810797915224	0.6937729724655172	-1.004529754987179	0.034092519048184916	-0.47603246244206193	0.578641504845534	0.8528307063857498	-0.4932207222030723	0.1378338080934739	0.298599557619752	0.5984359001035366	-0.25724656717028116	0.061237249946074435	-0.44620152998084844	-0.14439147847640707	-0.8076626906527457	-0.1788122718397618	0.0	0.4144124885699562	-0.6356271666821928	0.055848628588102446	-0.20177124269597066
1.6228311311725998	0.007179927517029574	0.750596961052845	-0.1747102886585731	0.627546377542885	0.5490597698610056	0.3028012211944311	0.8631265564896528	-0.2855593368449518	0.459885090204485	0.25712484287787857	-0.09602445362455504	-0.24837492624272653	-0.940377296393072	0.22827625775251273	-0.2709868856621855	-0.5664433491234208	-0.07059720413667407	0.6960866792480934	0.11043716885942015	0.2543628803613574	1.1579239180175698	-0.3625335203683185	0.19771160918187192	-0.09377272409355739	0.5020349235252505	-0.1982577308265296	0.5103885291875904	1.6925840155551939	0.4721928037563204	-0.21350143194344912	0.41153910160623547	0.13668695862336483	1.5262377895901007	0.7684181418083939	-0.17256321266649896	0.19757485896899774	1.0320320384259571	1.0073426465838977	0.4929403434277573	0.8974784182331433	-0.019210904125748617	0.5681641322935841	-0.17775105560037016	0.12485574907189048	0.0	0.9559172305100309	0.49900900684239513	0.6692562654112858	0.5910830679191865
2.244411088818897	-0.06745758722614097	1.0385221519086332	0.2459221504799862	0.49314552625199676	0.5266499985308195	0.7070808742003427	1.0501488802588619	0.4555354164085729	0.20015482195406922	0.5995462011868744	0.4654037538692791	-0.0009516325422061768	-0.4727744191835578	0.3420793580557097	0.574254199231722	-0.1745438636424592	-0.05541065638432489	0.9951621494783857	0.33513171614051657	0.6170721169639772	1.4316314862812254	0.23675945965428916	0.7216713373584199	0.5434248213747073	0.6252798501333202	0.12016745757153043	1.1109514318815046	2.1939174189231547	-0.3882280829817539	0.2892502154553434	0.6626337427309839	0.2273403333627504	2.0227246920938913	0.5865883137756034	-0.3214651405387705	0.02580053169658167	1.33380407861854	0.821517239018142	0.8078918596071026	1.254088205528877	-0.3256768714627965	1.0461206701499588	0.12690792730217818	0.4077955094545593	0.0	0.8657671506145089	1.3906679999509803	0.6593132981045106	0.6091423287798917
2.4356908597263587	-0.5415664235317749	1.055478354298222	0.2012000497253793	0.43361135935457584	0.370708636863418	0.6789069293582491	1.0028222776461224	0.8516392397134684	-0.2980741254001846	0.8460198014890763	0.5182227911816883	-0.0050692052470944085	0.22897974177481403	-0.03878321718021633	1.029888319105761	-0.012338129465354748	-0.21765157354730588	0.7567415199783059	0.2736310531320235	0.4416300581912389	1.2640507827410106	0.44362574053875464	0.49634477413343375	0.6285850216489411	0.6489177341249028	0.083461589303531	1.2205394854376699	1.9507494346246406	-1.5014079586631017	0.29228267771188304	0.5156385419277035	-0.0903966241222787	1.9665210017542738	0.24781154860105983	-0.8252872866531206	-0.231106543703327	1.1928364891881111	0.160668490197544	0.5824902130576246	0.9566374956601634	-1.2644159178879117	1.086182024965081	0.03199620412538146	0.5761621338897887	0.0	0.3456656954936324	1.6689332533499763	0.1455478977338196	-0.0259053679021238
1.9778154109077732	-1.239785750607735	0.9183453614606588	-0.26033324171116956	0.37098357915510227	0.3150571721858647	0.3098494367453786	0.7578792791752381	0.875228636435989	-0.7334907867028959	0.9506517433254046	0.10395801204194625	-0.1286964249414989	0.6986133530956128	-0.5171773322145071	0.9273200105502034	-0.10732010380358982	-0.4183788760739984	0.11389364775629085	0.08457611069799911	-0.05580395657314626	0.8039595460052762	0.22226026064576382	-0.27414413358340756	0.23593760657549498	0.5585188408147158	-0.15884558728799936	0.8994089664584253	1.1009085874086018	-2.3081088079194467	-0.09849305807971705	-0.11129785185266923	-0.4854964793748758	1.482156888652028	-0.26700644626404635	-1.3646886834026881	-0.3075172470504682	0.7813540074227197	-0.5743138372754139	-0.00015296820091561833	0.17879387557294457	-2.31280473243925	0.7045079861088279	-0.30745760793518107	0.637241172055673	0.0	-0.17983603122577266	1.3048222671821228	-0.465503292851296	-0.7994671703705445
0.9722882684240215	-1.785954214466437	0.7846958184278376	-0.8085808968427376	0.1862245689150102	0.44703497784090407	-0.16020275198315742	0.4055677721566212	0.6489313650585307	-0.8416961221638458	0.8979117195694577	-0.5356102620140495	-0.22251222710728905	0.692547753638538	-0.733053769112667	0.36357090459879476	-0.3284549601666134	-0.46542070859312573	-0.6730420321234202	-0.009545172014170083	-0.5368105947248146	0.2834367569543228	-0.2534359507690158	-1.0471461965257496	-0.34405282925890507	0.32581271837344844	-0.34719634434139524	0.40933874832037437	0.05331920955333929	-2.4013776563363636	-0.5774951562070129	-1.0287439256254356	-0.6829184642501341	0.8121691858063134	-0.8744202345799769	-1.616676109094204	-0.04439307938577773	0.33508654728015363	-0.9782016909325335	-0.6144715738194367	-0.6706756037153063	-2.850083416838768	0.1061603995452001	-0.6279421745752544	0.672162908544802	0.0	-0.3563245087115307	0.5853031969517524	-0.7583455909676605	-1.1331708793636945
-0.2326577795860466	-1.8209996191033628	0.7627128999186567	-1.065974263994921	-0.20615936987954459	0.6581734915372325	-0.4933962730472549	0.0046154112189804725	0.32624599360058876	-0.5772786724757585	0.6905238622197596	-1.0965575068206939	-0.2429568224926714	0.2949486297142899	-0.6036324606063251	-0.37064253179445944	-0.513447363045272	-0.24239011825504345	-1.346670696587063	0.08375871766840495	-0.7666034310661864	-0.1342402329153547	-0.6965864465840836	-1.29415879757007	-0.8139290317404422	-0.07559011151688734	-0.3153323897311855	0.0023921639819722367	-0.7251110341843968	-1.7355359486650765	-0.8581508211190239	-1.8530522020143416	-0.6489724813247093	0.17271650254506082	-1.3665484487254733	-1.4228931568592915	0.43006826201553555	0.029529411140744	-0.8959537209517823	-0.9953240181021578	-1.1859545930619364	-2.5264931987865924	-0.4413512758386297	-0.7253653784800651	0.7414764259887565	0.0	-0.11580894978493768	-0.11529253916993955	-0.5781165897833332	-0.7481948967505327
-1.2507914120491697	-1.2241944607751145	0.8414411334283664	-0.8583459381408864	-0.800250449604277	0.7485096685627145	-0.5819007219826356	-0.43790897751005886	-0.0065786813724752775	-0.14142975629566867	0.33520232083006585	-1.3473487708206622	-0.2675783835797558	-0.22345838742728133	-0.32685283024875844	-0.9394914681534762	-0.5913723650267738	0.20551509349946584	-1.7365380331505536	0.2371185556195567	-0.7309923496818481	-0.43852892972640406	-0.8509727029985507	-0.8424016986508986	-1.0406361087969704	-0.6240629452383469	-0.09500554804992963	-0.24581795438620632	-0.957901047436865	-0.6180668672890554	-0.8411183472523404	-2.2101420323784513	-0.5609166596328035	-0.33131153526754403	-1.4822069939276965	-0.8447193787258341	0.736807460727567	-0.08604645426634674	-0.48786345163756933	-1.065534853909623	-1.183187094713865	-1.4530338172249195	-0.7471688585402625	-0.5637468813971408	0.7969275119178875	0.0	0.31617212909129105	-0.582863886985157	-0.10978056300361252	0.1727099635910889
-1.851651256972265	-0.20666417083354244	0.8979553428092064	-0.31572328157626384	-1.4752606286395966	0.5967638078423237	-0.47838693054345327	-0.9098734031635923	-0.3373889802599109	0.16159892845376234	-0.1464778695583448	-1.2047293420983813	-0.4015817442637812	-0.6339372969194246	-0.17831770560012644	-1.1122679864150533	-0.6017486147284514	0.683569361315049	-1.7791198944754278	0.1972054915047908	-0.5793108079652493	-0.7228930045188233	-0.6177276305766355	0.023940931497264777	-1.0804085040161042	-1.200681449528778	0.1403058402427921	-0.4318504197937642	-0.6880881870856211	0.4749868730906107	-0.6342169495315426	-1.9492365332683013	-0.6092837900183171	-0.6933280312222841	-1.0596639515604251	-0.10456270102846536	0.5128696258222677	-0.07968943018724706	-0.08186874520662672	-0.9242049783104515	-0.777527500311782	-0.11060212232598628	-0.7702798495190303	-0.26763478018332865	0.6807427284343764	0.0	0.6052889270153199	-0.8429560890518166	0.2800476333030324	1.1251008227854158
-2.020738126292762	0.7831512170222041	0.7960377472641915	0.23311792413185742	-2.0165354610652595	0.2640595374536871	-0.32260816877223913	-1.324685904215195	-0.6569810100729392	0.13611397009693732	-0.6817712614392264	-0.7392013660484307	-0.658697529813312	-0.8678637411474676	-0.280082996842508	-0.8547111758653604	-0.6058251335836019	0.9535612477606682	-1.5011935065262456	-0.20160843029904887	-0.4593070485729167	-1.0455535600622332	-0.10673315332005691	0.770217800278535	-1.0640274694215448	-1.5868957446872995	0.22888591122181356	-0.6686243677846055	-0.205513414617269	1.133034260889414	-0.43544419325041206	-1.2345956547807324	-0.8090201284298313	-0.9324679397091743	-0.18029203726592344	0.5321103342660773	-0.2723621902974369	-0.07535033693163833	0.06366487599137712	-0.731508666766795	-0.28542212327510474	0.9456967984478377	-0.5996648408772768	-0.01885031259410965	0.23574898750986853	0.0	0.5430074179712897	-1.030156864230304	0.3203542212909669	1.6231859949140361
-1.8787781191530206	1.2955811594614626	0.517422557058558	0.48753329482414576	-2.187661333817845	-0.046189689235429994	-0.2271907300372783	-1.5229294623548926	-0.8904427293777067	-0.17343400522136515	-1.1227774659353598	-0.12744454569376124	-0.9152531503077619	-0.9563764938300551	-0.5206165586802497	-0.33225160790948044	-0.5824049068249701	0.8736146835811767	-0.9987978651821375	-0.8681475293857238	-0.3831666298456874	-1.3216281699722972	0.4177524314931796	0.981241575161842	-1.050046113126366	-1.5447453488597807	0.14363970112257338	-0.9257396623602223	0.1742793736723751	1.1740096232053097	-0.37696925966517675	-0.45335925507496405	-0.9775447358810049	-1.0365139977382583	0.8120975401854202	0.8706437842919428	-1.2056358719469087	-0.1774031772280277	-0.08379840064740711	-0.5858829006840162	-0.02120030864803834	1.394485319024078	-0.3737399678438012	0.06662766706756129	-0.5385445553544118	0.0	0.1709071898620295	-1.181207526970442	0.03356528392263961	1.507876485176465
-1.553317729784093	1.127274042238773	0.2203657700476338	0.36422900024195076	-1.8434887248885243	-0.1395876492149974	-0.2076835455353513	-1.3706067412709144	-0.9073509801085651	-0.5200931578550663	-1.2817314444133716	0.42325049614283106	-0.9761227339462412	-0.895210167358667	-0.6712847360235101	0.1715975748928594	-0.41624346091686104	0.4891289062198814	-0.4179540779206703	-1.4701968327041703	-0.22846885258474567	-1.3516785600896144	0.6794630589880244	0.6368627711733148	-0.9670826873554389	-0.9595796404254135	-0.004496273380957573	-1.0176116215843127	0.32181752588692886	0.6840634622570243	-0.43881576530996236	0.008500290419744969	-0.8941422206747583	-0.968655345151902	1.4649498519417796	0.8554716705846247	-1.6507277444259147	-0.41477933206153883	-0.35015897941495683	-0.4760349175270382	-0.11219749804485181	1.285900906547949	-0.20012072838301373	0.0035119680006765277	-1.4016196146751556	0.0	-0.2750031024892789	-1.1476434691833706	-0.2848012173802117	1.0185787311818582
-1.111247393405909	0.4378427108897088	0.1536994539451513	0.027379418715219875	-1.0393770365378674	0.0218341388491858	-0.20176345175489258	-0.8886578044530266	-0.6156394084419505	-0.6314218801386104	-1.032693278816045	0.7548899591279637	-0.7041884191575793	-0.5985042670210776	-0.5885423010768375	0.39006100880389183	-0.005518741188878351	0.016984080857046252	0.07864935752923242	-1.640558036318838	0.1341288696873694	-0.9827262921927912	0.5508282688082227	0.10222633650098528	-0.6874751554111224	0.03771498260248495	-0.06983716884097614	-0.7644554475372985	0.3457782542953777	-0.05044085377600094	-0.4797442102832445	-0.014177424346565874	-0.5037501276515699	-0.7232221679502301	1.4707769547433784	0.5773833791834078	-1.1819024899709585	-0.7249369104321066	-0.5105396313952619	-0.32373724272623106	-0.4376483861959803	0.9466750978395145	-0.12118295262807295	-0.08926428178424338	-1.9466483684907128	0.0	-0.5424459534191707	-0.7195080527801698	-0.2873880678867887	0.5920448324796823
-0.5885078605389678	-0.3371803275206435	0.46096874080346134	-0.24585795520543022	-0.0643507067453607	0.28681502488526056	-0.15089634572880276	-0.30167829781337835	-0.06465289956892997	-0.4006076738217184	-0.42228437381654127	0.8182758383772472	-0.11735480850396868	-0.005537700087075612	-0.33335099905751814	0.20691425926297316	0.5978179996777157	-0.2746937244631152	0.36745635670667753	-1.232985494723802	0.6955468453690674	-0.2790802603944759	0.1383060815266108	-0.15591597698027473	-0.16681459355610073	1.0695984088946893	0.011279934051900888	-0.19546284352106208	0.454629199370878	-0.6717986374115599	-0.34950178447974706	-0.38480668403197266	0.009362937976862265	-0.3702280187111378	0.8604137274521668	0.2228931734963338	0.07422115685004387	-0.9831373146155941	-0.45276881917089556	-0.06779431100324022	-0.7191283809123532	0.7362910505787772	-0.12906488896872542	-0.07977246373484821	-1.817636862188309	0.0	-0.5311084529414343	0.13576514572757636	0.1620915622789619	0.5398857707858066
-0.06035350581732014	-0.7337146313287859	1.0137068383223005	-0.2597519782264991	0.6576832941861055	0.42208623612098567	-0.06901654682432466	0.06203336430149297	0.536987479477054	0.040621707160208895	0.30169190394795653	0.686824864187486	0.6172779295906385	0.7603548057981406	-0.11669757600256604	-0.2732388769241076	1.1480135028597052	-0.22570324800250427	0.4215246309636935	-0.4421246885468043	1.2677741150031185	0.44911734839000217	-0.27083732543280026	0.07978507950940787	0.47015063509140065	1.6744087324007844	0.18342911719098715	0.3909371231886338	0.7431227156308781	-0.8939270051683638	0.0019212914697791614	-0.7683894362102294	0.34729961504552187	-0.03799651625913851	-0.003599957326653185	-0.015032718236131469	1.4598730652286773	-1.0660844487933874	-0.2317616561527682	0.2801051211705044	-0.7010727903476487	0.8192034056994854	-0.19895155147833832	0.08470425150137499	-0.9431309818040998	0.0	-0.34030894586508237	1.1310004452525153	0.872178553651707	0.8348464988576617
0.338560766802028	-0.5260694513600075	1.4239636544407561	-0.0188587531894778	0.7818585232900495	0.28278525980026953	-0.034738744149955786	-0.023266663020054142	0.9236691277091977	0.4161177530249472	0.7970580795680327	0.5119512300737946	1.2857047671192174	1.3571813280071838	-0.1227927819207597	-0.7619770068527344	1.3326149388738147	0.11292441654809626	0.32931898510042595	0.3060867639930841	1.5886705155856014	0.8164697024031701	-0.38318443516360934	0.6139889064881758	0.976771253549568	1.5657539077904499	0.3353533334453624	0.5947133040031389	1.0796972763755042	-0.6177882894117837	0.48988822815528166	-0.8470186228594057	0.32999906357511904	0.16205903878529507	-0.6444460004886012	-0.027622696931069477	2.195013254413017	-0.9213107237611723	0.0073951290075747024	0.6444966342701406	-0.3096376391044789	1.0908957285337058	-0.30543600480569877	0.34365060058168234	0.37268742861176957	0.0	-0.17798525108603772	1.7673076589786545	1.4377192629859377	1.1522179804581112
0.4836468620658215	0.14585878043025852	1.2732886812093884	0.3013637293650043	0.2633808940006535	-0.07619201120896327	-0.10823413972027304	-0.504621138029191	0.9359217717256528	0.5004446301156449	0.8273503772566843	0.43652270430398227	1.7500603778436918	1.3999997572283562	-0.3547329536181083	-0.9265256349695556	0.998329084666737	0.5004123308909583	0.24960081917629312	0.6232242508656648	1.4993878197490387	0.6324705542509707	-0.09327981754891947	0.983567347892549	1.141513417015235	0.8340879878408812	0.40219347983541587	0.21105656967145534	1.1946740752661438	0.0228961259652255	0.9504625218685107	-0.5068549439275472	0.049083732028365586	0.21109317513605771	-0.7614376438854848	0.1644052414209453	1.908371920521086	-0.6036661515454905	0.16079052768351376	0.9437008190583642	0.3055855787460412	1.2867786149678935	-0.4118023308799434	0.5667980833348807	1.5832185299428392	0.0	-0.20600988002612244	1.6512751443993328	1.5074636295018595	1.1286622334809744
0.3683094262376394	0.8703430120001089	0.42713900855766446	0.49853949040753526	-0.5621473550847866	-0.42804436977905086	-0.24158043510245217	-1.0408077788859702	0.6303417536911575	0.2809853644259117	0.4279113498957549	0.513035662511748	2.005391368638687	0.7455277430569685	-0.6224660786591159	-0.5680443148553859	0.3097681637866884	0.6499274647314035	0.32064368575553576	0.40150065985766586	1.0637431023135768	0.07434406683268069	0.4329159915203709	0.8086034316365093	0.9433997576692644	-0.05788101757997271	0.4189632947906418	-0.565223117870662	0.9090207167770417	0.7182137064371005	1.2411638760905488	0.11864119672389555	-0.1834173328230762	0.19508363933531947	-0.397310603959332	0.4409388187892367	0.9108687805328433	-0.250878225555911	0.24384861293886126	1.1460687253636084	0.8699076972449519	1.1865000780561339	-0.45281642701194313	0.6450163274785746	2.1937686795349283	0.0	-0.4291018838152725	0.7990525987477651	1.0214069813660867	0.6473688956187903
0.1495961666323955	1.2258807356227923	-0.7921903703021289	0.49346530150756646	-1.1261575364682588	-0.523588516371592	-0.26735294021111156	-1.1910130580393277	0.25244509867646325	-0.024076321768297205	-0.09077416939741027	0.6783211101953027	2.1357771882543637	-0.33889310794961536	-0.6770991896037707	0.25761500344709665	-0.2992826820911694	0.41412312098357446	0.5793571083075298	-0.13437121366739457	0.5391595826030408	-0.38724196121075277	0.8548625177425128	0.09617907251647122	0.588061584145299	-0.5188765717539484	0.48324370769863234	-1.2060996345114399	0.3219153933866863	1.1342676197927244	1.3187180713203437	0.7639339441495904	-0.06041571788719206	0.23734113764466194	0.131361606851867	0.6731397640221268	-0.005823289479112398	-0.004076042646331143	0.3613781368005574	1.2824871411678351	1.15847934781008	0.7739752474744773	-0.3419494912509665	0.5687994258427067	2.038632471325903	0.0	-0.693468926933001	-0.31319028353862566	0.2556873563200641	-0.05702184648002986
0.06889235688980738	1.0498309068306526	-1.7342750987501456	0.3820126839421787	-0.9485249693455513	-0.2610166171782301	0.003103231914837411	-0.6934419693548977	0.0838358019777933	-0.10658267555421246	-0.33158850353160557	0.8045076151300375	2.211079202594365	-1.2882438436078072	-0.38433664657370065	1.251042942181172	-0.38077731157540173	-0.10274183884565442	0.9439999788235273	-0.5942029876290031	0.21607736046498427	-0.2889912471002631	0.8847616638690463	-0.7267706103139873	0.38773183533178485	-0.18552125649535528	0.6616930538330537	-1.1764723492446194	-0.207886080628084	1.0943789286492884	1.2469551981583304	1.214233063816521	0.4888313747926223	0.3990530612590321	0.4855027311963231	0.8133542161108365	-0.12669748285350493	0.08112731658664006	0.6028837426474366	1.4094632737008648	1.1360140546851718	0.25201295830781395	-0.014971266882299874	0.44150093019102266	1.3617293871900986	0.0	-0.784325940334062	-1.0216091808888537	-0.3544046007966213	-0.549677452620269
0.28465095221452064	0.5402023370839469	-1.8084027817024837	0.35845122023021925	0.051985126676300696	0.23873099651886445	0.6270804690927535	0.3476809106101542	0.26485172012461394	0.2222592618137378	-0.08124442396467024	0.7938349493055288	2.2082328444594688	-1.591746389238543	0.191876784200515	2.0144384439817844	0.22538764628202496	-0.5854652927195815	1.2707251719033117	-0.6820571294497271	0.2368042534220064	0.4921896722624195	0.4969025461536816	-1.0845332478325	0.5592565091636544	0.8290651691916499	0.919917396247053	-0.3097903270837633	-0.30014618928294107	0.6842948824724866	1.1366179506628338	1.4265707291658403	1.2370227501353244	0.6246046055339693	0.549095963189871	0.9145903174927836	0.6603837967549036	0.07186015455907512	0.9511186462475614	1.5533014313209266	0.9702030621166257	-0.0907518497472301	0.5118582430051409	0.41440183770760375	0.6440512673966072	0.0	-0.553236109642318	-0.9002793138477148	-0.4924111417144132	-0.4967690463978375
0.7357332520213657	0.11820459887254242	-0.8878005428008586	0.5686563790723184	1.464468545855332	0.7016764114303453	1.4340038383696672	1.4966634685065634	0.7112475229866084	0.8897501598365518	0.5228255349650441	0.6507510445391033	2.0205586101836435	-1.1421628430761688	0.8470694656612935	2.2520795402681597	1.2535284347330464	-0.6891699460655759	1.441783995750313	-0.36523805278080246	0.5173620832181282	1.6131730692231279	-0.03143662165485249	-0.6441092660132421	1.0751103265490736	1.9681650423509411	1.134616590535222	1.0336863578669901	0.15227632096635213	0.20322100782331193	1.062079426723356	1.512470689884388	1.8146173318947245	0.7774554606950215	0.4864576024763789	1.0577190161421595	1.7535708513746704	0.11006161161960806	1.2754371105542062	1.6767260598650626	0.9075771424772495	-0.0686697693711469	1.1122593242285368	0.5808398772868116	0.28851529703407275	0.0	0.0005208493907236622	-0.045342947320303736	-0.15413014150876617	0.09470769555969667
1.1476221421399546	0.1345824985949786	0.5561448933933669	0.9957234850758555	2.594316548553354	0.8707095406996063	2.072144001281771	2.22741345383462	1.176318930194292	1.5807132842397957	1.0602728269544341	0.47804023954686126	1.5514357024058874	-0.317942037132963	1.3779817943752308	1.9114471076801327	2.1499346053595856	-0.2564405836692238	1.4232643957519617	0.15356840831694923	0.8205126428429491	2.4545191425434565	-0.2906196395418385	0.4444672437444339	1.669877927475275	2.5478755285879053	1.1800476123118	2.1553059767911176	0.8585479601452661	-0.02521679307895971	1.012141834520029	1.6091328942737866	1.9665014665329483	0.743872019084189	0.571381562939254	1.2406695818664233	2.239359966765193	0.3047365217842847	1.4130379144753864	1.6912475511027552	1.0913901969574957	0.28016792724294654	1.582522728587149	0.8968744086814275	0.3703116931688787	0.0	0.7319881216373078	0.9877918406193489	0.36671775317254474	0.8659293846801946
1.1968533560137486	0.6123226542383541	1.7121848068640078	1.4546096237084514	2.862760407430159	0.6672596995459881	2.19307376272069	2.2183338139141036	1.4090588003039155	1.9108474528063761	1.1032028254528157	0.39903976320757045	0.824075612737074	0.281068036294353	1.6966668798789357	1.186534913718114	2.4090482931015083	0.5662202583607225	1.2584701679407626	0.6180082395637203	0.9223165007979592	2.515782528245255	-0.015374861833252679	1.627509088880773	2.0013240276717803	2.1709312250850292	1.022078592717059	2.4432974709155015	1.2923926730692623	0.13303540319230053	0.9078064551863746	1.7453568945892906	1.7188787474466272	0.5283035073629824	0.923924883000603	1.328085323731863	1.5382581303528453	0.6390547818775678	1.2761773009402624	1.5076938278024672	1.444013746796354	0.7178889805485155	1.7319315031160938	1.185588860094048	0.6179476479827408	0.0	1.422659931170415	1.5559946850973976	0.6813683384175532	1.3324546933060397
0.7310165953373485	1.2045736199408625	1.9331837040007769	1.6987171119622313	2.150835335574597	0.24384167545761845	1.6682898262194352	1.5151855702935189	1.298390226379703	1.651840607407522	0.5185686376646094	0.4649590595733128	0.02309307320931895	0.2639667038772627	1.841502126761583	0.391415523495955	1.8886070049551924	1.3932433546235958	1.0157173615700157	0.9032655152288406	0.7548058331163804	1.7525882539545383	0.7215181102925833	2.294395910606841	1.8625370162717023	0.9766470225103582	0.7477405951012682	1.755520144431023	1.0505539707527631	0.5305525383284679	0.6751306381177319	1.8073059269082958	1.3377003999512396	0.2673399435380699	1.3658656110137903	1.1265572413818854	-0.16003247178017138	0.9658096408000917	0.909059019644036	1.094733728178934	1.699507268109383	0.958331975612499	1.4854090088956584	1.2334400536030927	0.6330044680683776	0.0	1.8777980177455735	1.3504423718999072	0.5554633599252188	1.1944963253063918
-0.10764879410132323	1.4103165531781046	1.1544876113764544	1.5701335947495272	0.865517670118893	-0.10359784339796749	0.6970155813200786	0.46963327384975384	0.9139275299668136	0.8734119565745972	-0.41641447611887783	0.6195075601800696	-0.5729589682174111	-0.269088895080023	1.898405459938577	-0.20899232389808764	0.8930074898218613	1.813724039432385	0.7424785211032758	1.066264094465774	0.43267546679486085	0.6204091485601887	1.5397273205729598	2.156519411653722	1.3090974679286127	-0.43743663741713296	0.5081349512476139	0.5043018694111644	0.15915743282696018	0.8419269974343034	0.32335626715425153	1.6304891838836384	1.1197841143758518	0.14748534606502534	1.5200814991030402	0.5523920899867643	-1.9854964619968627	1.1058426276747535	0.45941528106967944	0.5124375193161103	1.5746165857403815	0.847991836969739	0.9368609056213592	0.9270799565188794	0.19263433759434592	0.0	2.0024135390635474	0.577225089444063	0.0416251010818569	0.5247695126344899
-0.9468974489245287	0.9164816584695878	-0.06311853789977064	1.1003648102685457	-0.3165833874441796	-0.10941743794971298	-0.27622697661623025	-0.4872012467222406	0.43383415435860645	-0.08325787162095853	-1.1792304127423845	0.7490228414848195	-0.7360792484578925	-0.8058573723429503	1.9113927021833108	-0.5062452549301834	-0.029361818483512013	1.623968650999505	0.4641594795184528	1.2378724749635497	0.1581207616831525	-0.21337568417038538	1.9938816668608166	1.405716068628223	0.6225632093928737	-1.3759161876646866	0.417390826729083	-0.609920514636021	-0.9014283848853987	0.7989698420021369	-0.028999198458917953	1.1469969514343108	1.1806995229536157	0.28189313109641095	1.0929270303369771	-0.23247772886418425	-2.9461018524391367	0.9854196523546876	0.09082648200725497	-0.09752660127472627	0.9703877323091444	0.4605006377247177	0.3146729601516861	0.34572818301956254	-0.5774230295507827	0.0	1.8280037352369432	-0.21846320762075197	-0.5799733083193238	-0.28537342197438037
-1.4003496495957277	-0.15942231050110173	-0.9057520665945553	0.5010471374690096	-0.8599915687787063	0.30427909663337405	-0.7967507879450885	-1.0755588843092327	0.026807228982982448	-0.7867390886183087	-1.3448865197552675	0.7773775830603338	-0.4250820186148256	-0.8085980922659797	1.8552090121426676	-0.5422201696921344	-0.435143125393902	0.9336472399379461	0.21827568777260575	1.4599671619911763	0.07973050348611244	-0.29915115158181493	1.863818982763086	0.5556364132822141	0.13767797374947494	-1.4573765314362537	0.480603552174123	-1.0329203331220027	-1.4921978477620692	0.3918019353938258	-0.20781900733843844	0.47294092615345046	1.396298245642537	0.6307858017674463	0.13142468477922994	-0.845662769365389	-2.5689806927334713	0.7095528364477709	-0.10294123025614414	-0.5622400027420805	0.06784223574410482	0.04430476938107122	-0.12914355077886977	-0.2571983915713104	-1.2798689179212293	0.0	1.4851455160873333	-0.5443855492830597	-0.9966408089630721	-0.7779301372192178
-1.2928563450408745	-1.2980072718805582	-0.8469582049022438	0.05029681038483548	-0.667872596410248	0.9748573215318418	-0.6503396038798949	-1.2586106849514682	-0.22674986854304002	-0.9474020781704056	-0.8723987156329607	0.7260991670259623	0.17081824009089247	-0.12368869444110005	1.6783409233537043	-0.4207155089098937	-0.2473958146591155	0.08151278375121208	0.076338787779988	1.6092111238095619	0.20254091161850543	0.3117164469290515	1.289215059181472	0.08647602130859303	0.04444134844855257	-0.8156446302983537	0.5987937383525714	-0.6711075545539726	-1.2408482023384189	-0.11530200283246216	-0.09325595555710212	-0.13725311665786702	1.5277109882760502	1.01862339392113	-0.9472823101589889	-0.8967551773012791	-1.1824607045584798	0.5047458235426011	-0.13145012491494426	-0.7478920840018608	-0.7557563559442273	-0.1430458668693647	-0.24794275951317027	-0.5849908511014007	-1.5178609077147796	0.0	1.1356075395874057	-0.28408512156614	-1.0542364810431284	-0.7089291443762209
-0.7486401078456113	-1.8761420575747723	0.010069876102172871	-0.06052884372924755	-0.08217679821266097	1.5766394831083113	0.02080132206188035	-1.165610168615244	-0.33510508976414466	-0.5685324868391312	-0.13241726496666795	0.6854062442624206	0.7122913824787828	0.8896471827726643	1.362855999642754	-0.21916587299526757	0.23543921769697904	-0.5785064417025596	0.11288444270109095	1.4748185693593499	0.39946228596750505	1.1163065832947583	0.6526441877796312	0.13951176063448945	0.28538492351457356	0.028143698373385092	0.6409069011936607	0.10620217225909594	-0.3044799070700597	-0.37433846966804896	0.28022757802948534	-0.44583283750860386	1.4161380919573578	1.2332855784156702	-1.596851754970471	-0.2670470677590399	0.34329920831328065	0.5574170958854018	-0.08062416633584817	-0.6207739927701421	-1.1460758691438568	-0.00769794049519253	-0.07547327866721337	-0.47020532817465005	-1.1708629138250122	0.0	0.8911287451765658	0.2683964329409416	-0.8219787616296818	-0.18070628540824235
-0.0925096622277902	-1.5521564190424333	1.0185221856366837	0.165182520202544	0.39070067355530685	1.7825931976702458	0.8040199194860658	-0.9388404680040643	-0.3438044748704603	0.06673819280984739	0.3483776531354438	0.714858460276879	0.873697012682287	1.6068222763204583	0.9409584170685239	0.03294550101020658	0.569233938974031	-0.8766644499942187	0.331321952475432	0.9311918000871799	0.5007014935467806	1.4993716226622513	0.2952013678653162	0.46030896300634033	0.602748913450614	0.5216488324163804	0.5268199589124243	0.7490765913586184	0.7178241001357126	-0.2168708666950889	0.7042811212784316	-0.39012430440566975	1.087128354896439	1.1391821176212005	-1.4964853756937972	0.742005313926369	1.1951022909497593	0.8579452988863905	-0.05472781633813027	-0.2712157383984141	-0.9883629793723111	0.3126266443529798	0.19644880390434552	0.015408258720143717	-0.48203008481121906	0.0	0.7541742030161186	0.6602556752777783	-0.5059453344311623	0.44421156499284725
0.358287091213565	-0.4908618581812981	1.4350663181721623	0.525010384670376	0.42333068567808546	1.4234325750294516	1.2476322097126507	-0.6351837507837715	-0.2911017290684278	0.5609044359655397	0.25064776567650365	0.7560009979506415	0.5034448710503308	1.5778586429060941	0.45760729122770855	0.3080750453283773	0.46064316923571125	-0.8842275529611516	0.6076386533930438	0.06813574797814631	0.3922811117444636	1.1261601880090477	0.27123966772471003	0.609822961816124	0.6969805653118674	0.4202146107519876	0.2640049926094308	0.8818274484987284	1.1693494815207026	0.20541487856373908	0.8863947355823164	-0.13154527461108717	0.6878643699938277	0.7343682372281558	-0.7718629329850035	1.5275451186779692	1.1236169429065466	1.1696221026154001	-0.1257268654619658	0.11482295728471116	-0.47910819036053115	0.5318315898446175	0.3261539869845423	0.5863160044132549	0.10187924445421784	0.0	0.6131924009813122	0.6117516664878233	-0.2899066219222582	0.7750672032223603
0.46768478280324366	0.7207344942054447	0.9144878026421909	0.7197797073367246	0.044021207765315734	0.5656015059084852	1.0976453769602756	-0.24761805186450275	-0.2060545545841891	0.6224758678432126	-0.31967221362730164	0.6398916867543832	-0.30232742438334825	0.8370261878846376	-0.07490968616279069	0.526788045703934	-0.07025907021033995	-0.8039917531000689	0.7174188616698074	-0.8284802755302985	0.06397579000131554	0.12884234677898876	0.32201664659910695	0.28171884753340304	0.39691542241554273	-0.10930912946715517	-0.07914699639667662	0.4943384330374944	0.7579659081203516	0.515713213783095	0.6104081175895333	0.04378864745692614	0.32398690951710524	0.12799514709452944	0.0782687598206373	1.5313016172390777	0.5142632373224542	1.1622388301492819	-0.3105227193426213	0.3306050888808151	-0.00234865237500708	0.3994802264296013	0.1561792620981256	0.896015976152502	0.224817409790307	0.0	0.3044585347049125	0.18271374614931055	-0.2208269458837058	0.6158520470488316
0.31380665782688094	1.4175909025589188	-0.2835214608404196	0.5103139638208568	-0.45226360854304876	-0.5233852793667381	0.40718099585917505	0.19794027582193263	-0.13445641303489092	0.21636492615562702	-0.910279857616267	0.2032072090517265	-1.2474123776854564	-0.13765211909233777	-0.6745481912474834	0.5623106798850012	-0.750491277735846	-0.7881648592064803	0.45649697878406287	-1.4391499229064193	-0.4060954153351626	-1.0181436169320788	0.08881047656944967	-0.4940298240699034	-0.25378752632086105	-0.6638854621906153	-0.4321337250929382	-0.12762382911983677	-0.2673126069498124	0.38331931437361033	-0.1226329781855301	-0.09048009377179317	-0.05300424916351616	-0.5298234855298086	0.5055047930352047	0.6027079426054447	0.008635948620973343	0.6332582757166075	-0.5730339594991415	0.24077184032941426	0.11105879656166814	-0.13032146996492266	-0.30067759387863763	0.7296750825067418	-0.15296710571065616	0.0	-0.28259260251171103	-0.32689946150132543	-0.2101835392072126	0.048911240359296455
0.08284008425124682	1.244065590856488	-1.4983718345781212	-0.1510209675998372	-0.7616428246958575	-1.4965955895128724	-0.5267996142808014	0.5783923918654211	-0.14744621180845952	-0.4357664700150657	-1.0404402647935536	-0.56259802224922	-1.9755936531606288	-0.7720443426138964	-1.3303327389082242	0.317085206997825	-1.2656365157247969	-0.823431501008785	-0.2116880366589286	-1.6013408412989418	-0.8999063402630274	-1.821838703169697	-0.5904925430619063	-1.386020021735153	-1.0309704655865708	-0.9102509923518457	-0.7627845807805673	-0.6422660309530488	-1.2960337918612683	-0.22316515392693925	-1.0635186612410015	-0.553516071719305	-0.6000323992984212	-1.1102568362899512	0.2653845133651376	-0.8670522416468059	-0.012285996418764237	-0.3308350096697211	-0.8386342816956306	-0.15200609193442435	-0.21504157623870784	-0.8536146833691501	-0.8688460168226574	0.12250669346869243	-0.7474526510722359	0.0	-1.1117641929236446	-0.635583990939377	-0.1323347290044698	-0.6487597171235581
-0.07990572911921828	0.3435584813558342	-2.117996644361198	-1.08160483860276	-0.7902218769608115	-2.0727435009724537	-1.3402287444439833	0.7170832401308014	-0.3050816154726432	-0.996252546082786	-0.5335419987451856	-1.4438264645861385	-2.230352763375392	-0.7860343866587434	-1.93932476952396	-0.1832317302121081	-1.4570957854250843	-0.7653500705962285	-1.0869200586994965	-1.3927644941626138	-1.3020384950538677	-2.0589233812936074	-1.5213472632835887	-1.9885356404991363	-1.6515004180860426	-0.7972569918711914	-1.0703876135839907	-0.8707167119681111	-1.757948882763792	-0.9891249484454775	-1.8252766840814918	-1.14351815267588	-1.4069840981530437	-1.526350815962949	-0.43857012921649036	-2.1489562274593994	0.30914123617953787	-1.3696616983332293	-1.0148349038441633	-0.7020071839834585	-0.7689897173419656	-1.4262675633304798	-1.3036393467606924	-0.6648901440199484	-1.1559027818190388	0.0	-1.9785072544718538	-0.6824783430019383	0.06474010274982041	-1.1800254874602267
-0.1503943677947261	-0.7580344649705687	-1.951669246895511	-1.9448145221679354	-0.6778075841043565	-2.1379367623794283	-1.7781412845648057	0.5117254365466155	-0.5958462778861179	-1.2044391232331646	0.3656713198020867	-2.0866659858063983	-1.9577990564132488	-0.3447785417512058	-2.310977457718557	-0.7596387292821675	-1.37460677426784	-0.48696060303902405	-1.8076570746519298	-1.052730510539725	-1.5206529994013818	-1.8441243797173716	-2.2521614232520335	-2.0717062073906107	-1.907993086547984	-0.5377884395403507	-1.3449140073338683	-0.8522510050492262	-1.4691642755968903	-1.4556667198896431	-2.0811946171791624	-1.5637465896521974	-2.33820714771616	-1.721180125086817	-1.1116350933079606	-2.602494348769751	0.4781348533815842	-2.041995410844557	-1.0203483533565398	-1.1849824668557847	-1.2020007302942721	-1.5623538268682713	-1.4172651909886844	-1.294787991727241	-1.1246012903203402	0.0	-2.5869725856417656	-0.6235839529365409	0.31895751842114645	-1.3767325715852627
-0.19396208347378652	-1.485268556992121	-1.2833914561132187	-2.4059760092125324	-0.6336587096986179	-1.765601790094603	-1.7785221298422005	0.04158057364914671	-0.9075392226814848	-1.0088269440104976	1.16261591321025	-2.192503818168127	-1.3103801038782563	0.11824866817253149	-2.262452542489699	-1.1551464986668412	-1.1767021568200164	-0.018237058914090422	-2.0424759236843073	-0.8059164384045446	-1.4983640351348206	-1.4684428560582792	-2.3688038812333914	-1.690176823861319	-1.7493105287927444	-0.40125715877371254	-1.5344162760825082	-0.7356164377051333	-0.7001405773356053	-1.3305951623076833	-1.738541935553642	-1.602717814160344	-3.038892839875394	-1.6586221594375532	-1.308027262489452	-2.053382807564355	0.09475995877881138	-2.0773146199719914	-0.8213252494365975	-1.4032296515933096	-1.2561561648948778	-1.199159920572552	-1.1691479272566352	-1.5311808451720967	-0.6960488395507665	0.0	-2.6943039302943603	-0.6495952270711802	0.5054821843268804	-1.2464278724482174
-0.2688156214136905	-1.5422483072404307	-0.6068533333558491	-2.2913109418306767	-0.7362604893240771	-1.1579826463608673	-1.4443160809586308	-0.4460014949198281	-1.0707209798197979	-0.5685319317811277	1.4435200399253734	-1.7032094093162131	-0.5597388389490507	0.24885551254465058	-1.74989705845615	-1.1788776920401192	-0.9831197183290518	0.43943426268487634	-1.6832640630828577	-0.7195765535933585	-1.2289702125352238	-1.158651084618842	-1.7774366882612527	-1.1011935173207599	-1.2794381514525115	-0.4914563400422831	-1.555714219368001	-0.6259073906181825	0.05286700213534726	-0.687985137700997	-0.9851362929161024	-1.2522098096067718	-3.132029117073664	-1.3400731926422924	-0.9168892370694587	-0.8783894311359006	-0.7839164208069684	-1.5251529745463401	-0.4600350206061009	-1.2779950756515432	-0.9170013725946129	-0.5286520103949927	-0.6763106258839674	-1.3443757040836346	-0.14755194547665818	0.0	-2.243906846455001	-0.7947083378514664	0.5318559493059827	-0.9177864887167897
-0.3561793399529175	-1.0375667469721512	-0.2650494764594734	-1.669452435407187	-0.8650472463244984	-0.5467525401550862	-0.9515163679990895	-0.6789563207510875	-0.9600756139252425	-0.13623973644926948	1.131884602788649	-0.8500288136567229	0.03154885657657905	0.019201001966312616	-0.9369566922549898	-0.8250128670216625	-0.8011830483593576	0.6420124322548756	-0.9143747181014263	-0.6922141845047275	-0.7767430906815506	-0.9436782361265944	-0.7765476425734951	-0.5767119149795025	-0.6917051928644753	-0.679481383540051	-1.3474189082577008	-0.5166215145211401	0.40964890193016446	0.08474779178137767	-0.18042596231409774	-0.6945426305450769	-2.478610741744858	-0.8346252359162587	-0.20627889834741128	0.2519598154169021	-1.6508790999937693	-0.7095634024704259	-0.05295832391904481	-0.8808750737655743	-0.39716430994069496	0.11990105860086014	-0.14531365772212887	-0.8908510453366595	0.21736271211290079	0.0	-1.4075487699329732	-0.9015389759133118	0.40210138146549507	-0.5447243859296436
[truncated: 72 more columns]
