# Supplementary material for: Diagnosis of autism spectrum disorder based on functional brain networks and machine learning
Source: Sci Rep. 2023 May 18;13:8072. doi: 10.1038/s41598-023-34650-6 (PMC10195805; doi:10.1038/s41598-023-34650-6)
Supplement: Supplementary file 1 — Supplementary Information. [file 41598_2023_34650_MOESM1_ESM.zip › matrices-bold-time-series/ASD/ASD18.csv]

0.2698363889875787	0.318239096580238	0.33736215584397217	-0.7291673444979099	-0.4724021176032151	0.3365394440187431	-0.22307641880070303	-0.4669716105277845	-0.13380908823354426	1.1753404207531892	0.5272186883184006	0.6877170227776753	-0.11900681439572873	0.0	0.06899372939915757	-0.7022836952428252	-0.33191095118187075	0.0	-0.006166865288445555	-0.14022278624866025	0.499035266756947	-0.7771262817785999	0.10142606649088136	0.06596707706881304	0.0009774481366186729	-0.2542776821239203	0.07097485171395507	-0.4515227146079664	-0.07295431420696338	0.2859466413248952	0.4030082943443497	0.019883357023350874	-0.39569294385556875	0.19968723556882984	-0.2087465400354067	-0.1715808952152103	-0.6727813773170863	0.31614383393887113	-0.4546134933205657	-0.062057300658366406	-0.6913462956843439	0.1779497693853467	-0.7888424696667797	-0.25939174271086235	-0.0693389830844978	0.0	-0.18609542822165487	-0.1447455405428541	-0.6151868099359629	-0.6946841134580731
0.5827007310980173	0.26068893791983727	0.31622407659352436	-1.1825123963094166	-0.40963885175615117	-0.03283640927125372	-0.34241425484124	-0.24227274248547856	-0.3181616039312852	1.0410523660958801	0.6222905064681095	0.48537627982460535	-0.37570541965344256	0.0	-0.18896107400606765	-0.6370984720535726	-0.6130771149945529	0.0	0.058644544577237584	-0.5457447147464303	0.4503836625924281	-0.9151773080885013	-0.3280570550506043	-0.11469614115224223	-0.22867340196565375	-0.4278737912397064	-0.17955360597528647	-0.27581239085294423	0.13129675101356844	0.03652772158928635	0.09915520878630014	-0.06471281711382418	-0.5911507331462778	-0.06152000745684062	-0.33633856433994014	-0.3086150349050314	-0.5089727864580965	0.1572081656060481	-0.5161921049638954	-0.0157847193596131	-0.6807330323576123	0.21506523118203127	-0.8965671765255397	-0.500224707941353	-0.1246961306654368	0.0	-0.36243456203735186	-0.21301933647105398	-0.714647437095174	-0.898896285780474
0.5760523028824918	0.09512600182783552	0.10485811177662294	-1.1895632868024668	-0.16959464495851684	-0.5928154959256788	-0.3396598048227259	0.0903924963117672	-0.7224266968009323	0.5163004852911677	0.23407081615834163	0.022153156195475667	-0.713072368984386	0.0	-0.5094629930969582	-0.4268713063749635	-0.7782824961205653	0.0	0.06792093147756176	-0.9385833051679153	0.2663026480168078	-0.6795121733282723	-0.8004297981764548	-0.3932164418688111	-0.46656898731294044	-0.5813275390050725	-0.5405588415819914	0.0401842936209204	0.316105762156821	-0.34540460250484606	-0.4498635852522406	-0.24568102266637315	-0.7063574479042193	-0.31321459743212227	-0.4226155030605074	-0.49635495363703824	-0.1981928777686104	-0.275613403494818	-0.45063670788009746	-0.03712419859912599	-0.6273830355094451	0.2528231708088432	-0.7592074335688846	-0.8061237753865701	-0.23832561320566847	0.0	-0.6696020451460305	-0.43348866324334506	-0.6006131489050834	-0.8210971526911134
0.23051463215483944	-0.05426156163623084	-0.20248407637337001	-0.6469956499885531	0.1867673435490922	-1.044816752237915	-0.1895401845322803	0.40153668812239984	-1.1541759953795092	-0.07578984934011755	-0.4732722951745361	-0.5066439299359976	-0.949859383901019	0.0	-0.6984251499809916	-0.15508620346675378	-0.6563334752614695	0.0	0.028473842362257504	-1.0634450897434573	0.043527179916271565	-0.15126924571593842	-1.0570158363955537	-0.5701940033048246	-0.5983705667161097	-0.5908638248641646	-0.7706547891807948	0.37507619445809615	0.38962750375725186	-0.6734646449088171	-0.9367482740583765	-0.3926287557697787	-0.6356216422752997	-0.3932960720827476	-0.3788467645421259	-0.5989450746773319	0.1689459426103162	-0.7868664823663012	-0.2548586214236371	-0.06885776653062266	-0.5160883823461976	0.2925471183430078	-0.401834101006822	-1.0109318496099673	-0.27205465283184654	0.0	-0.9792369519514685	-0.7013668912169579	-0.2350388298015108	-0.4044540372877227
-0.2709151037596209	-0.07705735948388197	-0.41696864285216045	0.28203649760844246	0.5557110729395024	-1.1071345554465055	0.06550318987266397	0.592712384924165	-1.2915547255530484	-0.3847248278596125	-1.0494427049768549	-0.8794215367097244	-0.916416232765593	0.0	-0.6026395325857299	0.12615339129984068	-0.16551666918340607	0.0	0.0030693107749296174	-0.7258144366967499	-0.12009551493081719	0.4230369929315449	-0.945315803824446	-0.4299956323023769	-0.5455415440524223	-0.35317146811840444	-0.6317427871639868	0.6048645973986544	0.3465239790082153	-0.785139391128914	-0.9962440525333084	-0.3508133626122609	-0.34645301911356274	-0.2283986479669574	-0.14300451005085021	-0.4531940780562413	0.559655311176674	-1.0795939700132486	0.06108746368091996	0.007960399079966464	-0.260574867506182	0.3349794275977128	0.10454953654018945	-0.8954112640903459	-0.1196787011401296	0.0	-1.079362682055627	-0.7939449509956128	0.3761621123002979	0.293965834460703
-0.6514390988863532	0.024655438040448403	-0.35516619114451536	1.2661340432877217	0.8432911306523515	-0.6882315289982308	0.3540482897487982	0.6623803773212753	-0.8741018098356064	-0.28343785499318164	-1.0353460676707773	-0.9709072688587356	-0.5684573924138285	0.0	-0.18438394123048132	0.4297061236828209	0.6355684869558564	0.0	0.08205334066275267	0.07607862557928224	-0.18045025823229277	0.7913143166085392	-0.5188885973163032	0.1292517588269988	-0.3010547248971756	0.14286893114567945	-0.051365650416433206	0.678890458331728	0.2881970382597647	-0.6211845974442991	-0.4370296765123984	-0.01760206558557936	0.10610500007155874	0.12796128829775838	0.29474555524147544	0.024769867201175258	1.0195479635526326	-0.9335253263346032	0.4899576756377644	0.29573372747185706	0.23450614415370408	0.3973999180436364	0.6907002596816044	-0.3071075565186863	0.18898496652783028	0.0	-0.7878243146947315	-0.5087823323192177	1.1712622812083835	1.1353802396954595
-0.6971474692390686	0.11800668784553527	0.050174497948112254	1.9872404068374105	1.0048588917903747	0.052585871335907246	0.6252923696321111	0.7120388271249064	0.10563355894041394	0.035157165154984814	-0.2824282243908955	-0.8042434044094612	-0.026722409498215707	0.0	0.47475365631757743	0.8019536619284879	1.562143689117833	0.0	0.3304169111442218	1.104754825714832	-0.15351530425577717	0.8570910529438767	0.000692040892055848	1.0155362454406622	0.07269277796464983	0.785760596691799	0.8027927715145349	0.652711220090332	0.3671948885878868	-0.23921353268290863	0.6014190280709373	0.6036425786984312	0.6206194453290691	0.5334660261268751	0.8775191970520108	0.760910821475142	1.604389124033866	-0.35168448376600037	1.01854978933244	0.7986636409332598	0.969606556209381	0.5193265879933864	1.3043764068150103	0.7228336860152272	0.48207091105529004	0.0	-0.07247553112672186	0.17983410637109395	2.0161152454647233	1.9549440504862408
-0.35994827023860676	0.02933569216664239	0.7003899155045433	2.28761312329633	1.0508754453879185	0.7989700889097067	0.8727812893138756	0.8820109471659464	1.3472032431542316	0.19028770133186856	0.9168007892108875	-0.5024443856726091	0.4935438601998912	0.0	1.229332569919028	1.2547741852618763	2.3745235123430617	0.0	0.7424577706623283	1.9697694099483876	-0.07415118635580585	0.7307821127145364	0.37625479322077815	1.9672410626543473	0.47986694867170676	1.379826098623912	1.597844225410545	0.6538258260563834	0.6864603368421768	0.2372724394041683	1.6839596220936148	1.3974811370417828	1.1130279942284007	0.8425696652903215	1.4829039421892467	1.535826176137737	2.2740170760411003	0.42970856026563276	1.5991302396356482	1.3976033567185393	1.7888172589597389	0.7430406804709118	1.8886743308250387	1.9468256071055745	0.5536158572264079	0.0	0.9038291855990113	1.0642999055829352	2.7094996839520205	2.606281930813042
0.24599528958874087	-0.3149726114186347	1.3770513574677974	2.2028517763832145	1.0223605981238981	1.2650680231838733	1.1184828002338858	1.2503030087095637	2.3793228644899274	-0.1146829386473655	1.9933912323062857	-0.1813873737143148	0.8206401620074002	0.0	1.9360754455620086	1.7203062509941818	2.870497264809503	0.0	1.2324843967714052	2.315765661503452	0.05321222428740847	0.6384035155635176	0.5147700340334053	2.6736720288667883	0.8385187554104763	1.7379069181394398	2.0218956615672337	0.7981620239009307	1.2174495314857976	0.6937477171850617	2.3061980675152776	2.1780036582049283	1.5541964555653853	0.9841605162505432	1.9484858184427045	2.093777324667155	2.8405449221068966	1.0835128020152842	2.1288362553807665	1.903879707358248	2.425434632407023	1.0766375265564647	2.3554267561854623	2.9895054076633767	0.3119725170365819	0.0	1.8516496803437053	1.8029870676136697	3.036159517352735	2.9806197752409727
0.9280671989283065	-0.8027780446634365	1.8555892104612999	1.8871371746032608	0.9574581675586846	1.3546704432274677	1.3742639139100847	1.7554291336351135	2.8134581907626934	-0.8700633108887934	2.4563871798620487	0.13234069492531692	0.9359557427960744	0.0	2.4865607454558925	2.0698316771882395	2.9554904553079258	0.0	1.667000090151216	2.0107519876154565	0.26539274875464036	0.7558440389435213	0.5203004389660387	2.9236887757797434	1.1118853103404331	1.7764622063351043	1.9637233056430887	1.1078200491301156	1.7917986557406669	1.0739082185093387	2.1830815353016586	2.7560405984833887	1.9543262694907768	0.986554657794425	2.1252929276446344	2.2840888571824767	3.0324711977207577	1.3946301349995585	2.465189314046674	2.158305434480789	2.6420893231963936	1.4656153757591586	2.5918011221887873	3.5188562617078567	-0.14134108066373208	0.0	2.4995120997040754	2.1194380902681336	2.8610845769157276	3.0118147430666418
1.5059890711359054	-1.1802690444935087	2.013265117303761	1.5029866815968975	0.8712411770887284	1.1914942272389264	1.6127541357246509	2.1962175013909375	2.5531322387571445	-1.742650586235407	2.1904229471284724	0.4958379586402821	0.9737107398941259	0.0	2.8008506752331046	2.1856207201014954	2.6619595867452825	0.0	1.918008766476389	1.220846437439876	0.5971950957175345	1.086181018150177	0.6022245621799516	2.696645642191716	1.3074287178301964	1.5547900828913643	1.567135746506084	1.4820300979580758	2.175143514709333	1.3774436629281173	1.4197658115683813	3.00132254415959	2.31007802494855	0.941634063856172	1.9448293229080476	2.1410026913979716	2.6515105914651915	1.38516280011545	2.480811055042374	2.1085733451250945	2.375561342991533	1.7976911080268376	2.50868047748886	3.4028847128856703	-0.565112350809899	0.0	2.7234256496252955	1.9668695740933277	2.216733980963247	2.686328799660818
1.8525041542032286	-1.207150149773595	1.864998465007404	1.1509996526101578	0.7565666859756862	1.0082936160183749	1.768935019346568	2.3197003382425803	1.8233910191485305	-2.2749804295819143	1.488698290571342	0.9614164636392823	1.1063254786096572	0.0	2.8124634815737095	2.030524693272824	2.116000620778638	0.0	1.9068156013976134	0.3195424833141018	1.014888212974537	1.4613149804443228	0.9051698249984518	2.1463744287792914	1.4474245364067206	1.2315261403758868	1.1230493278072726	1.7416099345525264	2.180431148450825	1.6175085185951819	0.45154177114770805	2.8752442677519645	2.5606807590894376	0.9359483842775735	1.4657383563416493	1.844396386999737	1.7213665690230524	1.2734444739956305	2.128245299406799	1.814094102352587	1.7809852121438867	1.9439334238592638	2.099157571714149	2.758682201377787	-0.7299337245101191	0.0	2.57877628878264	1.541203350311156	1.319507893272431	2.061299450034678
1.8843358645592605	-0.8177685086562775	1.5139615415958705	0.8645771340585126	0.5977649035285666	0.975423614415692	1.768588634393253	1.954982659770314	1.006570961357287	-2.163900690526115	0.8074488984715104	1.476063645704863	1.395876027444865	0.0	2.4779229247098824	1.6608878240057903	1.4730708254473608	0.0	1.619124922536779	-0.31947429559453605	1.383171306572866	1.6570764314742248	1.3834530712292938	1.495397938202744	1.5322038295262295	0.9627021053386348	0.8716510345149658	1.722049998842068	1.755802834500551	1.7744447040821347	-0.21548481481929005	2.4256349846236804	2.5934971140616025	0.9906258932827359	0.8642726881713932	1.5849634436343827	0.5182687096742701	1.2938739486832314	1.4721734898712966	1.3810235978117662	1.1350017867119606	1.8138623054414393	1.4593304683221318	1.8670362619767054	-0.5602276281225012	0.0	2.219746246884036	1.132025936460027	0.48386717909752935	1.2708460972054765
1.54905985116358	-0.17172541272770375	1.06435632213391	0.6393967577811392	0.3835164018453287	1.0845314051908195	1.5612867550737946	1.1185441697250842	0.4024247904719205	-1.433144048666143	0.4322820917303599	1.854603956171336	1.7219768855741768	0.0	1.8127240482326115	1.1739952557534876	0.8554236457446619	0.0	1.0947614725180215	-0.5221594196927208	1.5056584265871253	1.5328040722463754	1.810487857910682	0.9092386251032009	1.5217117951460633	0.8039330146325926	0.8476176167131204	1.36051159393085	1.0016248917502268	1.7817057885988326	-0.30269786780051405	1.752053126482454	2.3018272437771543	1.0408267000036326	0.3590148800526606	1.4267541991943447	-0.554740543631067	1.5042359170571278	0.6639680563885043	0.8813242147993439	0.6587264465523704	1.3929473089077657	0.7471781516098008	1.0107452979870502	-0.16633157619776848	0.0	1.7707099738840746	0.9187320255938971	-0.032629139551548	0.4952145551084293
0.8475199982487619	0.4455327865708363	0.5659780458199685	0.45267710034839903	0.11207719214558981	1.159989658933694	1.1375414064783962	0.02681888458339368	0.07711233740155954	-0.3960225455524307	0.30623967828292953	1.8631636809316228	1.845697884486177	0.0	0.9198879837850233	0.6347755239422658	0.31842294082473765	0.0	0.4102623232677925	-0.3859011571265721	1.2283620488319553	1.0986204348633244	1.9172659793663014	0.4263149012606697	1.3500381871209646	0.67894646542619	0.8705061808587486	0.7265640420336944	0.11614982792658704	1.5567201797025723	0.08990436059566326	0.961594931940138	1.6571185539012991	0.9619265108531504	0.10271300736466403	1.2654233389799514	-1.1813570449248059	1.719558600372674	-0.12875768113872926	0.3190675741902306	0.3836003496019356	0.7447593808785651	0.10155450133623271	0.3399250642214645	0.2513916930141916	0.0	1.2467245875141475	0.859666394359868	-0.16646083589840144	-0.11005299074790104
-0.1178079914664877	0.8020973591891415	0.027759736873003937	0.2578274392883157	-0.2079205883508918	0.9831169133619421	0.527324473615142	-0.9977825065264555	-0.10677468115833662	0.5489542055926317	0.13866222538983158	1.36923603849386	1.5715255893394213	0.0	-0.02797454181295956	0.0435531133117572	-0.14425196469268292	0.0	-0.33151196818820033	-0.18413072875203026	0.5460681241209822	0.47705641887083416	1.564383772896633	-0.023193720247689564	0.9670256311573762	0.43618459409901045	0.682023230385383	-0.017906810177057857	-0.6921021737535422	1.0596748530971263	0.5706214644921155	0.13691964874155513	0.7451446405984735	0.6290640359421005	0.1030187287431606	0.9144665637779253	-1.2998931336413353	1.6255477750157281	-0.7945240856381446	-0.33263158550770117	0.15627947904711223	-0.015346067924661748	-0.4242979932500619	-0.15785859630105342	0.549470874758815	0.0	0.5808643751235095	0.7525145742396494	-0.08024211562098174	-0.4916705667093219
-1.123073787767098	0.850278526637965	-0.5233889093166336	-0.019788575507284245	-0.5549526520905015	0.4430842894892034	-0.20740867206253424	-1.6792641652974118	-0.32314831813689066	1.141623882626951	-0.30609394426265646	0.4597866940691554	0.8952892249376119	0.0	-0.8583110018470599	-0.6278729604048437	-0.5665258297122794	0.0	-1.0081554572803213	-0.17144481987810214	-0.36060801704152384	-0.19290797529863646	0.8327266316559659	-0.5350667080863846	0.38287499798414293	-0.04056562413225463	0.13271155629989978	-0.7009719435068218	-1.2781487641515465	0.34442064711524123	0.7182720766013059	-0.6702925320424584	-0.25979506040853645	-0.01399014748539709	0.22375839747544218	0.2593006490517442	-1.117100976698471	0.999232862140454	-1.308726868357331	-1.058878625301009	-0.22126820820581564	-0.7533886723618335	-0.868553846787299	-0.5811282509792804	0.7272017547226747	0.0	-0.2672906975596421	0.4151701231926377	-0.06263962718915383	-0.7303014101129284
-1.8816166312342322	0.7186565782997374	-1.0023312026930749	-0.4525622697966182	-0.8905654804362556	-0.38143910838465106	-0.9747353657482084	-1.9147144870262673	-0.6198273375745227	1.3608687161471202	-0.9794642638426015	-0.5600406876793399	0.031094039332969645	0.0	-1.4787225531612367	-1.3633683119111042	-0.970328782574694	0.0	-1.4971475697709549	-0.41787190532303514	-1.1923300513089794	-0.8259202166926985	-0.021054236717183143	-1.1468292287876596	-0.31286657723903494	-0.7369797735435237	-0.7085931035416019	-1.2135537518906334	-1.593512319857707	-0.43253622491111127	0.3471406623761749	-1.4222385082080329	-1.166196511113428	-0.9035548178560724	0.2700588731318266	-0.6326805061270266	-0.9601185816406204	-0.1126596344526194	-1.7089820916017566	-1.7600872304699946	-0.8204328168243519	-1.3411968577192332	-1.303590855358841	-1.001747705653628	0.890256179481407	0.0	-1.2129259305651163	-0.15466136372231948	-0.35256185545013924	-0.9927517038900734
-2.172573323179041	0.5829345381188283	-1.2935469456740682	-1.047009597345173	-1.161697547229117	-1.2542576004942307	-1.6534786784140774	-1.8046391277733318	-0.8882894641019019	1.3619323716744607	-1.567154873649546	-1.3023052658174041	-0.7065023916176782	0.0	-1.907897640446061	-2.0589422781511613	-1.3440463283294284	0.0	-1.7172619359764574	-0.7760936762572377	-1.6724541619119273	-1.385910732292043	-0.7049781559367526	-1.8049334347937211	-0.9735653285018621	-1.489679877530967	-1.590676864875154	-1.5325578555657138	-1.6799781786063726	-1.0582344997062263	-0.39237300585146134	-2.070236294465936	-1.837188757167138	-1.8472426160529962	0.10528139759335745	-1.5290652031932106	-1.065418835218331	-1.38164587925333	-2.039016244191969	-2.282623790480817	-1.5117742897771869	-1.6747915297602856	-1.7594979283726642	-1.4022025723601428	1.127442395976475	0.0	-2.0442558612809014	-0.7655316943569491	-0.9943816187463056	-1.4214018285243557
-1.9650364395656077	0.5254214421950597	-1.3368230854970748	-1.6931008957015152	-1.3163433337901889	-1.8985549941702757	-2.1096954494403457	-1.5727780852101785	-0.9816750819593943	1.324664937992298	-1.7424842361919366	-1.4930851733402222	-1.086478204800366	0.0	-2.228038792704505	-2.5546499007952392	-1.6495688577705452	0.0	-1.6769470802945978	-0.9938581714370108	-1.6830045371434488	-1.830743415594136	-1.0314326563484575	-2.395073426019295	-1.450818713163037	-2.0584107261084683	-2.2277679413636053	-1.6899596956432374	-1.6411737560145894	-1.3485427191195574	-1.1303578632728841	-2.543496077905496	-2.222803146496665	-2.5730825811097406	-0.2744198087516647	-2.1683242563731926	-1.4421643394114496	-2.3651731527738153	-2.3029807212169358	-2.507851450071228	-2.0445114276135072	-1.6994136425282438	-2.184938425100417	-1.7019150408895523	1.4034876749991771	0.0	-2.5324273230334255	-1.1747908130470597	-1.8119146332619318	-2.0257120890644305
-1.4464422264513939	0.49696481839108875	-1.2026439428861049	-2.1828909679901796	-1.32833476097722	-2.124358476716505	-2.2398137830310034	-1.4265171044325462	-0.8749535445477831	1.3322804287230168	-1.4492984407672098	-1.1143453782370536	-1.085746216272481	0.0	-2.488997632589284	-2.727017488370725	-1.8495389052006643	0.0	-1.4933891975410323	-0.8891853626304381	-1.3143932720286764	-2.0757648772256694	-0.9744782023434576	-2.8045912322705724	-1.6541354624519813	-2.2467067548909845	-2.454069708333567	-1.7192540052155154	-1.6052897972547082	-1.2327536643455632	-1.5210365198389844	-2.764408038415812	-2.3442046605382454	-2.830402641148476	-0.7525954178794747	-2.418799644215466	-1.8919308805350126	-2.7480977611388364	-2.4586509898489823	-2.4341274479360266	-2.2206738150500516	-1.442824228739913	-2.4721779291841406	-1.8395722196189566	1.5572793493289132	0.0	-2.57904896911258	-1.2752924041827312	-2.5121810280212356	-2.649325074814631
-0.918894598022733	0.4065560303394941	-1.0826397941587187	-2.311743895988432	-1.2148873490680607	-1.8980312394796754	-2.026599386029404	-1.4425629835938056	-0.7251346653692983	1.353448996711083	-0.9785457289232471	-0.40448055348381556	-0.871237999299661	0.0	-2.6369253450459316	-2.5735978164040367	-1.9331490837483152	0.0	-1.3507063994268709	-0.47127311731799865	-0.7985592991043379	-2.0272188480939413	-0.631219715366313	-2.971240479581506	-1.5823781523023082	-1.999589224639917	-2.2859799324662258	-1.6220379985941107	-1.6817135887352954	-0.7925656352738537	-1.447237306943812	-2.685243223756829	-2.253655060085761	-2.5059190210663664	-1.1755600120683212	-2.345903956898696	-2.1583406366583926	-2.5050818691117263	-2.446103404450168	-2.185239360094508	-2.032891052049514	-1.0349597228117837	-2.524346965390813	-1.8372202496590926	1.4118566669779713	0.0	-2.2903571769179805	-1.1771746231195466	-2.8478566225351023	-3.0435964475547257
-0.6193135384590314	0.25333203049510755	-1.1774017176223832	-2.008164725547431	-1.03027524489377	-1.3300715154362959	-1.5709119784814007	-1.5434332024666797	-0.7685712214440248	1.3101576978509069	-0.7614166970105971	0.28321402100635046	-0.6592811764986581	0.0	-2.5289900425463983	-2.2202740615564642	-1.9205124888630807	0.0	-1.4016218504019087	0.0658376713943588	-0.36635922468666515	-1.6679907320935914	-0.13910446353373998	-2.8918907778506977	-1.3106782308723222	-1.422890159915858	-1.8667974806365408	-1.3782353685069557	-1.9134768010575758	-0.22944720424594794	-1.0579256177395886	-2.324051798000859	-2.003154921792065	-1.696086511508976	-1.4419163925338858	-2.138797400493268	-2.0959972155357423	-1.8864226997031464	-2.224351964386641	-1.930541056134691	-1.662021125176975	-0.6809384011597354	-2.3133971644298854	-1.7911939156756254	0.91431348209898	0.0	-1.9134342939641718	-1.1157189981665292	-2.7355031195947683	-3.009344937263583
-0.5802845540829421	0.17429016887473517	-1.5460021589477013	-1.4017624039907348	-0.8345565976330506	-0.606342128215484	-1.0643794639910218	-1.5712600798184113	-1.1258519029656981	1.1546976075345559	-1.0282985497446129	0.6780381293466715	-0.5588913802837832	0.0	-2.034238623882819	-1.8379908248679542	-1.8420919094747845	0.0	-1.6628119773081316	0.4624211711829921	-0.11703963964547222	-1.1194017653973365	0.3834065269072848	-2.5988903027089147	-0.9435886693655787	-0.71888714919872	-1.352233786557197	-0.9886196649215999	-2.240032786972806	0.22893690828227006	-0.6318015105221052	-1.7735831303227871	-1.637796155636224	-0.6842097243497572	-1.5365096165486805	-1.9523092040091017	-1.7454633743480745	-1.2468849023167135	-1.7899319333778636	-1.7690955066434273	-1.3377720943694718	-0.5751606783418756	-1.8887400761975168	-1.7969814698092814	0.19844661704469274	0.0	-1.6694681539751013	-1.2532788719594927	-2.264630056735967	-2.519866782039683
-0.6284042790622233	0.34688398986796026	-2.025859812938262	-0.7693367923667751	-0.6572620637635893	0.08953398503236978	-0.7020504547257739	-1.4048490883557543	-1.6677026743518175	0.892100629445876	-1.5987843935690698	0.726240054879513	-0.513766727789685	0.0	-1.1531994455244934	-1.526938885191437	-1.7099471731134213	0.0	-1.9747415507739212	0.5417115695065623	0.019613912692512767	-0.607829433550773	0.8431022218730854	-2.133244919980753	-0.565673166114518	-0.08378029635469468	-0.8274297271123833	-0.5131705893033016	-2.4972560264011734	0.43630849650688475	-0.3766686555159574	-1.1711027122540842	-1.2048062526170769	0.18399354814359611	-1.4962229356094339	-1.7854211737455887	-1.2766371445961207	-0.8352742504030012	-1.1738228505456956	-1.6613563195232066	-1.1708202557021528	-0.789843109235612	-1.338104849247455	-1.8696016272748874	-0.48065582408999435	0.0	-1.5994685406341478	-1.5311529198916634	-1.6104323401215737	-1.7454792600558882
-0.5247110237069295	0.8104584801322021	-2.2979844474265807	-0.38111294761466596	-0.4845720234814276	0.6253583131066779	-0.5792869638630591	-1.0426497758129085	-2.0598720730183917	0.5474525165868447	-1.9787159826571816	0.5843627500663251	-0.38160758900943	0.0	-0.06749547800591359	-1.2561920885153088	-1.506270755550449	0.0	-2.06924342399334	0.29711887590453717	0.2055443373803396	-0.33642643913838777	1.148491988715037	-1.5381469258158809	-0.22050289632881545	0.36880096316032346	-0.3085147058101728	-0.07105975360208192	-2.4747504688671698	0.3890590460845738	-0.3077712479672451	-0.6417078662055941	-0.7582333744657177	0.6696331428506814	-1.3515464849931813	-1.493291187665774	-0.8579212587875604	-0.6779633839672908	-0.43398735464147054	-1.461634202154914	-1.087082821038	-1.2080915826000864	-0.7390785576542361	-1.9251164520197697	-0.8964046167159171	0.0	-1.5372195311369399	-1.695340956688498	-0.9242295408992904	-0.9612220790290077
-0.15157841188965115	1.35411250877265	-2.076844899696463	-0.3437459800064153	-0.28435722509725964	0.9318146007314714	-0.6388256605320316	-0.6017571851509178	-1.9738374938878192	0.13013132657319595	-1.7096376258720407	0.48257268488216204	-0.08549706528402139	0.0	0.9250528004004873	-0.9086544661952185	-1.2033417625902991	0.0	-1.7224759993107281	-0.12262558880769961	0.5511247848823514	-0.3457634977550697	1.2025432302137595	-0.8720681225171099	0.07252090876804612	0.6182486375049209	0.1915640052643376	0.20443847476036	-2.019469576374733	0.20340402583026193	-0.2808487633142283	-0.24703916673298013	-0.3494886152459277	0.7581921554219574	-1.1045722517113736	-0.9302348515410251	-0.5538100772043134	-0.6176394926906041	0.3399309359947484	-1.0329730561846975	-0.915116535932431	-1.5632856479450452	-0.14235375637782366	-1.8402601946268236	-0.9800701809547767	0.0	-1.23801898839439	-1.4888336606913466	-0.27880263235368646	-0.3950400485456315
0.38483495019735786	1.5874325070054343	-1.31068431612872	-0.5456095133879149	-0.054129323267749524	0.9901467399800016	-0.7097682334409754	-0.2408485109631736	-1.3209923550128315	-0.3565942362820267	-0.7195129217455624	0.5495063791852273	0.282753003263468	0.0	1.5546921961257976	-0.40101116190843766	-0.803914780559964	0.0	-0.9082512559628466	-0.5046922516881772	0.9996420452211666	-0.4727751107249509	0.9349810906328185	-0.2200296289901493	0.28271253044678407	0.689969913960814	0.6034268097619437	0.2300898249740989	-1.136965443486799	0.020680584301728883	-0.14030542875270557	0.029177522566106236	-0.012855412858514416	0.6474730525336563	-0.7661605127740808	-0.11815817328501174	-0.32027270272502095	-0.46303462958570896	1.015086109911344	-0.36503860358019274	-0.5562809268424597	-1.5858499039078169	0.40487608853976764	-1.5451301754948108	-0.8416883424454101	0.0	-0.5788973558769624	-0.8708003476320326	0.306207008242031	-0.11269418492601276
0.8105393464214775	1.1786719436406234	-0.2559992734022621	-0.7420169777343878	0.14566955347580374	0.8162564945469947	-0.6209305969966614	-0.06333478993398926	-0.33994959512529205	-0.8651119539117365	0.5867872998119245	0.7126922409026246	0.4928609535893769	0.0	1.7112854173161753	0.21304931149195158	-0.370598237582772	0.0	0.14733070332381465	-0.6771987017842783	1.3195285540135626	-0.4560765918269359	0.35362247696786964	0.3178082494103566	0.34863577980852195	0.5981606985032422	0.8081855916221888	0.015333502734152965	-0.027069218049123815	-0.09836698720366704	0.13680582242639938	0.249364403945868	0.23732272286017536	0.6040334510772278	-0.41382778656373137	0.6938026745848567	-0.08624781389227668	-0.13836927913338445	1.4237707767653673	0.3895373514962307	-0.09851462893785468	-1.1802108794306518	0.8261922825033522	-1.0777354530703853	-0.6741353046756215	0.0	0.3119326935326255	-0.0922391845261792	0.7982723203074916	-0.010883273858091897
0.8623303321744253	0.10848427578362888	0.6383042537849505	-0.7208279634984128	0.206659626283887	0.4532551082265517	-0.3165339993632556	-0.0644116792270905	0.5352573395796412	-1.2676699261667443	1.5719737385699206	0.7400661727425594	0.32713817458489375	0.0	1.4793064217797363	0.7416140564350914	-0.01461131709829973	0.0	1.0577021563312023	-0.5748516191363493	1.2210445160600594	-0.1270460876184792	-0.42998174887499446	0.6607996547554681	0.19925173161247015	0.3278725746371891	0.71214321573203	-0.3433281424704813	0.9821300098214008	-0.21635209809153913	0.410052907148458	0.4648823180440034	0.3930045732088822	0.7750118564068204	-0.2012313211481142	1.141588703288178	0.15539377572800175	0.26678037372594576	1.4147679887889224	0.9895269223026502	0.22585189153316473	-0.5159313948215412	1.016591079901228	-0.5592366246370251	-0.6135836719216821	0.0	1.0966683462168332	0.4436686767795455	1.1129340620419936	0.08209083704434367
0.46865681777049467	-1.2465471232624619	0.9791641346794966	-0.4338048019743578	0.03777717566334194	-0.027536241192023657	0.10562081828125067	-0.15002546037325082	0.9434091735931295	-1.39009885111237	1.776246806968253	0.39910603290726443	-0.2507542823699196	0.0	1.0600632719497831	0.9676431811399713	0.1591085331589949	0.0	1.4729421484874679	-0.24864265488844847	0.5376006393866204	0.4482903296765122	-1.2287425457933319	0.7842209158995435	-0.18995297616618967	-0.12851911105123287	0.3314878938787534	-0.710801949178522	1.5801525706717061	-0.4623276728596252	0.47882915679580423	0.6719899932731109	0.4375192870487468	1.0814490387392608	-0.2818297205720559	0.9700992476960867	0.3252277630013951	0.5708458308830504	0.9381155799976658	1.2429815175448515	0.21693213488238863	0.04457401136290592	0.8922837597698069	-0.11065451248350902	-0.6540210584081602	0.0	1.42476593421463	0.4499820779644751	1.1423101284148531	0.2697530981889371
-0.18805074303814992	-2.282747637344889	0.6608446167983494	-0.007175009027728184	-0.35583937706304286	-0.5247209536863694	0.4635655667848962	-0.20463781770161757	0.8193744392829193	-1.1134452301250142	1.2044093619172573	-0.36473620140758306	-1.0295125761067652	0.0	0.6419038443297344	0.8020003728209606	0.11926026955101737	0.0	1.2712399866434583	0.1658786046631931	-0.6328337269347464	0.9894073582850543	-1.848399264256685	0.7311868752791792	-0.7417968232867446	-0.710781502652364	-0.18278769332275935	-0.9719174532148296	1.6252061726854135	-0.907089758505771	0.2402756388350791	0.811737082262774	0.3513245686695948	1.2732810324312345	-0.6838213401133042	0.22050781343042003	0.321481275109	0.6370031341799779	0.11477529369013978	1.1185298984282297	-0.1132645458637003	0.15824840978950902	0.46088369176951677	0.22348858739758865	-0.6675427212879012	0.0	1.1592765768649502	-0.034155126403906784	0.8333201214835446	0.5088588360777453
-0.7663554273849865	-2.5000942628218676	-0.06581040473595849	0.36522818981256117	-0.8340912472184324	-0.91313541593597	0.6223829876068749	-0.15484497871161404	0.42094412831590144	-0.4760133988419274	0.29583077074344594	-1.3440406625941441	-1.6388870330299474	0.0	0.309185327693556	0.3667613541740521	-0.059146744453167685	0.0	0.6310106175800806	0.500220367179318	-1.916377788618284	1.185530565864044	-2.152521020934409	0.5905739957915516	-1.2674667528437595	-1.2597787771288356	-0.60595595127663	-1.0637469403907984	1.2155264386073539	-1.4576873112642832	-0.2166062299262962	0.814983169570241	0.14356687014327638	1.117739382925638	-1.231184590546463	-0.7534007329506299	0.11863885711730641	0.47717783255334534	-0.7679776230198598	0.7599981272232962	-0.504177783731459	-0.2699327107122435	-0.14220095056100185	0.4866399234928066	-0.5049024436846283	0.0	0.4810272055271541	-0.6460698445493301	0.25434459333270903	0.6418889933462913
-0.9524544211220615	-1.7868110027452775	-0.7325600474949217	0.5590927274810793	-1.1579325489698324	-1.0647891920316006	0.5937689056087022	0.013087818360858837	0.1447294773959104	0.3084471654355205	-0.38505229015192044	-2.1402681903941225	-1.7426512473430387	0.0	0.0438582092752289	-0.05650085699044811	-0.22634226578016636	0.0	-0.06081033967699449	0.61212558249846	-2.804498459319496	0.9234871003606069	-2.088159784950523	0.4558530185477594	-1.5240044410385196	-1.5531570312090168	-0.7489453374896016	-0.9679882797271095	0.6388543833490846	-1.8575407348439532	-0.6516657451600258	0.6619789077273728	-0.11420290572027468	0.5938398769842468	-1.593084206720333	-1.4644575330083411	-0.17954121536324508	0.25644323756697923	-1.3595406582011496	0.4005782814197872	-0.5988737652113844	-0.9923183605705992	-0.688911401860307	0.7517709136864671	-0.10065986337471088	0.0	-0.20281778698806288	-0.9218847203321755	-0.4064125740626992	0.5180969960423608
-0.6190057654679657	-0.475017439810156	-0.9173085486232765	0.5847763778901383	-1.0903274005761587	-0.8853561744549692	0.5286150780058336	0.28288608778852076	0.26152473335335197	0.9475864736003599	-0.5058464273994072	-2.359175107300123	-1.2185004174217617	0.0	-0.1996628571828974	-0.18559524396068885	-0.2407700351964712	0.0	-0.41087558744290326	0.4445399180052763	-2.8860374505205684	0.39574214654544415	-1.672630579350644	0.39177497298303626	-1.3207801958674386	-1.399972118732812	-0.5441979439908445	-0.6810936335885016	0.2282285964624762	-1.8147040668882375	-0.8223905478496858	0.4140621003312336	-0.2900960191534104	-0.05060840194538359	-1.4594276471557945	-1.5600905727049612	-0.3778362429122218	0.19940177266616305	-1.4077944990169962	0.23681450223162687	-0.1896005425978322	-1.5349347422503377	-0.9549444875371947	1.0436702182589412	0.4835939298319488	0.0	-0.49017060910080873	-0.5915420054892208	-0.9195076760975026	0.12073642239704757
0.13359665646325414	0.8626468070997597	-0.47235958115505294	0.5409864185631387	-0.511894491231599	-0.358174921139424	0.6024782432034312	0.6480438222002319	0.7512886046709767	1.2276427883656575	-0.12432976541769165	-1.8255714022128668	-0.22061233621815737	0.0	-0.4182382688233208	0.09877456529842785	-0.052614257640634494	0.0	-0.21497917377875253	0.06663730706525813	-2.0537221681848488	-0.0005410289409904689	-0.9728219769135654	0.42616079528250633	-0.6225690332184542	-0.7438865422847425	-0.05687496703178124	-0.19651819969960527	0.20481796807071395	-1.1911639092856776	-0.6372273146823115	0.19207308559360411	-0.24915187444241776	-0.43626667863122975	-0.7416065191634708	-1.0108501028316077	-0.29567591505410756	0.459943688244123	-0.8914080836268944	0.34058017719929934	0.6166826149885368	-1.4689166898510353	-0.8232354265244672	1.3067273375151818	1.0914783259297474	0.0	-0.20857922267059467	0.2516360864335884	-1.1236075250576112	-0.386838715459745
1.0579754957395864	1.7339945299423565	0.4147725654985842	0.5072663831684252	0.5087904821494716	0.4228063742039206	0.8739213749751271	1.1185503972404132	1.3405834434342168	1.1249566482850941	0.4336820782519056	-0.6967077170313335	0.9012297606427925	0.0	-0.5473912723962097	0.6899448817023291	0.26786316772325425	0.0	0.4593412867954315	-0.3326365517225579	-0.5757480944364315	0.08138296581365835	-0.10483136364471224	0.5616921414420266	0.40818532906880867	0.2861217690422546	0.5726015941019048	0.47778474825901424	0.5901326373880144	-0.13179100290307727	-0.20816401560985676	0.11130336084014995	0.057918602177370236	-0.30443229424795126	0.338908902333435	-0.1032947238061856	0.1292628443812159	1.0313008032142743	-0.03926931979417999	0.6515136469490368	1.4389655450418135	-0.6753346247019487	-0.33368937783541947	1.4447353547695918	1.542247334310313	0.0	0.5054054656709243	1.2167551111111	-0.9980052072604669	-0.7314372603100994
1.8908694821990888	1.9560820791825912	1.3508767390188292	0.47151935761116204	1.7245829322875146	1.2548574686399174	1.2214256958875707	1.6819610351192962	1.701113365400446	0.7928516283806718	0.8479044984958248	0.5931375976332217	1.7664124429820367	0.0	-0.5195904732308708	1.3277964173005803	0.5780046101619493	0.0	1.3351920525177206	-0.5187490804350655	1.010559751679024	0.696022274039091	0.7529753966191398	0.7872936941684693	1.4587751431795275	1.4101046522754612	1.2015437192068879	1.2753822779102328	1.2226283341447655	0.964335138544558	0.23022653132878998	0.21257978402731914	0.5337453054890122	0.2859807839170766	1.3492565596745922	0.7494163382709311	0.8054097631614975	1.7420072464316758	0.7839508682939936	1.034666550023254	1.8528377199909665	0.5633577877310542	0.34633259664084765	1.399888537789156	1.6905873184132376	0.0	1.310679328406622	1.8637189176751232	-0.656445391962358	-0.677577641151357
2.4474350743796	1.66184439663092	1.9632826512276242	0.3555271081782438	2.791247858583022	1.878143405854062	1.4132779382842426	2.249743287581408	1.6620890813946114	0.43401987573875117	1.0063932239147635	1.532292097705384	2.1158051157952507	0.0	-0.33976269523424074	1.7515350475251426	0.7554073985815483	0.0	2.079494174471963	-0.335531393513147	2.134633363943473	1.5437591430016382	1.371861964089043	1.0738407962981575	2.186008113506107	2.3008040422780636	1.71973091118524	2.0387647221072425	1.8519844011414943	1.6333232264271609	0.47486741166523166	0.4332612575972245	0.9558460097609928	0.9623703885142899	1.8822248233778511	1.2486599494291613	1.534520958245152	2.3316542776610785	1.2651751706063976	1.3522769077927534	1.65902191131148	1.7081744910856203	1.0059209597879222	1.2056372215085933	1.454737141567305	0.0	1.8688313016161695	1.9611155440400505	-0.27240560964662186	-0.16435254845776565
2.6389554349813196	1.1186074026322355	2.080965625607832	0.11647130619370885	3.382517350281808	2.0684434879599913	1.269783701593044	2.6419007644569645	1.2935728248681166	0.1534622309362047	1.0006107012761107	1.7721864293173257	1.88290302602437	0.0	-0.10908689020686291	1.8311033408211765	0.7726982729035625	0.0	2.4506474377281355	0.18444474864574367	2.4424175807890323	2.138230622744788	1.541212971573259	1.3597765313638788	2.353686945094474	2.7043674885697446	2.035494520554304	2.539004567882545	2.249086644601045	1.5940929427822546	0.4734369760746305	0.6375900880719143	1.0861593589863534	1.2583357857459228	1.7839333920618627	1.347638939618628	2.102530766639687	2.5614896533309115	1.2956032798390251	1.506530502227237	1.0073418877526708	2.260384680557901	1.4755510666683946	0.9686813582211288	0.826365447430819	0.0	2.0157946585296274	1.5857659856661954	0.013485898608530762	0.6501122835819353
2.440042907965321	0.5177763169881517	1.7740486460822378	-0.16549919780368796	3.2952036329017633	1.7340975348673884	0.805914395434988	2.6438154179222324	0.8213669232749757	-0.09788059927228847	0.9584486469566882	1.2838799701174815	1.1764608455116103	0.0	0.030105967835246158	1.602323984937954	0.7039787235168546	0.0	2.367810495673149	0.8001507856008735	1.9376137347867148	2.0985872449511853	1.1778021641179648	1.5493772700639554	1.924833037277032	2.52265628511297	2.0515514174645677	2.5591562262628282	2.278804014448857	0.9061823618871954	0.33087184822649296	0.689217629784181	0.8106326755993838	0.9140449071775063	1.2250832856314058	1.2102435831840244	2.3566234758425146	2.3071383534361787	1.0024123976768198	1.4472058943692914	0.2924116889253802	2.03136532223836	1.670811465387213	0.792659528836714	-0.1166786180283883	0.0	1.7992593569717108	1.0168167636903016	0.15003105632200142	1.4627837731659905
1.862763328501204	-0.10719885859665053	1.2556678873637488	-0.29887009431336764	2.5155156199844284	0.9674655489752412	0.24873237923135735	2.1193078979262405	0.45489340123556354	-0.44712747584973933	0.8879817056366305	0.3527935391442452	0.21410334825811525	0.0	-0.009220367711216355	1.2048289240761823	0.661250700817173	0.0	1.892333516956227	1.1686338508426342	0.9495449807235506	1.3785908706567784	0.4086730235876975	1.5422515607602827	1.0692497539594508	1.8293653730971633	1.680128111700111	2.0078336789057922	1.92037794176687	-0.061238497806960286	0.2085142822751884	0.5237181741423311	0.2201116084289494	0.05739393117071989	0.5727742490658426	1.0432779568707717	2.236146697596992	1.5997051803208127	0.6491476075058216	1.1682618979989834	-0.10482003020539066	1.2264341859125811	1.5896036707204377	0.7039077135668438	-1.1971081893393758	0.0	1.3849992944623808	0.5215293653158357	0.17317522077737138	1.9753259431138206
0.9714575796432867	-0.7964642368204621	0.7339006829826412	-0.10064804566193147	1.2343407027377937	0.017133536385458777	-0.09279920009962658	1.1170166527608807	0.26004880045118234	-0.9512298103257097	0.6766345662727763	-0.5782947976961672	-0.7487461550981466	0.0	-0.19426292656320107	0.7849880559743379	0.7090494737903124	0.0	1.1654078748709544	1.0337823515294469	-0.047135683265238135	0.28818409757429125	-0.44672308929598137	1.2873377518353668	0.08770331649429086	0.8284841682080166	0.9088506312203212	0.9986501223202197	1.2532471868780228	-0.8331497598954968	0.19669663456396005	0.18078474333717431	-0.4269575422163599	-0.8615252704953973	0.15494353156653032	0.935413920991531	1.7657923347889424	0.6094138306030011	0.4740967179285023	0.7151815858653	-0.051227715746598006	0.3027894067459504	1.2879373458990848	0.6391692992596356	-2.1537839931147484	0.0	0.9226004134366289	0.19388618757106002	0.16093582924570254	2.0347860323026183
-0.08106495323083601	-1.5124996363953236	0.3152787536458675	0.4557238004569725	-0.19329014260219424	-0.8126163146226016	-0.02435988958414188	-0.1023254327533578	0.15952641144557156	-1.4950877955204593	0.23944353574689736	-1.129165121474777	-1.476719843780533	0.0	-0.39108500423727177	0.43418664680788766	0.8197161132221306	0.0	0.35416457704570137	0.3883441181515983	-0.6622365867707508	-0.6979249243141433	-1.0146694249437558	0.8278321633636279	-0.7099108365401784	-0.2154466689350651	-0.12778642613524502	-0.16164441007283148	0.4313752882961224	-1.0829516413064129	0.2554888497048185	-0.2184853900081971	-0.8450497941176239	-1.3465071164535083	0.07852975151721554	0.8181440812969998	1.039886808139714	-0.4134288675767339	0.5667604776233652	0.19644594902063162	0.28450026146411395	-0.2997149706786796	0.8605027843121047	0.5060219355349259	-2.7126843603687036	0.0	0.47323184897047876	-0.04899237296212134	0.18142438508276035	1.6902307464379946
-1.0495494750608039	-2.0701208553501194	0.005608227371693758	1.1770742168455197	-1.345609518713147	-1.2871652242860936	0.40251873638251123	-1.1515919312143559	0.03937212725252512	-1.824366667464501	-0.33051000152950466	-1.149591505717668	-1.8054190250317388	0.0	-0.45543397980403216	0.18800940123671878	0.8997148744494	0.0	-0.3746795767148601	-0.498256236010437	-0.7528063312724604	-1.2131067724988147	-1.0608096114502925	0.29930493281481996	-1.1195503808921698	-1.0484859087191176	-1.1425300753972427	-1.0877760443206266	-0.34862887673760123	-0.7872275265078268	0.26305306427402175	-0.532226959236563	-0.8804915662390318	-1.1623345774877754	0.21613776285336747	0.564627295185213	0.213055311942576	-1.2171938816116472	0.847466267039049	-0.23073887594894532	0.5830930359440998	-0.3877276855511012	0.4288586473103355	0.26791890815413294	-2.7005480597689875	0.0	0.03746231086122646	-0.3341249433384996	0.26223044218632635	1.1416214339357493
-1.662357479973121	-2.2216780697249403	-0.2231628171281283	1.7318609808536167	-1.8753988673357826	-1.3287167720217554	0.915740605957789	-1.6844109197307744	-0.1358187999955258	-1.7032527129473423	-0.7649615134521783	-0.7561464460802552	-1.6894502989457911	0.0	-0.3301699181919235	0.05712693601186969	0.8635422903631175	0.0	-0.8725926593724054	-1.2164731100257762	-0.4468505014959284	-1.1787450838339741	-0.622982082608451	-0.12992438085811445	-1.1067112879093608	-1.4880256179842122	-1.7933818076083303	-1.4851733164412337	-0.8957463260342483	-0.19888833425869856	0.1288673594154527	-0.6615873058255769	-0.5886546051698754	-0.4708427142756604	0.35012978260893257	0.13750054245476973	-0.515932909504085	-1.6245765268933103	1.1431563675627292	-0.4205902551893419	0.6128691057035764	-0.07650191801861904	0.1192400584607131	-0.015542340430942549	-2.1421817538842203	0.0	-0.3648548807220521	-0.6843023089956536	0.38747385998408185	0.6186889188025602
-1.740255920031365	-1.83760092792545	-0.3718540552392676	1.8348898679848709	-1.6537275398156226	-1.0248649263230962	1.1905366662230978	-1.5599647376652868	-0.2916022203688298	-1.0927628833751506	-0.800081443413234	-0.23595123117614733	-1.229392215021842	0.0	-0.07944613164591051	0.0423150537962752	0.6971861785532388	0.0	-1.0442456234987603	-1.441351473717382	-0.03434731103571898	-0.7916294941094421	0.006934243843266595	-0.34588077589106964	-0.7989565014337746	-1.4701458003395278	-1.85008260945073	-1.288136188287848	-1.0913384749498412	0.3275397341341522	-0.1192333434830171	-0.5871553403534465	-0.18163075014275554	0.2903740064467109	0.35216633967111827	-0.33687424790442694	-0.9507822104645728	-1.5850363461089927	1.2953478088601833	-0.3244727787168051	0.38281728554611466	0.32806342330372873	0.017258331016672682	-0.22820638846746433	-1.2716619856077493	0.0	-0.6497463381566041	-0.9754694050371262	0.5124610069430793	0.26344752190263626
-1.2996640013652963	-1.0375626065723529	-0.4102314630278818	1.4179576000623124	-0.8491216703364274	-0.5643342887582894	1.0493019740939071	-0.915804698808363	-0.31389576249295387	-0.22312444702180986	-0.39553390857404563	0.11628319971758586	-0.6463823261729666	0.0	0.1620022399999979	0.1156366718465781	0.4639651005645329	0.0	-0.8963019032323776	-1.1070761252816963	0.20134615892998317	-0.3527804493267637	0.4494524230366615	-0.3484671519181928	-0.41609224394921623	-1.075191840878556	-1.3323251190025573	-0.6907868784535508	-0.949501562949771	0.5390161487420401	-0.3446514275689621	-0.36703647623362956	0.11610305730758354	0.6986729191812283	0.26184475344567204	-0.6306845325756013	-0.9752996309519414	-1.1882789384111694	1.2305642472374243	-0.04433083634928884	0.10910943059595173	0.5325084775118002	0.11582600006896643	-0.28817228284824026	-0.4312086517980158	0.0	-0.7101927188718788	-1.0299639226198356	0.5845368816950699	0.08146895052388684
-0.5672912903679836	-0.15906584679805214	-0.32403118346514986	0.6740841922623801	0.11868585591038136	-0.1444502008928359	0.56189873998814	-0.10510983067265535	-0.15661315741277604	0.4995386516364304	0.1948897696064992	0.13724260288958032	-0.19224960511050063	0.0	0.28326972062189976	0.1961983452135463	0.2526221305351251	0.0	-0.561126196967191	-0.4224968955681145	0.118965214169486	-0.06933679534316457	0.4522552951910148	-0.2416922964387171	-0.16924661553290016	-0.5130723384969342	-0.5237053985620789	-0.04892921259005008	-0.6270292186661321	0.39426032941247746	-0.4048098621203121	-0.10547666678379133	0.20706186073007818	0.6070614765551161	0.21702736299085884	-0.5705484238021067	-0.6237742025329561	-0.6317939237958341	0.9650674883866286	0.20077883982744107	0.03272405745655904	0.41450697659997	0.2975711354990233	-0.2183304759243447	0.09546916935232125	0.0	-0.5140849433730023	-0.7669496734610435	0.5657971396424228	-0.018421315561301492
0.1177059242484014	0.4272700950292188	-0.16037573921662124	-0.05381794112731899	0.7584050874655998	0.098774123941384	-0.01577904144795744	0.47287540226023106	0.1029569245628321	0.7034875821763704	0.5798033488221963	-0.15277231586236356	-0.02775407942822347	0.0	0.2648559050039708	0.16623972288539	0.11301072412624272	0.0	-0.253816785980039	0.27646134053046384	-0.23847248311781216	0.0396742765409886	0.021423854927294244	-0.15835379299456945	-0.1701674080321272	-0.05339619760025389	0.16450548821960606	0.2994217743948853	-0.3548217522456513	0.03545136827928778	-0.27098577453215095	0.08991340072949414	0.16535957060514223	0.20345557195167185	0.30835924474193416	-0.1714008920462691	-0.0887056805482911	-0.14997740061513118	0.5667497187129327	0.19697916620365855	0.23073676601095153	0.05746096073246597	0.384406937112404	-0.13789687664405412	0.2188716075353349	0.0	-0.1727115356424044	-0.2882997748544106	0.4558229064325033	-0.13067489375973929
0.4671324811468082	0.5296483836440682	-0.02110756608353954	-0.46703313479148534	0.7487360857710675	0.1138392705198371	-0.41713721162056683	0.5629756927908178	0.30510103439120434	0.25436828131009515	0.5080828243718115	-0.5907911266067942	-0.13674241067201456	0.0	0.17382386820571247	-0.0583728288142239	0.032148640437502984	0.0	-0.1629885006431846	0.7331500055038377	-0.695733349416371	0.09117676311995902	-0.6054490177851124	-0.16941155960579146	-0.38723295370137223	0.08833766433300082	0.4099367836573543	0.20180024456952161	-0.31219077968197523	-0.33070308668733567	-0.07140225890547884	0.14659866682803602	0.16410285868709246	-0.1577198910366654	0.4867291033052895	0.3535459398428359	0.3609476679759582	0.07163368085708963	0.11802432189692322	-0.12035349108385698	0.5604426110830412	-0.3303697438071801	0.24206307625879045	-0.17619034251162177	0.06602151394869865	0.0	0.09287687060219263	0.16994250411764808	0.3058222284771867	-0.27144431273535
0.3820259691125161	0.22780781369631642	0.0004676343095852688	-0.465387750179593	0.11445845334163318	-0.07771967451883345	-0.5325690232017132	0.16786522176501534	0.31252710107743403	-0.6671056791894493	0.053748173908144785	-0.9639103419389968	-0.3354973632830231	0.0	0.09854139163495511	-0.44520928449776265	-0.03296983022028878	0.0	-0.33382946071148717	0.8955882102687971	-1.0446521574713332	0.20229794025510914	-1.1131282051403277	-0.24116560089250796	-0.6659094531142206	-0.1384648349801137	0.14999830573885886	-0.2401943299133182	-0.5153542380952301	-0.5485302999424919	-0.015528417912410462	0.051972757019448645	0.34232734859454705	-0.22004922523218387	0.6023011218336269	0.719827722905853	0.5170937788460847	-0.035577862200423166	-0.29613046732483544	-0.5996815236856393	0.7712000617326813	-0.540401285233712	-0.12245354899659029	-0.3712699038320683	-0.12068703746969886	0.0	0.08313553492749072	0.3870490057927422	0.20856438943982414	-0.36428963437639317
-0.011894636235513708	-0.2098917561004634	-0.1071643852722644	-0.17321509726044387	-0.7749013839729318	-0.39894162875993655	-0.4602555326624646	-0.4701991769780767	0.09982622191027062	-1.6519979676641778	-0.4439737646499035	-1.0989278739715682	-0.38131763561414717	0.0	0.07938829591687228	-0.8219694794212055	-0.09944266871133745	0.0	-0.6268468454110644	0.8843991064813588	-1.1321278861093125	0.3813378953078371	-1.2802884980878204	-0.2709877468053277	-0.8042447962091835	-0.5759133681191884	-0.39509005187197815	-0.7355592927635961	-0.7987950266795164	-0.5581000246234629	-0.24308481711015226	-0.140834057633955	0.7043634221011785	0.004806085512294349	0.5397743044743221	0.750391706476153	0.34334952872653224	-0.40094274227475973	-0.5870796019797254	-0.9448601804255836	0.6939293961413271	-0.45699339287923957	-0.5442537448805956	-0.630928539912634	-0.1375808842341847	0.0	-0.2374440028002421	0.2994717267711219	0.25497372502727894	-0.30337250631356355
-0.44854789069090384	-0.5128756834025786	-0.2512835602781588	0.16297686330463898	-1.4031196628191012	-0.7262618564856995	-0.41669778064534	-1.0057703026754088	-0.23581581480289504	-2.258228760172133	-0.6467868042032298	-0.9140936936059564	-0.11797741448043747	0.0	0.08953007701583332	-0.9555405404839356	-0.13439940829738858	0.0	-0.7978214579208472	0.8427908701774254	-0.9021212563889965	0.519790379408085	-1.0626240766629904	-0.17626151760526795	-0.6490466463006553	-0.9222365468562704	-0.8590303553070671	-0.9642248391174574	-0.9166711547246937	-0.36996010998424983	-0.7001096411735943	-0.3304977756249854	1.1154175798798622	0.2741726584426729	0.33051983556232933	0.4837124278641893	-0.01636728233065499	-0.8478294186002654	-0.6773660815280499	-0.8966381626785668	0.3644453813078865	-0.08775927327868643	-0.7932475126969167	-0.789231980908143	0.07458445095783528	0.0	-0.6942233349541631	0.03426464190399512	0.4710996471346102	-0.051699935350320414
-0.6737946205441747	-0.558631248069979	-0.2891313282790909	0.325955982612353	-1.4009130101448806	-0.9020498252553012	-0.5793970186346457	-1.1706498671100525	-0.5445267881832093	-2.205692835718297	-0.4830656805109801	-0.42983622326107346	0.4326512422537461	0.0	0.07537109858026383	-0.7015710059471812	-0.09071220844436646	0.0	-0.6621587036990212	0.7922186232295797	-0.39279575620628493	0.47687211636474985	-0.5575707608861085	0.028442377747931638	-0.16802881045862816	-0.8867693902907627	-0.9404285243075717	-0.7462203944302392	-0.70970085264278	-0.02261927129740776	-1.1338314172479127	-0.40846896354833384	1.387531860570652	0.31715290673136715	0.1382119376255909	0.13898434928932898	-0.343109792336381	-1.169148814554296	-0.5417679436563033	-0.41355097697023885	-0.009398858894480848	0.45457079478524504	-0.7274246890865975	-0.7210022215676505	0.4337443792549897	0.0	-0.9997815681199844	-0.1858528361786981	0.7735088987979726	0.29510606654290517
-0.5792961390511803	-0.38936291079344604	-0.12676700502248295	0.2315214781428294	-0.764102614934611	-0.7753223033923866	-0.9725039963940045	-0.904721493956593	-0.7189936448802908	-1.4791261389298627	-0.1995300649128654	0.24595448757371918	1.0895397812286074	0.0	0.01697475729285514	-0.12803691278376736	0.024641579812241833	0.0	-0.2379329670842554	0.6082620029953807	0.28837579034872046	0.1836903814077881	0.09244828455799388	0.2244380169646117	0.5353323175298277	-0.3572777734407049	-0.5615395037420341	-0.13196667817894508	-0.22855084591412358	0.42793204812034563	-1.2230645592241778	-0.3123178971058501	1.3911842724609975	0.04487632762257162	0.11973182611840387	-0.03494180361558133	-0.49392695629652084	-1.2135253185675248	-0.24835823174567698	0.271360881917619	-0.20877010375436586	0.9896321396198137	-0.4047559930188647	-0.43267615287271477	0.8078754237015302	0.0	-0.9398893222874815	-0.19453188779202193	0.9839451328625227	0.5317100371502504
-0.24827203711862755	-0.11037521323579186	0.20576909825507503	-0.06471451450635159	0.1403718653016735	-0.27532092479250897	-1.4647866049170577	-0.3730103366531312	-0.7486411136672196	-0.3081598398118067	-0.15151553953352456	0.9451182734596102	1.6241366794161998	0.0	-0.04583934676623485	0.4838208177310653	0.11357734918472877	0.0	0.23780377456515603	0.13637582731117126	0.9917212220013667	-0.3082600131891246	0.7702661864301554	0.2614304437031817	1.2683671573023898	0.5178711719880821	0.11182912687226756	0.6281807503129181	0.2772401251523981	0.8858211440808167	-0.7709805683277817	-0.06710737531906014	1.1190294809803858	-0.3868894704501868	0.2728718392648992	0.07716321704530169	-0.49417430418316566	-0.94626823465116	0.04475634737952389	0.7689340445554759	-0.1712119356265776	1.3139238580524855	-0.06733993856107708	-0.06404503514786102	1.113878119205577	0.0	-0.5241027054922173	0.015360815286908207	0.914126973571677	0.4510787756981445
0.10335390530566013	0.2237659815992095	0.5581233804339998	-0.43605669739256947	0.7913123756574613	0.5159113061177489	-1.8641967459142452	0.13389865892645997	-0.7039169421113565	0.9435288832404114	-0.4958228896797595	1.4784085192313372	1.8852114947478509	0.0	-0.04539275665575973	0.783603646984663	0.0293121150379052	0.0	0.44633248744420434	-0.642430673068983	1.5521748396378288	-0.8580138788794818	1.3829603555200374	0.06126988327119422	1.829995256259617	1.3889111568019221	0.7852637083190502	1.2120422514321458	0.5097487530399529	1.2046516251748751	0.15747773384350117	0.2131607644869074	0.6700156387216718	-0.701850346008357	0.40490450331537314	0.38857309919059646	-0.504411251790678	-0.46017109833429	0.15835716816530715	0.7640025005115506	-0.04001801692009364	1.259157218593527	0.006630119333853551	0.20051107902930748	1.34800499017254	0.0	0.0063024882761659575	0.3022557238849861	0.48291990088561465	-0.022093798856587882
0.2510730362278444	0.6320131535610813	0.7434760294351115	-0.7657986656618523	0.8235189940507701	1.349030389396703	-2.0298165285209597	0.3586494466774039	-0.6740893567653854	1.9186001419221232	-1.036361166376848	1.6898921702181386	1.8541093308786705	0.0	0.050064987035078126	0.5621479600820273	-0.3157743865763705	0.0	0.19793347534024847	-1.528261454113145	1.824636797520041	-1.310296709884136	1.8201143767314	-0.3194069440016229	2.0832237969261382	1.8797450907212596	1.202007087878266	1.3803673217119503	0.3194858161944901	1.2317756141982448	1.2407429191451729	0.37648638001768503	0.178977513413065	-0.7133960959907161	0.2669414093123998	0.6751771665467826	-0.6837620973437464	0.06756812708208418	-0.003258993930254542	0.2148422801570505	-0.05921871049528246	0.7656293148747868	-0.3071910737637336	0.2483164521466027	1.5345800224164057	0.0	0.3258859841346415	0.48090691547877007	-0.20563151568980445	-0.7570383075181601
0.08285190654032948	1.1248266584143618	0.6485417401467336	-0.9882419357040937	0.240225390083308	1.8882103981006566	-1.9241139262936147	0.20941865646088492	-0.7084675630668238	2.3816751902600575	-1.3587159446901764	1.5169122394068508	1.604380762746206	0.0	0.19494565529534988	-0.10612891575927468	-0.8522156854807558	0.0	-0.4239891796595671	-2.1766262815125303	1.7299907217595116	-1.558474783598598	1.942336762908565	-0.7132210181755422	1.986746190679787	1.7816462898009304	1.2583170117498064	1.0802460285943023	-0.18426537064546167	0.9001818256792675	2.049862881142543	0.3176680624404212	-0.2530543552764789	-0.4604198349539577	-0.2360744498683333	0.7213951595800584	-1.0480992651819683	0.45308061225184415	-0.38079318501913956	-0.6078236307263987	-0.3897936351859258	-0.057045946390315135	-0.8764804588096218	0.10174770537758211	1.6491094491339213	0.0	0.23366245969443752	0.4416198626484927	-0.8843081680597531	-1.4580021247130768
-0.343104830497243	1.6025104694110877	0.29838975034789145	-1.081929475944668	-0.6026888258305059	1.8659973115209976	-1.587401589837391	-0.20253448878776023	-0.7968546617944838	2.2802045425702735	-1.1594826879705251	1.027587298883972	1.2126550071614846	0.0	0.28536006506350664	-0.888715587836763	-1.3498433216449122	0.0	-1.0899566135166243	-2.2908983027676952	1.2950824104091327	-1.5639860241424923	1.6411438631032003	-0.9393317157623758	1.580985992101809	1.154351729389237	1.0130226553067012	0.4526157030982391	-0.6906724858296363	0.304281446326095	2.2578797534616477	0.050275036084094914	-0.5861408395536848	-0.16962662378032106	-0.9237165451231899	0.4482842380515823	-1.4289197649670242	0.5837115162177905	-0.7806031286841256	-1.2724949512737467	-0.9781745427704901	-0.9311139266089604	-1.3752141103256945	-0.1111721038039365	1.592534010991365	0.0	-0.21593166767225028	0.20436062036357286	-1.2494869405230593	-1.809386231933243
-0.8287510470418675	1.8432075893918738	-0.16314172911199443	-1.0452353970997668	-1.225389215331132	1.231956250611246	-1.0803045495926509	-0.6355147010955535	-0.8889298243020022	1.7421015369924082	-0.5112391363136872	0.40482125369893074	0.7004770931694715	0.0	0.2291013876866967	-1.3819052395491713	-1.5341738662483029	0.0	-1.415789238757938	-1.8051751214740948	0.6581998673896666	-1.3430582322699627	0.93689546188169	-0.9108020478253467	0.9508315349121464	0.2785626068805853	0.6106233700477782	-0.24893156012421477	-0.881272916500141	-0.31359083239013585	1.7932833081617496	-0.283886301066549	-0.8243249631062569	-0.07837217337622619	-1.4186232422082772	-0.05278525299249694	-1.5694019520966846	0.46088829335471776	-0.9875307410393407	-1.4376668729179531	-1.5698656056707998	-1.5058163265013416	-1.4812796918157645	-0.25176325288334855	1.2495047117459823	0.0	-0.7475770826129641	-0.11622380657700257	-1.1283178365996342	-1.6466091607079754
-1.1366480519938935	1.617679223618447	-0.5593814329491232	-0.8872253381582844	-1.3157215579340336	0.2015632752820234	-0.4568145512743509	-0.856069525709578	-0.9265035612650303	1.015361132656666	0.15917262107063784	-0.13037460121566152	0.05488500342588074	0.0	0.01584762088354471	-1.345677726141386	-1.2596860188848111	0.0	-1.1987588563608176	-0.9323812233572397	0.022418205159444836	-0.9518313022118106	0.028696055096891014	-0.6828099794345189	0.1952098268173852	-0.505956674755232	0.18603026545422774	-0.7795167091230422	-0.6341691349687123	-0.684119279396556	0.859441448227038	-0.4861202015573657	-0.9835193850666891	-0.25582863926763105	-1.3907808467051614	-0.5876081943311096	-1.2962418905769428	0.18848763830348772	-0.9017487885088906	-1.0467783672863433	-1.85953889474688	-1.5215003694836486	-1.0830187858644202	-0.2605150011172877	0.5909504712470927	0.0	-1.041644797315501	-0.3951638822143893	-0.5866641638556404	-1.0517314151460269
-1.110420251727584	0.8579105141003597	-0.7735858700701433	-0.6391280129949921	-0.8993184435430414	-0.8376835169875835	0.2105047036460174	-0.7651658027129502	-0.8649580816144592	0.36780051285576093	0.38280334623125317	-0.42384814323178643	-0.6948937309936014	0.0	-0.2656322542171472	-0.8391666168467292	-0.6236732786698709	0.0	-0.5444277526733013	-0.04370082864779106	-0.4298900666645028	-0.4853188698578834	-0.7697815928634648	-0.41286034431773777	-0.581174898714265	-0.9755166585206942	-0.18603482795148374	-1.0041227874504375	-0.10128907788087223	-0.6743320208531071	-0.17823214377164812	-0.4200658800964147	-1.074365417553008	-0.558048719863912	-0.8006537572496103	-0.9701692073646125	-0.6496088583447731	-0.08636977941848767	-0.6061725074150563	-0.3491036330946802	-1.6771476654638615	-0.9579382583287576	-0.3571684394314327	-0.1807990996099975	-0.26135687106466715	0.0	-0.9345820827060374	-0.5653525022408711	0.09493664074978214	-0.3124145369385631
-0.7560129670259313	-0.2501516382979478	-0.79093964872952	-0.36363840457972024	-0.29000953732395734	-1.519074420166945	0.7918856444408434	-0.44260886010491696	-0.6811796290493671	-0.018711553429087792	0.02104887287890055	-0.4622518938690737	-1.4189955967175887	0.0	-0.4783413427566692	-0.1726668998347967	0.06813611135322609	0.0	0.1997847714112435	0.540800738886753	-0.6178925170787704	-0.07461927726311866	-1.1903683398516793	-0.26163087737397567	-1.2629293746387966	-1.1085903838945352	-0.4803823167456691	-0.936457395997286	0.3943276622031114	-0.3818890258990035	-0.965387724479386	-0.10726857276891559	-1.1056868272767288	-0.748516118271968	0.04051652573989513	-1.1035662836291373	0.1203756059474149	-0.2484162247245973	-0.3123958928089573	0.2603757982162162	-1.089408590753383	-0.06929275318453157	0.3370400584627946	-0.10784814161704485	-1.067816422012362	0.0	-0.5115794681884145	-0.6286458254549416	0.5729500155372708	0.23683556214504206
-0.24170619894534515	-1.333136791913629	-0.6728359453279367	-0.13771141987093713	0.13182294121706628	-1.6786099574529136	1.1111918201693947	-0.08797260823255923	-0.3804181510834187	-0.1144235514605643	-0.5950523160681435	-0.3670874058965029	-1.9113257001517747	0.0	-0.5215976461253657	0.2897987564242542	0.4769499258442586	0.0	0.6602734644647922	0.7147445805360348	-0.589911732546556	0.14488965636489273	-1.1648302183053199	-0.29828946942446516	-1.7286146869286527	-1.0435888991865996	-0.6809761847380957	-0.7076329619588873	0.5722003660167192	-0.08251812029957588	-1.299479914797753	0.26847169831042134	-1.0909225525782242	-0.6899287807853253	0.6533625144590564	-0.9927820720311605	0.6922078512517219	-0.26452452709004753	-0.2159555469268997	0.4772866826843771	-0.3565105157239702	0.73569077379036	0.6810833191975743	-0.10807157696512296	-1.5894205041455725	0.0	-0.035597511861801406	-0.6182486803285521	0.6356790425001505	0.40006639052443127
0.18703288859588074	-2.0232087109406915	-0.4941216069449554	-0.010627863362961077	0.1593530347453139	-1.4184808573692893	1.0314803712602771	0.10467393293743264	-0.008634699869864496	-0.03326762978215805	-0.8862964079225203	-0.307255998197553	-1.9959467919087848	0.0	-0.39122003251861287	0.3498895669949194	0.4401714914648945	0.0	0.6602365768427619	0.6042589787276728	-0.477788357016912	0.09809689350578585	-0.8602907096085765	-0.4658017629083474	-1.8795270153350687	-0.9520955618781819	-0.7571871407244423	-0.4880941493564472	0.37492678744774793	-0.05050119538958318	-1.1788180599628812	0.4642694824758644	-1.039701066472093	-0.4596683555191167	0.7024231639674815	-0.7047721930490395	0.8578195859772796	-0.18253506203946215	-0.3576347504436984	0.25478193689608286	0.22083245508658977	1.1132360673422554	0.5928877580645746	-0.16991243824824656	-1.7137879969303322	0.0	0.23256848815807332	-0.5545447970520825	0.3256425375170799	0.2229593453241687
0.33766078996413346	-2.148749493110231	-0.29446772733409665	0.03180082504238836	-0.13401204737607253	-1.0171045823530593	0.5685816007050667	0.0639470634370784	0.3417850823508512	0.04948805691373564	-0.4599579484843038	-0.383279827225416	-1.6443988579834112	0.0	-0.17598584558778646	0.08067256198955615	0.07613208756450868	0.0	0.30725330925367145	0.4473421203413726	-0.40410787204537135	-0.16860700854713961	-0.5597264204797662	-0.619956348021127	-1.6836565490224784	-0.919010155729433	-0.678875929056353	-0.40200340687362757	-0.004331859155365791	-0.3662879363450253	-0.7588525877658818	0.33468092205886124	-0.9381271455979432	-0.29917026892966614	0.22501041133463417	-0.32124492302889796	0.6364352888116793	-0.08304061913824176	-0.5874738274957166	-0.19247520614553207	0.4639584763336284	0.9762371790809126	0.26902374061979506	-0.21794136871484307	-1.5025056363808418	0.0	0.199181194637808	-0.43222445450426467	-0.08612001104600032	-0.04642008418228072
0.17714761441521007	-1.794551685869352	-0.07631082176836967	0.06226976711318985	-0.47299491261177207	-0.74669697587936	-0.0593846279224039	-0.11789713218987026	0.5537396118616469	0.008564281665293523	0.5644242822287406	-0.5593032995401871	-1.0146480946614636	0.0	0.003592314381214565	-0.23861231706986533	-0.29014686123224537	0.0	-0.10232814751453426	0.4278864874966151	-0.4010866320340284	-0.48293992355730425	-0.4647514280941373	-0.6116638327627942	-1.2063194230414223	-0.9048875676452209	-0.45367610852350254	-0.4709463655464619	-0.2612808986197295	-0.8448032879430921	-0.25899882116090395	-0.05620170117666715	-0.7417896323237965	-0.4315898844081098	-0.38469348594866176	0.08173133489222627	0.2505904956353777	-0.01827785907266591	-0.6595968404648026	-0.5353574385855253	0.3926410656502494	0.536830464277504	0.04931648078739528	-0.17290729202482613	-1.1292520288062287	0.0	-0.01948921901336611	-0.24355559655354284	-0.26157338026056476	-0.11343058417682748
-0.14693352759919762	-1.2005869385463872	0.1588734838486055	0.1600374873701599	-0.5717876536428226	-0.7146726864238709	-0.5118219883042594	-0.24278297797269577	0.5394855015464877	-0.1581484962394242	1.5942583649787514	-0.6900737925927615	-0.3735025125690593	0.0	0.07011529341243983	-0.30692846369052806	-0.3361077890720987	0.0	-0.2870125178889134	0.5762342500006071	-0.39476153307852413	-0.6240703711347481	-0.5603005497862927	-0.3635470065690513	-0.600395068810799	-0.8020968704673652	-0.14887198681046723	-0.6082805138828199	-0.18760184914736802	-1.1423787322554444	0.128006766605955	-0.44785636365647974	-0.4021956538284134	-0.8800006513263894	-0.6306271151058139	0.42878176951369035	-0.011985536856217767	0.01949971616776997	-0.3961812292667159	-0.5279851120865783	0.18225968671636353	0.1673704994751078	0.19521154739637295	-0.009786304974941462	-0.7561583762924227	0.0	-0.19533715874376958	-0.010741177335052771	0.000849770302256776	0.18551537673828386
-0.3887980614654882	-0.5866746862419755	0.37486293998777936	0.34493810610727976	-0.3040022767827407	-0.8234474547135244	-0.5108444425957371	-0.12784426161175375	0.3013481410517259	-0.3409274929267522	1.959708431707147	-0.6258627643405975	0.051845969400852225	0.0	0.029289137992141407	0.014771740637815715	0.05006583940460171	0.0	-0.15073318910110692	0.7886398868049115	-0.265947895714848	-0.4467890829022027	-0.6404847733166461	0.09503519415090998	-0.05237144234669408	-0.5324361183032236	0.1276915121428883	-0.6641420341866967	0.19544571798231025	-0.9783599175820846	0.2931627798091111	-0.5285269802491298	0.08107442004130155	-1.4186091586111012	-0.2384795282268476	0.6425844147823704	0.04064246759963449	0.07876653640519955	0.1887653167865926	-0.13719012761432087	0.04325610134886496	0.16371139603939328	0.7249160872242241	0.2264949945986067	-0.43746114389328306	0.0	-0.15167652750960406	0.2057889624986148	0.6400107139423739	0.7878722499467602
-0.34763032496644325	-0.037500080703200205	0.5025323010170003	0.5476426788006274	0.24947304653698735	-0.8613267439879522	-0.019532780755466786	0.28226706427544807	-0.044728335589932	-0.4054717080342795	1.3898430502065349	-0.32274182750232305	0.19444365990438944	0.0	-0.044696534913819363	0.6279129324131643	0.698401677804633	0.0	0.18735853357957788	0.9308038709184643	0.052626598376696775	0.02744020237458483	-0.47744905760309625	0.6417039311090562	0.29091812040310605	-0.11277883186464877	0.28021188966712596	-0.5008279116208636	0.6623095569354353	-0.3247790173057063	0.23067240557148513	-0.13214224233335134	0.6205233325380367	-1.694146659458721	0.6676223326252142	0.6658690286764521	0.41465327171448674	0.1948492114259093	0.8873120396089531	0.46068581887532123	0.10279792544067518	0.5605475863854174	1.4051810328782808	0.45280462730315807	-0.11467655440034168	0.0	0.12243276443617984	0.335025086193741	1.3564039840072712	1.4431064535917868
0.01211114267936092	0.4766508403100767	0.48447954806493854	0.6450662805427516	0.8809047107687281	-0.6526532703416459	0.7150618246623762	0.8771767470705065	-0.3109891212719243	-0.2946093173065578	0.22418985771656147	0.12043901879085465	0.1606035647211062	0.0	-0.0604146543356784	1.2606318431341734	1.2678233317759797	0.0	0.507853068675962	0.9395727238961323	0.509879476981992	0.6217276970146809	-0.007420327038409433	1.1084074672408943	0.3769458626095732	0.3531066414408026	0.2769205510861189	-0.06500076917028573	0.9414449619112455	0.5653164502114231	0.029019256409884852	0.636380474025165	1.0544854813533273	-1.4351981856118692	1.646435341557673	0.5005735165552248	0.9497253413662256	0.34560615194171856	1.415932408693259	0.9953493802852276	0.3532659326912578	1.116943022626276	1.8952001713452675	0.5991130724520909	0.30293487870543806	0.0	0.479538341830569	0.3415706601921647	1.7723592666192987	1.8537281932801515
0.5384526455341295	0.9835722542071873	0.33080045966697164	0.543032090412446	1.3881235023822114	-0.1651153976143501	1.3027910208244504	1.4372983425164374	-0.33009333944465935	-0.07117421645608038	-0.799404935822195	0.5266252931973553	0.13307561506705812	0.0	0.04021044685191651	1.6193693192229057	1.4621159284176168	0.0	0.6565614279934725	0.8529026137507568	0.9486824110386773	1.1192660896307094	0.6068704682008693	1.3414843816394237	0.25746868314083043	0.7419452276531434	0.16713620705276497	0.5775002097827412	0.8930601512490548	1.3124315607063646	-0.15991472254157607	1.435838992616678	1.222650287817825	-0.6100427807311749	2.2132744533575677	0.23070453718079234	1.4166030594510721	0.45668936162343254	1.5741720783697857	1.2504803002066058	0.6820399049618683	1.4795374005592978	1.9442989490544331	0.6440273521543801	0.8405109682604855	0.0	0.7282517991514478	0.2583047666353719	1.6360900568151435	1.8317483321387888
0.9845592383768228	1.414745517801362	0.14027664739590853	0.2505620351701065	1.6665267925724097	0.48752202942468587	1.4567120883873739	1.7500738189741	-0.04377029761811326	0.13052793814716948	-1.0348701447619844	0.7621148422849144	0.23971809670952476	0.0	0.2599523619423617	1.534124889305661	1.2076758001771124	0.0	0.6410067199486238	0.7604947719070415	1.1924154986560958	1.406957987358442	1.0864284514973774	1.257866073977894	0.05496482276577566	0.9836939119359995	0.05344849507517618	1.263465858261454	0.5872759340422115	1.6452148405893716	-0.17267762737650438	1.874899885726361	1.0632813875137241	0.5637997916704085	2.117531158804707	-0.0016967571472359339	1.626219658232363	0.4597247984719909	1.342580068738989	1.1602534849822117	0.9488589367319311	1.4142846918587753	1.5210829036436906	0.6175226847926365	1.4175380596925578	0.0	0.7689322932711448	0.18188151357509239	0.95529209918627	1.382608422286531
1.1591303615298676	1.6265920899149022	0.06093750878676837	-0.10909774141567595	1.7176953386131746	1.1316365639063937	1.1820944745637882	1.7177060112934106	0.4685370046315659	0.2110507085769649	-0.35145377215361295	0.8274010456317137	0.48231103943029885	0.0	0.5553663238861856	1.0232474274600274	0.6806413347574451	0.0	0.5978254833807695	0.7247989473700772	1.1500685916916853	1.542158950429169	1.2370457186387087	0.8833452379259511	-0.09111322095784186	1.0891271000169953	0.03792748010638005	1.8028477246389403	0.2388430725323268	1.5579364748589637	0.09922451286390149	1.7415295778749653	0.6660355268217731	1.7488912287794014	1.448732874761615	-0.06595358477094551	1.496271257064714	0.36228260983581195	0.8663523306631314	0.8141355192106654	1.0586734820172694	0.953208864135497	0.8058983399508926	0.5783286783370856	1.8914190754971882	0.0	0.6563020627599807	0.23005411739095044	-0.011140460361005496	0.6795865333164715
1.0371213153194774	1.5259572331625748	0.20450972216059896	-0.36460423786891194	1.5984707460007106	1.6358943361697245	0.7711901247410872	1.3959884141946144	1.0378313442900013	0.1921092858776388	0.8010482270822241	0.8488639398227986	0.7678576562524795	0.0	0.8595115384807509	0.2600960578479489	0.17566003042736414	0.0	0.6667633874567641	0.7339382282885514	0.869617379976232	1.6861699775207826	1.0887217024911848	0.3564309196070495	-0.07210887506634749	1.1199750190305833	0.17359409222535968	2.0629509047433072	0.053312752199232656	1.287332413850787	0.6496673002348435	1.131550762616908	0.23503546616758877	2.6566399365731272	0.5263913100344392	0.08077247646714698	1.0608667304391954	0.2705290827700316	0.34947418701696475	0.38538906918015897	0.992953969853965	0.3604744894572516	0.06798083439531782	0.5841220753694859	2.145266637454007	0.0	0.5502115165630267	0.4804524961523511	-0.8940462630657544	-0.04226388374483409
0.7574444493451283	1.1894318940020436	0.5634517129818717	-0.4002541018394766	1.3661842698091435	1.9571528845012054	0.5942967690041363	0.9464187185367899	1.4940666205441049	0.21596024729509103	1.715526821142258	0.9729508682128902	1.003102302674997	0.0	1.1002184818998442	-0.5230848643686602	-0.0873003481291649	0.0	0.8693212384357758	0.7136396814460169	0.5024596230616261	1.945128220244157	0.8659054467683002	-0.11638150302738762	0.16013942968415493	1.130832515893229	0.44276483735620453	2.020305801289793	0.09304892550031993	1.1289351177463578	1.3372456236696593	0.38871759732543143	-0.025199754541249005	3.145011244475962	-0.32359549584486813	0.3598444330137415	0.4408547208969288	0.3323462747899614	-0.06274455446918323	0.03318370013260042	0.7938439052783526	-0.056807947651286717	-0.48655536164433016	0.6661903278768311	2.1502905638249548	0.0	0.5933995954063459	0.9187666524946774	-1.406377873618106	-0.6035420041135042
0.5102834150410135	0.8581041131733143	0.9842023662009753	-0.22946632347428741	1.0568343392189674	2.110421660482588	0.8226529886548886	0.5345808309619494	1.7330066285819599	0.450725885306033	1.8951959548397528	1.2363900553813472	1.1666484430697877	0.0	1.209679520197301	-1.1372582596072112	-0.08818665293608673	0.0	1.0787731506291527	0.5783054639116683	0.20106087652309593	2.2350648121813923	0.8089857428725987	-0.3499240107088497	0.578850107103453	1.1270657225776313	0.7642691666342036	1.7499419875239928	0.24791202975688295	1.2207606683417407	1.9259400707332608	-0.11324071602651067	-0.03256935274896737	3.203102034544104	-0.9430660077505421	0.6058621597883185	-0.20191495930287398	0.6264528225650987	-0.3399974249904323	-0.1707023487090861	0.5216367849200523	-0.164264404712958	-0.8057483442733634	0.8098471426593379	1.958933382399777	0.0	0.8017514810480681	1.4203676999691193	-1.4811952953608238	-0.9456158511791808
0.3939651162119072	0.7846267841455657	1.2218975005560624	0.012612986878581008	0.6912402618224399	2.103764050095276	1.27759673151091	0.23691210372404184	1.7222487455135183	0.9612760391408546	1.3351354574864531	1.507737801564229	1.2980348429892725	0.0	1.133801235951421	-1.4995055201225775	0.010683863433290234	0.0	1.098248046185253	0.2795735229368579	0.017912810111593652	2.2833078920129073	0.9818863864123644	-0.27928863765887835	1.078751620302232	1.0648309147356148	1.0188727735606589	1.3589703847998968	0.3187632358613014	1.4410365333095045	2.178573713491361	-0.211017112152705	0.12180921168901773	2.870249319625679	-1.3631150839839006	0.6515702085574133	-0.7148467183472778	1.0715901568744781	-0.541478562556115	-0.26180153042993676	0.21473717759349373	-0.0964513067046431	-0.980984942333207	0.9419743235441841	1.6430738158133436	0.0	1.0401335671586196	1.7784264485220524	-1.2828997726338494	-1.1196079420437997
0.3448673141961431	1.0351540795697107	1.0564639210704878	0.1560426496732748	0.28152575360500387	1.9018172604330466	1.5244799866759942	0.009871869408265038	1.4601227231296308	1.631999191844018	0.4434181335089582	1.5497988042730224	1.4182359285804573	0.0	0.8491753319595452	-1.6391371687812348	-0.00040928360932044976	0.0	0.7891372247033747	-0.1745874629169487	-0.12500120244251064	1.788816167027229	1.2138322201046365	-0.011112512612138198	1.4898160433280607	0.8863325680208021	1.083261143248385	0.908684091505108	0.1494448879643099	1.4866409858883902	1.9607288989912626	-0.05746991805203817	0.23230031168459858	2.1785932161763055	-1.6928767012427788	0.4131919232387926	-1.0048065525319325	1.430260655927936	-0.7440602203749477	-0.3481039888432524	-0.12633609291633735	-0.16693538145397793	-1.1573031734750763	0.9372019716241965	1.2343283181579363	0.0	1.0983083871791628	1.7766534410910872	-1.0904966983929705	-1.2204681632638728
0.19384634122184025	1.4023155303720336	0.4135579905362155	0.10875733116291109	-0.17562159860128096	1.4523819685318557	1.1642502329426674	-0.2631109850303044	0.9403576482766239	2.1962414507281416	-0.30088105581727537	1.1696672290855084	1.4593211544492586	0.0	0.3834610184941821	-1.654656433732626	-0.22609901445997824	0.0	0.16436721053508987	-0.7263412663733283	-0.37266774800359415	0.6480189841201984	1.2238218643463106	0.21853282876673252	1.621757942780657	0.5616122004587316	0.8696765272056556	0.3809033995112982	-0.27831374275376763	1.077711810969465	1.3008263698692741	-0.016949615856438	0.11293774325037005	1.1726997354575048	-1.9852905604675037	-0.07137094805669214	-1.0753838123900428	1.4258930924420636	-0.9806741008984439	-0.5398644038690863	-0.5248313188165461	-0.6483355026054185	-1.426563265495445	0.6586519712619477	0.7173665966421474	0.0	0.8179403179234763	1.2862307270989828	-1.121584814526035	-1.3117326610179099
-0.18839086101137523	1.516730214348704	-0.5734971636556684	-0.07747188095265534	-0.702141518741368	0.7552157871621474	0.1324939412307093	-0.6772936687114014	0.16696224642759624	2.3600246289129148	-0.6756651927794531	0.3605845917315761	1.2789356356151864	0.0	-0.17590815060563578	-1.6449963418685534	-0.5973895589381327	0.0	-0.6075623886336435	-1.2796031306783475	-0.8188464521447832	-0.9072218727927288	0.8383029080182075	0.17480298327855967	1.3408902205568984	0.11062256183654404	0.3677692268606311	-0.28232767314472385	-0.8368796580615081	0.15392393609831148	0.37387266786942686	-0.4102181923524197	-0.27802811699473634	-0.01895994804004437	-2.1854369780548204	-0.6666868600401202	-1.0267919814019972	0.9136292605806821	-1.2236719073072972	-0.8755108655209628	-0.9927953663043152	-1.5642011583100903	-1.7634135518301748	0.03301168612080942	0.07922187673908364	0.0	0.19319450127362775	0.347957648182867	-1.3974885091538192	-1.3825661125831743
-0.7625335126292907	1.0985864351928414	-1.5985823403283894	-0.23297359185517738	-1.3119041945039778	-0.08510265857461567	-1.2025221557977366	-1.2223404463008223	-0.7871391423165832	1.950590751693704	-0.7927276752290705	-0.6588515897378208	0.7663581112227679	0.0	-0.6980626453491124	-1.6461393941652058	-0.9234692292123315	0.0	-1.2811925313383483	-1.707023556953138	-1.4115178151718704	-2.3692042595051754	0.1401134859734359	-0.22442019825817758	0.6521734077695417	-0.4014105682781499	-0.32600834653240934	-1.088216559874102	-1.3221779517688073	-1.060894103481306	-0.5799162284987927	-1.2717829174509336	-0.8035486495643013	-1.141947276693016	-2.1852912738015093	-1.2038650816245018	-1.001350687148522	-0.0025809062812935167	-1.4085142297597082	-1.2788011075377066	-1.4950154464865684	-2.629001009937632	-2.0327190660435726	-0.8725899402572798	-0.6317010614490391	0.0	-0.612485500242889	-0.8066973544606552	-1.7268723122354903	-1.3559310266276758
-1.3082871728274112	0.1767867501606627	-2.3055957418511643	-0.1768758657513654	-1.9553666616187515	-0.8713991708714158	-2.2253253255175056	-1.7598877918744902	-1.7351323633980635	1.008914762645133	-0.9018544607491545	-1.5380193183777668	-0.03526416573460084	0.0	-1.0491467474275575	-1.6044179961163183	-1.018864807216113	0.0	-1.6432885806060051	-1.8650087908893795	-1.9487625053088777	-3.1972252660939615	-0.5649343829690445	-0.8336124526451394	-0.26388004251744707	-0.884834360799714	-1.016369073828522	-1.917326012429921	-1.5510744251306905	-2.1608018626684466	-1.35350141944397	-2.282422254551365	-1.2254924114375048	-1.8708580660553868	-1.9223506938248767	-1.5450454269574792	-1.0907251388277495	-0.9921985774562849	-1.4693079222868275	-1.5746667474457683	-1.934349353507983	-3.380669781069791	-2.0595133900227536	-1.827096759222008	-1.293165810151239	0.0	-1.339571770428583	-1.8247931688251564	-1.8191228914631885	-1.1406023664237162
-1.5489541612698814	-0.8881692486397514	-2.4455900327178335	0.1576502045544197	-2.47878232400039	-1.3931737182529011	-2.4355474711381233	-2.0803005089974196	-2.4071677520800674	-0.21826260196642464	-1.1149884720236267	-1.9661934144872433	-0.8936355734650981	0.0	-1.1400517595868394	-1.4059915500489908	-0.818385545388776	0.0	-1.5955335797526347	-1.6361809506212905	-2.1760859702375304	-3.106180525693363	-0.9440372733277664	-1.344240124169276	-1.1011706048365544	-1.2488760387360192	-1.4716101844455105	-2.5290124261708757	-1.4360437906588996	-2.759002118241933	-1.8351381356666545	-2.932091210090752	-1.3447701459884334	-1.9543751908115878	-1.435764671747497	-1.6198299085749794	-1.2591225129232064	-1.661863990441762	-1.3632152963513275	-1.567893370949906	-2.173360949548842	-3.4312135860947266	-1.7260290455977871	-2.5059909157330456	-1.7618790202511785	0.0	-1.7524609191030387	-2.3771282923693957	-1.4646352023875464	-0.700612240266406
-1.3347459014367773	-1.6091512361363975	-1.9935882671646332	0.657000064182778	-2.653697696024311	-1.525711376272494	-1.756168913296457	-2.0115102750508673	-2.566651042528709	-1.3756074494118444	-1.2907293394701596	-1.8219049464361494	-1.4875337925454224	0.0	-0.9592034423791542	-0.9552332019086878	-0.4108876100942837	0.0	-1.1812879596858077	-0.996809628860666	-1.9310711159621128	-2.2250428870630783	-0.8570080613396034	-1.4653210423191625	-1.560255559365073	-1.4218243045073171	-1.526885329093717	-2.6667202076269585	-1.0126691690741303	-2.6698213159631163	-2.010068400034131	-2.8199213848796623	-1.115414564992281	-1.3650052194120537	-0.8420176520007346	-1.4301410256589162	-1.3439351935532897	-1.769728936706421	-1.0817723630216112	-1.154013290038587	-2.0894992335875084	-2.6885349690736278	-1.050462559774837	-2.6413999439111646	-1.9556109092310292	0.0	-1.742558963812719	-2.3149921028074716	-0.6777744676954448	-0.10698853169911988
-0.7584785755928224	-1.6741537625859553	-1.164753144142218	1.0666232406329414	-2.291327826843325	-1.2868282723078912	-0.584933363049031	-1.5217587280584832	-2.1485661417303086	-2.1345207827665225	-1.171093727993559	-1.2171065425478498	-1.590626249685968	0.0	-0.5764068254091743	-0.26182479248201734	0.0184723274639569	0.0	-0.5595206866063929	-0.0723035993886492	-1.2481983988527157	-1.024531862232817	-0.4438197423060349	-1.1120027565327442	-1.4998544788491013	-1.369370760420265	-1.1782029209013256	-2.2113015220228887	-0.4221593307750693	-1.977933963881344	-1.9190855870556691	-1.9051340287508962	-0.6633529174958757	-0.3480378547765152	-0.2635156095784931	-1.0371102391887113	-1.1533467764197989	-1.3594069435762397	-0.6588368053832416	-0.4031781054820237	-1.639774167239536	-1.419350323255097	-0.20772194520099915	-2.17457236768613	-1.9016169010877026	0.0	-1.3653746216294262	-1.750693201308089	0.2849927368075708	0.46030726188171983
-0.1167249749519947	-1.140148449042056	-0.315193379582823	1.1235940980144503	-1.3844836959410443	-0.8176386574858502	0.4485741466146188	-0.7571386333734891	-1.321770803107313	-2.3091180894142056	-0.645063448988082	-0.4215757990593805	-1.2162012824129966	0.0	-0.11830971677091337	0.5212893642721794	0.2926564664232342	0.0	0.054899862962432204	0.8701641506134502	-0.35739098051353707	-0.05494767292784017	-0.02112633530310191	-0.47452830374841193	-1.0170004043347767	-1.1094785583600484	-0.6045007232981182	-1.2856019043250941	0.13840637012674542	-0.975678709778056	-1.6150238957083636	-0.54830475644945	-0.20278288835409727	0.6782759505996785	0.2245467753544585	-0.5422497920090152	-0.6100272450249508	-0.7267111134174905	-0.17619438547989374	0.4414697904754446	-0.8985442216148161	-0.1161588595670739	0.5273840507823141	-1.310988622713572	-1.7113656335844145	0.0	-0.799577896089259	-1.0031379228761776	1.050351004883533	0.7750749155662331
0.26776262659288685	-0.3860837251972814	0.22988312567453356	0.7130138766858798	-0.1749166388203716	-0.3035698091436015	0.8648415455214519	0.01382396999197264	-0.41543423566353554	-1.9147412397171395	0.09537131242327558	0.2769406310095462	-0.6165476682127814	0.0	0.2732994544640717	1.1491564049541838	0.33044444953079216	0.0	0.46565857866299076	1.5152403759757311	0.4275474741049715	0.34845121273961976	0.13400436600520055	0.09147859991483659	-0.3968052915278413	-0.7139580487308917	-0.08599752067734004	-0.23018104124099512	0.4862189277039514	-0.020257539864891042	-1.1488160493155655	0.687134788961045	0.09358624756521705	1.3226730216962472	0.5930384559719805	-0.06335136477527274	0.15746432235464633	-0.2357211333162608	0.2482070519402286	1.0689141324093832	-0.04010128581064561	0.7562935144952759	0.9007350332322052	-0.4243702110909367	-1.4977419388977151	0.0	-0.25417812660553407	-0.4244475603141779	1.3309817982884498	0.6759836584117468
0.25026389119660924	0.1406685706769448	0.33669668768038524	-0.04179750476717339	0.926865034487108	0.11277783806058171	0.6093546925761585	0.5269026413248552	0.2593713217710753	-1.1566440712665347	0.6542981291448853	0.6935675978881445	-0.12806081543957637	0.0	0.48666644392093655	1.4129135228981815	0.17511078795223284	0.0	0.5673275044570251	1.6454095699655105	0.8680614633817972	0.2188126696972694	-0.04164233964585703	0.293983454786062	0.04860239090821237	-0.2862067600964923	0.149698836610574	0.554888209231903	0.5282802270992063	0.6098147594761032	-0.5845643732155261	1.3513549002933514	0.18947388330342552	1.4044761187990054	0.8249301561241674	0.29965257310520305	0.8546410918854833	-0.09719461401127073	0.5043558166137887	1.2633744323945175	0.7333846751420349	0.9930850521481775	0.812360256171805	0.14972349449186897	-1.2964897352304383	0.0	0.12808958702036116	-0.20159630203755052	1.089785471200128	0.17563941247406084
-0.03993938833570626	0.2075800982441727	0.1269394738753214	-0.8157728987178862	1.5465728792660238	0.37696730512436166	0.047373588498207594	0.6562450242012811	0.5825790614042237	-0.35573941022477357	0.7226895708900224	0.7909783116902812	0.03700351906175872	0.0	0.47709165356663535	1.2745359620359575	-0.03959717233451643	0.0	0.3930963475425152	1.2591622472962012	0.9156700618501548	-0.11170428542865231	-0.3823524477733918	0.10462404330995971	0.1570129885877781	0.08172631391852778	0.06633414824392458	0.8187479541765652	0.31492711878167584	0.7996326702539168	-0.01549376267633458	1.3464122514840293	0.19066709683109515	1.0135149062254412	0.8996664989318436	0.5036198595428459	1.1872570766643247	-0.24798877350894302	0.5563355471673699	1.0327997095344938	1.2832740224862667	0.7330621808303672	0.3909361725295784	0.308447769728966	-1.0525353826566357	0.0	0.3248066376613957	-0.2543386014321649	0.5658284553556253	-0.49900558504006726
-0.2786974499565982	-0.08258139104338828	-0.094844747721687	-1.2378385723274727	1.5558051897057374	0.5097089649139741	-0.3078134364530513	0.4810180843397423	0.6759080798293836	0.16802760723420446	0.33294803302792214	0.6456521483528456	-0.08989564072812985	0.0	0.2853641751631968	0.9170579529635111	-0.1599296871539757	0.0	0.11010052977795409	0.5837765142670205	0.7166656673475845	-0.2467083994499186	-0.63517867110974	-0.2104868523099245	-0.0031708994464832874	0.34988855520983236	-0.15012321441436832	0.5935407338552288	0.03563946330552979	0.6068099550085522	0.44785246016256003	0.9424552359132037	0.26426367830424863	0.41894252134829096	0.8215072906615646	0.5846701575114895	1.0536794354307701	-0.4066682479274849	0.4882176858501369	0.6165990359291653	1.5924387041125376	0.3533791942014426	-0.0463896417094036	0.23523325943791026	-0.6835647288704163	0.0	0.42158361907082587	-0.30015772735552015	0.14051324384796077	-0.9798785823686421
-0.15414621477839355	-0.4062082769220046	-0.01844933616371949	-1.087706274229352	1.1441832488626353	0.5578149990450945	-0.14513002019745794	0.2408916250950223	0.7928048695704504	0.2198410029487571	-0.1347319652112235	0.3771814242495726	-0.28400516912046947	0.0	0.0275873911271911	0.6593584544319854	-0.08369760996704087	0.0	-0.053116206668012554	-0.03704798440075532	0.5067731578138974	0.02764890072188113	-0.6451957670374622	-0.2622384513737542	-0.20113059812047523	0.5391276718044141	-0.20239042334496674	0.16567242031960236	-0.06264190904257678	0.21081506042251352	0.7195777068868174	0.5722797524877391	0.5255720502812411	-0.1052146569361636	0.6623112591286012	0.6402213322332949	0.6292952037431113	-0.26832881885074494	0.48124498050421244	0.3524453877245922	1.7522374611187446	0.23895205981047016	-0.1481339111878908	0.2663048545942739	-0.17371104634441042	0.0	0.5428977512359265	-0.05314443070950741	0.1179456759470086	-0.9304689108993702
0.42895630961087716	-0.4730562133055483	0.4840388183971889	-0.4233059206147271	0.6929197267625198	0.5492921083590526	0.4489147834086959	0.1970634695223339	1.1197129479519399	-0.18575217845390435	-0.21826900537237418	0.08939839315587084	-0.3081788431486383	0.0	-0.14807637976183474	0.7691771232492072	0.19514822440424467	0.0	0.07325224092591263	-0.32269765604421796	0.4616734352627422	0.6325255281485416	-0.4490976669732462	0.19325321724176867	-0.21365595346843147	0.6957113261833384	0.12291220015857039	-0.10397748248603601	0.18917181322081192	-0.16817071841803963	0.7825544447338655	0.5456442010095637	0.9619440254351647	-0.4237605444697152	0.5597004246589462	0.7677947400549456	0.2696553801588117	0.28637185158747586	0.7111320740445515	0.4714651832761474	1.8834156354242009	0.5583279092699464	0.2750135710199593	0.6482640114352359	0.375542829868076	0.0	0.7647885277061011	0.5676097621813221	0.5479505837837182	-0.2363882399909212
1.2768326492954332	-0.23200869665657847	1.2669384168468028	0.44080761641497523	0.5239624380280994	0.4811777914525802	1.0716182940293322	0.4732384203139188	1.6258460660970433	-0.8253069010300812	0.278345854271558	-0.15262160257806842	-0.09120328927623432	0.0	-0.12744729623362186	1.2834467657232451	0.5836637385187373	0.0	0.4927911964165851	-0.19917644348747152	0.594862685700971	1.2754058399043964	-0.2192644308430514	1.0687133904797073	0.02086204868432503	0.8338575190100463	0.7969310560316337	-0.001773078886129266	0.76382961320204	-0.35345092194155264	0.6984489443507812	0.8696914716346317	1.4365421440772	-0.5705367017373839	0.641896784782181	0.9917576713606944	0.2810311256115064	1.100220152935218	1.2160654131432402	0.9455633127838939	2.039842433062684	1.1707345816904604	1.1230343607003546	1.3458605330884468	0.7819273603386765	0.0	1.059011887547578	1.3589583439530968	1.1976766870116624	0.8979980054182962
2.0106585648713566	0.11453044365084465	1.9754340134531359	1.10097366784531	0.6918146663240694	0.3404922069132709	1.2946613461784373	0.9702819500625911	2.068667572625077	-1.3660770480512876	1.1178819955280672	-0.3169519792191167	0.2265286516721931	0.0	0.10929030425090724	1.9556497577281444	0.929502322901373	0.0	1.0187744126782359	0.17647129135262993	0.7638588293059393	1.650170232275194	-0.11414806323927909	1.9735368071274764	0.3713985160256456	0.902049323998809	1.536065342644276	0.4144261421225729	1.4171592099415373	-0.2752239952046979	0.5697297625498675	1.2831164841523157	1.7659559918281955	-0.6652533623907696	0.9202144511902359	1.2286468058012532	0.7063698771479581	1.8218373913966113	1.8255120127151998	1.4883404962196964	2.159106410819912	1.7138574325276394	2.034927354382288	2.0357034351571612	0.8885501223449559	0.0	1.3027460208447568	1.9439733118553986	1.6893859763320602	2.0208999993870567
2.280622839321104	0.2849403542534673	2.2370576111710223	1.2854271419444812	0.9630931958119351	0.135431318254259	0.9585890356036995	1.4120509048300933	2.155337906012679	-1.5275535747358924	1.7776375748756557	-0.39208100158212794	0.4114228758154888	0.0	0.4681272754240705	2.379208819370141	1.0885809380680032	0.0	1.3647923693159327	0.5208131238595539	0.7777565099168946	1.6223581883995462	-0.15512662070305785	2.4453334539664833	0.6247945863628952	0.8088211958491647	1.9560829784243723	0.8670287799043466	1.7998527522238272	0.00822150265852373	0.475869829877783	1.465019273270264	1.823112985301606	-0.7920474595775736	1.2378583874872384	1.3250630692947805	1.2763846283805953	2.107034393436368	2.2179358033334173	1.7192651499330642	2.0968227648627398	1.8203750010984092	2.572113282521706	2.3021724775431096	0.6697968589222387	0.0	1.3510637905408243	2.007075363926836	1.7214780232895424	2.652118902479012
1.9587332580897865	0.1418559767850411	1.8738666372530073	0.9967893104288165	1.0003919243640504	-0.08998881289115868	0.27143389559882986	1.5039967177322233	1.7506053305516487	-1.2239494771560777	1.8118828620600105	-0.3810299406345444	0.3278855895514888	0.0	0.7815898486434325	2.223844583547568	0.9918015344449802	0.0	1.3086036292905874	0.5898144456985708	0.5354054810540378	1.2868694708042199	-0.2211104129715351	2.2351798999144203	0.6525797477330411	0.5002236571803904	1.8035652832227196	1.050556871639861	1.6525154931196608	0.34395388579372926	0.4270251953761495	1.265113460434572	1.6041485167309255	-0.9316712170567981	1.3392844759222433	1.1541054868002354	1.5706186815539072	1.812955233908671	2.0953429432573962	1.3956389595458734	1.7270539232246833	1.3393297368143346	2.4582781871857433	1.9134424712133344	0.26299689378565155	0.0	1.1301512660650788	1.5023735277522405	1.2400338442880139	2.5334700649469197
1.198374031618452	-0.20415176256281622	1.0105356096133848	0.4858294739026651	0.621065816093352	-0.27025142753832665	-0.3477375284673582	1.1143345437305425	0.9867881606589093	-0.6050534936698915	1.1662459767578002	-0.30100742339058495	0.054887533407195314	0.0	0.8926463225061868	1.4420281755334614	0.6761471394798818	0.0	0.8301052757103979	0.30599127765534373	0.10380541978415028	0.8766781760259428	-0.1580921787855937	1.4566333820276591	0.5062453512890199	0.034374082625806955	1.117521608808907	0.8352627942705886	0.9693350705948718	0.5630043350604027	0.3668910613234957	0.7963316784115485	1.220357725794617	-0.9908268326787829	1.0359954379388938	0.7093449372922752	1.2901346832569303	1.068867633342585	1.3754539654728262	0.5683269486687611	1.0448331665357198	0.4356627267830664	1.7328623487729455	0.9938345367184893	-0.10098430769915798	0.0	0.6921887962283363	0.6953973140997063	0.4606418464287682	1.7625187637910622
0.3350562522933109	-0.484661558232309	0.010509025729461545	0.07061134515288636	-0.05513743600214025	-0.3536974911733591	-0.5636775826251894	0.36661448740202107	0.19717630080418977	0.03475623656650874	0.2143050350822425	-0.18089934603878197	-0.1661978323417957	0.0	0.7342359339169859	0.31270657994868684	0.25899913148717024	0.0	0.12905295374870268	-0.22057051687540516	-0.3162877618512126	0.5969513021422946	0.0845360994904203	0.4996229682501415	0.36583759662748555	-0.4126047491488237	0.21210669118622494	0.3470659707516659	0.020420156429371148	0.5673610571077219	0.2204818773659337	0.33413585990414846	0.8208777596177255	-0.8970026509126754	0.3586004163198268	0.12724429419665098	0.46212903885712264	0.1888330061294158	0.27374429304463155	-0.4390259873539305	0.20073095643001088	-0.490366919714774	0.7213973911825935	-0.029499818159419936	-0.22884780437514185	0.0	0.19249966626522838	0.00525446516567732	-0.26616895292983617	0.7241323655306048
-0.30196935105885225	-0.4855780417477421	-0.7256803011835555	-0.08174643331122886	-0.6782486602709412	-0.33773469855697963	-0.3509793942057451	-0.4189561012474338	-0.2850121099700966	0.4297053536099439	-0.5093434272838873	-0.0552662879922653	-0.12090896820626774	0.0	0.35407674389572086	-0.7114374858158617	-0.13335739424241722	0.0	-0.49801642073708013	-0.7741317744119808	-0.5184820499077061	0.4984670588336783	0.39391915604902356	-0.22882347507801637	0.3787700916801497	-0.6337905253945364	-0.5146161379523615	-0.12726412345519225	-0.7945158658692829	0.37601927032381094	-0.04974719429294436	0.10441107630288045	0.4938166835488759	-0.6797366842223006	-0.42474212593251115	-0.3874006526199037	-0.5624523446911978	-0.5108836253199912	-0.7923921434638473	-1.2167008373553736	-0.5617393940635437	-1.0201690332881348	-0.16116702914477496	-0.6796489081089664	-0.07739087847385469	0.0	-0.20196701549099716	-0.25361383366427576	-0.6580551692603889	-0.14136251652367804
-0.5524066048646536	-0.22091681051092776	-0.9804241478261274	-0.06222676746436582	-0.9104209046042746	-0.28232187613604576	0.002289245601556381	-0.9057441095437933	-0.32818304916664975	0.4928734092161878	-0.6832124232351279	0.03815226111315792	0.19008868291386705	0.0	-0.1311809493915384	-1.261278580150446	-0.439251632448979	0.0	-0.8450298243609007	-1.1548623842265844	-0.43158678403646106	0.4677877351186043	0.5523065287516215	-0.5566492440108017	0.5143289474605954	-0.5265447974850295	-0.82491542259322	-0.34146534220466784	-1.177380573077205	0.09931450068721963	-0.4194088430161526	0.11722715090772405	0.20923724547273448	-0.4715114680258651	-0.9573045164553361	-0.6892906554860666	-1.319352659590739	-0.8747161758164055	-1.4298841184824451	-1.5045954947216926	-1.032486494321238	-0.9481306394794964	-0.6502873128601373	-0.7215718414159911	0.2221198056456275	0.0	-0.41596546887264946	-0.06260241441602783	-0.6486368667423902	-0.5884700102159889
-0.4743478605874094	0.062006611749265514	-0.8241560534944683	-0.13668964970434777	-0.6643835628698506	-0.2905367706877103	0.11012914093861907	-0.9339825966644608	-0.07098086467858142	0.348692797171632	-0.4087842689722562	0.05293529229791925	0.5103614824769452	0.0	-0.6180877117500313	-1.2525271902467168	-0.6857001906300695	0.0	-0.920320610779337	-1.264472009803242	-0.18004514999113705	0.3293872805634767	0.37105193724475494	-0.6193444695322847	0.5554427666009879	-0.182809536357952	-0.7788879387803466	-0.25695682953535637	-1.1010496678207955	-0.1445275335861162	-0.8217364300268306	0.16611655768542472	-0.15445731709082908	-0.4221841635204409	-1.0196085712049152	-0.785351922569754	-1.5104010705445368	-0.958234425221549	-1.486964440089236	-1.3287301873015307	-1.1482196779216114	-0.39554782605643407	-0.7621300826568463	-0.3014710220990828	0.4432496287725559	0.0	-0.5106621626631318	0.3016640156629264	-0.39811918845611766	-0.6764974389345128
-0.26833639393191727	0.05258929225963778	-0.5423140913465747	-0.5232931016911073	-0.1653864158828205	-0.46043912787485014	-0.22982499497603937	-0.6063915447897077	0.18431582104166103	0.22770257046317396	-0.1096712072674487	-0.07049426223146824	0.48133533369310977	0.0	-1.0717051036979206	-0.9061487952181227	-0.941827720768502	0.0	-0.9176907598077498	-1.1171000970200695	-0.018043064096555404	-0.016900415953708142	-0.19029804417162077	-0.7102798146329928	0.25068318906120274	0.14168851062297821	-0.6733608732214921	-0.05974896245864568	-0.8041447554406121	-0.31425707650071005	-1.1882628980128949	-0.00881149499548278	-0.7095454324367946	-0.5855602278748802	-0.6737512724527775	-0.821030835471903	-1.1680961759862052	-0.9497845163306231	-1.1203077063259084	-0.9556163851605528	-1.0213703053758696	0.2586318920620769	-0.7345444925289084	0.15849702497407775	0.4005496098115752	0.0	-0.6337682859460271	0.4583647512920199	-0.17385983175729935	-0.6735465360372782
-0.1371129315407941	-0.39686897516513986	-0.43280746649645857	-1.1861119256160229	0.20844938301867985	-0.8271774454679293	-0.8833700484721425	-0.21156770419076948	0.17812481698346702	0.2950369757712777	-0.20281409328543515	-0.3893480110705725	-0.10245590447771286	0.0	-1.509529766458979	-0.5806337038785776	-1.2329094837665453	0.0	-1.0511613622357279	-0.7909377291242907	-0.17020445753153057	-0.5166316375234365	-0.990730140819993	-1.0251170946598716	-0.4742256240232481	0.17820146691339914	-0.8220375476143852	-0.016224112989530276	-0.612633096887681	-0.4685713124200429	-1.4740142395894862	-0.5131937649742008	-1.4435978920323125	-0.8599570519240952	-0.2157200232766365	-0.9615366750903637	-0.60305984691559	-1.0257865218130264	-0.6685762951379068	-0.7001321730376155	-0.8647889871763433	0.5916598910212159	-0.826194190259339	0.24119045121187999	0.0630762863676769	0.0	-0.9027521782298153	0.17760268932638365	-0.18440458757516928	-0.8286774132480867
-0.17030330783511677	-1.1467432315775519	-0.605532730401468	-1.802004621723848	0.19186651653920736	-1.323201527952178	-1.4585473112004377	-0.03457497629676581	-0.13970321981694417	0.5293891198935913	-0.7871610974779687	-0.9135233194188986	-1.1095769979308978	0.0	-1.9262355425698692	-0.530124382466122	-1.4829414444279005	0.0	-1.370766166976027	-0.3691474025699136	-0.6736346492936188	-0.9891333408882415	-1.7687051093146442	-1.4913271915595383	-1.402447588874164	-0.17351847162770734	-1.324046266831148	-0.26988612370605763	-0.7077883548416685	-0.7038248072636486	-1.6496201165882107	-1.1964206883413495	-2.1694093275946846	-1.0307718473001581	0.038769918220219336	-1.248525815585854	-0.1811812326168927	-1.2348734333005016	-0.41903139872057893	-0.7158862804251772	-0.8577222697626669	0.37417188216206754	-1.1163362848997775	-0.19357134150923824	-0.4197025866119575	0.0	-1.2992459621656258	-0.467377814740312	-0.46797850719205303	-1.176463893995325
-0.31622945060160085	-1.8338376509801642	-0.9146281032807979	-1.9457864162759593	-0.18700213546282757	-1.7823406745706596	-1.5610007857575845	-0.1776173780459302	-0.5907474695806303	0.735211000590635	-1.574502329170967	-1.5504779249364744	-2.0950484058816214	0.0	-2.2248907675141343	-0.7469064089009884	-1.5414221755560122	0.0	-1.697005765889935	0.08777260036166337	-1.321417590325259	-1.2405830979454437	-2.2507160990400155	-1.810254165624739	-2.1089411345137643	-0.7560863214588359	-1.9773724158994244	-0.7231916868454094	-0.9992101012764035	-1.0464180880379585	-1.677336832204661	-1.7298911369525887	-2.589406533507525	-0.8955674245861537	-0.016483715093171588	-1.5391562243262684	-0.0889130682817082	-1.47768321434611	-0.4264522103781259	-0.9041539141372339	-1.0354862731975445	-0.30313840309302137	-1.4444137467705165	-0.9230584113037139	-0.79408190071974	0.0	-1.6524785840271206	-1.148296942282749	-0.890796382289502	-1.5134197588205311
-0.44406233689638946	-2.081829626931826	-1.0680248834012993	-1.3839195874627508	-0.6384893375057732	-1.9972030069585116	-1.0542783817258465	-0.5063666447979043	-0.9026422329066681	0.6797808257766229	-2.104016992820489	-2.085514737005247	-2.5338175440019826	0.0	-2.2259288633151777	-0.9863535230410885	-1.2899627367542958	0.0	-1.731339107902639	0.5302134183810773	-1.7511364218373953	-1.1858372907377701	-2.248863052271302	-1.6827821483015797	-2.203838890696378	-1.2294833974875716	-2.397211498913116	-1.090108378656067	-1.1914210296235102	-1.3812710994587207	-1.506622103925035	-1.813273620192072	-2.4545587329417278	-0.3962363323273484	-0.20389234823780833	-1.5834039432764893	-0.24314514453747688	-1.583671238300072	-0.5055878005230652	-0.9957411352012662	-1.2703124234347654	-1.0825563942610763	-1.529072730778195	-1.5136805902744794	-0.8385210429808708	0.0	-1.7337050961011848	-1.495871461436597	-1.2386275771105775	-1.5612751251000274
-0.44688389548067015	-1.7221597160259583	-0.842082732816251	-0.27724916359587276	-0.8272580049104793	-1.812335938684822	-0.15503920861435128	-0.7531023745365303	-0.9019693054030324	0.2613559318965428	-2.075525282727397	-2.239253264326348	-2.1277163343069896	0.0	-1.7713693024990589	-0.9497606931228508	-0.7570405861438011	0.0	-1.2731080055438138	0.8932062058547616	-1.6364885748610134	-0.9011635104548463	-1.7156900118577598	-1.0533832307538422	-1.5818305149910659	-1.2744145149288384	-2.2617938960295705	-1.0865917076365361	-0.9994454187403613	-1.4828650350083827	-1.1085995179383308	-1.368702640570907	-1.730119717433499	0.32507906658877367	-0.20410844075927814	-1.1981966203842935	-0.3927519641975201	-1.4276310469005133	-0.3953779320499829	-0.7458827702030276	-1.3539983282423738	-1.5381138065285684	-1.1801660373440048	-1.6060394564222453	-0.48679654770989994	0.0	-1.4069745328100198	-1.3391152307990242	-1.335460201123137	-1.1953910416525955
-0.3186749518778241	-0.8885631163009495	-0.2579573376767944	0.8611434887559873	-0.6121784060648946	-1.2105209169588362	0.693577257393774	-0.7031493783340567	-0.635435842284071	-0.40589006445678105	-1.5570085649034588	-1.8006176609578064	-0.9964008004779986	0.0	-0.8637146076180933	-0.4986332991719988	-0.14821174594771197	0.0	-0.39087240087621034	1.0889903648677488	-0.8769502802275757	-0.5769964360493862	-0.7572308025827078	-0.1902040467102484	-0.5092040307538407	-0.7974578772247128	-1.5230854459323242	-0.6300371932337893	-0.3649076047623206	-1.1479302474954833	-0.5288756803349235	-0.5940815433874793	-0.6607207399921661	0.9847550340713398	0.18404114081588954	-0.4214655761858763	-0.32409695866984295	-1.0111486350057335	0.027573503811995734	-0.1113994574511754	-1.1305954715670568	-1.4054793104508392	-0.45314351706992473	-1.1441339591244146	0.1276252382838119	0.0	-0.7370189529791911	-0.8166206797529446	-1.1223651994823889	-0.5666530725736816
-0.1607200535337625	0.06447597976695922	0.40133997139665667	1.4481386549451927	-0.13830298869592994	-0.3434384520515706	1.0823723841196762	-0.3377114409963903	-0.34111520602301415	-1.0468198026361177	-0.9217448226184092	-0.7734107683557905	0.3682481557363523	0.0	0.26395376782301716	0.24084718560325666	0.25099526286177554	0.0	0.5792414871846475	1.0333595008688288	0.3221200524416002	-0.40343753095920426	0.38485302271445887	0.46570098193987236	0.5158401763767787	-0.0030452861869536886	-0.4446447285530646	0.08854457167308111	0.47742123383338025	-0.3525861683319747	0.09070162644954116	0.1544358387259455	0.3231576829819682	1.3006847349843893	0.8565914188724594	0.46728288485894537	-0.018345731665550712	-0.46332089032149826	0.6410644226049639	0.703881555281805	-0.5982630018350894	-0.7164057913012463	0.36281089521861354	-0.4027421509810298	0.7301423478248741	0.0	0.023407153170352524	-0.2919285590315252	-0.6677024187435948	-0.020284349583416936
-0.11789178647978452	0.7581031821603167	0.7515208873731933	1.1811660703404208	0.27780420478815543	0.5195197567734673	0.8625568012310378	0.15975791991500432	-0.2913642707071962	-1.3825858421958392	-0.5697473927008954	0.5585055794696634	1.3596606211170281	0.0	1.2185615929522577	0.9466598784264195	0.2501964977858347	0.0	1.2178678515939119	0.6926069542597082	1.5269355186598292	-0.46120838526967306	1.3830704821598714	0.5832605678996613	1.0432235511629906	0.7187422162965076	0.5541682504009056	0.7099191762530782	1.1305333781620033	0.6737179556384255	0.5589713516020179	0.5664593634122161	0.8197966401305312	1.138842157033425	1.434765971464628	1.0878575105946007	0.34490038345203744	0.03235377641354278	1.1510115453973528	1.360261547774703	0.07962528021499585	0.22858374367061138	0.9145994912601816	0.19613735168060098	1.037718443467457	0.0	0.5674820057416416	-0.1296587112227277	-0.12327119879862548	0.13707915838228862
-0.28577965546490314	0.9772053871205172	0.5468430472858786	0.2284410262058946	0.37689829191355767	1.1070334719329635	0.20355253636488127	0.5301863008557822	-0.6104570252810406	-1.2872384280219296	-0.639823958073208	1.7144251551899263	1.5742367107708997	0.0	1.6382601532280785	1.2919824653891456	-0.10973706429298141	0.0	1.2708755607775624	0.12080204313220208	2.2718802844196078	-0.68389602686779	1.9147640407232134	0.16089774601250803	0.9128609208473755	1.0188113612369536	1.1404581607179558	0.9206952430483204	1.2768755103833336	1.5231427084040756	0.7383917470964706	0.5335396555280302	0.671810052884681	0.5810731660834638	1.502065556965587	1.1788686572144331	0.5262395749458152	0.33581189395909994	1.2910978604885202	1.5747281145192278	0.6578806108106033	1.0225427239782077	0.9962775306145253	0.3501355850133161	0.8988115335598732	0.0	0.7086680961025599	-0.4725249843442025	0.33889812851818907	-0.1431090032802709
-0.6444682193451495	0.7476082157144307	-0.1535206034006396	-0.8711328925068125	0.13056284744563587	1.2690619471983449	-0.5365734461640383	0.6051004987426433	-1.1828924815666997	-0.8468219516667268	-0.917057288454971	2.2321626774468872	1.0070562764458613	0.0	1.3943110701450134	1.1327358288853844	-0.563718533547456	0.0	0.7967964814111361	-0.5389605378536705	2.273698227898674	-0.9103415452301037	1.7843111376592025	-0.47097770565877684	0.3102223627803574	0.785796459986631	1.237581037435207	0.6366141112333892	0.870576059465777	1.8072767464003767	0.6390474598013142	0.1675420361345003	0.05078851141481709	-0.12182144395790429	0.8868059919001825	0.7544286922519594	0.397125831026825	0.4152241402053327	1.0033891773417938	1.2737590641014531	0.93552772434715	1.352885619702683	0.66029891725696	0.052268018003386436	0.3691146461803687	0.0	0.4846759410716246	-1.152692173976136	0.5820880391202767	-0.6058517537022224
-1.0581242909441884	0.2790065242950811	-1.0011073395649912	-1.5365456473948964	-0.2597536272503001	1.0408954542104973	-1.029566116179565	0.3982331306345066	-1.7091068263918598	-0.29264014609614186	-0.995052058826733	1.9093989219425824	0.024014999898864686	0.0	0.672963762050048	0.5767627143515031	-0.7832535676539758	0.0	0.11698321687475853	-1.0959450037792053	1.5561217608801392	-0.9898064211337354	1.0303498154882986	-0.8673411553189512	-0.3833615571314345	0.19154281901079193	1.0207437156029886	0.04011773534352196	0.15670070896019522	1.3693556274724825	0.42923325004225205	-0.3081603774571618	-0.6464064316387672	-0.68206731212279	-0.20694127582946814	0.09397592543334844	0.020465348670089735	0.34640208937450995	0.4718840577657036	0.6183083542150876	0.8508742752594282	1.1347417166950846	0.16158052751968588	-0.4296761431470568	-0.31625968844537183	0.0	0.12440716309120388	-1.78472638003968	0.5436073959613033	-0.8598316633141954
-1.3419701595807938	-0.1691202950904496	-1.5500056993698559	-1.486446965570311	-0.5232750267065424	0.6125175772434381	-1.1430321637033194	0.06848878980418407	-1.874630219348443	0.1393002947224352	-0.5728693128057294	0.9303751624676133	-0.8563631855703311	0.0	-0.12351134485570095	-0.09764209603035949	-0.5900412997326375	0.0	-0.39246045647166344	-1.3802190101325202	0.42905838012992453	-0.8720994267413176	-0.05008744451021398	-0.7564595438680163	-0.8297362765435183	-0.4328227785047034	0.7594770288421044	-0.5432092357509153	-0.4875209727943914	0.3848881856756305	0.33740596180124605	-0.7023857038630893	-1.0295780262007088	-0.9163421947872331	-1.3111045435608943	-0.4291535885711473	-0.40495825043227923	0.25497411346452087	-0.010522520014401753	-0.10236482130811222	0.4950832717349866	0.5202379335484502	-0.2168776901013504	-0.7425816700469263	-0.8600899842145459	0.0	-0.09946333951633873	-1.979659245168631	0.2556920305000613	-0.6435467145624977
-1.3602965299962446	-0.4093068347622351	-1.508570213792667	-0.8719071596563264	-0.5110968736372328	0.22243001594016848	-0.9640443386522175	-0.20554085894219906	-1.5325826903818147	0.3322081845122765	0.32053431178799346	-0.20962789732635098	-1.2344039103642426	0.0	-0.6009603429109547	-0.6107634831580773	-0.07468987284784122	0.0	-0.523109340647686	-1.3094655819093175	-0.6578578780881043	-0.6277746035020483	-1.002767168781037	-0.20312374443764067	-0.9000246871257669	-0.7982304334503825	0.6287000771972777	-0.8405259738560301	-0.7784407319380692	-0.7136197058888485	0.4987590740652191	-0.9353227884950256	-0.9316969278756556	-0.8201043153963297	-1.9692590122246947	-0.5679245912696398	-0.6815358183408906	0.24034445834718782	-0.24185273036059102	-0.6329073703443615	0.04467949165961068	-0.2010662910728407	-0.33274272111922004	-0.6732222693872522	-1.048262058930148	0.0	-0.0359159619907996	-1.55543694159376	-0.15753712316840526	-0.004421624439977535
-1.101248136242518	-0.3742598232764101	-0.8986400860045461	-0.12405683250928651	-0.27840665755193533	0.03885827341846212	-0.6916038534833716	-0.34098970891374214	-0.79445457936122	0.328091522918153	1.3230878605696539	-0.9539208303493063	-1.0029800095139667	0.0	-0.5840672142698041	-0.8285087449771872	0.4679436187337011	0.0	-0.3259754569886241	-0.9255981534495388	-1.3097552267564119	-0.39000128181156124	-1.414928988922982	0.4569509073112822	-0.6747061536592166	-0.803178375505932	0.6197754099701056	-0.7723278840626385	-0.67236513751747	-1.4489641470254175	0.849765372973918	-1.0180875767495152	-0.47575600234569587	-0.5404977175704925	-1.9873281018511728	-0.32830303825521256	-0.7265469500792606	0.3257562214911397	-0.2342473809888898	-0.870814130005661	-0.34008537765784824	-0.7443718743400433	-0.23889232385809087	-0.26468089378214804	-0.8459377483910013	0.0	0.2654034430284159	-0.6304414196277434	-0.5178369323815208	0.7338531314447828
-0.6861435296728712	-0.08970205185997178	-0.02988469417608071	0.3628447265850632	-0.011484886956949915	0.09514132261897694	-0.48868389934231393	-0.37569111839953667	0.02118845354892752	0.27529487134733444	1.9527443540720961	-0.9721875527666785	-0.3461304477578278	0.0	-0.18480346608217327	-0.8043099116549294	0.7465146086423219	0.0	-0.026766658617063913	-0.38405448814041887	-1.338620401898258	-0.2594983316265489	-1.1132278993529423	0.8549996640895449	-0.3118742376252683	-0.5418985619656826	0.5998751895441335	-0.4580954917500538	-0.3501227552015092	-1.529800045784643	1.1528909385686774	-0.9778417154727769	0.042534582627760976	-0.27224505439560565	-1.497922680118679	0.07241898252713272	-0.5893948704274532	0.45892550878133614	-0.178215533162668	-0.8812987000900471	-0.5893442826991293	-0.9417967808274452	-0.10419051953821523	0.23806199976947312	-0.3948509226705099	0.0	0.6045793716713276	0.44127208883583363	-0.6649923310611585	1.189897702783626
-0.30700353352541165	0.3820556050236706	0.6877716587659711	0.484302412355645	0.12718520605675257	0.30781937700536843	-0.3933011280703774	-0.39867618411917327	0.5525668116479211	0.329104916850363	1.8933280146618179	-0.32146102552464173	0.407561020321944	0.0	0.30397712957035244	-0.7068204392186141	0.677387327495954	0.0	0.1570774368238142	0.10309229908222214	-0.8138173746729002	-0.23568987691368132	-0.24669669139612474	0.8276786119028743	0.09330668539534519	-0.19514725526288113	0.45665949766677183	-0.10295081854458936	-0.06950225845904102	-0.9733190898692101	1.1485812201893395	-0.8073006875490187	0.3673542897062606	-0.1416505271319033	-0.816623968435576	0.3745036429824098	-0.37990108653783744	0.5567385720229517	-0.2830053336722708	-0.816749640504497	-0.7316654368835518	-0.7831926444201186	-0.0747790863478602	0.5607094949151323	0.08215305146773114	0.0	0.7677545021343707	1.248538696556954	-0.5373928861211899	1.1725741801393976
-0.12602074826276244	0.9749706865017586	0.9746544427568419	0.44222233995911436	0.10951127399668605	0.5523597002897239	-0.33082837427398476	-0.4549888527293708	0.5814922730634242	0.5654769227253376	1.174450303330269	0.6117920238647923	0.9734190100335243	0.0	0.6074542583715125	-0.6938601911904415	0.43585119751010565	0.0	0.16029044028958644	0.3495712221436188	-0.004090121311914831	-0.21816382973611814	0.799596808290946	0.49454436532552315	0.547170093900014	0.10103734306890895	0.20793294037857768	0.14416700087535583	0.004327365323275905	-0.06127661632424013	0.7395728222094018	-0.48287421273874237	0.44073952656324544	-0.14451959523654334	-0.21402518994158198	0.448153683548135	-0.17856036181687548	0.563636563621517	-0.6144714859732641	-0.8032939537973797	-0.8413402658781499	-0.3868788589086735	-0.181464414476591	0.5685193672214554	0.4104820460996438	0.0	0.6547877164061415	1.518160707072233	-0.21528056366540374	0.7853946877154719
-0.19189922208676014	1.6079422829007841	0.818068909748638	0.5310127790813071	0.03103431109183235	0.7396115895535843	-0.19522781561071156	-0.5065321343647619	0.14381632449086243	0.9462497897702191	0.14676521565486914	1.3490021680101074	1.2344630955293372	0.0	0.6247449165092813	-0.8156895878171251	0.3136463064507918	0.0	0.08119558828700287	0.2688533558822502	0.7507097025274145	-0.07594609279487896	1.612093979716049	0.1360338533351222	1.0798351321644808	0.31525195868377937	-0.007933976806754764	0.26505820354621523	-0.11788538040748191	0.831622682579422	0.08125136188306385	-0.026698574983649994	0.4010348891593802	-0.1670374624285535	0.22745790842842148	0.35330560497643826	0.00046332702515285883	0.48872652058408145	-1.0460171055928127	-0.8653653340415224	-0.9664212337431108	0.07002021926983049	-0.35051616639651867	0.3264215924047752	0.5506626373434724	0.0	0.3205211540704674	1.231266824305346	0.1101668640104106	0.32280610369570245
-0.41764012468860306	2.1527170943469796	0.4452795922687222	0.8675715176878405	0.006256301815221231	0.8461078949893175	0.07136690962120658	-0.4764775819347324	-0.49271224950961645	1.3404134026718526	-0.7154064639353678	1.5894952582496524	1.250624821230616	0.0	0.449026298962403	-0.9996319878716332	0.48607753955404215	0.0	0.07385105413905052	-0.09381831767990081	1.179117459096005	0.26145201610080526	1.9531646572995032	-0.023247043516448445	1.637193966578365	0.48538210214518596	-0.046659605784422784	0.3436702613967533	-0.28824132241002326	1.4301990851192232	-0.4910451405646264	0.4557224502549218	0.43623527263428963	-0.06861364730326834	0.5847559236074615	0.25920917711467356	0.17836102497994707	0.40176443669695977	-1.349558002530745	-0.9248523467839176	-1.0861396976060262	0.42649083929023496	-0.4901574524990712	0.028072817373568645	0.5952302989334459	0.0	-0.08058845516578324	0.613163911930941	0.23786280270963125	0.045463540487763174
-0.6285918683131857	2.427847385458905	0.16618390136083502	1.2759586542100756	0.06991855969366195	0.8921050705780305	0.45291316135113024	-0.33037768473811163	-0.9683171570693692	1.5834910567854947	-1.0573425909449594	1.3518578208340708	1.1759061377037712	0.0	0.26170578329201055	-1.1109864086299668	0.8642997737687408	0.0	0.21954451936094654	-0.5865026553199066	1.174835940038138	0.7500209971786065	1.8427147527726944	0.038571206498746465	2.0526047974597974	0.6411806347508011	0.11994522841567651	0.4742597052270029	-0.334190937882555	1.6654067979754041	-0.6570468185925858	0.8118000260551661	0.6132678994101392	0.22743938870686278	0.9452606459947441	0.29842944947690103	0.35714133256939495	0.3927287961833388	-1.351492268914354	-0.8624345826457084	-1.122422787019607	0.5925282184829583	-0.570319445139575	-0.14151482084309075	0.6854506407912954	0.0	-0.39116805485915357	0.012446515053354756	0.07528602008113922	0.0048476940810459985
-0.6503723458193466	2.251415518328957	0.19194705869237885	1.4165135853010746	0.16803584714817743	0.8997890544991851	0.8879554788737352	-0.11527663427818957	-1.0126616170030855	1.5509690938049292	-0.7983956440944573	0.9118866297024717	1.1497867288774901	0.0	0.19525299295716875	-1.0411764268577277	1.1508969608011157	0.0	0.4781673321661051	-1.0187683728509453	0.8192661916633387	1.2478537081347287	1.4815253293987316	0.16474124122648282	2.1385275269104977	0.7621457934834461	0.3769049430642809	0.6828621798002963	-0.15993274582493813	1.6499520791707072	-0.30233717549809647	0.9362886113174768	0.8191741695998087	0.6879836363681074	1.2775140221546428	0.47112566171015524	0.499819932763519	0.5194442104710453	-1.038682289813341	-0.5963208887640769	-0.9928462439422403	0.5714494448985186	-0.6284183273349706	-0.11183095549548568	0.9064532336386184	0.0	-0.5171304218401538	-0.26611786147020916	-0.2983129847765483	0.04280223843427125
-0.38753093821875545	1.5419042163173868	0.536107942642284	1.0618704710230862	0.2367102582119281	0.8715928586874102	1.3119514851412568	0.08384559564869684	-0.5721918531110057	1.2218583311730777	-0.13122305228907657	0.5925777133998062	1.2261417843562792	0.0	0.26631194751545056	-0.7672267791251701	1.0670595798827531	0.0	0.744310140417567	-1.23550357148094	0.3275563700488416	1.5903150268122594	1.0860638054156035	0.18187059927433574	1.8324830185253729	0.8051396654441104	0.5589729705612799	0.9153630506644094	0.2203444608334552	1.558441296846588	0.4208954085620805	0.8514664984998387	0.8613447069869135	1.1896597189525473	1.4331907453632742	0.6681353734756933	0.5639909844485066	0.7723829805168481	-0.546324558066512	-0.13252088281099011	-0.6663995179458067	0.44657890173060766	-0.7024162691974498	0.060846778337969476	1.228373217580531	0.0	-0.43070950254904267	-0.09541154631789041	-0.668196593808121	-0.04486832528068229
0.14441857203688402	0.4120326300210989	1.0405874128368302	0.30848351646319494	0.2871028268495687	0.802693243566409	1.6732117586434696	0.23438440705134564	0.18038740716496493	0.7067981662205454	0.609342968736737	0.5508481375716954	1.3662492578400403	0.0	0.4118673402565595	-0.3538647295549442	0.5865470427652897	0.0	0.9454752726557951	-1.1576742186210067	-0.05597924190852871	1.675933342200008	0.7565457943145544	0.06338229139277571	1.2765923507705585	0.767243807502576	0.5901062815194921	1.0874447246836907	0.7147110766262295	1.497912694684726	1.1999551610738817	0.7023402887674087	0.6475401686661412	1.5848774291139662	1.2766446759047962	0.7845637949553986	0.5528153487576513	1.0743999696032196	-0.051933051199875534	0.4356936313593635	-0.18491578969399347	0.3377879217524884	-0.756875881017459	0.26459742399759106	1.5261268503946948	0.0	-0.13570381756140357	0.43194815467590847	-0.8019733284091076	-0.31573458752010386
0.8391360531622363	-0.8141668550460102	1.4888884414912955	-0.44339135076900227	0.409996248660156	0.7071854561122137	1.9174140371894624	0.40780355742866303	0.9523549046973373	0.2173662913440833	1.1226315466721086	0.6979845650353798	1.4815101557071757	0.0	0.5759629305626879	0.09207579516822824	-0.0034569072669119886	0.0	1.0916670746454462	-0.7762464268768998	-0.1675529772852749	1.5117076643600058	0.46367004576952164	-0.03789644620188471	0.7526728334939755	0.7150824849782406	0.5542691866388013	1.1467135116663196	1.2071853731099793	1.4486197838320003	1.7567264319325586	0.6588115131498309	0.29884089944643244	1.7717840413424992	0.8300668609919627	0.8243722041108251	0.5279887170343875	1.3136699087543051	0.33511148091259724	0.9718989721637715	0.36087590293278343	0.3439349526153504	-0.6759091365923683	0.42155369536568466	1.6571454620483135	0.0	0.3521086732369475	1.0664902994501413	-0.5772004785492914	-0.6128563937515866
1.5483676977918157	-1.6997774816579359	1.7250227202704878	-0.7386589209864209	0.6870964679528131	0.6247033654931314	1.9716832349184858	0.7311764845183829	1.487676781302929	-0.0274375269459686	1.2730510719978425	0.7950651006623366	1.4901505848405259	0.0	0.7609932253231257	0.48027800649920827	-0.2747928686428574	0.0	1.2361707164933624	-0.12030849140170236	0.010147230394896112	1.1955893759981457	0.14427713404420148	0.08492899441867309	0.5049676726400945	0.7417992573518749	0.6319807154685373	1.097560991287837	1.5927309364031583	1.3025582510985099	1.9957053887613263	0.7922958544761577	0.09418115826498523	1.7307493619589973	0.3069490548343466	0.905077275494824	0.5631308084620924	1.3918727146748018	0.6078206317928533	1.3575635885349324	0.8800546206785269	0.4964088885709225	-0.34236801225334607	0.5295227614116856	1.5418044528437427	0.0	0.9810666590222121	1.5339832452160562	-0.04049093098320965	-0.6766445414293772
2.1286255624916097	-1.8828890083594474	1.7109409966687292	-0.3732851426818629	1.0847702021762873	0.5939566087184174	1.7631985424398822	1.2605994677205388	1.684632974206233	0.07626106148045302	1.1231939798566102	0.6467927784283369	1.3560545298887068	0.0	0.9989637264681518	0.7735680600675621	0.046378198217526624	0.0	1.3903341578396569	0.7614262206501844	0.35615557217840726	0.8542131313542357	-0.18583240969121453	0.5074760722587937	0.5747549398239143	0.8809905633681054	0.9424260679343816	0.9782745126719791	1.788267821556627	0.9641588760491475	2.0087912811897706	1.0210638244210866	0.27288520598348587	1.5155456138274637	-0.005701259426947888	1.1526970618288563	0.6736551337976099	1.2646055910981224	0.8087929158135678	1.5399755868537783	1.3191772504692056	0.7478018117248723	0.25118845953557567	0.6346627681927125	1.1972254740147257	0.0	1.6214182321445414	1.6697424930633753	0.6332900438360142	-0.35134135218922313
2.469062067891122	-1.265150787801473	1.5078305179805804	0.45925311403359514	1.431247658876592	0.6136008358088036	1.274616565834599	1.8754268945955568	1.6133926433231012	0.43411888845626373	0.8699198202143981	0.2552064427437769	1.0965020666338277	0.0	1.275555005401709	0.9864753886683214	0.8684597169093912	0.0	1.4783270211129902	1.78209571919859	0.6875951433364568	0.5783099783822989	-0.4021162741144472	1.0761152508241663	0.7712459832292278	1.053295178988882	1.4113160835074459	0.821136647642351	1.7418651658380537	0.44164294965151374	1.9483486838935309	1.1710860343501008	0.8362648298467987	1.2143311605253173	0.06403111058794968	1.5675286313960988	0.7882525194640336	0.9575039622252625	0.9505934432067017	1.5462466279181741	1.664365885109573	1.002955079247732	0.9482228614606021	0.7690858159829949	0.7131899025409848	0.0	2.0631026285181884	1.489100296963005	1.2460921200927484	0.27347889090083377
2.5043791572615137	-0.09281008106754252	1.2156797756726891	1.284884402141213	1.5144337763483697	0.6277113215226988	0.5968145949599678	2.2948786000115504	1.4361234653916233	0.7767299917040106	0.7263331981895648	-0.17302616597806947	0.7639526411364665	0.0	1.4860179250310348	1.1534439516388735	1.762961505980581	0.0	1.3832642814840006	2.777852991160786	0.8606278382101793	0.3924188732550751	-0.3554093320293917	1.4812695074527193	0.8069422022469286	1.102717837285097	1.7753231941757317	0.6351583804960178	1.456164591983718	-0.13279869542182318	1.875548569709209	1.1106799939018404	1.501705903238496	0.9069730785055902	0.4516370068666285	1.9707387215435603	0.7979935992789097	0.5538155427730592	0.9851995901035093	1.4581660479474368	1.9119261742755138	1.1740414234302656	1.4846155193977355	0.9098923631605752	0.19831988839905823	0.0	2.090558226656508	1.1613513090373528	1.6714310735494142	0.8985603405224172
2.224495166411061	1.1329346728023908	0.9191026708289395	1.64728019567706	1.2343769035180736	0.5557998366652951	-0.07400121719292897	2.2343515735766992	1.2906187479366307	0.8020583961975173	0.8101084741163231	-0.3702275512351016	0.416273761748014	0.0	1.4769585514115293	1.2897434351528876	2.22206625117487	0.0	1.0523327752676073	3.498498748377215	0.8366109951864487	0.26719041389167714	-0.007797512172454064	1.4571476536470147	0.5035027643043586	0.9071988990584683	1.7368919748139637	0.4231897962392253	1.0112937449870518	-0.5694665466015689	1.7038668825405776	0.856150423178226	1.8583475108754017	0.6380307430216949	0.8916095222540935	2.085826775241524	0.6521227060272411	0.16018829133018617	0.8492488019902751	1.3594717945431998	2.036219260467787	1.2241712679999626	1.6306003692487239	0.9928294687784218	-0.2631701120950182	0.0	1.6074736688503404	0.90436551293023	1.8806224152927262	1.2069682075073953
1.683089832577687	1.8872984578230707	0.6647799679569226	1.3819416575113923	0.6888360384560817	0.3488426891193563	-0.5162493657612631	1.6062283697231785	1.214450596500929	0.3685861062763411	1.089480908931829	-0.20440176545687228	0.09006174877209797	0.0	1.152504450456646	1.3692517986778892	1.9726316579689018	0.0	0.5678482789455854	3.6710251955037987	0.6743143252751289	0.15418175485566893	0.4877633039163949	0.9657382991800252	-0.08109630466388426	0.48021862017574	1.1684314629753616	0.2081763340741335	0.5518500882873527	-0.7352162762396754	1.2797055434057758	0.5625074356794335	1.626478486891332	0.40930884678375373	1.083535214680935	1.708538553049444	0.4209249940651503	-0.13633791307527604	0.5417059118094334	1.2807437100806023	1.9855297613766696	1.170302179391217	1.3279157477264414	0.9659424674337326	-0.6236950428630843	0.0	0.7282874531245136	0.8578690729880281	1.8992947928027268	1.0739304589240442
0.992654259759635	1.878168370528595	0.4631090896038969	0.685795850171082	0.11391934152977914	0.026546384344680853	-0.6041532145439746	0.6176790230620568	1.151192086781862	-0.3827447420240569	1.4080158053698377	0.20491359709323298	-0.2124992658713319	0.0	0.5614121473475949	1.3322039021208927	1.1337460929338676	0.0	0.10940222182141111	3.129183151921253	0.4571924474644683	0.014435438823264878	0.8363020212556211	0.23022693191067062	-0.6977483261737848	-0.02333513235070774	0.21936944111215276	0.03230893167504173	0.2195877857622424	-0.6449416764997867	0.5335679787939049	0.3997730767997883	0.8422364489209251	0.18602541289228966	0.8699766617040412	0.8491621834434561	0.2613696794927892	-0.3050797575910183	0.1592644811994773	1.172061125109109	1.7141699236577759	1.0451003128530505	0.7295971419364473	0.8349369143479023	-0.8637584425452645	0.0	-0.2439793635903551	1.0032477738266543	1.745474036703391	0.642179548525906
0.2926217357822809	1.1840402203937572	0.292687055517501	-0.047303940344693686	-0.28455047005953815	-0.3376033203216016	-0.3938507831192586	-0.3243566122610017	1.0195024100413415	-1.0757742092893168	1.5701716710121254	0.5336859451684317	-0.518182752476706	0.0	-0.11198047384425112	1.119306187391935	0.11592657843583491	0.0	-0.1794241642185785	1.9402720408866496	0.21091397713345372	-0.17375242169543295	0.7594780582319941	-0.40953018906983374	-1.0904026859012725	-0.41360743977452663	-0.7583165033218995	-0.08072169256173725	0.06085941003485445	-0.4702482626377391	-0.42094131570377624	0.4072484989717424	-0.1625393455646557	-0.0882628988006858	0.30645473613029967	-0.2543968813335845	0.2956892651511785	-0.38763033410844544	-0.15104930954756846	0.9243103495510137	1.2286528154779615	0.849444625173267	0.11351233032954842	0.6587193831896726	-0.9866245528744126	0.0	-0.9640685142358125	1.171314489217803	1.4081620379990714	0.21028025885073162
-0.30427189669678273	0.1905635167257147	0.09915897512077053	-0.4927092057208128	-0.479601505806465	-0.6741320516610922	-0.10868669249814839	-0.8558915670046674	0.7837206376649625	-1.312689000842955	1.439465118046084	0.44085185211626515	-0.860028773151573	0.0	-0.6567295074009388	0.7141069677029863	-0.6583445936087403	0.0	-0.3179985630310712	0.4363180938819193	-0.12299723808068065	-0.4203840301026993	0.16577385011898282	-0.7180764620272013	-1.1819574361804992	-0.6090615050412442	-1.4221307312149263	-0.16902717511175136	-0.02419277165378014	-0.45133168968539666	-1.323951724926004	0.4431487265633841	-0.9712253445051675	-0.4671948900480086	-0.4091043990907715	-1.2650134560380335	0.4905318771854381	-0.4822200590341746	-0.29113319754365496	0.43633561557277184	0.6108515810042071	0.5374786218549013	-0.27474759654428954	0.49514623543506947	-1.026357301527028	0.0	-1.2344390157887921	1.1318558792120854	0.8840535522267291	0.01917530169835401
-0.7580488180604061	-0.6399392531872158	-0.19780449644977408	-0.5734603785239109	-0.6284801973243558	-0.9694797769518483	-0.018316366658080646	-0.8859329446169487	0.47112736309672876	-0.9335804897716813	0.9966539741294105	-0.21614193656128572	-1.246508602559243	0.0	-0.9658311333017318	0.16981860026231727	-1.0123934818247295	0.0	-0.4956624435768444	-0.9004496113783053	-0.629013662503871	-0.72459907717419	-0.7775692156511085	-0.7052156670240544	-1.1222522131126205	-0.7021213079811868	-1.6432904489560054	-0.33275642878284895	-0.23495442073016323	-0.755608974175091	-1.9212611253218177	0.28101239304187137	-1.3351874904536938	-0.9675009344841773	-1.076377246583087	-1.9294513035296865	0.6397136352376378	-0.6957598989591414	-0.2830955428310474	-0.3034806873714811	-0.005615335270119203	0.05364518096930878	-0.34839369796820785	0.34062964226126213	-1.0536990691401362	0.0	-1.1148574541050205	0.7166204066832675	0.23500563144074937	0.09452167994580046
-1.1046637595406652	-1.028064327605258	-0.6701638431005255	-0.4439770409788263	-0.9205544986877756	-1.263217476251082	-0.27797548867730076	-0.6483833728760089	0.1297157650836209	-0.15154495482116812	0.33153895352756557	-1.2696064138537864	-1.6381808664901376	0.0	-1.087644159204482	-0.39676877178556275	-1.0769617823330893	0.0	-0.9292715922230975	-1.6572259574397372	-1.3104886671733582	-1.0620013575373701	-1.7177782112746884	-0.5886721166949078	-1.1609988051787328	-0.8842589704246241	-1.5599140020423459	-0.6701146676577278	-0.7340216933555282	-1.362801905371007	-2.1209188439846725	-0.20739223406685312	-1.2936505928741218	-1.5358706035200236	-1.5907996579019905	-2.1933708618329826	0.4859620184520798	-1.079089618899205	-0.24907575366512674	-1.169100812827424	-0.4962036396991052	-0.5999971258864861	-0.19844296339849735	0.11784699304742513	-1.1544009060425444	0.0	-0.8712972016879224	-0.08698772650469051	-0.3938169817045211	0.2564149925271093
-1.4055840209025483	-1.0076859314777102	-1.3222338885537108	-0.3227189278495592	-1.3832330884345936	-1.5860222388250307	-0.8273141499736723	-0.5287131857533028	-0.22789815217865897	0.5432573239477816	-0.4159426217965254	-2.304430034464525	-1.9477555109186848	0.0	-1.1570735021343643	-0.845139099749515	-1.1306715084955128	0.0	-1.6627256256523049	-1.69575251811581	-2.0147573332231263	-1.3692164534256879	-2.2902520897939227	-0.6103609457638397	-1.4400761014560333	-1.2762385532487757	-1.44340788053853	-1.183158880623756	-1.5027210461600535	-2.048000080520413	-2.038022040601516	-0.9168358661980766	-1.087694370672716	-2.039283982302979	-1.9379877109732058	-2.178120138077924	-0.0890442959412633	-1.576744690173935	-0.3075461430768758	-1.9199856931861565	-0.80476936258617	-1.3170868001944194	-0.003328211487162296	-0.2673811100873524	-1.374740597523714	0.0	-0.7907271021329095	-1.115758679193467	-0.8257941355777503	0.28038742936955086
-1.67457922464962	-0.8504401799128773	-2.0414268240671936	-0.32083586173244827	-1.8071172413119432	-1.88877631998708	-1.4165230869411698	-0.7800393545905099	-0.636158390901203	0.6707341804360463	-1.119590832926733	-2.863341597820277	-2.0700259987647684	0.0	-1.2618990629886933	-1.066869649089082	-1.3546428013874376	0.0	-2.4628352646219653	-1.216165704978078	-2.4617053585004114	-1.5474005781393758	-2.290197081694476	-0.8439407516372538	-1.8621175787641266	-1.7919342730913106	-1.4783203227296058	-1.7256668137342077	-2.2947958614806545	-2.482541588166735	-1.894247164616737	-1.5319734157188134	-0.947818582654645	-2.2995465357321945	-2.1157064341404643	-2.0505002646857897	-0.9413919806735402	-2.0255525962902894	-0.4644444305457729	-2.2967672877797907	-0.9604496499640547	-1.9045882208017575	0.10082360055778909	-0.8333281307303535	-1.6648717672852318	0.0	-0.9844140523068219	-2.090202305480961	-0.9468911512742069	0.08135636221628814
-1.8382944992099772	-0.8421302496867248	-2.6064690221147373	-0.39639110261989974	-1.8691717302356208	-2.031323262747014	-1.7488360999410737	-1.3298775958965403	-1.1240779508176546	0.06579073890846275	-1.6939251331836118	-2.680171458823287	-1.9315612470983001	0.0	-1.355013401096283	-1.029400447168388	-1.6899072564027733	0.0	-2.9129547655497867	-0.6321528320841215	-2.3810809675669846	-1.496772263608797	-1.7499874200274177	-1.1360718663890137	-2.1382994657374037	-2.151781496737665	-1.6201002303358316	-2.0499199787300646	-2.7419099125087616	-2.4042009063770937	-1.8476401359344856	-1.711041440903062	-0.9227830283449137	-2.1705270371266847	-2.0732241538925202	-1.8909467875211947	-1.7109919326203746	-2.2174509367274946	-0.5888275563883829	-2.146243280552875	-1.0394529081418191	-2.166364810975476	0.09950998800013595	-1.4620401994449532	-1.8695619063033302	0.0	-1.3157488586950112	-2.7236203248816855	-0.7743462616272249	-0.22068791278835606
-1.7710202761904061	-1.067039398686425	-2.773829271927077	-0.44880768461938036	-1.3784692314226856	-1.8591707912084252	-1.6538111921218046	-1.8213530553271373	-1.6388496923726639	-0.9975411601534269	-2.0778974536599994	-1.812223716589852	-1.535463488826532	0.0	-1.2894902761504086	-0.7850312999905408	-1.8975755778603904	0.0	-2.666309365019422	-0.3286516803159913	-1.6833499580623463	-1.1696119440882444	-0.8942427186511218	-1.2243756610769012	-1.9867716734722896	-2.05573784091755	-1.6379946843099984	-1.9429125601054456	-2.562964185258296	-1.7630758198967431	-1.880174050980695	-1.3133520551091444	-0.8762167633405582	-1.624461160614232	-1.735113728813191	-1.6584861199166552	-2.0255880053799404	-2.0053897065710076	-0.5020334659123836	-1.5080471784847989	-1.0986313086670016	-2.0061929196571238	0.08169055913238002	-1.926524965786667	-1.7942959325198617	0.0	-1.504430484908593	-2.8325423314880287	-0.44564282001705535	-0.4004703145626637
-1.3906866272753617	-1.349337571094176	-2.408909944358422	-0.4522990276793445	-0.46127942034355796	-1.3238154493576793	-1.1849462823129184	-1.8665672957070392	-2.0176152272733288	-1.9526888894898562	-2.2081488755446466	-0.6021266037148186	-0.9743173290870668	0.0	-0.9534987711669806	-0.4413257153925081	-1.7627098909115735	0.0	-1.6947719013818425	-0.45116125138971525	-0.551563747421601	-0.6092756597473761	-0.015210230363250326	-0.9443831194700401	-1.341039924461171	-1.4015056515155357	-1.3116646634025992	-1.3707202015868325	-1.7488063912531175	-0.7575631946460618	-1.8258798243841958	-0.5136463571006414	-0.6408236797242973	-0.7951688334932707	-1.0942638771103639	-1.2700638973647163	-1.7349938413795396	-1.3972382066875466	-0.12083962250149961	-0.6099368794223642	-1.1293630349963124	-1.485169067653531	0.14826521735534476	-2.0037978379334147	-1.321501268413686	0.0	-1.3338961377493952	-2.404390691506882	-0.13162073859714876	-0.31211957674754653
-0.7498759625802638	-1.390566535430307	-1.5850170837258246	-0.501998717399533	0.46930534741091956	-0.554900702543863	-0.5827824731699083	-1.3336467224899784	-2.0522447849662795	-2.273015743378516	-2.02433769307822	0.5041665343638345	-0.39887666406235217	0.0	-0.3952332308364541	-0.11061490920385698	-1.275705187214459	0.0	-0.35385712842062295	-0.8561034463737112	0.619803090999559	0.05438011992123231	0.6558208254922131	-0.37122436878378323	-0.41756273532904464	-0.38753227980834715	-0.6320093460861462	-0.5288247682291348	-0.5966302920253346	0.2644866124584606	-1.5151854908564586	0.28298169368018133	-0.1951113617913688	0.05957091158515902	-0.28815806621094886	-0.7205883977788864	-1.0158621095124185	-0.5768097113846762	0.45264563147801756	0.23227436752099784	-1.066810499546823	-0.7950794082909087	0.3198463944149248	-1.6094314469034774	-0.5054915971134061	0.0	-0.8130951288104675	-1.5979787867431703	0.06414022668325622	-0.013891538002273551
-0.046631983142011335	-1.003318036034117	-0.5775162216940823	-0.7279901113895806	0.9611247445810603	0.1856239172776569	-0.12968091916001162	-0.4588916912277795	-1.621054227015851	-1.782113396999893	-1.5183596627387688	1.1789653797917266	0.04534097367740329	0.0	0.17271458974870532	0.13311606436634077	-0.6491063273570971	0.0	0.7988626610750308	-1.2444970584746027	1.4178906652692858	0.6562228871090067	1.0211857749163253	0.21200129884631105	0.40850472781741815	0.5861360711573301	0.15140383802569934	0.2503722448547632	0.44003668010295993	0.9848438508678365	-0.9233985909225879	0.6772556613831703	0.28794630780480224	0.6692058890717729	0.4251071200786975	-0.1386201576760508	-0.2686812827425642	0.17440368224772426	0.968953405137969	0.7586595608273503	-0.8493767760623006	-0.16363390952338713	0.5106606595248812	-0.8656755493612653	0.4245720806188011	0.0	-0.17461315762535862	-0.678329684559192	0.1461050434565203	0.2649770452149943
0.4699931982301306	-0.27151289854699456	0.2609446331633342	-1.1504633502843862	0.8229009863791215	0.6536048749471896	0.010867039819527335	0.30207252296131365	-0.7998012332198948	-0.7474192501505867	-0.791468466675686	1.3533803354678553	0.28094778998916775	0.0	0.5082117326521971	0.26882130466610604	-0.16064451012989753	0.0	1.3244286483796743	-1.379204443567723	1.6252565577960143	1.0649362929578732	1.1166207056739053	0.5016356868564218	0.8338736896251854	1.160933616592682	0.6825669704712896	0.6850920279424596	0.998370981016453	1.2701692602201216	-0.2098061211601994	0.5105789330747197	0.5650408617443788	0.8788726223833657	0.797758683463917	0.2751048211814166	0.13001410468634286	0.6211404858491236	1.1798369174596355	0.8745956072801634	-0.4850529170650351	0.24900192205614044	0.5837317142851284	-0.05132613135457464	1.1693817786128466	0.0	0.29048845275438145	0.08834720744488975	0.18058126269646418	0.29198410571439165
0.6464401486804754	0.48152907128961125	0.6801352154127367	-1.6059186953812814	0.25835882379866953	0.777991151599897	-0.12781265827112914	0.5813818081482679	0.1365192745591453	0.29517524865954203	-0.05989900844746399	1.207278593657992	0.3259314932455336	0.0	0.517104859671265	0.31309583302767163	0.0502879094333382	0.0	1.1525976749678217	-1.2343186467609144	1.3221676943255232	1.228332177999121	1.058529409766266	0.38486677753910276	0.8040635873994852	1.2382979020264402	0.7464179377363899	0.7069303579855208	0.9957773851422413	1.2131265451812563	0.3810280961689934	-0.05342278061754477	0.5206837130357311	0.7205699854534013	0.7463547816208899	0.38407183148789276	0.05577661404850128	0.7018337236449184	0.996871232001109	0.667502033039507	-0.07387698261621894	0.40128274109469697	0.4445287632105658	0.5432541198501522	1.5134761805361894	0.0	0.43983123946478175	0.5369558516159968	0.20451086448210476	0.007447744864020326
0.5219910165019823	0.8989062980211473	0.6591218116615625	-1.8223678179087759	-0.27408318270003273	0.704257828703632	-0.36104560275816394	0.34433605883492474	0.8413636613700713	0.8644837030078665	0.4234394233464136	1.0262203804580583	0.26917709602725576	0.0	0.3315307755326309	0.29224727536301937	0.07128981903491691	0.0	0.5947916080959182	-0.979869478961774	0.8121654596222923	1.17031667440443	0.9727975315762267	0.02303154124202434	0.5175120079256903	1.0156620507560514	0.4289544179385455	0.4870040559917305	0.643642525857404	1.039724553147517	0.6787484940412498	-0.6481809177587105	0.27432873880876935	0.3822647496132387	0.41486258328730513	0.22151213858612231	-0.30736415405783213	0.5572521802827893	0.5479774623789141	0.3287430257592496	0.23446741431309975	0.3482012057473797	0.10658901371531129	0.7681318450652469	1.4315347449055087	0.0	0.3739044166341757	0.6581084274340988	0.16844454008802315	-0.42427747359139445
0.30020683745403226	0.825624552019504	0.3985249761303174	-1.6013464871115664	-0.38662602375928956	0.6812511269457556	-0.4819343668735865	-0.10403790033017962	1.082300492255219	0.7962639051124267	0.5004969962630785	1.0158969783041074	0.2088385629774651	0.0	0.21451762823636708	0.22387192255797866	0.12241076050935969	0.0	0.11492107551429759	-0.8257586693935279	0.4194410776562254	0.9500107380144543	0.933567663289405	-0.2564929917300121	0.26225119965566435	0.811630598678032	0.06401926990376537	0.30275778040597245	0.2838121972044242	0.9471538360936899	0.686155854851191	-0.9373705617889805	0.09817360940269476	0.09250533364977392	0.09116504965522274	-0.022071377675340592	-0.6150297501875222	0.43411714157970427	0.09068434699851195	0.035011137738405244	0.3228134252004253	0.17662500721192953	-0.31346862825772775	0.6770021492293916	1.0788980989790027	0.0	0.3437731541831694	0.5775645853599276	-0.03296228745697921	-0.7283899933032861
0.2044846812602703	0.4064331969315605	0.1803606745078627	-0.9721416808931753	-0.04130594344408945	0.8630428067948056	-0.3847333439985762	-0.35455651405891975	0.8656028165383657	0.2897148111767952	0.21039752436637496	1.183172916575374	0.1917799314702788	0.0	0.35073271973092784	0.11882532054370981	0.356520246266196	0.0	0.0194899902684907	-0.8480273073784798	0.2906641522070836	0.6198854787245663	0.930267622030907	-0.18802493284451327	0.2079796107623815	0.8086025695519916	-0.00549252055618638	0.33407985058309725	0.16312670302496257	0.9789133324842437	0.5467057437428817	-0.8048567657207281	0.19829657734284117	-0.007576355583451853	0.026581769451000513	-0.12803557745826857	-0.605978555014696	0.5188402722170158	-0.15697493983409444	-0.13588765287689922	0.17453821100229172	-0.04736033980612248	-0.6634052520990091	0.46290549898734423	0.6772831470290139	0.0	0.5383360248229411	0.46857958894399016	-0.46040720988221956	-0.7151663988821061
0.3163520852352288	-0.023415709251740337	0.1853607665286314	-0.1944142451861315	0.4241115287236592	1.1710389370130068	-0.10522831550747963	-0.19690533813567943	0.41655530432471627	-0.265523787534646	-0.21521375898919037	1.3486847738258163	0.1930670234262325	0.0	0.6813567283467523	-0.0034961714992479014	0.7172665732121672	0.0	0.28044816766324693	-0.9272312908616068	0.3297593211926914	0.21651530968101776	0.8744314256648041	0.24258729089942455	0.302830382619157	0.9074769368966239	0.31602348041168105	0.5318731478779642	0.2972111097594002	1.0165757949503127	0.4143487967726725	-0.38446124619981537	0.5289137770993534	0.0749888815507902	0.2804538028772204	-0.002813967716978298	-0.2686247176147596	0.8088337561099647	-0.1489387341698244	-0.20820306157136684	-0.11690444468520025	-0.2841241001413343	-0.8369100846182194	0.3132327861419751	0.3789762007966453	0.0	0.9121337543876757	0.4437976128844303	-1.037919042440603	-0.4141714979988425
0.5167628017528915	-0.17509019288217806	0.387943385817047	0.4052570247225326	0.5518567789667649	1.3304777381422708	0.23676522328663985	0.23437085874803681	0.029587031061279304	-0.5457818613911299	-0.475722097110045	1.2763949449851746	0.14987133054049465	0.0	0.9211746818694906	-0.10454685310496117	0.973156193819181	0.0	0.6047612756515155	-0.8406728044891617	0.30294537186987697	-0.21341547917511444	0.6495084736340413	0.7793167703328902	0.3433624675351161	0.8111391244008678	0.7928018910400513	0.6569774628324387	0.5058607299128325	0.8878745271317503	0.33560889945692773	0.07014029271296598	0.7967287317505783	0.22535530176090965	0.6956301651702979	0.2602742399828188	0.18135594981758812	1.111545383686529	-0.016717532347283622	-0.2413160276711981	-0.4008151754959739	-0.48940244327829635	-0.8174116865359404	0.2858191152377715	0.2040590903426291	0.0	1.1918908791731508	0.49113418904881645	-1.5500107357248358	-0.05001922282056072
0.581784905062992	-2.8951293224789487e-06	0.5976580408477414	0.6513338653018965	0.12258779200838214	1.0728890111753613	0.5399244747269126	0.578356742348793	-0.10830535361548638	-0.4616961819053765	-0.37304207971713754	0.8373300312584887	0.028013104068000425	0.0	0.7642931904811385	-0.13473679256975996	0.9067599769419874	0.0	0.6861075456757725	-0.43499571972594836	0.03502801537839083	-0.5834171799203693	0.18927669194878194	1.0643649498510128	0.15920344057707372	0.28350092835733104	1.0179649600506224	0.4691512840372865	0.5793115769792808	0.5123074400129196	0.24081534489770773	0.367229060719699	0.6721286657685919	0.3266765478596939	1.0170895830477935	0.46034971352625564	0.48502598693801807	1.179208856494582	0.048220686923765056	-0.25129352413862815	-0.5470948034002934	-0.5897884342444725	-0.6639884876681774	0.29246065922499787	0.08607642307174386	0.0	1.0712058881578508	0.4974365345552451	-1.7468388534222936	0.12052217792459541
0.36932039638227715	0.29704292196930177	0.615375886348928	0.6338699394121403	-0.6456722994727369	0.3673689801937295	0.7894034791289152	0.5397373475938498	-0.002140492319221306	-0.14936978719237345	0.07794481828320644	0.10713644293095552	-0.1254553967629527	0.0	0.13644052316720875	-0.05923738243919987	0.5113748685026754	0.0	0.4460784468904457	0.2508659460282856	-0.4433141101635277	-0.7740840104593488	-0.4523484663411737	0.8805933805875902	-0.22760253975694036	-0.6073832719994081	0.713993495026263	-0.06450670233774355	0.44557868312386195	-0.018755755179736665	0.04917849168155832	0.4792341969431017	0.05974199409931925	0.35147884882891806	1.0648085169439305	0.45212920344003643	0.5420035347395774	0.8923853757337435	-0.057484303307902315	-0.18464492384880135	-0.4997333170922766	-0.5019207862030504	-0.4601891024938301	0.19858159223708755	-0.02327559480811871	0.0	0.4595095949829119	0.3496391576629712	-1.495152707527554	-0.01012122501053044
-0.042614281004609386	0.42942569749487003	0.39168679526309913	0.6323063995831361	-1.2142553232659503	-0.4937167700546076	1.0415314830815068	0.1311567387320251	0.20620640192358353	0.17448908867491478	0.6704155374377612	-0.6609338683113399	-0.1859908341523239	0.0	-0.6986083747880567	0.11397580486508918	0.033550206172994076	0.0	0.08669861197941581	1.0003893579996381	-0.9013444356378432	-0.6900151752913596	-1.0873599769429967	0.30356889231561807	-0.587747607977054	-1.4550900253939323	-0.03869328420142366	-0.6954311412156075	0.21607473728872656	-0.48426442303427497	-0.2056798942473291	0.5058638676222449	-0.7796405301435947	0.37165351140286357	0.8381839377526598	0.2682123032325423	0.47708927323674155	0.3643776039020554	-0.2817830902268707	0.032727066180255865	-0.28047603205682947	-0.1919853977186783	-0.26740460143511907	-0.03845514041977193	-0.08456203717709271	0.0	-0.40018953571098737	0.04696686953953156	-0.8735395094801766	-0.3313522693974765
-0.38072900467543325	0.25364151020779857	0.0718454221780289	0.8981590541639758	-1.0888190407388716	-1.038497469162484	1.3410913252031442	-0.3225951790962626	0.37645949424163067	0.3701658269460088	1.1386826526436156	-1.1705849715988612	-0.020215490505108232	0.0	-1.2769866114756223	0.32276394968659217	-0.18698227890805252	0.0	-0.07971618919029201	1.5545190613742725	-1.063253850905204	-0.33606663276305965	-1.4624982826184105	-0.3403703360832646	-0.6285835158482104	-1.7396696742579951	-0.8159342923091233	-1.0222439578949714	0.08191621271728271	-0.6703472832945312	-0.3470839591931803	0.5468271445073378	-1.3667665982671329	0.48175262907667343	0.48585234176929193	0.10161261112659886	0.5225323650840911	-0.11445486908683228	-0.4770649079696382	0.40665405202724575	0.044069730629007646	0.26917635173505156	-0.11291414398498063	-0.30217617286323417	0.0009891093149180955	0.0	-1.047099634037678	-0.2600240123015332	-0.1437917523598597	-0.6038820430553428
-0.36358300979283475	-0.12099325259392478	-0.10887527034300967	1.4495730864912593	-0.1831590563750259	-0.9116636872223101	1.6390019123715014	-0.4290857384101078	0.47683227014157065	0.4384574991525503	1.3086323954946897	-1.244193990694617	0.416193174134722	0.0	-1.2391023418600406	0.46596615441220435	0.028162002770044405	0.0	0.10934304049544397	1.7629757383127735	-0.8040724960904518	0.14486728402683993	-1.3895501423772998	-0.6830636305654697	-0.19838934365046706	-1.1735147372159076	-1.1119765397387573	-0.7515114939511076	0.14554390762629366	-0.5097417861218967	-0.1675825685361055	0.5955348846462079	-1.3227463706966482	0.6962738971648916	0.17651359355556764	0.15314524743509092	0.8067985030756811	-0.2650810724026951	-0.5350908098115519	0.8159434568512601	0.39657991873985776	0.706981289984242	-0.010808082767784083	-0.38234018176604406	0.2858506729957435	0.0	-1.0906038643053488	-0.3467036252303197	0.38702890615382984	-0.6379554922664418
0.07536198971157232	-0.4184349313286715	-0.007300719801144617	2.025241749344677	1.0761421605056443	-0.127899819151639	1.7807348006429755	-0.04170685250112875	0.5764750366441447	0.4712838519732799	1.1661728411147345	-0.917315608830237	1.013590764655783	0.0	-0.5918144565751251	0.4404268564643315	0.5361906130124562	0.0	0.5159260533616211	1.6441681869766527	-0.24997185639401423	0.5156270207282039	-0.8676552855788768	-0.5522512516511177	0.5893019769820428	0.06787344084312152	-0.6794148999993609	0.07858264349719024	0.31968041527352464	-0.1307273377707577	0.3903710236257553	0.5393523494383329	-0.6476933966955493	0.9035015585487627	-0.024020485751163802	0.4541559014442482	1.213756792433599	-0.01673114048062768	-0.4872557446755466	1.0393105461002097	0.699939814206711	0.9157504487547594	0.012797437505706085	-0.1359322133174558	0.6838285026649894	0.0	-0.48010244106672895	-0.07103108192822544	0.526885052928998	-0.4287713351078651
0.6957375064308411	-0.41113733602808494	0.3006088743067748	2.2353820525514436	1.9885109572720794	0.8977313266890096	1.5867471549787635	0.5970850110262772	0.737793965611626	0.5543542889279113	0.8124807133710076	-0.41380448849692986	1.5274910585841135	0.0	0.26446287021637177	0.18490467277315617	0.938074578293642	0.0	0.7786333118863815	1.3242435784113513	0.28742692168533296	0.5617460639822847	-0.11718714810230188	-0.08196683421239695	1.3967040596084805	1.4001106507366756	0.2841090085139808	1.0686582680841439	0.37490738209258867	0.2159909628962082	1.1262439371039197	0.2626204556876106	0.24792586338618666	0.9190656054026706	-0.17723069808236216	0.8029312714064174	1.428046341952911	0.4267427391381922	-0.4869171861508067	0.8675030295652084	0.8718897669296685	0.7659149909528682	-0.07941535935272602	0.3715091253090847	0.979529482717358	0.0	0.4330207961875946	0.49335119085588225	0.28379807949852215	-0.15266486589205658
1.0743821296315983	-0.10124382681601427	0.5475440325190278	1.8122266435034733	2.010801838981485	1.5790433219898885	0.9792036797792031	1.0027227513666366	0.90843923333244	0.7049157849772161	0.36140598969704135	-0.02044923967225487	1.6863841538968058	0.0	0.7787298092598222	-0.28612421909191077	0.8386877168056016	0.0	0.5672626402753513	0.9208897281333058	0.4999487417793642	0.2188190756245288	0.5120587227926058	0.3751310975717076	1.8433910695334468	2.1507041092118673	1.2349806136965258	1.66035335735524	0.10656463940241695	0.3037392942584767	1.648436562965274	-0.2331834105474184	0.7980586793128901	0.6091754424187145	-0.38716906410526564	0.877694908132656	1.1470757824832492	0.7071695836574167	-0.6814419401464904	0.23900471574194915	0.8320075647455052	0.27927346019487703	-0.30252547722633827	0.8582397454831581	0.9519273982720872	0.0	1.096254145172535	1.0512187633181196	-0.1661967932041628	-0.030986827303978694
0.8783070545291436	0.26964495277577466	0.45055745270004643	0.7961134533416134	1.0982099373113166	1.5079411755636225	0.07047917023915509	0.7922904106755736	0.9171713380197559	0.8783068688532466	-0.1289555153737701	0.0637651678458709	1.3370029866391828	0.0	0.6069873011285041	-0.8715405673467663	0.12785144798869735	0.0	-0.16659056789782364	0.47369046782602486	0.2706267548004109	-0.37027633721896447	0.7192110241624025	0.4745076322708943	1.714701165029522	1.9473285066787398	1.6099061839565074	1.4579166396974115	-0.49786034874348417	0.056565499324037205	1.5960725639959128	-0.7904399805997037	0.656194393071058	-0.000645376858812073	-0.6816894458375246	0.4611219432314949	0.315170752223841	0.5472484134048241	-1.0689699680562488	-0.6869100261884266	0.5394638306924489	-0.37650876931146426	-0.6075330860773536	0.9795311327612113	0.5307565818855845	0.0	1.0962651016859248	1.2352519634856134	-0.5914794688447623	-0.16340443813543484
0.10477849477354205	0.39153423540514976	-0.07982496308519575	-0.46189779540569387	-0.2672724637160406	0.6986801976827632	-0.8539851615859265	-0.019430501475338556	0.5945473804847697	1.0125685258411603	-0.6393424274941266	-0.18019764607265015	0.5452371468972436	0.0	-0.15720143986870658	-1.4022624415858143	-0.9153066854050254	0.0	-1.1243366137156547	-0.026380688305270357	-0.2597024023281626	-0.9133536500948755	0.41741531108790403	0.09858014459047092	1.0717165439295657	0.9270830344421905	1.1687401110468743	0.47439530650111944	-1.2136825040897214	-0.41823886500850455	0.875906581677345	-1.1727480854933843	-0.0674076742320303	-0.7105956060556049	-0.9591130672762993	-0.3772895480133368	-0.7886729765275625	-0.0555112612826231	-1.453002020828688	-1.57534349194099	0.0443817717177194	-0.9703793575074128	-0.8694322500994389	0.5532258060781499	-0.13204199625749827	0.0	0.41719310554908146	0.8319476222827726	-0.8170893980360888	-0.45111266735168576
-0.8831987721505037	0.11313188142813153	-0.8437768692424422	-1.4798737473286006	-1.37348203856351	-0.43040655085446394	-1.4622791066028045	-0.9917147591388641	-0.06786295510882766	1.05784879386436	-1.1182022110350265	-0.6015774725905035	-0.4120728131284942	0.0	-1.0385141488239078	-1.689638122248455	-1.7749630937372947	0.0	-1.8313120006640538	-0.5471859477053249	-0.7836556843137087	-1.118109212194018	-0.21495890142595384	-0.5702653708176842	0.20502085358057914	-0.3619124651085248	0.13375454400318504	-0.8519480409475549	-1.695316965525986	-0.9016906921844258	-0.2500921493513333	-1.2057725087338176	-0.8749221691886463	-1.2429935832605936	-1.0467165834691161	-1.2769819507458522	-1.682489992494496	-0.8111824124314959	-1.5418455519013754	-2.065830750425924	-0.49361543353775816	-1.3146724363971294	-0.9286985757499548	-0.29352547127876544	-0.739878585400155	0.0	-0.5529252300008207	-0.060058938743314035	-0.7741458627027958	-0.6630495537579136
-1.56379311281324	-0.44074442715864426	-1.4468521639295577	-1.8947561735263785	-1.701176342127489	-1.3209683015303373	-1.5458358150712923	-1.531409814959218	-0.8509770853177251	0.9700693692473833	-1.4405398116899057	-0.9748604457648413	-1.1705681593281776	0.0	-1.4868055043260446	-1.594248702594617	-2.012703196027717	0.0	-1.929085257029371	-0.960519712081713	-1.0108799224397116	-0.8501518829468558	-0.8327418707901304	-1.163983684514312	-0.5291176882991145	-1.2945433594325788	-0.9573885239826734	-1.887011719438231	-1.6813753725608562	-1.1850395253809234	-1.2973558572305357	-0.8826813760787056	-1.2139781738186866	-1.3922713020774604	-0.8296716888157286	-1.7799566204092774	-1.9565968155723694	-1.3150613866224246	-1.136298274870771	-1.9492272491692462	-0.8577291442810672	-1.3333885038837572	-0.6739997149608896	-1.16729030430074	-1.0343393796229405	0.0	-1.2704089483762486	-1.0541749836978873	-0.4819152210887888	-0.5961848120360809
-1.5767480197914943	-0.9460436258455344	-1.5354909712516207	-1.636689240874935	-1.2038636742316724	-1.607249029659086	-1.1345725401995337	-1.2867544074502881	-1.4071219997844648	0.6977746027574435	-1.4574018596924556	-1.1186169268708088	-1.4557429943051776	0.0	-1.2296785233434546	-1.0930678358742065	-1.5370850872948487	0.0	-1.3923404669253776	-1.0899267284404384	-0.8262828980301464	-0.20852344370270828	-1.116586375088967	-1.353667864565055	-0.8884809637755539	-1.520174148680999	-1.5800877400456317	-2.1434976453858976	-1.1549888121923664	-1.1668639231915128	-1.8335237845258419	-0.36349121886235664	-0.8483401512238272	-1.1346098621500562	-0.3538296703255024	-1.6058027202487954	-1.5174051465459264	-1.3062718661709352	-0.28178974039809707	-1.2736207798514112	-0.8869290100364136	-1.0626681985264252	-0.12074225373543224	-1.6298435118071752	-0.9580454613330724	0.0	-1.37357419036836	-1.6847671673513938	-0.006201992891840388	-0.2174540053378772
-0.9468312016489311	-1.0941500430011337	-1.0249206587189739	-0.9398858571576326	-0.2835761309897972	-1.3031630549470683	-0.48709263197989316	-0.3904281491514761	-1.4738439789927262	0.20473322257738008	-1.1134779791465064	-0.9740484101131441	-1.2177573228796872	0.0	-0.43771967732031175	-0.3129701250037836	-0.6534691199089548	0.0	-0.530124983403939	-0.838896117019403	-0.3329614654595806	0.5252336015500928	-0.9461572275368125	-1.0432599806012668	-0.842781867708022	-1.116932262954591	-1.517441775168945	-1.5382298977684188	-0.35622196968728137	-0.8785057188652456	-1.7187091180025749	0.12490509076292258	-0.014063750931340583	-0.6307978922320593	0.1767323358430912	-0.8306163008269404	-0.6433844209762956	-0.8353768269532892	0.7212705198321011	-0.3197823904909881	-0.5843302167570026	-0.6029021179266402	0.5669866215358986	-1.4633577209672655	-0.6809437472271512	0.0	-0.889718602802587	-1.6786065486984942	0.5607993044541436	0.3082001827182948
-0.06293760624319449	-0.7915688833220071	-0.1689955820188589	-0.2019743763992559	0.49342913607979905	-0.737660393960625	0.04344763516118446	0.6178253982087797	-1.0565340651822566	-0.4683050099275352	-0.5371387439584955	-0.6121131224052448	-0.6476682905048666	0.0	0.3992179861210057	0.4974930280488102	0.13297425528515955	0.0	0.21840333127986294	-0.29835743882560783	0.22920353760820325	1.0343946534579551	-0.45332321882554677	-0.41662052075024103	-0.550318621021495	-0.4762625344503574	-0.9423816314706654	-0.4203187648463236	0.3582167915861884	-0.44212987102050727	-1.1571321010880553	0.41457350587820907	0.7420879237334824	-0.1264661945326769	0.5114109049049685	0.14952507205479668	0.18107434366285127	-0.22851436906089034	1.4645078447804556	0.5398204098997349	-0.1402615025267761	-0.06797953079167926	1.1362763562681595	-0.8065110344965504	-0.4693792186403753	0.0	-0.18489929768000496	-1.1167550479643094	1.0938894500494187	0.7185774246138734
0.5701048682540708	-0.20880767167750752	0.5798599927721078	0.21928731921142752	0.7391406405426253	-0.3045658389705572	0.19554039529459988	1.1379772625305982	-0.4425013062257803	-1.1553689809537713	-0.010346820864929373	-0.1810121995009099	-0.06535216849345907	0.0	0.7915176026563466	1.0616297389204148	0.4272308912945901	0.0	0.548434087320098	0.26649693351290354	0.6234153684315661	1.126426383769918	0.07011217643228411	0.182756307242563	-0.24422713527468456	-0.021709427102534127	-0.25864564965633713	0.6360548433829524	0.7153930877337685	-0.001551392566188794	-0.5346062122748313	0.466513766917448	0.9275531272374709	0.18243266568598487	0.5017636216103033	0.8505630506972724	0.5464159986485442	0.127673771813303	1.6496874129240062	1.01998290285	0.16519436411709434	0.43662738108992694	1.3644609423494547	-0.06727001956419268	-0.4910915545428016	0.0	0.2957204289354691	-0.37911207406038916	1.4363945197336005	0.8134171354769687
0.639495324727261	0.34460460401710497	0.8374290453799217	0.1675530961061071	0.43080171853313703	-0.20834435752081087	-0.06466546242519602	0.8912241867437822	-0.022522105624747484	-1.5982648439875033	0.18837393932654403	0.1683627508676769	0.2570764187797931	0.0	0.5494219652466181	1.199479677690461	0.16843085770404712	0.0	0.4413025586307966	0.5634245727829086	0.7269858020819027	0.8178393673050119	0.348219233026736	0.4591141512847251	-0.10007830152464849	0.042934472790812625	0.17238697509384532	1.1465734158450507	0.6622218233577837	0.33334613475994723	-0.159927803193925	0.3533201634725429	0.4239779948931687	0.23665049026920623	0.19132556756198407	0.9815372490354323	0.33871892278114496	0.03617229012586775	1.2467944180492874	1.0436938067862604	0.13326508173963664	0.8123733921867579	1.1750462855456962	0.33586950673279486	-0.6961947823741167	0.0	0.3147116890749498	0.09619958605109495	1.445329297718901	0.5691456592667307
0.19238144211356925	0.6203585219925235	0.5157828074866514	-0.2577489007077353	-0.1449392444660738	-0.370485721516966	-0.5312150319697586	0.08293187409617887	-0.034467680407545054	-1.5760636328277904	-0.03028698739553396	0.34278072228636675	0.23589405684619189	0.0	-0.12436636378801509	0.9214845758515102	-0.36288094610508387	0.0	0.12194210399728021	0.460286476365894	0.5624857283453472	0.3058219182246763	0.27402327035361607	0.33272888387463817	-0.15293427331776263	-0.19320343995841371	0.2344032418523697	0.9602041495004303	0.3627179193028853	0.51244196734958	-0.08630728144341338	0.187999707235357	-0.4463329432503743	0.11123285850681468	-0.20747873037633371	0.5993088975931538	-0.2264208550445078	-0.3900823268299194	0.5006989861993223	0.7467792783422343	-0.21683065971838664	0.9733587644909434	0.6826961526070775	0.23695607107408073	-0.8585199005773055	0.0	-0.03149079837232202	0.08416501661041781	1.072967059746186	0.14282759288307317
-0.4317510671317315	0.566231924503544	-0.12831447845762656	-0.7618780291920583	-0.6138179304894658	-0.5347619734158546	-0.8743280435605751	-0.7509502606026025	-0.4051723749655641	-1.0606382518064177	-0.48884302100738664	0.3350376092801684	0.0024730383976412245	0.0	-0.7870393309980508	0.43249169660888864	-0.7384186866017324	0.0	-0.12266257803712909	0.07573022573532784	0.2562702812455548	-0.14664228479886282	-0.0438943233640617	-0.02533838339819901	-0.29646843152083796	-0.4664067400083345	0.07296478744599996	0.305944810099731	0.07440688400629486	0.5487552459674905	-0.123885043118233	0.06135588223214901	-1.1376284085489154	-0.05640120640705999	-0.4298965180999751	0.04707370943373665	-0.759606353524539	-0.811565827488782	-0.21026075458805912	0.37599716166849184	-0.643883262405305	0.8796481508096139	0.1354179850613263	-0.18217688020967077	-0.7444754860552933	0.0	-0.41494312176663084	-0.29991941945717265	0.4288435110672411	-0.2266114415875631
-0.8375677751883844	0.31660963364087763	-0.6516618216476981	-0.9935432911548967	-0.7358091273461246	-0.4712492547066469	-0.8192179631342588	-1.096122010222364	-0.8028310784667427	-0.28118067729582663	-0.8442382045382497	0.2199790771232921	-0.1940653702675006	0.0	-1.031873931808027	0.0308287704779304	-0.6391909153884661	0.0	-0.12496963043115024	-0.3012319827361673	-0.03189827036531024	-0.342663851498749	-0.3563040484412763	-0.3029995491642425	-0.3543847935075814	-0.5368751182032804	-0.05308845449439552	-0.36351328015821477	-0.007196429807070776	0.5103088835766199	-0.016627387712270358	0.025987927882853715	-1.2233311031304908	-0.14941463015040618	-0.2960332201652717	-0.27312126895042094	-0.9306187745092902	-0.88565278289022	-0.5741395387759756	0.14705735810511178	-0.829283809036723	0.5819292277173418	-0.21901949232316284	-0.5256258329995777	-0.28500855439437695	0.0	-0.5178539769391751	-0.695570857625859	-0.24117875549947143	-0.35176601624146336
-0.808691790965543	0.0705027817634465	-0.6883555148368888	-0.7052655694063614	-0.4949504853750316	-0.1266391844430826	-0.29155587579177744	-0.7682486084334024	-0.8660782386562694	0.376248464712143	-0.8102737298172927	0.1241352579444491	-0.14636836998224068	0.0	-0.7056815776542856	-0.051074407461320116	-0.017759322735629645	0.0	0.09851990971911892	-0.41319058428504074	-0.16814086166731046	-0.23237102636961798	-0.4166158451388951	-0.23043740328940773	-0.1846949951139517	-0.3262943692319349	0.03835062973516498	-0.6282125957780224	0.15903462961787768	0.49952917795506857	0.3536547930172587	0.11450536231989955	-0.6363923520869181	-0.11497783413470072	0.20618250725554926	-0.1431257817580084	-0.6334134815958992	-0.47829214262401426	-0.4890491132659043	0.14274484974859686	-0.5836574681880616	0.23279432897155988	-0.26822906535159396	-0.45467899229713554	0.3722822205349672	0.0	-0.2397273139219757	-0.7449091109885846	-0.6721608728147972	-0.1864556534597788
-0.3926553909032216	-0.03789797949770758	-0.15764955998791277	0.1240772258052595	-0.038316451457287015	0.3706440346598732	0.5439655393553213	0.01760994408838473	-0.45201016193254	0.5939306089341316	-0.3492828446600506	0.17456986986221487	0.1846102486841117	0.0	0.049972165007809675	0.22373833491812073	0.9111575095560791	0.0	0.41626544851532754	-0.21481603935680071	-0.08031570497868899	0.08708573817102666	-0.11104894898089901	0.2682188313720944	0.23265761174725214	0.0765396151319195	0.3506311830271425	-0.31397669596467626	0.47163619200434553	0.61205842743901	0.8809114418444235	0.3494288241152114	0.3325163987666327	0.04154752689660083	0.9253183094295941	0.3619446169714921	0.0005419362527872035	0.2695100817680101	-0.08110839999812279	0.29847354727912745	0.020835299236731972	0.0305043784940889	-0.09258820907388315	0.0851617379598795	0.9625233107882841	0.0	0.263724244097084	-0.3255618429039702	-0.732357660753305	0.1689187155544638
0.19044936642934956	0.013866185322507137	0.7028494997140032	1.2549922458532137	0.45329763884029206	0.8250452527135139	1.365236519984509	0.8351440782442315	0.26692579360049773	0.32902217002110656	0.30406864178389403	0.43667604606941873	0.6475572492290562	0.0	0.921410428854154	0.6756959216328148	1.8128929907684184	0.0	0.7042641766627552	0.10035587713748356	0.2217869663936489	0.43612621029103654	0.486315185688936	1.033170190121896	0.7663317507045044	0.5088467080739305	0.741376114883725	0.44046212496314774	0.7730777250460046	0.8790943633942829	1.3165836000083724	0.7181895232075017	1.2469250448734563	0.2838679930703451	1.6201989268577188	0.9502915629019317	0.7190932735229958	1.047529681236012	0.39375404631199273	0.4676765545348664	0.6859934678651917	0.10964242862935406	0.09122102231675529	0.8303017568142043	1.2753917268362152	0.0	0.7161009985170336	0.3813645011281382	-0.5087536880926041	0.5336532333756724
0.717822033908006	0.18097761387115238	1.485172215965543	2.2673551984300127	0.8588960621392576	1.1023116586950596	1.8453513719682422	1.3372941886621201	0.9197184956767295	-0.1493928051644967	0.805844374470065	0.862982327856866	0.9908989816465777	0.0	1.6005155939652655	1.0138395912822111	2.3995864130501205	0.0	0.9191295077329235	0.24809173278934957	0.6384060653558176	0.6387274827447214	1.1497950318727583	1.7501169322429853	1.1810837871491886	0.8347181453946396	1.0380440428682856	1.2769346834411746	0.9430724080180941	1.22178788162495	1.447610043900846	1.1323441952161335	1.7833770393492967	0.5602760448774319	2.0576351636221784	1.3083540566854104	1.2998867647358106	1.5668347299472942	0.6937795078260341	0.5172479306981842	1.0733499220017906	0.4438044625827623	0.06888605618779667	1.3749108628473699	1.2733323911281895	0.0	0.9169952353852568	1.021298468421594	-0.2564539803504236	0.737929464960558
1.0783711676633325	0.42089905153554297	1.8397840279789455	2.7361506206655966	1.1282371118747625	1.17727254467812	1.7961115411973545	1.4429758671132817	1.1808329054729578	-0.4363457978301269	0.9363079753780452	1.2850684836464756	1.008381696033259	0.0	1.9049465784085993	1.007671658576553	2.5267955212702633	0.0	1.077297352778857	0.06817524504471331	0.9975377194251327	0.5890743031256767	1.6039167041189157	2.103377494102602	1.248027408218764	0.9850266212706476	1.139600086080833	1.8056672970890735	0.9436234478094838	1.4579753513087352	1.2373324918598883	1.4216872831247727	1.8684086868132839	0.8000570646628178	2.0925542384649636	1.2818995816757512	1.6377353188534853	1.7037290289572538	0.7008167950615439	0.3964508966363259	1.0190381126022958	0.8345700659447396	-0.23339295999455534	1.433123264164637	1.078950545020907	0.0	0.8575793494017951	1.2949506641777584	-0.2322239410126569	0.692208168146208
1.2665543409785678	0.7139282402876616	1.6487171686612905	2.4318233509198195	1.2406807460019271	1.0888743586660468	1.2358712427940628	1.311024236684631	0.9715199318381877	-0.2717864397001259	0.7366058292539598	1.4717788918494785	0.6558640230855954	0.0	1.800294853097579	0.6228207141814013	2.1954880828956482	0.0	1.181488638035401	-0.3531968411192175	1.115110185262987	0.27982425610389966	1.6442610000414102	1.9204125194013846	0.8699325942114886	0.93761844184911	1.0417085165774338	1.786950525909123	0.8061788350076937	1.3804798113968504	0.8343283751318346	1.3980133181535084	1.6337384067399858	0.9128522681205471	1.70939664726934	0.9376213532226906	1.73502034751497	1.5167472810081915	0.45107291152089146	0.1492644672797076	0.6338789583175028	1.0126530172568968	-0.69559567951928	1.0117780957219968	0.8572211071440473	0.0	0.6865118160808573	1.1300390556597442	-0.5173245585340513	0.4117873584983013
1.2992552009101281	1.0208740689935059	1.0556185709014412	1.4441709267811575	1.1756263091001478	0.8693861058893279	0.36083232733347065	1.1554166614203412	0.48707870037530643	0.26740555256805004	0.4547472617923825	1.2432935122069897	0.07687454348328122	0.0	1.361072823298107	0.038482740841580695	1.5008839465109434	0.0	1.1769835088705987	-0.7439267747827472	0.8889461206685828	-0.2050019714185114	1.2304291029121812	1.2412311203801363	0.1564493495433178	0.6908753772773701	0.7954474167009525	1.225597479562072	0.5911526227684962	0.8784245334552198	0.4567545016486607	0.9671799605177304	1.2623938593392878	0.8166850569588334	1.020911190912547	0.48873460331979635	1.634409018316743	1.1554479805958504	0.09333252659108188	-0.12206928263499543	0.2214992727092911	0.8001194567551805	-1.0688301296102556	0.3857490790634443	0.6936532900649972	0.0	0.5719969088991622	0.6929809398369648	-0.9506860740677163	-0.0007561748892284554
1.1568851895805934	1.2346478145538415	0.3587287895881136	0.15222458981953155	0.9286603556086889	0.5253715977779141	-0.5517917244798716	1.0621187376315495	0.04650154739783715	0.8065157853200031	0.3492634168191873	0.588342445881004	-0.4713346737239681	0.0	0.7297391117953622	-0.4617598242687661	0.5855540913433739	0.0	0.987018416054235	-0.84332965968823	0.3796354276351122	-0.719779193201949	0.5152442651185332	0.28953757113032724	-0.60127832666632	0.27521871659973846	0.45793111880266063	0.34919222036899356	0.3573568098252792	0.031339934351589493	0.246996555231934	0.21645939949799048	0.8584290534718249	0.492716068424925	0.22779127601682625	0.15358351613579216	1.3637715266563235	0.7502490224188102	-0.18767565283281146	-0.3106785761443687	0.07132562541326348	0.23210011218454016	-1.1193931443545673	-0.09496138622729196	0.5611348242743673	0.0	0.5749747124562323	0.2545221602676813	-1.2236729848787207	-0.3992508852109115
0.812689670585456	1.1980098208310879	-0.15257171475112907	-0.95913937267542	0.5504976508737829	0.08682623052967615	-1.253806582642733	0.9457831629573125	-0.11789842735189139	0.9267095906208317	0.5021817659155058	-0.28812170260841113	-0.7464673937576781	0.0	0.09564976030595272	-0.6552696995325769	-0.3791401934424467	0.0	0.6001864088446711	-0.588023098725416	-0.18407552933775542	-1.0990824427613803	-0.20738173996709075	-0.6304028475971056	-1.0593008642413702	-0.20775408501610776	0.08226758405621323	-0.5051402394779817	0.15566608097627885	-0.8934173066684858	0.20141903864850585	-0.5964271907347406	0.4275010875774644	0.02969948476963381	-0.45244341039007524	0.043231668990422516	0.9360456914832208	0.36603732449159054	-0.2442676149893119	-0.3456582050571635	0.2680882716087296	-0.4465695676155568	-0.764338601311948	-0.2274471805136357	0.387536417921764	0.0	0.6260926773818664	0.01767946789005243	-1.0782286876495741	-0.6468125692949065
0.3195003570049217	0.8027902647198771	-0.32301661541470733	-1.542470265389589	0.15595437914014976	-0.33435993408773346	-1.6005237293176142	0.6620359507766966	0.01566118593963987	0.4619786292071435	0.7792271677197677	-1.0338713279595937	-0.6363347094248363	0.0	-0.3327572384081133	-0.49912304315105277	-1.202614839992754	0.0	0.1289301941314911	-0.1481154178339232	-0.505531060211673	-1.2054463239603193	-0.6259353555579623	-1.2583313703678611	-0.9956720480330801	-0.5749478843112241	-0.25809472895542496	-1.0378590744053604	0.03280072192702091	-1.5569619579665301	0.21281575239817066	-1.1664459006845413	-0.04667432312274707	-0.38788170707806935	-0.867719062817968	0.13485129599154613	0.3907477620919339	0.03321815906168873	-0.014780707249690363	-0.2082911627366326	0.6455929450316752	-0.9160420983881462	-0.1177192996600895	-0.059590555191490424	0.15183639125821596	0.0	0.6099462831059818	0.024611403883960492	-0.4780956782658565	-0.6636738779034713
-0.14373876183710585	0.10380745555170512	-0.16693237478849382	-1.5519193099318067	-0.12579089424377157	-0.5556951525638306	-1.5699656153497454	0.16814832556751722	0.29086771371714826	-0.36910226135862456	0.9570297228686211	-1.3169119559511446	-0.20626715836039552	0.0	-0.39559291487641046	-0.13433200083617658	-1.7077217178472277	0.0	-0.22653219190970622	0.21004306130496386	-0.3877320967765509	-0.9758192616052177	-0.5614637961330431	-1.4696407131506877	-0.4380564257131956	-0.6269220889959798	-0.4576454361034103	-1.1055215647541514	0.02302828590148084	-1.7217612535416893	0.17596141069719035	-1.309672237917804	-0.5192456229216227	-0.5624900553159774	-0.9915748512725288	0.32094687756153395	-0.1740430816429565	-0.19995067490730847	0.45522916088451404	0.06921070869869488	0.9105354492190393	-0.9661006005733792	0.5759394312296361	0.18078518416470735	-0.08240475490322138	0.0	0.47651145162707637	0.1851045921550312	0.3599342556768327	-0.4563053744521907
-0.340611340137803	-0.6535348262845605	0.1765879546657599	-1.2296611711898344	-0.23266961987833917	-0.4278972453879586	-1.237937304991752	-0.4056557324875633	0.5138008594319501	-1.0934086842667843	0.9077524976831517	-1.0064828657235296	0.337088682529775	0.0	-0.07672381938406438	0.2159994810483343	-1.7917985784254566	0.0	-0.30030736857413814	0.32641269984362037	0.12874547074502243	-0.4531929885386032	-0.07320208575845501	-1.3011579426873952	0.3336167866400659	-0.271796558912911	-0.41870357894281235	-0.7662587012063458	0.12301372488749843	-1.3793990942833878	0.06666191377394158	-1.0688955600032126	-0.8763317737516023	-0.39854717461458444	-0.9270580281530375	0.4809306456100151	-0.6214806679535083	-0.2626886260171364	1.019264766556039	0.4113713869776111	0.8449782100658235	-0.6140101020464364	1.0742393782327953	0.2646306110883036	-0.22720442294514906	0.0	0.284959170327506	0.37662114779970446	1.0928617611774434	-0.11549772912932992
-0.13771520762316256	-1.1421393330416896	0.5223457889361307	-0.9245022564164805	-0.21875280866660599	0.033879865765091874	-0.7351975917060318	-0.833249395107559	0.5838564645345932	-1.288697302994472	0.6917336473789634	-0.26034919151318714	0.7417826785641809	0.0	0.439217630314723	0.380643984699341	-1.4825331875071384	0.0	-0.08576569974958799	0.25845125988238793	0.7548036125942088	0.21343450732671906	0.5466427623733702	-0.9097672313137951	0.9217122957160585	0.37399869551165615	-0.129823843275995	-0.23908588079086596	0.2701433215901072	-0.7520704500580546	-0.06236946107343034	-0.6820437437078954	-1.0100335152429438	0.022959222707414084	-0.8434003028936766	0.5263723354356046	-0.843955684358134	-0.12165051585191632	1.466516068041121	0.711336153530589	0.4463077674982913	-0.08208266671236301	1.2519050477022935	0.11515985433840117	-0.2678250893920841	0.0	0.14617125687127602	0.525116739418887	1.4491379984843267	0.220478620838925
0.35953508846680954	-1.14552779505429	0.7078990768608384	-0.8605786850094364	-0.22298427727222025	0.6003355972039367	-0.20810681078827117	-0.9559162004815654	0.5232043414475567	-0.8550124365095583	0.4879371110165262	0.5436507268920364	0.8198787790880838	0.0	0.8180199804181227	0.3207795319186339	-0.9419291963322808	0.0	0.234136182644011	0.21613508873553075	1.0964283530100423	0.8103094087175826	0.9071226270295678	-0.4902828896047898	1.0151347893415426	0.9977317099483878	0.2799686214049981	0.20201893792026812	0.35277099328087336	-0.1635471913057213	-0.15188779043044112	-0.4288078263219769	-0.9092465663763328	0.4682002420937372	-0.8741908813583996	0.40930585138611647	-0.8313285980271038	0.1473000308289593	1.5890436295415555	0.8540562535285098	-0.08613376732635515	0.3458150304794484	1.1334510447772899	-0.1653023533131701	-0.3027338033261167	0.0	0.11567217223655446	0.6112874758956428	1.3676499278674368	0.425334575977937
0.8181252508390575	-0.7049577695409482	0.6357825986947151	-1.0066233077612161	-0.36968633344190344	0.9247302042848159	0.21100281448442726	-0.8019027109007489	0.4046902092565663	-0.06810660856845865	0.425573722806427	1.003248056118324	0.5237744135871858	0.0	0.7414359693751962	0.11717664186274993	-0.39962839030285224	0.0	0.3872454188305099	0.37319825238245047	0.8803860440215305	1.1331826813726746	0.7260459217800063	-0.19236516076124296	0.5510781811223538	1.2380780646984373	0.5733550078464865	0.35219084656879274	0.26169168476489446	0.14146409893833356	-0.20289579951885173	-0.45450219816605947	-0.6846650666441436	0.6710169525637856	-1.0357105585768691	0.1166770045809081	-0.6844985180368429	0.35361700541888974	1.264972928235928	0.755193734717417	-0.49739636031435214	0.49166805093567556	0.8380240676316767	-0.397073292387601	-0.47524135527750944	0.0	0.13010719606577506	0.6212071072043827	0.9963251571497025	0.43959086211866516
0.8608198098872045	-0.1094638812443907	0.2943128424008546	-1.1275413982720157	-0.6692869071264124	0.7452636357702006	0.42838226186699463	-0.5676074493146144	0.2587776852825714	0.6144827535964779	0.4609178663310696	0.9058556794069512	-0.03884302944777822	0.0	0.10297979152666353	-0.10932645224522808	-0.045998797550769924	0.0	0.18545043034302838	0.7041786954592477	0.1268913298660131	1.0673123563616675	-0.0007127786510827669	-0.07154180240112586	-0.25670509435860855	0.8935714558271416	0.527663383537814	0.16280992472015363	-0.0411626290865143	0.11827473800919494	-0.2785300941091235	-0.6872721425821023	-0.5008285337723372	0.4833692298705008	-1.218538431318032	-0.3240717777966828	-0.5563384160701615	0.2859421888868373	0.5247428461409073	0.4051495597351215	-0.6452864578184337	0.3676437494461629	0.48789918074900573	-0.4644004964603766	-0.840261051174637	0.0	0.04588618057341509	0.5084577475231021	0.568398632849226	0.2921663052767757
0.3148697722651021	0.2784431266459174	-0.23657121337424422	-0.9751519945406496	-0.9942912077631987	0.06414023646389222	0.41153325230622845	-0.47364238221352156	0.04704065730621956	0.8528717530775929	0.4064063716205301	0.33641123919313076	-0.6539331487861385	0.0	-0.8943598903696297	-0.27809070197483526	0.05284052909334009	0.0	-0.3442862698637653	0.9790725935518815	-0.843142440025629	0.6377727310970287	-0.9736773673523077	-0.09009296487276114	-1.0373775884050525	0.060613467563508765	0.07915225888387839	-0.2475163699948042	-0.4817394904793221	-0.08644611894579501	-0.43924195257188897	-0.9013810211899196	-0.46442589118495003	-0.03604162022495446	-1.2616983955422423	-0.8293752096832939	-0.5553028243021565	-0.1441729666252552	-0.4375637412590264	-0.10705276360269779	-0.572972821966855	0.1328086421468844	0.14791851822222832	-0.3890139076495709	-1.275252519869296	0.0	-0.2439214258480571	0.21794534352962047	0.25314174854753957	0.07699105004135111
-0.6454301592229104	0.25025818488201806	-0.8000930556669035	-0.48068086486219996	-1.1542797212355727	-0.8251578751636512	0.20314839873369483	-0.6044029104365034	-0.27708239417744074	0.6225092060512373	0.0939665122661477	-0.38369041483403976	-1.0919772053551786	0.0	-1.8202677007705244	-0.37603529961387167	-0.032638603420003506	0.0	-0.9628557259422648	0.9273550555930385	-1.579235936698089	0.004281374269389697	-1.7377352204297178	-0.15909679252839629	-1.4589975065158962	-0.8973630278416981	-0.6112457066737296	-0.6617324098389752	-0.8950286638911978	-0.256308082969248	-0.6689119274586781	-0.8794948502653951	-0.5539965502990128	-0.6514437732282223	-1.0633811701386617	-1.2603238285249074	-0.6765816315174153	-0.8114549648369201	-1.3263842170895246	-0.6139874955259674	-0.44517927960542014	-0.03424380105249936	-0.17000667876892414	-0.2900832401269112	-1.5230919010073878	0.0	-0.7039002946909116	-0.24268655001465567	0.08210518171421154	-0.10101485898992384
-1.5744996347015492	-0.12220740004845337	-1.208580356400226	0.18561605947397447	-1.0218586585047156	-1.4947023548800684	-0.08732374670563774	-0.8505936855473472	-0.680694683080711	0.18568505694447415	-0.45847573072336123	-0.8867553791498933	-1.2028201526756315	0.0	-2.2465549879550135	-0.4272358639748886	-0.15904879281370593	0.0	-1.358603130880738	0.4518091957897202	-1.750847671528191	-0.6010460382086679	-1.9279936881333002	-0.19487169569622453	-1.3886375003834026	-1.5425981644266347	-1.2280736881255379	-0.876981390742543	-1.1048707508500664	-0.2515076751215612	-0.8598269929714247	-0.5610494896000521	-0.6440996056695393	-1.080892344756788	-0.6549662024568367	-1.463783661671679	-0.8089243289343497	-1.4182848181313934	-1.8614011070664591	-0.9360497937756233	-0.4078926283186841	-0.052154503125054534	-0.4574703572218616	-0.2740085188712614	-1.356512140182335	0.0	-1.148236429364164	-0.7519483161631824	-0.014682635094390033	-0.17833987606159038
-2.0142704351425453	-0.5484355268845326	-1.316382689457357	0.7251985136000539	-0.6228445940813644	-1.629378758269567	-0.3221004525783376	-0.9949246621029515	-1.0243584468976044	-0.12236116862323962	-1.01758849802234	-0.9610940738468546	-0.9743791900791217	0.0	-1.9879017925611644	-0.44459882275928564	-0.20446961777468553	0.0	-1.3340221701115538	-0.2699036593327465	-1.3242699665581097	-0.9676571598360517	-1.4709217808967432	-0.1597919204195973	-0.931925267273779	-1.6035606980375325	-1.4746911111249268	-0.802768857099979	-1.0188020277257657	-0.08319949123735157	-0.8774604927351389	-0.07765094998809254	-0.6041415128618808	-1.148505256964477	-0.18783173904563732	-1.3460236256591909	-0.8135637919885421	-1.6584495243334902	-1.8960706804098089	-0.9649443951847967	-0.48129745367275695	0.03316761151991674	-0.6687558427688279	-0.3463169712971284	-0.7530431268958717	0.0	-1.3462966141028263	-1.1059413314990463	-0.11101197125364627	-0.15436482780370275
-1.7701785359165434	-0.7240161200294045	-1.0901761477162228	0.9089913344724049	-0.12770393682987874	-1.2059889554984413	-0.39331549490622564	-0.8744271124778841	-1.1335109616544694	-0.1269635502338839	-1.2783816965987094	-0.6463289909440432	-0.5294383426575052	0.0	-1.2021907688528444	-0.4104592721085675	-0.13271449786111947	0.0	-0.9190916048755183	-0.8785373844311032	-0.5622370477903754	-0.9909398404012592	-0.618695740627333	-0.06977955521206396	-0.3435996790484733	-1.1156670714395567	-1.2433056371899531	-0.49477854023117024	-0.6806218974034575	0.12319288443347061	-0.660067458658747	0.34178505239351153	-0.39638955190854913	-0.867641639209636	0.15842758263614684	-0.9361153816995201	-0.6217836029842152	-1.402640063318581	-1.478121012288953	-0.7183204173075072	-0.5616480581883774	0.11187055970745023	-0.7303122786987721	-0.4130666803617676	0.052618415701001967	0.0	-1.1726893605166444	-1.1304976044284727	-0.2109609248358693	-0.07441666931434988
-1.0214959779693864	-0.534199343447645	-0.6343940184616707	0.721013227890466	0.24999991088849519	-0.490001006409987	-0.27360617311952895	-0.4991189855196639	-0.9218877586798097	0.09639496711590105	-1.0802165417850678	-0.17505353726555947	-0.062118030686044566	0.0	-0.28700511756623304	-0.3008483864133395	0.006880440102425885	0.0	-0.3417994985567129	-1.0613790964418883	0.145359817931012	-0.7091287580100956	0.20450467010507112	0.028904459237106585	0.12456689591964654	-0.37876060256208005	-0.6725897995239145	-0.11063835061479718	-0.24719173138047792	0.23559165060675916	-0.2765637696195858	0.5235686843053879	-0.10142493245381284	-0.41181772072426354	0.28372876678095565	-0.3902773751786189	-0.284945580046243	-0.7816086965447888	-0.8196180266219796	-0.3307305382770809	-0.5205140151807667	0.10698698110449631	-0.5962939172130718	-0.36476881923174886	0.6915943096685826	0.0	-0.6967484689201799	-0.8008850998559006	-0.2539069450931582	0.008247226282220287
[truncated: 72 more columns]
