# Supplementary material for: Diagnosis of autism spectrum disorder based on functional brain networks and machine learning
Source: Sci Rep. 2023 May 18;13:8072. doi: 10.1038/s41598-023-34650-6 (PMC10195805; doi:10.1038/s41598-023-34650-6)
Supplement: Supplementary file 1 — Supplementary Information. [file 41598_2023_34650_MOESM1_ESM.zip › matrices-bold-time-series/ASD/ASD19.csv]

-0.20978958367814615	-5.3083042069394524e-05	1.2585494298117816	0.02522506405539962	0.07601609891514678	-0.017073952845805596	-0.7159293364204611	0.18377937805053837	0.9247768017055737	0.33070984808414616	1.2896209467140394	1.6055711063281253	0.18153476691622134	-0.028728736722485288	-0.06656665143943215	0.8983820669574177	-0.012578212091732963	0.2280443376810772	0.5979361130556674	-0.09620562534311758	1.4636153660617837	-0.8422269101031996	1.2756259815963298	-0.26319871961515856	1.4809397079496447	0.3200586227416723	0.28055616296273084	0.2646529918090146	1.0907017717122998	1.2302617685642099	0.7112305343954689	1.0461572849136103	-0.6493379338153931	-0.3989471306002909	-0.7945104998884835	0.463005256107397	-0.869704732700879	-0.2190290934127553	0.22279770846167743	0.9159143689921103	1.5099700707430053	0.19745891764113163	0.05647488991791569	1.3276796417880528	-0.01211033891342629	-0.43417571007957456	-0.07768438929756559	0.2678358990414626	-0.3717909928533949	-0.10406784236860848
-0.3666708565913434	-0.8585735846220925	0.47193451584721885	0.2126082464313108	-0.5359331016230977	-0.6862952107976471	-0.7590780845142038	-0.05812981342630895	0.8142334907487309	0.04312709023640333	1.195193709999598	1.3742557889537388	-0.21469742598029753	0.5984262363191812	0.1310768171751056	0.3038666303443263	-0.5518636412516286	0.04582756884438879	-0.01240377135287918	-0.4418729011720084	1.0944374717571073	-0.8158744662810223	0.827342320647583	-0.4945413226681211	1.2164773057309017	-0.35996229168954963	-0.1380753401754116	-0.6494969549604606	0.278323428177563	1.381170864763778	0.5149115047169291	0.8136857852607493	-1.1241229224776337	-0.46975690062952724	-1.4627983426041844	-0.01741631626709829	-0.8800312629801428	-0.72523881153498	-0.3085753151119439	0.1943938177001039	1.184281793963941	-0.16547369977390644	-0.8824666918750231	1.1766290418501124	-0.7782125910573705	-0.8060870439083947	-0.6738589983703375	0.11179051548767986	-0.6786395185358312	-1.1458535932035725
-0.5599676410811494	-1.6700613064077316	-0.7694063780443691	0.2761369897856852	-1.3170964764699582	-1.2272152113362151	-0.6301352386392784	-0.5515960946726748	0.33956516836951234	-0.24198805716063462	0.6327291559232546	0.7107252864799201	-0.5473931582457402	1.290134448900162	0.3421277498460146	-0.5961175777983903	-1.1338850925764463	-0.25879555860645465	-0.5510529316796631	-0.7290206333125127	0.32919127875823656	-0.6292319856719673	0.1758405206179591	-0.7699450900220142	0.5512188121169066	-1.0113947968395578	-0.7539816224527643	-1.4611251419703462	-0.7232852295177313	1.2556520368768407	0.11750702327760441	0.2072533849007368	-1.3986192648465663	-0.5351087984763253	-1.8759153406562916	-0.6222379106796764	-0.7006677793056846	-1.2887493667833168	-0.9758269000386837	-0.6770004945105289	0.3629434315393	-0.5284382990566645	-1.8034959160110438	0.6302159825622873	-1.5162985215121954	-1.3508735882341043	-1.206447402124261	-0.3684831136728293	-0.8351240191446433	-2.089080926108742
-0.7491047663472539	-2.0426707110813056	-1.8662700047929308	0.10989486277565255	-1.9271347006630897	-1.3296275699420057	-0.4048865869056879	-1.0874481115543602	-0.2449660927345454	-0.38232572946331256	-0.0755250940916476	-0.039126019129904044	-0.6669862767870778	1.679840905009592	0.47912600801826954	-1.4414072312852695	-1.5118828352028761	-0.610616419452475	-0.6586860104537937	-0.7642836082682171	-0.443155159605522	-0.4691838746456211	-0.2851115691251669	-0.996155493077633	-0.1804545475397112	-1.22321264762926	-1.3093385332084257	-1.6421505810969235	-1.3201484141609194	0.9275862188836077	-0.2772223640426053	-0.40015460793584484	-1.2941847795497297	-0.5845246269632726	-1.9226263736249578	-1.080251087362474	-0.43922262371961296	-1.6991952937093238	-1.4441292918527884	-1.2618578378015335	-0.6603187973363651	-0.6846029603182612	-2.2059977321646786	-0.046221685116545334	-1.891791774325674	-1.9331106349460705	-1.3557047835656169	-1.0071113760272417	-0.7533624564462118	-2.45478887273202
-0.8672503941992649	-1.7856856198002955	-2.287723199874168	-0.212401964718866	-2.0473235609486538	-0.9174764514575128	-0.1544342529246541	-1.3828239119550825	-0.5658089479007797	-0.3402623629984892	-0.48202674963551756	-0.5630485494535724	-0.5637638587124582	1.5454180318403308	0.501504166898626	-1.8599187787934297	-1.509175573942625	-0.8706861536520707	-0.2520831434971743	-0.44225122603260264	-0.8718392178415671	-0.43948892901560244	-0.33675915033558496	-1.0335436097880164	-0.6343568871978741	-0.8074106940183748	-1.5170009518900511	-1.0056294544376139	-1.1665594139965205	0.48831139805048124	-0.44718557553462857	-0.6235115456503183	-0.789584223244844	-0.5462685447771306	-1.6539043566757443	-1.183652072993124	-0.2349361661904652	-1.7373806924208655	-1.450157862672557	-1.2983070833426231	-1.475809076466179	-0.5204891170316222	-1.8150124692674425	-0.509786335547187	-1.7339298887121497	-2.2716010587478768	-0.9587261967888722	-1.4673526222709765	-0.46214910562981326	-2.0392036521691943
-0.8294763600518807	-1.0220053487138445	-1.8924453980316198	-0.4854677082053071	-1.5632955529453039	-0.20940405757599417	0.1025343384762776	-1.2542104510075502	-0.3571168124481327	-0.20150267162988225	-0.304082209836675	-0.7711590787054633	-0.3597004489515482	0.9672346301116934	0.4345961657049198	-1.6583642532698137	-1.1330834116306894	-0.8896440870501889	0.4093722929143501	0.17620790436214057	-0.8584374376293964	-0.4735686510212844	-0.07499887029723326	-0.8017058681513927	-0.6534607551404864	0.0587023202914036	-1.235467591295264	0.15418438773269097	-0.4054100541938289	-0.01579665550138864	-0.2831073265521898	-0.3315290334834029	-0.07160339420900294	-0.3302110851642218	-1.220649655499101	-0.9168050875011623	-0.19063100198741154	-1.290130172174901	-0.9922092502938973	-0.853471992996698	-1.7410094330054682	-0.11206469177552271	-0.7883614751623058	-0.5317571163129081	-1.1374085981609359	-2.0775716760862544	-0.1456576784977825	-1.4393903175272804	-0.09624487157260178	-1.0536493837260688
-0.5680646886002964	-0.11022582774054346	-0.9932300566265145	-0.5357419427971205	-0.6415394607146906	0.41933679976878224	0.3924572973895915	-0.730712976534607	0.3541825744940504	-0.10361049627852843	0.37983188238302695	-0.7949788978400933	-0.2116099324217555	0.2840377900043908	0.343364979695083	-0.9166662982800177	-0.582210648744154	-0.5981350217813662	0.895204790011644	0.8702754075678782	-0.5806504664744251	-0.3943495359383	0.1873765783264399	-0.3721627121133188	-0.33098220623315006	0.9243327801497767	-0.5763685368289377	1.2405291645643657	0.43096456139847217	-0.5698576833728731	0.14710806875792748	0.2597054205529874	0.5384124024765273	0.09651153175829899	-0.7560373357834064	-0.4600727853098406	-0.3226791324511697	-0.429341141543671	-0.3548409116655152	-0.2570226679842841	-1.340620863283496	0.29773491851694334	0.33910320342615313	-0.12129847114373925	-0.40304630148099996	-1.251905901158074	0.6940710639833708	-0.8440972976243111	0.1857707050845987	-0.009709334674312564
-0.08553599230205104	0.5737645917772153	-0.12166137984406754	-0.3666408467997772	0.3485400031470598	0.682815995156701	0.7334397451888894	-0.03075886558989223	1.2350298122580379	-0.12600748311523613	1.1677087326528695	-0.8133000270730513	-0.19991638418661747	-0.1349642292147343	0.2836373645926656	0.06129218204000592	-0.12717814939664338	-0.07724023770352946	0.8961555302514922	1.3573849340205184	-0.32030446984277	-0.07430973050116141	0.1737440900334037	0.04409032265370922	0.08731556517648524	1.3380800683152498	0.1378817703130334	1.7312967471642156	0.7978351296482529	-1.1174688530363426	0.6423261697189085	0.7390956897779783	0.7578991812410281	0.653473501255489	-0.28900820461784227	-0.0648682275616451	-0.5533013617347431	0.6017986431599948	0.06906876664490642	0.13486374925765204	-0.4460641198785739	0.4453272772921756	0.9636488158779725	0.49370931791253875	0.14709941790211217	-0.011790722598085737	1.1202641423673763	0.09914126912395214	0.3025348400697503	0.5877481456175119
0.5092814798357167	0.8519720521036964	0.3388257375421887	-0.16038460464716203	1.0210925594101703	0.5632968904230056	1.0802989267683083	0.5760886703302752	1.828395677211013	-0.2245984672586814	1.5856287399718976	-0.8588987346597621	-0.28395969995682085	-0.1445252018606146	0.26741191783415846	0.9008123652771649	0.06522245716995302	0.45399689308099406	0.4325971606902676	1.433952902846203	-0.2361084034266048	0.43398069154925756	-0.14540609438135266	0.23070508503529166	0.3761899519299026	1.1210477357905433	0.5526326696669731	1.4940949628391837	0.5257240922885624	-1.508374510661012	0.9875279355830014	0.792904151931026	0.5164792828861415	1.1531717112987887	0.24837453031398407	0.10962921206801052	-0.750793865317115	1.4966930075278768	0.04776278039445503	0.1746251911170727	0.5581884656282768	0.2298398345584466	0.7854855947033196	1.0106651464945997	0.35839957330149325	1.1611410929709356	0.9074434297288523	0.9905258368334605	0.2976630496055943	0.5448919590628126
1.0195405803861233	0.8158706636090065	0.38988132307372786	-0.1261469789999042	1.1600700847909258	0.29278331178904216	1.3144562992787476	0.9206382459962718	1.8236002079972662	-0.2645704528317838	1.3835973887642476	-0.7739292314786982	-0.35120511100166923	0.08231770375037786	0.26464033460693936	1.3194800910724305	0.043989780768557266	0.7490034056997439	-0.16615840263041737	1.079370870640396	-0.25852064541318426	0.9061381474150827	-0.543159376550343	0.13330202396616733	0.45183607081748256	0.45749914960228405	0.48743944281426804	0.8265393849113182	-0.06389326779246704	-1.5427114461230016	1.0655736256820805	0.42462417800076074	0.012973118365013086	1.3738807984980885	0.9257632745200643	0.08001572905230468	-0.799810542016458	2.025397426967703	-0.31829093356152743	-0.008368028142985446	1.250058539427595	-0.19472410585467093	-0.0006211604885745727	1.2240094173260512	0.31041329245935295	1.7531053759642172	0.19497135882462108	1.4749144546850834	0.29516756653210224	0.08141583299426913
1.2404646797237395	0.7136581925836484	0.3586847897858133	-0.31529134615877225	0.8032707937098447	0.15297434456563966	1.2927738484198446	0.9955538663843734	1.2419543164784637	-0.13246906479294585	0.6755500846554592	-0.35937408913171526	-0.31610801900387164	0.19613836214043204	0.2346382766084741	1.2168273269785828	0.03457975605404799	0.6831798125051795	-0.49410039411231843	0.4626442071848443	-0.18406836380876124	1.093329489577457	-0.7283007104225998	-0.07425490031117905	0.36750176708367016	-0.25212229743134074	0.037811474628122815	0.20921663379880798	-0.404658265534099	-1.1094546746308929	0.8898615547369179	-0.06024160665251417	-0.39645928978992245	1.1634943379849723	1.7027996923203108	-0.013431345754799425	-0.6655238685745964	2.1214764298170468	-0.6565977203492948	-0.1468698603109881	1.3627242579515286	-0.4984885062199497	-0.8330822581959444	1.1160368746841962	0.22078475183508955	1.5070247386229874	-0.588205191521623	1.424285634661018	0.3899238645302235	-0.3364480936412195
1.0634921121318346	0.7402920617018799	0.5931160744640832	-0.5616290012110895	0.1895221800566735	0.24829669889930173	0.9276635210198971	0.8983577027950799	0.41490868086422494	0.1547619799305101	-0.16443836462774505	0.3996592235949511	-0.18933346507962606	-0.049555803205950356	0.15927464271014224	0.6668980533749965	0.2630690898855989	0.34038016882091543	-0.3471652379536136	-0.15145828103905387	0.11297655927272394	0.8973400942757521	-0.5824032383438175	-0.09715448253254991	0.2137498355702146	-0.665347228591032	-0.4933590298560731	-0.03761369296172177	-0.1190148362854446	-0.32295752250790194	0.5498078753263389	-0.2939060573694667	-0.42204738872922193	0.5213771792644686	2.3877042568182896	-0.045098617246364964	-0.4136846088086719	1.8670567065686081	-0.5862890892433262	-0.0690610457676372	0.8980679408011537	-0.3919311227633596	-1.1530081144003634	0.8197736757184938	0.2606692381738041	0.5872158158247858	-0.9878071286948322	0.9662269581747808	0.5531230676952448	-0.3197592635644659
0.5409284045288609	0.884169088195304	1.1453794120133753	-0.6103421464991345	-0.3847787736329293	0.4299411817802917	0.2490129647128459	0.7186837678448956	-0.23212061050962424	0.4318243539247696	-0.7648239519357691	1.2254577233947028	-0.06483864476444806	-0.5899209130993639	0.05251057101271939	-0.14886875881480952	0.7610537261522757	-0.03602912313526882	0.14412057306482962	-0.5400219110629239	0.5288325398144668	0.43743517720347996	-0.253570891062931	0.25841116374511847	0.022757947317192197	-0.7043653792938048	-0.7872681428882913	0.055339526379211544	0.6767913897859072	0.4672066936909134	0.12685127129751336	-0.13111428846857362	-0.036703333419081365	-0.38227648476203036	2.7078644495377846	-0.012893629259808397	-0.16918940421160453	1.3997058584684783	-0.005415159676415584	0.1553513748367081	0.10335702182312669	0.15788666512624655	-0.7702352684261224	0.49676234240264344	0.41930146524592704	-0.4987623169378708	-0.8090459709593516	0.3618286069803595	0.6296508511047987	0.18038895765931284
-0.13436726936274596	0.9424723021713483	1.689692750318604	-0.3432435308240313	-0.7098898846146661	0.4332883339266346	-0.5898564420327356	0.4688258404123474	-0.44671266870191667	0.48535934973785155	-0.9858114568438338	1.6702143384205188	-0.03834621476498997	-1.0763175032890802	-0.057349205280017836	-1.0110232862067545	1.2948093298162786	-0.20820526539938564	0.6120455751462838	-0.6232113229812333	0.7714330845922729	-0.042855095136846426	-0.0340808316367713	0.9081422062628358	-0.24017039586090294	-0.5575010392217646	-0.6964613561972931	0.1914625974578568	1.4257078124836218	0.8441685230397058	-0.344722144969322	0.2370564122883225	0.48873475544753864	-1.259163391204527	2.4585592010942356	-0.027688483286980616	-0.03184418138167499	0.8187457049855454	0.8071903745320416	0.269893216546487	-0.6723347924117937	0.8640886275320422	0.022502903394652118	0.22661891818110946	0.5189955842695863	-1.1891366261522114	-0.23213777340622524	-0.16124450360902762	0.4423360157694378	0.8460951023525971
-0.725794308090199	0.6950736421562824	1.748383644945751	0.08389292667954037	-0.7327154814662594	0.12190631088042483	-1.3652747719980907	0.11195624164746378	-0.2896232403580775	0.21224859598816637	-0.9578602961107482	1.406883040534525	-0.12395716265150825	-1.132989490984859	-0.15396863975465866	-1.7032160037500401	1.485797365562426	-0.11518593197128574	0.7017858001624949	-0.4762494657332066	0.5762036832070297	-0.35376802977165644	-0.12032181665607523	1.5011454628830645	-0.5985871587878828	-0.49145303011992014	-0.30990817293831163	0.08232558721879225	1.5135544188690009	0.5871789091357557	-0.8430374242985321	0.43040837444687946	0.7473802378747179	-1.8061338162634413	1.6406321206502623	-0.1925004361550198	0.0004910887983327744	0.16244691837716393	1.3617828010013313	0.04707197934708666	-1.158304849131142	1.2709211097334114	0.6650867900427891	-0.013279580451225221	0.37026530855818873	-1.1938327353890652	0.3203732654967889	-0.5002606141330671	-0.06206524308765946	1.214860916948234
-1.0659801059754337	0.10995480129982196	1.0687579376893903	0.32257376541698113	-0.5329733989503421	-0.36005064565126266	-1.8653098480626369	-0.3447017243405939	-0.05825981885557169	-0.2756020603932401	-0.9204575697731968	0.4845823785069791	-0.23546707907172587	-0.6596119311777083	-0.24397955996606954	-2.0366513477986388	1.0578693974717115	0.07682929655259697	0.29859136544684717	-0.2573847147449629	-0.06492528159341839	-0.4784743671880177	-0.44619336729310327	1.633094939870838	-0.9809529835250576	-0.6262451822647673	0.13334690897930065	-0.31013496381124256	0.7147525718790221	-0.14607566648696457	-1.2907017443415598	0.18090472986301254	0.46224704637498326	-1.8188904663858902	0.49911533463135305	-0.47468261654909205	0.04706018318091986	-0.534977662094427	1.2927803253052566	-0.4995822221078397	-1.2764672325982038	1.0369355355922965	0.7250455909123543	-0.27430524200919365	-0.04966428672173206	-0.6497565344561608	0.47364974417818895	-0.6508526962764108	-0.7301821773626744	0.9954574735113171
-1.1155781824444777	-0.575273996618091	-0.12928075699126365	0.09491851819131156	-0.24181703444584496	-0.6625136446048452	-1.959675045513688	-0.7824688665576282	-0.053134386000838425	-0.6858868269888363	-1.0006923140677668	-0.6487969528905673	-0.24713909274161136	0.050603809734248384	-0.34368081030946834	-1.8866710734760492	0.05094002791277213	0.09438350395778876	-0.41420298435166303	-0.10625995055429244	-0.8449047181046592	-0.5371158716030905	-0.7238884274847592	1.1219947504466476	-1.2203538259123958	-0.8440124608971111	0.408849313613469	-0.7460904948545034	-0.6188207519161742	-0.8681112484562764	-1.5305877752640658	-0.43912935889822385	-0.3115462397915979	-1.2731865715831299	-0.5686161392614341	-0.6867598383823904	0.27567410592109864	-1.1678615167872288	0.6272783204251764	-1.0744513959418496	-1.1308415104035237	0.17155068896225625	0.1968208566374403	-0.5397323277472778	-0.5340491551270723	-0.0037457144284663785	0.14849031629924886	-0.6212148550204353	-1.254042090925408	0.263217852906947
-0.9388713487283928	-0.9686263679118747	-1.2338025542125957	-0.5514315073906907	0.03760530389718537	-0.4918751509110191	-1.6301885690312832	-1.0020431546292723	-0.3545694095104762	-0.7153916717906702	-1.1091088569059768	-1.3971004521248247	-0.0868787811089175	0.48248527452181766	-0.4540021335446937	-1.2478237020823582	-1.147980375032514	-0.22858583898101412	-1.0867930720309116	-0.0762157556508782	-1.3170013216693235	-0.6278559358033686	-0.6642916958145878	0.15114539879745112	-1.15742160130333	-0.8947505577496783	0.4333106876244057	-0.9039358395881147	-1.766133586096442	-1.0452934901065678	-1.3919251763059977	-1.0400128680383358	-1.1836035591833702	-0.34128193083171454	-1.1905636975975709	-0.6084280950496198	0.7821693166986287	-1.5472811305532865	-0.20821106533464992	-1.2741470425973929	-0.8937831044699919	-0.9340673065471947	-0.5024047574109534	-0.6931536652062202	-0.7580418501724404	0.2989542825512946	-0.4007955163253722	-0.38738530064255555	-1.340214510062448	-0.5909338699517245
-0.6289063290808127	-0.7705666395791245	-1.6171282310333681	-1.2033770786042879	0.26438305241494897	0.13279076933218797	-0.9599826558680962	-0.8449758108475973	-0.7672270741066107	-0.25398385355877834	-1.0319437302151082	-1.3836206905117112	0.20893474338531182	0.2536595107048437	-0.5465853179103014	-0.2746285570207329	-1.9906074719945455	-0.7964098052364096	-1.4186646203849813	-0.13169827459285566	-1.1925550703628813	-0.6845192485385311	-0.2090986084344285	-0.8281205975192517	-0.7739243881008283	-0.6110809759177745	0.2780914218028985	-0.6377042993268565	-2.10299210827626	-0.4503350457583032	-0.8170127120616723	-1.1822893039959341	-1.637276797243473	0.6670187306686335	-1.1898657952166556	-0.16634915659184993	1.4910518279361946	-1.4868969651482697	-0.6599020968487853	-0.862941924887224	-0.6752270292625517	-1.7125018388364794	-0.8341062322887918	-0.5894793282221346	-0.4958629099061183	0.11098308110657609	-0.7763961650618517	0.06020651164449595	-0.8940483712997804	-1.1128005764152231
-0.24866151687545351	0.010653170950966103	-1.0578964207038863	-1.3184995759462814	0.44287609871141664	0.8348131503483889	-0.09869909094693298	-0.3203555681079337	-0.9699434202906749	0.5114999241172224	-0.6418241417491833	-0.6889049705748295	0.5182371000822799	-0.5975845655398255	-0.5749541348251712	0.7403356612222413	-2.062437624541871	-1.2819178157092694	-1.3138054778495978	-0.1952382824883796	-0.5501310526879793	-0.4872487912030462	0.403848238215521	-1.3705040301542744	-0.24692396500381505	-0.06359967039726905	0.0830164223281024	-0.09470440384065593	-1.505689596498879	0.6525982266309494	0.0434567680007145	-0.6980576661244239	-1.3302689364404596	1.4205591286530648	-0.6579670484392618	0.46835842140971634	2.1488346370633034	-0.937732845443561	-0.41855126651746466	0.04329086437489705	-0.46646497534381565	-1.7399637804442907	-0.521987513659412	-0.18314207636631982	0.20622050916742218	-0.33623161861555484	-0.7125207092866999	0.6248121692774653	-0.09742986136722236	-1.0613715751229826
0.16672141158798637	1.0261064098018091	0.08636058076544115	-0.593385274244015	0.5803924319219804	1.103074351209504	0.7760550328281418	0.3618472704955728	-0.7624581987400498	1.1728712794354401	-0.054228845774410034	0.20491680960176187	0.7127284125244427	-1.6063064887601481	-0.5045352968160689	1.4692239422132933	-1.307705410283436	-1.3376838018229853	-0.8935722847945426	-0.20131928885135064	0.20048773880065485	0.15590646520002552	0.7946678226939732	-1.2977526831989898	0.13528820078544176	0.46373923938888606	-0.049436487158958375	0.3909207338266031	-0.41823593290722005	1.6336609602341812	0.85356322064041	0.17030444857750615	-0.3070118291900891	1.6946427919278033	0.10348766316789489	0.9536253652177602	2.431256495868553	-0.07104762724602949	0.36328059124863366	1.0179244679902206	-0.1916184332907094	-0.9743970789076798	0.2530989415117319	0.38407942473891904	1.026644788638365	-0.6185874732173491	-0.23999647428904625	1.0690679822701934	0.6785932965587711	-0.5273984145866948
0.5608503775091147	1.7698486111070857	1.087566968263916	0.7905807741046055	0.654973809155123	0.6390279589346748	1.4902596563636914	0.8860798686933216	-0.2315624419177816	1.3228765959172115	0.40345077839949134	0.7262105939826186	0.7319709764985649	-2.1762931343982843	-0.3401840341784689	1.692255798958506	-0.051552827149719614	-0.8486565830712904	-0.39120000505371366	-0.1223607219190503	0.5840599412062623	1.184437072068047	0.7030068233828726	-0.7704329513892706	0.15046978914933162	0.6620076189876408	-0.10088563031252869	0.5381700004285809	0.4545752656154394	1.8739254182252625	1.2452604936817337	0.9209921341660628	1.0043074805684882	1.4533038540626995	0.7366641843296668	0.984601724761071	2.114417039690805	0.768310810569598	1.161134186802643	1.568309578067304	0.1810674779317721	0.2302772546619631	0.9818418192089791	0.814398497039135	1.5459756627169166	-0.43763630308115825	0.3670446368764299	1.1060863675707315	1.0792757355951408	0.16883535855099976
0.821337036992911	1.8693111712921098	1.3069625452871403	2.226710530556228	0.6160946459446803	-0.4181414720882809	1.8985510345403542	0.9987349051338998	0.28478801302584705	0.7945122825643054	0.40030221679161937	0.570588716011648	0.5994607005220026	-1.9785637675403664	-0.1313682219331688	1.3999560107972358	1.182691969307494	-0.043998018751866	-0.019498028509088435	0.03734172402396916	0.3746203910450772	2.203329563905282	0.16685162723449692	-0.1369712638139216	-0.20850081533959067	0.411839646437741	-0.10568320585783224	0.3065550234821323	0.6098207370318918	1.155911308485329	1.0184071795337732	1.1296205382564783	2.0079243307023162	0.8454217545529423	0.9946774245160265	0.4953749003771935	1.2133671816807468	1.228701957857804	1.4195500491122888	1.4247396260115166	0.5613090728270417	1.3317171443808224	1.1844476065047107	0.8040050132266375	1.4920967778090073	0.1568439009420856	0.8058478461433849	0.5796936347505988	0.9648620247100291	0.7101319188274962
0.8130538139680186	1.2992350573920466	0.6018641807426968	3.022416932791873	0.4177383762145021	-1.5552474886137206	1.9074240269572718	0.6406245342440094	0.41547733952138755	-0.2291427984733558	-0.15985347180442255	-0.1343213671763374	0.3780614833305	-1.1738294579009552	0.04883096788699253	0.7864865344453107	1.9394923286850294	0.6246856834292466	0.10724825481319354	0.258245166142786	-0.2592813744694631	2.6443185836612066	-0.5068822002047626	0.3118520209780537	-0.7219727433379675	-0.1305365556887375	-0.0870784568230876	-0.10277266380452443	0.049938126192079484	-0.19109455627662536	0.2616171434906706	0.7317604942318852	2.2442430293456668	0.11656590855324263	0.8377559946988399	-0.2897421561197193	0.0029452319986032287	1.1405760405681196	0.9170209034564015	0.6875904799538839	0.7611922213039588	1.8905713283788492	0.744424346814692	0.22604081041170457	0.8945708115939972	0.79984763601427	0.9505540741391013	-0.3912238110759411	0.4805834366094691	0.975691607496131
0.47298047186737197	0.3836628024081529	-0.591452730293527	2.798570018990845	0.06287316044486854	-2.200267915540341	1.4971199683244423	-0.0361173436302516	0.008895206466031964	-1.3049478716036373	-1.0459804475299428	-0.9532931848163522	0.11114423677202906	-0.29853230497379957	0.13722648070328178	0.13265631853494986	2.0229790646939407	0.7683483620509329	-0.0207256608731705	0.5103537507369236	-0.8787727019752258	2.097667558240024	-0.9508544704127915	0.4975371508379822	-1.0833899670303568	-0.6346340008125093	-0.024785162684416193	-0.4150832278775623	-0.763962848062716	-1.4935181851531354	-0.6885362395531972	0.04924047005770089	1.6121894773457321	-0.5144363454447056	0.41667794859359436	-0.994702567664296	-1.09863672870242	0.6057492922326153	-0.08685175770612694	-0.25299909216170013	0.6135626937980803	1.7691298839360037	-0.013339370560589245	-0.7699013452718677	0.05298915449954739	1.0761116380358722	0.8973880779562196	-1.4256444509150967	-0.041921794492794436	1.0696703178723943
-0.10429302609306734	-0.4119357952178663	-1.5501170068201637	1.6893216248563339	-0.3700423879935706	-2.0719494437568113	0.7359631258130128	-0.7657348311774667	-0.7523978176468326	-1.968341197236938	-1.8262237922348843	-1.4535074607386511	-0.19623132099523147	0.10918999671329566	0.10660874679234732	-0.3485856190967918	1.5246694353289525	0.3175703623301768	-0.3379219000838471	0.7442218728422874	-1.0786251846208452	0.6043462793324061	-0.969899971708175	0.5194897024036083	-1.0962140411947643	-0.8093410931307903	0.11946227604462831	-0.4769410868399804	-1.2525252285107336	-2.153460995975975	-1.4293523555118146	-0.45580118433882827	0.3979226680303513	-0.9437671555417064	-0.036814982544038984	-1.323804359145258	-1.7225213260331182	-0.07250615479894622	-1.01510350101483	-0.9583100830894395	0.10215729017911548	1.137527969477312	-0.5484464942200843	-1.8114211868520282	-0.6502875019320753	0.8250278756526515	0.8316528278079365	-2.06924827093795	-0.28555424386440864	1.1865531661546334
-0.6730919719447659	-0.7609875702296643	-1.7315941127572991	0.2255309426748024	-0.7408927762791637	-1.3255331356053224	-0.22232272822486063	-1.3065819271906514	-1.454216454301355	-1.9793559140378374	-2.1297065481839064	-1.4777112788881042	-0.5404771923952362	-0.11815327300389615	-0.027804414064098712	-0.6044160699400861	0.7103097970032984	-0.4276032474258862	-0.726919915283832	0.8865061324485222	-0.7570963949376983	-1.297440310792203	-0.637066217994594	0.4911759957398124	-0.7921478512364124	-0.5801557348823111	0.34762658509743094	-0.33140657004833235	-1.103058458709696	-2.007334326442647	-1.7030456036214752	-0.5178635558318274	-0.8879005388846823	-1.1874749885870008	-0.3452053391179308	-1.225875804584925	-1.712951500078078	-0.5726776042964198	-1.3341840811401768	-1.1794794951097336	-0.5937887879956236	0.319149062531589	-0.47190690569268895	-2.4853093907842223	-0.9639597758127149	0.26230972483166753	0.8394081182248257	-2.0491378582972493	-0.12474224724019914	1.4287649896223054
-0.9584498699153012	-0.6483514013109749	-1.1035951504294186	-0.997240765638239	-0.904097189514354	-0.4076516374737216	-1.1648464961113163	-1.5310664465625945	-1.7034762727637367	-1.4326497634231106	-1.8649073538569971	-1.2003869182683942	-0.8640718408532693	-0.6685111631961866	-0.22015979827022109	-0.7157406368205046	-0.133845856957928	-0.9936066485972527	-1.031461471445057	0.8585418496949904	-0.16683510061052953	-2.8260168724233137	-0.20342286286762226	0.40609516351169533	-0.3916560953892171	-0.11640699312525474	0.5969067286523196	-0.13759248821540065	-0.44097523879087824	-1.385997431388774	-1.5092341355882404	-0.2503450268539897	-1.7619032573787072	-1.3097911535597218	-0.4693017698621151	-0.8825746078488963	-1.1763661356030382	-0.7317972623593558	-0.8745902659583984	-0.9493060794981981	-1.1808008689857996	-0.4005083272586068	0.19917803972839182	-2.5433300966895405	-0.873723071272003	-0.17352802784872684	0.8247515490671161	-1.4280823574256696	0.324786388462501	1.713692265577525
-0.8257792398085472	-0.3318552557541264	-0.1281779221962363	-1.6312931604258034	-0.7834194018882862	0.2576253653857695	-1.8682658557102254	-1.42993995633973	-1.3656281978143598	-0.6736657388268794	-1.2495532259956668	-0.9511122566278373	-1.0407265684121996	-0.9801131753616656	-0.41398826280718903	-0.7805603251093602	-0.8003105047432555	-1.0423363556912806	-1.0870824932927687	0.6155081691592659	0.27914155674763796	-3.3673302335125994	0.09117712251506267	0.1554414716694484	-0.14038564129624223	0.2948960059873572	0.7668611264143821	-0.02554562529813063	0.3026991378920964	-0.8445606292824901	-1.0599984060339798	-0.04215370442362986	-1.974604401294338	-1.3337248761472273	-0.4981398614328413	-0.5437690306677824	-0.40005825282527785	-0.6058715203685068	0.0868310145701023	-0.49575847401656387	-1.410011621283603	-0.8807136682108796	1.0642668604836933	-2.013985518429889	-0.5507993054351146	-0.14100150257846686	0.6011511486655898	-0.554775481258875	0.8000615159815037	1.8300466870822294
-0.3803813450829878	-0.13282146571640469	0.5691760330849494	-1.676436259473551	-0.4239520204341772	0.5192513149178583	-2.1598789905091436	-1.060892488235687	-0.6358543729413674	-0.0808532996939874	-0.6418290062182763	-0.9520334863187091	-0.9314081081744507	-0.6457561467249562	-0.5611601024311352	-0.8006500542262447	-1.177968245283885	-0.5814158154595923	-0.7876099291490541	0.18064722717515092	0.30009448825161483	-2.793507504004165	0.16028672002050462	-0.32150878771087404	-0.1407870321699362	0.43097506008491315	0.7816029491425139	-0.015803335119816457	0.7048541533549059	-0.7566954626252695	-0.62217620560185	-0.24689381999862486	-1.5808868621485352	-1.2041022637794951	-0.559303970414245	-0.34210714850490875	0.30099382424784876	-0.38841150261625446	1.015667436107688	-0.06412463900546542	-1.2096544705620345	-1.1110084246762082	1.608127337407824	-1.1626127949172065	-0.20286597529456402	0.35155208294073303	0.07814813455851165	0.15423172103927002	1.0555803290139425	1.5914028867292462
0.08523025499378105	-0.20738344999646655	0.6072148580239569	-1.347367589876301	0.01603376177708152	0.5197910990252823	-1.9734344858990187	-0.5026773386857358	0.09319285948846603	0.1494612405714861	-0.2987536878445926	-1.1627478204876251	-0.4829067638368182	0.2939783850234008	-0.6360313110819027	-0.66184634432408	-1.2280109793216236	0.06514792079488797	-0.1617261718942893	-0.3542946452184033	-0.0702100654403927	-1.4975434578278766	0.07562457428235067	-0.8982717447147928	-0.2959569093591444	0.25070524964016483	0.6360032086074952	-0.05800337797322868	0.6145681405895984	-1.0579082629138032	-0.35775575150273053	-0.8939346517603602	-0.8648903637204763	-0.8335184349103472	-0.7130285509879839	-0.22513690586840013	0.7180434712907531	-0.2579509308137769	1.4396719604200623	0.221827362467141	-0.7057138818259902	-1.1309557555633476	1.522318488237145	-0.3344989684670037	0.05716922901502041	0.9484797661613273	-0.6178398733599322	0.45142523852895056	0.9908764938568866	0.9708004340065128
0.27395218557798995	-0.4560748473642723	0.05976336248436082	-0.8570513052979476	0.3405784165360703	0.5039508167868357	-1.3786884692266488	0.14902161801432695	0.47160451679554466	0.08843368070546513	-0.22864128549529536	-1.3319496973507574	0.20120057502635172	1.3719294575378802	-0.6438976385332209	-0.22755935989154194	-0.9723432793543384	0.4967646638524695	0.6004120298066896	-0.8692141117313646	-0.5329218435669973	-0.1360732150729431	-0.03955083966553398	-1.2790859732466842	-0.39758360659611086	-0.11204883442134254	0.38987758603867356	-0.12741622688135912	0.20032397692430615	-1.3128131800238714	-0.26048630190612887	-1.6348940108010817	-0.17965052301239623	-0.19793846862556375	-0.9030857371654847	-0.045435781036262536	0.797994275322768	-0.26525625311951806	1.1935933757827346	0.38062963938063044	-0.12440189723814649	-0.9725385265742188	0.8676730901520402	0.2196105023224169	0.24020693233927473	1.2075762285431062	-1.2001522941757345	0.3594441238190087	0.6708792256903048	0.12493456817954715
0.0766771561434547	-0.627248354264573	-0.6515784586303299	-0.29978473724631316	0.42334897127343335	0.5894772473614971	-0.5677481061525264	0.7608755821651108	0.38237635336826364	-0.011261085282771833	-0.2275288415798094	-1.1991071671659128	0.8772118193093595	2.0091264119230976	-0.6206640440602647	0.5219144872330612	-0.5082079004419008	0.5108367778199439	1.2142694308662847	-1.27246202849864	-0.7562640497594472	0.7457549632822799	-0.12149513286547595	-1.191739563767818	-0.28694097236545313	-0.44987651825226976	0.1196494279629448	-0.2673213339237712	-0.21706831723308503	-1.0515620372849896	-0.21142297877485525	-1.9695231623634006	0.21233815090640512	0.5923896151299831	-0.9995913593257724	0.27491698382278096	0.6045198318012791	-0.32995861265953785	0.4568267196434085	0.4931661646487882	0.3483576787079068	-0.6704924991592986	-0.0074162291650448475	0.4373889412115828	0.4093195684623132	0.9302160038415823	-1.4236077136236183	0.08693409729536537	0.2467899922678661	-0.6975172362195242
-0.36008822937024454	-0.5322622055874194	-1.0797493501050874	0.2952859253153784	0.28318680483045444	0.6855862453662631	0.20537162069227638	1.1648165342580707	-0.031484815937327035	0.09158972277597544	-0.05648543072052506	-0.6879533947481592	1.2679437274244663	1.8979054530410306	-0.6184842989029118	1.410984900816817	-0.01359918869019888	0.21842415822696457	1.44181963286913	-1.5362864211701754	-0.6139056467190066	0.9736598829971089	-0.18910580914683814	-0.6177268479229413	0.02836364844816435	-0.5979088280536538	-0.12839726107158583	-0.5241784408832055	-0.3965066099175859	-0.13303329384394758	-0.09598693389476279	-1.5948651700794376	0.23052031599109557	1.3075435883388193	-0.9049977167928713	0.6438379479049823	0.24045117687634965	-0.33047741056935664	-0.4006666476299597	0.6056243023790806	0.651125784103368	-0.3112939700081151	-0.7071848453407666	0.4201552123890244	0.5814845333964846	0.3155929087850744	-1.275763697931784	-0.15607063126072507	-0.1526140082011431	-1.2896617038297218
-0.7411760614265154	-0.2124036978571043	-1.0488570520787504	0.829265299849408	0.0750408372780435	0.6091753095900739	0.7151831275686182	1.214675429593592	-0.5004200313640641	0.4523806164983633	0.37510839773420057	0.045350425546199155	1.1982606784079284	1.1878900966683363	-0.6769052327919314	2.1196462073390907	0.2997850158264225	-0.07151887685977534	1.2236110534467857	-1.688053424870186	-0.257639106701295	0.7493337475481457	-0.2755990131225634	0.13064970551701116	0.3797867957182304	-0.49824139160638203	-0.3456245404651899	-0.8371193962242247	-0.30271040029754503	1.1220715967562667	0.10519864859554692	-0.6335007761445467	-0.024669796958002806	1.6989236662402545	-0.646204319390411	0.846611796730447	-0.20731247621890417	-0.2065212451972663	-1.0345149097377444	0.6924583545169904	0.825036813624077	-0.05076486872450656	-1.0089909679034585	0.32687623248711556	0.6850967757950895	-0.18145748978993134	-1.00036345175596	-0.2958711035670966	-0.48208688464461585	-1.5712845355239018
-0.8274858709735833	0.06748103600320056	-0.7236349998985763	1.0785294748581191	-0.006248923676143892	0.2832270170419493	0.849846706207402	0.87444300115208	-0.8157601145758823	0.8933072368941856	0.9458993413044118	0.7292679833868987	0.6765747782007314	0.35674876095411967	-0.7909220802838691	2.342696060495308	0.28549953417164015	-0.10225931086616975	0.7124069851975776	-1.767563838405595	0.01951825134684426	0.4380058717159107	-0.3481735649669683	0.5751589241141921	0.553031474078604	-0.19843856133087096	-0.5314454896840924	-1.0057964194366653	-0.0591676421032985	2.1198794732387167	0.3070618478381724	0.41931271919841334	-0.34759589981816036	1.6247456348821945	-0.378755724230437	0.7069727526284066	-0.6708794535350724	0.004497215720834356	-1.264865486289254	0.6941984067158793	0.9199329491520688	-0.05639578935485426	-0.9276043374790054	0.2661978038641972	0.6020800566010381	-0.1911206662729733	-0.9209971948323569	-0.3909131033652433	-0.7619084138922315	-1.58231666223575
-0.5886919658777419	0.0006097508798577976	-0.42725506381372086	0.8068020371211678	0.1484923899099342	-0.16034040329388405	0.6512079963812291	0.27578847188951455	-0.9405204930379454	1.1101512556521758	1.410132868125561	1.1593772797743287	-0.12406320033628493	-0.12808548206621598	-0.897123185674096	1.9596108124386094	-0.0442298265959068	0.13689064987295124	0.18074221387114525	-1.7854555727537693	0.019506894418422606	0.30706201287246965	-0.3020756221466633	0.3838496531277242	0.42782354087206825	0.1887031952160815	-0.6637664930209448	-0.8053028186204235	0.20124831727359568	2.37055965902699	0.3851921033427734	0.9963074791279297	-0.5347933869035205	1.1194645240224	-0.28734330013168546	0.2387913982093242	-1.0701110477769982	0.21510874715159398	-1.082806000279503	0.5831549523664754	0.9163698801310695	-0.3997073887756826	-0.6169967501993958	0.2521433630574715	0.25581532905486726	0.2826890823108738	-1.1898208119580356	-0.5117092868704453	-1.010135773610508	-1.41198659787872
-0.19258578676313043	-0.5285198616968861	-0.36429567131384344	-0.025848101807287496	0.4926373308874552	-0.4632404468929818	0.28698399266481717	-0.30931508032567817	-0.978841724761247	0.866727864878734	1.5632672653967898	1.3113173358990518	-0.96379523772821	-0.11105523790031711	-0.8951310209217406	1.1074219561235794	-0.5042874476298463	0.41489177420176987	-0.13757681545916003	-1.7140529514070457	-0.20368387843740443	0.389275167651623	-0.043778393548620634	-0.38734816815894135	0.050768687172701554	0.5332974962257627	-0.7035978699412556	-0.18217431176417642	0.4506936648561663	1.7951172777250883	0.2629922171170026	0.8071133104872509	-0.47492147757575287	0.3660388557567073	-0.4443660581638391	-0.3274601095832217	-1.2917957646118934	0.36973449652004287	-0.5718066679691944	0.39626410995091405	0.7339825982218822	-0.9771432157510914	-0.21794044501754256	0.23653408320062178	-0.32313250055721315	0.8467272191518175	-1.6511720173100657	-0.6230008158315951	-1.1869540976882353	-1.1283652528194617
0.1557900584622164	-1.3239445151379883	-0.462291767149052	-1.1341598820318088	0.8616431426206924	-0.43799134019000163	-0.034264604675388256	-0.5816538433851818	-1.043758978459438	0.159503936429412	1.3695393952004478	1.3152892633112878	-1.6422047209442836	0.19186996154259914	-0.7010889517738402	0.11171248208527629	-0.8291703964437858	0.4516241007947935	-0.16588129153685316	-1.5136926055826525	-0.38061889765890294	0.5334872743310974	0.4078401166197783	-1.3037531989916582	-0.39416995102405455	0.7342997421044594	-0.6298619153141596	0.6322636525138179	0.7553326527230739	0.7600933354554258	-0.033154291739205116	0.009289681652379277	-0.18447284842156042	-0.40255965775336794	-0.7298378592383439	-0.6651849019417312	-1.2133565953070204	0.4891119838455372	0.1636456321347895	0.21161086654803193	0.32262433346696306	-1.529437186597662	0.22240862315061935	0.17903405441514478	-0.9961490870151134	1.0012576121717123	-1.9293712466453656	-0.5777785241802221	-1.1978219104697232	-0.7569738769147191
0.39468970146576965	-1.962985182543878	-0.44420961225706873	-1.9977115045293508	1.096160533490769	-0.11092138667599807	-0.16270474706809257	-0.3558582236865097	-1.1319078309283532	-0.7462617698907377	0.9749483466432305	1.3313045942006283	-2.0473723680716907	0.39786929886053246	-0.30475342408749917	-0.678724656009852	-0.8226258301943112	0.1487498757068908	0.010725433050275325	-1.1686986634422998	-0.22671954330070712	0.5689475775176894	0.8975656335323482	-1.8154918932050204	-0.6830304950992184	0.7645579594613774	-0.46471440883710385	1.2187153908398514	1.1611372354446001	-0.16853408865487293	-0.37378337770422054	-0.8999547951053496	0.22192225544645441	-1.0019631619170062	-0.8851215919257833	-0.5351452217797644	-0.7674573551497578	0.642245031615042	1.0062654889073637	0.0955838202695737	-0.23986044375448184	-1.7633963280775717	0.7122103828322915	0.0976531571773942	-1.5713836400044447	0.5236865822009786	-1.6832267672036012	-0.23373685772981623	-0.9549594897022967	-0.3091766431903406
0.656729813160615	-2.0403786443094756	-0.06675601324607779	-2.1468285133902576	1.1609949872850154	0.3113057653585121	-0.06869167993523939	0.3479930985285982	-1.1023276214397004	-1.432952120202093	0.6121684239138626	1.4302567544447247	-2.134391345366845	0.2602405778423204	0.20855659280009164	-1.0521404727350063	-0.46752732961304916	-0.31702141327268424	0.24189202584525651	-0.7021219912081864	0.3419441275964702	0.4447082902374072	1.2219575346606093	-1.595467892499669	-0.6498631938976133	0.7022223741973862	-0.25406919603606737	1.2451686124788097	1.5846712614578204	-0.5726955502020603	-0.5717741776335189	-1.3885527639177284	0.6067407710710336	-1.335916156891848	-0.6826706996172178	0.08944565462509983	-0.007861989475911359	0.8729627352469722	1.7905152863121605	0.06772183352562841	-0.7328556583065002	-1.5065930691933573	1.2156736304763618	0.06508405611509269	-1.8713660800464498	-0.3302750334578261	-0.8442269033425661	0.404521878536763	-0.45331452582739884	0.17690145223063758
1.1401245535515936	-1.4173977644224358	0.6622496932027089	-1.4604634364946774	1.1657015905359704	0.6225330878154396	0.16531541631345034	1.3082998636378325	-0.7771820501099915	-1.537746535863815	0.4683043208361509	1.5656224904219103	-1.877084304754109	-0.15542917159698216	0.6930935240403744	-1.0008735223581977	0.07777431227460624	-0.6088636016796802	0.42484155295692316	-0.16059968255171161	1.1333742985591853	0.24825147098349226	1.268772631864448	-0.7200133009278933	-0.23810258763425243	0.7154317338091104	-0.01334591182745062	0.728035663271845	1.8115929819560137	-0.3977008496488159	-0.45108440962317364	-1.1900474188201726	0.8872527597705097	-1.3723269606214135	-0.10373174714638302	1.0247804645891558	0.8718324086930678	1.144278448098329	2.2906870157472374	0.10744322886730215	-0.8926752343589635	-0.8002090127299045	1.5965171402705334	0.15835491865320916	-1.7778202001031616	-0.9704886993284597	0.3323308587099979	1.1416505704760125	0.1932774284634606	0.6215458068996264
1.8940407707560039	-0.31533593799019294	1.454195256583855	-0.2617918983577365	1.2612098537698422	0.7878814930868642	0.41231934256586267	2.1909969021082345	-0.09275861223285409	-0.9392241209412973	0.5943124500837774	1.6396422730408842	-1.2533426111794002	-0.5412926366863972	1.0200837494712005	-0.674301888149616	0.5909496195315406	-0.468091905188412	0.5468200415745927	0.4104499492914023	1.7967134127283544	0.11255304439309449	1.0971614939419743	0.42040750748252653	0.4969736564762941	0.976007106435536	0.3063032185413031	0.0635020590770983	1.6185038839201626	0.08795132925542652	0.07965183717298446	-0.4193007721357262	1.0708508756149437	-1.103214349180019	0.6063068239156889	1.9796939395178255	1.5908627602173924	1.3468340516334951	2.2816502148863056	0.18634669460172554	-0.5709330680170881	0.12380218118527692	1.6649665359898214	0.40030836800426445	-1.2508199639080835	-0.8774759970063636	1.4337012416695627	1.6946321002698235	0.7834674297880274	0.9248424602564357
2.6909509574054584	0.8066105951658213	1.9225050461379	0.8704124034140321	1.4842865214912795	0.9521594095380218	0.5819123350223249	2.673185217764525	0.8088559335604668	0.17538495281714478	0.8945280365608873	1.5949857430035135	-0.2880783861931933	-0.5970387834466394	1.1503427744746324	-0.2676360806767534	0.9231987121769355	0.09904540706149162	0.6378343822472428	0.9726614280149893	2.045944991575984	0.10311349915178412	0.888695450706787	1.3953341355581044	1.4085970635996332	1.527625454951633	0.7791576835223054	-0.23226779297586053	0.9355385100777145	0.5278883149415199	0.9652660621008607	0.543808983291661	1.2277781431092185	-0.5412923294379116	1.063606062558591	2.6756377265947626	1.888676199694996	1.3646516306757699	1.6553061777399452	0.2896321632792652	0.1550268943156618	0.9599529639701415	1.2987025784901334	0.7329131760603949	-0.3416614843335026	0.011298865413291228	2.144122065131225	1.8729260394766531	1.1121716752777118	1.005057632780449
3.106765272422179	1.5094808597420608	1.8458801211138178	1.4552935416348838	1.6743621447233947	1.271866638361676	0.6629038522992199	2.549223728513703	1.6192572420583173	1.3959728363659905	1.1843185691222122	1.4534911808936617	0.8818771243531023	-0.26510743807130205	1.1524278005326323	0.0760430480758422	1.066421107658764	0.8206046927878208	0.6928318767964943	1.4740943920265832	1.8326962765213448	0.17787823865867666	0.8008029595039122	1.98291470281088	2.283120751034763	2.1914386433432367	1.4019911988322815	0.09177364293683689	-0.06805642546231881	0.7230390237892683	1.9795280622396092	1.3014732469650916	1.4201662534661466	0.238706650153188	0.9869235027410306	2.915063080310225	1.6376398352311141	1.1467867404869319	0.5174350490739568	0.4068784833409041	1.0010346191780486	1.4654145073088571	0.5451806395139787	1.0382863122222588	0.7913037642874106	1.2146456239295815	2.4009245244775257	1.700141528501021	1.060943624627193	0.828028680285031
2.7786282806713047	1.6042976505267907	1.321977432815229	1.3885962589834961	1.5473988367021387	1.7143790120098203	0.7038495294548226	1.7927602679301873	2.019658888745085	2.281109328715461	1.276872949885729	1.2779148282044621	1.9899834827137803	0.22351068297425694	1.1497604456008523	0.30001289894073024	1.111400731485673	1.3412430617233537	0.6455866688281491	1.826936608780264	1.3526324282884175	0.2423131028365306	0.8355583845784876	2.22194551921811	2.8765262381300625	2.600720287134412	2.0076655500691216	0.7994329381105499	-1.0420781391647866	0.7185324544691354	2.7699368775536395	1.6482226860841864	1.6359912109390928	1.0608350652833807	0.39688813462824774	2.5954989157731516	0.9055957547397232	0.7322534580930402	-0.8128213087660463	0.5075796276828841	1.6208478270432602	1.541619167514478	-0.3750271781784233	1.1932275149380431	1.884265986875143	1.9985852612833357	2.3525911221414244	1.382980878242162	0.647732573941068	0.41668715289878694
1.67025894395841	1.2143433438944133	0.7019135963470496	0.958961896504062	0.8980530438831394	2.0099333791712706	0.7518674628416718	0.5713984673341604	1.8610892563686765	2.5550726293322104	1.062181180125114	1.1007472124348125	2.7149076434156516	0.5218479382995209	1.2288775036859594	0.40721681888001415	1.1423200980997326	1.4531305297500192	0.42516055760779087	1.92039328849624	0.8910649669470535	0.2418190984477768	0.830589736365119	2.2626320346937243	2.9806233838246086	2.386554978742293	2.2916525003568764	1.302097734500019	-1.6271803124068323	0.6977700448760642	2.9845882828484966	1.6252162577148477	1.7755806850895732	1.6722111159360573	-0.37102503523378616	1.7157817669900597	-0.06453409987783612	0.21567394599087567	-1.921073435151338	0.5354842909947403	1.7887693498500177	1.236099430690892	-1.1706885590331222	1.1264531580653592	2.6210796031514896	1.8571017428399244	2.17747003671187	1.150607976033284	0.013790106505846387	-0.15309624776491584
0.1523783109644316	0.6465107500388062	0.3534884719963575	0.6019872889819177	-0.20619361188211358	1.8250543797584118	0.7989873971130781	-0.7859719989517712	1.2580473139798216	2.211966629297631	0.555307424304173	0.8893226554857405	2.826530118842311	0.42570498683814384	1.3712753366198631	0.41357339551966044	1.157321491443439	1.2113719385136226	0.045012818024118446	1.680993389466213	0.6246258958483973	0.208013952694825	0.5865925858466431	2.169249652381853	2.5132606046368653	1.423490128620643	1.9768708971748965	1.0850106865321356	-1.6369767565481623	0.7922620798262329	2.4441902439426726	1.416460207902177	1.7046668436330006	1.847511400195198	-0.8659833098498825	0.40793137938307966	-0.9518860628701501	-0.31265015347850345	-2.4771580003709737	0.43887255810656084	1.5074881994372162	0.6918704148105345	-1.6200230168088712	0.8510504502499862	2.745886577768902	0.8542946768077098	1.9255774030396102	1.0887362081310064	-0.6407285130222944	-0.7623021517338898
-1.1758704113048755	0.17376349717781533	0.4212782597398792	0.5771621094987883	-1.3920280795031768	1.038978846060063	0.7784095116413756	-1.8752888669328234	0.5357729174804353	1.4822718831165929	-0.0994921811738795	0.5808535358494338	2.31910598741483	0.02678654359150028	1.4594355352203274	0.322054090309432	1.0765672678467737	0.8599847292834302	-0.3634572234756935	1.1470373033284975	0.5194877890214645	0.22017096687965987	0.03818039190882901	1.8528743090314077	1.5878332191719144	-0.02862789530525832	1.0268432768670521	0.12399340063889337	-1.1442287889675116	0.9637757452879092	1.2710758162811928	1.185585506994775	1.3428480684579542	1.5188398158616425	-0.8118758052492493	-1.0313635103692957	-1.489049929978166	-0.8037512277063139	-2.3780615697221283	0.2162793677811274	0.9796690338439135	0.08972880081648642	-1.6598090240095624	0.4605689521993465	2.190728031454905	-0.4119041124466601	1.5144712710371637	1.0967138313153555	-1.137522653454132	-1.2671771071785114
-1.820369524992084	-0.11892402881193527	0.7501157387808561	0.7998211094296432	-2.1625825635239546	-0.09906998511234609	0.6151549162530415	-2.3535583247374925	0.0588031346214981	0.6917710138186649	-0.6768270234344396	0.1574596927512335	1.439100981549877	-0.35086888295855884	1.358614058933401	0.12917414423019555	0.8238826514545398	0.6341989389873236	-0.6197653543828125	0.49602081732684733	0.39050420108012646	0.3177236514761721	-0.6637694220785104	1.189471902052706	0.5025059687362099	-1.4119324160853095	-0.25117329342954486	-1.0318976617552427	-0.4277982446830854	1.042064971050856	-0.11907536913759374	0.9731468383561722	0.7305516650235457	0.8373787610710526	-0.2932413315068221	-2.178360321926084	-1.5682455903380532	-1.2414936227477877	-1.7769686350436935	-0.06529062076017035	0.4711842659805839	-0.3921712030171603	-1.378377832069935	0.09336601237225652	1.138692440621594	-1.2050979037099432	0.8725798290811798	0.9980581284210657	-1.3793822728902436	-1.5352560847347396
-1.6654723568284304	-0.32882422279288154	1.0192169709712127	0.9382774779631514	-2.195866870889905	-1.0805203245341664	0.2939734171644441	-2.087443524628302	0.0384468243453792	0.09682929252105567	-0.9644581899928414	-0.3061079239765836	0.5728649520420904	-0.384443206107446	1.022180416085855	-0.153601593018184	0.40821398984312374	0.5903530893030005	-0.6228984405973498	-0.016387102395206965	0.06839666521799774	0.44235281449947916	-1.2275951276084773	0.2124885643010584	-0.37552391388330875	-2.1684559564519064	-1.3232812321172516	-1.6099131247812721	0.180494046653686	0.8728346834702794	-1.1932841900889228	0.713666275917404	0.02959970067334739	0.1063383193347511	0.2969068739990042	-2.6297959755686033	-1.2731218408810179	-1.6075834890687017	-0.9881285933693967	-0.30561889514211277	0.15920885212137523	-0.6086257288872791	-0.9358227097578496	-0.1207996343454178	-0.03604004428972072	-1.1366698610256114	0.0938929970682473	0.7117469357505949	-1.365523989568555	-1.4957571304824049
-1.0102471685930952	-0.5930362737862251	0.9846805368450683	0.6897033165713342	-1.5623078899707528	-1.4613462138387299	-0.1074790125308154	-1.2402711964939719	0.42786857320224725	-0.21535294709141659	-0.8708780627592302	-0.6696750105854633	0.048093295748612964	0.010949601850815335	0.5475479178021053	-0.4876171520640031	-0.06501391684776839	0.5859845345362119	-0.4357043048976996	-0.186335677847487	-0.4518261649835328	0.4650761139317855	-1.406251676509118	-0.8019708731613876	-0.7859293880787211	-2.073670388409849	-1.7278383634546097	-1.1711730508659839	0.4592742883675351	0.4485861449171102	-1.5692429135292272	0.3399980164480176	-0.5457388363935938	-0.3870223107575033	0.5214792213367869	-2.2112977834983196	-0.8213171578321528	-1.8601307060289918	-0.32621211418618595	-0.4404080367668846	0.05786700994679818	-0.4836807168635394	-0.47549780209264714	-0.11449964664145502	-0.9367182570793307	-0.41159665185843103	-0.5463517322136447	0.34120464701948	-1.164420800623703	-1.1786681976655444
-0.35096576076091474	-0.9295225626422984	0.6545774655932876	0.023545958475263733	-0.7009986148918675	-1.1681751075163465	-0.4488481671963455	-0.22656311676429627	0.9609776933550971	-0.3178545467862575	-0.48953332481572615	-0.8170288815188529	-0.036454365390968205	0.6088178914647895	0.1384811641542109	-0.812817140232062	-0.46045749876710934	0.4158542890928506	-0.2459653907936739	0.017567327382668335	-0.988936774444563	0.2843943580338068	-1.1616593022122637	-1.4555175497117925	-0.7121007724585057	-1.3800523483922136	-1.3709500234622385	0.025908265853533834	0.38622735717144524	-0.08157681804517931	-1.2215295484397086	-0.11554731817330664	-0.8276664390965436	-0.5334589780480011	0.20010941969931956	-1.1173598943390024	-0.4467607492988715	-1.9496051289436789	0.03135132541876486	-0.48967648502096256	0.054073464694041305	-0.04839120784950449	-0.0797282467530929	0.0819718872118118	-1.329862151178265	0.3300892029656582	-0.7512821491127628	0.10232689438833416	-0.8655165960607116	-0.7085469107191813
-0.06320626704203385	-1.1883560618636644	0.2732427751363209	-0.7835772212526392	-0.15128290418110388	-0.5511179621397864	-0.6041666420350523	0.4745858450947212	1.3080683465793184	-0.34908241900257675	-0.06942197838403683	-0.7425372848290773	0.15085885120093367	1.0119932343574538	-0.00972452916005472	-1.062653128698626	-0.6986012391184554	-0.0060529268091842935	-0.22264429710014877	0.4292168861487387	-1.2935545110105264	-0.0786130640455654	-0.6908106451596993	-1.4803336674208074	-0.3872585403895068	-0.6544856111237325	-0.6058648994229371	1.1454486386030696	0.11507599093609826	-0.5241389952810767	-0.4887998787574799	-0.5041186453826322	-0.7690950492851618	-0.445191285847141	-0.4614415255214782	0.13887745102305776	-0.2827640736211216	-1.8588897320007842	0.09243762587418246	-0.5403951360468717	0.012677315017548995	0.5500714016732822	0.2217259841815681	0.3411498393031391	-1.2364324886725242	0.46030745549068836	-0.42324684531461815	0.14239564673307875	-0.5385119688679629	-0.24214243551550643
-0.19682197282414918	-1.153606226232352	0.1298088368305755	-1.3360538231578334	-0.20867563000865857	-0.12987698572212653	-0.5348611114235147	0.5633143992407381	1.256397954299275	-0.40190532238854326	0.11084448039731595	-0.5677588609598632	0.2941971064899861	0.9120867079514722	0.1667788259756587	-1.1763896224630126	-0.7877444007329842	-0.558433769846895	-0.3784972372177613	0.7842368110581242	-1.2198532224261998	-0.4657726883720421	-0.29595886596321397	-0.9329419022894244	-0.15282928295986117	-0.40057125928855625	-0.014680368333764862	1.3276855772836054	-0.1362122096477554	-0.7792839316942577	0.13882408824995193	-0.6438388105881809	-0.45828901369098907	-0.3473880820480124	-1.0069935614748982	0.976624899549392	-0.3083410853151753	-1.6298410200083262	-0.0032449010801781685	-0.6701694705868427	-0.12700530216833866	1.096344015148295	0.4192861254310727	0.48420520351594404	-0.8739212408811976	-0.2129715189593058	0.23107614103237853	0.3954920187933004	-0.2206012245919739	0.11739956420228867
-0.5080267257862043	-0.7208067427811895	0.3313176960879164	-1.3825078239905002	-0.737362414062224	-0.21403895021245684	-0.30915333459066563	0.07881717237034824	0.81411724282887	-0.4684859101477392	-0.09669788424510795	-0.47040545947936363	0.1365222284097519	0.29561865481494887	0.5470730221887514	-1.108844638074588	-0.7791952408521251	-0.9842320705181724	-0.5570051072605043	0.8851289694304586	-0.8289620433743458	-0.668643055632164	-0.19138972296184434	-0.1709785641279977	-0.24808014324285121	-0.7178934513879257	-0.019893241028871397	0.30285779092535253	-0.2215626468098749	-0.8934896292221501	0.3262439498990805	-0.44824999540722626	-0.07589750806247825	-0.39487531956078364	-1.0406651111605298	1.0652210458074738	-0.38603151599459884	-1.3488111012201125	-0.09721121638444699	-0.8720604083837755	-0.32258348722051927	1.40337775610384	0.5003041442454668	0.3623787746959708	-0.49424480148414185	-1.3318371012202854	0.8085856076205999	0.6001394335274827	0.06748192069170572	0.36839511841932376
-0.6828644429703009	-0.014472324103729567	0.705291063308671	-0.9620596757064462	-1.2728081215525238	-0.6825454106386931	-0.0549969283474145	-0.6333634106622105	0.18458671460707227	-0.46942320845262614	-0.613000144534516	-0.5715614650198096	-0.35291517332788497	-0.535389741609716	0.878469349300587	-0.8473791163853083	-0.6931140383794306	-1.0678740599761969	-0.5673697619529049	0.7213817885030719	-0.35270265268110984	-0.5626933740694217	-0.3794714325831554	0.3817201974344086	-0.6607789691166933	-1.2409114732421471	-0.589632632546768	-1.375086137664604	-0.15416880924912577	-0.9894566962288845	0.09403136117342385	-0.010733340015336308	0.17664018402496517	-0.5503403200979177	-0.4983554754796416	0.5063985270311948	-0.3658098215674519	-1.0987551567853082	-0.11679609544181577	-1.0481782746617607	-0.47389722295557046	1.4046868998807853	0.44585488513769506	-0.05943171878885767	-0.23174458981185547	-2.2497370599374933	0.9649378954977149	0.48207305147164836	0.2957238890871304	0.5773375883114134
-0.578330113530752	0.6509899504739467	0.9049397805791691	-0.34113914642609144	-1.3496923344470086	-1.0934696593458666	0.12043253167849832	-1.1388794843292083	-0.36512734059706514	-0.33771816829924517	-1.169454667318596	-0.8570837533789284	-0.9521724971085597	-1.1377091650576519	0.9079754441991572	-0.4388919577897151	-0.49098470946895717	-0.7878716950478859	-0.36593044438891137	0.45906126769120764	-0.04441838251423165	-0.19742159482908261	-0.6732001198139023	0.5116203995304122	-1.135232311984297	-1.4130198407113463	-1.2532808960163033	-2.6630775277762666	-0.09639468730759725	-1.1373239264403063	-0.22562067382530288	0.41915217392296733	0.14595384547900103	-0.6192791306715162	0.3086441453627354	-0.2489951276799848	-0.18795107351307275	-0.9145382841700954	-0.11359772608273166	-1.0885198579705264	-0.5008591023154303	1.1787349688206628	0.23769161555028973	-0.6637091896364761	-0.06253375547058329	-2.472824188289306	0.6333804280107485	-0.028162447236405194	0.41622332859620936	0.7824561716088215
-0.30932496974361484	0.9525539347119368	0.6477903112810806	0.19178158733825132	-0.8305142920824393	-1.0440558620557532	0.18922543005670175	-1.1829982724016441	-0.6583028244387951	-0.0929035505442001	-1.4657651334506423	-1.1847723264061538	-1.317683163011458	-1.1843577161201377	0.5177424379404305	-0.009107266412101411	-0.12948032461229184	-0.3351959434085011	-0.12909370648751883	0.30531314308688395	-0.01986266041898227	0.2216952607522933	-0.8369849021669779	0.328786509571774	-1.3351871373272317	-0.9113486629376333	-1.4328898716138505	-2.7199128240842247	-0.25142676201730335	-1.2775334753102254	-0.2524358857238106	0.5650573182467882	-0.22362951859981825	-0.42103644125521605	0.907191477494404	-0.7051080613622502	0.08321742177344524	-0.7752694325551839	-0.2159739062592777	-0.9781242897352218	-0.400348987717049	0.8825892852106946	-0.13433108433424457	-1.2201166838982773	0.11063758886757742	-1.9713433094853796	0.04638205971976161	-0.7119528756339495	0.3868959246637177	0.9121845549961359
-0.13270466535416534	0.7636367227699136	-0.07536698944890613	0.5091524867106787	-0.004909562890655766	-0.504093295491987	0.2004476369996687	-0.8325644197537754	-0.6936643484290915	0.14957299858910414	-1.350856039152598	-1.3699747361717993	-1.1937463646961546	-0.6499794957260194	-0.21062380263437075	0.2564022490538068	0.3478036209304316	0.013397259703898564	-0.13498524866528996	0.3454788726420697	-0.1943957058401961	0.45101364051960796	-0.7408037047906672	0.1372693038586221	-1.0597936503288468	0.08168193347698822	-0.8658103362296018	-1.4804619209757548	-0.7098492377680606	-1.2617217754305934	0.14076398403226476	0.2888745265383042	-0.8636189107460402	0.03142328452513252	0.9819323844883169	-0.64492118359356	0.31773245545323536	-0.6356095244484515	-0.5225324884009852	-0.8403037012487332	-0.2517725922818169	0.6386834395839951	-0.6595938291458733	-1.4982309274418042	0.32929839270915867	-1.156686368372771	-0.4520687493386932	-1.1918276831521069	0.21672038489639744	0.8018842543163437
-0.22917785153414838	0.24250784318771365	-0.9657290157855962	0.6745007164823614	0.6124643575938143	0.14125083331652963	0.22198172837623711	-0.39487022936229077	-0.6161934484716963	0.24211463903170305	-0.9073839398555568	-1.2919421231613357	-0.5745336011469526	0.17789591957626563	-1.0348266706511022	0.1853809291656942	0.771439853793175	0.0751907773245378	-0.5226334343750327	0.4744888055331701	-0.35416192200209234	0.3511994353164705	-0.4264983485874931	0.17063547799919473	-0.3772644117246773	0.9680920811440854	0.18456383160303239	0.28951085151352246	-1.3394926590683014	-0.9804340775186604	0.706251241179908	-0.307411951777163	-1.5833917608817116	0.4862564124737305	0.5776391107490046	-0.2518011709300844	0.42915863074336796	-0.4655810200502103	-0.9981846494017387	-0.862158295024974	-0.17603214312794532	0.4586977767824522	-1.2790524822744844	-1.3994283282543158	0.5176658978930314	-0.5628166461444447	-0.6561577944512937	-1.1938456223969902	-0.0016081626371193174	0.3250672433985582
-0.5513900266808178	-0.2596665546938152	-1.5836553168921825	0.8188383520367275	0.6456343605254266	0.38360208492865755	0.27099110050982195	-0.1724980535287627	-0.5997206882005225	0.09937824860311575	-0.3824261671282039	-0.9550449891355715	0.278371653699854	0.8563498142755271	-1.667532447073949	-0.2776530236999239	0.920029388596666	-0.13081225125438442	-1.1121507304864904	0.4778972913417598	-0.3080615555709043	-0.036106747678467575	-0.05724010491204117	0.40347891457250856	0.40565267803357313	1.14062995450102	1.0928164936290297	1.502279102003281	-1.798674387545827	-0.47385346866506506	0.9767750112680925	-0.9128522866866812	-2.1135779492243407	0.5933204284911329	0.04783838496170808	0.05526494576714018	0.45324134490017337	-0.2644498322303465	-1.4396287176520386	-1.1391681614530018	-0.2751878342623475	0.2649478833354808	-1.8511214216549678	-1.029735739415275	0.541618603594463	-0.47390732045712636	-0.6179312392964168	-0.7571613550185265	-0.10747553137095081	-0.44281490622680947
-0.8488627691359081	-0.4126669435220954	-1.6110895191019179	0.9820312178879461	0.12712596345581	0.0018876982760408186	0.28539722274440144	-0.23325473208030265	-0.7203650099850324	-0.24010696334361364	-0.013187719159525149	-0.47393361977134113	0.9740452359075539	1.0157851543652399	-1.9045760362068227	-0.9986190355332651	0.6751132218319624	-0.4175773630581297	-1.4487938806060745	0.2068953579328186	-0.01615548826138487	-0.5231176101794524	0.19773045711901122	0.5864598697295391	0.9168572719051521	0.4283848431138055	1.306800493456212	1.4721844511957225	-1.6932633149829013	0.06805924715035401	0.6004118095014193	-1.1676719185678266	-2.1980012205687283	0.1455802522960199	-0.2044402086706461	-0.046253663936632314	0.5313373000901698	-0.04202004573596853	-1.5461057923256867	-1.550859570707715	-0.581552693872966	-0.005796766941110648	-2.1468074843114806	-0.6575971198348785	0.3393318694302722	-0.7614570519324279	-0.5511898569099526	-0.23207317621976523	0.05438882528518761	-1.1627736756304625
-0.8466109357544592	-0.10241653901550579	-1.0410658265695751	1.056150293651735	-0.5170797326199347	-0.7266481799409645	0.16000681377676904	-0.3666212974393097	-0.9024874857385699	-0.6262313390890113	0.1290484694154177	-0.0015013832501124414	1.206083978527221	0.5355552010116938	-1.702152496405999	-1.6730913519706254	0.1448079316496796	-0.5729505031152221	-1.0789965901076357	-0.2823276777118561	0.3892011139982307	-0.8949189110105551	0.2593493725089789	0.4730246033314932	0.9279569684643041	-0.7376050472054047	0.7491665865210971	0.35800647899491694	-0.8101415868511382	0.424445361790984	-0.37696304763530714	-0.8696009478839186	-1.7132401959259254	-0.7452303186898699	-0.0030828047232862245	-0.5239094861251343	0.8007177389002815	0.20588746061259716	-1.0738208966357081	-1.7760821629060313	-1.0339048349972892	-0.30168412890980917	-1.913264184074174	-0.564378832428094	0.010568154857591973	-1.0278153696850088	-0.607545041485109	-0.054518692081684125	0.5359202326838748	-1.3611215089276754
-0.44468887536629564	0.5179056930061219	-0.17665390689810231	0.8767664614831608	-0.7583210498007604	-1.1911233168465334	-0.17414902402711724	-0.26165539008213784	-0.9703045464338517	-0.8755684625349011	0.16723670536895516	0.3510298462669153	0.9193326222536968	-0.41456508193996344	-1.173097911456734	-1.9514243523940404	-0.35468891649228435	-0.5062867658413145	0.11435125030641873	-0.7340339924802058	0.6980921124432155	-1.0332774010534922	0.16343850592641584	0.05223125418228576	0.47727442269781895	-1.5720100817986695	-0.10596531560028366	-0.972203412778066	0.7053707279466344	0.49624437836037294	-1.4869649022693188	-0.10629292331156945	-0.7596532595771627	-1.6697643589390023	0.5021133792509925	-0.9955821315084555	1.2664112965823155	0.4942995438610221	0.0035175178700971705	-1.4665632001834246	-1.4874448850415385	-0.4506156699406713	-1.0055919965127313	-0.8658407980371965	-0.2213954844659384	-0.9278175295019003	-0.715847844321444	-0.4468982933869362	1.2239344793465077	-0.7080351990969844
0.20301877720265007	1.1458524004036783	0.5527591283692533	0.3846448547591552	-0.32903560029877216	-0.8819152357228318	-0.6793842072666216	0.22680084960662047	-0.7696860609990167	-0.8658413430892855	0.3035742081803856	0.5569832579824365	0.3348828147900671	-1.4700294333195336	-0.5157624340783452	-1.6141723678261872	-0.476546352273484	-0.2971737261898288	1.7584268475461127	-0.8492083604418561	0.7651679980860941	-0.9673694782072065	0.020216066958895454	-0.40446571228632616	-0.157099693283628	-1.4418605750563465	-0.5465214464717238	-1.5457642628700201	2.3523222261092296	0.37821676893818335	-2.103608783035419	0.7742261825145846	0.34206986038313486	-2.139209829229028	0.9724144837032811	-0.9993174151091759	1.7534355746941241	0.8135948285351616	1.425008622089197	-0.48047398416304493	-1.7570128275897554	-0.27319120164004307	0.4761419545474796	-1.4134318195965327	-0.1611624033143131	-0.42130654046781796	-0.6254962682194201	-1.2539977305865104	1.8656802121680143	0.720284562004062
0.7814277276807139	1.5276930857254811	0.834911033406229	-0.27746414262215363	0.5928064619203431	0.218890779131666	-1.1983248952678969	0.9297654016342644	-0.27955782614239094	-0.5899084189974676	0.6509642944328825	0.6643668942026469	-0.17943972122842347	-2.241050272568637	0.08161062719232749	-0.6986789747705265	-0.07446384994197652	-0.11828859516893842	3.152790489911004	-0.4873162814418094	0.6025589282297494	-0.8249349379726848	-0.047761901620869025	-0.5287357556278169	-0.6094825888580016	-0.292165456306133	-0.113702670640351	-0.9327051587759664	3.4884181826310803	0.29368016543897446	-1.8290646736647127	1.3526189274513254	1.176627997604582	-1.8655995255219842	1.1391270174601322	-0.33618825143441433	1.9901364114317954	1.0961177999339122	2.722892870584574	0.9801049058149331	-1.6848230126069752	0.2605500747470601	2.143841870216027	-1.8483975694181292	0.20378996459285262	0.22298209618556694	-0.12776727589982628	-2.0331679390112254	2.1841924659141707	2.386306005498719
1.0092889275498715	1.5992548209080866	0.6253465916123297	-0.817554323936157	1.5027413702545835	1.5822925327207442	-1.5122101168753792	1.4574643928414717	0.3605847666852707	-0.14311767553241553	1.1385981976479727	0.7484172313009821	-0.3182509208938084	-2.4690175665473664	0.5138850860867377	0.504007290454265	0.6738046288683842	-0.09299844262989712	3.6656061409884138	0.2285270800412787	0.3637274135876977	-0.7231203003133125	0.048153625716859445	-0.13586194615453534	-0.6153322323435194	1.2997054072346024	1.0703954064502046	0.5030666834723045	3.655990118068951	0.43635139902493064	-0.7455011850500246	1.3844650453465386	1.436305326593423	-0.9255600602355278	0.9890622646225499	0.7602480694043893	1.7808949476230758	1.2304024464676007	3.4296385206915723	2.4338046128140753	-1.2108756137276422	0.9530204323590007	3.4386192623069807	-1.793760633232403	0.6680954106696966	0.6568484040142037	0.7211919715082286	-2.34143528134342	2.026209360891657	3.5215175736843713
0.8045452619847923	1.4816203719607657	0.12355545074266931	-0.9650918181860128	1.9037881956790905	2.4611603996085614	-1.4418015816852254	1.4767318901425086	0.9259354293020673	0.3374185613870781	1.5610108377035778	0.8565809574457043	-0.008739681565778186	-2.1040724947198925	0.7797317626600364	1.5881778727704288	1.3512989417613723	-0.1906758930919054	3.110197928688187	0.9784076507322343	0.2327595457949856	-0.6758669202813843	0.3385742238348577	0.6144589102667759	-0.14011243866802692	2.4789025803055895	2.36575273001279	1.8954068126225618	2.834080229710328	0.8315821809977415	0.6317791106225219	0.9545937248357645	1.0915543598108344	0.2935305298784178	0.7467007833048316	1.7515981040146404	1.1541521106552706	1.134206411465786	3.3072419716474766	3.3625747438595606	-0.41296459374717737	1.4572072908431057	3.878765904168759	-1.0805631759663799	0.933120723827874	0.7277909714037643	1.5651251305862717	-2.0238300328699865	1.4552197228383914	3.536221083586097
0.3191074326592683	1.3513291510163907	-0.3889156407628663	-0.6382105879058029	1.6217017398542188	2.3719112809986598	-0.9375489943278557	0.9690860044578752	1.2364935693903072	0.7358246236324517	1.7298139066455718	0.9728690850348033	0.5531512177121352	-1.285133436744924	0.9475669785654386	2.230734040279095	1.5541088736930708	-0.23336483916919593	1.8492058963368252	1.4378776014263848	0.2952678709061118	-0.5814559799059077	0.7809213729645004	1.3026646663310093	0.6065366869920618	2.638037877860665	3.020315927497408	2.4779887422312363	1.456582694867688	1.314024560801204	1.662693688328662	0.43408412461400386	0.4210658448599678	1.3222595823959429	0.6812693362697022	2.1320491925930503	0.3756824903500613	0.841317664895766	2.4680815037474164	3.4866547402076207	0.5122999531829173	1.4769883318128678	3.3100862279325125	0.1268817238905981	0.8099092826738554	0.588733823566675	1.9502401346536813	-1.3054499961130042	0.7267955814877505	2.3682742074935934
-0.16403797666039713	1.29179614640259	-0.7274027983480545	0.01036027615622651	0.8905766826576843	1.3892608529118708	-0.11208339007262695	0.2697235895028295	1.2584755397503868	0.9844305950193423	1.6095831148873334	1.0162601889169365	1.018428956605858	-0.25030921111097054	1.0891581201230527	2.332261845339957	1.147603639511372	-0.01051186486630342	0.5534800317417284	1.4613568565162527	0.4767799335290535	-0.2997371652784085	1.250365950178319	1.5196580485922844	1.2672422260780605	1.7646590840940983	2.63527233442809	2.0680546508249895	0.17054338504133632	1.6336155415354978	1.9437313979456574	0.25132147788985587	-0.1333872574782769	1.8605848751895655	0.8952327515018941	1.7418691020152286	-0.19789733184574593	0.5274478188883877	1.3108448297453632	2.8998620908710375	1.3288929596277974	0.958442701368522	2.0037722145520274	1.3906904966732931	0.35383290659983246	0.5664535815741298	1.6295355082469158	-0.626118967203538	0.15235015695793053	0.5467461325613848
-0.3927428532793235	1.2376860027573013	-0.8823913131059602	0.6954431969609823	0.1663534394352384	0.055978750074380954	0.8006270667326069	-0.1555007930455418	1.1121364323347533	1.0500602793981497	1.3335938914678334	0.8748053990660675	1.0846110472848178	0.7684085457535023	1.217440915609825	2.0243239919068188	0.3518211099549879	0.572701431789304	-0.2223092067492578	1.133430209240433	0.5884693887305161	0.23147008340719183	1.5571713181091542	1.1257401064526513	1.4950427756721272	0.396057944163974	1.3772274840183352	1.1164072257460584	-0.5278091162639634	1.6114671643586393	1.4914564362397462	0.6101556391884242	-0.21350815425860534	1.8972992684370384	1.2543128829635481	0.8456319582793127	-0.33912427626394553	0.43101985291882167	0.3030725886529991	1.983079667410683	1.8646273319225983	0.13479745708997343	0.5253467359182044	2.22009713247783	-0.17183826590503185	0.8986282438008591	0.7450988348422671	-0.3348357483369937	-0.07170811313130644	-1.0854190329826265
-0.26566987297862626	1.047115987498849	-0.9614902442325918	1.170451875492505	-0.1850832057714551	-1.007676879847804	1.538170498542426	-0.041312534052273885	0.9819166076423214	0.9077943043811766	1.0898155640928664	0.4650618259772694	0.6650062730255687	1.6151413722946668	1.263683760732699	1.5514607825408033	-0.405549418224166	1.4082161503846555	-0.36194220912682157	0.6649841432926981	0.45036599535979316	0.919486548763789	1.513256878283514	0.31530867738176793	1.1069555220153342	-0.760421300804826	-0.18320968792541492	0.33171121429404565	-0.5573483053826959	1.237817275534956	0.6530210789063258	1.334386222531853	0.25231320371524046	1.642491013641064	1.5013829503111258	-0.0654686780929623	-0.09811292237687776	0.701541462919948	-0.26286636928824303	1.1591890009928774	2.0794278266837036	-0.6159228127900634	-0.5609260795403186	2.329875723143085	-0.48216191941349207	1.5441588481200426	-0.25327237736612596	-0.45666166916504153	0.0327764441599564	-1.83139409446637
0.1460400692300211	0.6378118695791218	-1.058219961928329	1.346419640957735	-0.10325114325916263	-1.4994044493239147	1.9100863028213861	0.47981064867799095	0.9880993677431749	0.537345095312216	0.9690008522048434	-0.205711587427674	-0.06678569186534852	2.220779330650474	1.1111619077580217	1.1134266504545787	-0.7700686650065258	2.2143744036140762	-0.1980165771311955	0.22429145337444745	0.013932504877790993	1.5363231941313957	1.0373069843339784	-0.5446352981376733	0.173306772219504	-1.264736987938941	-1.461212025961394	0.17882736431657614	-0.25234269286554106	0.6536236611220513	-0.16111158255505945	1.9498124916217274	1.0141086404814146	1.3442987550652583	1.4534166127296488	-0.5957820556637883	0.22584741202297146	1.2750608848973017	-0.3952476921617687	0.6531834637711205	2.05505217629609	-1.0087409749327054	-0.9780642991979035	1.7862823664401464	-0.47258468475311083	2.207693790022517	-0.901997464656152	-0.6918005648452002	0.2526165594864672	-1.5070805023333276
0.6627016052379838	0.07688223823399092	-1.1561021084090206	1.2870282938280713	0.18470026087836572	-1.5549583159148335	1.8611763019811363	0.9659894242316792	1.1038269957687104	-0.04627036249229066	0.8959104858283564	-1.0060736376139952	-0.7782740783541144	2.5665043289508076	0.6728827124867861	0.7700122349229078	-0.6837588187243756	2.6660715692685346	-0.22019105775101983	-0.16556009985798045	-0.5918952470325258	1.8322095166185945	0.2409576598612594	-1.166788049223078	-0.9943252413979753	-1.147611435132347	-2.1865619043401754	0.6077698305236064	-0.10289300023538919	0.044433750779527645	-0.7193551924334703	1.9676501342287032	1.6552984278861267	1.1262997616518213	1.123905553037691	-0.6650095250014357	0.278709810312303	1.87555790187895	-0.3396918595572671	0.4086646827685972	1.9119378532289941	-1.0216663399842016	-0.8398780516635573	0.9556464391840931	-0.28751526209638706	2.5517459107333664	-1.0211327097476905	-0.6440672193451733	0.32236462300654933	-0.4978906660639698
1.0897363973263074	-0.4471507890827545	-1.1401016047641486	1.1042809574988082	0.3761358744529289	-1.5339811702061925	1.4734344908801906	0.9837744720305089	1.1716989893688659	-0.751213077966034	0.6990530165172343	-1.7033975245496882	-1.1625665164391232	2.6384333544090044	-0.027672612740454038	0.45923626471514883	-0.3999198728693221	2.552736496000526	-0.6975058959900293	-0.5911982527201927	-1.1186549738688858	1.6793211120220701	-0.5766112118548835	-1.4957819250321145	-1.959667617629605	-0.7757193977482958	-2.456914827209029	1.1713654707348122	-0.40913724766426335	-0.46679169860799175	-1.0284398414933675	1.198418747031026	1.838773848378709	0.9475437647417938	0.6830754578588664	-0.4880765300329841	-0.11255767180994682	2.1625964530480757	-0.3780868002696678	0.19847058996340408	1.7105118581412941	-0.8795425857376362	-0.51627150640647	0.2894526092540667	-0.20237638946899775	2.4294788744013074	-0.8033298517270074	-0.11754235005020215	0.08843084783679203	0.5128256307183551
1.288779573947015	-0.7487565971175851	-0.9003763916188519	0.8485794316103862	0.3268112427330911	-1.665873789114757	0.9116393952173248	0.427786001389688	1.009877105985496	-1.398738411481865	0.2651032715385181	-2.0479870917365965	-1.0979591461713432	2.4124974626166766	-0.8242799196684139	0.09894223230168074	-0.2845355447534637	1.8787953996713773	-1.4798398762490916	-1.1161555542099155	-1.32537058900946	1.1571489228694627	-1.0547291919795587	-1.6624217427564902	-2.34437798897038	-0.5181201512514064	-2.524926730015569	1.3995884776846417	-1.0783360092897676	-0.8528225834764693	-1.2056793556734888	-0.10507555325374476	1.4897780051426852	0.6883632148053458	0.3039195919094535	-0.3578194550162342	-0.8189260548877935	1.9401779048232592	-0.6276511032215861	-0.16513675943599	1.409389218967792	-0.8657821790429869	-0.360350459211342	0.07742841156408523	-0.40429950724405844	1.963714838735076	-0.6369384066510689	0.7254271087041935	-0.4014966201598587	0.9585280747017889
1.2071747981590768	-0.7702153516912275	-0.4417983522105329	0.47970906163863336	0.13472499176724478	-1.843169223429284	0.3426782077412056	-0.39206337303142796	0.5402416244895667	-1.7727457403530889	-0.34343059953131555	-1.8870678883764471	-0.6941829275435454	1.8830718668177429	-1.456480014466801	-0.3110888788357229	-0.5461512944789682	0.8568598278194804	-2.1065846471692184	-1.6685715116442863	-1.1016936396569819	0.5207592175528981	-0.9646496271944764	-1.8031532620832655	-2.00170831262028	-0.47709077983111803	-2.5248719441155902	1.1328587009189475	-1.6959445838331177	-1.132927140728854	-1.2997626120639678	-1.3759235455373178	0.8083869325879903	0.27807853986741415	0.031989630387997785	-0.4089645760315681	-1.4839887532898128	1.2878631551822732	-0.9717967091474963	-0.6745833457432393	0.9153039749889222	-1.0996047369356459	-0.48396151095807816	0.3148655302210051	-0.8341061116349645	1.423560905862327	-0.800949629794031	1.4555674045260856	-0.9325521438543102	0.6867760540522805
0.8760504764020216	-0.61108010820705	0.09072776110605722	-0.0664052640657281	0.027461489945047126	-1.719425956062437	-0.13108322825677352	-0.9634801195633821	-0.14306785334218433	-1.7173727253781	-0.9020856698816208	-1.2501349282499958	-0.2078228510750238	1.112504298207329	-1.6870978874842661	-0.6607373791861407	-1.0815935916253927	-0.19669486075706333	-2.132107301288068	-2.049587155116278	-0.5209278436431772	0.06271319459485132	-0.35493133923503706	-1.9080322280847677	-1.096082458232867	-0.4705634347357288	-2.3665388495307162	0.5825317031973523	-1.8162409120520204	-1.299290893376205	-1.2192566950818653	-2.0605269518530798	0.12030033910115519	-0.23495157985254014	-0.21106871042391234	-0.5377648139387426	-1.7446125194854716	0.5191172065051588	-1.160049837379163	-1.1290626932428693	0.19210150789943717	-1.440650818327876	-0.725663127432535	0.753639050078218	-1.2102443525841262	1.0076668063856977	-1.2587701570701098	1.6579948191868525	-1.2503912185018686	-0.025517564038579448
0.3928137753165805	-0.44097286852025336	0.4955838835248482	-0.7773238039063604	0.15577240103972548	-1.0234571121918952	-0.49304480591450334	-0.9341267893894369	-0.8094350479751783	-1.2320434210902813	-1.1645741067656379	-0.35150707381043866	0.11276547240352386	0.25657390902160804	-1.4312217636137339	-0.7905199000907086	-1.540512550220596	-1.0048006962008493	-1.4343892512262861	-2.0647002900643456	0.20001587822951197	-0.05257612613041868	0.45455925095640176	-1.8243908950365095	-0.03696457554711565	-0.24816391855012063	-1.8670943269495501	0.11325313696408587	-1.2719258749635824	-1.2913945726133635	-0.8254842391568519	-1.9422165497745127	-0.32248779459540533	-0.7132408474765695	-0.5009209939340533	-0.5207942968581677	-1.4518162666351178	-0.011546726866506311	-0.9981107464249468	-1.280663205510946	-0.6530049554760649	-1.5894850361067487	-0.8149461954419019	1.089065948159222	-1.2234667997225597	0.709602246373993	-1.69708928348859	1.2160237388477808	-1.1987503898659129	-0.7101940024445942
-0.10723777602904701	-0.36542421886177906	0.6465971616653859	-1.5164775353624458	0.45818658348293956	0.16605212432369545	-0.7816782455641618	-0.36318965266756525	-1.2126745560292533	-0.5030308234820553	-1.027833702061084	0.5025626678736002	0.15603253288320593	-0.46888299217120954	-0.8215774479995812	-0.5944863673486952	-1.5606839466640499	-1.4380413627651412	-0.3002037765201077	-1.6792699731536138	0.8053585001285152	0.11938276605130464	1.0438222592691546	-1.4073537853082332	0.7135750568507028	0.2516384865412163	-0.9889157153130526	-0.053524706924900696	-0.2946270226351885	-1.0445756675925792	-0.10489035603125146	-1.257197349919007	-0.46000780070223685	-1.0233356368486586	-0.7831900042287275	-0.22421469673670064	-0.7506539671678413	-0.1239586914396422	-0.49197070701556916	-1.0121591083622976	-1.3794785606071076	-1.310079164422617	-0.5998368393409458	1.153536179254371	-0.7655202105086647	0.3672999070140631	-1.770350286987188	0.408178429799759	-0.7872243540708997	-1.015507693351694
-0.49257117262295946	-0.3514878351187489	0.5750421245739142	-2.071900939703108	0.6969354391400178	1.4061842186493636	-1.0306035049344593	0.31787203008559456	-1.2267812613944888	0.16077774346570053	-0.6022268984908029	1.0576285161705465	-0.02238707741289903	-0.8757161936960604	-0.16279249941851062	-0.09381907307374163	-1.0144413815789637	-1.5394924077889691	0.7538269925587139	-1.074620748642876	1.1117066980965908	0.3455918720248026	1.1323664941803995	-0.6859952750339255	0.8668169125782158	0.8126658142841299	0.033775523422618046	0.018074761935144214	0.628394240435487	-0.5721824861124657	0.7320195705102096	-0.531942691757033	-0.4020981863128233	-1.115216644670274	-0.874658817858635	0.2646657714125608	0.022868669467857573	0.09613999766653071	0.15055705218590135	-0.4216664030439854	-1.7290209573157593	-0.6132631973340416	-0.16867928810461988	0.9940953753760939	-0.027699766288630797	-0.15362835180849824	-1.362390477062393	-0.24817285241937087	-0.16320117290593605	-0.8819799304597444
-0.6840494688880783	-0.2734518148594117	0.43821595428032073	-2.2713858002428746	0.6312206529537961	2.152466690920906	-1.220165809132953	0.6052487139640041	-0.9180127049086447	0.46718426515491296	-0.13895531491309293	1.2254135295438644	-0.2712565703281468	-0.8983408342862544	0.21141169525832545	0.5630986431479722	-0.10699657044299503	-1.4647605258149676	1.286344423673533	-0.5529966756772309	1.07243042054421	0.3694569699509433	0.7377547274170914	0.09734624620267736	0.44526153748868164	1.087115895420265	0.8004748827992467	0.0780127904421604	1.0569981609044377	-0.007864232732518545	1.3218096113538853	-0.250874187682276	-0.3105326482711427	-1.0334689859147828	-0.6144567166546482	0.6812799808249239	0.5477657744349446	0.38781143800854656	0.6532618071092263	0.2357801055887863	-1.5789795408411262	0.22917388074312992	0.21676946447129222	0.796934521053558	0.6044744249128118	-0.8016721030037146	-0.6737967049058584	-0.30918637076095395	0.47614002199781863	-0.5021752502301988
-0.6887841576641952	-0.04380803539989344	0.39574755862341926	-2.085469579958161	0.1940976626183941	2.1049142320519336	-1.2757343864825106	0.2678142573225607	-0.512281302215875	0.2877073652082205	0.12797336469504492	1.1020284487430354	-0.456811543578692	-0.6338827468713255	0.10440247218651501	1.1662670245999742	0.7291534165283321	-1.3797787388109475	1.1575112498402385	-0.3531898885671398	0.7728109061749469	0.07993118744174785	0.1505742841756124	0.6130742655727943	-0.24721588052787982	0.8578815651573518	1.0083247459251083	-0.07614555674852368	0.8551988016591673	0.4379475957554402	1.3527337480895443	-0.5697406778817736	-0.28881699289228174	-0.8652208682527723	-0.049907905100131884	0.7627470413535585	0.6870764143720016	0.5154440394216018	0.8397561189078596	0.6979083865446872	-1.0321718986238089	0.8467293839362247	0.317850246076945	0.726355738783582	0.7917752948942957	-1.3443526628324642	-0.08153259971299799	0.3228381161215572	0.9679256060323168	-0.1364208822746222
-0.59492555659016	0.2761422722430285	0.4849056686091305	-1.6486303950403416	-0.4550717256300267	1.3869069774442608	-1.1188483005034526	-0.5046405691567056	-0.27617091447790276	-0.26674490162852915	0.10999006010316831	0.8814555844934006	-0.5381937288530382	-0.2939436099910414	-0.4463049279851827	1.5297923249453946	1.0700394233130432	-1.376174647128876	0.5494876692012728	-0.506803069162455	0.36984158201995365	-0.4144261161193045	-0.25782192516848385	0.6429838503019452	-0.8077505340378557	0.21240837305641133	0.666796219197244	-0.43249374661071166	0.23968010468937428	0.5871950661790107	0.7613457395519542	-1.2530601085872681	-0.3564987094170052	-0.6759271306606293	0.5087778600159885	0.42391099016720385	0.5194769934524945	0.4291409093392769	0.7202530110923885	0.8294663238613843	-0.3778212181165408	0.9921809628344767	0.09373891505176073	0.7980626989847951	0.45572163829916645	-1.540538872664751	0.11405415896468417	1.334667233781218	1.219594799553848	0.060805305204988724
-0.52307435448796	0.4819163424559445	0.5888911254134376	-1.1847776757418942	-1.0322343697908207	0.4390054671182042	-0.74018187944844	-1.244389563400721	-0.3766718626922622	-0.88834486707328	-0.1217851397507151	0.7219318331260131	-0.562221967898921	-0.09004957575187653	-1.196220767118572	1.551863336045282	0.7225670844728536	-1.4469128056409433	-0.19456326562814025	-0.8356186376545612	0.012814771845584603	-0.8578478062700139	-0.26892091912686844	0.20613720861172313	-0.9630341967543935	-0.503657359881936	0.09055746449221555	-0.7924908326902842	-0.3942003504323489	0.39603849858526946	-0.21717718926716173	-1.8608321971262494	-0.5022416709843516	-0.48335695166416714	0.64444374664149	-0.19494085683836743	0.23630410380315833	0.26910685244264637	0.44747769348257804	0.6595973047430331	0.05879697750005369	0.6720965881168549	-0.2743632379871104	0.8737436447891047	-0.1735451741420475	-1.3442510759333641	-0.13199736861236713	2.1815813344805375	1.1978256161834235	0.08818383577134191
-0.560162980641791	0.3575389803319075	0.5241692128179881	-0.8840233984791133	-1.3030918608274364	-0.2780433448504612	-0.2422593147264351	-1.5258247899505983	-0.794323278629377	-1.2191354221227277	-0.4290528100714556	0.6522277777136589	-0.596514553154474	-0.12074466286428649	-1.8278468978934859	1.2316323558285698	-0.18542285173264994	-1.5249045566091826	-0.7786850518959769	-1.086380660291567	-0.21806134182161177	-1.0206743727114889	0.058156596473377474	-0.4704736971261302	-0.7094729745762665	-0.915869303848135	-0.3274203215977451	-0.953638816129584	-0.7357649077974961	-0.021852853336953602	-1.1777387750919535	-2.0463803060400156	-0.7424504435424666	-0.2799794310706992	0.11480290212786512	-0.8301914286138887	-0.0043032004629899815	0.21853624266278635	0.18828053021352464	0.3186711806741589	0.087834008688794	0.10899736977724157	-0.5222424704759369	0.7727985518721763	-0.701346430973115	-0.9703015676470095	-0.6199418657519162	2.3979591488900223	0.9044446300247068	0.01877551691203502
-0.7170219566692302	-0.15617347066362963	0.1840201631482836	-0.804120011180783	-1.2079167682252578	-0.54921910557863	0.18754409545689518	-1.2320533754763627	-1.3342774682448626	-1.0314425282277229	-0.7202895891765664	0.5761404259949585	-0.6623104812284116	-0.3308116847670095	-2.111717986111413	0.6549610249802462	-1.277466189799433	-1.5489607186928784	-1.075712166696693	-1.1002729674355904	-0.3325202617022365	-0.8572612956731217	0.444059580977353	-1.0977529137154443	-0.2861521118572223	-0.8628461500311662	-0.38737632862941557	-0.885341444677511	-0.7328027963917785	-0.4668262004580605	-1.7612911356291203	-1.763755195444138	-1.115271151660825	-0.0718987691913578	-0.9396265517746997	-1.2591337427344804	-0.1611099587718932	0.32540754799266325	0.01134507577427776	-0.06095859485684754	-0.25500108691923334	-0.41935810226090053	-0.49709221545323384	0.41389744740038725	-0.8043371171856835	-0.7547853357049543	-1.0709866256482858	1.8514011785403472	0.3710769768058802	-0.1082556851293605
-0.9359479891412135	-0.8831643771804393	-0.36805992005842025	-0.8501128712767639	-0.864879634464022	-0.4643846568934915	0.37009950570553085	-0.5923007720674568	-1.7280224913282516	-0.3492627363142854	-0.9955188107437456	0.3657241273628707	-0.7215338675989625	-0.567498192772639	-2.002712599079941	-0.03131341875360215	-2.105739415809483	-1.5083959320429112	-1.1184630768536163	-0.8951577118098798	-0.40801424801245667	-0.5381913788290085	0.579766850513125	-1.469336339629905	-0.006715810653140844	-0.4795621706860625	-0.190913803070141	-0.75220549116385	-0.5748376319673042	-0.7693762209556433	-1.8160300747099611	-1.2578074600070162	-1.6082757540919201	0.10681574973343232	-2.0300610273047157	-1.4064207599529224	-0.2891862046117919	0.43702755846220825	-0.13228826608788327	-0.40511938262074404	-0.7474152950364539	-0.740290860232815	-0.2633237246587798	-0.11814177469182686	-0.40767741548923725	-0.9050357474916991	-1.3057701356970575	0.7950615089352085	-0.32575003893244225	-0.3228173447733178
-1.1387568919015183	-1.493246168689738	-0.9262461802565061	-0.8381931141175288	-0.4737447710748714	-0.2656744129089399	0.24219440854525112	0.010098863415134163	-1.7724153726057699	0.5554447104001502	-1.2976446055541688	-0.026368778922598375	-0.7243735399323642	-0.6944358572861882	-1.6249448196089264	-0.649898619701469	-2.3387141655393617	-1.4375333233776646	-1.014078926725888	-0.6113425858758491	-0.5384838028195174	-0.32985891886716767	0.3186594862725757	-1.5106158397407405	-0.06186247120658136	-0.07590836219465415	-0.010531730071483865	-0.7714487456924397	-0.5219102503808029	-0.8722575597130854	-1.4168291530395056	-0.8648498767480458	-2.091199792843527	0.21804268231244014	-2.599859017541688	-1.3333620357755558	-0.456174963118953	0.3039746893614803	-0.33586266946898746	-0.6900177047496093	-1.1146813853019002	-0.8422039037866164	-0.04642380632554867	-0.6265697152616623	0.2950827040783004	-1.3281378510300201	-1.3062794182103572	-0.29988520295321924	-1.055553681187137	-0.6619023540564322
-1.2770226581750919	-1.6999015788587448	-1.273729449976602	-0.6052315287976342	-0.2034588247492797	-0.13246514076402122	-0.09205670552609961	0.2992058174227171	-1.4346320625017102	1.2943039089960044	-1.6261773312825138	-0.515903637525771	-0.6723275150734249	-0.6853795408809773	-1.169813115740583	-1.0351398907184841	-1.8826325977806375	-1.370311308331864	-0.8668476702192116	-0.3775871550835255	-0.777845794945473	-0.40118634261841335	-0.2506803651846147	-1.2322006034672635	-0.41496722771105143	0.0860751824208162	-0.036004979961843125	-1.0270552803526944	-0.7118266254394472	-0.8291695984918315	-0.7651428781781232	-0.7765116896916648	-2.3365579152352143	0.25787140774809414	-2.372719732996137	-1.1467778461363405	-0.675032094407215	-0.2216406753170428	-0.6386713401697491	-0.8974781788088749	-1.172608240547212	-0.8143038170319591	-0.062132135960858474	-0.9354591828776595	0.9695569627723398	-1.677446482477921	-1.1432064956886556	-1.0189030155933831	-1.6580934193417034	-1.0779563675067865
-1.347933029990135	-1.4442089815439962	-1.3227456071980832	-0.10598816055870443	-0.13598131892731488	-0.07506803182090031	-0.4093973563678184	0.24842949200735	-0.8693902534730872	1.55670119428018	-1.8970073585319551	-0.9325736016166217	-0.6374190677143978	-0.6344644976540332	-0.7814923053250012	-1.0889441874262054	-0.9038587641179411	-1.2956647536523398	-0.752801084420649	-0.2105308696446742	-1.1036264619951792	-0.6931853200930264	-0.8820702767607456	-0.6677151420649673	-0.8453105874791746	-0.04907980241293553	-0.2084742343499221	-1.3938833668209807	-1.0748043096879198	-0.7332983099123852	-0.06687340831434696	-0.9304215059567255	-2.144967207300045	0.27082716273175467	-1.5298558499143289	-0.9166817561699385	-0.9026007246510739	-1.0445421685535015	-0.9805165218036319	-0.9890202773616091	-0.9011211312048334	-0.7448399606122035	-0.3582092533036016	-1.0034673721317817	1.3196799630568434	-1.595948148289345	-0.8623317221403047	-1.2175967856378944	-2.0004923244433988	-1.413234332696231
-1.3699385104263075	-0.9366871049396189	-1.1613954621649951	0.550374366044257	-0.2763944217545998	0.0049952182199819875	-0.4968654090563086	0.025477792471183074	-0.339261184087377	1.2654305679418416	-1.9873073686044949	-1.1284150266026145	-0.7126795842169863	-0.6778837921756955	-0.5010475847598966	-0.8318138080239336	0.24285450967401742	-1.1538694356102315	-0.726070122875492	-0.025740388222357392	-1.4190303812451497	-0.9495236697560155	-1.3305845080112917	0.12869977847059333	-1.0957915750320797	-0.33670215732722025	-0.2772430858200923	-1.6309645800039707	-1.3954173653443578	-0.6371875604524367	0.5262412952159307	-1.0890371033728652	-1.4987383764029014	0.3217129452361458	-0.5888413496078425	-0.664884383872185	-1.087658978301336	-1.8539000372864831	-1.2368692748353853	-0.9283379832352167	-0.42511131269289526	-0.6675125048642027	-0.7798235919819558	-0.9383803621206072	1.2120329398862577	-0.9838552718132126	-0.4439978268254886	-1.0544460729647045	-2.0352169015483343	-1.479682643004251
-1.3461759423798456	-0.5227364842557993	-0.9742743186076672	1.1431967865114079	-0.5855683476716264	0.17391200971414805	-0.28692730998645954	-0.1816715049614279	-0.07862818895876518	0.610287538978748	-1.8281177110109765	-1.072084580686457	-0.9260265340421878	-0.8833372923264871	-0.290774084918003	-0.4140637799115259	1.1523086508661828	-0.8818749958564609	-0.8133084986326491	0.25712266155802127	-1.595744879632423	-0.8964306382114248	-1.4818684843027892	1.0289025226270667	-1.0215546134424702	-0.57311094656661	-0.029360746346027974	-1.565800254416195	-1.4600921904372328	-0.5244342345593832	0.9036279615717357	-1.0316546044767834	-0.6245322207336993	0.44321740298361345	-0.06425207528458875	-0.4118798873750327	-1.210143705085676	-2.308602234738647	-1.2985743277736215	-0.7310565653594822	0.06353594227743191	-0.5851702040670346	-1.0752505843541211	-0.9067356761850819	0.6965644948037774	-0.09191786208276505	0.13119286627733157	-0.8406202680710977	-1.8189224806565105	-1.1920995710472062
-1.2518436647163045	-0.4582614166184679	-0.8979624834632557	1.4449225235574588	-0.990747251811131	0.38364778358038265	0.08964840591514338	-0.3027897385933984	-0.17223750838819896	-0.059286341825807505	-1.464552336764197	-0.8635692050422388	-1.1851039515395767	-1.1855781900711055	-0.10238422346060422	-0.06259817393492997	1.5288795348430013	-0.47499458164904584	-0.9838788303874715	0.6108858039951937	-1.5392037837761965	-0.4521893459341978	-1.3790146071348741	1.8005771307753935	-0.6495587278616528	-0.6469422883497009	0.5018349510436302	-1.2222437471855931	-1.1846334591797691	-0.3477039188518125	0.9723106068042429	-0.7123427785943717	0.10392235117533682	0.5994217819047434	-0.14348245117673125	-0.21599898879292292	-1.2698653781234568	-2.2518305231277003	-1.132409489828771	-0.4902744355822158	0.3878890133903523	-0.5227778061939087	-1.0598068391187354	-1.0086424258044875	-0.052411467014128146	0.6350664647427909	0.7841231914463115	-0.8159482474961468	-1.476471629792779	-0.6510691477701596
-1.0576444382846384	-0.745149418229913	-0.9209741110531441	1.3391843779546124	-1.373875032717474	0.5176403020375334	0.3752376088618671	-0.38578632514959615	-0.5135998395996497	-0.423645292038281	-1.030645851489645	-0.6608942083681996	-1.3053436257162563	-1.4141313411351983	0.07227063280317063	0.023770666718582117	1.3097454173235323	-0.014557603628527599	-1.1306965740177075	0.8931539879056806	-1.2428351901432335	0.18286267831583503	-1.154196655233658	2.1756237192342276	-0.1298019063465193	-0.5870497070615927	1.0287656901720845	-0.7954792095948403	-0.6493281245151554	-0.09440858274863838	0.6833381922398714	-0.27434241530245146	0.37909812639880347	0.6950944396183903	-0.5978394298032522	-0.1522982049347032	-1.2400318840208255	-1.804604819508687	-0.784719369999943	-0.3423068747205456	0.43736424363104764	-0.5370805604708608	-0.7237165056692969	-1.2099896719779983	-0.8165955574196571	0.8574046911104669	1.3173786380041363	-0.9976072446926668	-1.1326631197211987	-0.1036760168868686
-0.7666166945291651	-1.1368440244222733	-0.9036012195984918	0.891998439520684	-1.5783015313083637	0.5075630486736358	0.3446594125926617	-0.48676634988376877	-0.8671311891895387	-0.35876827299449915	-0.6587448513530152	-0.5716040102574411	-1.115912293515276	-1.3960137541310174	0.20615207672140853	-0.2226907260748494	0.6914626995605135	0.3676520390873671	-1.1059815320378414	0.9480409136129908	-0.7991696186477045	0.6303005533201773	-0.9323639108790348	2.004394006064538	0.3683033843090279	-0.4901679246421284	1.2195684572230143	-0.502351533708213	-0.04125073599861687	0.1778399357848863	0.10220183181034266	0.07589781848205197	0.15261360321168058	0.6272424949444526	-0.9789297935087813	-0.24348505241170978	-1.0439935916901977	-1.2761132011123717	-0.34163015335181185	-0.3862219127022414	0.18817775864541925	-0.6590153348475748	-0.22032405774896	-1.3783811157550387	-1.39420625983396	0.5686882785571328	1.5188299489179973	-1.1924416215837388	-0.8563237367749702	0.19998731343290224
-0.4274767049900907	-1.309352943883542	-0.701170832876753	0.33168917965680655	-1.4674659557551049	0.399772625673636	-0.044806700652104424	-0.570042824420186	-1.0007767915824066	0.014078617050455274	-0.3991096461435214	-0.5845678143647254	-0.5791026403686044	-1.0660836371203548	0.2857487470318955	-0.7005815326909473	0.031641298496005194	0.570267454445131	-0.8116456755027085	0.7377080743481149	-0.3572425429179428	0.574654391795746	-0.7756250363927668	1.3865684091480828	0.73667769835627	-0.4100653613540373	0.9631295786467402	-0.4308522550286448	0.4428504014607589	0.36643824081802867	-0.5508481398138956	0.2305082144237617	-0.32682883738531354	0.345569095822026	-0.9485141412454902	-0.41018849597296486	-0.6000280817377425	-0.9597231617906392	0.1100249454577782	-0.61283983342921	-0.2919446882666509	-0.821346194420227	0.24057081725488091	-1.3911988722087938	-1.6382526444838894	0.08940512767023667	1.319734089362653	-1.1537775811631634	-0.6501271772236772	0.15803431696235296
-0.10756865985712316	-1.0820357610789566	-0.2938778366166871	-0.06291597791609152	-1.016240036912814	0.30163383874654187	-0.6103869226149808	-0.5200212668329208	-0.8143155531431164	0.41941438024032773	-0.21556616553492072	-0.5876563068792755	0.15831531336616902	-0.5139065656624562	0.3544504528606985	-1.1955859850595214	-0.3386877884372315	0.5923919396694302	-0.28414645668691557	0.3938112699657684	-0.04761132604758828	-0.014187222152733112	-0.6895517057176144	0.6564383926230101	0.9431052829903581	-0.311354870060612	0.4743764644549471	-0.5041706092955378	0.6753226194381196	0.3899475769072836	-0.9652105909008466	0.2550960251813906	-0.6643017874540585	-0.11581478186162848	-0.5033533514666341	-0.5004884235429012	0.08409412693785587	-0.9599536045934765	0.4908311041603274	-0.8989068973832455	-0.8511091200870997	-0.8558868660967264	0.5109444237332701	-1.2323156720953914	-1.4898064479161548	-0.16714282556011342	0.8761418504064475	-0.7705155178141488	-0.4841933973254037	-0.12771291338148605
0.1542670111487487	-0.5409498044691237	0.18064473945974985	-0.11255764988732077	-0.36528359736661875	0.25708737990817027	-1.0416433778951457	-0.2578882092845191	-0.38866134194770213	0.6003616933879913	-0.055299724083733647	-0.4566511800178576	0.8237992790171477	0.060991619575870216	0.5055797206211	-1.501221478577076	-0.29384498221514876	0.5383988969460569	0.3022921331179399	0.1382133760610875	0.08141051574404778	-0.8291176688973309	-0.6611163522239625	0.19725385149762176	0.9951123201585057	-0.12421228603366828	0.1459210092515182	-0.5745921817266934	0.6323268195467175	0.24308553113224937	-0.9051075693819871	0.32620338721592207	-0.5620787809354165	-0.6513949495833898	0.05535853396050603	-0.3914647477531731	0.8439410204359554	-1.1635773935935123	0.7165869976164894	-1.0781594644566355	-1.286944817769095	-0.5958430448238408	0.559611148046862	-1.0053111618019588	-1.0085087404984476	0.015066810865752626	0.48995455360989265	-0.15898965227207293	-0.34033800962348815	-0.42675912649029046
0.37365518347095306	0.015054800328134858	0.5225118281575565	0.15964772772655944	0.22614945534380093	0.17742509053425526	-1.0836901014345854	0.14671626450551142	0.07309309145254489	0.4663912383048919	0.07649258766370108	-0.15254187896033505	1.1594266743935069	0.4550623950188851	0.8214065673547559	-1.5303869427230756	0.026963469847340975	0.547326063679341	0.7369744986876914	0.12591408534780518	0.0770841924903023	-1.3889101715978673	-0.6826946144029763	0.1970046758071796	0.9037223287130145	0.15763452106446868	0.25237140583855816	-0.5563882810296898	0.3906391261431125	-0.0014166187252303715	-0.37451860948836585	0.5849474483042072	0.005217109684225285	-1.1291504727064672	0.3661483572233575	-0.08582065021043718	1.3946129355930275	-1.3565407110100858	0.7026900128364326	-1.045207985953006	-1.4175911912386026	-0.023813709907522834	0.447968279607685	-0.8551472340498187	-0.3747627183574158	0.5176910379742903	0.4106547449060859	0.4039887650723769	-0.23071732375151596	-0.5291368439460294
0.60016780797684	0.26704755130305413	0.6237078547701649	0.5411771534131746	0.5246945548317081	-0.08715741418679736	-0.6931715870777198	0.48455036592155254	0.3759957426799241	0.12806291498474884	0.1132683790868181	0.23987951618089615	1.0618536443523194	0.5623905568078003	1.3004623110902505	-1.347827707268522	0.3269805558326292	0.693172216650911	0.915627950318791	0.32917788859453906	0.03738836343365901	-1.3199571543474544	-0.7428397831710978	0.5230147324861035	0.6842989100778684	0.4333275959181131	0.7345113646550319	-0.48173091646192834	0.0999597211910877	-0.24302969167678848	0.3488329293053799	1.0193553954592833	0.7959083361475683	-1.4395624861122256	0.2718803585576653	0.2819031886089494	1.4755950482662454	-1.3846204565810034	0.4065394648701633	-0.8221750141685104	-1.170325791006228	0.6545475093371336	0.2672317896308529	-0.858274951463417	0.16638991641221013	0.9963859617508694	0.6607415513913026	0.6609356118331515	-0.18015554364742606	-0.3659230916523382
0.8659923984904396	0.08036298369341918	0.5627053200911204	0.7617890391606937	0.4771266447222908	-0.5782730726587879	-0.06799050962292036	0.5518777923810814	0.45189765670600124	-0.19468794419291066	0.0078521285382408	0.558554074640779	0.638591735718596	0.4151240283528959	1.8302198862041912	-1.1052816395219291	0.3655399505129544	0.9284255645836458	0.9155568447509032	0.556120876053389	0.03921614092632281	-0.580755302967354	-0.8031943047316791	0.820868578253854	0.3868952683158914	0.556181666284151	1.2342201251815395	-0.4371178295856093	-0.06616770741513314	-0.41407127119867576	0.8648739634351355	1.4620669879985138	1.4726128932466767	-1.5264531891311186	-0.08927243846866009	0.5477846674653899	1.0195345315181255	-1.2364339710254948	-0.11529064052629173	-0.5414978140686412	-0.6356842613990197	1.09669871469302	0.09131644660323551	-0.9630523237575634	0.4158420956054368	1.1448644011948172	1.0210516431223722	0.5443430541093902	-0.19319221466824424	-0.026867222167554886
1.1495970662241617	-0.40906241955972467	0.5609601852464201	0.6689584681061891	0.25952680068479755	-1.1109743078623624	0.47079135116915066	0.3244405089725384	0.38908208836806407	-0.32245685929092743	-0.17224376075122483	0.6653835612294973	0.1486882107333689	0.14756780759914806	2.233541294898633	-0.9261062920071009	0.13646607365731028	1.1161072038216795	0.9336016722405732	0.5964890045643549	0.08985986615060661	0.5115634771511233	-0.7962763774336536	0.7787027487949603	0.11385481695749462	0.45628686964032994	1.358911193488971	-0.4453765065283447	0.01962111301807356	-0.5034139743661048	0.9068843188158452	1.7033765776862542	1.8132697728300586	-1.393387259294396	-0.41826132591421916	0.6556098498299483	0.2238094019963499	-1.0009985572372178	-0.6896915919100185	-0.3549999039785138	-0.03654026509197431	1.039028293184666	-0.03167718681845137	-1.0237703725987035	0.3321589030999956	0.9133121466939208	1.1955238492830533	0.2220224294983716	-0.23841628753395847	0.3220089549716325
1.3903812350919929	-0.8756636649564303	0.8245298443195757	0.33475131924374396	0.16813952261497148	-1.3375527102742164	0.6738662694296619	0.012109085914475149	0.35295048952684843	-0.2218261011773735	-0.23283050315342696	0.5362213698824213	-0.13505187357819642	-0.08610021445361031	2.3655665212658525	-0.8196597076638584	-0.11872459094883842	1.1320266654402058	1.1215069376593287	0.3882564399034399	0.13560082492178493	1.4670921443192075	-0.6590223669601726	0.3656455325666127	-0.011052472711767939	0.22004936450114213	0.9756915904431969	-0.4082470534288578	0.36647121976719776	-0.5288637340827715	0.5279490916618779	1.6374491871034693	1.8180860603870705	-1.0913178484239214	-0.4949767483837179	0.7145102306386716	-0.5417085127334793	-0.7553349504245928	-1.0872955492019623	-0.329605543708439	0.3901691580865017	0.5001645055105217	-0.06710251216196782	-0.9029419442779598	0.06965934440043758	0.5207470265782256	1.0367379394224068	-0.015037810801605768	-0.2654095752082491	0.552005386273668
1.5453424335018013	-0.9957969876815291	1.382615909473164	0.017622291088259856	0.4124582054897412	-0.9843563570264243	0.5155819559226281	-0.07109950464874171	0.45192600303928	3.633332609802004e-05	0.0350759569100003	0.28135916393071403	-0.06246650091541807	-0.1897324644774494	2.2003732983758204	-0.6842093568425076	-0.08441782483249181	0.964690457718408	1.4420131181052067	0.07812210238838922	0.11938790163794524	1.9026418777219793	-0.38139131080572486	-0.13821443715429033	0.08531786564226909	0.04849754472391227	0.31052800557443694	-0.1737078849879609	0.8341237282474981	-0.4880724113361329	0.07469166954920323	1.339341914640546	1.6541180992062057	-0.6953401244827832	-0.3329546648679386	0.9155805150717177	-0.9441973111076033	-0.4879546952222556	-1.139574157925802	-0.3995302747460829	0.5351570153270016	-0.1858256158141935	0.008625511182162772	-0.5687491817490432	-0.09863647753751345	0.26103383931235163	0.6625474090283943	0.051627349921371066	-0.2395108375399662	0.6381077565568646
1.6364955960836292	-0.630239645892736	2.0427628526441213	-0.0046922338673726855	0.9529846647457829	-0.09705101040684615	0.2088957078212646	0.25959849275889685	0.6437052051092328	0.19687294637727526	0.6833939705041446	0.08256541466884416	0.33144850143028676	-0.15921436144154297	1.8506834412823885	-0.395515341360473	0.3825718022890751	0.7372920486131341	1.6670078333492488	-0.07486677681583435	0.04250639811229771	1.742629096083777	-0.030100690994166835	-0.3509565060682443	0.3626809643629734	0.11204492197105041	-0.22296174787513798	0.3182171889991982	1.1831636269574861	-0.3368414776898531	-0.051867761801294474	1.0218778523422138	1.499647051783226	-0.2766150862824235	-0.13708797269275963	1.357352751271163	-0.8786295371003289	-0.12468241886661299	-0.8375880816489498	-0.40768900239250383	0.48612019447291654	-0.5571536873395592	0.1912668237461545	-0.12081444455853656	0.05817867631037869	0.25930533037448744	0.37315760223336414	0.4195551200991618	-0.1630525252875354	0.6454898892494547
1.738135678504777	0.10696462642203852	2.501509113303689	0.37444299484201937	1.5082411621680964	0.9085369624877782	0.07338746992487138	0.8979624225348881	0.7540548257002965	0.29818423339024847	1.5069945242802263	0.08507163257029321	0.8629978140351137	-0.06338046501493746	1.5063661858422532	0.08109985112728664	1.1112213260474697	0.6299822097174962	1.5383447773059713	0.1137258464187906	-0.018598079703159888	1.2265084713527883	0.2783910368304721	-0.08426658923708982	0.669555000250107	0.4092129245571202	-0.3324925373528967	0.9352578544881915	1.2035905611199145	-0.021021368182908184	0.30930208944441917	0.9039809565624292	1.4153559043024333	0.12246458418362458	-0.11192656255306188	1.9144446410529397	-0.5081054191194327	0.3696529363421604	-0.33642911906527395	-0.21075295201600966	0.4657235714831819	-0.32369336673398275	0.4340569931599564	0.27012120736778844	0.5780892940633604	0.3709799351727896	0.4284087412539814	0.8641597882406793	-0.06311669523603984	0.6635387344780661
1.9021653581107172	0.9227339837045998	2.5376392723571257	1.0045034594475375	1.7416241712912	1.4674390081903608	0.33560198641195915	1.492023004633223	0.6048808125254393	0.3493418927685274	2.1164172941916406	0.31115579990729475	1.3055665490073978	0.008855977199209112	1.3289491689162425	0.634280007312798	1.6945238148382489	0.7538698592820728	0.983979715240735	0.6124734651756203	0.04481540548654785	0.7335778068572715	0.44530308006844505	0.49976575872988177	0.8252263101782926	0.7461301107535234	-0.05616423289789105	1.3994072568229219	0.8566569160549781	0.45882391498577996	0.941119629948451	1.0778540691713494	1.3343106076762359	0.49690231056443035	-0.2815062635766152	2.2688495587776574	-0.12392105601329191	0.908562837458415	0.14846228511011417	0.2192180525937786	0.6684605554291908	0.42656376190315903	0.6625663986062426	0.4648712369858302	1.2631857920273841	0.30379656316566683	0.8513542883292172	1.0864002565705029	0.044574545693838785	0.7436218499394787
2.080038548318722	1.508528383827138	2.154727051282699	1.5575691824156113	1.5066639056607967	1.231439602201103	0.9809369787620227	1.6814291313959977	0.16930447235160137	0.4501329175736618	2.165782751481612	0.6494828175010735	1.5044752863192767	0.003435583648553554	1.365272259515611	1.0487578746715114	1.7502259966675573	1.0668580135978887	0.22615720295021954	1.1842695839374198	0.30293800885054006	0.5457504975977289	0.4567624922205398	0.9954308885790261	0.7370573270535576	0.8690176071599306	0.2871074432847713	1.469626586945768	0.33406835348858405	1.0043230385142143	1.3794807600846388	1.4571771692506394	1.1614549496258773	0.8605409651114073	-0.4635529484353526	2.109969947904103	0.07613302730233727	1.3027770280213047	0.4850828404006374	0.7626139771531268	1.1061901148146187	1.27013616068865	0.8202902863514517	0.4341390845411823	1.7796744026401017	-0.1299188834791552	1.404327358395769	0.9116995915350732	0.18383065636480211	0.8796789944442165
2.117917416198222	1.6975078331267757	1.575055270012628	1.723650415847544	0.9767243037405303	0.3258564879022559	1.744325789340145	1.3619080138699309	-0.35606493397961414	0.6465112436440993	1.5959147204139355	0.9285547498837463	1.445375332152208	-0.06857899335507595	1.5283944151440234	1.1248803033078432	1.1902799246617928	1.3948080665564107	-0.3158750342254528	1.5441512203316297	0.7426939426106027	0.6949730089640761	0.40777068641212777	1.0488852809232372	0.4758720266491731	0.6637748975695628	0.363421735746709	1.1351497411053921	-0.025218031415799428	1.4431565566531774	1.238061190346863	1.831944142292295	0.8878787611497774	1.2052190308995667	-0.4121396934428984	1.376620062060005	0.13189393118838585	1.379940280513662	0.7039269822975243	1.213616127888412	1.578474388575328	1.7275609694471272	0.9114457958971355	0.2695925145556941	1.8460582483008101	-0.8264946042215043	1.7530609312938907	0.4091939682553635	0.41111702235630004	1.0300532834291058
1.8532686340754694	1.5350786897005466	1.0922413477233535	1.3921490391685265	0.5561389203462602	-0.6996109495405495	2.2447870855062626	0.7793549817769855	-0.624824053996292	0.8690507030095463	0.7205820513390403	1.0301278765306943	1.2499123406747352	-0.1370700776709284	1.650690840596703	0.8040738966130424	0.30722528454953957	1.5466762089250556	-0.2808467986216249	1.5531152871533012	1.2822062946454882	0.9758181545623231	0.46477197348376875	0.6207247603148348	0.25201113777657713	0.27499865693848263	0.09687699500937667	0.6677984590323544	0.07001109064157503	1.6173135423859448	0.5057760721648952	1.9891214081732107	0.6207085597046073	1.4649183071244827	-0.009775074726393522	0.3630978493777163	0.28176981400828593	1.1179761458634294	0.950008001669336	1.4019344186652267	1.8025691814338038	1.5953275832308522	0.9993260588963326	0.13198328449474708	1.397566375688835	-1.419931627038159	1.6939958210315886	-0.14528583567584705	0.7747982273629805	1.1509051418340122
1.256895536943903	1.2367004458423756	0.8877410758478765	0.7011440816836795	0.6191183327140813	-1.2123609312786174	2.186865608679525	0.37179136212739555	-0.3300881327161482	0.9752196633589644	0.07526894427406328	0.970400511394441	1.106491894985651	-0.11015253635193135	1.5726820433758737	0.2233749419106689	-0.39408454800873943	1.443013883525318	0.3889484813825565	1.3093869479878883	1.8283221489422703	1.096170337420034	0.7823738625600682	0.015547333594377181	0.2961501415674585	0.04248655549843384	-0.2633775549670991	0.4719956821661284	0.67162175552017	1.481055814379093	-0.3988008309054651	1.8240369986572715	0.5045915033453294	1.5210330581220128	0.6425460652252288	-0.41096545682168595	0.7665403991438882	0.6858505247205442	1.3402871882923961	1.3031787668079322	1.6212996626186413	1.0962869901148193	1.1499943174933613	0.17482844378204682	0.628694512147389	-1.5168898151109285	1.2770070413914096	-0.4353263364739447	1.2700148356307388	1.214688580180109
0.5109404607446452	1.0641034565450458	0.9361800089087038	-0.06942241034529906	1.246325156014619	-0.9048019804188616	1.5172204965279719	0.460071276407566	0.6003519437128978	0.8669136592242229	0.1056706410857265	0.8918221659876227	1.1687235671815934	0.07569396850022128	1.2168020046714698	-0.33704485266027334	-0.5140045951109563	1.1651478641666055	1.3816957052325414	1.0719167554809776	2.323884056481049	0.8609338534485937	1.4121322477289433	-0.3456661515346691	0.711455122008864	0.27908577361316966	-0.3349508812234024	0.816352570257181	1.5323079406439248	1.1382540845862132	-0.8723601402007743	1.381355360456846	0.6014570826412095	1.2643969287596113	1.2998827147659628	-0.5073407366304052	1.616662305391396	0.3508675981581642	1.834738649210832	1.0683192599774864	1.1402566092917927	0.7313030391719315	1.358976941381382	0.48308406468239573	-0.10970130522145259	-0.9728805492203753	0.7408055083822742	-0.2897282457452587	1.8233125847587848	1.2103644132506441
-0.05834304115879812	1.1842686338163821	1.0545095647047313	-0.6755614687564748	2.138256163555422	0.012067588143641022	0.4538490552820107	1.0035255495431756	1.92428414014303	0.5866896406156809	0.8876988130375544	0.9613834093358565	1.4653909929846647	0.4174141406590905	0.6125444822249219	-0.5885669170130547	-0.011962797692076166	0.8881219783984796	2.181210219803402	1.0703333804942627	2.7396515006873496	0.27889597680965933	2.244680114375399	-0.23848382978148008	1.3858280943535792	1.0318147421029846	0.09338925014879867	1.6251944327824435	2.228577952650212	0.7850999594762351	-0.5212123099428072	0.8114709224197232	0.8283148221613815	0.6865236518097679	1.741730997694379	0.13890534120999112	2.5779445779137107	0.3117986675654155	2.2250532492352093	0.9456770488739026	0.6841359417398511	0.9219006363217341	1.5215563449130058	1.043079948216943	-0.49641953547855594	-0.010642479920294228	0.3224560704832643	0.22800371051653623	2.318210284601912	1.1391525181500166
-0.1738802161134344	1.576777179442908	1.045175962809085	-1.0293733533776364	2.7708373804567046	0.9625814082014952	-0.6219980878768102	1.5979457789810232	3.1758897809719184	0.30354671284220947	2.0594099280728533	1.2335685039290014	1.864039526937047	0.8400569843438435	-0.1280035562444407	-0.3806430818438156	0.7752080207848242	0.7448220885544102	2.3584057896658317	1.3347872094659536	3.0169675580309234	-0.4566666429043903	3.015292111775623	0.2034805301055464	2.0208695056022283	1.9930705860794418	0.8762179019087054	2.4804531767854994	2.3973088611131925	0.5895581754236224	0.5546640397077225	0.2766939889347847	1.0042086393102208	-0.06279330584652192	1.895397642029192	1.140985516944901	3.234013497896122	0.5746743314182563	2.2594204360734578	1.1306450257383065	0.5860625077581538	1.6862766961290958	1.4811747763801766	1.7390607743055086	-0.4028646654703402	0.9066550200610775	0.09329207763740079	0.8730279596010267	2.641994424173107	1.0156425641799658
0.19435041092852426	2.0315154092678034	0.8224731438180863	-1.18571662434322	2.6996088536671463	1.3967461319471124	-1.3481569159437459	1.7263587348603127	3.8803959432192086	0.1831564698199388	3.0126790875167315	1.569261585027373	2.11417854681299	1.229927170024499	-0.8601873854680823	0.2179630028649067	1.360384050988676	0.7204033969012823	1.8021896901618755	1.6629544290283118	3.0209583158607947	-1.0839675149432415	3.3835697100550477	0.5986593761731558	2.268534817290761	2.638739750025871	1.5849367758428021	2.849329414256664	1.9373597328263354	0.5869200168702166	1.7829199532417883	-0.1348585231070001	0.9694229427530338	-0.7085399695988053	1.8250738723563364	1.8645104230902885	3.2468569273444494	0.9584564505390637	1.8176181321086295	1.6256935627955975	0.947828833660662	2.5785402595320903	1.1314234913440155	2.3706549330757665	0.05277875236588708	1.360003292719079	-0.05676403812757928	1.367901057082108	2.721265814328841	0.8679749815111393
0.7715690688570177	2.2415489066283953	0.43656501354664684	-1.2267724430322395	1.8228767286422816	1.1432587894195398	-1.5409568057646208	1.097328307914635	3.7734515655711114	0.2368219368719659	3.2281444959135563	1.679473817853066	1.964266059104869	1.4898238403873465	-1.4539289595108063	0.9469779722088527	1.4210009967818862	0.6567832557759917	0.7509845302703209	1.744603876728918	2.57150410719296	-1.4075860286614401	3.0717335660248364	0.611588326803637	1.9068274601220296	2.523054746085638	1.785841183167962	2.4027037451783166	1.0485119997159675	0.6648770660561707	2.443281806328958	-0.43988946851022975	0.684883307313987	-0.9774469207499459	1.6183988884787421	1.8001819721503916	2.5568951009737897	1.2236231932932535	1.0079522065752	2.1979181263661274	1.5413901824984142	2.9472571851940894	0.5009731228241117	2.69759898209641	0.5803533438226901	1.2199874322200452	-0.28740176698174064	1.545379917438504	2.529035281887751	0.7243431895644228
1.1212554917014002	1.9556164509158809	-0.003412383079638408	-1.153652186461777	0.4438051626053418	0.487189273940136	-1.25406627325532	-0.15431100411877352	2.9079172877455943	0.2775225284240924	2.5511959676836735	1.2899519997959243	1.3061081727043247	1.583952852483409	-1.8224403376926201	1.4802700697504227	0.9894037204293202	0.36936233568257015	-0.3752369552053699	1.3574517523241392	1.564171817577758	-1.379058082464038	2.0144584723807193	0.20491849478681054	0.9647557125437664	1.5536149582057843	1.3203934402879993	1.2260029340035787	0.08917647417015437	0.6523430950107824	2.095650151427659	-0.7217630627273468	0.24030048127598874	-0.7524974363954021	1.2899425426212106	0.8768004366113522	1.4155755207943745	1.2293184357462115	0.11166818680977107	2.4753112893504254	1.9329633024344057	2.3521309646262565	-0.24335870090285294	2.5199033015379517	0.8736505756088647	0.6898432861851934	-0.6455802336817564	1.4024798712739923	2.07427208066432	0.5870976138259468
0.9107751237641105	1.1229068238805568	-0.4280087435680626	-0.8821612256521568	-0.8981241318294314	-0.06276349695110561	-0.7175150036966245	-1.5338719193837347	1.601869996889172	0.04327602543053688	1.2529538477221667	0.3391580999823889	0.2712950817740004	1.5432256622821274	-1.9331802910773792	1.5884570329654806	0.40057066505681904	-0.20272082804438338	-1.2156271276131856	0.5053610052542978	0.11103018051995182	-1.093061164194765	0.4480114022613117	-0.3400199132947702	-0.26778492403305715	0.07484032010887111	0.39258767887737134	-0.20997808840154536	-0.6444800081979684	0.4531790767100667	0.8458733824289867	-1.0498858511110198	-0.22422121518344557	-0.15524238904040824	0.7996466299218222	-0.4819023959411009	0.23917130247353108	1.0088412312021526	-0.5875867220472364	2.145610766253238	1.758423683556835	0.8667231288568774	-0.8832532155349236	1.7788521075773942	0.7649340967556995	0.13159103086457197	-1.0080565049677666	1.0529145978356516	1.3987500422114278	0.41726826654337973
0.12695620986732706	-0.04504558045008629	-0.8406608700804947	-0.34816257533581646	-1.7150913286556986	-0.13523056368056446	-0.20099092858164733	-2.4704578855628085	0.273166293214387	-0.5809318356791722	-0.13973898392984835	-0.9176961654845516	-0.7884003739070202	1.4264777761590002	-1.808994890966068	1.2564546186212335	0.0498394544935036	-0.9182009400731563	-1.6268227557722401	-0.5841405167597836	-1.4127455323517446	-0.7179777085631183	-1.1296950138287927	-0.6429700464035489	-1.3539721984385267	-1.29829782549805	-0.5825401516452792	-1.3013631137825035	-1.0680308650850392	0.13054903612754848	-0.7117628496748478	-1.4079536004031166	-0.6113380883751149	0.5083684734239213	0.17164573899561225	-1.5951625754773293	-0.6128034493544203	0.7180551289697966	-0.9665552058371224	1.1541116678451888	0.9691491290807098	-0.9328892736749941	-1.26730184485655	0.6297177229054761	0.3048097165793135	-0.18715206070048468	-1.1743447243527332	0.6319051514897422	0.5915953261674286	0.15582724302270476
-0.9071682309550132	-1.1417328803526927	-1.2628285702105575	0.3696851385541689	-1.806568273014587	0.27147663951979173	0.11968321424596975	-2.630997325957787	-0.7399133841194625	-1.405616352993376	-1.125060322365494	-1.986831616230373	-1.4515118070131867	1.2653629523528094	-1.523600944182213	0.692462170944249	0.136635534541462	-1.4863712377307243	-1.682992181485856	-1.589702935019988	-2.490301564063997	-0.40711570714662276	-2.1466962659649704	-0.5110862219968308	-1.8987876861759947	-2.0042836828262445	-1.2435886185927587	-1.6349889929630297	-1.2957064379204408	-0.12280702662463643	-1.8331807631939103	-1.6796337763039781	-0.8993091868033091	0.91539048289826	-0.4070670983266494	-1.9147101600804566	-0.9956024866661936	0.5054208649471447	-1.1019232406795645	-0.21819860853225537	-0.11930814638379394	-2.2882930088919906	-1.3797158356397359	-0.5752337292622829	-0.2659244598343886	-0.2426690869518019	-1.032424683417611	0.22531181841808479	-0.19794931973938362	-0.21860392897228884
-1.7313816210168775	-1.7467290511135671	-1.6499867087915954	1.025947136730866	-1.3201118229983684	0.8298598109940388	0.22390551044854132	-2.0728862011743585	-1.283506155254777	-1.9856977143686332	-1.4510471811312269	-2.3792402187029276	-1.445162022273978	1.0363155064739007	-1.1881374413377153	0.21724562750796786	0.5625721065625726	-1.6234770309933844	-1.5583419842355968	-2.262202782052556	-2.716342920771148	-0.23520770148562203	-2.226740543911638	-0.07395194674527389	-1.7281386907112655	-1.8312648821305533	-1.4696975440370905	-1.1957794703064049	-1.493146217314635	-0.11589345922890325	-2.0343842658368843	-1.7086702522143162	-1.0994675316056057	0.9033775233367428	-0.6310457941682683	-1.3328268703621378	-0.994101185918692	0.4050386891701508	-1.1655654291611244	-1.4595485480416401	-1.0133064392929303	-2.6837061418579964	-1.3156402602333463	-1.4192159009896397	-0.6373262660549808	-0.207274790296902	-0.6617389611753486	-0.14046006751517578	-0.7839792179949175	-0.6350119845931906
-2.031232741587214	-1.6371064929436558	-1.866931126310499	1.3268823907597074	-0.6296743721257294	1.1364186951006265	0.21278704879663646	-1.1625957151560575	-1.3891746734281967	-1.881677605730412	-1.1782262728204997	-1.8909673000730907	-0.8122378675685217	0.6862492122961648	-0.923621778464636	0.08623014188960668	1.029465970605941	-1.217929228204362	-1.398791930100833	-2.525583059541452	-2.0392820091664823	-0.18349930213735344	-1.4043512805023293	0.3266869845279963	-0.9748662716527495	-1.0180169292776255	-1.3788430073763371	-0.34769516308324977	-1.7167082095583985	0.19323674661576948	-1.3329026890262774	-1.4040205349320047	-1.192653138432939	0.5432043083976372	-0.27294242578431677	-0.23071734856505197	-0.8166850247585714	0.3291154390939927	-1.2634938437475371	-2.0764547656138945	-1.3417703577107898	-2.111457710005388	-1.1893919924406238	-1.6217018412624393	-0.5898638406841858	-0.26238657621824013	-0.2896213316228126	-0.46481429219472564	-1.017309255101458	-0.9329189849253686
-1.8147563121137404	-0.9140978410612337	-1.7623839095460305	1.120310497048153	-0.12445516815570058	0.9771079557236448	0.21333466708248414	-0.3394045855078437	-1.2035783955367876	-0.9770264486047717	-0.5853292219745834	-0.7496484882936622	0.08106282968112624	0.1973561843522335	-0.821093967244353	0.3394402842113992	1.2426072070639547	-0.40502076336415577	-1.2658860230106845	-2.466170981674784	-0.8288608470284227	-0.17091354663127103	-0.14682106082289156	0.3959913122803472	-0.02578685921054488	-0.10742149481135267	-1.1776699168596834	0.3853826394864655	-1.8599204472959432	0.6375267059950179	-0.19729002962908848	-0.8254122358009367	-1.116681363058351	0.06296985756849993	0.6009165311133908	0.751117710023033	-0.6587938839678337	0.1571116527010501	-1.346258164554018	-1.856294504485524	-1.0750860197557488	-1.0266004026540636	-1.0497011043328188	-1.1980845875321333	-0.11901815951884395	-0.43016456937693986	-0.13428629150918858	-0.7402193416316745	-0.8766616582758819	-0.9458938899295148
-1.3687809035667526	0.036506068005542076	-1.2950909917010667	0.5187826688877127	-0.03038497069119797	0.42411835050093477	0.28563093917073645	0.11535453083618351	-0.9049415148072963	0.37161056636267026	-0.006339118069770051	0.4786582701867701	0.7223569472120981	-0.3597596673999246	-0.9023608539318891	0.7682856520168245	1.0690565130380396	0.4901881283688412	-1.1579461007908922	-2.239233123317758	0.29939892770184967	-0.10957841997719242	0.8634860311578544	0.09032574043872899	0.6540410285405147	0.35851200752438306	-1.0027581702307344	0.6032314304537235	-1.7403423629278756	0.918772598356146	0.7403507913791066	-0.18605261733555453	-0.8271369241142641	-0.31673332729034165	1.5784518785547168	1.076083860825388	-0.620926330312799	-0.1525592642378676	-1.2589382521436672	-0.9911016323054923	-0.5233426085572453	-0.042799801088182744	-0.8649988992617275	-0.470218045024584	0.5399114968244576	-0.5565083094572767	-0.255602454510214	-0.9498132237160098	-0.5123289535098047	-0.6250417586605163
-1.0368859585167944	0.7414962003236494	-0.6095027385700303	-0.1453725486709371	-0.3422322430140128	-0.26984493764179496	0.39041385809863055	0.17489327711744201	-0.6470674209605686	1.4850674417833973	0.3040463028161926	1.1863566715803324	0.7271937096907652	-0.8353132517769674	-1.1010017685367537	1.028851762605536	0.5597679650323627	1.1044046551289632	-1.0534544467581115	-1.965122397001406	0.8152833405394655	0.04462570510023815	1.0890643910103217	-0.38137840491227587	0.7416929515777786	0.12781125416809044	-0.8711411423215423	0.2195375961666157	-1.2544745755791828	0.7830881425633595	1.0261385251265265	0.24571100155336748	-0.37988534259590884	-0.5145923460271578	2.0972926128336877	0.5952992234692058	-0.7054425312897571	-0.5142495415581784	-0.8873677493161437	0.018752121136583706	-0.12429149913464374	0.42230396879637677	-0.5824382665679722	0.10062995316094418	1.012187538768166	-0.4531641599573178	-0.5257330576176714	-1.0874211089742645	-0.19154177422979055	-0.11500905930897645
-0.9841580890353935	0.8895272070099675	0.012989249317422845	-0.517127137613238	-0.8707958262613701	-0.863684300540458	0.4317015051928631	0.0059859996997162004	-0.5356120559169767	1.7485604265244532	0.2303031599772169	1.0566178293609134	0.0526221204668308	-1.079989814438682	-1.2793906263803065	0.8460190132412748	-0.1407897751778861	1.1960866144722968	-0.9259464633270533	-1.6777601481278834	0.5610546746061579	0.270840376164048	0.43625003671583107	-0.7409246746156316	0.21230605794225563	-0.6461801026523609	-0.7466631842798268	-0.5317920464275749	-0.4827026239059407	0.18533012028925266	0.5898603855028188	0.297263366902432	0.04801400374499788	-0.5955124046696881	1.7879638634980242	-0.4018434186488097	-0.8579165337226098	-0.764467795059514	-0.2813955806474964	0.6345120645552493	-0.16803983654688492	0.33331303878520985	-0.20523053187581664	0.17300641581722034	0.9732175655367167	-0.07980022071847921	-0.7360411932743309	-1.1694569532353596	-0.1573311086647129	0.2903574655431765
-1.114784468962929	0.48759661900865336	0.30856378714283833	-0.43989776428164484	-1.3562789481871453	-1.2510770539903595	0.3386853845928015	-0.17597330305961945	-0.6186430768452286	0.9971244027777127	-0.2063849541244612	0.22999237713083442	-0.9816677814709737	-1.0457978863112805	-1.2828329153878202	0.19097020016032096	-0.897862838894535	0.7349117148467189	-0.7320293073825247	-1.342584758803342	-0.18786305375282994	0.49973779651353056	-0.695290570305141	-0.8497218587650152	-0.6553133186005732	-1.5178676474908326	-0.6297912125788807	-1.2564536574268863	0.33051184167364744	-0.6651295482608339	-0.27617619330783244	0.0014759590661307317	0.23958980996808024	-0.6606043186413693	0.7347424291212189	-1.3815279683357908	-1.0058105788414582	-0.7706316273549804	0.3453252040421516	0.5687196456421754	-0.6373290309202314	-0.034598969519748654	0.17895659090053578	-0.2792477479654698	0.33494655194685785	0.38508262164368234	-0.7526642264404092	-1.220180020919976	-0.48158609243555284	0.30825190051422036
-1.1889218464606568	-0.1695330488539574	0.18655752776234624	-0.05039158253751325	-1.586842857572739	-1.445564396339649	0.1257454637625708	-0.23346398888617007	-0.8779834064020011	-0.358658793715931	-0.8776130561949265	-0.7990202559980439	-1.88269307909444	-0.8318416620568447	-1.0126023138043567	-0.6801215006402691	-1.6194914766828106	-0.10903186913916081	-0.4155907476285804	-0.916084984730484	-0.9276019893598547	0.6554677587441496	-1.6572850950631486	-0.7787857090906053	-1.4339872343554718	-2.015815169924882	-0.5737024279674301	-1.6219885357799622	0.902733907909259	-1.412375306329214	-1.1196364644238104	-0.41467469718023503	0.07636742529721241	-0.721074658119956	-0.5430578649389775	-1.8769008938356224	-1.0773652166505523	-0.5212314485082411	0.7422598588196938	-0.07531031134036566	-1.2533829297831252	-0.34170822071560575	0.4428429075941464	-0.9617713890349184	-0.678409993751854	0.6498713260942082	-0.6020818850837322	-1.2441643706150656	-1.0129006496799442	-0.15041564872307733
-1.0361615508344997	-0.6959990135342186	-0.22738159847558992	0.3175295735729791	-1.4785309534186515	-1.4838423598107533	-0.11350523235198233	-0.15292409426306103	-1.2272438745649203	-1.565952491362324	-1.5844713272562012	-1.48998277458688	-2.269394326928762	-0.6291964130290459	-0.48513467250640807	-1.3602789097521908	-2.219204944858546	-1.051780185188394	0.04307223456012031	-0.4016930009747972	-1.2582256674326202	0.6961216614287407	-1.94734937566837	-0.7017100843911691	-1.7829715330618645	-1.904970404060482	-0.6141943998400611	-1.5177309766464084	1.0567724883897143	-1.7526222056763914	-1.5773862528738656	-0.6691107558932323	-0.36837636161201387	-0.6686990181548984	-1.4003992002899788	-1.7339406449688848	-1.0170885868197452	-0.1373096141667076	0.7804767391915883	-0.8931643882919251	-1.6757749850736605	-0.4205168606167709	0.50129194091562	-1.452208646666747	-1.6244918367251975	0.5207777061846767	-0.4297680480133854	-1.2185793643004483	-1.4657789272057997	-0.9011613609065351
-0.6958390905148236	-0.8501555376954747	-0.6937139459001231	0.35298066699212255	-1.0958068637800527	-1.3597444742472065	-0.27352790947599703	-0.012483874920668782	-1.5328932453667454	-1.983403631852075	-2.1055035932592454	-1.5716315672318755	-2.0757645592295675	-0.591624270850251	0.1562027680318774	-1.5245973132023416	-2.5782243725545713	-1.8057463639308518	0.5626173086492766	0.13073011814481558	-1.1195952253109003	0.6276064847556817	-1.502227079734869	-0.7202580013740436	-1.627042638051853	-1.2959465847667357	-0.6927452187755024	-1.0745453055408116	0.7923379570577063	-1.6010681021473119	-1.534610850045078	-0.6080844693414655	-0.8603479680917118	-0.3741410495714911	-1.4677383023566906	-1.1588999927188617	-0.8146966529572329	0.19837837107132267	0.5251950659883289	-1.434432075430557	-1.7104328785405256	-0.34989731411616476	0.36550601565485447	-1.4664736561751006	-2.0702945582372783	0.06231044030129482	-0.3756247728352006	-1.1215309486868477	-1.6006865998990143	-1.5757505287506481
-0.3776237143349851	-0.6566298052656151	-1.02963832389503	-0.03710920018332711	-0.6096499047588051	-1.0494139242102443	-0.3142506080837547	0.08713016167308672	-1.663278332765752	-1.4630158784460077	-2.261774969964165	-1.163552535290828	-1.5463738920405026	-0.7214506709707197	0.6932338465147748	-1.1188837903307853	-2.5728468142984258	-2.1681694943406113	0.952446695514887	0.5688119956532525	-0.7749624303863776	0.4851777280181819	-0.6974410182307428	-0.778904058591331	-1.1700572665848228	-0.5457853285929006	-0.6652202582896455	-0.5495738047815077	0.2591932182048972	-1.123609775460338	-1.127353049069617	-0.30899236957538184	-1.146534393001428	0.16708912451780195	-0.8691474781111159	-0.5550191533538943	-0.5334990669933185	0.34603852218521663	0.174288317702716	-1.458077533991484	-1.3926857346411767	-0.3398813027033739	0.1309564597880285	-1.0232877315819644	-1.8280654119211261	-0.4169588930148396	-0.46829757542481565	-0.9740432608303776	-1.3738377206854007	-1.8341129699195555
-0.2785591674270631	-0.3412796698596719	-1.2164322773103555	-0.683434934679467	-0.2075150934078866	-0.5860221022328085	-0.2873008111595766	0.08663642373501337	-1.5465077914243046	-0.4098276790712529	-1.9832660035736018	-0.6357747061279643	-1.0359460167382053	-0.8608983016683897	0.9343864418766145	-0.38271156981814447	-2.161358693822208	-2.066682159674151	1.007487189914183	0.8103657783359767	-0.5654937311829169	0.30136623281922337	-0.056163712670433574	-0.7363607708132829	-0.7325697739414649	-0.01851955776996356	-0.4099603524215422	-0.15490032986305	-0.3272960577756503	-0.6166289728310704	-0.614804972234769	-0.02206969003552028	-1.1086209985131297	0.7714202808397229	-0.10411627030452686	-0.2565085842440723	-0.29948776139211164	0.2840705838087391	-0.08158970776705443	-1.03091263283115	-0.9130090737046669	-0.5303059406454107	-0.08436971317122254	-0.40070324262292173	-1.0556971629178706	-0.553907415423827	-0.6146820357336336	-0.8497571027950288	-0.949078516600615	-1.5615942778230236
-0.40497066341573373	-0.13504436163519523	-1.3603376623612338	-1.276220348389968	0.008080316534725455	-0.08892242914469753	-0.2867479769448062	0.004580083674893722	-1.2040632980316606	0.5157711674412532	-1.3415394908404283	-0.31645993026994496	-0.7554012811929607	-0.8090006235267115	0.8192507499447228	0.30943488864435503	-1.4542344987006315	-1.5621859474128181	0.666515187487886	0.8194158113125856	-0.6227811379286526	0.08951036158931412	0.1282760928776108	-0.5194193332754774	-0.5188756649361426	0.14310171579321618	0.05088001825076596	0.06429659289030706	-0.7653380924475526	-0.3157120611214099	-0.21155426813190478	0.01961890963406263	-0.81527894757905	1.1594790829095185	0.32196558933245406	-0.3221454543048694	-0.22964082527682753	0.11611681921683693	-0.16682195615870932	-0.42399742898532045	-0.4632435053714689	-0.8546993312261764	-0.19836556701763347	0.07681905525196003	-0.15289579256233402	-0.1709963134195851	-0.6790839057795837	-0.8263500045293757	-0.5602700219306442	-0.9198906383645524
-0.5441474718696241	-0.094129076928791	-1.5412987674547083	-1.5584294735773552	0.07804612464819168	0.30246882323084445	-0.3594652191003022	-0.06277164022429339	-0.7379560105502561	0.8458079633267857	-0.5226044644626618	-0.259788213496122	-0.6411116597371438	-0.48868740222206364	0.46700480894401497	0.6834004180111733	-0.6895080548506245	-0.8179831992359125	0.11696742670471072	0.6580421483610648	-0.7565232519455957	-0.14212925877676527	-0.012295265198495489	-0.21207975565017695	-0.47309517605267576	0.09099618055182772	0.530820780722054	0.22974760533219682	-0.9089870523705548	-0.25871024464440173	0.021919164447288492	-0.20890935611711506	-0.4392320778652532	1.1505440839053913	0.25144612429164875	-0.511840825103951	-0.3330555739324724	0.01176360773643018	-0.12223275003975262	0.1000525338898669	-0.12298715918102922	-1.0646048749208383	-0.1793482867992494	0.2638441274489307	0.4859744038550417	0.5945277742793895	-0.5792592781812416	-0.9060240401860994	-0.325219095366886	-0.22111263187136476
-0.415301245962152	-0.07061111964878682	-1.6798481283691087	-1.45948609155699	0.15715151764159288	0.5386531765079225	-0.4478112813860261	0.016966484265930292	-0.2788270415503355	0.5947033834635992	0.2499911511089462	-0.2384356954489307	-0.4365526325146468	-0.03944969802257899	0.1288573467424717	0.7173994691386917	-0.10947552690237494	-0.04553813640242875	-0.26376942118213087	0.4719896272790145	-0.606286240328953	-0.36045354853971256	-0.05006176324320555	0.006726196803809579	-0.3316119694434422	0.14306100066114577	0.7970291595834428	0.5112275093547869	-0.6876936139532174	-0.29033983504572647	0.17560955842366224	-0.4786671038846389	-0.11280914707613457	0.8109182752118012	-0.044637999902794025	-0.4601642549135346	-0.46425705976528175	0.11339979209196488	-0.019542285001593128	0.4484818172172621	0.1419941233719108	-0.8958509186644021	-0.02359722155223835	0.26951360425466864	0.7025409665879511	1.3583892724846462	-0.32635492852245285	-0.9740871586341106	-0.15601646400975006	0.2800264865279678
0.10924200536814638	0.14385788775087033	-1.5478428743421295	-1.0960782186758338	0.39789327652818174	0.7034398328473073	-0.42047507272956325	0.3334962590708541	0.0723220887113094	0.19707690091894742	0.7976856832709409	0.04001400222781019	0.07481018514410538	0.24772384145949228	0.054244911616726774	0.6077283193944679	0.17662777063615487	0.5596918227833347	-0.13387561627861444	0.4243037066598657	0.05023943048616609	-0.49683765788439066	0.3763797011140513	0.023835206614123486	0.15402270243838986	0.5348725805988271	0.7438533010225569	0.9677053433606905	-0.1310906880897595	-0.1997364675571238	0.38648066104010426	-0.45834197481894756	0.15510072160978328	0.42635032465632045	-0.11524290748067853	0.05817926072500632	-0.3930301044440254	0.45194953615330713	0.12018552459717691	0.6982688455598037	0.39053818687376207	-0.26482036548297655	0.26101176824564276	0.33409347676950624	0.6341419920205145	1.7083205223466684	0.005376350074033659	-0.8510826300461074	0.15458654015739148	0.5245490407752692
0.878144850889282	0.6096464381637776	-0.9395497780433127	-0.6654746598782665	0.8128111898237957	0.9270073254777009	-0.18204797752801158	0.8477378232776781	0.2751053452060814	0.14829840991698656	1.0296206885703327	0.6585698516824855	0.8554270882007349	0.12586885146474283	0.3365674151553417	0.57772528717712	0.23610061581653627	0.8731507269454648	0.5536722759938388	0.5992918473967943	1.0624918721050787	-0.4801192988417294	1.2327174192823638	-0.09730720133684401	0.9766488430719714	1.2167757391140699	0.4789998044352327	1.458263176351207	0.6027289866029308	0.10718298780666914	0.7061906363434216	0.028362733323037452	0.43105796153041676	0.2970507817912611	0.28046080704706366	0.9368386568756555	0.02649511631620276	0.9087168840267879	0.32435372007050484	0.9533758792184738	0.6130255381118672	0.6343434354854369	0.6331541492649208	0.6072474165384697	0.5632460518894142	1.4335996655808119	0.3326520513894149	-0.42397328868297823	0.7248202051179944	0.6238107447908365
1.5285559868185685	1.1293215698229009	0.11513215436093988	-0.32140458459974364	1.2144402936616532	1.2254341524678145	0.21659640278214867	1.355350448691833	0.343060020598777	0.6122373317471604	0.9347512136059174	1.3697093701557403	1.5788315193523013	-0.41208267150186395	0.8312176645199475	0.6759262411252531	0.22397804115959943	0.867062639012524	1.4489192543634486	0.9274719805587397	1.9324754702317701	-0.2991512023842292	2.0453279638038624	-0.1671398062504185	1.796968511682625	1.8405100433311363	0.23963562056823526	1.6946634363360715	1.2362251843943306	0.5219113919237497	1.0291446929096544	0.8235241487312848	0.7243250079708392	0.49857048358464084	0.93860538892574	1.7503710917315607	0.697540917139468	1.246447069778963	0.5868490993715688	1.189644952669619	0.7147534920404947	1.3980920993186192	0.9761216332629575	1.0035682072395362	0.6670040828235739	0.6275275923743565	0.5863096795256248	0.23398974648162232	1.4124325961830113	0.7048582848894289
1.7054440752457103	1.33471656268981	1.2681663354816628	-0.11238397508576936	1.298849825369703	1.4118970674254323	0.562229010161168	1.5521118943888144	0.31644447364545114	1.2817248222428461	0.5531868923107441	1.7298299281616671	1.8115583359847227	-1.0832192590174758	1.211010419330654	0.7223995172791231	0.23321379725456343	0.5992024292061052	1.9680907767415425	1.1883742561231314	2.1050594968563834	-0.04409465485087316	2.196115013245205	-0.0505633270777366	2.1117993660349255	1.9614075994488376	0.19487685383770062	1.4175904461333009	1.459933880354746	0.7962638130455248	1.1363169942200284	1.4819086959111694	0.8985076837209943	0.7969556191312579	1.3188801877116674	1.9828090532836362	1.2676050433541566	1.2100823796842277	0.7931554279414746	1.2265723929595986	0.5889435663455881	1.615171258527109	1.0953407201860477	1.2526335638769586	0.8545966846632655	-0.38353075921314816	0.6955555432067695	0.8604124073984804	1.8307787405020142	0.7627651066046274
1.2834928391537097	0.9270206417849357	1.9976969789391958	0.001245630242236038	0.8451532347399688	1.1911322256227947	0.5960508549297477	1.198701759300274	0.24082129575759495	1.5945649722521664	-0.03394014223285808	1.4040962132565094	1.297351153180539	-1.4650279984169479	1.1476471197923908	0.4557264098038799	0.21251608570326996	0.17613186001186187	1.6502576271240568	1.1150884692995648	1.3356490811586041	0.1236960973916648	1.361772403071546	0.18020742308192503	1.5784245703840163	1.3376295373170972	0.295462695741324	0.5902627508007545	1.0863441661293347	0.7138924257959169	0.8391089922834427	1.5410303127267786	0.7316148616588847	0.8054494870170356	0.9304284318224861	1.3485013189941963	1.312993657625638	0.6650394806724194	0.7461200037904693	0.863309450891625	0.22031392600100919	1.092952846222403	0.8006189241694319	1.1107693584133378	0.8225910674661024	-1.2209929273150364	0.5774859117446193	1.151458431318807	1.5765554687025418	0.6501274539114642
0.4438318202098113	-0.09213562714600683	1.913721760347971	0.09349247085194552	-0.09160975404345244	0.40293071687841087	0.203427093965583	0.3025418770984554	0.1628518157512106	1.1515650011160825	-0.688439774362476	0.4263433241365414	0.15361873680016483	-1.2604464704093263	0.5238122808336065	-0.22090738103193835	0.030506647537676266	-0.2843260880696951	0.4832098287828836	0.5608679311286275	-0.11634323353792614	0.07513726788430809	-0.21182189219914033	0.2727027645686412	0.2836251450977073	0.13159451984900744	0.3070826871275778	-0.5232901968737792	0.18813550479303084	0.25374926556170624	0.13717005500576188	0.8459323362433259	0.10597430098513314	0.2882672779415065	-0.27979623878066007	0.01061589392851551	0.6289822569484097	-0.2921080556750506	0.30346448957226974	0.07964363219436837	-0.26348775798008706	-0.015295723447554572	0.04793388005541625	0.5723523868016873	0.30007712091497313	-1.626948910008373	0.178086151369594	0.9770163902529747	0.5326470418123904	0.22155817245331103
-0.4372057233165366	-1.3669596114291374	1.0287320677225558	0.23232995542352114	-1.1390654597867096	-0.7649524982825923	-0.4541569142282121	-0.8102203714203559	0.13194342860023198	0.03598768649889823	-1.2086232305282807	-0.7779557309956513	-1.1563485962198954	-0.5021735327388174	-0.45555379673338303	-1.0844836131823978	-0.3595630771960824	-0.6721435848175056	-1.0317436688441624	-0.36798731393339623	-1.607752193643014	-0.17324880325134465	-1.8054583133293223	0.00762270584768707	-1.2376826752457855	-1.1323114631717546	0.019097860590893263	-1.4660396879727555	-0.8843693618788658	-0.36960818489997943	-0.7199310479557578	-0.29852923041401136	-0.8160135235399194	-0.6099515058600719	-1.8239482736669352	-1.4522442634757795	-0.5688441326831172	-1.3246671765298816	-0.46877275893521736	-0.8629657549365686	-0.6367541538648183	-1.2558333430361408	-0.9570697700678528	-0.08954685369617746	-0.6923360173019253	-1.5397903041745136	-0.4454662186248809	0.5077097028506526	-0.9675470052172214	-0.48176878315161126
-1.0026351640798408	-2.364295478066372	-0.20199289103776005	0.4662992240697643	-1.779772158578785	-1.7901422851440336	-0.9795091158086482	-1.6177114932371748	0.18873221180926691	-1.1988766659947234	-1.3785401530933739	-1.6344906612541332	-2.0655791361265767	0.4487093913140075	-1.3390905185568134	-1.6683296586488603	-0.7986401741771202	-0.8878274728574519	-2.1461040172207335	-1.3116968209579225	-2.474412195790139	-0.42891139991839217	-2.644312177995446	-0.5657428965005852	-2.2740166383389617	-1.848577562971407	-0.5330705868364402	-1.8340635362888937	-1.653078149722559	-0.8240101419497964	-1.3305058937067495	-1.2742565873938392	-1.5950846508540877	-1.3981880245927742	-2.945739581803017	-2.3365594006216375	-1.698218042405998	-1.9854395185080502	-1.2616900018712962	-1.5243334330815637	-0.6927033400429468	-2.078951250121108	-1.7981064173564394	-0.4988339554201521	-1.7710556871217142	-1.0615277617129313	-1.0754313094272225	0.1373807106450984	-2.2560150020546073	-1.1694816097498204
-1.0897902389238332	-2.675472641256096	-1.1225167489497585	0.8142444077191369	-1.6553372645366964	-2.10205043029334	-0.9616062520849021	-1.6848658789988622	0.33737448227696626	-1.873715048756883	-1.0770206960194626	-1.7699689909104572	-2.2107034153824503	1.1190349250637344	-1.668961373873239	-1.5485828039607388	-0.972186068387269	-0.8498098666415381	-2.3080046694041436	-1.8201904460597056	-2.4031730215718037	-0.42678569913817077	-2.364456359822735	-1.0842992132885267	-2.344005671555	-1.6860791676570672	-1.026520436996254	-1.5139628860682164	-1.764710680114707	-0.8652322595164308	-1.3624795184490837	-1.521385465331615	-1.7456346149307063	-1.5448772196214642	-3.0918848464600504	-2.2056467294408963	-2.125992749575286	-1.9433607831828976	-1.6702941792793113	-1.5479211208998092	-0.36036662547755466	-2.1071095946486427	-2.050358238542811	-0.44716800848092225	-2.382953775966616	-0.37179990436239696	-1.3958958273209314	0.22356768264964846	-2.6860095249878273	-1.4408809963236517
-0.7681284688832822	-2.2476203116103495	-1.2612430231333382	1.2359749340154456	-0.8130215139742747	-1.4736911467582121	-0.25737474081153766	-0.9458779200494737	0.5232907081569319	-1.6249371536035513	-0.38542663522767445	-1.2328247061028141	-1.6155745621131898	1.215600341466359	-1.2527477470994883	-0.6575566454496883	-0.6290939484501813	-0.524600762449186	-1.499554202366576	-1.6057703235979197	-1.578477281078212	-0.02230616900086457	-1.2193951044220817	-1.0966038683510821	-1.4822990821413182	-0.794722336194131	-1.0572669237053267	-0.7563287763940436	-1.1965953178819502	-0.4981828606900279	-0.7716680397291792	-0.8982883516872229	-1.064969583417429	-0.8597523994769908	-2.261765438833823	-1.1507984877074118	-1.5650634020991838	-1.1889376280298065	-1.4463992134664478	-0.9099033581425502	0.24814469575046727	-1.3334370755018712	-1.5423398789019571	-0.056390655129367424	-2.150453511861982	0.3448375815315513	-1.1695581921338327	0.8129439817041784	-2.01738203455304	-1.0497241127136048
-0.2471105141939249	-1.3929811327071209	-0.6133372587936925	1.5998904595623913	0.2807895814334888	-0.23785463956107958	0.8521428958462391	0.20530947279258283	0.6454402281399788	-0.6421253991148487	0.39725371506185936	-0.4372533587037483	-0.6465365000089823	0.7985357212600737	-0.29964983898173425	0.6015906079149006	0.1824765591489942	0.028312875964197404	-0.2444456995852695	-0.73679282185394	-0.5250319290176751	0.653626215573951	0.10381207977082664	-0.4193728644377764	-0.21702409609445056	0.27472955254017833	-0.46245022457250146	-0.027529585232259582	-0.27782270466314263	0.013265476909159102	0.1299861221628374	0.2122255624657755	0.16979910065627635	0.31924868139541035	-0.9965675929621332	0.24452671285504152	-0.29035961390317955	-0.08398979609970536	-0.6851082235734518	0.026883444303916083	0.8839587328156473	-0.1435688710800209	-0.5037845022550935	0.30053534994876596	-1.1351233711503679	0.9295455432329313	-0.4264551159955086	1.5564208492210592	-0.5834620987220036	-0.10877711315663038
0.2569010823964375	-0.5742880871966441	0.36611651618668983	1.695875508217454	0.9953348521631941	0.861266877636532	1.758726269894934	1.1064751071661083	0.6097189773377408	0.4574446700740504	0.8797922473730262	0.12521141351675694	0.21803520001654955	0.2213523041858687	0.6758503557276069	1.545715601716914	1.0582186680294565	0.6333890313270812	0.7214123751595295	0.3602902725082737	0.23075865039424395	1.2062551376703627	0.9244013420240677	0.6477797672061046	0.7517252288421079	0.895064406531997	0.4875162397303479	0.273476226380728	0.5001009736726199	0.29919303338485753	0.8236349073833226	1.1301554073524873	1.305450933687381	1.2863536368064743	-0.01855139282071485	1.2284936497616994	0.9902500843342098	0.8045944284952831	0.20132827074236936	0.7112777480637894	1.2716467383020618	0.8634112018059185	0.5244973927101936	0.27602809821344054	0.17014636540212444	1.2551139186162081	0.48239056243349576	1.9054176477813511	0.8793856854988297	0.9280681060332854
0.6025200212679216	-0.1150393857892164	1.056638187933413	1.3258633286470491	0.9134351668322471	1.1205554757395306	1.8501490306053268	1.208312550643424	0.3927018021732028	1.0250085923923586	0.7943413924075153	0.20410999903166238	0.6503336100219111	-0.11652802261256553	1.1389744380253055	1.6092048466535447	1.4450790040489403	1.0370987124810496	0.8997692540295379	1.1144691674374672	0.4513713985723594	1.1851347502770475	0.9647341732378804	1.4478129545582687	0.9677834384891592	0.7306502266408461	1.2009579186398094	0.05268633032645469	0.7691525584217961	0.10671225225082877	0.8804283621009282	1.2954750810681608	1.6859610953319883	1.3912885873013556	0.22980842141523794	1.3050557163878336	1.5511832743661378	1.014678977792639	0.7263060593038786	0.7371979210335468	1.2252512584562094	1.1754940967737422	0.9917137734816255	-0.17654236465687387	1.127913323287307	1.2394335757831905	1.0442922166018815	1.4834355572564892	1.644269273217252	1.5186784574133114
0.7257728905336636	-0.029753319976496245	1.0623243787556138	0.44141826183331717	0.09262454111730441	0.34398421289209713	0.8787444385570221	0.41299618918769526	0.06571475423581107	0.774749673553566	0.17030225476326794	-0.07761708951658612	0.6094982248601997	-0.0311852309453273	0.8414213700399168	0.6983700520791811	1.0029398953840725	1.0123816267138177	0.30772382450249314	1.1255047273834582	0.25608142300083925	0.3786787717161421	0.4518279701526587	1.386397680362228	0.4643009494255054	-0.08053557586255938	1.1378287437480141	-0.4422789148032211	0.48517068353509696	-0.5441726809461358	0.22909864194332588	0.6029574943202487	1.0657497354037881	0.4528346706339637	-0.16411253753904712	0.5044020953894386	1.0928225448403976	0.46289522354235985	0.634090516354112	0.09491779397839206	0.7192553122970006	0.6378871204844931	0.6699232457398877	-0.7390665243834336	1.3351326801942787	0.8758019610518027	0.8872488212931066	0.38445928569400867	1.3965159151873354	1.3631555487594504
0.6044272964136214	-0.07933476412900008	0.4430489244375661	-0.7624586921004692	-0.9667270006330437	-1.002873274048699	-0.8532845934445605	-0.8539635733628278	-0.24894855565464452	-0.08201581174279018	-0.6605146234575362	-0.35618715862867156	0.28962599177765147	0.34851071595217636	-0.03884278724630008	-0.7330090704966864	-0.12468051992316477	0.48333227484659813	-0.5864693267795837	0.39270305487161256	-0.04252807844320002	-0.9970766531184474	-0.11296085164407745	0.36608134887768295	-0.31015362315937817	-1.0390190142205615	0.19564879801470444	-0.8088048452181136	-0.08327649352963219	-1.366647397215422	-0.7814397045088054	-0.5605743597878484	-0.21655430533808762	-1.1132168119225476	-0.6996904460726852	-0.6613920703301299	-0.0759021549663026	-0.49589336772808595	0.05839185986019884	-0.8281246166641214	-0.1073984763633448	-0.45599963485251854	-0.20051297613383465	-0.940825100285161	0.8415533903725352	0.255925595953874	0.035140815484699016	-0.8255238841748208	0.3815410748635991	0.5899228481722706
0.243163185528752	0.004291211080444252	-0.3578934951097414	-1.8860651686674421	-1.6343288933116662	-2.0739756952541324	-2.6209129968000595	-1.8979432812079686	-0.4654052501857154	-1.030165352822252	-1.2515835330294518	-0.3162671518046067	-0.05716283132867382	0.7050522733459407	-1.013541067810994	-1.9459688268915265	-1.3398611732981587	-0.40579019573976266	-1.205507502869408	-0.6861975862818047	-0.18874093632249223	-2.361368528567081	-0.327570448534783	-1.0862439747323915	-0.8204522190075504	-1.6070681547119443	-1.1717146894617858	-0.770387171437511	-0.5596751043597307	-1.9686285924937075	-1.579262305975509	-1.5881538402037902	-1.4359255780489222	-2.538784213235138	-0.8457657886413799	-1.5224812108388366	-1.239690673883905	-1.2782137004948544	-0.5788140482677676	-1.4984383635653544	-1.0067345566666035	-1.514096018811609	-1.0593693801478947	-0.5068362829586269	0.067137445555134	-0.4476036208438047	-1.0679297833172257	-1.4369060112230472	-0.7818943301194077	-0.3318292740074991
-0.3024992548840096	0.2969090989875459	-0.8293092827520823	-2.505954747883225	-1.5442367216653194	-2.182685589216387	-3.6545959816233964	-2.1789631316179516	-0.5983760352365919	-1.6120077832379356	-1.3115012411907754	0.07431619508181435	-0.28921830117029523	0.7774460905240134	-1.583152745919102	-2.353200372980701	-1.9319836591315147	-1.332439180743244	-1.2387548376445159	-1.5478584605063102	-0.13965034379630095	-3.0717887763076726	-0.1405742369161617	-2.117964802979622	-0.799810933775588	-1.5279937261325274	-2.207013121840834	-0.3595933965753226	-0.7099973101327516	-2.0693197662884915	-1.7132729293526825	-2.0381490925914094	-1.9323786691382874	-3.1585711087294954	-0.413107237045571	-1.6471991296021193	-1.732311020198632	-1.430154850185325	-0.8592628609515363	-1.571723238840033	-1.7116511776087158	-1.9651984252600567	-1.3800467755626338	0.4081863374847643	-0.5106612484307872	-1.046386519851934	-1.8037727104899353	-1.0557050517693247	-1.4902746470367556	-0.8955561536572223
-0.9001914668055312	0.6268877279683556	-0.7305425084717798	-2.402061299281925	-0.8134819163588878	-1.2383701995542105	-3.549190590415732	-1.630799450614779	-0.744615763310344	-1.6953486947216836	-0.8774939939133878	0.5460351217680655	-0.42771741115921996	0.5459481882848621	-1.528903361146416	-1.8516286755832985	-1.5221602026564085	-1.9393156807117389	-0.8019811414561867	-1.783272665608898	-0.0392448845397532	-2.7897283934625876	0.17231914823874514	-2.0903888953721026	-0.39588742360989804	-0.9411446267986721	-2.316718042548113	0.11950131142502736	-0.5670739327982034	-1.642251158926372	-1.127956474467006	-1.8717245386053483	-1.5198240703208366	-2.777924509068532	0.3365929188177746	-1.064904308964402	-1.3445852970652947	-0.906503216074848	-0.6461151791210512	-1.0909977616686544	-2.0291678566917026	-1.5748103703846554	-0.9967024335157175	1.2813584326360181	-0.6710919268672286	-1.4162139350111151	-1.7495767566943212	0.11375646117954034	-1.4943450639528937	-0.8709159978281863
-1.3632735270990581	0.7218003838140574	-0.2259279467926218	-1.684485089021334	0.056024062991887655	0.21401552937024346	-2.4599862326310418	-0.6687036806607778	-0.9826404955742365	-1.4759127289476843	-0.2712090462975947	0.7266566104168727	-0.5787717047079386	0.22697550375012404	-1.013466667433921	-0.8432293496159351	-0.3146726887727145	-2.003774205663303	-0.2960059664956446	-1.3473587898080788	-0.06429529355374773	-1.6741890457996003	0.25231693963857343	-0.9915547786286582	-0.024958419170473783	-0.23913422107910617	-1.4376832032256914	0.3160575576578818	-0.35519205160493866	-0.9079265829789736	-0.19086556517247416	-1.3982436978007124	-0.5793982655955632	-1.7267667209993347	0.9023395204327896	-0.19199128776106017	-0.41937829165183527	-0.08599909540805656	-0.15351646542049274	-0.4246964158537122	-1.9059006072080045	-0.5751465491056522	-0.18812651873745773	1.552828402264435	-0.5465916879666305	-1.541337882186274	-0.9297703197484238	1.3681452320644796	-0.986135093434115	-0.4190297148219216
-1.53140148115032	0.4415608092806699	0.26448755659320217	-0.7268140960170612	0.5215510048039955	1.3692593974635399	-0.97412319820878	0.11077733930964477	-1.2638703377535216	-1.2462058930359634	0.13533543072647336	0.4073132769449883	-0.8023031326241644	0.09219358963413364	-0.43381296881787107	0.05442665252132457	1.0203755801572525	-1.5364380886951265	-0.08989043759566008	-0.537729109554019	-0.27742833223847857	-0.27309323601576635	-0.07718963000601574	0.565141102251677	-0.051534167709067956	0.21253143579956532	-0.055549112415157156	0.08067523864427058	-0.28728242042497015	-0.19321580021227658	0.5462987192910425	-0.9963603508121108	0.22217350502730174	-0.5938141210465548	0.909502037951134	0.4670219231913658	0.4162339151480874	0.48935140130381494	0.23411121877430907	-0.0006940862003362672	-1.440695945894165	0.4721780496814358	0.5324882735347188	1.0032687599997203	-0.450109312428213	-1.4938841782656775	0.21700241517372362	1.939214913573679	-0.407166447926751	0.055970104892927725
-1.359461852037723	-0.08175922489708251	0.3816313722094192	0.058889918880618175	0.35598558489753623	1.6844379393739983	0.2522122913704902	0.3266299471607357	-1.3922251609089218	-1.129522258408626	0.17952115353553727	-0.3117443872001226	-1.0322492278203221	0.2534305483229347	-0.13414213056582974	0.4040227597598244	1.7618231126087074	-0.7548628292770285	-0.2626709107717657	0.22429078830204374	-0.5931023807876624	0.8194282855911955	-0.7098292816948636	1.7530187355795595	-0.521674823801433	0.2933990616872536	1.1285299615772304	-0.4383057660593461	-0.39382739129527067	0.2501814516208757	0.6964480893025278	-0.8302739692113997	0.3924910218808267	0.15416708357418288	0.36805255899225897	0.6335172427807082	0.6857210993650679	0.4754174561168746	0.25417888060521776	-0.0254101381498196	-0.83579553265106	1.0057557120758527	0.770633569711261	-0.08859012442487867	-0.5821103034491749	-1.3651989325923868	1.1289822576975652	1.483518143822737	-0.1300521185195509	0.20066922503926188
-0.9444529634550202	-0.5090212361307322	0.08556998042863209	0.45813966636595915	-0.21950929445287615	1.190178260494127	0.8592994781022476	0.036101677150479794	-1.135439496293871	-0.9876087539515344	0.008153928559404885	-1.0867356639615613	-1.1050956324676557	0.574292272653481	-0.1769802222693287	0.18868926477688228	1.5768477743220943	0.04382182927940379	-0.5760338113570042	0.652924773762804	-0.8584078435319754	1.3123809962024005	-1.3614523080950858	2.0621988689503064	-1.1287062985891259	0.1473066285099851	1.6423862750959979	-0.9114552853834305	-0.5089431788728784	0.36339421868452143	0.2672336644855974	-0.7662584501243019	-0.06409126394806626	0.4090533777282983	-0.34681955522242625	0.3830819354405305	0.3638309386596752	-0.05772659864172124	-0.046202323227337326	-0.3744300951127471	-0.30452230857811674	0.7928998950006835	0.5005739151922377	-1.1259840178064968	-0.8500458671637015	-1.2002196636281903	1.467385024804691	0.3011499872794236	-0.23053326733233973	-0.059431322011832474
-0.4613551525663168	-0.524479154987384	-0.3220509810246088	0.5435019259903664	-0.7056187384106198	0.3965364093691768	0.9307428468826483	-0.357764270677981	-0.4100609786866146	-0.5646076702797963	-0.05360121628417125	-1.5463320165497927	-0.871599749076051	0.7698336412854381	-0.32520301549853864	-0.2449206149729145	0.6989541961194617	0.6279059839218806	-0.6749828238584211	0.7283384590124211	-0.9621846557089089	1.3423655260201501	-1.769626730651379	1.5801281378753413	-1.4225706699206204	0.019739659388967472	1.4920490876599588	-1.0635172139574423	-0.4145987233923325	0.279697428015905	-0.37312316680689994	-0.5323530715988275	-0.6763504608290571	0.3835589171210979	-0.7602095054627224	0.028760664070474555	-0.15235913623213326	-0.6982510252677475	-0.3594248489054495	-0.711253327973393	0.021527278893413958	0.060049356071350174	0.04646635817568773	-1.5914329344002411	-0.9397215815334662	-0.9812617494409284	1.283867597882523	-0.8666432961281563	-0.4846693817149061	-0.5067762192143856
-0.05143044250379255	-0.06800551404509692	-0.42033564889582214	0.5640760238450947	-0.6710568017010116	-0.10738073373375379	0.8509339563235191	-0.4302824582608211	0.5922063695872958	0.25626003346360915	0.23343358175857715	-1.501160693706245	-0.3092836833537536	0.614848744856969	-0.2390022460811819	-0.4732556077645329	-0.2587302127453753	0.9100620821353903	-0.3560049848458696	0.6324182336549007	-0.8803778737746121	1.2994520422015623	-1.8284814798233722	0.8470300376528174	-1.1096416449063662	0.05708952449989587	1.0645946860567372	-0.851028618948219	-0.02471361850602491	0.22517385310736598	-0.7592037812994212	0.020297702132111177	-0.8555158588857912	0.37367078829637856	-0.6126239570457581	-0.1307253957563008	-0.361449494604108	-0.9943932809617646	-0.35808576319633256	-0.7316574359951452	0.13776660689534745	-0.6534934542783074	-0.17641119197529806	-1.384173050367362	-0.5799254135781667	-0.6676747626315165	0.9121603388674103	-1.3282860442885716	-0.5643270348184418	-0.8198912258124184
0.252033156198243	0.6011400766856119	0.023295371578108244	0.7256371049199286	-0.03591727882358839	-0.055107468459609565	0.9903989978116668	-0.04902187698537007	1.4515180704844322	1.2926350614243216	0.8222254129619536	-1.0126720616973286	0.4430176947794659	0.10469448783576539	0.2569040791813589	-0.2959277616411545	-0.7111224942275319	0.9318852583096685	0.2894437562536449	0.5640547711363229	-0.6370247458143862	1.4908919762734953	-1.5802886196803085	0.42263915131080515	-0.23977182403173647	0.22206650613842546	0.7894322138212582	-0.45663958929657456	0.5342686119162495	0.3901201057965817	-0.6332196506043807	0.7652115219323448	-0.31262888859422844	0.5239158014837312	-0.010630886047494108	-0.00884856420029584	-0.02626994329209962	-0.7659077201912896	0.0579219770338497	-0.3559080202391094	0.1409041824457086	-0.8276762559742606	0.03660756154642374	-0.8598805815945061	0.2099086796996426	-0.2545210773033133	0.6873318978445935	-0.8932343655126506	-0.27810165266883835	-0.8075121541639617
0.5038989863106317	1.062668361186471	0.8740967221317442	1.0285712995830898	0.8921253263881871	0.3734726077974323	1.4377285777758642	0.5457560377972506	1.743717384094444	2.133223130316838	1.3950360575127416	-0.30058209095724214	1.1511533065855808	-0.5457266845835153	1.026341037761173	0.15635972714826304	-0.44906404058256977	0.7920935345408966	0.9440837450789593	0.5834378502132561	-0.24024506760558254	1.8913864769489441	-1.1131996661735264	0.4982078630117383	0.8330158142771394	0.3738202442939475	0.8269180710224245	-0.11722961627163463	1.0057248199382067	0.8407820865150412	-0.08492553836487952	1.3753520244381798	0.744859793621588	0.7633562682698652	0.6715951944529688	0.2542264894736644	0.667997359468885	-0.20443282336383506	0.6907326333231356	0.2537266310574992	0.15159236572470877	-0.2750940119505572	0.5519875043624602	-0.5457216476363279	1.088694123605143	0.19920304160587887	0.7116883643401654	0.016491214193683924	0.30594880055500623	-0.5155967307542175
0.7553419603579097	1.0123858830429697	1.7008262867891064	1.2813785276021956	1.6366473671149764	0.7608731471766209	1.950050865758419	0.9401059045666534	1.3114467107521004	2.395419868716716	1.5867655410125843	0.418619176493235	1.6084148996839716	-1.0548972326712907	1.6981251376067097	0.5591145189507793	0.2903858503679404	0.584160344490985	1.2806106327220494	0.5962696934367919	0.3294685481841047	2.161403901177012	-0.4810055058017935	0.828681025295497	1.67237931657559	0.42672000935181104	1.0084075377858157	0.07135912133506553	1.1819659244927583	1.5024024649350276	0.5544188567016183	1.5636679157592634	1.762081236408612	0.9255824635978571	1.0499655022186611	0.4450234247527934	1.2657142152156038	0.29887086611012054	1.1945811133160822	0.8367959085517774	0.23765154100100996	0.754285904886198	1.024025927800476	-0.736627317516371	1.6139885390358883	0.5954328829817641	0.8337126896308902	0.6639635330338572	0.9211147045050023	-0.14504784065520984
0.975786396447991	0.4689142026049491	2.0465065367072817	1.2699689691650748	1.8630548156689557	0.801330974116041	2.1385381769748033	0.8675477572753421	0.3971441981838839	1.9844339153297357	1.2528167398038283	1.037990566870029	1.7384085827626	-1.2588125162039534	1.9112741187985798	0.6525539274706674	1.0423480373541563	0.381671165823937	1.166534769525881	0.4721853776353179	1.0587074410294466	1.9164081331274017	0.28253479539785387	0.99973870459289	2.007043031526104	0.44362667239215714	1.042627232188609	0.21675355942039198	1.0433537969932818	2.2002834084158964	0.96868512513497	1.30085421868534	2.2130057007830573	0.9211807508697146	0.9618961427911116	0.46264436761518263	1.3789386337006417	0.458626859648435	1.3244580035682092	1.2144313792556827	0.3877709747197313	1.7337743908192562	1.1646964945107345	-1.265851937420382	1.5540290873348872	0.8542570890063458	0.8316271531611329	0.49878552085343597	1.2834361230722735	0.1336363934416028
1.0660294911802382	-0.23280209109471392	1.717361290607778	0.9432061426099164	1.5687152559804467	0.5149176131320955	1.750202544295665	0.4129894790352348	-0.4735862409228429	1.1645104407690081	0.5832315072590096	1.5503029069037721	1.6190175909631341	-1.1906581684458424	1.5575435755854083	0.4232532352386316	1.4373140253193781	0.25606052856955397	0.7268093138274133	0.1885556456076673	1.8274049932098975	1.0445524432932922	1.0872822937505267	0.7898080855735499	1.8489522053133969	0.5804515068687348	0.7969969954495759	0.5115210429024691	0.7561904654652908	2.724404486445249	1.0689322948374478	0.8415994369538086	1.93650593661416	0.8079514374321646	0.5263572669184351	0.39194322822645017	0.9632547161975238	0.29963500868908954	1.0932477445050597	1.3710078462285722	0.5472587149320265	2.1773605004465173	0.9480556796330097	-1.6196401134979357	1.0569322647765544	0.9583126590065776	0.6342697135270231	-0.47402948715026727	1.261929942547976	0.3114590480537901
0.960850636679277	-0.6580076812701203	0.9016981899183976	0.46579767311688536	1.0393259830216235	0.18068318885267198	0.8540114491840439	-0.04600335528196429	-0.8053274554434553	0.38947192115733603	-0.022506646313601743	1.9601537742022614	1.4199004096076078	-1.0083127552525986	0.8546184687687226	0.08572789863740511	1.3986158507535233	0.28067730753577763	0.2437797178859112	-0.1219314395351282	2.4082702012570154	-0.16569098665418522	1.748954619151851	0.3331928408351835	1.4303541276787664	0.9273520994513852	0.41775111042004864	1.0312440417836515	0.5385887415427476	2.890367109339	1.0116517595634942	0.5389687359628592	1.2088704511094608	0.7102802271320037	0.020880708706830634	0.41765707710090016	0.33966890243681636	0.10947079274347672	0.7262550555933651	1.3956731589003626	0.6804201032559414	1.9139268109862622	0.6010618067137238	-1.3185450944885353	0.5454309052940368	0.9523478846885618	0.39181299151578325	-1.6962454474570334	0.9338930437380969	0.5165534787877897
0.7330955599212737	-0.5520947412246938	0.04781911977573043	0.09738368516967771	0.6261234953167435	0.07345562452829897	-0.18478309946486732	-0.11074818964723022	-0.44620766763551095	0.013586570206002842	-0.22903875155833942	2.2117393894150794	1.2965013526792164	-0.8415267471220178	0.2035747494014255	-0.10084975578901652	1.1047588524474743	0.49450736563817715	-0.01866594732330825	-0.2588656600099734	2.571998577700202	-1.1867446513609423	2.05940011082461	-0.030156179944842813	1.0300025074966237	1.3839252093843057	0.19706211489621583	1.6170209928800199	0.5019751423492791	2.5882080635484543	1.0268287466780834	0.5881871061077045	0.5248906149322449	0.677777138537631	-0.3127122241309828	0.6591891498711432	-0.04013239049043668	0.18469128757286712	0.4627597062131713	1.3564037539048217	0.804812098070622	1.1565269449757525	0.4025923101785572	-0.29320352141738976	0.41037853325319873	0.9039639499773792	0.33968730228545624	-2.4153658037970813	0.5124495123626086	0.8659859909396311
0.5937337236094199	0.004011398657125011	-0.4120710402034443	-0.003803149656430098	0.5141029075304874	0.2355660095606472	-0.9135273289608711	0.3554205053843188	0.3119232335104992	0.08678276539402324	0.012415684077744423	2.200186298237609	1.3041126116163013	-0.6888994931245013	-0.06677874184309798	-0.026226079469770448	0.7913069296607104	0.8498465542911716	0.05172957902877582	-0.10565010428854851	2.237465427308671	-1.5882997862485193	1.9300645497672457	-0.07113893431558639	0.8155960132542602	1.6861635831609234	0.30777966199685086	1.9492745469730162	0.5880787979862705	1.819942225467606	1.2027297671291135	0.8931026066767837	0.26037672188505884	0.6258275603312334	-0.3928899556110855	1.0620850816198533	0.09212301084571455	0.5755758446714422	0.37031616949233476	1.2262955312775377	0.9674440060015721	0.3421739196208935	0.45870774673457054	1.0193694080844813	0.7288935477442474	0.8615172341233986	0.5739970715275985	-2.1544670681478353	0.21559364775449366	1.3267389591885312
0.7578836784691566	0.6634509335225764	-0.3114656779295671	0.10619745365520371	0.638770157876167	0.46833319695043785	-1.042542682076672	1.1338181988489398	0.9261825975818787	0.3719897594970735	0.45185841913778624	1.8560612844768416	1.378527188737754	-0.4485581208218347	0.10705185184844694	0.21553105802805203	0.5717007679957059	1.2016921491098238	0.3919015106674065	0.2772489663582879	1.5525683839169517	-1.3069797916887604	1.4898984392951455	0.12460595074277553	0.7933360512210127	1.5846115280577662	0.6353015924001288	1.772194880120816	0.6417878854497046	0.7199723110831133	1.401431110815353	1.1536935937960375	0.45424951771321564	0.42396300897616146	-0.2853202166042831	1.4304147920850594	0.6496491715200449	1.0344034658022978	0.31993963203544484	0.9280950624854394	1.1835313045351856	-0.13946784886491306	0.6335740369426681	1.938399719910833	1.2173649537760654	0.8421728818229632	0.9343553817194602	-0.9898793494908402	0.16556247977357147	1.7088500725425748
1.261815061683193	1.0543009871459368	0.18042304483425683	0.21943255171453874	0.7881427553185466	0.5357601636085405	-0.5836679194018104	1.8043515360545246	0.9691544332808808	0.5588199010607358	0.7398916491138434	1.2291207399977357	1.389187364982224	-0.054126500080915484	0.5175414314525921	0.43810616796437096	0.4112395296679108	1.3756333107583758	0.8332686419463046	0.6928256611991322	0.8288974806151697	-0.6578926862932086	1.0350404755013034	0.24264457536460957	0.8664343144219996	1.0475187856906643	0.8554063268876763	1.1058017393906838	0.5538834913354937	-0.4583949623108325	1.3724208364673023	1.1054913623935592	0.8428246653481248	0.05886182745110118	-0.09389902425641823	1.570109307585667	1.2694784439844968	1.2118820319032038	0.13575121860712364	0.45569598063949335	1.3938478678994966	-0.15315220535525734	0.6863705928044135	1.9864860932987345	1.4555176725493444	0.8512670605187925	1.1064142156342416	0.5221968449366696	0.36413637630074314	1.8025592737263976
1.8768632114574912	1.0242470252067986	0.6983004033440792	0.16330161464804474	0.7924581243171962	0.3952199058135606	0.1904422501921444	2.0271120427028446	0.4238087911832805	0.5081853593660816	0.6842101318122553	0.4981314152124912	1.230379427133845	0.40192342110433943	0.8577730637755986	0.5370929769639676	0.24366274134338706	1.2855625610556969	1.1986353553141447	0.9511077897378857	0.3596766748747353	-0.08739355157242575	0.8397970666437304	0.04362335894497526	0.9330435357971689	0.3295320066426394	0.7028848545007222	0.28011302067831984	0.35699308106999994	-1.4044080799594068	0.9743467251757987	0.7290520850340577	1.0908471352209972	-0.28175624808661576	0.13958165452662108	1.4279360481756047	1.5689146893524708	0.9485552031192006	-0.21099962865944538	-0.04121589085006833	1.486046224326637	0.15564808387482235	0.4978019013306104	1.2133529226189455	1.2145820901171442	0.9030047072465287	0.8762007108613201	1.6939352876076592	0.7278848735502783	1.5497958793781141
2.213758457673908	0.7245673431315978	0.9264531350842112	-0.041152298541992274	0.652657713712397	0.25043655307891327	0.9174474744481618	1.75045935476391	-0.2987995734809808	0.3470345416474469	0.37172845254101894	-0.10682098586972114	0.8963371566782836	0.6716843685954137	0.9394059830643794	0.5759107900711841	0.09935942284469708	1.0158804419785366	1.3677716217166835	1.0033710927361035	0.24388068435776114	0.14498778887110572	0.9584231848655855	-0.37803908155810406	0.9464556883544283	-0.1638317543861795	0.21337777969381946	-0.2511388207098655	0.19960223091681373	-1.8510605910175468	0.3274964480885546	0.27283204073171435	1.033355828251552	-0.30576542906549004	0.44666397966761584	1.118843907398958	1.3906550002692115	0.42687023359430487	-0.5321817123775933	-0.3013001324296266	1.373843432295653	0.5051758905060224	0.19639148603868856	0.16998250717661118	0.6424170670245053	1.0114112651556126	0.335282863196685	2.0891008874176755	1.136293995310238	1.1068751654331692
1.9728775902511182	0.4830564146090815	0.7880121071921299	-0.1845026778371172	0.5192373318085591	0.37362571724984306	1.3296644009068233	1.2103914334631414	-0.6392611355996809	0.3483857374832712	0.07229965386366573	-0.41633859235022613	0.49555811366175123	0.5007865042512435	0.8025899707486552	0.7104185689681065	0.11438921679448497	0.7893422337940967	1.296371921740788	0.961408371518469	0.3433252146854798	0.12073834798527079	1.172989157178599	-0.6178360747524562	0.9088033662199669	-0.13647301389373534	-0.2677939102354863	-0.19988440343184347	0.22096613842027102	-1.6787571040046911	-0.23142474122837808	0.07383821371964712	0.7570463657985832	0.15407364327355538	0.8564268673078319	0.8255081459205612	0.8730273019459968	0.0515390624139496	-0.5481316737070341	-0.11534737024502584	1.075722977440294	0.6765018635291663	0.07242872535960025	-0.4532933677236515	0.1622724923198814	1.152275598864441	-0.14054083455329106	1.7090455421694524	1.4605765307371346	0.7381401131486394
1.1732802208364448	0.5597008292350828	0.46319466388246255	-0.04275165696137145	0.5518370790827732	0.8407746734022927	1.3493418651936917	0.7416865019109903	-0.2811527003018524	0.6912603302486576	0.007946712824408023	-0.39369847266257746	0.19296078064521088	-0.17338113246977507	0.649149721101075	1.0151758462096723	0.40360361138071094	0.8187008271310834	1.007602307814458	0.9862080821482473	0.40499453365394156	0.14599291410496953	1.1436603319756433	-0.27716986162968943	0.8269626728993952	0.39064742908368616	-0.33620823778314285	0.36090019690480346	0.4268581454915517	-0.971208057979027	-0.3718715773389103	0.3094560646632062	0.4852600241545881	0.9519647904416603	1.3073270143726579	0.6538959309595194	0.3183428986878327	0.13643180298535273	-0.12063372050955644	0.5015202236596287	0.7259241758361107	0.6325367948033251	0.33662280327098343	-0.2807462178834599	0.15391580892127338	1.2337986063282782	-0.14781472126881157	0.9036711156269647	1.5773882467722766	0.6152079288781619
0.18567299643803556	0.9547124265098963	0.2384376640815528	0.41386480638041895	0.775953928889495	1.4052085185741674	1.066313657146141	0.5486925707838445	0.6141900178280129	1.2817390171207717	0.17151620746460491	-0.1288057359546422	0.10960024752633496	-1.1182757297891432	0.6595182164423152	1.360476040085105	0.9093272326931625	1.1352060182542858	0.5771098536100825	1.133465576531587	0.2574936426774953	0.46304381335544015	0.6644339427190487	0.6666469216167529	0.6811921458408309	1.0736366801979185	0.14389706522891169	1.0331990673693632	0.6641264425040616	0.00962205540584041	-0.012265533614867555	0.8607663917032387	0.37763397337570087	1.649542976218956	1.6297117262136638	0.5595115578628709	-0.02637412213262907	0.6345538884629192	0.588612902487083	1.2627643898226317	0.49689783112288244	0.4933710724954728	0.9099770402725326	0.5082024402582004	0.6495884084006872	1.1198842319896958	0.4303227400674224	0.11086785239654481	1.3915403597472644	0.6769145093333505
-0.47960802969452304	1.3975945571754265	0.2955204954048658	0.947251815377141	1.0467249350708676	1.6318025472611777	0.6434819622510721	0.594774819652201	1.495293641771147	1.7703330655948524	0.3358447831532596	0.2250913121556377	0.23753744154462575	-1.885048069693279	0.8335166369020113	1.4563000755307076	1.3699092704432643	1.5235640775276045	0.11292122532295909	1.279469514858473	-0.06611585951724588	1.0162290967851446	-0.1612165774527185	1.741474679697918	0.43417272735617823	1.453676685817814	0.8895343874647282	1.3414923056480261	0.7155923516004543	0.922633298983665	0.5960687784823758	1.3820049384949136	0.4057813916187077	1.7665951884932563	1.6245980161851732	0.39933548140271874	-0.11604866586325754	1.1284307303157377	1.1710046113590848	1.7429737441137951	0.48134897375943975	0.40823636383172957	1.4190694634435725	1.3095690775021052	1.2715775856873706	0.7130133836662228	1.2886837983195392	-0.38626708031749213	0.8774996714089689	0.6655626975420174
-0.5025513164631686	1.5206181085175636	0.5812966898362412	1.1853280596331073	1.1431428559845291	1.2071178711974393	0.22292648073141572	0.6680466972952309	1.777064056028901	1.75933796082401	0.244011292639139	0.5188274731975608	0.42509181595619033	-2.0356155600418395	0.97180475154144	1.0505511387487796	1.4604235180420562	1.63185047898602	-0.2791404367780906	1.1916705072904263	-0.3704459768658112	1.4550363544918163	-0.9606098461052542	2.2403998911944774	0.06782959959742489	1.2428365120696048	1.357047888136267	1.0286870827820682	0.44669961892551324	1.4752878686419661	1.012865939107036	1.5210373962037647	0.39243038776106864	1.1042070248577323	1.188494148013732	0.06411094524673466	-0.09289056838510776	1.1093894617074855	1.2183548513240288	1.6189481477004166	0.6194144621510106	0.42812067024140144	1.422393206577878	1.5022464885904387	1.4665966572361846	0.04856084941278954	1.860261552983752	-0.545933216989551	0.11744381198400301	0.3229790074977925
0.022737173040751055	1.0978573389220347	0.8399383503554416	0.8765728056295616	0.9187502614960488	0.19343003014092774	-0.11941499960850586	0.551803458471138	1.2275138613131789	1.060271336732075	-0.17014774071662464	0.6413338701364969	0.45182920133889787	-1.3835785863384857	0.8104057062683648	0.1425381544225743	1.0147346142170406	1.2008020400396147	-0.540565538935091	0.6984230571595156	-0.46827382921825306	1.3768086734319338	-1.3282459101202302	1.6980319700653759	-0.38655477642221336	0.49815790670776766	1.1089879594462784	0.20770633766322374	-0.1005296633025182	1.5216402374541165	0.8880493925608255	1.1337593146222442	0.16948519276478774	-0.09053373082236602	0.3972451136177156	-0.4158999469488281	-0.14642284337411637	0.3543040347215097	0.5992228153249406	0.8667777243911134	0.7296078247142469	0.46891508766765433	0.718435613964692	0.8557845890269432	0.879426849748583	-0.6749010480826183	1.6757334514632831	-0.48926621305071216	-0.7023574678862167	-0.3949102486606907
0.6343755417071198	0.19279758671744215	0.7826793855504256	0.08099274214276664	0.398323111854111	-0.9742021115482179	-0.3684894339850122	0.16699434244862443	0.12386998400545124	-0.1708995553364977	-0.7060151066915021	0.5244278868789817	0.15927632774146064	-0.10420864375591174	0.21244928783230976	-0.9529997771839008	0.1612664049698507	0.2593054899829667	-0.6888473992106768	-0.164712101704761	-0.3421718660990408	0.630814277160286	-1.0932657154374203	0.2409845924996823	-0.8488139011387845	-0.4272693614032065	0.1292234171556424	-0.7227464983826783	-0.7288481728982652	1.0924351735113171	0.18740169703173856	0.35154634622533026	-0.2761741260708214	-1.2509605453850274	-0.5110650201971304	-0.8748949994910264	-0.3666263245775621	-0.8761133444667404	-0.43128552277293075	-0.21500982874335697	0.6274275186718982	0.38183077195200804	-0.4837466292416979	-0.3290460120268234	-0.3919494881336468	-1.1743423479380113	0.6767820651866149	-0.3556558074669206	-1.3550972871057776	-1.2475129897950241
0.8006463711776398	-0.875806531760625	0.28366809295420997	-0.845542786873112	-0.24409246824227468	-1.759493886207047	-0.5419000134729532	-0.40359956083765985	-0.9261278628791986	-1.5065771615827772	-1.0285372360320653	0.1483807133227203	-0.4370769270217201	1.3478419514005433	-0.7155258626611025	-1.7573495611205985	-0.7401166949289256	-0.859459660389861	-0.7994601469577918	-1.140926329207665	-0.1663604732598895	-0.5408179648416056	-0.42881795705707393	-1.4535690118845528	-1.2172409724980937	-1.115041761259291	-1.143298428439348	-1.331990206856142	-1.201400185311237	0.35684792647974667	-0.7858298789407611	-0.5253861906566115	-0.7810061927138664	-1.8365186650561482	-1.2459952781270331	-1.1211342028313849	-0.6947636503484196	-1.9739170373057917	-1.3716803043958397	-1.173820996206422	0.24879501930916834	0.07201721342005027	-1.6611211322575403	-1.4272414215511353	-1.8347511801261347	-1.240422019831385	-0.7349261817459168	-0.20658159830044193	-1.6716576153786766	-1.8444511745402343
0.2734236819910071	-1.7186252946688119	-0.5232667752648541	-1.4666105044924815	-0.8018713014144243	-1.8737755832666747	-0.664829566184519	-0.9993288074008025	-1.3751489793365554	-2.474809129838539	-0.9128017771213133	-0.43535036344929545	-1.12806938252198	2.4574591526475804	-1.6598910066988835	-1.9073104233376552	-1.3249663916087302	-1.7088818614300012	-0.940408067895433	-1.8851130578980018	-0.1680158596619328	-1.629721072184641	0.2698689188133966	-2.5768504825533127	-1.4014550574855604	-1.3343261269849995	-2.0903294920875237	-1.409716405055557	-1.3690031368029911	-0.45368494859234665	-1.5819275129903514	-1.214880464541783	-1.117340064180213	-1.664534544186121	-1.5999238449347888	-1.0672049839183309	-0.9891081369358351	-2.3719249294580242	-1.7742149955523772	-1.6561101541635992	-0.31050639637356037	-0.42089784078539855	-2.28439387738751	-1.892197523301236	-2.824703401896996	-0.8784990296003747	-1.9462467569864705	-0.02664889372461865	-1.6163148358584325	-1.8974884290074205
-0.7429953105501289	-2.0864838142012467	-1.3081462009524072	-1.528258978066365	-1.159054870333518	-1.4499261277201547	-0.7552317525920668	-1.4880476698426786	-1.076422656335396	-2.7930923223393918	-0.4177160800821624	-1.0846913742714217	-1.6084121416265336	2.8763723516847968	-2.2624526322289222	-1.3786689674490162	-1.4535412590457624	-2.005747740249284	-1.1012826487292442	-2.1544817130735576	-0.4361073294626743	-2.1657833420080705	0.644066382093492	-2.6944822140459537	-1.3446627801556754	-1.1528834392052956	-2.3058389150270853	-1.0604868977762578	-1.228988204384344	-1.1217822491616405	-1.8740504281494204	-1.585791166274369	-1.1491486666270452	-0.9990817985931327	-1.5298732121612875	-0.7837487841062498	-1.1361990476450747	-1.9146432885595173	-1.505557040639663	-1.586938787883252	-0.8661795994334066	-0.9330146658947533	-2.1329292850950305	-1.5824529944937458	-2.9875911576947973	-0.3305372822388285	-2.5043238781780093	0.21260384801421936	-1.290961997301437	-1.4134072923661714
-1.7231991161542979	-1.9764140103167	-1.7300134305091288	-1.087678839551591	-1.3356680750080014	-0.9177075184157484	-0.8136194952155521	-1.812021809532668	-0.3507661461748846	-2.4712249376190707	0.14292941462117242	-1.5909647130522384	-1.6446606963521768	2.5431663741270003	-2.304429696206999	-0.5014168775453816	-1.276045406265975	-1.8019476512732169	-1.1758494746139563	-1.92970945424624	-0.8316502399708233	-1.986362342528071	0.5793474229595156	-1.9855785512321877	-1.0363831914790558	-0.8483857142575326	-1.830798943580033	-0.5985582932443136	-0.8926872687515344	-1.497002735901161	-1.6279536594668416	-1.6632844776777762	-0.9150853833337548	-0.3388476156311703	-1.1471018358370109	-0.4419729742172257	-1.1168131502776422	-0.95112038836896	-0.8000434529012778	-1.1715076740863308	-1.2704782585232735	-1.2653182058626458	-1.4086895484866961	-0.8077106299530062	-2.3834403366408523	0.05471162365754998	-2.3581593613981715	0.49631422487607346	-0.8647007500494798	-0.6913284767640715
-2.16119264328071	-1.5806814378430156	-1.631045624916947	-0.43060548952900124	-1.4334070120776237	-0.6772650366780644	-0.8159064811093903	-1.9577971568102033	0.25224253550178566	-1.7439519656928808	0.4137851201902755	-1.7625298505972025	-1.2163459627552844	1.6580102702964488	-1.8034385583754775	0.24630284433832772	-1.089197884973689	-1.4263001926481067	-1.0258730820998665	-1.393188175438496	-1.0777005436391964	-1.292033445986522	0.22478277013811365	-1.057807766757173	-0.5245370270518016	-0.6986863529550604	-1.0782326209788267	-0.3309444661169343	-0.5021868789092144	-1.521344066164986	-1.0742146594845792	-1.5373424235698632	-0.5857914517258044	-0.060072067853556246	-0.6346830490162585	-0.19543466296082754	-0.9867309354745452	-0.08528469783528472	-0.08350792303771935	-0.7329899929133358	-1.4936092045133829	-1.2909926819573938	-0.5813175165810438	-0.08672095808659398	-1.4108634699619935	0.03367421352169195	-1.8192609146436904	0.7607173965409645	-0.4760631998198924	-0.12604967416868296
-1.8871881194865883	-1.1314527449757392	-1.1227578775391067	0.14251292261993412	-1.5319225325020172	-0.813617476760707	-0.7186869132287035	-1.9029529722964806	0.32676258364203475	-0.9049885206923162	0.24213437163654522	-1.5311155034990278	-0.5403826253717269	0.5577040010727143	-0.9799624873666334	0.5296795608329976	-1.0958412894525518	-1.233193352735382	-0.5915371546038055	-0.7932840066422293	-0.9671168312719267	-0.4714361188320838	-0.16561016613339924	-0.4899189754909863	0.07496954979883144	-0.8011286619251041	-0.5203115842433474	-0.37531205720424654	-0.16026987241090204	-1.2331261048694575	-0.5250990017463992	-1.270030646317791	-0.3385225636652731	-0.17116392711400197	-0.1514573447599395	-0.09240037562096678	-0.806392693717414	0.23746562975498398	0.30090066393508813	-0.502734772976149	-1.6004828233561854	-1.0159888671231043	-0.0792414303099415	0.20204009612520824	-0.5227636918925719	-0.37162207362791383	-1.294886993661315	0.9287048988208857	-0.17222136375179187	0.04504862964521058
-1.1500084060610662	-0.7545524497609403	-0.5141782173213127	0.49391729215874947	-1.6155920209724257	-1.058573383685042	-0.48607410316705896	-1.6052971442419086	-0.13572824509042866	-0.16182393464766542	-0.2212424879297879	-1.0077801803000555	0.04428638640859726	-0.426117865947531	-0.13221711480294537	0.3435832272936862	-1.2505340337792643	-1.336440267651055	0.031379027063174345	-0.2981090966433304	-0.5300726964912601	0.1598581139361145	-0.4284734125488278	-0.4427063984523961	0.5895781925154997	-1.0347453398981108	-0.3720690647603888	-0.6178771689158901	0.08916758416617523	-0.7523174119077434	-0.1762717088238027	-0.8774228229783404	-0.2467588377102938	-0.34916382587900047	0.22291919020184664	-0.07788797010699389	-0.5893496361261731	0.015294183074573314	0.27961945690749346	-0.4980821209023758	-1.6479429095318674	-0.5643890370507283	-0.03801147908984757	0.04101175358525678	0.03947788017375458	-0.8748767232517959	-1.001528127324346	0.9468347078049674	0.07965328407273436	-0.12229081567958404
-0.42241679467777077	-0.42630325773653743	-0.12786218632026927	0.667231123616519	-1.5817223805914586	-1.018599840771961	-0.1299086773903032	-1.051630094300416	-0.7712219230214578	0.4079797734175737	-0.6323466681816224	-0.4348598250024047	0.26753848845979283	-1.062756847988588	0.4972717247672742	-0.021428518978410905	-1.3062001703264168	-1.5229845226825875	0.6145618769203869	0.0628618886548195	-0.028300833662197513	0.5166567820261976	-0.5709020074286875	-0.6122323526767437	0.840421634153297	-1.1710040691247323	-0.4918134459943372	-0.8155033567184051	0.2397915430866888	-0.24528654824400667	-0.025333809015119356	-0.38398218198782935	-0.2594688894906928	-0.21977655159302265	0.483203044674951	-0.06951499904906246	-0.31286208588217396	-0.3483894410472768	0.03905813958987858	-0.5537195078100396	-1.5953980277242865	-0.10756567728977456	-0.26437564014155285	-0.26567280354879713	0.3224997419932189	-1.0975699706781883	-0.8616825674166417	0.7967823123448696	0.32700866903583714	-0.3477686929800328
-0.07795207460076829	-0.04768821367068168	-0.11627519572454145	0.7614625836837103	-1.3197881963973384	-0.49120294384606183	0.2650444032569795	-0.32044610863412964	-1.1110051642760237	0.8041608501759735	-0.6913904739678323	-0.049831702161004535	0.07912813972782086	-1.2567487042507852	0.7950612533860126	-0.19858421609903892	-1.0226844032773992	-1.414998637799866	0.919084285450861	0.34612545169361175	0.2272036087465617	0.7054037244229312	-0.6898653370670337	-0.5332950711500709	0.723702800050331	-1.0402401858304795	-0.5467213841765051	-0.7590246197710848	0.2968656428161562	0.1291810865814794	0.05910706512601313	0.11940766833042604	-0.2697978844829918	0.333474161096772	0.6553621933796856	-0.03566524085021751	0.026393127024193202	-0.3672224390673268	-0.14703020213710233	-0.4676979633970393	-1.3149380696973108	0.21638402708450216	-0.41793832445292667	-0.3402858259055656	0.5277105775340684	-0.8075497990493917	-0.6364288418879606	0.4879694696331979	0.5679403945557543	-0.3416447111866464
-0.16680489328115408	0.43170837041708743	-0.38820948906077496	0.7893944505911932	-0.8030722337878979	0.36638751708891093	0.5602784384904487	0.40780241060467093	-0.8983542984000298	1.0258460766445785	-0.33799472658165747	0.05365844521377575	-0.3335998049094175	-1.0398789340889654	0.7741033276510247	0.004900227789570667	-0.37555179089500296	-0.768538652475721	0.8394783127725705	0.591481320542445	0.10220975718920054	0.8537974570723024	-0.8229205281610911	0.018298451501059583	0.2806792431880395	-0.6377505333173565	-0.29775692324609077	-0.39356919763010023	0.27227176180774626	0.27735368531980525	0.193682657617125	0.4830380136380124	-0.20810228625370458	1.0609446305486436	0.7541792921557456	-0.011203251280804384	0.36920287401877644	0.16122661042772446	-0.11528790023886822	-0.15433692518357034	-0.7069233669695875	0.35106633722867936	-0.2666222859461734	-0.004965352730674324	0.796511736881928	-0.07229586596534858	-0.16890884482148688	0.05558678034045604	0.7383663846731368	-0.010730036410059703
-0.43420022542068754	0.9363792331185796	-0.6850879184137122	0.6517629096002013	-0.12988564445071848	1.1356561225108632	0.6297843245482995	0.9197604386087551	-0.24208949497607768	1.0412998381492613	0.22592687736894376	-0.02946564437651207	-0.671395658744417	-0.5434635782073108	0.5256651318076381	0.4918818993490803	0.3950180000754447	0.3068341276546682	0.46983375694842955	0.7603465288221127	-0.26093551218104566	0.9659245612720144	-0.8744161609730722	0.8356928693413523	-0.29716375605389356	-0.11111272279017079	0.21563634150662317	0.16355001139643335	0.19511098917562225	0.20504536437188414	0.3793692562084756	0.5788773816040262	-0.08685895872154309	1.516459953450126	0.7700637374618764	-0.04525871165244041	0.608790709420028	1.0063575504375974	0.09994259816284277	0.29597858295372803	0.16535752225098624	0.32268592618939623	0.16304542613715814	0.6026953009633483	1.0839830770031955	0.7725349321717706	0.4582447567316501	-0.42702115592804685	0.7576830216502133	0.48505289004100033
-0.5455175338604428	1.2911305315726458	-0.7540622993276939	0.25015207012331425	0.5112781951807145	1.4226458555520896	0.4380377518162961	1.0783568470877638	0.4797688468184338	0.8243523207039969	0.6871870543273529	-0.10022657876560778	-0.7107466738829163	0.042180668095058375	0.16840610495436437	0.9587079349781088	0.9332463791451365	1.3722788501169783	0.04243020829775961	0.7634268442839102	-0.54734003306343	0.9222535629616888	-0.6897062882940367	1.437883126770682	-0.7501832458818063	0.34257648457745554	0.718148794999692	0.6977121848441945	0.11334000705463708	0.007361935369872664	0.5125726714658158	0.39237665829316376	0.026805999535443326	1.3765709612197192	0.6868155238799837	-0.13536617458079728	0.6573270181528593	1.6707570448701667	0.32998449598353624	0.6792346074265494	1.0381688952224946	0.20558063049965114	0.6297973821677858	1.1344852407138346	1.2061125533102843	1.3197645905407336	0.9688582894211012	-0.8418864794742809	0.5947887305113752	0.8541044346024076
-0.3406947253028555	1.3315088656886744	-0.5068386020906179	-0.3653569690783407	0.9292120339442812	1.1198492583494672	0.07581895841140295	0.896077613448079	0.8802413996914126	0.4150860408440958	0.8281204091483244	-0.010541197653404315	-0.4336403150648726	0.5233834226712493	-0.18328163375922712	1.1073643454314703	1.0044297362327588	1.9211288499628538	-0.22061381582080106	0.5490079238512637	-0.5021868593288283	0.613682663433843	-0.21612190770882417	1.4390298164139392	-0.8843248176885274	0.5883268116714369	0.9172217757699649	1.0084417188616832	0.07215158138966378	-0.18519861325055167	0.4843170511247423	0.047498305883181796	0.07572376258471261	0.675204737835243	0.5099632372883542	-0.2123207474379076	0.5111446832337277	1.7416260434055786	0.41609886380286254	0.8104586006908632	1.5607102344500432	0.07780207229914879	0.8631274810387995	1.2692967042372196	1.0071414317679066	1.3271736189085326	1.097647009389314	-1.0551199970830585	0.3022103081985604	0.8770120175622094
0.06504339898720879	1.0199074949200873	-0.0661249696858319	-0.9561105873407425	1.01801653688985	0.4612749180504935	-0.2793973381523304	0.5195860411395786	0.8018332894337807	-0.058150601894782265	0.6447851856421528	0.22476278034618846	-0.02040845027332651	0.7664772230997917	-0.4363260552120786	0.8375249661058043	0.6464630317506134	1.7014225695451	-0.23979393239066532	0.17357243781371892	-0.1193274473842967	0.08482583666763753	0.39346302926356164	0.8407498954107219	-0.6775154693525782	0.6042974643680352	0.7204493867193243	0.997396590755025	0.08252450087321143	-0.27582431172008387	0.2795368617449165	-0.263143033938685	0.05614189111107432	-0.21316777781937898	0.2810202385261753	-0.19352077128855671	0.2603708955974381	1.1723671449703192	0.31986464518962604	0.6361714592973131	1.5003308472811598	-0.011205270033423528	0.747798345501837	0.9180725731554191	0.5071813220797138	0.8461088022214803	0.7899890819915906	-0.9833653028306126	-0.007863584514459851	0.5481598857127669
0.39162369087063675	0.4859328820283238	0.3237683845849691	-1.220469958229386	0.7992548611093141	-0.15377859887227435	-0.46169274186813747	0.13761911732863885	0.3814760085646982	-0.42543723689383733	0.3097909065779897	0.44269246748686064	0.2813645983466524	0.7438740682777206	-0.5349696310034763	0.29631932080180345	0.13061188060196113	0.8780504744186688	-0.10479217232187839	-0.20828431471925477	0.3542149363600032	-0.44522671490995147	0.8396140230475154	0.0290772560543669	-0.2877415655609662	0.45822212878105023	0.2904604207805229	0.6996390446431189	0.1097799598844514	-0.24562159444757914	-0.0023063226385157285	-0.396175020443381	0.008506876267861995	-0.8230951859694534	0.06592149590171144	-0.060157014876794104	0.03259249053338535	0.30151392951348005	0.12802832252508883	0.2591722739336471	0.9018699284508254	-0.05097830350203565	0.38279724084746236	0.2677515798259422	-0.08517387547905256	0.16876500279735074	0.2455582553675298	-0.6588999994597191	-0.22750860142049156	0.06484130071448839
0.4163574724711657	-0.03792132621884117	0.45822630522458485	-1.0034722766788868	0.4020788546534593	-0.4279910004761854	-0.4126708571548095	-0.12173402593650486	-0.07814793563219945	-0.563866308286304	0.028610127989731643	0.46279857691081505	0.3187012836331585	0.5347092026899669	-0.4773585786806943	-0.23200995566669483	-0.23180846555152784	-0.07539644108862023	0.015915751626106978	-0.43239911131901737	0.599957296681368	-0.7138978686303399	0.8714077947488078	-0.509565859273256	0.047477711029739834	0.24646515744355374	-0.08945728240430095	0.2568718543824231	0.09899309699080211	-0.14792943168386885	-0.2161791330215847	-0.33807751213438136	-0.027381011644322426	-0.8972809391248893	-0.07519296856507948	0.11085416834892022	-0.087468427435859	-0.3885832502248291	-0.0320879680533051	-0.13002024478357294	0.08251593401992144	-0.06051917280552715	-0.008382380657171206	-0.3479826012459017	-0.5020597106721276	-0.3608684409514659	-0.22090505386758846	-0.23762710976674936	-0.310644394182144	-0.3146385241983954
[truncated: 72 more columns]
