# Supplementary material for: Diagnosis of autism spectrum disorder based on functional brain networks and machine learning
Source: Sci Rep. 2023 May 18;13:8072. doi: 10.1038/s41598-023-34650-6 (PMC10195805; doi:10.1038/s41598-023-34650-6)
Supplement: Supplementary file 1 — Supplementary Information. [file 41598_2023_34650_MOESM1_ESM.zip › matrices-bold-time-series/ASD/ASD20.csv]

0.8072303379253194	0.11871111874456211	0.5416329560535875	1.2704134935297686	1.063550257200149	-0.21460467574875167	0.8159342355387507	1.9716685612675868	0.4743714476778228	0.14086379148463993	0.15416050240700857	-0.5271411788497141	-0.29409837603743016	0.0	-0.45783395604678057	-0.4488005070102612	1.2326816316222227	0.0103828717697233	-0.44116609007008367	0.7027586381577253	-0.688941221952327	0.39378761102318666	-0.7435496791679579	1.3514553594554177	0.003380049052738119	0.38559653614533485	0.624613715938238	0.3291035524536241	-0.5403984985042808	0.4943941194327751	-0.41201744441097604	1.0681451765536496	0.6579229472050084	0.900588625972861	0.6337935475377844	-0.6160610247552828	1.1273401548054778	0.7552856145741071	-0.4249357742857393	0.051404453984106854	0.9672424155379038	-0.7450767414203312	-0.256559511781024	0.6316290942550928	-0.19274317875464306	0.0	0.9544493938639347	0.7078130868515146	-0.8580222857544962	-0.35193795329197886
0.898533726467486	0.1759590354821698	0.007424180263348891	0.9541540008195548	1.391578500037102	-0.09316655578915528	0.8081448271687623	2.04610875177772	0.5285669773849774	0.4500620360272641	-0.34082007013479987	-0.690310128431433	-0.29714547875780345	0.0	-0.6904835479064076	-0.8307149950533147	0.8141625043568447	0.3459591798917867	-0.6816659868652127	0.5339892181431402	-0.760694950578701	0.290046969448903	-0.7397535927730302	0.775163325831574	0.0819144303696891	0.6810832856116643	0.530199110522317	0.47964881023422	-0.8383679071293361	0.36575702778247476	-0.40871259726140025	0.6447256001223846	0.6556186386247793	0.7610522057697153	0.3474846000352043	-0.6307427217284954	1.5643830609507579	0.8144710350327092	-0.9597586726093043	-0.1967530918398921	0.9253066004241889	-1.018547672196723	-0.8732436150351298	0.2862895007528417	-0.17031618442160826	0.0	0.6741404010607237	0.2646666006455798	-0.7641089529960357	-0.12949983225861753
0.7069690570252446	-0.02929852884485818	-0.5773076508401458	0.26302992275346754	1.4155554669856798	-0.038944558398999844	0.5370916488036489	1.4459435140418417	0.2373204419864393	0.6330675454562931	-1.0847998399296281	-0.6337097415139482	-0.29994630539654626	0.0	-0.9523452076155585	-1.1449502088792356	-0.1735092711668546	0.36657720274892736	-0.76417188834163	0.16216577209501012	-0.6015887831769843	0.1343591890727457	-0.49947370918735295	-0.46784627672749624	0.026438822203527716	0.7811105015423335	0.003826617151997247	0.47663737584922683	-0.9732212143115374	0.13938904749673295	-0.30507047016941247	-0.12948027153523725	0.39644177517889756	0.24626061941363703	-0.11257215565280987	-0.42455570765384204	1.7001245156534193	0.5455491167548324	-1.2635021404210036	-0.5028311780879016	0.3741449518319471	-1.0339322386336687	-1.4100739182146094	-0.2883362587613651	-0.12856838564255274	0.0	-0.09486760707689011	-0.29413647390112646	-0.23590197001103377	0.24512273719588157
0.25779497154843345	-0.47156853224589873	-0.9548082767056646	-0.49303237737039385	1.112671750564424	-0.15016143131886084	0.1205348547872379	0.4510539862661892	-0.3567506995305623	0.4975769040256645	-1.7873398686109485	-0.4579694137354732	-0.3492284774807477	0.0	-1.1672922232734655	-1.2340629748916405	-1.290534388133733	-0.04295562069009549	-0.704499245131503	-0.30748452639210283	-0.3484616002028617	-0.015332731364315049	-0.14425514557768107	-1.838599870159217	-0.18171429698465683	0.5847654218891662	-0.785487990103259	0.27120029046262806	-0.924931887545122	-0.18463725013172846	-0.1997333260343557	-0.9263977879553734	-0.07124321568481702	-0.4273837831438337	-0.5501298002057207	-0.11004688523469784	1.375168177091161	0.04194972400750383	-1.2283246336780527	-0.7590256261039855	-0.48123929818124583	-0.8588906886571706	-1.5664727920594275	-0.8218034029062665	-0.16529189042017298	0.0	-1.0587907127839367	-0.6921458282906573	0.35805071839012137	0.4677751619757132
-0.27696601100468554	-0.9450368210317498	-1.0248946240304107	-1.0104510307430359	0.5616695523696696	-0.42503566185726693	-0.27452638259223994	-0.4710240240543826	-1.023483888228111	-0.01035865646643748	-2.0950473996993773	-0.3601604814408834	-0.44666641535873275	0.0	-1.2301610671594436	-1.0311106102277408	-1.9848564967422946	-0.7258372396738587	-0.5963026619850806	-0.7496641145106645	-0.18496342050901352	-0.12233213648064388	0.12381013664702371	-2.6699063677440247	-0.46823070915371434	0.11731347301156891	-1.4708690279704835	-0.08194398854704944	-0.7742552339245338	-0.6181915659285293	-0.20381405432060956	-1.4346458802444104	-0.5957010167226594	-0.9744405324692039	-0.7867713988681524	0.13918294122243274	0.6002332872620482	-0.48659977112022074	-0.9435259498446659	-0.8816899481818471	-1.2237916634278738	-0.6703270621381383	-1.2273127907148893	-1.0797028770592885	-0.33214379889631107	0.0	-1.791384591272142	-0.7574434983693613	0.5608189532244185	0.29378843863749793
-0.6474246320996883	-1.1889414651010446	-0.8870043141252003	-1.1706639421910767	-0.08403144085361894	-0.7605216619612376	-0.5317159738066719	-0.9485471520892401	-1.487246320794772	-0.7569754124752711	-1.817155683584011	-0.4945200101174402	-0.5421781671007337	0.0	-1.0738302752955489	-0.6154449581046592	-1.9287103068758067	-1.3666112668210966	-0.5169779737176908	-1.0646239791193504	-0.2191001891592772	-0.1851785523159617	0.13775313639990572	-2.574550767599161	-0.7087064258640468	-0.46275742944230125	-1.7045336034239726	-0.43773159266657485	-0.6308953006364908	-1.1487945211368331	-0.3605653357750056	-1.542339540931534	-0.992580548326047	-1.2253698525561911	-0.7598795937298608	0.19862128057469058	-0.39918480070746976	-0.8396773063811732	-0.6147721201294652	-0.8598140115590821	-1.486650303700133	-0.6316283005113158	-0.5491100695727754	-1.031872242893496	-0.5905425435295634	0.0	-1.9771128930064843	-0.5286602407876009	0.14911595980901743	-0.2599289833132276
-0.6625940510528004	-1.0607446416999997	-0.7431585270208824	-1.0842422128079428	-0.645215175236504	-1.020936959001512	-0.6403593028596721	-0.9149387792626934	-1.6104319033083363	-1.4841756571605706	-1.0772560053580054	-0.850464701716817	-0.569376142691017	0.0	-0.7272132797536017	-0.17797429533247505	-1.2248196635169777	-1.7089322036792212	-0.44915203945460264	-1.1915988135731954	-0.4153392553901928	-0.2279912155304842	-0.13527077422524075	-1.689380177177478	-0.8027465070653785	-0.93119456687656	-1.3811593816899146	-0.6382935777069616	-0.5356751355324308	-1.6972027772050544	-0.6035770996361778	-1.3786639183611333	-1.1430047487046453	-1.2243510717667658	-0.5360666564297576	0.07489732160069862	-1.2518002295708506	-0.945233357918972	-0.3964500481396466	-0.7548280409275947	-1.2100435779003627	-0.7749805237515988	0.13458540915438122	-0.8813124796233927	-0.8306812263749748	0.0	-1.5898734206420864	-0.232119641700961	-0.6851599114384141	-0.8862015793879303
-0.3123511493391256	-0.6348804446093015	-0.733646650649482	-0.9752310671197217	-0.975490358389245	-1.1267210868807078	-0.6706392372927261	-0.6066422315064737	-1.477143984746131	-1.9450178514812393	-0.2665577499125082	-1.2372126815647158	-0.4963687559215358	0.0	-0.31446955117610853	0.0964884709309816	-0.33608227630922277	-1.7100419258312982	-0.28409027029914374	-1.0938393563269841	-0.625130546751484	-0.2722031224229642	-0.5751482829865715	-0.5812459104819273	-0.7270934095947941	-1.1085850038571468	-0.7083865715829677	-0.6067869893078297	-0.4084158312087719	-2.110009990316753	-0.7849634724242942	-1.1908237897646974	-1.0573088024185662	-1.1701793391808661	-0.2397222837289555	-0.09186611397307988	-1.6062133136229173	-0.8899810611721141	-0.2607067774693893	-0.6412753020303702	-0.6970562897793109	-0.9659261368697597	0.5349330636958586	-0.9134419024922953	-0.9415318419341987	0.0	-0.8900797403815506	-0.13907284905868494	-1.4250678788811448	-1.1647867805979508
0.21131280337322206	-0.1560104349147364	-0.8242475585776629	-0.993140452689705	-1.012302039570588	-1.0989646885730984	-0.692597049334764	-0.3617951497977597	-1.3043123783292916	-2.0233998651146043	0.19390759865102541	-1.393713416084556	-0.3513947992746052	0.0	0.01337345842908384	0.15875733162493053	0.22201414318561835	-1.519390325487491	0.08851489265990278	-0.7463733236993534	-0.6908032100530933	-0.3071938985869583	-0.9805757237989764	0.1303120246461319	-0.533727631134405	-0.952704927287688	-0.06862598985998108	-0.3919983726475092	-0.08989082107146638	-2.2099879711587427	-0.7599492471168234	-1.1492134404717482	-0.8597868326010654	-1.2447839650296177	0.04007440917825443	-0.10900515751380101	-1.3123914994550234	-0.8391432158234874	-0.008901996432170671	-0.5259872542955694	-0.40253763502603185	-0.9768613393394446	0.6056555267132097	-1.258427511919511	-0.8815917267278327	0.0	-0.24562830590312645	-0.3876498922628536	-1.538524490221515	-0.8302763782876563
0.6189119031314496	0.12192387381014233	-0.8277147122663603	-1.0906124085643272	-0.7991346862848956	-1.0277812685939944	-0.7040889745693902	-0.37065420731258986	-1.2423838081068992	-1.7652953384511358	0.13131611237944354	-1.1548286404817536	-0.20094281220188	0.0	0.17008154592747604	0.14418048362659286	0.22094065826469003	-1.3126188975098585	0.6683449765004872	-0.1561827708316506	-0.5487375563876263	-0.282118757266279	-1.1819996755882898	0.17933362785012633	-0.3014470821402882	-0.5773409232260235	0.23363965359758546	-0.1297131929149418	0.5353376800734857	-1.8863481320783402	-0.47637422382073347	-1.2224232596072104	-0.701023158835149	-1.4565351648367915	0.2896849673137434	0.15051995089415043	-0.5157006594016758	-0.9025116061664775	0.5676927502007106	-0.3127052069797437	-0.5867321039040665	-0.6283709639848435	0.5721030201949701	-1.7394301984014338	-0.6983956043600488	0.0	0.09844789525438415	-0.880394351925459	-0.8094762618011092	0.04996863243397442
0.6932573753438575	0.10024797239013576	-0.5472736752795412	-1.0572195183020348	-0.46391805699809086	-0.9888001701655509	-0.6256839570363703	-0.5563050290886019	-1.2244643281502678	-1.3139639792553819	-0.25675423319331375	-0.5627194744602149	-0.09553840174781189	0.0	0.18253592119837095	0.2927583433184929	-0.14177198324957846	-1.1286336588456054	1.2974254191393784	0.589362363433424	-0.2624682079088521	-0.13228520108858557	-1.1221674196227671	-0.19094230084102237	-0.08291814524297884	-0.18412831058623166	0.1605503947248147	0.053096916786648386	1.411004983803902	-1.1727660813666763	-0.01257146953224449	-1.2105665388057831	-0.6554297634947848	-1.615313858664158	0.5324780479353528	0.6609743392961767	0.39999457122595033	-1.0441985763186357	1.4845064886640849	0.14171329934520574	-1.0836535934811369	0.08596240607828456	0.7598633034126211	-1.938447936092586	-0.4823540892400113	0.0	0.1463789848424421	-1.3265262027859923	0.5190489740257973	1.105264169090155
0.4148488151856319	-0.10747886254746164	0.0583617684577181	-0.6875873626873449	-0.15856803963934762	-0.9713563901532206	-0.36941075628808506	-0.6630417258268734	-0.998186671636301	-0.8073123835572172	-0.5347256890265644	0.15221005151660758	-0.026584200066762927	0.0	0.15852033921575873	0.779237878547797	-0.4004657867818294	-0.8513360844935731	1.7247401985506832	1.2904116372587042	0.0305264109265066	0.16814839392146913	-0.858589488131253	-0.43047542145518874	0.11199731892848219	0.05294134514938098	-0.06599139057869016	0.12136123242345354	2.271350588404742	-0.2595437113789503	0.4609117099291579	-0.9097552492428489	-0.6749008214496297	-1.4607626429278893	0.7547122745837749	1.2385161884497806	0.9997701756500625	-1.1039643948699884	2.4692193210401734	0.8996059708273824	-1.373630962529021	0.9679689665197855	1.3355736752001335	-1.465138011044076	-0.2907977842982589	0.0	0.09814886099173672	-1.411095027858544	1.8728752548617635	1.8727882974149883
-0.03985168891027452	-0.26136090863985634	0.8083753850830189	0.035577220330828434	0.011150440697353601	-0.8753834665469866	0.0693849246379584	-0.4764127996959412	-0.3369770689537952	-0.3139743560300091	-0.3362696649100193	0.7076745975021103	0.06698729659897747	0.0	0.1977810522728062	1.5623290789807165	-0.1666489061102901	-0.3521566915150022	1.7501164977647392	1.672578893100922	0.21324468873105432	0.5582012907852157	-0.49989371303359426	-0.09925468510276414	0.2894125838274655	0.08028660485094435	-0.1535584532617634	0.13994165292511374	2.7431587682671656	0.5775764892488562	0.7718992441963971	-0.2861677249549418	-0.6324297789602517	-0.8543664879313323	0.869688238870585	1.62266644916247	1.0163719237752975	-0.9177300987868415	3.06529775585564	1.8298682855057162	-0.9385094740634052	1.699233813750177	2.1437748493305535	-0.26014532197365314	-0.10346287818389446	0.0	0.16989672839642966	-0.9927914687626708	2.656070784738568	2.0469764205244445
-0.4234384109550944	-0.1625052375044392	1.3868785350774373	0.8771060372171435	0.025920078482559734	-0.585100806626824	0.568983729564959	-0.006239961705260402	0.7221052131359497	0.15519867018147854	0.3649577530627113	0.9309318968784528	0.24050535880616478	0.0	0.31536251938541254	2.3618157084194427	0.579522136904891	0.3330450821425622	1.354038174387017	1.5079196712691105	0.25475727870724735	0.8850639690529656	-0.1318583689016118	0.7965711867379089	0.43183580603017696	-0.02166314845743934	0.03595558706106529	0.2005095678949202	2.5476563477514413	1.0979664162806846	0.8330475822790859	0.46794379892938465	-0.4259804367506373	0.09970317780133278	0.7613480865911547	1.602038548446206	0.4777649298636703	-0.4512860027417418	2.8887124461283946	2.6078611816707404	0.3363695988575181	1.9960797739266807	2.7652614900152006	1.2831953046837787	0.1504089620041177	0.0	0.4270540344483815	-0.20876058052652938	2.549886587542336	1.612002988017653
-0.5772150073790023	0.21052596551954203	1.533098703648206	1.4579616013993733	-0.06024912377430952	-0.0701984602542489	0.926888785907884	0.5026930247408424	1.8084440991531967	0.5879899370107976	1.2161052078679608	0.8397727569160154	0.475423877598126	0.0	0.4381706315355213	2.793886457044131	1.455519902847563	0.9588793294227528	0.7221090154337922	0.7632803543737872	0.2047628896955937	0.9613116267357665	0.21282489719462985	1.7874591271149203	0.48775818043060387	-0.10968627552098238	0.3939506926927055	0.32502956084038603	1.6846012411469404	1.199849098079078	0.6727695701460139	1.039250366476008	-0.06786991536587866	1.0894622507413227	0.3783289019242186	1.1189002362719667	-0.32803856655598507	0.15142453437552097	1.878975289658628	2.8599037998365673	2.0053117786786396	1.748378511493678	2.770368809999399	2.490311037355495	0.5084474148913578	0.0	0.7491793495132661	0.5841590258422698	1.6361300238043002	0.7959833354952717
-0.5155141165032163	0.6829364332524103	1.2101197268809232	1.4736878932621056	-0.17470764057980487	0.5597362686186838	0.9710188930159593	0.7370980848399402	2.4006147467825936	0.9291364522115284	1.7128978135777542	0.598094287637465	0.6587974415960125	0.0	0.47810360950822767	2.588327101324512	1.9242047090585532	1.2208151734495545	0.1399879644039754	-0.324142358595667	0.13206962609235076	0.6649566282820047	0.5297918365240879	2.254739413279741	0.40718469189091167	-0.08384975459808927	0.667282672718315	0.4256418351866718	0.47281219027884214	0.9505309226750288	0.3979539481772548	1.188775531632477	0.3076500387388251	1.76236646815378	-0.19947816380762887	0.30022214042593404	-1.0259374692627499	0.6449633635516044	0.3746767285462481	2.3802381172934726	3.2862202147746467	1.0650762308878583	2.0011573964912293	2.7865334600083145	0.8999106943353099	0.0	0.939943233647074	1.0048115138513896	0.30376711985342303	-0.09186017741700347
-0.38244584832827216	0.9901916993740073	0.6373934488497454	0.8844984195012318	-0.2803167903981869	1.0947957988597836	0.6650485606867017	0.5348988354408865	2.1586436114282255	1.1022072741218836	1.5393585229624218	0.3895265056709676	0.6400804017561065	0.0	0.4220221821799529	1.7508802678498958	1.6512134467136275	0.9978251786211868	-0.17735738797053824	-1.3202851179622113	0.06380616990247663	0.02803743531001113	0.7993134698530493	1.8556128994431553	0.19835692180754444	0.04459506296945097	0.6668329033000292	0.36110158412966376	-0.599851061489908	0.5316347079507869	0.12104201212531902	0.9051459628596846	0.5289393809088614	1.9146530267829431	-0.7846579378407227	-0.5972041293913619	-1.3574706950449753	0.8343805975150735	-1.0494010300551218	1.280915330505384	3.5348154435440544	0.2045375273274075	0.6905229447976143	2.0518005739135545	1.1482722810955899	0.0	0.8868186847588877	0.8673372180834138	-0.9729667049811249	-0.8177935878443707
-0.3224390199731797	0.9397991446378133	0.1612131049101567	-0.04429722000584927	-0.38679135823410077	1.342543088521009	0.13761908109063392	0.0006615529110985415	1.1768291772253712	1.081540415813844	0.7822897954459243	0.30412984403186677	0.33885641606747835	0.0	0.3612547358587301	0.5656751400535887	0.727031736464839	0.4893404769160374	-0.21012153610961767	-1.803178790465304	-0.023111890141808828	-0.7455601066555868	0.9726233533821858	0.7626912293543903	-0.04317184526164587	0.17019338498740447	0.41621268165909053	0.055470911382833346	-1.1412023487654646	0.13820455560340048	-0.09593831324812577	0.4136652707793006	0.5068419213434672	1.5850955043834103	-1.1890153340577985	-1.2964598964319074	-1.293674836666392	0.6980238743343465	-1.8902275891989075	-0.037730975415185934	2.6527324601673166	-0.5645413495961495	-0.664693061300748	0.713810214789262	1.0704897861942142	0.0	0.644388401759606	0.29319148056062644	-1.8434245323585754	-1.2840878753115719
-0.3658454503621834	0.529869038457202	0.0456632398475042	-0.8777661066682058	-0.5108935256902768	1.250880401659749	-0.3849734975508499	-0.5600805539715928	-0.033908408045728	0.9494631751395128	-0.12829781807960122	0.31260841756598956	-0.16831165535926781	0.0	0.42819250217115123	-0.562735161155076	-0.3927396199787968	0.11211584269293726	-0.12719313081924832	-1.594481561570663	-0.15380825005590343	-1.3578499400239203	1.0057857215700432	-0.44436469044743765	-0.16755130895228376	0.1824220654619985	0.1270460630265237	-0.4091764927352822	-1.0725074799976189	-0.1072202075068323	-0.24636147900300623	0.0375470049524131	0.30433178715700904	1.0061547312369747	-1.336779707616307	-1.6101625214463833	-0.9983532065804346	0.3959590557034226	-1.9773658956017541	-1.0946648530817746	1.1475998983297868	-1.0869087843560064	-1.591374644376527	-0.49285353734822235	0.617172227096304	0.0	0.3820073329190602	-0.35492458084675277	-2.1765077380020053	-1.492498708131989
-0.4137388233055715	-0.04262834583916488	0.3199885882679595	-1.2407347249243026	-0.6214501518786856	0.9513797449647582	-0.7000694916384024	-0.8342973159963742	-0.841993311466753	0.8749412381626827	-0.7061338015175507	0.3297394737716397	-0.6526100929842027	0.0	0.6823372478231667	-1.322883950240342	-1.178873118949602	0.20568506232520267	-0.15115867608225067	-0.8662840459432232	-0.2968133284575942	-1.558153516563507	0.910386154724428	-1.15343861708827	-0.05591812778677645	0.061950554363508006	0.026589998836722875	-0.8047131952829095	-0.6547609482499294	-0.1829386194903526	-0.34131969134929097	0.0037083516656909892	0.10241913363304153	0.4585578491464722	-1.2971433668404981	-1.501766984568935	-0.6820271135161186	0.15849574863484678	-1.5238693484288632	-1.5881813859358267	-0.199292188973876	-1.3583554933924429	-1.8956196721919691	-0.9561116155526883	-0.04696606678343809	0.0	0.24507358171144764	-0.6810823244800713	-2.0337337095760164	-1.4780810064287477
-0.327226406097089	-0.4855583030915497	0.7795910596647029	-1.0071915003644334	-0.6241183170497545	0.6843220166572657	-0.7291408765619194	-0.6863474222584557	-0.8789633907338734	1.0068326836684383	-0.7169987500621469	0.3020185872735267	-0.8464255190879286	0.0	1.0345031139550864	-1.6289074685565352	-1.3477971148579988	0.7577429317600116	-0.38614766954399704	-0.04274354149394259	-0.3541127909011286	-1.2729232568204663	0.7679090364985919	-1.0996046364691334	0.2936777271234135	-0.08904023156964097	0.17810942512773434	-0.8818524614433534	-0.2985540019604351	-0.13907539069460104	-0.3709690688813672	0.31550941634761165	0.08065740688810899	0.12607093323551846	-1.20931251977197	-1.0795615795360811	-0.4554128693530558	0.13223699370034098	-0.9443880829443467	-1.5396668826843323	-0.8289336908566299	-1.464597080566012	-1.7219272638899694	-0.5340954878536411	-0.5987975420499173	0.0	0.2438857096846568	-0.4833832949144736	-1.5790523323373769	-1.279648510098606
-0.04751494523551662	-0.5693776529157136	1.133280065369323	-0.3480398364388572	-0.41475492864469193	0.6434415678294946	-0.5412521874927566	-0.2168666486341074	-0.25356862548862075	1.3470723397039475	-0.2953697108873383	0.24449759972040377	-0.6082091427005253	0.0	1.2767141861082756	-1.5989407791610712	-0.9987395737927998	1.3689353146845584	-0.7290787814186586	0.451729557627583	-0.22187491249574146	-0.6491106301278974	0.6803316701774271	-0.4974197527475703	0.7389277710463182	-0.1114171923255268	0.4349467941660153	-0.5334362560721412	-0.28003779237028076	-0.04666121398527663	-0.30487712783559395	0.7642558816727629	0.29190968752004975	0.029059427327075938	-1.1586409935931907	-0.5376401292861629	-0.2831424286536001	0.2884869605434602	-0.5725231679224837	-1.228147658697643	-0.723595373269619	-1.474523172143248	-1.3944706633153667	0.3940515578470937	-0.7385902068835792	0.0	0.2568000023972809	0.13427352847473062	-0.9954926454111027	-0.9565979362206947
0.34673115979498526	-0.256054744301144	1.1913263974487853	0.37616305808041917	0.02584494547645085	0.8368953395302523	-0.2958235896871815	0.3244922936908838	0.5448690709782795	1.7000417028811023	0.1965161750294877	0.2025794370634279	-0.03626871137496216	0.0	1.2089408805157662	-1.417047000791363	-0.4966904367141438	1.5106433681031062	-0.9314418598889552	0.4384005643747244	0.11589541570153744	0.016729324845176773	0.6851063975108377	0.14413917788415204	1.0498380494396362	0.09034644030351344	0.5585685350154992	0.11363327552102598	-0.5573406953271519	0.03589315498296369	-0.13513221386754515	1.060457834437805	0.6177929643002663	0.05352290816804259	-1.104112229320158	-0.07713470530361169	-0.060342289594340556	0.45295184524345944	-0.4714697097724359	-0.9678752346520838	-0.3395081474665262	-1.3703876641878754	-1.1700595012409654	1.1927743866205114	-0.39322172891550156	0.0	0.14035276766364818	0.8298339081826179	-0.44131425765883375	-0.6079191229875431
0.6862445249464033	0.26785997277463547	0.9654823621299163	0.8058219996561007	0.5671209958101084	1.060446054189078	-0.14880665172344607	0.6949953660941196	0.9789013098864868	1.7549188811375798	0.4449534992219901	0.1819702466876276	0.5518492892389054	0.0	0.7784727535776341	-1.1927679666538082	-0.20533705111353726	0.9073830444921613	-0.7761205320911875	0.06286718546481963	0.5339379151483407	0.4259667023377654	0.702503475750552	0.3751607404447614	1.0218725100663266	0.45521788604838637	0.40057797623236135	0.7472654320317665	-0.819565550065102	0.06541032301132717	0.0763699598492883	0.997096472909228	0.8376104282295017	0.036902072848882105	-0.9190485121199186	0.16055200695876323	0.2572440787757249	0.4312654571272334	-0.45810845526473964	-0.8910687605519148	-0.22195667140767256	-1.0696093642124131	-1.0832392159368782	1.3659650640278762	0.19863920863403825	0.0	-0.14532300545196755	1.2247375186854328	-0.03508484525663566	-0.3472968214737179
0.823128122881229	0.6756550840502196	0.6192695320540466	0.7514493046759153	0.9587030438740861	1.0141978055914957	-0.17842813827368292	0.7769185130450911	0.7982820101166821	1.269768001485877	0.38611448215921984	0.11794777668089172	0.7802474349866836	0.0	0.1316587178587925	-0.9200202242231644	-0.26277211833159975	-0.23263030362276846	-0.2508502089475362	-0.34210879810500466	0.806226251530226	0.42179600000871165	0.5702905000812902	0.07779947756828674	0.582717804835125	0.7723878549149817	0.0038493971093896137	1.0388291970422834	-0.7386210598036214	0.0034313671133010992	0.19816209727503026	0.550681899612129	0.7666654087201532	-0.1431815180165259	-0.5158093282379816	0.13154187884888074	0.5781207144269405	0.14247950667610254	-0.30442356060364645	-0.8897839716097493	-0.5932351444145585	-0.5243557103424415	-0.9817475658265805	0.8285279508580801	0.5991809203517454	0.0	-0.49598146673486565	1.1153211632026911	0.15561082845444055	-0.23680595232144988
0.7227356474557557	0.6684344456428403	0.3161770318514411	0.26427222810389267	0.9598744155748921	0.5022444152219957	-0.3616184989451413	0.6001457457118474	0.15803566748624828	0.2491677123659749	0.19559497077953905	-0.0792159801805304	0.4321785498483471	0.0	-0.4639364031216375	-0.5494739307042683	-0.5396006422876245	-1.318622791222253	0.40496177076541406	-0.506383287611129	0.7299955197843094	0.05532320379237774	0.15855811795812091	-0.5100061366119042	-0.16564852053537252	0.7967136206878962	-0.44810565783738093	0.8311969363027131	-0.2436721071478433	-0.17940537183814556	0.09779685026637097	-0.12391536692694748	0.373336447337077	-0.5106943029913596	0.04680789968544263	-0.10403005032582004	0.720827638001716	-0.326027541147845	0.0460395044021761	-0.7486036272185612	-1.2091940013595346	0.1776886056751942	-0.7017879873801781	-0.10022661120105132	0.4365383626643062	0.0	-0.7366475676834656	0.570261802926429	0.13099335638445808	-0.2326785989188602
0.47196347608545397	0.14809187920628478	0.08624438015170016	-0.40833224288243014	0.49819007283003935	-0.40672928328715374	-0.5955526101164684	0.2883226257352452	-0.5337312410057875	-1.0027076794846626	0.10085428038585686	-0.43375881251291226	-0.40306050158581136	0.0	-0.7772590482780963	-0.09621152905339227	-0.7757814769105585	-1.7523129791113612	0.8231985556413892	-0.4012160650837582	0.259570011836379	-0.452247329230413	-0.5090040367016322	-1.0003850138874266	-0.9882883658077157	0.40749521620576973	-0.7763826997572882	0.23158116387058103	0.3891351781577782	-0.47469328681320205	-0.2556810976717502	-0.7827080160793951	-0.1997774910212167	-0.9711286586342697	0.5678129304512949	-0.4030822298261448	0.5526945568709253	-0.7696372915050824	0.4142638683769323	-0.35453810304308886	-1.570749248906049	0.7990043813074383	-0.23126086618749814	-0.9404585581442882	-0.33434519882657304	0.0	-0.7464984273870587	-0.13277605496258446	-0.03233887542591711	-0.19968561324282466
0.20866642679772027	-0.6965965681662053	-0.185080276157188	-0.9455081569143434	-0.24777700556700324	-1.3674918983197584	-0.7392901068785994	-0.010841672744627696	-0.9001395090963963	-2.002406137724476	0.1843315640019788	-0.8447228371545892	-1.34730022744289	0.0	-0.7440776471356445	0.3202026976443523	-0.7711105348758516	-1.3156229597667057	0.7291515179312951	-0.21748383706028798	-0.4391602279362335	-0.8204695707290555	-1.2188293196393205	-1.1180233829201154	-1.6142093578322874	-0.28982847225447617	-0.9156326622203973	-0.4455460896268451	0.7136109624262623	-0.8044822965536469	-0.7278882024360624	-1.2046256178908321	-0.7192829595831725	-1.3292728226261012	0.8294705401440067	-0.5847596214507584	0.11770094849047585	-0.9800814981194171	0.5234610782998173	0.18677086372362228	-1.313180193226351	1.0581819997920237	0.2702298038874387	-1.3443051850261898	-1.3496056743002014	0.0	-0.5349733603158752	-0.6772799648268608	-0.20002946338059052	0.0012117325186996556
0.034828334331659244	-1.4512415296885546	-0.6363089233959898	-1.0931339266043856	-0.9098807983635304	-1.9198918756411862	-0.6570380317000502	-0.16809916518090082	-0.8007982506201875	-2.323510309684631	0.33774513756762276	-1.1159238875158308	-1.9145861876210848	0.0	-0.4822073981423842	0.5451009429595216	-0.4896168445745027	-0.2960407736511057	0.12131814949272084	-0.16673873146680943	-1.0562821077209332	-0.8319544910375671	-1.6572311732657856	-0.834151689827836	-1.8371099009568947	-0.9899018575769941	-0.897819049236514	-0.847499555644209	0.4435146711556214	-1.0224635217435674	-1.0538371939041593	-1.2696513148062214	-0.9888259554634928	-1.3494995049360663	0.7550331271627505	-0.4941725566888573	-0.350362372040821	-0.8453438730181284	0.23264033398122438	0.6233041053228368	-0.4750942607689195	0.8035627375221611	0.60375593331089	-1.2451440373234033	-2.0088085135725415	0.0	-0.21309632730901049	-0.8719536905887715	-0.22816441270883042	0.41087997240616553
-0.021458594903860796	-1.6736366332604429	-1.2713181653547612	-0.7666813102677595	-1.1153236775951048	-1.7407563227275524	-0.2612099404672297	-0.09198597189315137	-0.3366047260200124	-1.8169648396605866	0.39228233398782525	-1.067006970090718	-1.7593039853133063	0.0	-0.1869669930947276	0.5130900031722277	-0.027271530596635972	0.7345196258995108	-0.7106092869067971	-0.267584428928971	-1.2923783680347058	-0.4128590602545451	-1.5808158262013043	-0.30861765023175347	-1.5774766790658994	-1.3354677589034667	-0.7420798201467467	-0.7625110976421529	-0.30256933689648624	-0.9675886327781109	-0.9701473932319336	-0.9799510025411985	-0.9375471338634951	-0.8578556211959756	0.4761776837862018	-0.06935162980624353	-0.55409403101901	-0.38263288576729987	-0.31616124009385016	0.760195836865189	0.5446230100091618	0.14229446650488736	0.6998853733611184	-0.8003328328722847	-1.8174319938218297	0.0	0.10808250863175539	-0.7140664166497628	-0.021690466515398084	0.9336458180947816
0.01938644286405887	-1.1366533433934929	-1.8917545667802032	-0.08240990414473498	-0.6916757151775688	-0.839045302832745	0.44267032433082804	0.24592281601932822	0.2979676104060954	-0.6895974448876444	0.2990657198121048	-0.6518156435251458	-0.8545387574450981	0.0	0.012417533613179488	0.3203033693917122	0.49560234016544935	1.3171219536172798	-1.3463291166252835	-0.29690504611934465	-1.0095814133200596	0.34908460286089926	-0.9617828015052147	0.27316212012516383	-0.8929553982126103	-1.1057503285132744	-0.3742302341864506	-0.21061286826394968	-1.0348872677544647	-0.551213575779084	-0.37358909182489103	-0.43477013033229794	-0.6210432718965659	0.14337997308564088	0.24932749022851858	0.6160802258380805	-0.32037845030924006	0.29484194060023866	-0.7596033242949276	0.6282996474490182	1.2885256370558607	-0.5742049263515394	0.6786825353192376	-0.2182104427433033	-0.6968304696340013	0.0	0.40139929484974374	-0.3344436202151885	0.4241951317172739	1.3949135269058257
0.13499740274734764	0.01763804830782413	-2.187599079546114	0.6928585660266037	0.23003854427286635	0.4275523417121437	1.322678935732399	0.7716540334607561	0.9583756239763861	0.6016258223152765	0.19302716596945135	0.00033640687806069867	0.4948822656142032	0.0	0.12954023883380972	0.17304877302084393	1.010708459284998	1.383384519806909	-1.4750184012897611	0.03888567402061626	-0.2932503380729903	1.239736653195093	-0.013795532821353988	0.8193294370244488	0.05009135131296108	-0.3382571996641655	0.32143063263998506	0.5897653671021716	-1.205484398484676	0.17272957950943166	0.5935631533881239	0.21549020727974486	-0.15265450123856927	1.4117910961134639	0.27350505016199744	1.3631744487262285	0.2779689564886263	1.035541058640595	-0.7528442360740708	0.4735199905318034	1.555129892864866	-0.9221611221376751	0.7447562134693274	0.37562659973105295	0.9345962785737646	0.0	0.7176191199893917	0.11463981325696156	1.016504602826357	1.6521813915387038
0.31354572757263305	1.3143874755188283	-1.936405632110483	1.2566810516691485	1.276011339987935	1.5327129925850391	2.129681539996017	1.2896726427603686	1.567315308117496	1.5748479587049866	0.2746352604809124	0.6513323508070025	1.8045322640913404	0.0	0.27748242927820227	0.23939140048596258	1.4897476568500647	1.2160018949941025	-1.064798900274322	0.8337535640354232	0.6024296344686363	1.986811409544199	0.9185127230823845	1.3211426100863282	1.023539146522728	0.6834077056592734	1.3385467216927287	1.3408086068561775	-0.5942876299185649	1.0040183882723783	1.592943717348324	0.8151570435925465	0.37074926112448703	2.515839377305677	0.5411324642259109	1.9201121715565124	0.9539155707030997	1.689847732954567	-0.22119616432105768	0.5625907987219156	1.485590306254463	-0.6436472958020706	0.997824400324505	0.9408574919331288	2.370261615260472	0.0	1.0964147377556437	0.5407675806801534	1.5902951597612434	1.6744941324322498
0.5181993891145886	2.173188208182989	-1.1746478621517535	1.40675576156733	2.016433363847045	2.0565231220297813	2.573305643904706	1.5324384983349868	2.022199334521665	1.9394106206774786	0.6040599881168837	1.0829298054575904	2.637239035020713	0.0	0.5430674675240217	0.5132156833520347	1.8788511705577315	1.1431222944026656	-0.3596971214310744	1.8272226485286829	1.3808632420693885	2.3446286222721664	1.534564497438655	1.752322859646568	1.7909612226485938	1.5652208662367149	2.416227171277199	1.792868571595026	0.506335305290329	1.6719746859695321	2.2531133712659828	1.2392417244379026	0.8909068899083226	3.0115977161142777	0.8346590064634228	2.0916408045489354	1.373738312734197	2.1238134230209758	0.559524319112786	0.9514535161617944	1.3736234662262403	0.19348722023674625	1.3142738664164662	1.4290140058988972	2.994924533754745	0.0	1.4747073156906125	0.9131598339721597	1.9570462078970814	1.5320236983656397
0.6468518791006806	2.209927100537109	-0.21312363380149027	1.1358685883760222	2.1682320143306013	1.8939802095253357	2.450448383874376	1.286526155045004	2.1246046117600543	1.690500737907766	0.9877992398083124	1.2006392199640956	2.782659736889433	0.0	0.8780891456759069	0.8001027873551972	2.065811783106744	1.2236875853397382	0.28359681273907167	2.509488006131795	1.8233937291898288	2.180149913676555	1.7083789056335745	1.9961650286511952	2.1645111576808995	1.9845451326319863	3.0893569005288652	1.8190559438343203	1.4540696321250879	1.9554136499378483	2.352427539499459	1.4161078595822676	1.3524509825636168	2.6706539420440176	0.876982361868809	1.8317237985254875	1.349394367847654	2.2290893197648245	1.1208474049135058	1.4032479667976052	1.3723981037283417	1.2195392376290861	1.4068273908390914	1.7120494961176973	2.6072648679663493	0.0	1.6794276797455088	1.206405608716521	1.9639745928624865	1.3122235366587747
0.5487315561894263	1.4409246878661714	0.5289967083148712	0.6329993361812138	1.7039833350358717	1.276235469568846	1.7645256800609057	0.53342895327792	1.6505126239943664	1.0509622560064558	1.0737770108257148	1.0509996791167184	2.3082782143160503	0.0	1.0947903765807743	0.8467305367665271	1.9333149391910989	1.1846505073489813	0.6051944567201554	2.441518302801637	1.8463639522866748	1.5358934218949254	1.5043821674765043	1.8877105666626834	2.059809167802546	1.8236222370957764	2.9435986099500986	1.4234070171885813	1.669435899240685	1.7833035340870191	1.9156139963416254	1.3349052841836306	1.657972204120333	1.627557461156931	0.5301845265224399	1.2659378620569641	0.9303947217106222	1.9529703354370234	1.097378619131749	1.5361506111751668	1.3492512152552676	1.96485949288826	1.032293158846839	1.6235142689226008	1.495046493465218	0.0	1.5248738836327058	1.3534595899776416	1.5529064297390898	1.039683068868791
0.11592721439306747	0.2661524113430591	0.7703854898722311	0.1803938412544533	0.8245566071761136	0.6009541730163038	0.7570684821557291	-0.49466278613238496	0.5451606786445777	0.3190010066391955	0.6039675244924592	0.758715607385975	1.4809163056449217	0.0	0.9767769334372818	0.5255919348443496	1.4648210787862868	0.667757358755576	0.5632655803680202	1.5735857437290546	1.4903206879185171	0.6358221812880415	1.0911011230684664	1.3490481482868646	1.5320512718460897	1.1971161782830813	1.921078573467425	0.7098189941174422	1.019005135672945	1.263808682583398	1.1745983797006692	1.0379643653168709	1.6747117583077	0.34007269112351013	-0.09912961288929216	0.6258525655207176	0.34435032485615535	1.342918855709614	0.4617437020250426	1.104293433742219	1.0120274976198067	2.1210397094807716	0.19681381490595734	1.0933891845072055	0.2316024139644768	0.0	0.948341538060719	1.2624386821739861	0.8012137748242432	0.6717116777550817
-0.6055325815434452	-0.7599552005379526	0.532603286448395	-0.003010186168618524	-0.16340929388606812	0.18626836050324505	-0.18810752476844858	-1.4058481932711262	-0.9145237858802195	-0.27665583647261976	-0.36318187533375407	0.4455918987262026	0.6244360682594733	0.0	0.4322754463438973	-0.06020837827263967	0.8081452355973355	-0.4095026730825093	0.30396983037660796	0.3253916899453934	0.8777219675372342	-0.1893949964272457	0.6295816797556066	0.5035067938479205	0.7701869963990879	0.3775207909541481	0.4443515737193319	-0.15427299379369747	-0.09837276803896072	0.6309634845232731	0.43032721508499344	0.6039715271287547	1.3114828072151918	-0.6379740915702409	-0.7210639403311827	0.1299546445356641	-0.15735599869135727	0.5682150807721815	-0.4588674716918735	0.20403091154596728	0.2033854808806977	1.7037182882328712	-0.8008013492893585	0.26148112952719355	-0.662661928879529	0.0	0.08192921798053539	0.8924988565726196	-0.07985817226640399	0.1737865113826264
-1.3797801573398987	-1.2298798064517686	0.11342185543441877	0.11903396486444347	-0.9809190144486385	0.10466236506409361	-0.7304251640800611	-1.8502590681556106	-2.163243259768363	-0.6380837090575618	-1.4409478202268937	0.19272545512541062	-0.005376079823384524	0.0	-0.415776483302941	-0.6326760746046118	0.22314381310943435	-1.6780283843033357	0.0255607641065519	-0.6520674673152365	0.17628086180353086	-0.6432076390709147	0.21398304149606853	-0.341045045742255	0.03712812382785855	-0.33086611522791537	-0.7747255415688294	-0.9679372496622144	-1.0243037524442098	0.14201828040189135	-0.09163906161564943	0.13206984382859147	0.6187701696138636	-0.9480995148340776	-1.0423031734554355	-0.11961730188214544	-0.4323420191178115	-0.11990501620839243	-1.1914938322352884	-0.7570261590831179	-0.8851490995198538	1.0217264721166417	-1.5333293981568192	-0.5446020619564709	-0.9761182953520173	0.0	-0.7971441123753572	0.32665114778877913	-0.8075834437490795	-0.3948985163464933
-1.8777063169449888	-1.0736451241974043	-0.11362060352573809	0.39458556543081563	-1.4552762283503937	0.19207674924901058	-0.7449304330313722	-1.7097586023512135	-2.6292003424696553	-0.7684841886217244	-2.1405380743551308	0.05605272747019449	-0.28223525243035175	0.0	-1.2675090189899896	-0.9184747086471329	-0.06861496003914021	-2.493758828286585	-0.1512758346338006	-0.8857699920354196	-0.42608774874260097	-0.6080585407451078	-0.11475462596355597	-0.8498784109011092	-0.4290150810666458	-0.7086090343830445	-1.154144208164966	-1.5329044699997219	-1.2807145357661525	-0.022389732176881737	-0.30968376430976563	-0.2669207348926785	-0.1716819867150606	-0.6073719627864735	-0.9347506410849663	-0.1642388143932078	-0.47249171032434084	-0.49113427703804063	-1.4058966223611549	-1.3179971590974857	-1.7718650118495871	0.4802239795457368	-1.70958646158921	-0.9793932450296927	-0.8348338051078769	0.0	-1.4059628179387127	-0.22912955887436662	-1.1405464306437274	-0.8713673912073431
-1.8672582492448646	-0.5333327954429719	0.06120821827941895	0.5988757669815369	-1.5332443000639537	0.20658252546876377	-0.3764457502745199	-1.1488432217643392	-2.091127771111033	-0.7047645207491351	-2.179742155878347	0.09137729691069757	-0.21071446217041834	0.0	-1.7928104148291428	-0.8238674802052207	-0.027602348697785765	-2.362910940563822	-0.21611470461836305	-0.3826708174004455	-0.7564524028919245	-0.21172929716964703	-0.32451155625651595	-0.8560713043590099	-0.5113196825936777	-0.6886518938808528	-0.6195919049689552	-1.7085360672375252	-0.8668640143966804	0.1843801305786609	-0.2612231936624572	-0.47784530505085593	-0.7247282330726519	0.03399842748314564	-0.4805481728699551	-0.12935066393690578	-0.3295731144235376	-0.45324796397220596	-1.0898738085889004	-1.267933168284644	-1.994435202031742	0.3469841867684507	-1.3543183788453894	-0.8886702145324216	-0.5243727464742817	0.0	-1.5898983357565792	-0.5412241576988576	-0.9937487204914837	-1.0805136140557041
-1.3748510606894497	0.03841368047315544	0.5629452539641213	0.59404051820507	-1.2611672740672413	0.013889449174768267	0.059653192579947306	-0.4915245718445528	-0.855111512684354	-0.4782376900839206	-1.649672719191582	0.3381854972963287	0.10113074559083407	0.0	-1.799340475813606	-0.48034301776628413	0.17788024060035426	-1.3087113790168459	-0.20179480059678967	0.38792622681282446	-0.71787533890187	0.23528490065834634	-0.376815910926763	-0.4532498336429216	-0.26074928243340584	-0.3641166108918606	0.32736808449409194	-1.4738757477316426	-0.20905693349560783	0.6705685552687836	-0.03336599997741308	-0.4019666849242086	-0.7755578519370702	0.5257804110486818	0.11937301198856902	-0.1255813518572277	-0.029634691530921627	-0.1112132420149352	-0.5063016064373422	-0.7740139829405009	-1.444205956820204	0.6245215674127703	-0.7764957598963216	-0.40721978805887715	-0.2607231978257664	0.0	-1.3672810505132924	-0.4863990380384317	-0.4898983146326598	-0.966549698924934
-0.694748273325283	0.4041412996818533	1.1019617352229725	0.4198354032366951	-0.7654082123664128	-0.33029825366385357	0.26691375429267705	-0.012697277999277562	0.4025086329079626	-0.13074790049361446	-0.9187060348593545	0.7594537536221339	0.4745896005002556	0.0	-1.3244216018013386	-0.13292668506937325	0.2904823731357092	0.10181099509526485	-0.09819169305974022	0.8220877852226965	-0.3550311246013124	0.4075276423665773	-0.26141403144949193	0.0786752163313193	0.13227212253708784	0.05564468697417327	0.9195583074039901	-0.9593760061174035	0.1876119864620996	1.2421354464772836	0.2831263120615242	0.00013763437019161977	-0.30038881621488367	0.5852449714518201	0.6847686138245546	-0.182233666836619	0.4339375081019981	0.27798027410171444	0.01758327992875344	-0.24199901411391558	-0.46767059768415625	1.0912765782190068	-0.35023463229565793	0.13016841710004493	-0.08051976469581196	0.0	-0.8742854033415338	-0.14062095908897843	0.09471590139385382	-0.6588685180979631
-0.2185159013428867	0.5397331933817324	1.3749321008877529	0.24567699447731942	-0.23473680287170512	-0.6469637582841232	0.12639330678189822	0.20591907765672116	1.0454419390918326	0.24251899162700322	-0.35169953003722226	1.1941138128004511	0.7008276812282097	0.0	-0.6037280422376776	0.04052940344677318	0.14209144235562313	1.1099515262336195	0.16108124862367887	0.5901555951215	0.1290187158784994	0.14360007314673362	-0.04264254386041464	0.4556275869262315	0.4286305126088572	0.3264982880891285	0.6185202761844033	-0.4115791519209775	0.12007896428280496	1.6617903683150548	0.588235280739171	0.6573821191217444	0.43273457766656104	0.22654559004458372	1.1311265867910123	-0.25744198438175436	1.01830250706143	0.4386491313046359	0.307646860167674	-0.015277110398393199	0.3523399557355382	1.4615014868363017	-0.26577380188349603	0.403844050442013	0.09070169697054187	0.0	-0.2726293420452655	0.24873119218578024	0.4708174080007842	-0.40820531738836185
-0.18551830855547127	0.5605017792469056	1.2521441439509367	0.21531845711050152	0.12001841314287877	-0.7838048651953974	-0.27166743110975144	0.25706702776131374	0.8663570097296976	0.48130185750646837	-0.06282184424535642	1.39165992748	0.603145903638915	0.0	0.056916469176307195	0.04299484798200451	-0.24168529408844733	1.2551583878371386	0.6161858944034548	-0.15858402372660013	0.44781887393999176	-0.47163033085540185	0.14303576589783293	0.544348712410155	0.4491978686525341	0.2690991659450702	-0.53736888382216	-0.08869819503049721	-0.1833557022485655	1.7196239009236634	0.7474075446325404	1.3657843347797425	0.987182564897566	-0.3162493917716313	1.4362262399972425	-0.30873194165975826	1.5439494544425871	0.22461293405820282	0.4164620242513969	-0.13856805740983585	0.581393403907695	1.5454491548407736	-0.4253657639923517	0.2983066327169611	0.28048301127521724	0.0	0.30397516017398096	0.39988860021115696	0.4857463784373905	-0.42663822289714
-0.522839818131058	0.5622837658240812	0.8274883105774266	0.3025679145878979	0.1437531964636945	-0.7263810741415444	-0.7277683774830588	0.2574153429941207	0.18088672064781006	0.4164150222234603	0.10946637811499142	1.142689346204086	0.11724167834582859	0.0	0.430617705270495	0.024591166739713368	-0.6869157160076533	0.6551501337276615	1.1738148287676342	-0.931739346581036	0.38293842427805225	-1.171436287446486	0.16169853987241659	0.3867407617212407	0.15039006780942143	-0.14429323718347603	-1.9656684495947239	-0.13279897696489093	-0.2764140800870933	1.3064274488890353	0.6056911629291475	1.8328283675606682	1.000282558332621	-0.7923365279238997	1.5548652162961145	-0.35915863463682235	1.712632263147686	-0.3032440981279272	0.5191864818428855	-0.36059658449228627	0.20348933009194367	1.3118492334500274	-0.549549998263661	-0.06310125155503124	0.37818688091302394	0.0	0.7416897447432307	0.16212881965376938	0.19229105822818943	-0.7426996890846397
-0.8923265156500811	0.5202746271478287	0.31425234911523037	0.30027828818280505	-0.17423749499295985	-0.5868526316994479	-1.0784134016977098	0.202377448047865	-0.43944459124597957	-0.025436805272589454	0.3957260855576714	0.433270145978699	-0.6470978561597349	0.0	0.46237881509846657	0.13632488364891532	-1.0230864408238223	-0.12026933479852461	1.585273089155236	-1.260178916734651	-0.07076368091149861	-1.672905150773684	-0.01609089529434659	0.10046419813856065	-0.36403247044856996	-0.7566966849930927	-2.9249294095875378	-0.49005877428333905	0.11833744195260001	0.4716368664261059	0.06772489223742079	1.7940066909224113	0.40569922015059795	-1.1009403702183567	1.3853102540787685	-0.49598975091932535	1.2668822717596353	-0.9136010512097164	0.7302885212370022	-0.3656468174702082	-0.41638554860784754	0.8402106472871187	-0.40584390307972024	-0.44599180078656137	0.20456295725901427	0.0	0.9219164350644539	-0.3920394605444	-0.20414850168131085	-1.177254939650963
-0.9220411736011487	0.32833708919783794	-0.11887437391835727	-0.02758399104089114	-0.6615008965196159	-0.48852839630418	-1.2771518467762266	-0.040300940287620705	-0.5968659392398697	-0.7364787076775283	0.8360281346178966	-0.49307438182496366	-1.414144401545347	0.0	0.2685452531592613	0.3909863333070846	-1.2119056673534314	-0.4811144794926474	1.5649661413202325	-1.0224320409305028	-0.6686721306272727	-1.8324854097633072	-0.2703041027847366	-0.23999970096484813	-0.8927362655174619	-1.2787080474809158	-2.98112521686687	-0.9315064946351526	0.8512994731569212	-0.5638217161285367	-0.7979970475905478	1.1557731974741439	-0.5046350603517068	-1.3023545508045116	0.8427307518045783	-0.7925606825664198	0.20360594739952842	-1.3307476581737656	0.9904343036082758	-0.047989241781993784	-0.8356321747894854	0.23186770784894553	0.012227145280390374	-0.6825906064654278	-0.30657192449890625	0.0	0.7440864562188095	-1.003567894339045	-0.48117306524881315	-1.458416076128453
-0.46696613389268216	-0.06317143907349482	-0.44314469703730763	-0.7289443001853102	-1.0230132068455042	-0.44892402471323356	-1.3623532836792596	-0.5811475433713831	-0.339378969702176	-1.4336370245847492	1.1936648522284932	-1.237078402996272	-1.844759782803797	0.0	0.05618554147779585	0.6415057622467354	-1.3439757513052344	-0.23279469546094209	0.9909022720769	-0.49473668817526645	-1.0360660664056767	-1.6915938904261076	-0.39724387808834394	-0.6331738353268842	-1.220210910987226	-1.4202965943204193	-2.238015105621297	-1.1704566858667023	1.4225890520687277	-1.4653014882773652	-1.717573203587704	0.08407932740761394	-1.228945816833511	-1.486553447743441	-0.009961535912741588	-1.2104350647647826	-1.1209498783447736	-1.3751382898568476	1.1092300547917509	0.3886965803401584	-0.8625635665747811	-0.4355142774660635	0.483459903380103	-0.759498606786429	-0.9713558375403356	0.0	0.20855469606921248	-1.3673002197422	-0.5249223408861671	-1.3916531856146848
0.28332904489166727	-0.5405240021707279	-0.7326383260468947	-1.5475923527955424	-0.9902757665654196	-0.364275171913552	-1.3583686521212346	-1.326407164206301	-0.0738678969869812	-1.775789401684707	1.13169140554465	-1.4678701844777668	-1.6992064706098515	0.0	0.010246730063826993	0.6924713384234384	-1.5073236279030588	0.32675062599700105	0.04437822318691118	-0.10492997099604334	-0.8885982481886212	-1.394668951944461	-0.25563203476325713	-1.0727664274113005	-1.1983524586708973	-1.045074055162125	-1.194036940749854	-1.014217807270596	1.3461827533010398	-1.9086808103339787	-2.297276602914389	-1.0299255603944135	-1.3359812073947142	-1.628929523881502	-0.8955782711972166	-1.5662146157876684	-2.112311961991944	-1.0417338357564274	0.9247442315009486	0.5874959877126311	-0.6590230620998265	-1.081718318818072	0.7268562069127937	-0.7606144454871255	-1.4030592600516063	0.0	-0.5048688532068727	-1.290089571434616	-0.36527319326091645	-0.9641257280074913
0.9297342775243448	-0.8585192035381963	-1.040617068213109	-2.021227314632214	-0.47922065114317713	-0.11329605489705528	-1.2108657045938884	-1.9331337441350536	-0.19359178870203572	-1.5392191161626554	0.5247263435942429	-1.12874051462153	-0.9752552728802998	0.0	0.2029387876566606	0.4557609774307786	-1.6469798643569649	0.6855334799152212	-0.8358676938882402	-0.09019559861170072	-0.2189505975565628	-1.0547699653735314	0.11083933730919189	-1.450005605078778	-0.7993336557795148	-0.26040532428390784	-0.3589483283484892	-0.46492748099501313	0.5321834634032756	-1.7241593767672452	-2.21657430932551	-1.7330939638544245	-0.7138078349760645	-1.5700237107370993	-1.4139040542357584	-1.6095293053151538	-2.2530933773007313	-0.48251622714944953	0.45093068558196686	0.3297662794883948	-0.5507479970245375	-1.5747603428647186	0.6077513878874083	-0.7349064695219112	-1.2458038191161338	0.0	-1.0567123560640799	-0.77752679410614	-0.11103422600850978	-0.3183831236107527
1.1383699178156674	-0.804135815698871	-1.3036288226980537	-1.7591963270253532	0.3450921068749763	0.3053071240546384	-0.8251498605227038	-1.980477518959492	-0.7158892772525521	-0.7509541994844743	-0.3481434864376855	-0.47823178226157476	0.06494606677769509	0.0	0.5635352057818185	0.02770858788055107	-1.554121711349164	0.5449873704732929	-1.1894636050235767	-0.3251064692297237	0.6780887661893207	-0.67567983589855	0.47683263493800776	-1.5526612243438593	-0.1271849698869819	0.621305977492978	0.07563309866688742	0.28673086396699504	-0.6038626915205163	-0.9862909502393666	-1.4216514738278638	-1.729696809666395	0.3619815248553905	-1.1483284829646299	-1.2672435949447505	-1.178545873442505	-1.428840900240166	0.0839019883258387	-0.10469309618745211	-0.2672376246858194	-0.7124347146241184	-1.737000467148886	0.22953100863011056	-0.619573174215625	-0.4424328905669576	0.0	-1.102597708812039	-0.011604388560053752	0.14973756073732386	0.36627993239012513
0.8747630836403406	-0.36956723245040296	-1.361866152395919	-0.7247025503193367	1.1490801610681516	0.7239253995598303	-0.1827609449930017	-1.2645373337544208	-1.2232863949916004	0.30545115893619634	-0.9126975351580046	0.07552572969265728	1.0078123056069594	0.0	0.9188210230461514	-0.3724873582582579	-1.0227608499543281	0.061749443757559065	-0.8229878262447559	-0.449054086271835	1.371153467027825	-0.18888823839552535	0.5813000085411995	-1.1981218349673648	0.6126418353869891	1.2432803489859592	0.28058001607315786	0.9682901176142473	-1.3985816664463488	0.0075445936708158174	-0.19087416534508458	-1.0397906797015088	1.3820154829518405	-0.3791648231349215	-0.47808478885443856	-0.334083806469515	-0.0428856151368983	0.47814534787835716	-0.4703095807662024	-0.8074844886901509	-0.9923679694445814	-1.4385764572930766	-0.1500597750103595	-0.2959077958472175	0.66562101313805	0.0	-0.5100127724961995	0.751565895097549	0.39862220490147376	0.9798942882542702
0.432923457415781	0.20780320499859656	-1.085876937037465	0.6808561244321466	1.6147177725543667	0.903755460118937	0.5668490188479929	-0.005079071256270628	-1.1698875100707535	1.2249240777798447	-0.6704402424567828	0.2437283103009885	1.4853303897747918	0.0	1.0845151445086163	-0.5555192160742526	-0.06614755224674604	-0.2828306210352961	0.04305797798962883	-0.18734909969089236	1.5493677292452919	0.43185228153569344	0.3218299021592119	-0.4124661770434715	1.1778990377385163	1.399837639162076	0.5481138248497006	1.3683735403608945	-1.3884480740982654	0.8712501772905108	0.9867563554522004	-0.0025553742711524846	1.8859357106482635	0.47945960682409605	0.5665241648725794	0.6260297542318389	1.182505184673647	0.6274034981735817	-0.49151707003237866	-0.894401518905432	-1.0268095199308545	-0.7236278703884594	-0.30742998401554184	0.26721257049054137	1.5050406468245845	0.0	0.5105206270252142	1.29679917788098	0.6492528972533096	1.4930322052197946
0.23678041423057677	0.5845564028454092	-0.5075182231616189	1.8150119928445434	1.6126641566796898	0.7172989028740295	1.1376622464143802	1.2131491239903562	-0.32822713355751604	1.6839415605580865	0.42064646445554976	0.04502675560234255	1.3458595989970767	0.0	0.9642961703022367	-0.48934052239160275	0.9874971517843307	-0.08217490227161671	0.8844120011817012	0.3917810791072073	1.204299353546054	1.081237627926006	-0.14711914949732752	0.4978155458670215	1.371673880582015	1.1464858008731567	0.982991976961266	1.4336765950336978	-0.6273606611271632	1.3112100616731692	1.6596035610176887	0.8865115098434562	1.704818742230664	1.0533768474688567	1.3067641242876171	1.2988450354257735	1.6162572067067624	0.5711894057938318	-0.2319122955953198	-0.4248698251442424	-0.5576535408400227	0.13836544876192786	-0.2034030030863131	0.9146410782354842	1.6134601104575252	0.0	1.4761397108089014	1.519535409848021	0.8673832414899216	1.8814521926243306
0.5493641496610434	0.5360131403493816	0.15821708570931692	2.165511457905015	1.2535596457748523	0.27292989445545074	1.2672937790207481	1.7645486632035907	0.9698089007458769	1.5946272501817036	1.8406700806882694	-0.22183134777476451	0.7030167124960777	0.0	0.6051033989404543	-0.3069507324948981	1.6310122332478907	0.6403362429609515	1.1867320352745205	0.8943653390689952	0.6154616621627131	1.543671699364684	-0.499721959015047	1.0755666693185133	1.11568337137451	0.7492975536254372	1.3838158882103142	1.2693544907314764	0.35465599494370814	1.2564058479532125	1.6401929305607397	1.2211041750345795	1.0228735180626807	1.096835999845752	1.3379940096376775	1.3843244296460993	1.086541325285785	0.4168318374845992	0.0802469392704927	0.32300659018213795	0.3041612266323698	0.7508538223037516	0.011067417589931931	1.3579824563968568	0.9317205770439712	0.0	1.890323781505221	1.4321835244903212	0.9353690385752723	2.052856838394363
1.2877752761905434	0.10159817854547863	0.63244732094108	1.6585304204066562	0.7878919921253613	-0.13261939814748946	0.9012949662048845	1.3750762677502104	2.0020254357077016	1.1209300515819518	2.783442571813176	-0.20551940913412908	-0.15664353967129893	0.0	0.17393787034528635	-0.19426353118951883	1.486890077109796	1.4035623197094222	0.7654946212798115	0.8901886995189596	0.14983016119293321	1.6216789549450898	-0.4647977906676302	0.9890231796239823	0.4842822116038005	0.49943678643896855	1.4091501157572035	1.0510901908344215	0.9213617430586318	0.8655913149756371	1.0726527806718773	0.8804535110524732	0.2329784950317172	0.6745416519964815	0.6683092250089002	0.8453147705886707	-0.031710420644951685	0.27466587936361037	0.2187919183675692	0.8780393668714794	1.0947292557138768	0.8075259226813398	0.12732339843768867	1.3636935998960027	-0.15861652993359798	0.0	1.5359537590344083	1.1268880879036254	0.714320393630563	1.864578371729291
2.0669894928083097	-0.45746228349112	0.752424102047951	0.6957835018205057	0.42814830684562144	-0.22193606883900568	0.2584382704448765	0.3163094721095237	2.134279088768104	0.552864517390089	2.6503301011524543	0.229994591615267	-0.9390631064045507	0.0	-0.13839169628340758	-0.2484125162414164	0.5837866122487836	1.6032252813868633	-0.11909024623551745	0.25826225428102334	0.013754627934348918	1.2776667441874237	-0.03808176392657389	0.2720744905671022	-0.32121619841579946	0.511210604184375	0.8890940662317793	0.9073780269035339	0.7627601300000252	0.41183249284139817	0.30621406417355473	0.07261117111517681	-0.3127166026641094	0.1318210858845707	-0.2688567467288121	-0.07711089867489389	-1.0685741558457467	0.20268265895706372	0.11800376192275516	0.9037473829511699	1.303706645739153	0.29595034761695266	0.04220518898952571	0.9373309277874571	-1.0837629996196911	0.0	0.6074170475224159	0.7265668075006525	0.1706565142816413	1.238128172837547
2.4384043981292587	-0.8526664524344576	0.5775647843429643	-0.11073310525818454	0.21861289708574685	0.03913058915405575	-0.29234852441334924	-0.7457608765313128	1.2686774027997347	0.12307969671908457	1.436462422329895	0.8894518092227385	-1.4740570661517973	0.0	-0.23500631867420782	-0.41449818735269955	-0.6072057274553562	0.965803911711044	-0.931650586606563	-0.6801713730512794	0.1285573189605418	0.6763571025971366	0.47846300786342155	-0.6533031323749348	-1.052732577675824	0.6402224751319663	0.022548731059300265	0.8435606553566833	0.08381210895653066	0.11769074067644611	-0.33251064839426914	-0.7918555886981608	-0.4976292663279357	-0.14292607933472387	-0.8665239796127574	-0.997881360162657	-1.4835773990369208	0.18014421691380844	-0.09027906886317179	0.425970064043064	0.7510810801107836	-0.4614331081936065	-0.1708183893547117	0.34880081507544464	-1.4419398944380013	0.0	-0.41525665057534544	0.34414263157521247	-0.5355068204364188	0.27975308793683185
2.1611925075987255	-0.9618611774817187	0.33634814343952546	-0.3322637503899081	0.04070342885868466	0.3779910823040742	-0.47405857935067997	-1.1616219968678887	-0.06817330156661365	-0.1157011554995152	-0.25277128452903963	1.3680761438562279	-1.7399279798500122	0.0	-0.17809146680557775	-0.542797846539426	-1.430485006136582	-0.21903525041942576	-1.2055982057972523	-1.3564795988659217	0.2136550977692538	0.08645514703802254	0.6564759651828211	-1.2146287846560269	-1.515289487741222	0.5834956000677961	-0.7126367907053188	0.7502264028799454	-0.5750978543886104	0.04087237707809858	-0.7136160646157557	-1.3186384253769863	-0.4660479746989293	0.0024643073981837735	-0.7063320615504558	-1.583984180067634	-1.1815493274327031	0.11845363602466591	-0.18391865281844588	-0.20329117087955714	-0.25276615662487406	-0.9832866437464467	-0.32946713589857374	-0.04336692776650758	-1.2305715143076572	0.0	-1.0712527244369214	0.053558781051396866	-1.0925087400948268	-0.7094090547968068
1.3323728602705776	-0.8724554491442277	0.24859949494154127	0.01818138656931676	-0.2577182508256564	0.3860301822998249	-0.2937427873294556	-0.701153303497099	-1.070808823594877	-0.27684627668953393	-1.5686408402937317	1.3271946298681263	-1.7895842352320568	0.0	-0.15061427288894216	-0.5138452091733605	-1.4444673534481436	-1.2703042070563968	-0.8348485723165318	-1.3475024380655265	0.014042159427773942	-0.2915941001180308	0.2312156291110788	-1.0444413535659025	-1.6371064285646708	0.10165527469855849	-0.8838251816551332	0.487244545363755	-0.7434725180710962	0.07336505039003068	-0.9157797452936263	-1.318931284618909	-0.4787250463423449	0.3718479647102883	0.19495211901282739	-1.693877653009008	-0.516821291850773	-0.09284234688569273	-0.021932197763706293	-0.5726517686676068	-1.0968270607298336	-0.9286832494572784	-0.2908150969346624	-0.05093465996936229	-0.7836041477351956	0.0	-1.1962633814930579	-0.1278982649627382	-1.2106607973483663	-1.374662314872371
0.30636519320985056	-0.7492800019475091	0.35663013192588666	0.5323741097787148	-0.7098550217132931	-0.17539637726616208	-0.037602668640747225	0.3182988211380307	-1.1940254715624743	-0.5069783504114137	-1.9257157948085686	0.7296554646382365	-1.6543361597637913	0.0	-0.3271315647815065	-0.33059016225423726	-0.6974296843509381	-1.5780529320466712	-0.12455507290141048	-0.683272423213044	-0.4929703485788851	-0.44458173221475955	-0.6931422373702228	-0.21849096826252956	-1.4742016979008759	-0.7836647483429605	-0.421234828802011	-0.008765319482055375	-0.35336057119374403	0.042275598079748455	-1.0876534248919976	-0.8739209348640626	-0.7070721844831056	0.5686280389841345	1.4024800093027159	-1.3908185450253612	-0.0005815819516944751	-0.5195457346103731	0.3428974080689193	-0.5076066738053125	-1.2818417131598858	-0.3288055609068172	-0.06568896984766756	0.19856397655538238	-0.4777663466292824	0.0	-0.9832930563893617	-0.23943970352336438	-0.8205486618939902	-1.5197688564760798
-0.5234980415452527	-0.6486539972759259	0.49805979393537847	0.7162698171611765	-1.169868292474799	-1.1486546401436613	-0.05907814132571287	1.2587570745561267	-0.5049413148294053	-0.8330234333351876	-1.318641244358591	-0.12941586863537002	-1.3080486263648736	0.0	-0.7322105175183145	-0.11017183469661865	0.3087203350109283	-1.0271530733219523	0.4228419404726381	0.15854553655898648	-1.0607716140306307	-0.5227497114211851	-1.6692450403356605	0.7871937360340143	-1.1512250119469183	-1.754331845413595	0.31541506573430733	-0.6580845523918868	0.23427828307359064	-0.16206895469926952	-1.2775168330622344	-0.256507100039197	-1.1068427261050753	0.30251113389034656	2.319920646781042	-0.8502898894176156	0.06950343562963536	-1.1240668352011929	0.6883668905459097	-0.18051109934206186	-0.7588094620782619	0.4108277873072737	0.1833814229579239	0.35337008541039744	-0.43458360237466814	0.0	-0.7929682990574857	-0.34962611979214914	-0.15163048430506712	-1.2384074672598633
-0.9302023341091998	-0.4481656697746703	0.44814409065283006	0.3387253612572107	-1.3917833466021792	-2.013777473304357	-0.5056820659022169	1.5816582195564655	0.39527314412996617	-1.1029890156571058	-0.2602545990906037	-0.8142962155615923	-0.7176525999448958	0.0	-1.1860649849991152	0.008483364781768553	0.9454969286533886	-0.07841313592621753	0.4337358451659988	0.5750845610750756	-1.333108918253314	-0.6931072540336467	-2.156903609041965	1.394340706133966	-0.7789172045413563	-2.356051468549674	0.7809710784450546	-1.2536882161280631	0.5126556025930766	-0.5154041718047718	-1.3669198003342704	0.22919378462655973	-1.4513180799529035	-0.3711937848128102	2.5150982050164035	-0.24592605253009203	-0.20788113166800418	-1.748617525201961	0.7653665535012338	0.03651813927433042	0.05140681162127855	0.7545937921704593	0.2544687688207622	0.11168949954076524	-0.44400731525125925	0.0	-0.8603329379911109	-0.5065542576435911	0.3835243695108848	-0.858013352316413
-0.9249505073684936	0.03309931839173785	0.12641002196782922	-0.4248314788626796	-1.1929904718000428	-2.190768382263359	-1.186200036838744	1.1737326421010643	0.8117353913737905	-1.0710480396908422	0.5868390882315746	-1.0248305044997867	0.06845785143799335	0.0	-1.3899367248142998	-0.039119477902272916	0.8555740839023134	0.5512216305711957	-0.11662491381752414	0.25222038083561893	-1.087508693526031	-0.9861922846580093	-1.840618305749347	1.27614436655689	-0.4021962106442028	-2.259672933153925	0.6268615723798953	-1.5549884180294469	0.20273707066068797	-0.8853138788886807	-1.1606089733845508	0.39490683747775446	-1.4938783114856493	-1.063963732120095	1.9186993934352552	0.30629761955038587	-0.4639524287821727	-2.1619646425481833	0.4606157715097663	-0.14432399004472976	0.5682472179403897	0.378496533935054	0.0451754379215453	-0.5242252908199982	-0.16499342762501204	0.0	-1.1183683070170163	-0.6924813915333942	0.43955995396342123	-0.7219261214835825
-0.6821928868767306	0.8147053336053401	-0.29648217848612196	-1.1442773540334938	-0.588153626100797	-1.4246491704130166	-1.6862260107907652	0.36867721131190495	0.43489247967185035	-0.576906606911766	0.8185515416973769	-0.7668832270867534	0.8769991826171352	0.0	-1.1120895471135777	-0.21734386187438778	0.15626652480026007	0.38183827258643765	-0.9231052875563956	-0.6207389230066926	-0.3924269908857446	-1.258974453338419	-0.8131069519054467	0.5343778130092715	-0.010284846792750676	-1.4610520069046609	-0.055389020604476195	-1.4126561425595083	-0.5544840600399045	-1.1257230443868083	-0.5641048237260861	0.2288936518507497	-1.1449960423668935	-1.318778391393524	0.8020234806858472	0.72888683689198	-0.3878111790047876	-2.15970848378157	-0.1271920362438801	-0.7185204085928263	0.46167036932785027	-0.6117007691565305	-0.37723313380903944	-1.2157187927937776	0.5549885713915567	0.0	-1.2681543372919988	-0.8199704553795694	-0.03896075969770529	-0.9584954911730692
-0.40180083546488615	1.6276429157087726	-0.4901381531913149	-1.456963098544483	0.19810287866994247	0.006942821708594254	-1.6587770437414897	-0.3249456753056165	-0.4789679679694727	0.3011307937508974	0.4723453307005723	-0.31169813848715716	1.461922913945424	0.0	-0.3591755672999423	-0.4427101138631711	-0.6756211069223605	-0.5092179971951353	-1.571907957687784	-1.4820790057652482	0.4274695852225025	-1.3050471517982896	0.48416563642121707	-0.40309229497438015	0.40464146537267065	-0.2959932627903723	-0.8032343784560086	-0.8591843887339929	-1.3125867199407655	-1.1704052602798467	0.28877838586538557	-0.1431037264577635	-0.5438365957422024	-0.9379067480801642	-0.41235026216054965	0.939216260061326	-0.001070709044042993	-1.6726986514421631	-0.7426304280808923	-1.4010262510149118	-0.13436469511830482	-1.7316827803961765	-0.8145866749576287	-1.5189935605112914	1.4948498120930243	0.0	-1.0378230984827084	-0.7864605433181361	-0.77602935623837	-1.4016785923645083
-0.21317714891302786	2.0185745051896022	-0.20515869530147157	-1.3153863043209828	0.846254113027603	1.4179737209612964	-1.0806577123878567	-0.576890733318718	-1.3330099570750582	1.231393956206294	-0.0988248062879138	0.007348176982296877	1.6284745325246444	0.0	0.5860489431605139	-0.6537694979768808	-1.1389872448887073	-1.5565843198798792	-1.7963041922444527	-1.774863736065665	0.9871577723576307	-1.0243130416050061	1.511922016332814	-1.0724269863584253	0.790198411474711	0.735323420655502	-1.1095944618883118	-0.11475759463104074	-1.6386859152713336	-1.0646995517227136	1.0631805921449133	-0.553171412984626	0.020721992582099856	-0.13212516312141992	-1.3638836927747298	0.8488895762413997	0.3349722563122222	-0.8232469133966344	-1.119009833972524	-1.830903218898589	-0.7484842888469788	-2.4095940734510415	-1.0498344741504977	-1.2188024836528886	2.1654891003763095	0.0	-0.42770861435370033	-0.5607700663017957	-1.3378952491096823	-1.7196767078206077
-0.16716528965670827	1.6466071004055214	0.507313820050568	-0.9793356092169282	1.106869556457816	2.104903504838874	-0.28021074168159665	-0.41645765632987275	-1.6315657926122251	1.7793538202439694	-0.5265370997381246	0.004794125872716909	1.3465016005580654	0.0	1.3004625387099378	-0.8283816130561601	-1.0206874407485236	-2.103461505979923	-1.5952342396643284	-1.302785795243241	1.0594209722767522	-0.5131401504633804	1.9081106746284846	-1.2406057525297132	1.0289128615849064	1.2234469571480486	-0.7681446111783296	0.5008548313724304	-1.3953035020172766	-0.9231013846188909	1.39971061989251	-0.8772910828656055	0.2837496419931457	0.6223539682561752	-1.8690153480885396	0.42757309878249194	0.19362623147233377	0.11040188180866498	-1.1209241548336466	-1.803838554109773	-0.9276467277468087	-2.3298865248496874	-0.9557113849562271	-0.5127960262257273	2.1428902500497795	0.0	0.25286633831949956	-0.23987109312464472	-1.4082503327092932	-1.6553786967797952
-0.2804894667078807	0.5662653212362722	1.2693004846356328	-0.7696754296470201	0.9126551807098933	1.7570267336537913	0.29522543098011106	-0.13205158981211887	-1.305597387814497	1.642946450722838	-0.6663639072612035	-0.2817741597851762	0.7722298156696245	0.0	1.4556680836471936	-0.9345468177927145	-0.47628733070203183	-1.8389281750576405	-1.1587464805914083	-0.3251857558362805	0.6725055181830011	0.0034644216241917934	1.624350413441089	-0.9761896898321686	0.9996082346523141	1.0341648633434535	0.0049176132224376555	0.7121765983651787	-0.7895799322602127	-0.8510301848035537	1.1276320390924561	-1.066707109661687	0.15723988810650286	0.9177776494608256	-1.9124815105160469	-0.21655789465785447	-0.5608849404977495	0.8118247032282973	-0.8017587977778076	-1.3639855095945563	-0.5489532459253935	-1.6100665111626378	-0.5395841628487781	0.10650336772967085	1.3872740312175773	0.0	0.5952380144678551	-0.02052623243601211	-0.9809720845445209	-1.2008608439862558
-0.5619885774173743	-0.7294751059599536	1.5873721561554388	-0.7842467206589261	0.380527505679772	0.6230125100162532	0.4090437873741435	0.006460870520531898	-0.6972503434737536	0.8326601748243133	-0.6206442684229587	-0.677941670764724	0.16026584236768016	0.0	1.007104863679764	-0.87293604443991	0.14882994371796546	-0.9754910173497483	-0.6865631110166094	0.6528136398928872	0.04115311805522735	0.3483651767008241	0.8721169968734178	-0.5094966522262815	0.6683525906872813	0.3303409175760525	0.7432220816507987	0.41924588406217855	-0.1788639941618732	-0.8867869976994424	0.37447468435966647	-1.1226152023327214	-0.23364073319876139	0.6961373283745641	-1.5791430885047844	-0.8208430109810578	-1.6046787093129367	1.068282080569348	-0.35316137251162194	-0.7103033820971071	0.13730007659524504	-0.7033250471786271	0.08434824555423458	0.20271336239044987	0.3059638920292368	0.0	0.3971218915951467	-0.08382635658593882	-0.34494465208075387	-0.5810277789193942
-0.9840510553428188	-1.5746656655434588	1.1758115306792294	-0.8058782662375894	-0.2762475500029831	-0.6666183489879173	0.21784262773546334	-0.026289691255583322	-0.24567535736100252	-0.31539828529690245	-0.569450738501441	-1.0250996977748141	-0.2755711104924641	0.0	0.21571694361515442	-0.49027536779069464	0.5979911920684494	-0.06276613920120216	-0.24999829832502374	1.2247686487150673	-0.5948195895229127	0.5344931362302249	-0.04393862573282344	-0.0214948043139405	0.14420710564273617	-0.5528640031367101	1.054390875909004	-0.24916418559087963	0.2004864482325357	-0.9963790153682074	-0.4988383758825768	-1.0492287493818004	-0.6459742026301208	0.27279387082794737	-1.0062214924685091	-1.0625735022571554	-2.315706363419769	0.8620451893827736	0.012089076290857152	-0.01903421910989132	0.7434625897382615	-0.10068226128123381	0.7599162916377427	-0.2718144126453978	-0.5006996599171005	0.0	-0.16446141334103725	-0.4587188695669479	0.11967675730735033	-0.0685092993408977
-1.4304549777294917	-1.5461702139277806	0.17477030419719097	-0.48422512301263676	-0.8551076799341583	-1.492691046335694	0.16098761231982228	-0.012032314214830187	-0.13548272175571935	-1.3060243755876906	-0.5751981991258459	-1.2701941224156128	-0.4600029777796993	0.0	-0.5124209175889572	0.3125041579728847	0.8638066184676134	0.40937188695600457	0.2063846173560434	1.3132157840166043	-1.0965106377821832	0.7487764410008212	-0.8739847661997031	0.4641857843182886	-0.348427763146513	-1.28168735249648	0.85788073389379	-0.9892517517301727	0.3739894527314358	-1.1115822824408332	-1.0934490213484145	-0.8286992047932504	-0.8753621927970965	0.08824877305460135	-0.37964437343881624	-0.7282821959793728	-2.172757114237729	0.364311039039255	0.17146160259873403	0.6627219533479376	1.0571565466414394	-0.03213899581804348	1.3465383619592508	-0.9141257500519901	-0.6384697091981559	0.0	-0.6299050427367274	-0.9619540677039564	0.1875079679307546	0.22028284102807724
-1.6901873598462456	-0.7453078631900694	-0.895179105419689	0.34239469073159096	-1.2264814854447679	-1.5925662352021832	0.6244625273540828	0.29316026755982	-0.17961557444140172	-1.736226964154666	-0.5261708476792241	-1.434865658773095	-0.45359704552101077	0.0	-0.8644038056413951	1.4440898298598293	1.1217393258601287	0.3302981443837954	0.7474667853982677	1.141764476686006	-1.4361544754512852	1.1770704419055453	-1.469827011164605	1.0140998945678117	-0.5763052721459886	-1.6435161917359604	0.38208084024837174	-1.4591782356917387	0.5491994395443862	-1.1736207425624618	-1.1750643209469795	-0.43897073140079435	-0.8686802250876771	0.37451687854186805	0.0689874114882961	0.14445745502963622	-1.1231893627905016	-0.1599401847843498	0.1402056099021973	1.3729731600957897	1.1805649701780017	-0.3555928643140359	1.7476811699507488	-1.142554662160159	-0.18007835129109048	0.0	-0.5643862456410821	-1.2748864399009876	-0.08957399381599936	0.3883214818438313
-1.5389575453714435	0.2619134929633882	-1.4285606085252172	1.4379792371152307	-1.3362573678139615	-1.1425808574650254	1.6187217488367132	0.9055695350455472	-0.013127389775596002	-1.4884005758133887	-0.2565226053668864	-1.5174718405335752	-0.36541636379306053	0.0	-0.7835724613033649	2.5745537206835447	1.5119652021893153	-0.0026406241073292595	1.3285456255769175	1.003620625716482	-1.6152394603177318	1.8030452359104732	-1.7480199002975403	1.6228041239016462	-0.4236360546707939	-1.5716578848303897	-0.04548332096785746	-1.4336182851457677	0.8992817664054493	-1.149982491540616	-0.7665209534874645	0.10033050996771324	-0.7262176353186293	0.9829689567259297	0.12118655960990739	1.2531280382092302	0.3392363723138567	-0.4799374396348856	0.03967908573932226	2.0968212792586076	1.3937463231209348	-0.6885518685881807	1.9157873329600383	-0.620157838442029	0.4006722424028991	0.0	0.13835093424904488	-1.1286944035062871	-0.4525336872058561	0.6359162779551317
-0.8761490120507965	0.8189769095925648	-1.0980497477168047	2.253498348795473	-1.1797482662344159	-0.5550462470924902	2.7121087924246887	1.5359268963281003	0.5690304537327356	-0.7617401749399418	0.26708519532712804	-1.4376163599480363	-0.2561181640688687	0.0	-0.45881305291513613	3.24861465056961	1.9610703447756201	-0.14261139608003023	1.7809588583073077	1.021772188693824	-1.5882822277700597	2.349991143774444	-1.6513745765431014	2.114824342282433	0.03941782733493037	-1.1070166265459898	-0.23606876201134186	-0.9009245602660038	1.3911792251777122	-1.0217575614654422	-0.09384871662012917	0.693472247413669	-0.6043351836297342	1.4966279010953427	-0.3126097419451674	2.1690995383476634	1.4532428241861424	-0.49217625988705804	0.013896378685667943	2.67300876577613	1.8626130486868917	-0.6768933281186953	1.8488162992726194	0.4729459603036903	0.576283317228085	0.0	1.1702470372723712	-0.48747104812586045	-0.628998522254599	1.0580872940584343
0.17428262801051003	0.615739818589922	-0.053728633381836116	2.271095852330025	-0.7866842536176865	-0.16142247671431786	3.2846780871935652	1.7633065074259748	1.4020855039810394	0.06285935907381471	0.8544397778830636	-1.0886365039756152	-0.10648606388419124	0.0	-0.16120321959470044	3.121035604021725	2.19656122569375	0.16279794463153915	1.9166302849414811	1.0800394415385608	-1.2755693180700793	2.4360802546177456	-1.1708175629913817	2.2144954852132286	0.5917452426325427	-0.35686054063383965	-0.229721886264519	-0.057248924078135865	1.7917722892936576	-0.7665601820287139	0.5581715515982569	1.1813163013283048	-0.5938387788475764	1.5365707974742495	-1.0928429620302682	2.5547521569146423	1.6514655108145007	-0.23907556895757928	0.14330738634843662	2.8455450802100417	2.4360725803148164	-0.21585260535363	1.5846488820364455	1.5233824495601678	0.14610034804041677	0.0	2.0012020557255212	0.39534413989832146	-0.5041712819235875	1.5311683535145872
1.2827575623596927	-0.11357937221326547	1.1670847231706287	1.3731851918412024	-0.2276555334742671	-0.013226503830450499	2.9362627040546325	1.3427149970580765	2.0345560085800467	0.6344977139179235	1.1810425603918326	-0.4591803651925238	0.13095906964208148	0.0	-0.04988974600580553	2.173087805504026	1.9485461410512495	0.7875597453618481	1.6668816966018158	0.9565240976520212	-0.6602344380846401	1.8490901140156946	-0.4098846454554634	1.7440331162661529	0.9821534670340335	0.5184070100920805	-0.19590512412934927	0.7953286095026506	1.839664927751173	-0.36448254074992464	0.9830040977987082	1.406031379510171	-0.657685571342565	1.0305852524916634	-1.8612671028751473	2.330725947591421	0.9063495483122694	0.14035643887793756	0.39986554706413985	2.4361354303182794	2.706542553736839	0.5123329758018664	1.1889159178921205	1.8797269145355382	-0.6219491357730382	0.0	2.2139908648085544	1.0994485592990875	-0.15600166060397508	1.7877059892846172
2.0613455310682776	-0.7678043237957608	1.9571875920279675	-0.03275239287275125	0.38138122059775065	0.07630598670368469	1.7653486397514297	0.42031685067353763	2.0411966405269797	0.7970574482779179	1.000502724697473	0.288341962832874	0.44827129861416004	0.0	-0.08154915111193428	0.7600177425924619	1.180646097694903	1.3199232774043312	1.1437291931940268	0.5333870087894897	0.12081584533942115	0.7413865305613433	0.3891082182612338	0.7952942704318521	1.0645759013642537	1.3105720152421354	-0.2541222063111239	1.3915540605850145	1.4439524169473263	0.16961638971861362	1.1119636824168124	1.294683241763563	-0.6636510537031899	0.24767982784188575	-2.1966797473420354	1.695304407332709	-0.2607406536442504	0.4886160091098334	0.6633440183536073	1.5051957064554595	2.3004551429753564	1.1857539980020964	0.7337021765959243	1.2911374183395194	-1.1875120950934277	0.0	1.751702310019836	1.2756678334467648	0.24679719348621323	1.6271747058291985
2.2580615403852287	-0.804943997175941	1.9793827571086802	-1.23939913639251	0.9047831140018344	0.31454464895530443	0.3201987399989955	-0.5106942160100103	1.3301743707305989	0.6255089653799829	0.32680378053540526	0.8711469105413865	0.7434767005470665	0.0	-0.07650799098529329	-0.5600732555746013	0.1649391671602654	1.3512737582139995	0.5746532460671829	-0.09039137790996765	0.79186684373251	-0.41291377722429207	0.923603033738305	-0.27195584426152203	0.8670136315668969	1.8027412965133665	-0.3722121349411977	1.6137120099249274	0.7586357556414666	0.7539778304278572	0.9921568231215948	0.9093046923245579	-0.4806001357954588	-0.4157151536584124	-1.8450212170924423	0.9916358824246646	-1.1062416193089575	0.6945065180907812	0.7881176808058369	0.36716553701351484	1.1822920332850426	1.5557549521333869	0.2763542084486845	0.08630957177947432	-1.1278380937080714	0.0	0.9182995962853588	0.8546366891876866	0.5852678731419985	1.0971951130688553
1.879468517711906	-0.11830972717248288	1.3208250434110205	-1.6733191441285231	1.242362123367708	0.7251405010572761	-0.7472339679450445	-0.8982965810681892	0.21941161230462092	0.33590958419482897	-0.5471466481491679	1.0546664033211635	0.8677624686068656	0.0	0.11924474611802124	-1.3209870927267964	-0.6665261261434329	0.7548165297448809	0.16098978538213565	-0.6660121625224269	1.079229088459872	-1.0908951843461128	0.9941600502060843	-1.0254790742092879	0.555568580665284	1.8542194140447723	-0.41686725953107207	1.518501238202619	0.08332190462139313	1.243950451593271	0.7284755443445626	0.42604201480614273	-0.06802357706898002	-0.7241244941179165	-0.8823100967125164	0.5116889945985137	-1.1109198367729796	0.7234503253616993	0.6847288413068143	-0.567375899390175	-0.2619488274571514	1.578404709285322	-0.14646935281849674	-1.0313491862449184	-0.4408820395165796	0.0	0.15182593735090752	0.09284563480294834	0.8557889681912287	0.49604970531150794
1.1671851861400062	0.8950051242672169	0.38522588956419646	-1.243416073263128	1.3780125631518174	1.1195049858050459	-1.0848697711600244	-0.47624076531264736	-0.7662343009031675	0.14122857469378475	-1.212117787368453	0.8177315059536349	0.728912992570457	0.0	0.501132367055492	-1.3854571336307915	-0.9907006174059233	-0.22857162107846837	-0.03391755879492857	-0.9762035433481125	0.8906087925657195	-1.0449856511160633	0.6455338181123728	-1.2205623077877064	0.32074303466599896	1.4880192711512255	-0.29455257248101385	1.2754531344626923	-0.3281381735203733	1.4869583820458923	0.4378562684938504	0.04856390989437214	0.49892847332301343	-0.7420790485175184	0.305790511817098	0.35693587829429374	-0.2644435403833547	0.6158182511112444	0.37203248856259136	-1.0188589868176754	-1.435371792312807	1.3920998510640659	-0.5051737118650969	-1.4313874978769165	0.4524184027847246	0.0	-0.25625707927890135	-0.5763006064856987	1.1211107952330008	0.18207318297388014
0.44916893640005234	1.6098752668943204	-0.3822446358055006	-0.36603750046468897	1.3793959572254224	1.2570648482307831	-0.8237100185857555	0.5622467614153231	-1.2224390893899533	0.14151776987905387	-1.3790287692530538	0.3836935133988378	0.3725937918447305	0.0	0.8983020133538185	-0.9785643836626885	-0.7885355277427224	-1.1385255313415454	-0.08949186610324862	-0.9794061780139338	0.3985660806871075	-0.45220921141035114	0.16845276575317575	-0.9400086044321518	0.2602666041972075	0.9097202861998815	-0.04748531332405043	1.058737416905556	-0.4098112272081013	1.4051510712541495	0.22958470271686945	-0.09557858354606583	1.0766769965199827	-0.7235959409613049	1.2309399648029211	0.42841466739433115	0.974450134126493	0.46555593279354385	-0.030479448277775184	-0.9782645211476568	-1.8921410763283857	1.1832708856576724	-0.7597052896265275	-0.9430410896511718	1.0018400014000004	0.0	-0.3016637304690231	-0.7941079990814239	1.404890602563006	0.3254456420467865
-0.034913215786006584	1.5908688007332343	-0.7474983796197503	0.34506306136733567	1.339361672355982	1.0552982961003927	-0.42332795047008853	1.6715152978243724	-1.0851598014149206	0.29912856591577663	-1.0366115819425485	0.08081172906343277	-0.0255633937003706	0.0	1.090888318730862	-0.5061931381206684	-0.3280813001578979	-1.5658749452496759	-0.1347100545890644	-0.8050998772133366	-0.04939918758890978	0.2196356196285766	-0.06753675643486073	-0.5130582773542107	0.331209822955479	0.41830202161155755	0.18335787158201738	0.9548427329739546	-0.2849799838354848	1.0553331111944309	0.1921717608229323	-0.012796742578062114	1.531604947196772	-0.8514689124702639	1.5735289400434227	0.5306982114618957	1.9895817368671525	0.3869354498967557	-0.3680211489180661	-0.6678942302115224	-1.598392516472899	1.0523466473891276	-0.8624713171987489	0.07150428344576662	0.9027608723203762	0.0	-0.19248998940820525	-0.4739493253014116	1.6302940821023706	0.7865565349471194
-0.22746579874075792	0.8626154919693799	-0.7657825388792624	0.5005328438606668	1.297707576848421	0.6734315546984777	-0.3045306225146045	2.2643094753917636	-0.605707688935618	0.490807396998417	-0.4368044267530364	0.12509728711619586	-0.2601056998299573	0.0	0.9611196458658606	-0.2869584511263125	0.042970103051906364	-1.3705101986373398	-0.23883431314327494	-0.6154942428143647	-0.14769655843131554	0.5361446613118586	0.14554704466377325	-0.2731868095583603	0.3963217540941795	0.24501443132697842	0.293291593033072	0.9338953164358698	-0.14581486157008866	0.6212584262718417	0.3656915951133525	0.17952486273457183	1.7945130167878642	-1.0455725004164282	1.348219465722332	0.5071768760689422	2.3740807669917587	0.47161107578740347	-0.5359986770407301	-0.3636617946092049	-0.9157522853301695	0.9739653329816382	-0.7901014145989728	0.987338217660421	0.28678816238075466	0.0	-0.14514336396621924	0.173881373025185	1.6602282213805426	1.2136116709813576
-0.2238419457979433	-0.13785033210509612	-0.6672116248579875	0.17090543014827217	1.2039425854877142	0.39697793553744976	-0.5423269548118376	2.0246533273398333	-0.12925692546311257	0.5886239460754474	0.0704905371918123	0.48217395027383353	-0.2225659902844597	0.0	0.567661732616731	-0.37450018680266706	0.1347883265822522	-0.7245568589717186	-0.37109316875239823	-0.45709859827797833	0.16841255563101137	0.3809645495200057	0.7035642529421002	-0.3321214836438136	0.3277169819399095	0.4185067124845126	0.3211203466309266	0.892763918335114	-0.11384332028332506	0.3308713148850748	0.7060439342081632	0.3384260742319017	1.8624083940210745	-1.0057827802150596	0.8595060908875305	0.3192084561028578	2.1244079686256834	0.7428398711199374	-0.5324518282493302	-0.2144731651913969	-0.33200810553351534	0.8622385282441208	-0.5819366446533064	1.3288221817594472	-0.39735149831768884	0.0	-0.22001223972105513	0.7933826700354715	1.4076685736887355	1.2895957002394396
-0.16448171334484213	-0.8687799617074354	-0.6599923085211973	-0.22306260544930953	0.9556811496756326	0.4107984663315833	-0.8403508921148182	1.0382669540560385	0.14349139651951023	0.5203559393480992	0.24160052430724344	0.9087819280794281	0.03203838608727556	0.0	0.09488178996677103	-0.5744166787190128	0.008349859127622672	0.021390713890321468	-0.4503765936093861	-0.2291380802264353	0.6822467270729667	0.00023618504091478117	1.243649272615125	-0.5327521509764734	0.09583721781792277	0.7502752652497234	0.4225725732076989	0.7370857741605771	-0.18096193419676454	0.3377064354364919	1.0739475160393803	0.3822441493924143	1.7616273688108257	-0.4686119747087128	0.4807345479223921	0.03349418330671642	1.5679811059787347	1.126289727916614	-0.4428191477302013	-0.18353323306938601	-0.1385929852237581	0.6714875462830617	-0.34607560911956536	1.0417575948888493	-0.7144516372136822	0.0	-0.31530681158795415	1.1018227859034897	0.9237826892205123	0.9485763021287835
-0.13740623888609482	-1.0231865096095176	-0.798827679349693	-0.27223105208558307	0.4898907672037187	0.640090583881155	-0.7961521116932329	-0.309421030157591	0.24436711394369204	0.2874058553494581	0.05973281695273862	1.1399039152138692	0.32407812529152047	0.0	-0.2772746379456474	-0.6227392374511789	-0.13262338702827375	0.5492004172949426	-0.43134830947549146	0.20481241823195784	1.0453431978886498	-0.2180969909975873	1.3782120964472226	-0.6081830298249699	-0.21487721989319017	0.9587569343318791	0.7196734924052685	0.4497065382209656	-0.2558921167299925	0.6315766039353988	1.2770987738746689	0.3184053618426844	1.5120826928082143	0.5190274885013165	0.4051483800035455	-0.25260747117942084	1.1080846687299626	1.4622643917011502	-0.36767602623068385	-0.13469694690143888	-0.2785213969211225	0.44439822562135967	-0.21159809726848144	0.4617457492808424	-0.5425624274257529	0.0	-0.3019875874179878	1.0337487124365348	0.3876658303906799	0.40637983907880154
-0.1556867917872907	-0.6747910947241916	-0.9961859604295886	0.08155523195576825	-0.14030396001581413	0.7902797449480382	-0.2517230700009849	-1.5684279321509038	0.3401381487474235	-0.05150021708064975	-0.286475061088077	1.0780037654479364	0.46477588826364263	0.0	-0.4823614099384045	-0.3892471778105547	-0.15070618085603185	0.7342195687588015	-0.34931824443303405	0.8562268799994328	1.014066254300612	-0.06151284396131812	0.9570352076295868	-0.41997269245410435	-0.47041745438104715	0.8539704453564699	1.1499555909444743	0.10443363459613704	-0.26049747314484933	1.0316966816122692	1.157536408686044	0.19738296203055702	1.1239214086413292	1.5333135382154812	0.5321075837091033	-0.4849668927293639	0.9706950132269877	1.569242782640134	-0.34654470699485107	0.02195405394674102	-0.452350850831629	0.27090512175690085	-0.2501235314145595	0.034108641753498974	-0.13395879639802127	0.0	-0.17172318611963958	0.7292817368683224	-0.0005598032495113941	-0.009966808637162455
-0.205866601161337	-0.16291800143091534	-1.1389350537920249	0.48363360359522733	-0.765334062130012	0.5653165742018437	0.5377330546281598	-2.4310830877718415	0.5536670766691264	-0.4099657737306479	-0.5366602750604722	0.8422711518865686	0.3681920829074657	0.0	-0.5780298030561238	0.03273504803495137	-0.11082627795729888	0.6774259948324846	-0.2887224819954109	1.5391465838040703	0.6080506128971831	0.33047910086992	0.17926814573429875	-0.09086999329793426	-0.5839606808947956	0.45853996308000466	1.4537679943261694	-0.1814633130952935	-0.19549785858889643	1.2716876918767253	0.6768408041209282	0.03720172373887671	0.6251930729797982	1.993030689217236	0.5575634170081819	-0.6779704417143542	1.107113857609129	1.3367763960756214	-0.3373559822283457	0.24405629895195027	-0.3815032439939241	0.1973955127013235	-0.42503326851169665	0.0016421067198231218	0.09069724166109161	0.0	-0.06744742823751913	0.3964694745731827	-0.14581549696877172	-0.1027197980113548
-0.3067982658011512	0.16621334160520435	-1.1999922029807182	0.43175806131988326	-1.1835910869302775	-0.0946165904095269	1.0485531546556255	-2.802682688699747	0.851318076252781	-0.7022401726661369	-0.5173288956003906	0.647306939092738	0.08722850329296002	0.0	-0.6603114192524357	0.39675951593371034	-0.2325851214524359	0.6106813723896072	-0.3088750848436183	1.9544561409114976	0.08282090764645926	0.5609550209016426	-0.5232982355165308	0.07190673493710327	-0.5762375145781433	-0.01755687765481032	1.3346264925168492	-0.3252664668835346	-0.13473478934125185	1.1355202241979234	-0.05594000136302596	-0.21040213677983355	0.09005317078376994	1.5310437404305075	0.20121867294885673	-0.8864429826406703	1.2824039821536484	0.7982464620035746	-0.2711485367864642	0.3883898983336464	-0.026547131354721917	0.16658007586838897	-0.6169294777302777	0.2728018318313181	-0.1460621074491348	0.0	-0.1682948462331201	0.1579702002968966	-0.11220820548858919	0.06236448217709668
-0.5167852522174298	0.1665187213472641	-1.252869302035158	-0.3237003499754029	-1.2759164766787374	-0.9347960656088146	0.8477544249352637	-2.7413593186978273	1.071157782814697	-0.8667713394368528	-0.23683670976808874	0.6146989674283682	-0.24084118194813262	0.0	-0.7575300149298438	0.46868855401470927	-0.6965073256739212	0.7412782259903807	-0.39561957376397666	1.8755687007381039	-0.2567436688480806	0.270349656596482	-0.7547359329790669	-0.19093185680326694	-0.5569580407349616	-0.3290348800562447	0.6859438372008805	-0.3378829708259268	-0.16837148285081222	0.5747230219855762	-0.8345985001827122	-0.6116576389663709	-0.3653284064600059	0.26207092071677324	-0.5839977252056543	-1.1548253781748004	1.2574753541612855	0.13466018141323194	-0.1403610371257283	0.3201717411526437	0.3911070864292155	0.043807208688437266	-0.7176811656456177	0.5338989963151612	-0.785563267176338	0.0	-0.522811153128498	-0.010065141398501414	-0.07068394235572069	0.21793060198744998
-0.8776785396389238	-0.07702993459892711	-1.384105350721975	-1.5392781924587469	-1.0719951175678166	-1.531622261133153	-0.09003131969697055	-2.3558449265504597	1.048768892938833	-0.8846853661639856	0.12782799678355627	0.6716336216572849	-0.4904435254648449	0.0	-0.7923299314995266	0.16905795209208468	-1.45914673308919	1.1224799586441458	-0.48025798553056537	1.299379864231884	-0.2636375236968462	-0.586662514488564	-0.39693714188632623	-0.8736318334358288	-0.6398297696587883	-0.3651690971434022	-0.2882358275647954	-0.3251682946186081	-0.3460252678470195	-0.2545037720043437	-1.453447268286947	-1.1493774410588111	-0.6265897994511203	-1.2470890100784133	-1.5564962528453439	-1.4798089649427415	0.9321699473302691	-0.40400791812981546	-0.04354622172956455	0.006766061643395018	0.5616686146536688	-0.2830616508952153	-0.7234660716182559	0.49447383318428156	-1.4838484375085432	0.0	-0.9696386712544803	-0.21606108871137256	-0.184590412509609	0.09575990111496453
-1.3440118809360084	-0.37106771358702545	-1.5832730565775979	-2.5820772292137666	-0.7246698962526282	-1.564077491088708	-1.3353940363008376	-1.749052005968014	0.7313939827920529	-0.7872802417793859	0.33866925709644524	0.61809716927281	-0.6142118231320296	0.0	-0.6442747408529086	-0.39163244298978866	-2.2279067386755473	1.6146775619855716	-0.5043664298682838	0.4515758333719976	-0.030308448931853253	-1.684827319007744	0.3301242444567391	-1.665593706618338	-0.8503589527236569	-0.21738509695285768	-1.1634821452736956	-0.426983683650961	-0.6538643985535876	-1.0553118856442176	-1.791599997612182	-1.65374256577978	-0.6396876405063355	-2.2961914726905026	-2.3156577738356625	-1.8033591970341962	0.3705415930665643	-0.6229306822158551	-0.13330976363118655	-0.4702960158889722	0.31376657244266976	-0.8022339628243055	-0.7438866309396972	0.08043684619403052	-1.8518843347876677	0.0	-1.219355065064917	-0.5288373445304502	-0.5163577177228967	-0.3863700345112306
-1.7643699286428745	-0.5643790080031698	-1.7081303440024873	-2.818444130095441	-0.41419958894666487	-1.0222251594779195	-2.2626459243413852	-1.0279446121742941	0.19980977629414715	-0.6431060509156661	0.2399239984821057	0.30645551176712027	-0.6403855882455981	0.0	-0.265227047591293	-0.9851942511288964	-2.625501026728932	1.9544301701148525	-0.4680379517951956	-0.35492986316455405	0.20313339464720692	-2.5315631880802063	1.0171814845541394	-2.124379135340382	-1.092263638362526	-0.10030653199356171	-1.5477344048065875	-0.7279806505257937	-1.0221669014026946	-1.5254331133514125	-1.8377551533212442	-1.8440159706460943	-0.44497574000463647	-2.452473442721696	-2.5286280157994376	-2.0309855720665486	-0.27571677143822143	-0.48307976454346685	-0.48817966791096556	-0.9751847095083296	-0.2683988102885124	-1.3521327095541698	-0.9014531002779673	-0.5455360353891211	-1.7044737796226426	0.0	-1.0472111605715742	-0.8923335803264965	-1.0108246121125577	-1.080912823245242
-1.945128901104379	-0.611793851466173	-1.5630787941861193	-2.026013375023169	-0.2519693827081089	-0.2108122295969601	-2.4359558246661446	-0.3319539109666028	-0.39693778027627347	-0.5234758021772807	-0.13849491628113678	-0.21528795760134598	-0.6186310322900742	0.0	0.24357543022940442	-1.3801186679870538	-2.4299010804982797	1.896546557981337	-0.416740275882737	-0.902272100633438	0.2334148175153097	-2.7806047360500545	1.312001380380134	-1.9465624747476424	-1.2000974342971904	-0.18898547722843118	-1.324778737760217	-1.1940035308248134	-1.3416505516812671	-1.4978414191778107	-1.6557170230351859	-1.4852743248007707	-0.16266077525675715	-1.7746311272432551	-2.111039963433255	-2.062429528771595	-0.8667267134121293	-0.11995504075538896	-1.0004761387371572	-1.3850507108015275	-0.9072770318622227	-1.6962655700287397	-1.1877405424220924	-1.117968934696073	-1.149560049871743	0.0	-0.4599115055994442	-1.1446724836613773	-1.5455107233336094	-1.7233336287314693
-1.762368302618791	-0.5346651352003252	-1.040185674157735	-0.5488821356402791	-0.24690388540569805	0.44720144934450035	-1.8614597932869452	0.1797156702719354	-0.924232481764531	-0.4623784515705412	-0.576717867091342	-0.7176545480384355	-0.5686232158600241	0.0	0.6581926346439357	-1.4266630259777144	-1.7179893678656015	1.3566758504121426	-0.3821339273033762	-1.1616182634129328	0.02903392343275918	-2.4328091679854396	1.0987507171672743	-1.1549603035241216	-1.047697122637474	-0.4942041528548942	-0.7186131892291322	-1.676028555892423	-1.4812626271561953	-1.0178748339078618	-1.331123419011637	-0.5700214768767199	0.062326431418869635	-0.7270167915724483	-1.2566481350695644	-1.827265424767266	-1.324388406562762	0.22986672196959765	-1.3815785342970437	-1.6115537586442439	-1.3113902915179163	-1.6537406380093151	-1.3966427554070766	-1.4362425004071673	-0.47885842354258773	0.0	0.28480943197187486	-1.12635035634475	-1.9922966130048148	-2.101416821867192
-1.2464444453874994	-0.35237992646959837	-0.22118779776180597	0.9082147735845979	-0.3450715961026714	0.6650579459424883	-0.9450118848533396	0.39356718989080064	-1.298332732183224	-0.43781617896879127	-0.7737858459645874	-0.9557806189501559	-0.47549191871478186	0.0	0.7530358353489884	-1.08508405716415	-0.8118751978546784	0.47579845728757436	-0.3391821564820349	-1.2452534845927656	-0.27851332635211945	-1.7916104458978162	0.5091179068018215	-0.0819570832652596	-0.6427793723604357	-0.8658938221372297	-0.13606330343660888	-1.984675548663652	-1.3227417383061912	-0.31872131683869537	-0.9426856664635737	0.6071882434183302	0.12261663253047432	0.13765696439866132	-0.3104204471635832	-1.3218163443865547	-1.6181011065361297	0.34988219997237247	-1.3140998683264078	-1.5829626981831002	-1.3387614253113627	-1.202252306959778	-1.2176108672618182	-1.4480209033786622	0.037168314461582266	0.0	0.8228796806454696	-0.7976182628223621	-2.244125150195271	-2.1550836724635234
-0.5780019468192654	-0.06802531448755303	0.6370729736040764	1.7063362242702165	-0.49690851318727247	0.4328043823773633	-0.2026296742922271	0.3117163556603973	-1.471978214006319	-0.39267721008524625	-0.522904394401589	-0.8574090515741595	-0.3307378080210712	0.0	0.438174402750856	-0.4163383858117648	-0.07027023457595129	-0.4371022641539539	-0.22994070544537012	-1.273741229799402	-0.5251008073792496	-1.2230595942092666	-0.2110942036616753	0.83115704677471	-0.1437956464411144	-1.1167358439151875	0.09780423713016545	-1.9944990616993863	-0.8235032544134279	0.2927547698950431	-0.5676852718761874	1.561404054768411	-0.016366654117315346	0.5034053245721769	0.42688740608324965	-0.6365844969935197	-1.7270397260916095	0.14279995518493363	-0.6703963021482017	-1.2392387703598948	-1.0430011717502983	-0.48977862596696436	-0.45634210692468435	-1.2183950810569144	0.29557360807588645	0.0	0.895807828095062	-0.2812057868231511	-2.209506655204316	-1.9528064531918772
0.005849628247767026	0.2800816525509492	1.2314553594008864	1.6366340781264908	-0.6912871762196792	-0.034385201267622206	0.06626830895642019	0.06142318359010659	-1.414765020781922	-0.28583627516888116	0.141883329388221	-0.5810107329053312	-0.17554321521258254	0.0	-0.17861267790852725	0.4346222848076986	0.3248641063217492	-1.061841868994744	-0.04023990286799184	-1.2733057740650708	-0.6513796568864552	-0.9063914677628242	-0.8635062202349637	1.2809391019612788	0.21714916350895547	-1.167869695535508	-0.07340438917452781	-1.7156431914459458	-0.08308652659992458	0.5830352755784207	-0.29344087814459724	1.8729030579732568	-0.32021512279800807	0.4169918009671172	0.8434537269569864	0.04778423772085324	-1.6300462874130859	-0.34246574906109695	0.3511821949306878	-0.577592033186228	-0.5971937120604907	0.24792695468207981	0.7622627395169029	-0.8458195432003396	0.3603036037845433	0.0	0.49105461440150855	0.1983590513441161	-1.816482100319304	-1.5939484099734373
0.3350947707208739	0.5681007702724802	1.3756326692924465	0.9935212066535619	-0.9311965360712544	-0.47757884061375483	-0.07482456048311575	-0.17719914472881235	-1.1280865280300176	-0.13731457621805784	0.9248352100866251	-0.39277560362860336	-0.09972901273309293	0.0	-0.8462582445079253	1.2576126778592953	0.4417936085402249	-1.237182756142677	0.1442556047311261	-1.1818814937495554	-0.7343428558198194	-0.7527604576033137	-1.3723797027578477	1.2396841595082144	0.2625113636369529	-1.1036715919903284	-0.4473307436180884	-1.2867328088949104	0.646261646915262	0.4981601631258828	-0.1992175171651085	1.4355594582431814	-0.7136410217930422	0.16370649608612642	1.0338259552705067	0.5150963288778021	-1.3372324287468211	-0.9575289888876842	1.287398291382697	0.27834721780609073	-0.17235169294578295	0.808225401940791	1.972314558887766	-0.40818690029991767	0.34802249734915147	0.0	-0.17189147931820925	0.43677772343180593	-1.0567228287993249	-1.1350174144762057
0.3818867165441745	0.6152031236334307	1.0959339714767937	0.3321209459085929	-1.1805550610389977	-0.7592792261832816	-0.30873296561494973	-0.2795494540607694	-0.682776317800994	-0.02823611611481589	1.4107472229709184	-0.4553970112146169	-0.1863293782018766	0.0	-1.3052958184976131	1.8182770073652565	0.4972639889239574	-1.0396575318013488	0.17265885853568452	-0.9450806901877519	-0.8911095378833755	-0.5314470441235714	-1.7429831305802446	0.9158400510615442	-0.026565619456025202	-1.0931314885933803	-0.7411288963161933	-0.8898814412933311	1.052119518804683	0.17630473776504174	-0.3043846037842455	0.5329150157062925	-1.1071290827086424	0.016651347893398005	1.1948390295331164	0.6111507336439473	-0.9294262381767976	-1.5336060282569537	1.6591932758535592	1.0636355015997851	0.1416925365853509	1.1071323804488686	2.583535929102086	0.03021143645436724	0.3132067202459455	0.0	-0.7849945822243254	0.3550666455032983	-0.04768773355191704	-0.5978350534686963
0.24583603884004898	0.2987382126270217	0.6045742613320528	0.09357723678328472	-1.3391812312679305	-0.8974422260300995	-0.3229409984043028	-0.24138825492122232	-0.22580861093099996	-0.04484154939940731	1.3079843443418626	-0.6944681566978633	-0.43866991930264065	0.0	-1.4167705652894396	1.9348679767655146	0.6710141785441459	-0.7155330379501513	-0.04942562565598801	-0.6068674849645952	-1.1390366786811126	-0.08546776102364598	-1.9666125081614683	0.5891304226811763	-0.4909921275486933	-1.2376756657473051	-0.7930803766742045	-0.6384828937871698	0.9359814009657277	-0.13710802366563696	-0.5211073168088427	-0.3210593008760231	-1.407381034262771	0.05328413060628479	1.4750624834518518	0.3391009705879684	-0.5551779313175865	-1.9419058089063368	1.2648085271220377	1.469173162165494	0.3382344802071493	1.1864695437072257	2.226339615150889	0.3899145006529196	0.2273006333037496	0.0	-1.120032653803115	0.028602201522246292	0.9531372477653214	-0.03132255833728427
0.07134301210299468	-0.3245575574296737	0.17406430038777723	0.3524700504089885	-1.2801014452588233	-0.9665221339548774	-0.020798503023883103	-0.15070188889174105	0.08202053843984072	-0.19902659024217684	0.6501300534488353	-0.8502417484956067	-0.7461198418783169	0.0	-1.207646512037253	1.5662359302180695	0.9783250034681195	-0.5050327809756011	-0.44117928156110553	-0.3058880459806962	-1.333278741727177	0.5381791097710859	-1.9678924847518184	0.4426856401450855	-0.8690556683316064	-1.4624884774749967	-0.6413831751242375	-0.5086440332174166	0.3674627849934249	-0.22393400300016686	-0.6634065610977645	-0.6844399181405015	-1.5181690302906985	0.15851498149876955	1.8712356536758912	-0.11053942631726565	-0.3650892584681086	-2.1097728663875266	0.3261699778036202	1.3204249458462662	0.44769872683135775	1.1533736483929562	1.006368477548091	0.5853738397577511	0.05567296337270591	0.0	-1.1168036600690698	-0.36450948140663825	1.6338106118415001	0.45464547687010326
-0.03854616199055796	-0.9978216569939489	-0.005603542831339596	0.835714023210467	-0.9293428330214287	-0.9680964685843706	0.4535823886863971	-0.08947118536618384	0.17024071800981308	-0.3838835597058189	-0.1842201835627714	-0.677701582653576	-0.9209202554368531	0.0	-0.8140654384930434	0.8538534920347897	1.284866296697505	-0.47692323187967695	-0.7425828891778392	-0.17079129804085108	-1.2425371460660328	1.1374164086221143	-1.6425335857385441	0.4939056173745964	-0.9216491649256765	-1.5381749378938792	-0.4408457978655772	-0.36019995960906154	-0.3029765657211749	-0.003967553582384475	-0.5310758226786361	-0.439987767196587	-1.3506379961257546	0.18188668234984187	2.2289240733792757	-0.4335293051796898	-0.4165006898839475	-2.0043379527943337	-0.6191459315145229	0.7200253455019888	0.4965496823799644	1.101853666746244	-0.5133157584449058	0.5859452571807328	-0.14919812867965013	0.0	-0.8556755138852401	-0.6325455724939153	1.7918515510531912	0.7375314745529057
-0.05448814211225374	-1.384307790621813	0.09597390695465118	1.1668752802279658	-0.32857475826991456	-0.790259074158506	0.8664275787394862	-0.045678099148890504	0.12193912749187874	-0.40814627601752346	-0.6740488220430754	-0.140508706068201	-0.7898849577579589	0.0	-0.37066239268968293	0.07161344803674141	1.4340734774334842	-0.4939628776746089	-0.6621422284069454	-0.19823788962763686	-0.7143319626424878	1.5286330073267542	-0.9521237797190109	0.6422929910636089	-0.5387265699048294	-1.2250390058215679	-0.30470886140633024	-0.03672118868732311	-0.6190106158740272	0.4361962160511316	-0.02854131244739616	0.16652634157317986	-0.8544281578933346	0.1044452234018584	2.3403419498727205	-0.36619578406221426	-0.6156005567809225	-1.6157101945903056	-1.0241434229800819	0.03155655129346051	0.4987994898487386	1.066948272550047	-1.6134877405270212	0.47648283521037976	-0.23167905130158808	0.0	-0.4607072873912723	-0.6431901605622268	1.476724842135964	0.7835678450705656
0.009719732860066345	-1.2606139322889065	0.3715104488210471	1.1443615260259818	0.37053805349952784	-0.29596603788329356	1.0855005425729385	0.08867881817463175	0.12622593366493132	-0.10293381769955336	-0.4758696822883484	0.5519140978446201	-0.28768495643770375	0.0	0.07517411307691073	-0.5055089816684143	1.3766296319322768	-0.3427577841946919	-0.09077264382630428	-0.2210325991451648	0.1914378355108774	1.6938198285599	0.005380448357579558	0.773271549664626	0.22324960026320761	-0.4432753228773699	-0.20714578328904612	0.5183837795386282	-0.2957851047302016	0.9056633777866829	0.7583222788877794	0.7225867954334375	-0.059164831180054535	0.07711745186913152	2.077640175362836	0.1618981682200796	-0.7497399468490785	-0.9623557219341492	-0.6470054223545094	-0.3193149141670274	0.46746855161240886	1.0302058884592367	-1.823207901299842	0.44412508966736813	-0.02073662186980345	0.0	-0.014987259146186843	-0.3529984897888476	0.9971765927106168	0.709717465208734
0.14955450547471477	-0.6521158078751222	0.6668276997452408	0.860958962669837	0.9804220365297969	0.5287921870712571	1.162590457233372	0.4235583320138866	0.3332733377363612	0.5596351466649208	0.33855684661544677	1.0920650424122846	0.5013779318910929	0.0	0.5679573419448363	-0.7396399290256547	1.2021886527408723	0.06081201930563208	0.77663755921259	-0.009529356293803097	1.2017362636955529	1.779009150944361	1.00973799012091	0.8354510965536532	1.1784235628518458	0.646926893200636	-0.02081652997080239	1.205318571696435	0.5781766718786974	1.2202103410099667	1.5864066965853358	0.9389239197368341	0.9019268404647492	0.3023125083572522	1.4828336147411258	0.9717275123450391	-0.6062436390100686	-0.11372425526210815	0.3240111791480964	-0.11228668371499581	0.41791667025622575	0.9572989908927727	-1.1710738592801604	0.6690091221704736	0.5398180287186694	0.0	0.4580625111423008	0.1987391773156048	0.7561586304745787	0.7307189619427327
0.38940835338194624	0.18377694675252954	0.8748161510630975	0.6023299403840068	1.3680378345710937	1.4900007910025506	1.256828386981115	0.9487638318495378	0.7147541800116445	1.4145637657158283	1.294520838328447	1.2898221067774451	1.372204844165329	0.0	1.169424075191895	-0.6848997723377754	1.0591631740440277	0.5482216073369579	1.5244941702900627	0.554292534676762	1.96742887802333	1.9481808632174524	1.80974477260893	0.8484445679200023	2.08931149015309	1.709388117851543	0.35133951031841804	1.8094091822511986	1.565042670272167	1.294148819690089	2.1745487455673236	0.8292481385104227	1.8122954051354112	0.8546820872630866	0.761952108588585	1.718816138655135	-0.11256639437584692	0.7961589394278693	1.4074354096946382	0.5149894307278091	0.3542996584253797	0.8314021768406739	-0.1252482547377669	1.1818490003452322	1.3184322156358077	0.0	0.953825629115564	0.907670676803003	0.9975862200594474	1.0066011995687798
0.7471232881050862	0.9119783564155203	0.9766838303515666	0.6206268297043148	1.4989331751304205	2.2446441694439865	1.4748009935702682	1.481615490146195	1.0484709608121816	2.162916733219105	1.791998216120034	1.1871602041266809	2.0768976476772303	0.0	1.8603101085005562	-0.5208032119817454	1.0367210053045106	0.7701463189197366	1.7727888139266794	1.3536699026282042	2.2455398223779057	2.2170225362208007	2.2279007764109	0.8582364900129994	2.740968591503814	2.3978582311420076	0.8658357970513559	2.115564782726765	2.134233933125794	1.1632262119808274	2.345811532102631	0.6580120402275368	2.4389019893132984	1.5823476166278754	0.18499975023439078	2.0750743526640987	0.5910576021194281	1.5882022494024775	2.1257393525200654	1.1485228721512848	0.2587529131855453	0.658034725242491	0.7275022206819324	1.7972981130327355	2.0406784153703397	0.0	1.4355781864627575	1.6202629934199408	1.6272301987825426	1.497853689097907
1.1728460257489997	1.3011587859148048	1.0167669100661532	0.9539868972079811	1.4118445111699431	2.479355781331523	1.7611179767851393	1.7389175828219463	1.0622410319294613	2.517532889644223	1.4850527221958865	0.986867626338741	2.4110463451976454	0.0	2.4908222053742617	-0.4119205102392327	1.1052035199060244	0.43898232305103807	1.4359000469002294	2.0610579990150018	2.00801471884322	2.408561252025741	2.2127579169023637	0.8893738236187844	2.986559053205233	2.5197569971097997	1.343287922767626	2.0230876570713328	1.9926398857254968	0.9359572517561437	2.1041911940935782	0.7044326256832342	2.61886722220076	2.167818152905652	-0.053899823686220934	1.9017595201076605	1.2021935050694805	2.0917163501445493	2.261835208338441	1.371079129715999	0.10688058234606394	0.4451709388596776	1.040937209929826	2.192290630094158	2.427906036000209	0.0	1.8206328112965395	2.155444202923512	2.2390924038195603	1.9485253188148983
1.5212928019763672	1.3129326941867285	1.040692207761703	1.4109150182089711	1.1577532154677699	2.0950040317385876	1.9245977177564193	1.5001432295527752	0.6456334727216905	2.3537723296012056	0.5177675548394539	0.8613753823943435	2.2760655292597773	0.0	2.8222273246141154	-0.3964495915958602	1.155252697821684	-0.4192630961963712	0.7917741405464244	2.306513114035559	1.4188331374645253	2.2747434448886428	1.8217489148946193	0.9302229800840003	2.767321404776665	2.1053785065114785	1.5847042143785326	1.5895374775194522	1.2657994900420175	0.7154725323533606	1.6031348698987895	1.0252253446901354	2.3238346034911883	2.31007733763863	0.06179309633860753	1.3103693118928088	1.4133195133247978	2.2072370733847744	1.9166921459012256	1.0408422951193814	-0.09434871859549729	0.1836036639090179	0.8688421226511607	2.095481329757519	2.3412646014397693	0.0	2.0130597984275314	2.3467652024271883	2.3496448499580804	2.0321777762259883
1.5989188117385769	1.060261019713869	1.0450573258639362	1.7107837798352925	0.7636532897165966	1.2748695181879448	1.7756713856530069	0.7593891767191449	-0.030509974136776988	1.7756493272012481	-0.5474335958461931	0.80499627171695	1.7065385958292671	0.0	2.645080300624781	-0.3848488985351805	1.092880312031286	-1.3964684223218438	0.2944590171278362	1.8886544497700422	0.7170735115916972	1.6936011541403513	1.1706608649753942	0.9500421124075148	2.1225310089800336	1.359761005968794	1.506067850041088	0.9817024192729703	0.401501964622168	0.5465870300175854	1.038267990445328	1.3976466433375034	1.6695492411522435	1.904248448359413	0.36611198127830386	0.5797700566270048	1.0906558652122802	1.9454513518077232	1.3597774334101826	0.37704544517530275	-0.28199094609352854	-0.14859171791305817	0.5383485060515711	1.4649080098546174	1.843508189844452	0.0	1.9545426114118016	2.1040526766544603	1.7007138251706881	1.5722039714549916
1.273049930276659	0.6969909096641703	0.9730774215989588	1.6659618886582546	0.25434691739592585	0.3902692529206974	1.2672853548480778	-0.23714557708572034	-0.5939647528067256	1.0567892804833956	-1.0748524947081795	0.6560428923581797	0.8646178737554816	0.0	1.9096693801553501	-0.2646862411126775	0.9066559057570195	-1.90030228438497	0.25109375299851094	0.8975073152019915	0.09974716650494446	0.7879855248920731	0.3989634077163537	0.9208888714875463	1.1944516740845255	0.5473451888844995	1.1861820856259901	0.3744620070291969	-0.14009783046951363	0.41702136374625526	0.5445680240444217	1.4878175396087765	0.8667496292346553	1.1011087284480794	0.6074677025665387	-0.010491059637562875	0.36893038190690414	1.4221584990827383	0.8090079139425324	-0.21051697105115674	-0.3618655979143835	-0.5548751201688622	0.35622896218576433	0.5283402478412977	1.150525333722818	0.0	1.6552935735334355	1.467975872888018	0.4379058543244634	0.6821492564376838
0.5777353250520798	0.3382508190978791	0.7577016868052915	1.2786808522236146	-0.2921725158874965	-0.19729972035322121	0.5351487049029862	-1.1013920818939522	-0.7129433731257023	0.4910879271145909	-0.7557291466252788	0.2725610732733909	0.002337092431259573	0.0	0.7905207150042813	-0.02374187239493646	0.6548795502148429	-1.5172757621817308	0.595211428586907	-0.32275922415078123	-0.3232906137595339	-0.1304963917136126	-0.33353348920486037	0.8229059909639249	0.21365758329595985	-0.11382195611012667	0.7954654866187312	-0.12995667036491448	-0.19248401231945955	0.2986690454986399	0.16425026007931962	1.1176140066376734	0.13914099303468938	0.21467577078663455	0.5932578685207316	-0.3215765809225731	-0.40156742038584486	0.813220959360992	0.31143986900689397	-0.4233659519231895	-0.27910641075193715	-0.9843050327990888	0.3774773119597922	-0.34736219361154375	0.5146290155615402	0.0	1.1873337992538586	0.6198328590219042	-0.9529844878983081	-0.2810539539051867
-0.25947315758376693	0.06103239121907083	0.3829967630459961	0.7033287519828091	-0.7186527525483086	-0.3166092892738781	-0.1858988701190903	-1.500646663017801	-0.3329126855721652	0.24152628524270475	0.19635197607671018	-0.28781736470967095	-0.6103679811361759	0.0	-0.3617288566765891	0.21303274869698974	0.3943163727208862	-0.3091605909256702	0.9305112553900358	-1.3416406200282243	-0.5029410527561305	-0.7550422708654584	-0.8476940859293377	0.6370490670954577	-0.5549774538679788	-0.5004738502498637	0.4687647192460273	-0.5112335148623087	0.03119646926836775	0.18724801981537764	-0.11030576891875932	0.42538406649518995	-0.35235140659301123	-0.45368684244970686	0.2982387326658532	-0.38816551748963635	-0.8355609328062648	0.2918117874456972	-0.2001889084408707	-0.2834966923945468	-0.0824569573849277	-1.3221706415517354	0.40286734757580595	-0.8707192377896019	0.11319016169819973	0.0	0.6512155194669438	-0.17363984353478226	-1.9134326281250194	-0.9278859603218744
-0.9028925980956176	-0.05288346876155356	-0.07702226518269231	0.12534697081430862	-0.8377898114776003	-0.04787744190584677	-0.7011956153061273	-1.3257563425466339	0.26912753893294933	0.2736445472771681	1.1817572905988813	-0.7463000518451174	-0.7830911778951668	0.0	-1.1668909350216505	0.270121826694995	0.12331172406524171	1.1663469768544525	0.8260227557399371	-1.8373475837701885	-0.4122611323726793	-0.9722966687376962	-0.982908246091189	0.3465810498493634	-0.9042132006980135	-0.5790850354248454	0.22594390757914523	-0.7753800318699543	0.1289753162500463	0.1063863546196696	-0.273265267751807	-0.20813563597429743	-0.5483400595682298	-0.7607355946283303	-0.12771728567787452	-0.33925502760618254	-0.7232863784778634	-0.026184074498523252	-0.7476729571198303	-0.09316139965066716	0.08099426971935893	-1.425031329887979	0.18891429705016533	-0.977395067880689	-0.004433829279223817	0.0	0.1410168797552992	-0.6631354375980542	-2.115622571605843	-1.0702554332877694
-1.0690543851597507	0.088605408527032	-0.4707351763568723	-0.34372896382845464	-0.5399910801503242	0.3570662755820982	-0.9501844778997228	-0.7328013374862885	0.6652728962060294	0.4054922980717731	1.5909887524053106	-0.7788685551480126	-0.49405155175873555	0.0	-1.3885327445441298	0.06885112601684322	-0.2028855019067535	2.148742667796014	0.15407819325740552	-1.7143622359834925	-0.05089646758112612	-0.9084734218436908	-0.6739980113757227	-0.04036285166467954	-0.7780690189930051	-0.38254779258975097	-0.0004763253316566024	-0.8913316143496457	-0.1673152561040867	0.07702683278414092	-0.28554695992829743	-0.4218281991469063	-0.4844692964475917	-0.7557170050568166	-0.45676377988064437	-0.2789323809804448	-0.1488595581554402	-0.11116344944269271	-1.1995121208809485	-0.1760058294544076	0.05832366233781385	-1.1896694642527892	-0.3093092671054775	-0.8203707818327389	0.09459459800314794	0.0	-0.2750716892334075	-0.7182200606947966	-1.6174814809226483	-0.820476107813625
-0.6732480302190293	0.5193896180602041	-0.6325173605980707	-0.6867939780561647	0.11514707411432326	0.6333514671709817	-0.998509211361324	-0.03923633365000463	0.5721483451891526	0.4347312854882344	1.1741178005570019	-0.26504678410184657	0.08053700384886167	0.0	-1.0415586442084317	-0.28184603902924	-0.5947803798228974	2.1116974185806288	-0.7792723987434371	-1.0999576971698228	0.5103458775397278	-0.8052125313787399	-0.017824725070312148	-0.461607375123109	-0.31140990024524046	0.004705287077071447	-0.26200861359363853	-0.7812293738651024	-0.7777371796121014	0.08539731735621595	-0.11662482509939016	-0.13327252422293037	-0.2532527049122723	-0.6028816199947462	-0.5246057369906542	-0.21725584526008204	0.557998688568562	-0.01722062781812417	-1.3235797999377856	-0.59763685714465	-0.18473338217206026	-0.6202930689688204	-0.8620251579090046	-0.6189140109589307	0.274953195403072	0.0	-0.5578431751569795	-0.37538089522807033	-0.7885923824496788	-0.49304306762917416
0.12393090055377737	1.1246092859821186	-0.4676487516308216	-0.9252885388308358	0.9009087403826629	0.6421939729151573	-0.952688266112258	0.4579295483137225	0.05099736877386007	0.26087536064040046	0.17023653870267405	0.5869836529762664	0.633157955342861	0.0	-0.37281527064136755	-0.5322321412161815	-0.9616199520436841	1.0721108110225266	-1.4176606910577745	-0.2501761008535126	1.10299854977714	-0.8262095909423731	0.7355385969328601	-0.7973470684340568	0.22184847419283268	0.4566317817336145	-0.5086641509579891	-0.38075863681428795	-1.3251931940752546	0.08513096819868879	0.19431316814768607	0.3988720118018224	0.04186200646798568	-0.45938881428751444	-0.3279585998520435	-0.09350240679290775	1.0151957908281313	0.14907990178211966	-0.9709881732946959	-1.0831248925565162	-0.5033942003507993	0.14710312719637209	-1.1197481286318915	-0.4877904719424234	0.3881255568846303	0.0	-0.6927230417305491	0.19007797294432402	-0.0744248274365042	-0.3851232790026256
0.9988967712680836	1.629176990573158	-0.012747034061066437	-1.0526886659679562	1.5341603482987383	0.41852471618221876	-0.874267913733223	0.6330791742120121	-0.5338031250665509	-0.06920137880453019	-0.8688767931954442	1.351229955460619	0.8727058615470242	0.0	0.2769666251145964	-0.45418072753989985	-1.1280264418319452	-0.423302548044906	-1.329448182818673	0.5663451719512401	1.508493960210385	-0.9441115476342141	1.2889164577287247	-0.9126818597567932	0.537528637765408	0.8315581610495322	-0.598743518216407	0.2745565054682706	-1.4097585578048872	0.03844773832079271	0.5225605262606099	0.7597991264792403	0.31965555530984596	-0.39035064371790634	-0.01812188638226099	0.14006683681025886	1.0149370544838403	0.27837563268700427	-0.24355940201554194	-1.2030453736309357	-0.6411471371159541	0.8849611891323585	-0.8802256682540687	-0.3754715863701203	0.3205892438961483	0.0	-0.6844933970998228	0.7489188430710976	0.24241732768663668	-0.590438472338125
1.6284918937959603	1.7202537065931667	0.5658355651270331	-1.0207187519195642	1.8272784989604691	0.1169748155691522	-0.7579801127389699	0.5691014687196809	-0.7701244189558477	-0.41154344314559405	-1.4255568225440083	1.6624671615956768	0.6795591509434997	0.0	0.6521644387934302	-0.005952398455807883	-0.9422738901580903	-1.6221471998584882	-0.5084456718161465	1.1507093440968794	1.572472352392739	-0.9899119062144603	1.4488872226941116	-0.7313793508594991	0.480204202453611	1.0212869172219419	-0.4022961222787968	1.0097458811423028	-0.8999037292911222	-0.037309607355123106	0.7161126787666785	0.6775418889090609	0.532382203803398	-0.3640648356839434	0.2013684752242866	0.44929428825879864	0.6450887562261161	0.3083909832857415	0.5046200847945431	-0.6967182556940855	-0.3976220467256926	1.3661901808416577	-0.25811098291873596	-0.15019023475349172	0.03307055006246309	0.0	-0.551336108656097	1.1123271561530481	0.14562177742046115	-0.9664200635334145
1.8394072884002028	1.2455303062929561	1.0424057628655532	-0.7883705633754444	1.7762416264933505	-0.09813893194996601	-0.5781834594362507	0.4701653874152512	-0.4843189720004058	-0.6304326757204313	-1.3014790278208974	1.4576976325008135	0.17340798663770604	0.0	0.6981620421957019	0.622228719748853	-0.4036914674297896	-1.9933247906037177	0.6152700793400262	1.4055673455550657	1.3076292870335324	-0.8185760405446582	1.2233538828824198	-0.2949164590323741	0.09154825446929356	0.9991043776614538	0.0810315644505406	1.5625848430834823	-0.026853006260159566	-0.06425866511133496	0.6911749388048686	0.2158336759198535	0.6579057304891927	-0.3129274715550426	0.2028775336539959	0.7217673806247359	0.22450709152019432	0.2500681114483767	0.8603203584456898	0.30577567177483944	0.21351546482639078	1.4645626052876255	0.3791113287418384	0.24384618976906783	-0.4171094787341718	0.0	-0.3180216597745065	1.1904625479787267	-0.17940676794201427	-1.2580288781250326
1.6605399412133095	0.34398439093397937	1.2389086479665594	-0.3873897277852742	1.5213568643102875	-0.15214206789474946	-0.3520222931739386	0.5123632783222676	0.14554902451998397	-0.6880691909631499	-0.6745431401031436	0.9945883229676808	-0.3582964224497361	0.0	0.5473687677010795	1.1198060307590245	0.292046031334797	-1.493632965096985	1.460096858864301	1.3306665992020512	0.8948161678935943	-0.4552176841360504	0.7943112768963265	0.23809861845208055	-0.43328328010717165	0.8271471658303549	0.6832760643050511	1.7073588598229177	0.7790050026766676	0.04169438103821449	0.4892182884074544	-0.28259185859989716	0.6831950672700146	-0.20825237588784318	0.004055711199507857	0.8392478129275812	0.08559629465655938	0.17109192535851617	0.6152374895093392	1.3309544371419573	0.935483477583206	1.2112165892480016	0.6665146053887916	0.691304599485346	-0.8887301003986587	0.0	-0.013453941830085813	0.9966683927666102	-0.5014810104333125	-1.2737521022088159
1.2584710216325699	-0.6088141731274521	1.1112709220392423	0.05638630525585941	1.2111638089438805	-0.09809218089432165	-0.15976036689253173	0.7254066505628816	0.7246334126987574	-0.6632718431223386	0.07127091603372075	0.6279737096814738	-0.6367250519315669	0.0	0.39040283595984276	1.2490202143824478	0.8395080786066784	-0.5276695613844109	1.664977926475638	1.0014663234606567	0.5600002949723244	-0.10366318820394867	0.3803850821428454	0.6605315992264024	-0.8720669200441071	0.605511255552608	1.1431038674180614	1.374871853191947	1.1773475830908926	0.28819685474239826	0.24336293818209268	-0.46093964041490726	0.5916409321637027	-0.09812901128488787	-0.2630460717473887	0.7597783513188688	0.33887693519908135	0.1390467907677869	-0.08791557688040842	1.8512612245143718	1.4051882823726398	0.7747660495295775	0.49877470553059117	0.9535362845859267	-1.2153492658175946	0.0	0.32073604084325824	0.6101671995044229	-0.6748917435621367	-0.9877487878544962
0.8094958729024727	-1.227286283730497	0.7645171484738871	0.37051620762342824	0.876032927078401	-0.07974434935820368	-0.10395709082188198	0.9737717115481874	0.9187968021907565	-0.6913219898900973	0.5966363218563986	0.5148577968578761	-0.5644840680570973	0.0	0.32296118016531083	0.9853778098565579	0.995210358863176	0.3425516226800998	1.2826625041070996	0.5385383052930702	0.405161132302235	-0.007713186798376397	0.08636452219294777	0.8151936044288856	-1.101975170381682	0.3919127247412895	1.2446696051180415	0.6904715426631484	1.1144629662988363	0.5595221859456477	0.07276590299058332	-0.2248099574199512	0.36335074733975953	-0.08731076385428183	-0.45466734079348997	0.5439274678264486	0.7758646624149678	0.1554338123844206	-0.8396138607443082	1.614071065518427	1.3753979442832458	0.37188675519589726	0.09656017669588643	0.8286717787884784	-1.2911810187429622	0.0	0.6136819986307972	0.12680134188823403	-0.6750595516479321	-0.5141673047731543
0.39736573430910455	-1.3610307706176208	0.38489504211976244	0.4227249186867717	0.41459953882198475	-0.24254332122261482	-0.24159366178877462	1.0437648030653317	0.6712192201896833	-0.8659094529702224	0.7666929046609577	0.48118795132558445	-0.2812049044072727	0.0	0.2761917204625253	0.5116605057899923	0.7193830698710444	0.7328123771429657	0.6686109696656101	0.06802413022127556	0.3222049564910861	-0.26962440070610233	-0.14985669625963474	0.6632839895958387	-1.1455984249649354	0.15280998446317062	0.9265225665080126	-0.09504922713678753	0.7924120102265347	0.6544262204763586	-0.014507961622991682	0.17618066900379198	-0.010068483095670877	-0.2738587336187844	-0.5138708520748143	0.3051306501425024	0.9863566110091602	0.1280322936735201	-1.2258467545671956	0.7829599947605956	0.8744313245359078	0.15345450614983397	-0.16655863922720662	0.3047196795612899	-1.1348054795271385	0.0	0.7591642539775026	-0.3763625906669829	-0.5501629914756799	-0.001360984191341755
0.0014443520584649847	-1.1743263384907858	0.12751519209382026	0.18836936252705652	-0.28924016831043753	-0.6395590701440993	-0.5435384058004539	0.7812246392437968	0.20941811891661916	-1.165796138632498	0.6442021610587491	0.1648404170595372	-0.0626341379525894	0.0	0.08123338887793322	0.07923110367968383	0.1876313220825226	0.6093078952976251	0.1709368357226106	-0.32002072149442823	0.07028006120144255	-0.7630713263502003	-0.47411863604089854	0.2830382015533451	-1.1144495137914372	-0.2077755725750802	0.29379882459968054	-0.7357896657302488	0.45883673915857653	0.4000764215600274	-0.12974195068341807	0.3240534545080369	-0.5043940375908249	-0.6795825407977336	-0.4967921164987117	0.12401565956396926	0.6283040289122309	-0.08617978454178073	-1.0868663686481854	-0.1963330129998623	0.1916035327903846	0.12673861675922132	-0.045957357234571984	-0.41095776309311177	-0.8816680671615521	0.0	0.6418768388552571	-0.8526069741073252	-0.3543881960189483	0.4557399742616223
-0.4273415211390198	-0.9915578948211763	0.027952688436459344	-0.24368076905521732	-1.2067808631529964	-1.1830343387437599	-0.9104368433478703	0.19706472223931384	-0.14557127846038853	-1.4528109681471437	0.3703504615088337	-0.6655402039849919	-0.1306077559934803	0.0	-0.3778413509975417	-0.15669797673436509	-0.3370191093470184	0.22256685853812802	-0.12866396146962666	-0.5975927934551416	-0.5242953979174478	-1.2064686893199716	-0.9628466916259193	-0.1936840791478731	-1.1014124213898437	-0.752851815698177	-0.4603801997179881	-1.0990503234627456	0.2012173484970746	-0.22715813663553436	-0.40935115363558355	-0.06254770753203193	-1.050468125921324	-1.2133401411329974	-0.5141694029259172	-0.006396252508731114	-0.31979596904859836	-0.5807101830209718	-0.5942748417087583	-0.8957333262834565	-0.30577245969930367	0.15667827158531114	0.3933333999159332	-1.0118766598898628	-0.6987670435898715	0.0	0.1986627619153209	-1.2781785607997498	-0.12065787491850041	0.8210669313129557
-0.8693163647372047	-1.022181206433899	-0.006388723157299743	-0.7239024108588838	-2.0947605971636163	-1.673402608862542	-1.2280386661093425	-0.522070114232347	-0.21423457099936524	-1.545363518829872	0.051485455320179424	-1.862350282012465	-0.5049025252037629	0.0	-1.0373403230609362	-0.21146027806592224	-0.6806586890747653	-0.11145041496900837	-0.42447083296560023	-0.7928043313093683	-1.3898780939012754	-1.3438388346697312	-1.5235630924267727	-0.6591872963798386	-1.1083775088268306	-1.419621233651593	-1.1586114653984945	-1.190758144318983	-0.08730222777236937	-1.0594673261524883	-0.8879022420095727	-0.9171351981103507	-1.5445183936333668	-1.6909483472901505	-0.6373200223679111	-0.1636455972650072	-1.4967407223956983	-1.3030581492510451	-0.10286771512903492	-1.1531538747898942	-0.4021249387498019	0.04702606622011545	0.827430766409689	-1.279566641873602	-0.6737173666437561	0.0	-0.5164010085644827	-1.6370670858182423	0.11983074001290235	1.0589341748591874
-1.2002014726842505	-1.183453591813238	-0.11997459023158595	-1.1136402395124527	-2.591401150728655	-1.8996099463408256	-1.4176387286780077	-1.1057370630577794	-0.0653656957750129	-1.3273913144179315	-0.26862172441648563	-2.9278879943392044	-0.9998459104806728	0.0	-1.6567049809951764	-0.21517191738279823	-0.8574737262331175	-0.2163838083486907	-0.9533306411415292	-0.9548378249711478	-2.1982237976147725	-1.1044229812554125	-1.934704578150511	-1.070489570540722	-1.0645969605560395	-2.0084745845809118	-1.6986424674389098	-1.1002966014416609	-0.5545131254514927	-1.8134173971325431	-1.4406720907459853	-1.8608816010584397	-1.883286302801938	-1.9095560920706651	-0.8402861556565908	-0.4228555185817097	-2.3454755096833386	-2.036281763746846	0.10269276540311137	-1.1075982262779116	-0.15746721971032462	-0.3419508347373933	0.911223550921636	-1.2086869774929498	-0.7585026713386863	0.0	-1.3147493270275785	-1.9079547941168598	0.3085547762536763	1.0875676594648702
-1.2547805409023611	-1.173745152346883	-0.39951990762478806	-1.3320287998978826	-2.4330224932737865	-1.7615730036281259	-1.4490628214902694	-1.3427836733469403	0.06785459103338583	-0.8305760451032411	-0.5643787115764992	-3.3231603485004158	-1.365319029503504	0.0	-1.9637897644819944	-0.2869425756273431	-1.0226824132576207	-0.12231550465377813	-1.7216788155391072	-1.1145059032652143	-2.551762237932249	-0.6328834517115653	-2.0023232045491683	-1.433679705962144	-0.9171065599380478	-2.2800115096413056	-2.0467765252299595	-0.9216766820312405	-1.192030453956729	-2.243364981873223	-1.8496902977023868	-2.456024896265557	-2.00913889348344	-1.7462153912921914	-1.018738151166403	-0.7862110321483106	-2.4448700087169186	-2.491806425343228	-0.02298723134890592	-1.0270211256812523	0.1516769410728791	-1.003413847109715	0.5218359298733355	-0.9891640457606167	-0.8157549682607173	0.0	-1.938148516316419	-2.0599186106841456	0.36173690446948853	0.8060299386667333
-0.9528822477729751	-0.7529336501831736	-0.80642879000085	-1.3623213289504705	-1.6476870462532356	-1.342066419302114	-1.3202070804834882	-1.1937328174305997	-0.021537908000063683	-0.23946989251699366	-0.7868442985048356	-2.84303006895494	-1.4666961148709612	0.0	-1.8475526218626326	-0.44467844416943336	-1.3192269901571125	0.01338564828850794	-2.429291149345118	-1.2688389003621232	-2.251535047792571	-0.1785630079944012	-1.7151822464576831	-1.7557335487156371	-0.7132281078829673	-2.1046519398280035	-2.1978025357689854	-0.713207662164404	-1.7755369376307912	-2.2743613264410776	-1.9515152337139026	-2.49099321778366	-1.9391084045929563	-1.231457623820526	-1.0670642558301913	-1.168901572210412	-1.7776135842001426	-2.471229974140632	-0.3149189975931139	-1.0826516184787707	0.22500144201455785	-1.7710301208613457	-0.16902390057068334	-0.8668141811560744	-0.7390265872799325	0.0	-2.1865927029695214	-2.0601406416493835	0.21046412961287192	0.18462401005967352
-0.3967874475168311	-0.00892921357701884	-1.1985740907440414	-1.2326185841747248	-0.5825453592737041	-0.8730580987678227	-1.0343945939853745	-0.8065880017082271	-0.3698400750605948	0.19078285756922228	-0.8812467912191022	-1.7805625102883376	-1.369165468320025	0.0	-1.456431559740627	-0.6154722141002665	-1.736485286118786	0.04185795264536871	-2.6675715222351126	-1.3969680834329445	-1.454978768141792	0.070333862008795	-1.2723781885346326	-2.0076665573893315	-0.5958395258317448	-1.5606245853235914	-2.150318251906842	-0.5130381772215675	-2.0071980280596753	-2.0252671063198875	-1.7559645667670634	-2.0938752840854176	-1.7563669835753617	-0.5518068038222844	-0.9532813449318631	-1.449604207065805	-0.7544361849984731	-1.9960506925498265	-0.5794154215259146	-1.2426194235076886	-0.07048018705642008	-2.3904448326505587	-0.8344592543802611	-0.9836450341658378	-0.5548372098997315	0.0	-2.0359414091703925	-1.8920794313216542	-0.15050978799888437	-0.6561632476032495
0.14227360248450122	0.6223642470106531	-1.4260439638545208	-0.9956017438778341	0.2732950194048829	-0.6005619533549844	-0.6015680215918342	-0.4249936615421972	-0.8424015932572443	0.26623118637529297	-0.8463211406215914	-0.7472782026824013	-1.262760902144211	0.0	-1.1164640758193933	-0.7226445049183796	-2.0894777818954844	-0.08775466162256781	-2.2441820487051736	-1.4854509754092822	-0.5983282949554743	0.09343175500122468	-0.9495554196290023	-2.127720762853672	-0.6983854217276584	-0.9019263958019162	-1.9167467012515995	-0.3730311178717561	-1.7507220190048143	-1.7059643664455366	-1.4397803331576993	-1.6030451411974471	-1.5635088913961261	0.03360637524259651	-0.7371173213738652	-1.54374346836094	0.033259076892378184	-1.3098389024878239	-0.766025482949952	-1.3447591122855431	-0.633629473455327	-2.6368129920279544	-1.2241397225120443	-1.3011902183999766	-0.41771627954910845	0.0	-1.6612025262297248	-1.5751929004845346	-0.6420006176564456	-1.4550995802606703
0.36086166511011664	0.6380971856746304	-1.4319425015674667	-0.7174520451410142	0.5688543011510923	-0.6217023912867516	-0.05918563699545055	-0.2411160048683859	-1.251345723281182	-0.03359599368374954	-0.7640230298513506	-0.2654653142641291	-1.285109187738918	0.0	-1.109029196586606	-0.7629857324432929	-2.1365071179054214	-0.32596426842038423	-1.372224843931812	-1.5313817319316847	-0.12240921283007669	0.025291987455689675	-0.8943325607835171	-2.0577945692736375	-1.0109618728151144	-0.405691168453031	-1.5443868131976914	-0.3563668022083403	-1.1619473539419443	-1.4603925503258801	-1.2113623037442416	-1.3032227570969268	-1.4223600104045113	0.3283179052025347	-0.5225923734109432	-1.4432194202441504	0.1815080478836103	-0.7341089683089164	-0.9831500393240096	-1.2616897854297768	-1.2138040348842425	-2.4168911360874885	-1.308371208141481	-1.641419702976419	-0.4864125731792817	0.0	-1.332902482544044	-1.1713457015108923	-1.1207866653611287	-1.9205701401068054
0.10855743983201069	-0.1358145399637842	-1.2845706356545246	-0.4670700960208976	0.2966080983219532	-0.8003477129283594	0.5160185474975321	-0.28045757503549673	-1.4769445435164217	-0.5276077260920222	-0.7475355287188155	-0.4194840266750225	-1.3799616541990032	0.0	-1.4563018920736357	-0.8020692752750901	-1.7496006998438998	-0.5741347540259352	-0.5559185671380423	-1.513662082414215	-0.18579117223924552	0.050188525345324815	-1.0034736388629228	-1.7802301065889607	-1.3258890933178216	-0.19706648187000683	-1.1094603558421627	-0.48134559733920673	-0.5934273597114216	-1.2667577928998852	-1.1441012658081922	-1.227637049264406	-1.3173178988656278	0.31257132085469375	-0.38536799274897526	-1.1969270429458543	-0.27382374689413524	-0.46086099000389463	-1.3462479079588041	-1.0084424813392125	-1.5699864562307893	-1.805488115425851	-1.2353538625612075	-1.7978761649641046	-0.7667903099349421	0.0	-1.239953845614689	-0.7659359654741387	-1.424950319142527	-1.875715401788193
-0.4972401352283967	-1.336030309508263	-1.1170890199495442	-0.2944985020912102	-0.21182908963259509	-0.8316869856170389	1.0286541988657012	-0.3894629147503946	-1.4947743950391983	-0.9131957301033111	-0.8342197462310765	-0.8161092736042768	-1.3083915582114545	0.0	-1.8712803645989136	-0.892355196042337	-1.0126402277900186	-0.7297310008141141	-0.23876885222392547	-1.3599903415444214	-0.56676184787378	0.28652627649729256	-0.9825803398165076	-1.325442544338924	-1.326855956209418	-0.17301373776725187	-0.6740180067654673	-0.6547122830470071	-0.3338992855454882	-0.9673275058331773	-1.1073909981761232	-1.167121480642312	-1.1676724346454588	0.16308353914323664	-0.32988674656874467	-0.8558993594137845	-0.8871854796689187	-0.41996820721418165	-1.7936412812061708	-0.7075248382238505	-1.5897395959370273	-1.003442688309014	-1.1560279804642404	-1.6354167154164225	-1.0483408709098565	0.0	-1.3529283792444873	-0.42685877135994466	-1.419173336020562	-1.3429511138152739
-1.1123315676798675	-2.2291964723416524	-1.0203415857969476	-0.2047769243200713	-0.4999311568745695	-0.4342185464696535	1.4089451676937235	-0.33635952690270926	-1.3094596893255706	-0.9200909070849674	-0.9166479862016089	-0.8835336122544566	-0.8183100660616264	0.0	-1.9241834359200174	-0.9918307475641257	-0.17555020489368126	-0.6991844059652967	-0.4742071428370034	-0.9548536699528958	-0.827278061027836	0.7313418221398076	-0.5578086043605484	-0.7486928925456648	-0.7854240907084804	-0.08319048165232704	-0.23922969911919767	-0.6683080611733502	-0.3860161486793689	-0.4084144274050101	-0.8576141731595054	-0.8657764444874615	-0.8841840890728748	0.15391294469833955	-0.30350659527035495	-0.4347744392535039	-1.0995960480951055	-0.3221428765908879	-2.042720408129709	-0.4568406493283082	-1.3015762273245248	-0.24504323985396897	-1.073654913882477	-1.127201889410459	-1.006302229501774	0.0	-1.4274598785976451	-0.1642480181997052	-1.0293467883649807	-0.5158016106309175
-1.3530801828455792	-2.1736766565203625	-0.9722191495444851	-0.1512202212737116	-0.2751380068481398	0.4435491977010618	1.643684383144455	0.033719035740568115	-0.8856823856160239	-0.4592918521606397	-0.7925114510508118	-0.2953355422008933	0.1430908279687113	0.0	-1.326729281995663	-0.9668353124617272	0.5011058379596116	-0.40159298315574415	-0.8773720016154997	-0.2094113910558277	-0.6274120504582799	1.2787597328587574	0.3057754309165823	-0.10170097682942728	0.25757427721668164	0.282016112326451	0.25494984928643344	-0.29924045818814343	-0.4682182917034299	0.40886799508241095	-0.2327254561086528	-0.24499692581526664	-0.43571415827042737	0.48679942118792924	-0.2494598267574213	0.07466239312788586	-0.6086958399201473	0.13523633874755947	-1.7538774273979443	-0.2301192792446608	-0.8028200666994875	0.29556457273536973	-0.8474026055885717	-0.33711754572419855	-0.4217453696429143	0.0	-1.1598502428086228	0.07737942516087061	-0.2719771175640054	0.3535733861220973
-1.0241663507310064	-1.0635903907207935	-0.8621911516066535	-0.06747050539829516	0.4087338350695109	1.539374865148568	1.7618091698641527	0.6837377587987685	-0.16757489353433982	0.3153096822952199	-0.3222446318862694	0.7825279642484368	1.330147349527328	0.0	-0.1463871558960455	-0.6938328553223024	0.897452074818932	0.19959087167521727	-0.9124630933915009	0.8397406794191249	0.029024430091202365	1.7762213678939975	1.336697720095288	0.5719689237990749	1.4551784267701282	0.923110474091769	0.8651293974631021	0.526602186496057	-0.2547303804156995	1.2772443578181745	0.6883420877755747	0.5149318746014867	0.11659979041099289	1.1507254921019965	-0.15402465431595502	0.6484698234064059	0.42918869369044194	1.0278863596992578	-0.7994496017217685	0.09217247683224612	-0.18230582439778553	0.5561244666205454	-0.34625933986011037	0.6089103354873776	0.6265476880660716	0.0	-0.4021270413313243	0.3777513792958537	0.7200110113689199	1.0689343045667012
-0.24728557793058625	0.5670293722215994	-0.5975264349682785	0.07270413456925984	1.184945117972662	2.386736580525409	1.7812387528208726	1.3821731436775908	0.8124936282662603	1.071916642621656	0.41696457360011574	1.7936994962128092	2.2965274057524825	0.0	1.1984549407169713	-0.18650157700395234	1.0738121434770063	1.0359308444393212	-0.31322191102658326	1.9766336313168578	0.7891088508118862	2.075151526382775	2.0957884835618046	1.2128001733403915	2.307119949309576	1.5997707655097082	1.553584948469403	1.615209018588266	0.32691750285065135	1.874405476539493	1.5828318777390236	1.090840936812286	0.6405469494095303	1.9018739289914273	-0.054054200546454885	1.1837249375868677	1.4950822815969658	2.09436365565367	0.5663127016342999	0.5821274580565398	0.4969453966471852	0.5806004881608283	0.379541806545568	1.5340558814683267	1.7442121197713056	0.0	0.7043003636285264	0.767616021749388	1.6951153590870323	1.5367228526060117
0.5934966458793427	1.8720040394790316	-0.2105471450833711	0.21176053426541744	1.594712783836392	2.565279524567647	1.6641762465650094	1.8176149325036381	1.8354796164247889	1.4633777644547694	1.113166163590944	2.163756104689509	2.6378796147830035	0.0	2.1670075024829876	0.3594008883433904	1.1765448450320926	1.893969013286839	0.6790181002279391	2.85824002906777	1.1876403785668082	2.0621078218113076	2.233039116763757	1.7185715197723188	2.424819080422303	1.9620528008481097	2.1450497491513123	2.5329014037447735	0.9822096960961483	1.9418366313549424	2.052137016065266	1.2355238583827388	0.997564341211514	2.3855720808459804	-0.005925079855766104	1.509320250155721	2.033953707639291	2.8447978505683658	1.7877094348088312	1.1383878500978493	1.1560043229920862	0.47076748349783437	1.062978381194879	2.218704565686929	2.4147346368267857	0.0	1.7709092392418053	1.172337486549547	2.3372050110800133	1.738169665358791
1.0627277650156406	2.236304026744911	0.1237413742271544	0.2276799489620895	1.3551542401293322	1.9435773218617656	1.331577293769588	1.7642423598453045	2.525313854893709	1.3030123153108744	1.3826109120474877	1.676942525813683	2.2247776125818195	0.0	2.402384091682743	0.6579888104729235	1.289425198844031	2.4568855900601205	1.4522870847313651	3.1676642712280745	0.9594294295930174	1.6849232377829075	1.693350557281357	1.951934253829452	1.7527315131343526	1.7620245843002529	2.3836179028674103	2.8013050707430907	1.2315295189074074	1.4366343093912626	1.8550569461903512	0.9353133748527184	1.1125611294617108	2.332864408786514	-0.045082925227360515	1.4631640539562616	1.7947211455770342	2.836058991114241	2.314867818625958	1.4984901808209103	1.6586536243408216	0.32703724032102766	1.3684649969899108	2.444126063187463	2.2961417600417957	0.0	2.3622897615418057	1.422730136593163	2.3853423410736085	1.6782730383775664
0.9172060812014511	1.6591291991576358	0.19051383955487453	0.023271270880222447	0.5164663536411098	0.7635016737385771	0.7429466272992796	1.2019950573419331	2.5334071435567433	0.6602989055922193	1.0215244289595875	0.6002763550891363	1.2757982756916022	0.0	1.9192132873632677	0.5138110148882389	1.350350317953144	2.4399935420564094	1.4546192254762533	2.7856606499247696	0.2127983016362089	0.9852930387935412	0.7401877046625792	1.7978838792144116	0.6109734936385738	1.0112928806995554	2.073552909004832	2.163416453347636	0.7719026663430604	0.5607118604788438	1.0549854564155832	0.4005050197238529	1.0094194209635083	1.7145954174762088	-0.16512065915435115	0.9935285197360312	0.9652067214239336	1.9470086521682546	1.943679938340105	1.4046136499224156	1.8315146484906668	0.20896134599721355	1.1234113300426751	2.0858964799700566	1.4336538067205709	0.0	2.233820647479973	1.346020061889896	1.7762288769178276	1.369384855166569
0.2388689294852144	0.712543433775817	-0.10099310503978694	-0.3666542140342462	-0.5707610437863609	-0.4864661737155915	-0.013881200607960996	0.3249391221996264	1.7721995093369147	-0.17343254362673696	0.17312345975707788	-0.5113578573321746	0.22793163339935224	0.0	1.060619806079523	-0.03102512281521964	1.2026287476374542	1.7552508123438224	0.614078587090842	1.8700070175424048	-0.6458790172647284	0.12003627471118275	-0.20674746199793403	1.2463510275655942	-0.4680500511079236	-0.01210054869583203	1.2210318612087059	0.7619057680232431	-0.2480817261196317	-0.34563537569238484	-0.01055802394572616	-0.08498680681496547	0.7961088101205359	0.7602630960102212	-0.3220653076566965	0.21881211032861209	0.027645970775946927	0.4799501995084006	0.9567320538201719	0.808093427616458	1.552216448145908	0.1301774611745322	0.4593450025896855	1.2151447873681758	0.24763062847111295	0.0	1.4635517153600126	0.8923456061470142	0.7226539951099878	0.8607687724729256
-0.6171156387820117	0.11511558358446797	-0.6077316946082524	-0.734785566713836	-1.441541547617401	-1.3283252288301	-0.7048765481129787	-0.5598634846972591	0.52708757845297	-0.8281372024432221	-0.7198301221326509	-1.1697784216028058	-0.5055049888368351	0.0	0.27050477109317034	-0.6910524349949505	0.7456418752486244	0.5977881218813645	-0.5602482377949719	0.7820548935878515	-1.1710473016464986	-0.6664944223337	-0.8016574681548116	0.44569641374178054	-1.0122266110089198	-0.9056830687535988	0.08044121264865894	-0.8911189450495907	-1.259672584363885	-0.9724220947529251	-0.9101523568637198	-0.3291968996820828	0.6131603641504689	-0.1671812788935612	-0.44842357885591694	-0.5985973757743146	-0.5527474073089061	-0.9793310792114411	-0.03826619715416571	-0.046231379491563994	0.8480891997479968	0.08272925537976106	-0.2501364830977257	0.1287477425961455	-0.7001913224226117	0.0	0.40562907946454274	0.21418933131571577	-0.34684458043700356	0.27165910162774826
-1.2206998308486856	0.232905853392718	-0.9888726757039085	-0.783486861674302	-1.7410385596806344	-1.5235736255362287	-1.0467260873993056	-1.1778353789564595	-0.6587595965661363	-1.0291337289265625	-1.1619841805160247	-1.212945999766683	-0.733995854908773	0.0	-0.15530095450566572	-1.0861736073877228	0.06875346849014542	-0.6185018878193057	-1.2826445455037787	-0.10164504419599564	-1.135810749210076	-1.135994842057181	-0.9213764748419874	-0.32121257735162023	-0.834732297068462	-1.3420949405873512	-0.9373964870007724	-2.1518121555051173	-1.613501671845829	-1.166719967184751	-1.328385305710878	-0.2952937864132743	0.5751507916838918	-0.7613266192204305	-0.46283696017758463	-1.1573929562981697	-0.5926673672243231	-1.8602836516555774	-0.47137661718810603	-0.7340095352131148	-0.07191483403300399	0.07089876519433277	-0.6177126919445713	-0.746281555501773	-1.0166234940768841	0.0	-0.4949774883552636	-0.3696780646060045	-0.9854129323357139	-0.22560832420670224
-1.2905212393253853	0.8616715237379912	-0.8867358172628019	-0.3048232881581844	-1.3715970719496542	-1.1450733985289483	-0.8767930214698489	-1.3937375215666605	-1.2761598788172368	-0.713879212550181	-0.895520571638409	-0.8099528489926197	-0.5341654521131424	0.0	-0.1794868330989692	-0.9519714599440084	-0.5438543319245357	-1.4554325367142047	-0.9987577581233031	-0.5763396520141949	-0.6232740628397437	-1.1793826113841825	-0.6582886094655789	-0.7448010075927656	-0.09367412556437507	-1.2111706180718593	-1.451989262965409	-2.5605404776806946	-1.0007136532467895	-0.954616480706119	-1.1826297013858267	-0.043827643714556136	0.7295512359556259	-0.9133919811896413	-0.2807646247197927	-1.2480070903242415	-0.24473902982990337	-1.8873679760256068	-0.1382309799475786	-0.8961168677611169	-0.8880237212470061	0.1304021437946708	-0.4768308558856354	-1.0494665314923977	-0.673445823036587	0.0	-0.9097946968202338	-0.5279689720764805	-0.9638526789098701	-0.4825369918530712
-0.8181230126762474	1.4272794938640752	-0.15076179301512777	0.6471159085496011	-0.5071045189110126	-0.4743802549398858	-0.285617786902715	-1.2312418670592606	-1.1355653758271291	-0.04159666266638731	-0.04443814384768014	-0.25415953026633736	-0.14135690568665019	0.0	0.04867845594555001	-0.278625246238487	-0.7611575305413131	-1.665723290412543	0.24967950454655585	-0.6786729659613332	0.08124326908408369	-0.8905014365714045	-0.2001098984253995	-0.6338572507591598	0.8252869487684287	-0.6390671319981863	-1.2925220029759472	-2.057272202268202	0.33799541833062846	-0.47310264471478874	-0.6029943088309154	0.362844447136388	1.0406226298176884	-0.7298991476042953	0.1553453136757756	-0.8427890454391476	0.16725450263916627	-1.1835466700446104	0.7142855049534877	-0.448291140912136	-1.3087450719570046	0.31658097008929964	0.04055692941573135	-0.6795156477033187	0.018078937980677435	0.0	-0.7449385399297671	-0.11081970952560499	-0.40105806769640345	-0.4619423358309043
-0.039729018549203785	1.432138222017193	1.036664853725014	1.7159193865144682	0.505994496368216	0.18125964622767235	0.3934381697344685	-0.815442383850624	-0.45818139829907867	0.6940828598536315	0.9746350037724874	0.26365386045338024	0.21172550616824753	0.0	0.3568067437300214	0.7013586138422038	-0.4180732484819889	-1.3016360411251422	1.848760502321895	-0.6042975288142961	0.6889556468209178	-0.524402115545381	0.2916754451843044	-0.021115263238575047	1.514888618670719	0.10103186165221688	-0.5729769891062579	-0.9797285384368362	1.7621162290923866	0.11876911976127984	0.17398457443686596	0.8921292945696279	1.394600135755896	-0.43457962221180313	0.8221224098881936	-0.1045901070728061	0.39181743437110544	-0.15691447690310187	1.5818976257298722	0.38510438365856364	-1.198072250452227	0.6628585673362756	0.6274691520847131	0.13947968226215532	0.6171382049705725	0.0	-0.1313863663249558	0.7330248746427978	0.30465521716374405	-0.2648249518482447
0.7041021781161271	0.8061540110949539	2.2208953107432134	2.3906135760795304	1.2974452476331741	0.6246554102735993	0.7561275757811337	-0.29094708563410715	0.2857162806995267	1.1947135657225865	1.7025268408436347	0.7230676285784478	0.39550923789455716	0.0	0.661615376507064	1.6526212911938292	0.3501439868515529	-0.6570708424494329	2.9989205751735772	-0.5434717072320862	1.0445695574013971	-0.3467346336578932	0.7184788969533561	0.8336282416215135	1.7198094750755928	0.7180763812104737	0.3706709882287961	0.14012775695388233	2.6329564950548097	0.6854267294360494	0.9086445753426514	1.4828341705289263	1.6239566542303827	-0.22982200920145474	1.568011616851536	0.6843405300268192	0.3947490175344339	0.7387302517802912	2.0278101259410772	1.2259210133623848	-0.621679529533802	1.1314117180523087	1.0236485824313648	0.9724768936740225	0.8017696601008123	0.0	0.6710986243847661	1.5991924527484205	0.7132620662176651	-0.06541751499686017
1.126711628997401	-0.08713050842812473	2.897131349041035	2.277997441991575	1.6064848723929082	0.7902334499451883	0.566145742943676	0.23097749420800742	0.6768549924964326	1.267038635812593	1.875072521926435	1.1568328864377435	0.37920887619491456	0.0	0.9521714164921816	2.3026859762346796	1.152321479488666	-0.08852362786853785	3.19414832155513	-0.55607264196747	1.1240031600563154	-0.4642735880974093	1.0001033811651383	1.5537889730013505	1.4014146447817732	1.0041379745561063	1.1388588043556709	0.8503683244097199	2.6870849178574243	1.1066266926631247	1.4055959311895012	1.9707670246332623	1.5550257697906205	-0.20362487670651286	2.1252438591288874	1.2363697943585434	0.3199372846398392	1.21805738391154	1.9179913284339265	1.7667594297413978	0.20170961013318373	1.5906011586409239	1.1686003643401113	1.4092191185301535	0.5072838249837006	0.0	1.3831470445545706	2.022287601860374	0.6046393560630994	0.00505459482400964
1.0903351588154524	-0.7643225355023393	2.7681238973428988	1.3431890496966854	1.3587498199615287	0.6834757064860858	-0.09236023189386217	0.6770273889632299	0.5817618003926129	0.8769552659693447	1.503492500303109	1.485785560919886	0.16806927201226807	0.0	1.189092267729864	2.534743962659409	1.5506435257607418	0.16979753679810375	2.47846622879509	-0.5689191746433778	0.9403092123080179	-0.7544224482004949	1.0278554237061468	1.8192073417362498	0.6963407071677746	0.879094532396186	1.4381694363506832	0.9669190437260873	2.1338450762203944	1.2587276000789125	1.5208797342864075	2.103641236545836	1.0793031831698223	-0.3227156367295769	2.2116017004359807	1.3667499190938925	0.32376529383033686	1.2427466908265847	1.4304217513767545	1.9099780377774624	1.0019795902954542	1.8472089197449277	1.183467983417135	1.2805753321130666	-0.10094887108207765	0.0	1.7813079398269356	1.718925585719813	0.09644515557073538	-0.05889553662628859
0.6152300495357155	-0.9902956158295333	1.8889984408746299	-0.03623740898995002	0.6725470048667408	0.3264071486564112	-0.8567237007688162	0.9885627354062451	0.17577648689571185	0.1447716719581791	0.7811896015330091	1.4824765665408492	-0.23402263319821162	0.0	1.2411648117763958	2.3774146098783304	1.3110439007290247	0.0919479187401518	1.3382887976675641	-0.4807521066010778	0.4752705193656992	-0.9525893720981671	0.6912666064392848	1.5158848745106501	-0.17324026376795174	0.3905236750262171	1.1876480333238395	0.5894740319061229	1.437227980064603	1.0364910704854446	1.180032934137716	1.679316105628847	0.22855375082492277	-0.49060788531922533	1.6889412331713853	1.0567711126296395	0.42802238308296464	0.9560744723957427	0.8703915806224004	1.7462499493639672	1.5528227424062426	1.7332829050388516	1.2174215052892456	0.7244401179648047	-0.7637034920765197	0.0	1.7405742678767144	0.7404104610663167	-0.45680811477187105	-0.15002490761036205
-0.16497436796900558	-0.911173820438668	0.6202845856876034	-1.25228821774172	-0.20066226960617348	-0.23093664146579018	-1.3051601738910616	1.1063225006826072	-0.23538401477142404	-0.7011306150986818	-0.07579878032831662	0.9256388515157554	-0.7939476077148127	0.0	0.9465902666908077	1.9369889487719054	0.5398532449147208	-0.18142513500301738	0.3457778882405212	-0.27901399570647567	-0.28487249093965183	-0.8454491470353339	-0.022008982008693143	0.7857857470579346	-0.9786145384404477	-0.30905684340781714	0.5299019805084131	-0.026096751563674126	0.9668844044514123	0.4229569120749954	0.4299333842558817	0.72314159490614	-0.7888626948755332	-0.6158944097635976	0.6839961436336708	0.452229929783914	0.5068871884306783	0.552177208003653	0.45006429082271404	1.4245881935677005	1.725020511024918	1.209414079535134	1.2960466150115584	0.06726285733793158	-1.2642880496393705	0.0	1.2654476764755134	-0.5541800928540209	-0.7115150880771647	-0.1452334285640682
-1.0557189541516974	-0.8657307107100848	-0.574070824867215	-1.788556589934051	-0.9807743919334354	-0.8551272198273591	-1.215340345758673	0.9835871374242977	-0.44726572164026696	-1.393981186621676	-0.9222553351710481	-0.16612590190300797	-1.3870278691239035	0.0	0.26854643830099173	1.3410137882797086	-0.37893132994529477	-0.4591924281645835	-0.1798544343686636	-0.06938811549286	-1.2411387751123923	-0.43543567850445164	-0.9365728710322709	-0.04878060958509371	-1.5312359918823695	-1.000329082291174	-0.2410723540095379	-0.6325465129344708	0.7784774257567787	-0.44232848040983774	-0.5147301637043337	-0.4424696812462896	-1.6332410140094995	-0.6480549815967356	-0.4268987382072801	-0.20047622084022892	0.408507290927328	0.17571026186475297	0.18889156709278615	1.0370408940691753	1.499402206345342	0.4224442972540375	1.297128515374628	-0.393418063036972	-1.4892756641820424	0.0	0.5106165307732078	-1.6878511482049101	-0.559081106151216	-0.00798728834261831
-1.841275492074796	-1.0513219678454708	-1.359031625486863	-1.4933619009255852	-1.4704220464498128	-1.3117020823070744	-0.6924911039897704	0.6186270436485664	-0.4731079526170736	-1.7085728512791394	-1.6619400922152707	-1.4222555536829018	-1.7840999951532812	0.0	-0.5870564796710702	0.7236025049551222	-1.0067124443775084	-0.6055775800433709	-0.27672620057316855	0.005745126374915975	-2.1163920826367835	0.04659663754026324	-1.708449085909219	-0.6467285071275861	-1.710697883158402	-1.456842264928346	-0.799479240497389	-1.0898901979888975	0.6628987523496674	-1.2664930284141862	-1.301266788864024	-1.3261363268278827	-1.9665591467518628	-0.5759226165302966	-1.1935132825662682	-0.6573221231462002	0.10420366673926847	-0.10255177717624687	-0.022098031176418124	0.6056889029999023	0.9585844694343462	-0.3323177331212555	1.0676801297225882	-0.5598283076919434	-1.4143498982080203	0.0	-0.24005295869939577	-2.3057850443228496	-0.17655508619573654	0.18582809152097515
-2.3228432810097757	-1.33241254668545	-1.6591323639039852	-0.6397752992026183	-1.624148432540453	-1.3467871412647674	-0.08208931079035005	0.07868558669111476	-0.4797824167590552	-1.5359977643879315	-2.1745788470404954	-2.257079471517377	-1.7376187422120735	0.0	-1.218898836784217	0.22610738229694952	-1.0955837379210605	-0.5818649495563484	-0.18985891727010554	-0.10892282914315346	-2.530077322461735	0.2989460131317266	-1.978570430987663	-0.8117921723940962	-1.4904761200674168	-1.5228857963302498	-0.9134388861562815	-1.3628167194441783	0.3896087723446087	-1.7080550195354263	-1.5767498985261295	-1.538890887491316	-1.6206378095110134	-0.4122180654360243	-1.3406119020471352	-0.7781327215360858	-0.2594636115725967	-0.2559673527533488	-0.2774483791871096	0.15568695943132493	0.26658920191944485	-0.7442850160036152	0.5776639950382375	-0.5513355967365212	-1.0686088745871523	0.0	-0.6673895817506994	-2.3271991521479856	0.12095389351328123	0.3174101321986548
-2.3701689116011364	-1.3545305867643496	-1.6275334963548047	0.2615105938878859	-1.5376883429055954	-0.8411639926423257	0.27246055708858263	-0.5069318923683228	-0.6176138831308922	-0.9277729358212287	-2.2999278321084233	-2.197400795727169	-1.1312353766379193	0.0	-1.2512622757856895	-0.03223459556471152	-0.7076247535400838	-0.42771872672498795	-0.12848403100531736	-0.32065190159759493	-2.1991794933910978	0.17012504861816627	-1.5781901718601086	-0.5740526492266541	-0.9542046585149192	-1.1800368795268403	-0.5369732962302358	-1.457644484368962	-0.0705663292264674	-1.5396634704963386	-1.1774156627566843	-1.0324622190031874	-0.7065269316052769	-0.18578387311677516	-0.9334787912649217	-0.5806220828246114	-0.44953814554213745	-0.27093766615515125	-0.5657528213145766	-0.22120113988688286	-0.3716331272183194	-0.653522946137199	-0.023862511298168257	-0.5702721748413005	-0.5222538071856714	0.0	-0.5671641618195753	-1.9300584491673953	0.11194367607330856	0.32941460551875457
-1.9755014427489574	-0.8684642281674038	-1.4944371919865815	0.7767335441974164	-1.3593490430638144	0.07255767625900506	0.2608045734431672	-0.9853019253354527	-0.8871756477650489	-0.08150961815991781	-1.9252470972410323	-1.186535412183579	-0.08900234224084944	0.0	-0.5925165877872199	-0.021908743341377473	-0.1434579636659639	-0.22122360109112205	-0.13048362303771194	-0.44630566188218795	-1.1357146726927279	-0.21629343738506948	-0.6471171644043414	-0.1500448957454961	-0.2766189596042389	-0.5587904950123075	0.16710327276441977	-1.3690653826372248	-0.5213431813122708	-0.7733063665035301	-0.24837054750664508	-0.13059487789824298	0.41431840377866164	0.0591066986246332	-0.3380852433757486	-0.2173805672089576	-0.30797555043886227	-0.1464192733683124	-0.795749697927835	-0.3947473116160122	-0.7768777298243941	-0.15272916825723962	-0.503025491068478	-0.7207456309019619	0.10647601021698697	0.0	0.021111377047770673	-1.3949114293753495	-0.18279110452023345	0.27521034684962237
-1.2710587790613186	0.01050260779932538	-1.4016050294443003	0.7933355464651061	-1.175458948566288	1.0388946900932645	0.06677393406803647	-1.2309911328771919	-1.1394096543974133	0.7400157832509775	-1.1109912680245306	0.352486614077308	1.0497253869245216	0.0	0.45912899627847625	0.14038936433939786	0.26336024070838243	-0.04873643190388539	-0.1139789772607626	-0.34909987993809727	0.3113406350123398	-0.5303539607160851	0.428763614159202	0.19169221347522528	0.34379534468192186	0.12644643144126735	0.8925361243625576	-1.078257370770543	-0.7202456969047826	0.33505633270732005	0.8062956718890828	0.6826197273867434	1.3021783818145358	0.2724569048496524	0.016809425812127615	0.1157417441892639	0.13769573957321773	0.08757169596028007	-0.8972572805933462	-0.30594166953327384	-0.8697556461425632	0.4470019774275083	-0.7134371987752673	-0.9120875425082599	0.6646716508171769	0.0	0.8017682324512366	-0.9172919486816056	-0.5332084555321412	0.26891371990242596
-0.47683529278618025	0.8374706841098158	-1.3243733570589966	0.5449473036049602	-0.9468781227874168	1.6675186439334697	0.018651624921590764	-1.1870021002909605	-1.1912936613267708	1.326229473602553	-0.1302709868827087	1.7524573653649402	1.894879537632823	0.0	1.3624809257934396	0.2150636199130004	0.348938894311916	0.015694028128427493	-0.031066543718925994	-0.04940143909893057	1.6234045839681344	-0.45870284763304525	1.233045777467024	0.281113720197066	0.774433473844359	0.6901273538599605	1.3269798066804528	-0.5901553271681765	-0.599465750033606	1.411252697561456	1.5363559694900624	1.076632208286776	1.6666873482375963	0.42431336879556375	-0.07234917423171537	0.28948083250835777	0.6943780524245065	0.3665139687904646	-0.8933249923949684	-0.059910546033862276	-0.7093196274219321	0.7819297427272446	-0.7071565668397986	-0.9149935068797069	1.0225649669343884	0.0	1.3637735373896194	-0.5082706652932895	-0.6782521233633613	0.37653593184650197
0.20930011128719903	1.1580025389861788	-1.117418133998675	0.41156700958722375	-0.5474868388093217	1.7682828880213184	0.3338269898767348	-0.882504685924283	-0.9536414322940957	1.610601509438047	0.649303736428819	2.4862634347925936	2.2114284590319504	0.0	1.6552463962487947	-0.03624166543223833	0.19162735171407919	-0.06182402524497726	0.03611128701396003	0.27851076325628316	2.3922308830601224	0.07026447274408859	1.5501834788257263	0.12720421527587283	1.0040788294454575	1.0656608985519955	1.3016663560517685	0.034688230671340255	-0.3389859783031011	2.144752384669532	1.695816596209334	1.0681737961821323	1.5142621229801914	0.5291722234095743	-0.442892506008038	0.3019185752795995	1.13109337728447	0.6192489242158554	-0.8745847971590682	0.09897458316278201	-0.46027144596519814	0.6431577546665455	-0.6910196214086207	-0.5309660158850266	1.1476589264251225	0.0	1.4079807336264136	-0.0374958212183071	-0.5117105783330221	0.5413441155889702
0.7152005577845646	0.8650276205938108	-0.641642651827805	0.6340374736025852	0.11307900074644885	1.4673301178157852	0.9370382154152281	-0.42582277028678517	-0.4744837067275355	1.6789636795492333	0.9834786224719878	2.4457590713113375	2.030229874896975	0.0	1.2388111749591941	-0.6884082093458623	0.018622857386608616	-0.23958764322516232	-0.07085703078297957	0.4250301066781782	2.527607965841472	0.8176816100624242	1.460110681113529	-0.11496088649378598	1.1196119088058716	1.3086542838834179	0.8722993380245323	0.6869195768946686	-0.2300416860820347	2.4170966701396153	1.3664711082992123	0.9545864655791272	1.118339635195919	0.6392568353059767	-0.6803562079742121	0.24974876865803103	1.3119486392803774	0.8060389312841011	-0.9015221622115732	-0.06082784316384043	-0.2961544703803084	0.10017888635725317	-0.8579013021778077	0.2416908754483861	1.130590905070974	0.0	0.9204046198803736	0.6221186035412097	-0.14313363266582907	0.6119754346763905
1.1157500589044815	0.299419134140131	0.11472959342421855	1.1340168478868564	0.9668831060611338	1.1086202987088838	1.4820743579036448	0.02442401137111324	0.1158224516658544	1.6836413154716376	0.9120901636152462	1.9372572608108376	1.5896582143667795	0.0	0.4275750735341233	-1.5659309880441625	0.02095612193286583	-0.38751441539956366	-0.43357872669838016	0.29182123072943117	2.253561441104482	1.3740255365190366	1.2372105042504487	-0.26500485931095463	1.2131840596877483	1.5080695304240082	0.27731821846503224	1.2486922150581705	-0.4413179187288767	2.306505162509898	0.8697999629666553	1.0379607816508227	0.8248209352916998	0.7957929506862321	-0.42233236811432695	0.2297473010581965	1.2377211369742986	0.9282481040472089	-0.9301510470012907	-0.5818456109170611	-0.29626625271059215	-0.5412952529463649	-1.2239553956678213	1.159481184931008	1.1204855599634822	0.0	0.1713933616757416	1.4523650649623798	0.1980225184628306	0.45781993772376256
1.5449325233521136	-0.005379943067355253	0.9961108915852858	1.5579268383302465	1.763039901351985	0.9978204037029289	1.568438600629153	0.30719260704158213	0.6903633188868114	1.716888766023388	0.7276195083219699	1.4159646129304482	1.1528528274921852	0.0	-0.27533636249616544	-2.3113345503995024	0.20838788983318748	-0.3336023120569642	-0.947583682817475	-0.041958240623702625	1.9038849247403595	1.415639846401306	1.1313725554983405	-0.24565167465466956	1.286499449070352	1.672179738855484	-0.20920272919030064	1.6336780284379262	-0.8792676168673592	1.9835580244126991	0.5295220980660876	1.3509222874817512	0.816060989648636	0.967220949496374	0.35455233773561606	0.24390446974389093	0.9816855878074677	0.9943396868654779	-0.8393655793844469	-1.2570098846134097	-0.40803898633306646	-0.9268497587240349	-1.601403742526075	1.8400983331572425	1.199901216214182	0.0	-0.4672608915702734	2.2485419110978393	0.3310933236448163	0.08111937323511947
2.0532368781529744	0.25011571120740017	1.7421614554781213	1.5150940244680906	2.179995583810144	1.1689976390006636	1.0118154317803074	0.3183578269987515	1.1641090483722734	1.7320019788912364	0.7544868707560314	1.1600224003098811	0.8340413556486281	0.0	-0.5205791523824175	-2.5849530084860155	0.40393573082322076	0.030927748495533473	-1.3645716250247897	-0.3797425579218054	1.6719481455640832	0.9069621786169147	1.1895144257703805	-0.133413696519197	1.2308408383353375	1.6843784271150064	-0.4406632448875841	1.7984276493290312	-1.2559206183410618	1.5831236884912299	0.4548920502181904	1.5997007643702565	0.9911654848654657	1.0292608739645364	1.2723627361965164	0.18632646485419535	0.593818930022944	0.9720833399802731	-0.5475498395439327	-1.746955998524137	-0.504928543768492	-0.8701352396077053	-1.7320377669836724	1.962575791781581	1.2931670466544325	0.0	-0.7663279441462603	2.7094969161789106	0.23782116436396802	-0.3675066194298544
2.517432428966457	0.868314047277253	2.1145245316670818	0.8536200758236017	2.017297973123862	1.3505475226385366	-0.010429199715078288	0.061353563663976755	1.468756801041659	1.5744728589279138	1.093471500747545	1.1139758774836301	0.5579880843399506	0.0	-0.3330154631219298	-2.27152851990187	0.3799515497227651	0.6459131257538206	-1.4630172353151922	-0.5437466786469919	1.4992021426607733	0.11754972234858113	1.2422261983124325	-0.09652110402213758	0.9104107655207232	1.3786554074868773	-0.4691392010394977	1.7278291075527008	-1.3088768886851558	1.1437252305461505	0.4998920488757771	1.3805145742540863	1.047592986057654	0.8238659108028689	1.7745803092671664	-0.06616247241402382	0.06842238861107293	0.7807430124119258	-0.11978090236265045	-1.8015468133036605	-0.49829685480182445	-0.45951894760784945	-1.4810437319484453	1.4435572735147495	1.195862843369225	0.0	-0.7739325835151389	2.60546255976686	0.04747751376913659	-0.688569254297867
2.6853302398168366	1.2785367917583197	2.016052324740731	-0.20657225607474314	1.3425495550510522	1.1682905158218135	-1.036617251650419	-0.34119759791638243	1.5192872796489414	1.1095242916154897	1.5275644550570402	0.9960609257059214	0.1748013022563204	0.0	-0.05820647400185007	-1.551598164131762	0.03981435860479129	1.2610505502975717	-1.2103783493108475	-0.48286030567092936	1.1782506796865762	-0.5491880448448332	1.057620764149444	-0.26073119387691723	0.2953574780926765	0.6922817316732609	-0.474616560646286	1.422815226403472	-0.9969857425904837	0.6459698085312077	0.422218377390143	0.5165863340432532	0.7127457966336724	0.2764023236159428	1.4951393392489805	-0.5199580718211972	-0.593367540815366	0.3507759820713212	0.23780532922617678	-1.4252843657930379	-0.41566195288759555	0.015098456551856912	-0.9428927956387871	0.48872563328617463	0.7287030547482939	0.0	-0.7444436520030061	1.9223101321404703	-0.07683499292307651	-0.7735260850707466
2.344374116545418	0.9769136373572008	1.5389009785635566	-1.1724358594247122	0.48502100183983576	0.4470384555260764	-1.5756245492456806	-0.6963570806244814	1.2384715998875866	0.3576743209078876	1.6744568274603149	0.5681733946145454	-0.36590754653164126	0.0	-0.08163283446493654	-0.7827463566519692	-0.48338040391034737	1.5451324002859486	-0.7814802347526439	-0.27665640716211376	0.5811297998936095	-0.795377813333344	0.543242103956095	-0.5955673460062093	-0.45811691712440067	-0.21818071666121577	-0.6027302841829175	0.9131259486966372	-0.5186093835041142	0.103111488666247	0.11425081167567505	-0.7382746001521321	-0.03321079093554124	-0.5060007614193258	0.5247212773690297	-0.9941405568488597	-1.2884500308784232	-0.28288598636386236	0.3128403583175538	-0.8621711211530403	-0.37822971264910876	0.2656480434918802	-0.3785832010730617	-0.5069863770439521	-0.0851616181010726	0.0	-0.9138021731660992	0.8954642216336333	-0.052418508068108965	-0.6751063144994245
1.5040061223727947	-0.043287869823521306	0.9181719029541322	-1.5507654402805393	-0.13712863554726953	-0.6110673194560698	-1.3831646485750673	-0.838806370417475	0.6425920437598003	-0.4662872020995644	1.2837746170362294	-0.14419315780198624	-0.9227017098308761	0.0	-0.5301490999962909	-0.26905643685635533	-0.8854678372813866	1.2820113892120815	-0.414620364656778	-0.046041788768112185	-0.17315639243345754	-0.5816673586427181	-0.15510642923215348	-0.9048810376282291	-1.056125108488299	-1.0022443198142506	-0.8325191101088946	0.28623383360486815	-0.14564873091298944	-0.38158331105386994	-0.27868924415064256	-1.7973787380686983	-0.9028155287912341	-1.2383546696158454	-0.61408877192061	-1.1887987145389916	-1.7887238387653386	-0.933539148241324	0.05613438840748638	-0.41105192018368547	-0.4883363720864085	0.20119201178405266	-0.03341652355071138	-1.1522246864933805	-0.9597530946781185	0.0	-1.2896723333949325	-0.08850860416778975	0.09146118514562544	-0.5522015320835226
0.4542730328774854	-1.2092014918183414	0.4172120690687876	-1.1303470835545246	-0.2557716944849478	-1.5144671094060134	-0.5945706937349714	-0.7268924787520564	-0.08752542423015322	-1.0543481853115537	0.45729358074695237	-0.8456035585619882	-1.2303114697804283	0.0	-1.1727649936887836	-0.07863898223444238	-0.8760890801780908	0.5325487440050317	-0.2225637234068789	0.14635589804216817	-0.7517157702345851	-0.11049222413809127	-0.7303929214959147	-0.9383368195155682	-1.229001362254369	-1.2939042074430895	-0.9793679255293815	-0.3040722218954597	-0.0145871650197502	-0.6466797882732748	-0.45296543234606246	-2.092641967351878	-1.4627270755531476	-1.5878918603680763	-1.2767881516627848	-0.8702747563013383	-1.8446207403762072	-1.3247110607221064	-0.35099168098327044	-0.21300862762975709	-0.71440355469059	-0.018301918173067967	0.02507829669498055	-1.2406237176796215	-1.4749995721386857	0.0	-1.6185299724627964	-0.6700579363753799	0.27015308936661053	-0.5342998899285092
-0.36310122713379533	-1.7238940830796783	0.20458797203216353	-0.10500896433905978	0.09393168789700965	-1.789899621334859	0.3578960033274942	-0.47163117595138615	-0.6425334861433664	-1.189378629651343	-0.3836191711845382	-1.1754683450124284	-1.082833408509526	0.0	-1.5864653377289608	-0.03558936866256592	-0.3719805461984379	-0.3578886614469072	-0.11565312995365223	0.32216453911462745	-0.826813901848245	0.32535787717728903	-0.911097713582383	-0.5570658956810185	-0.9024313403772621	-0.9397343323906996	-0.839188893772175	-0.6801249394293377	-0.044990904798711075	-0.5764596087739071	-0.18908523652563042	-1.4441138239348175	-1.408701332883776	-1.3643835744143498	-1.0916695543141397	-0.055131090177907606	-1.3619273334226762	-1.2475490949461876	-0.5999746663104599	-0.17381924944051078	-0.8738535841069629	-0.10580986942748596	-0.07131445493008794	-0.8295849504079471	-1.331070847597304	0.0	-1.562743572725957	-0.6800946502647316	0.42266763483635	-0.6164394963008212
-0.6049683075225455	-1.122137930883182	0.2854887366202898	1.0316127600912526	0.6073483309938271	-1.2998166807790792	0.9848950442875345	-0.2657780045048783	-0.7454445513874784	-0.8877351977382785	-0.7739291472183831	-0.9656969409722614	-0.49631050780919134	0.0	-1.457191963146575	0.11420423305248961	0.42911698129275855	-0.9359213291697832	0.09733964963112174	0.5250122470020195	-0.3205179691570479	0.5143215949024922	-0.6369166162326685	0.15593803555515307	-0.25521825229298434	-0.12164614537489006	-0.3683569338885239	-0.7245512881511847	-0.044364280106289775	-0.19912958089867927	0.44391766592215776	-0.18997529329962903	-0.7685790151555624	-0.6497266623993833	-0.1805039865731088	0.9452429207096913	-0.5200739455639325	-0.7158327328826255	-0.46644565977807567	-0.07726356675723119	-0.7458920158338553	0.13879092289509914	-0.11852529505733009	-0.18472943492713131	-0.5603530294220463	0.0	-0.9618875681727631	-0.20576653269918346	0.5409194590846055	-0.6713657772289314
-0.23800095307862948	0.3718474696343281	0.5209258556855174	1.7523779838428173	0.9108798104556325	-0.344056104422132	0.993384682116538	-0.2465441256377629	-0.3431780993328057	-0.39499319824355344	-0.5278402320705537	-0.3607476832626748	0.2736315058497756	0.0	-0.7925037989092644	0.49114609154877464	1.1472669163440117	-0.9046354389054604	0.5145916010655328	0.7351398272131685	0.5108979335008796	0.41183619332708715	-0.09201707094567108	0.9199255558676257	0.38557289884233364	0.7235655119161851	0.24333943089490387	-0.45424993170292677	0.09980855846125715	0.299914808355771	1.0892342601649434	1.0173650824857	0.10727865035950304	0.22770564639438137	0.9347857313901171	1.6748647738533924	0.2792074166267697	0.0002510653507732136	0.024186224356726863	0.20751128747864112	-0.2433832315916198	0.6753674700423989	-0.008053738236427039	0.37125117177129513	0.4593306714253239	0.0	0.016680968853785384	0.4695087716015293	0.6340071335403249	-0.5689562681468969
0.4349522312460872	1.9510526527733685	0.7207600658525456	1.7671263829796582	0.7979510073726299	0.5307909128686863	0.4160674180627287	-0.3818575999528339	0.3186470552942384	-0.028331777709518408	0.13151440761992192	0.2818064348214294	0.8776823075063118	0.0	0.10212674774117539	0.9836318015587515	1.4343923938855012	-0.3090659013789875	1.0200677267193772	0.8477893049300911	1.2231215194813716	0.11189931659077015	0.42035089558782984	1.407907499529519	0.7455028354416156	1.1520692087460938	0.676900240749898	-0.025609256263978242	0.3122700258079546	0.6698753463785618	1.325525629212715	1.6117786003097003	0.7639744282154614	0.8709482648792654	1.6673544131826483	1.7983022089484018	0.6290144447131174	0.5103915061476865	0.606469783803092	0.5974378344610455	0.48457125745108076	1.2388222057267304	0.19971365572463234	0.621608000683703	1.2167966594282262	0.0	0.9570811473951091	1.0137008214948082	0.6775646748354658	-0.302555842622669
0.9594037193826593	2.7323411975489447	0.7555576866092742	1.1478854184363787	0.3462917215436843	0.8834672824230743	-0.437205017351767	-0.46932512068362514	0.8213972241422924	0.030091363605533824	0.7369388601335112	0.6294585777015055	1.0804472178716324	0.0	0.8487556452933736	1.3350975682885287	1.1714636439579145	0.48364944523845965	1.3473758484480183	0.7463739055872487	1.4606491066007188	-0.24341474626920853	0.6666691899017011	1.4328089954394811	0.7602328208351554	0.9737585451346721	0.7015859945555465	0.3458801895298526	0.4032870156754682	0.7352980738731356	0.9593470933582516	1.4394740812463966	0.9205551923122399	1.0378865688188044	1.7135549958415892	1.3085513055401712	0.36867721285090127	0.539553604697777	0.9608539539932522	0.8552543939148027	1.1099985115913649	1.5119845521110573	0.350688230406842	0.5469441496846592	1.371894970242425	0.0	1.4551091222157975	1.2014500802485868	0.6113143804495891	-0.01331704974287666
1.0067126457412119	2.3123308036532566	0.6211219598279781	0.2524996565741218	-0.15613651488357613	0.6458686742896258	-1.1581376487972215	-0.26794761643222287	0.8379860406562782	-0.15644353208958245	0.9171656186761489	0.5759886920876767	0.883568060754447	0.0	1.2414563049558316	1.3462733938449223	0.527315038065871	1.0044180228246224	1.2868006165626038	0.41406468448391837	1.167592325166085	-0.539079529807766	0.6030906030540949	1.0495480879513912	0.5782943760232698	0.3545029368282416	0.3470574544797775	0.5061184924995142	0.2600632839783725	0.49265409175236013	0.17180819512847548	0.7980796173742616	0.6203425952669167	0.7681114718848829	1.1899532195153657	0.530090859581631	-0.3039090986263959	0.10859554340158106	0.9401042161283653	0.7923323893664059	1.3217320831330837	1.3340862512575313	0.3506531311034421	0.3037408538802827	0.9474776120538386	0.0	1.374730906040563	0.9992714625435561	0.39737685854341864	0.11334179096736274
0.5614971177725916	0.9902002515870533	0.41769582334222183	-0.49211061011212376	-0.4193101953893034	0.12335496434761123	-1.4407679572490688	0.31417660902802724	0.35711609890429075	-0.34622724700008767	0.6572809784560694	0.26811144376603924	0.48292278881038025	0.0	1.325810259861279	1.0344030214895634	-0.15355051295568822	0.9638626635624571	0.8673401990563797	-0.016221202836475386	0.585322694816972	-0.7071618658477491	0.35394172466073814	0.5079345456280082	0.41091744838710925	-0.3092249417917169	-0.10621807164073765	0.44297272428657936	-0.016814440416294048	0.09883887266708169	-0.5966045712969105	0.18152911174069059	0.1567408346301293	0.3325540622022341	0.49205180135311083	-0.0959716663786117	-0.9486495108671652	-0.4717433622924231	0.6633825151938839	0.4471687898640612	1.0315893524027164	0.7992806446869136	0.26112629804875276	0.11001847507626523	0.2782267009850128	0.0	0.9157967369930693	0.5457570767050505	0.08500529347731552	-0.0029220053035435615
-0.10140176573523288	-0.4809743210893783	0.2598254366718767	-0.8142401114921386	-0.34758109887267774	-0.26113402334903424	-1.2039588178427854	1.1078997385920493	-0.30232703101367164	-0.31738142471725594	0.2815939392480978	-0.04464581530248195	0.10256535117771988	0.0	1.2711660834088454	0.6243654723296983	-0.5583237979558661	0.41451400198764027	0.3542187588783921	-0.3317763388122555	0.048398379820288384	-0.7102445408723805	0.08347398899903766	0.08950360688370256	0.3464771140516609	-0.6586646111332791	-0.3242366129979165	0.270902442232145	-0.16821686412361855	-0.2382275072080761	-0.9485946764503513	-0.07423446337796721	-0.1619794211318171	0.04336785173569999	-0.00040465658628340023	-0.3033765031309626	-1.1620708776381852	-0.8035914346588595	0.4020299301306198	0.08349947447541853	0.44462008011802917	0.18015294386577432	0.24832059168553372	0.10724420533985234	-0.24325227467500973	0.0	0.44580229157706036	0.05027889290469301	-0.191235397594329	-0.26717047346445677
-0.6236608702538161	-1.4163652526957686	0.18034233856389884	-0.7073303690049301	-0.09148534797215478	-0.28401225622546145	-0.5929592056465783	1.74317287059993	-0.7128585423774527	-0.05192254150941439	0.17101641100334267	-0.2111951558787214	-0.1628844304194791	0.0	1.163278923643483	0.3763272161272869	-0.5756445004909756	-0.3069520771264434	0.04688102047782602	-0.3902745289550027	-0.2617847448267974	-0.5329363595945709	-0.13107215853099616	-0.06253821467433697	0.27704032103418	-0.6013276852426493	-0.1658512854983279	0.13213401906497643	0.0013452707442434438	-0.3910650844880838	-0.803881638971427	0.006205384244505394	-0.23280137434919465	0.05396058886543448	-0.15549752528077593	-0.1655153785470767	-0.8350446695683436	-0.6716699256769892	0.3424248409108942	-0.006645287637602694	-0.06454005108700193	-0.26304290470196395	0.4200346796034675	0.2788483700156792	-0.43779459338145094	0.0	0.22320670904233736	-0.32451337061487223	-0.2998088486143064	-0.48170458974536035
-0.8012628654331039	-1.6153694495177189	0.09984253945791619	-0.3819098990325457	0.0746329218397293	-0.06549978677111237	0.11667946308744243	1.8652737131518262	-0.6454146982095986	0.23531431573341635	0.43278951435674856	-0.27836187324486517	-0.37877465497282997	0.0	0.906861490608101	0.38197536209665195	-0.32580601568240297	-0.8100690883884921	0.030859196403665606	-0.23513417538789966	-0.419901658364014	-0.20243902739380404	-0.3293509273838861	-0.00947889797032173	0.0012948060469022155	-0.3452649986122139	0.2071935276858734	0.08918175618910529	0.4124872522821394	-0.3790832388972259	-0.4432204005743356	0.1142967784719729	-0.20298376205129218	0.28093629522040836	-0.10962390326909606	-0.012717436676179951	-0.21442251970404513	-0.19417267282640185	0.4135581678690953	0.2523994048363221	-0.19195164913013335	-0.4470940084657289	0.6869938747209191	0.4719512551552955	-0.4323403482210111	0.0	0.22026592283949278	-0.5285973526918669	-0.2243144469110784	-0.506223100542745
-0.6868929523365168	-1.3915781209648832	-0.10913695842049315	-0.10914847412625843	-0.0416752897153022	0.05810856370774437	0.6511643386423724	1.3751995921583005	-0.23676601737238775	0.25348341703495925	0.783556105042247	-0.4224822617628672	-0.6591575244214235	0.0	0.3317287196842889	0.4886610205429328	-0.045298236790045215	-0.8939100579556317	0.09053678427218108	-0.07484047140100047	-0.6447236691026	0.18613934236012294	-0.5884833745732422	0.05777262998409359	-0.5698784592715149	-0.22076185994648076	0.4486588041503907	0.09036666536289686	0.7046431443849857	-0.3319028433096182	-0.28657026438430666	-0.0658050499559515	-0.31311044969090845	0.4908549201500882	-0.09375382954921782	-0.15665911908969288	0.27384194738267564	0.256401645361432	0.32668901612940926	0.6267551388290495	0.1003893788897062	-0.48814385610800876	0.7793873216997281	0.5071707828220526	-0.5114283577431532	0.0	0.17778420352561095	-0.6083520554527653	-0.09870039123233047	-0.3721313304750947
-0.4973745504046336	-1.2337049033680567	-0.5026399162255943	-0.059007571629978516	-0.4072173296340936	-0.1711948376945971	0.8449086348063236	0.528055299002954	0.114769806172323	-0.13035182440281304	0.7498647405826013	-0.7768818631007087	-1.012883246785095	0.0	-0.5812284276291833	0.4157608823279871	0.08529959370534097	-0.6437496951048898	-0.12440853995323702	-0.12522578597393075	-1.0681765746725715	0.48390383864927866	-0.9097948118648699	-0.02538347089548545	-1.2681428153113572	-0.4202737005228353	0.29653429597223013	0.03333985776277958	0.47967260377934245	-0.38364960372063783	-0.5652894964131381	-0.5967027892306758	-0.6639771471270495	0.4798278151036039	-0.22128006275445075	-0.6214203422497274	0.3180626279448911	0.3150982158184794	-0.1849451722631133	0.723996459753559	0.5669826767198023	-0.5739205560334935	0.4337952582472288	0.30647677153614133	-0.8461257093771012	0.0	-0.15213386964048223	-0.6318618967859754	-0.11445405251159682	-0.24846549298884069
-0.41325643112526667	-1.3817150263997489	-0.9783366017124676	-0.22426679714402292	-0.7800767121014776	-0.7014563086240557	0.6858372118365423	-0.1952413023979145	0.05800530988495856	-0.7543758141059514	0.047788055625806396	-1.293721560481375	-1.2815995505791675	0.0	-1.5536393379584634	-0.018810742611308634	0.050228316662150684	-0.329791933689717	-0.7877293380297136	-0.4260441415305398	-1.5743895367589504	0.5577803159787561	-1.1722393983552981	-0.27313050097055414	-1.7140288076029109	-0.844098437126324	-0.2062984566934115	-0.12658305912116574	-0.3646520673907973	-0.5762461733123676	-1.1303591122953767	-1.233421546301985	-1.092580134762437	0.21492219581484878	-0.4050724437936677	-1.0864283630696598	-0.07108396645772853	-0.1100778019657028	-1.0998167842664046	0.2923784141996664	0.8486217358683981	-0.7902931070336819	-0.3741933437321719	-0.044797858152874154	-1.312961828742031	0.0	-0.7643025890410626	-0.6166626868305829	-0.3545671087742623	-0.2782799645919217
-0.43410132846816274	-1.6447653185469693	-1.2983051272303332	-0.46007373475735275	-0.8737529057349012	-1.1821908876094713	0.2955136704003997	-0.3778200218720278	-0.42415977209164835	-1.2356052102499986	-1.1422110019659568	-1.7467557400135072	-1.2328262174218771	0.0	-2.0978894785515805	-0.7311083118884258	-0.02387602034474609	-0.1939122136591342	-1.6814549997445494	-0.7771554189016613	-1.8453729081827115	0.3780798071071524	-1.198421847567719	-0.5426865165615203	-1.5495709442614796	-1.1633999174417105	-0.7130835866464253	-0.31501081744453546	-1.4692157696248473	-0.836662546930731	-1.5438780356883925	-1.6040244298666155	-1.2632686935981985	-0.15748813376272552	-0.4568022674996478	-1.1009221173407668	-0.5779725054439594	-0.757091334231759	-2.0273276454984805	-0.5533199020398607	0.7105604657711951	-1.0388016506160882	-1.3310713827423368	-0.3464607064878801	-1.5505129076903763	0.0	-1.35230849023896	-0.5165362919147662	-0.6857092123141784	-0.4197557201738654
-0.4026416033307124	-1.5848845996799676	-1.228133719391843	-0.5986472996211906	-0.5559065795616942	-1.215547694183215	-0.13701978281684585	0.0636725427283107	-0.9703783496286251	-1.2185190218214204	-2.224785754595697	-1.8727634106893285	-0.7469884492746289	0.0	-1.8169607745076946	-1.3930282133689846	0.005758389246293921	-0.28007894015216184	-2.2683574157519373	-0.860669631976968	-1.5911369803149342	0.05616608339994288	-0.8886063247638744	-0.6449875864482978	-0.7071281270935275	-1.0574992250663695	-0.8108977350432452	-0.38183117566395974	-2.175556201887598	-1.0362107102449394	-1.3959175944267994	-1.481776180092332	-0.9185228680273682	-0.43046300309175817	-0.2748249757296072	-0.43113813638914317	-0.8068405157275105	-1.1764168334800658	-2.4031763566944124	-1.3614302015208823	0.18728732943051096	-1.110586835107317	-1.919766589032403	-0.4159861720137817	-1.2232806907949558	0.0	-1.5039839775455495	-0.2794558487238998	-0.8155034422162409	-0.4373412687756027
-0.17358985433454024	-0.9056637908832159	-0.711831456423293	-0.5611152137157311	0.05109383435104167	-0.6627195236591177	-0.43767283547292457	0.810672573640515	-1.0871615024074128	-0.6319430792347407	-2.5518941170094895	-1.547823855259198	0.044445204628259405	0.0	-0.7150045348413014	-1.6368576196516833	0.16734486415820554	-0.4220700027500656	-2.037001326719988	-0.47626015924512444	-0.7962496722145002	-0.21026955022992141	-0.32129999644211094	-0.48941889496840213	0.4804483831333969	-0.4582003239271455	-0.3314985108942064	-0.22402330614436566	-1.9399991905101703	-1.082425200646283	-0.621867634804646	-0.9472324064974957	-0.10796182725583911	-0.48667013467903275	0.03909445628376485	0.707436364076518	-0.5536205259300772	-1.035774993444051	-1.8517417993209189	-1.6281007143525426	-0.45663431314214137	-0.8612096143264452	-1.7236757110232999	-0.2199992591715761	-0.30244263548215283	0.0	-1.0062683476938998	0.0670763288543024	-0.501543515101714	-0.07622905569222986
0.21514201065999244	0.2646249777671413	0.03938226703548744	-0.4002279669733097	0.6323756853130469	0.22300744101652412	-0.5144347615304992	1.3303637894928904	-0.5173857197094385	0.22968332632277533	-1.8557955201946414	-0.8734458865622144	0.787106337183662	0.0	0.7189401578080644	-1.301726685004254	0.3377828295113201	-0.3847097244067732	-0.8902453319425004	0.2784273836210129	0.20745849256816135	-0.2596933676234839	0.2612799151075169	-0.15791535171699297	1.4277515633322624	0.3724822388923459	0.49272320565592304	0.10616797922418601	-0.7252878493635408	-0.9762941934708861	0.4110967815391145	-0.32914005658083073	0.7816534327927183	-0.36966303560282304	0.23278842324149052	1.7155840845281596	0.062311125601419964	-0.3547057281147047	-0.4728072637879623	-1.1447365570736425	-0.9097757163545446	-0.3512089277633464	-0.7070996575490168	0.08583864651746372	0.849319728182421	0.0	-0.03652802543192808	0.37494888362284423	0.23001221237701755	0.6995354933627844
0.5176817261311021	1.4150474582580153	0.6249193062057082	-0.2558866067360732	0.8632439888344451	0.9404775094088187	-0.38435340754673075	1.2057599945740427	0.5365216039693798	0.8699521319696629	-0.45122727854262423	-0.11675587361699337	1.0984454625712856	0.0	1.7486543032875521	-0.5488479543863573	0.32732701810318376	-0.04879302879540465	0.708860126207967	1.0248242851616423	0.9122193414921476	-0.07520918821639391	0.5832109393619568	0.14336875209765035	1.6279840721278758	0.9898279278521208	1.1529920062181187	0.40034893867870724	0.9140422144144887	-0.7987432217653511	1.1194561482561016	0.022616748477762964	1.23747542751928	-0.23204559893073487	0.08878212152805993	1.9560181901751919	0.6896029680732049	0.49367137199037986	1.1557802326703135	-0.1597373760483141	-1.0067266580305736	0.1607518036681106	0.7205244364465468	0.24345575697285435	1.6669532796967848	0.0	0.9083894101950659	0.426859621648194	1.03057780612078	1.5963241002866027
0.43880768460633923	1.9860249656778362	0.6742151256209751	-0.25839998506895406	0.5964009430120915	1.0653876675722698	-0.15086193464712797	0.39774169534780546	1.506314126162601	0.8996029852494871	0.9390806897225646	0.44734246121821725	0.8056353653744542	0.0	1.8187348472398595	0.23510506299254594	0.024328542525197786	0.49229405905341045	1.9658592010213687	1.3254276122142359	0.9441358071204901	0.20141628253380617	0.4976785255696467	0.21932007734963715	0.9604746612393787	1.0427475531810328	1.1944147385415884	0.41759739235509175	2.136537023407452	-0.643973276425497	1.0788187726728924	-0.0362893176536588	0.942960702650089	-0.20957035348145756	-0.4005019850575881	1.16268658744074	0.9857728236192076	1.0172349033516195	2.28320251211676	0.76794571534403	-0.8022804245454985	0.3771175396696143	1.9130551884129545	0.056962050374889626	1.728446620832855	0.0	1.3094167310709743	0.0648830319293182	1.411206450962894	2.121889678690617
-0.13334410604765592	1.7443602382253875	0.08053425836396441	-0.4418006670358028	-0.05825196710058191	0.5291685866065138	0.0566401309836052	-0.7286337834927981	1.8155921726919615	0.28740165376647736	1.6218409865477639	0.6820194152442224	0.06456468374658816	0.0	0.8968749780690095	0.6783927616307894	-0.5049277602502551	0.9860100120362004	2.228761568635259	0.9687090322599939	0.3027035657749427	0.3663700449852248	0.07510443575580003	0.013436768234749255	-0.22677168572734188	0.49530849864017124	0.5263767072667935	0.054270605630505446	2.321743711966082	-0.5532482840429784	0.3039696796880916	-0.3736716594516046	-0.003778682540558709	-0.32038777314803035	-1.003049337752553	-0.3590242200613014	0.8357036450182048	0.9181606570729484	2.4134860574284516	1.1275267491862033	-0.49342401808269926	0.1636291256336642	2.345640551958609	-0.4694236725818315	1.0237707937518068	0.0	0.9512001011931978	-0.6812800940923914	1.0594289450769214	1.8952400930888467
-0.997605810688375	0.9263613794591555	-0.9035287078848119	-0.7187844904377418	-0.8008182597575773	-0.340168982579487	0.15027106245672603	-1.6268455625289797	1.2579657481016466	-0.6157169637650715	1.3420829954278577	0.6317425254106505	-0.7256596322367256	0.0	-0.5003262027804668	0.6432342522164933	-1.0348912792066571	1.179567389169259	1.3960779577798774	0.12128939838528346	-0.6342645799457316	0.2959648565224193	-0.4409100792670091	-0.3579172769736165	-1.3176155218149748	-0.35121364921680487	-0.5045083679423368	-0.5614298514975068	1.4464606405528648	-0.4968077915511069	-0.756358464428324	-0.699466937747016	-1.1277026453491579	-0.46187004402015236	-1.389364128540727	-1.8836062278830241	0.4026145581107517	0.2761695067260323	1.5842769612882268	0.7802202668219823	-0.26439816842241853	-0.3505116996948546	1.8999779883448515	-1.1133023157057316	-0.036353861815682495	0.0	0.05666994018850093	-1.5587957589594783	0.07552176024265246	0.9263685238844303
-1.7245835961545761	0.0568378728567135	-1.7847536916051507	-0.9296358926416173	-1.305966532348349	-1.037765736225976	0.12289649529371113	-1.8929615544481069	0.13493290599987776	-1.2960211703192983	0.3993997780702785	0.45136785783325056	-1.1600281145589035	0.0	-1.6205013369533965	0.28033712180733517	-1.3087879421867619	0.9732546236892088	-0.017934430304055792	-0.7629732155005438	-1.3445041154058235	0.033083383479355244	-0.7792691516109221	-0.6829910278889655	-1.7853334707753412	-1.045321789477618	-1.3320443291121062	-1.1261788934270314	0.07981903877814178	-0.41175575520552143	-1.5034675336364833	-0.7736228487904219	-1.8527526651212822	-0.4991325741984704	-1.3454740743301354	-2.680064014095863	-0.00849314593239448	-0.5148632406593066	0.3213100082881026	0.02737746490430124	-0.1734508951100924	-0.849188866282294	0.9032821464118608	-1.5541989398491252	-0.8775314876807508	0.0	-0.8580548051341577	-2.1920250540827104	-1.049812573743289	-0.34223747053444303
-1.9134465162728158	-0.40968185909483695	-2.10301989781713	-0.9341277829688448	-1.3850864132743894	-1.2046440505028473	0.03894963670365145	-1.4842349548326061	-0.9391715211821108	-1.3936751298990717	-0.5856962697571014	0.2866511400018893	-1.062020300621327	0.0	-1.9239648501901203	-0.10387828627879038	-1.1917399153915358	0.47124910370157413	-1.2078654949019216	-1.2211307255176502	-1.476845304175297	-0.244853960829935	-0.7937481150084246	-0.7868120154772887	-1.4814534419747085	-1.2544699742967909	-1.5293726133401424	-1.3410657709600686	-0.9929698240352837	-0.2618737938246282	-1.5574170937812213	-0.55255642799855	-1.8391188757862833	-0.37161347296461494	-0.9062146005070911	-2.4280067784489456	-0.16506085448598112	-1.0052901701604962	-0.6937784182276794	-0.6146481517884452	-0.15304811117229264	-1.0321709112578166	-0.09131557136095633	-1.559981365002069	-1.1103948726037032	0.0	-1.3064212658362586	-2.275206287127341	-1.721662374644789	-1.2825241572408892
[truncated: 72 more columns]
