# Supplementary material for: Diagnosis of autism spectrum disorder based on functional brain networks and machine learning
Source: Sci Rep. 2023 May 18;13:8072. doi: 10.1038/s41598-023-34650-6 (PMC10195805; doi:10.1038/s41598-023-34650-6)
Supplement: Supplementary file 1 — Supplementary Information. [file 41598_2023_34650_MOESM1_ESM.zip › matrices-bold-time-series/ASD/ASD21.csv]

-0.029862907421483936	0.3838541083392711	-0.2495229326438441	-0.12069619632138563	0.35774174578157353	-0.05975527561362993	0.11231157969597635	0.04266650592715929	0.5011321064970113	0.5650915569559425	0.36787445359164156	-0.0801642236992925	0.5843301471065461	0.0	0.32704444839332475	-0.22597776823210675	0.08772453491019479	-0.0005342729974190848	0.22201672477962767	0.028799549554606212	-0.11956302184209386	0.13175397194439065	0.026558334746183007	-0.39799844849253435	0.3785775524032443	0.18587122210923415	-0.11589943093875991	0.4066071593147247	-0.2771364047292868	0.23377692294780353	0.2579231030032802	0.39256399477285553	0.055547183611162405	0.5235419605229498	-0.26118112472998717	-0.07694691740438343	0.4950388382796457	-0.058583609510689694	-0.14462334440708147	-0.005166651837468099	0.1650805993101027	-0.06800732022721893	-0.5068555655140864	0.32575916484053946	0.282878360269888	0.0	-0.26887163272874226	-0.03639781168927499	0.33270976953755843	-0.49466493271631945
0.01072867871625609	0.31080192779768656	0.0876241921999467	-0.20190305250624427	0.18930599472297785	-0.26088734622954024	-0.1699988854715679	-0.0337524227729678	1.0313949515132639	0.15459367731557322	0.7822268643021015	-0.14120303777354185	0.4636087416733046	0.0	0.41321451041560486	-0.0931191413116506	0.18932215598828228	0.31573700195852117	0.7492753096941477	0.07474819403892462	0.004289362380795263	-0.033235230108792715	-0.08251659907877068	-0.444658561313655	0.21653242184150517	0.06462945527604318	-0.4415397767431282	0.20650383912076703	0.1643277048396085	0.36208617548947064	0.025729317332666427	0.47888616267514095	0.24081601246836223	0.16603692491818745	-0.3900105803095559	-0.06422414884306922	0.6344560324688645	-0.4985652128465411	0.2580939232016715	0.3099108348596274	0.46118420157612117	0.11687654636836667	-0.14671709173878694	0.9705171207366451	-0.0896394545844752	0.0	-0.4185457573216755	0.25523737135283237	0.5884377657188912	-0.18896573120109578
-0.10809227459689978	-0.051252995675323404	0.5829286972517638	-0.22427103918803268	-0.24070075581866499	-0.4801324783817323	-0.5280382503818515	-0.17211457396653151	1.2418635443681876	-0.5151351959041743	0.9626692556417602	-0.1544728787851446	-0.005491972823644261	0.0	0.3512438727430974	-0.008345221867704472	0.26052519480532255	0.7031425561648732	1.0951301683031964	0.02819755048852441	0.07506340722923745	-0.4070565786070926	-0.32294312149555937	-0.38176161472273384	-0.14761543202972616	-0.22551795890684356	-0.7679659988847942	-0.26102044447346634	0.654753315265507	0.24880402791031384	-0.3480621084813504	0.3957236253948879	0.2843761768707651	-0.5029235535964285	-0.5523217193048993	-0.031115530580224877	0.4298657026985855	-0.9303773788899746	0.6330300870608466	0.6359788919496918	0.6408511685874314	0.3418951831171479	0.29311641047440434	1.4435867887872678	-0.6765352494661794	0.0	-0.5388524344769428	0.5870223448355791	0.6366036780790039	0.10871729898635353
-0.48559843664797625	-0.5620306747531517	0.9472227022285437	-0.25739107462692795	-0.785902745478618	-0.6902289182635081	-0.8822753833039251	-0.3956544879377869	0.8997062693674303	-1.246035304578072	0.6949266984761225	-0.13861950581506496	-0.6734450012878834	0.0	0.04895318512140222	0.023769523466811444	0.1781992993774839	0.9287851954098951	1.0890761756552203	-0.1919475023732489	0.0030554488881313936	-0.9986874330553166	-0.6276556694818483	-0.3240074284025542	-0.5841485082097099	-0.6483339295900842	-1.030852876133997	-0.8818164837966885	0.9627279779649404	-0.18217558276512613	-0.809694456717633	0.08703389726880377	0.006403789093877592	-1.252699234880879	-0.7566240123672908	-0.05299622731238006	-0.13875408820568516	-1.254115662279556	0.7092354045669705	0.785819743122005	0.5175938118857356	0.44505457152360095	0.543165449151404	1.3740345473343454	-1.3187459397821908	0.0	-0.7025215470476259	0.7017254771768348	0.3336092446740347	0.18341963544991868
-1.0539022062777	-0.9662603918690835	0.9099036031505078	-0.4069097228523324	-1.196660237573122	-0.8755303928109683	-1.1478951704172267	-0.683119115742278	0.06646859197019554	-1.7931036358802812	0.022325257635248088	-0.15837116779781135	-1.2702429037167555	0.0	-0.49540144033335165	0.10076989180293254	-0.12534567564260365	0.8163317537755146	0.711156176901337	-0.5826764343814991	-0.22147071045773062	-1.679815334150888	-0.8730257615515667	-0.3973761287438869	-0.905928275557804	-1.083508397455125	-1.1760924544798514	-1.449466023282161	0.9291306903213332	-0.8247124556788918	-1.249489447541787	-0.41645292117238825	-0.61645964267379	-1.7746692075259742	-0.9829013591438269	-0.19219539783198625	-0.8916390834825001	-1.4294850313705139	0.360064061458479	0.6399656125486305	0.04505814492853288	0.2989276980177678	0.4458251709836356	0.6363801482135387	-1.8027736996412276	0.0	-0.9637606555039533	0.4175475879407093	-0.3141253164136482	-0.04220641995605553
-1.5663452618117815	-1.067795370561959	0.394494492798105	-0.7190238661159265	-1.2646591244578969	-1.0227053733126878	-1.241864812944089	-0.9453151191612579	-0.9052534192456968	-1.97087381571527	-0.7386243026880014	-0.2909097351974039	-1.5651110159044759	0.0	-1.1501805606167137	0.370787737727489	-0.580655809130061	0.3512991305552048	0.08935174841633593	-1.0304163865122338	-0.5077131728729494	-2.1996958014422514	-0.9520803139084079	-0.630921972250016	-0.9699012478546092	-1.3736956367181903	-1.1657813064041307	-1.7652962650341744	0.5479664845804517	-1.4208105239321616	-1.5270008447146142	-0.9708658353272864	-1.386131287877262	-1.8472017439184185	-1.1715047944563726	-0.43687571219328836	-1.5350293997105104	-1.4606239647856287	-0.2976467056940144	0.22633068792367078	-0.615034355049491	-0.09378882674960783	0.0758064768516854	-0.5306363260298167	-1.9627484082384037	0.0	-1.281224547312776	-0.222991541978524	-1.1248036751377082	-0.44486417054675637
-1.722651599563729	-0.8730222055005274	-0.4169330761725147	-1.1121858271277765	-0.9581311835401252	-1.1081255987183305	-1.1024092369671794	-1.0539642376397838	-1.5741135276005782	-1.7367385848800423	-1.1802686086139982	-0.5672869172397438	-1.5017102886857432	0.0	-1.6853632038444961	0.9231380796025328	-0.9886961110125428	-0.3220733566394587	-0.5667956959266393	-1.357586194672807	-0.7142475439989349	-2.2977347343301484	-0.8414055710940017	-0.9127199531962258	-0.7602006536686695	-1.4030424989209023	-0.9948226513662802	-1.7396472424754597	-0.033856447267859004	-1.691941195410642	-1.5265992752527517	-1.3568796720091836	-1.9643433070334575	-1.4605050983312253	-1.2379974398762905	-0.6855079105299972	-1.8227159110125581	-1.3604132696327411	-0.963763213617922	-0.2832478922220167	-1.160681558893443	-0.5812475454862892	-0.2947764666641634	-1.6340364726479932	-1.7653200202723527	0.0	-1.509139259868301	-0.9495486271188802	-1.8152732697530565	-0.7733715220587463
-1.3617929730688898	-0.5912175175626158	-1.176033876220656	-1.3976894540185172	-0.4528666673329828	-1.0975100418080996	-0.7262615576843962	-0.9164148048115296	-1.6835950330716825	-1.2118014389890737	-1.0721526531105388	-0.9269382171020375	-1.2174923096768242	0.0	-1.8806263691724896	1.6891365529682365	-1.130060472301521	-0.999219899974216	-1.051422674431601	-1.4206308803452945	-0.7401359093149968	-1.8588561503922119	-0.6153037309928309	-1.0507326410904425	-0.40111771406637564	-1.1612628899064072	-0.7096544905126835	-1.4347288857911495	-0.5900836388906515	-1.4946166792311868	-1.2212113389254133	-1.3815423000430214	-2.064732555197858	-0.8225783699570577	-1.1110479212241033	-0.7984192449791055	-1.6904324287079475	-1.134608713984028	-1.3401117683989567	-0.6602149736546831	-1.3254266468317306	-0.9411458694514713	-0.3727387142681896	-2.207684461130682	-1.3260863860505465	0.0	-1.4772210096864586	-1.4224475426509016	-2.137871088163829	-0.8116023288947041
-0.5911801514518308	-0.48112729916992375	-1.5594514048300365	-1.3884678692825903	-0.02805186602633139	-0.9626165348598331	-0.20199895616285388	-0.5481051820411924	-1.3185590564735308	-0.6264734572702287	-0.5268791152936824	-1.22219409423157	-0.9350597146117988	0.0	-1.6460442631841286	2.4257501436638194	-0.9084326869182824	-1.5268297105705202	-1.227562224361923	-1.197297970645212	-0.5931901470557586	-1.0103366798897901	-0.3958198277986689	-0.9013472858284022	-0.08786619022987935	-0.7509241121029212	-0.40541134111946986	-1.0223842878487908	-0.9172654290369147	-0.9029078938978088	-0.704694345801995	-0.99348972777522	-1.6332722329359675	-0.2386867305414392	-0.7732646950942513	-0.6878549149335018	-1.2751833961025896	-0.8000731179102769	-1.3133309552014452	-0.7389649397323901	-1.0500138992217298	-1.0107556247716496	-0.04549539924108691	-2.0832502711314187	-0.8441864410018114	0.0	-1.109910367257809	-1.448173915945399	-2.0010102113610255	-0.5205211717835129
0.2491885003516859	-0.650155849407803	-1.4381070937515281	-1.0268122220539073	0.11237328694161436	-0.7034964947158457	0.297289761082764	-0.08591316725835788	-0.8311014809941174	-0.21177837203996727	0.06637557749118643	-1.2811239245637347	-0.8017657657800046	0.0	-1.076414096057355	2.8096553036898344	-0.4251329420236303	-1.845956138194346	-1.0588369956264423	-0.8020991946179116	-0.382453517239641	-0.08135494189333585	-0.27115435479615374	-0.475006070280587	0.027656226500090156	-0.3289503019100514	-0.18584774763593978	-0.6807404273075941	-0.9145024602198787	-0.1649380034431507	-0.1612366547089969	-0.3351778536130455	-0.8894173143215041	0.06438158625891016	-0.2803210334602106	-0.38376630954361274	-0.8085154156821905	-0.4121085870794938	-1.0057425381970864	-0.49926756944671974	-0.528046256150783	-0.7832309505640876	0.531418765591772	-1.4695993117840471	-0.490992564109626	0.0	-0.4980352652766537	-1.0979984809236023	-1.5015956700289568	-0.06079927541782528
0.780242814714175	-0.9555233979420963	-0.9230515920861865	-0.43943684280675677	-0.02410587778653394	-0.3575140316912253	0.5813163200669809	0.27848214729100973	-0.583947444241535	-0.08538703743510506	0.30810893248250576	-0.9989256135236639	-0.789061676824154	0.0	-0.3980623736731947	2.5998207913464455	0.07701871618340618	-1.951503747730954	-0.6134036977972223	-0.41489757404947053	-0.2352092384713797	0.5683199959005788	-0.23728902963594942	0.05875743194144191	-0.07061238434130376	-0.01624035391821927	-0.10051034866523616	-0.4910871014184935	-0.6108671777237796	0.43882483121225696	0.2244105704592289	0.3166449125566829	-0.1892597213669675	0.06250176288934631	0.25455261287404585	-0.02319459598111369	-0.45884532165666414	-0.060789767414544234	-0.6598554887130398	-0.06747565863526848	-0.0842681022347654	-0.4049693883836125	1.0249121591311008	-0.7880236763544083	-0.3182733441651987	0.0	0.13674726135168133	-0.6414824917098143	-0.8521928180096285	0.31905068429568195
0.8146842819532089	-1.0883589729764012	-0.27217373220725527	0.12700375039895456	-0.22036080296261856	0.014719110371901446	0.5454797645141983	0.4089156868333325	-0.6923331953739507	-0.18997312309012543	0.07153454051930432	-0.406170423757926	-0.7205532690629635	0.0	0.1615159434414417	1.7770489793145188	0.36940707745480933	-1.8272068560521662	-0.04652467371141233	-0.16775226652870034	-0.19705999604800484	0.7518376092841311	-0.20282034602412513	0.47368568464127503	-0.2496426198282672	0.16730939470727146	-0.10182691756407138	-0.396947744627089	-0.14018071119385972	0.7451493426837814	0.36929686658727473	0.7002910027711213	0.2034323580453002	-0.06827298694531804	0.7038184094742737	0.23659076291675193	-0.23228718759855696	0.17806330776077414	-0.44599463195085964	0.3567552466167771	0.03820342260677841	-0.07538656011907703	1.134018007690351	-0.3799527222245325	-0.24054005422178087	0.0	0.5693699406975028	-0.3418643834929735	-0.25297440735583876	0.4491308349132059
0.47064814801935645	-0.7886784547374482	0.26812670048191856	0.45415636236731066	-0.19586063865819847	0.3578364556892518	0.24710740533308947	0.30678392686557854	-0.9493009169686459	-0.3216651252481119	-0.4037443104366537	0.3280997458331726	-0.40769207594859386	0.0	0.4965126476993439	0.5739058315688468	0.3857381840651435	-1.4326840668598606	0.44076034940435166	-0.06626729706119552	-0.1920061904859846	0.560341819133275	-0.054952227334864844	0.6267292714651204	-0.3061671881086664	0.299160259302163	-0.06287560120244663	-0.2500982580479286	0.31708743670682227	0.7736052909688084	0.3419741142907899	0.7195724756650115	0.2820617499498709	-0.0766653323506381	0.9750886188319481	0.3233924766505745	0.0012199118858705785	0.30533231263047045	-0.34106899090773246	0.6001038263182491	-0.1640046814097275	0.08233131745564119	0.7769895335300198	-0.2922136849898076	-0.10085365728977963	0.0	0.7070430567416695	-0.26465054750683836	0.20771375888910354	0.34168369229800727
0.08787091425388047	-0.039852582958016025	0.5801014097036754	0.48654407014690393	0.19460410763023947	0.6435630123265282	-0.10485355759683386	0.10789736750504368	-0.987879492658812	-0.24203142052332838	-0.6837510074343848	0.964759572771065	0.20217485002887517	0.0	0.6577884785002857	-0.6305504463758823	0.2559230065697541	-0.7641277965347455	0.6688319105208698	0.000485224047084212	-0.0797384711885624	0.29632274559716587	0.256376857669937	0.5398609310548314	-0.09490270827133436	0.48335372930348336	0.14188137693449926	0.08456672976205983	0.6001646751972806	0.6757647088005502	0.31928429951727627	0.4954336171028809	0.28097568274882867	0.19700238336350442	1.044068280187758	0.297081743734625	0.3796525087404715	0.41744723803321226	-0.172196980420242	0.5863402937486465	-0.46296911423962755	0.09109319660677996	0.13120457880464065	-0.287378861942898	0.22224484510695366	0.0	0.6397603920555724	-0.24347860861902015	0.5635802744052137	0.16143699809373444
2.5316368260359777e-05	0.8984043585141326	0.6872726143160282	0.36053224576401444	0.8422319988405719	0.8698594870785115	-0.25695615474412836	-0.00540973429869544	-0.5611517564775284	0.18163632750619157	-0.46044023127155853	1.3012818313593102	0.9679104345923322	0.0	0.7818397618836407	-1.4955515830229402	0.19986087723783622	0.0691924602255402	0.5567306710458629	0.1689891353769831	0.22534035620809198	0.2742814449777134	0.6719619564767286	0.37120408940016225	0.37011461744616875	0.7605991431455714	0.5406651316536634	0.6298588693953076	0.6224477597121443	0.6138863835020054	0.468431139010016	0.27909936732505125	0.4871097812101714	0.7174347539378536	0.9586840739634385	0.29951117437124886	0.9150143382404256	0.6485066195613813	0.20990932532003045	0.34970248116979014	-0.5692760265758962	0.08443343485919393	-0.49414722398929256	-0.06328091894397807	0.7334484883229498	0.0	0.5699282977204578	-0.030532744647571126	0.895241495323139	0.09015273641850853
0.3165917291891524	1.6444930303039702	0.6796929731262351	0.3066970615502692	1.430487275855624	1.0405374728298646	-0.05862893202232196	0.08229065904946949	0.26516723280020793	0.886887656810152	0.21199014325216464	1.2633426761306463	1.6262993722120034	0.0	0.9711550433722574	-1.8769879330607724	0.35827387501010033	0.8414784964639623	0.17212984556719593	0.4944295307155218	0.6614848888429312	0.6183557207252792	1.04647968744602	0.3016984257575339	0.9065322691330222	1.0632755893765464	1.0227200355939068	1.26491720677783	0.3999312919232028	0.6571216123116806	0.8268992919972473	0.2813165756801153	1.012560499171206	1.2775666468279263	0.8155493143242497	0.4393391005273758	1.4544090027726801	1.0627826176411068	0.7681886235878368	0.00013285776554544456	-0.3410992084709733	0.19476382152468796	-0.8564274380099054	0.48575586009463695	1.3134313955777517	0.0	0.6698591170055209	0.48178238985979277	1.2335729494897036	0.18908491536257008
0.8611984224483807	1.9277543291100943	0.6261127287745559	0.49162010470705575	1.6245831014392687	1.1459279902473365	0.44237350969536904	0.35660841171070423	1.1484024974581422	1.6354241557262597	0.9428963562997915	0.9368770766919046	1.9447946809483723	0.0	1.216141262344094	-1.868042782708338	0.6855609613991693	1.3168865777250158	-0.2843623835381538	0.9048804952890188	1.0314083453678042	1.1903406297506434	1.2291255618508274	0.41954516720347534	1.2602233267882301	1.251625674265298	1.3907925961550602	1.7833035741853158	0.04478540079288262	0.7618168644869179	1.2626589248417899	0.5334846644596172	1.6925155671518226	1.6301971863122395	0.7189954192079442	0.6959709013134537	1.768252372455202	1.574485583555329	1.2654465921396398	-0.32817633254729633	0.11924986210713574	0.4483600500313388	-0.9087206570989657	1.1627175094074385	1.7856879782288266	0.0	0.9658697194004577	1.1393395396070316	1.517938947137247	0.3620388664064641
1.3041733135246414	1.736214908305777	0.5419918778127493	0.9064015354998847	1.2864789314802647	1.1650449948048913	1.022452289419094	0.6994230809839629	1.7051345747922064	2.1381049301449946	1.2816564426777914	0.526417970162761	1.8544867647189407	0.0	1.4139255949768166	-1.703077278895619	0.9844807813843195	1.4047956094124647	-0.5680891073366254	1.2496666066399142	1.125138379364148	1.6931486593831095	1.1530982921359634	0.6788725771753402	1.2555587221932696	1.212017784649549	1.4823707272484377	2.007742200210579	-0.27648785813638094	0.8360157739157255	1.5494263556167918	0.8769241937487713	2.1856836034187075	1.641912390005584	0.7364451097633987	0.9190499002129411	1.7055969992496418	1.9661503925291712	1.4251306967580701	-0.5177420237757273	0.5510826697272201	0.7440268179628176	-0.7776648544921829	1.5986895220710642	2.0117113634155523	0.0	1.3272626889901349	1.6058281481327852	1.641410074002576	0.4445249499962872
1.392405595758724	1.2823155382008238	0.42518281456391316	1.3754422196350153	0.5766537350332748	1.0904261997965607	1.4134280597483946	0.9784905960990015	1.7729631595806383	2.2157811188151353	1.045909074668135	0.259777178568616	1.479530891895071	0.0	1.4631786161382725	-1.5905998977325733	1.0565425751910862	1.2413766443833225	-0.5126535399263251	1.4064105980194856	0.8759865270490483	1.8746856458776624	0.8792280402643599	0.9500043087752247	0.9093153025402649	0.9516930310464622	1.2798821725587792	1.892916703488013	-0.4079213488076444	0.8271366493167065	1.5142488505516056	1.0861500802185908	2.2090077288735492	1.3712367747614451	0.8649745652507764	0.9331667050281934	1.3064183449610716	2.011684003869397	1.1521097289726456	-0.4914161292727418	0.738039232268297	0.9304101199387713	-0.6227650007047238	1.5270144639321879	1.9551225669588181	0.0	1.5630534541043377	1.5950184117590993	1.5464104508138456	0.34864365229103744
1.1151212137394086	0.8256501747202747	0.31118570076938123	1.674844044512734	-0.12699398400101516	0.9537439416665752	1.4596947501235862	1.132150232064408	1.506235401217403	1.8973952413943955	0.458429827076551	0.2815530077947023	1.0503166856246986	0.0	1.3550679016609213	-1.5838654339707827	0.8545465363933996	1.1112677584744814	-0.1166046402255612	1.3674372454563737	0.4364846897392501	1.689669541997488	0.566299059771237	1.113525220533177	0.43323539499972147	0.6199604624051435	0.9297920794547601	1.5528927510109858	-0.2670161003244514	0.7605463737917345	1.1600342044746959	1.0348320000146394	1.739817256438167	1.0232400153854142	1.0237872136581938	0.6775666336979961	0.7886268905312368	1.6292978797028335	0.6403006137621546	-0.22764854760107384	0.6741806875711338	0.9237359633263208	-0.4956192035818807	0.9989513252791294	1.680642061894152	0.0	1.5540096201958287	1.0899134404652633	1.2924222536065322	0.15016322452384767
0.6944169763198436	0.4934594886520102	0.2850043100559773	1.6753964541057542	-0.44757566180941083	0.8238411970133572	1.19895840424099	1.1895991021796903	1.2398612534577695	1.3905243182735483	-0.013682468701296257	0.5816242604753523	0.7620990659699761	0.0	1.1844030547157898	-1.5700671705105202	0.5213335988721327	1.2410530019260966	0.45928378703474154	1.2398186128899695	0.10639181365679852	1.3097212839623353	0.3838382324744834	1.1269309459246397	0.11428353549075408	0.4299248374850529	0.6499673409786759	1.1937745393238604	0.12179135808045906	0.7013942789282752	0.6752987294049981	0.7815423506091317	1.0393740777295222	0.811918186518527	1.0825262477516788	0.27691654285423056	0.41405381026652127	0.9556613007343329	0.2677555603594475	0.22541443672160094	0.5658024065964024	0.7766399034485622	-0.3109642366740762	0.3775074392315342	1.2982658897382582	0.0	1.3260991427112843	0.38550963639174957	1.0350104201794357	0.046103586463600056
0.41607024829644235	0.23098019779699938	0.4268442283713293	1.4126196171463012	-0.23230375037456352	0.7675089200148946	0.8153784414850244	1.2191621399878942	1.2282841646576628	0.9397394764784849	-0.0036958944113727405	0.991017954954002	0.6696109635623054	0.0	1.0694151040574058	-1.3790014103925217	0.2842032566311166	1.6077661811191681	0.9832144993870187	1.1559532241330293	0.1447397402129284	0.9813485512918616	0.416429031604853	1.0236430344845904	0.13837553143523174	0.5212926707181454	0.5838824264895363	0.9895556280150409	0.6380401940450197	0.6765168239194354	0.31608407591568827	0.5122373431205676	0.4784950741276948	0.819085058411159	0.9217100664523405	-0.019327951591658316	0.32197076965313653	0.27787596404703285	0.3366103324725421	0.7444498109586493	0.663998510979663	0.6430969576993554	0.05015218533976684	0.10426913612369942	0.8955783611165002	0.0	1.017234155083224	-0.08529851932044703	0.9215070872221525	0.20755279188375733
0.42699962962881627	-0.09517026670859406	0.7301638333925419	1.0422868987697822	0.35593060719308606	0.7948677363298685	0.5013719514902656	1.2513737302295405	1.4570628845205118	0.6642322520941258	0.48005653153903294	1.251710984602411	0.6768999476294885	0.0	1.0435633142103855	-0.9323158181552664	0.28361480055287536	1.9167927721046878	1.2737090198293697	1.1588108013344494	0.5845174608542282	0.8389202836074401	0.6132801928952619	0.8602256686539695	0.4647830853110345	0.8502118415367724	0.701485467395669	0.9753670905982256	1.1133675183666798	0.6270985532710592	0.23386738211595587	0.3850018326813587	0.28759197681516224	0.9390807411292098	0.5017537937357057	0.00027039308511706206	0.4420849735117217	-0.14209022006061603	0.8392118815475729	1.1518477563606786	1.0520598685176479	0.660481748188942	0.5908326230500012	0.39790315739605103	0.5016391307626501	0.0	0.7670493304920639	-0.028691553840312536	0.9752618561820929	0.632711738951604
0.6425519160691925	-0.5389541271541756	1.0625414783771574	0.7218513858864001	0.9333269553360739	0.8307397429060068	0.3267248331699199	1.2397574484414282	1.6658270961885	0.4850260062711441	1.056026614451408	1.1362560833848863	0.61685363569405	0.0	1.0091892956831536	-0.32803284347550626	0.4651563194828838	1.7917099020248526	1.27480621346632	1.1489347707995092	1.1787821122820568	0.8090345340922518	0.8114587824889824	0.6635052332641805	0.8347869341121292	1.1840714627967266	0.8174185149867865	1.0246390098640776	1.3921515733017602	0.43964911486395886	0.36634760785470716	0.39855107922898775	0.407621525643152	0.943853323167643	-0.09676119727948626	0.35139084430438866	0.5457207907962762	-0.2344885752093939	1.4265157780192324	1.2725641634912415	1.5502525339821391	0.8331002709428891	1.1280767552706428	1.094702538603501	0.09816919664477033	0.0	0.6127973300124147	0.5183903843290518	1.0569520541311812	1.1103264680515523
0.8216223298539138	-0.9989054394818766	1.2152574326012484	0.507000786471764	1.1175469568208005	0.7425948413766699	0.20648853127394817	1.089963499888996	1.5599824503493929	0.1959408928131818	1.2512049551719577	0.5674150703255959	0.3620148713342493	0.0	0.7984210544967906	0.20041271978038558	0.6170586354879254	1.0585388964481668	1.044925888676015	0.9406287674042305	1.528006014690341	0.6742875140960182	0.8211164703330738	0.42015999053727365	0.9192466289122675	1.2187159557015845	0.716564241771517	0.9280558535170935	1.3785429142932968	0.04019413924977497	0.4716662789200777	0.39021525091553366	0.5460637722161225	0.6284950340619192	-0.6923109988391472	0.8149346680950503	0.40149528968886294	-0.16190677385411315	1.6179371920127523	1.011943975453174	1.8177044018040085	1.0058008638173093	1.3708136883191855	1.7443755239808354	-0.33941745851991084	0.0	0.4667717071584194	1.2111558295507967	0.9425865203577157	1.3293168370057313
0.7462835963606785	-1.287455128903841	1.0232147884389429	0.3352879789236757	0.7443923634640232	0.4185156772297969	-0.012585144164486672	0.7343590671364805	1.0474675233056385	-0.3649819628682182	0.8567369679302834	-0.3204174875779451	-0.10101797248695393	0.0	0.3040829069498249	0.42585456534800226	0.5269347493734257	-0.08007152726137495	0.6830086011661354	0.39839195576213465	1.319766001750312	0.2489243329391904	0.5282897610379493	0.11019963566278423	0.5221578057828595	0.7583095454658947	0.3021247519294505	0.5305948891742688	1.0576452654632194	-0.5175501739037482	0.2916978271678364	0.17095661962776998	0.3959575483607959	-0.05084229699311703	-1.0815334069720204	1.0558807400158792	-0.06651245583129169	-0.19761205317193742	1.1195129968716315	0.41635471520768186	1.5864940050613552	0.9564168725261483	1.1040073934959664	1.898038159712901	-0.8038874979853107	0.0	0.19040120498435295	1.6157858472485993	0.4758740609748876	1.0692228224745928
0.3738258156794374	-1.2850364972025832	0.4806444664277388	0.10141804370041288	-0.04586591617211091	-0.14955217741780083	-0.4123512467651979	0.19574180114369194	0.32172731534801996	-1.1601631899093452	0.09300065162413472	-1.2175565165802156	-0.6683963194017116	0.0	-0.4143099041354656	0.27612542197550244	0.1427646571589555	-1.1237385604802108	0.25850841093758775	-0.43575983722541883	0.5329038809667014	-0.46068975143817537	-0.03786478746740833	-0.25065326256603404	-0.28319826123079145	-0.14705705692498014	-0.33337515333558304	-0.15461228583553216	0.4951217845008197	-1.0424974192064584	-0.2601159169409767	-0.302717237866646	-0.13818896847767834	-0.9287785543526028	-1.1398115942043419	0.8322045319692725	-0.7194286187973961	-0.520788620465279	0.03495063886568875	-0.32320338382237374	0.86285646183909	0.5521804407938076	0.3532741815996987	1.3948482064717604	-1.2441337564929162	0.0	-0.2880386943910962	1.4749299251600099	-0.30438381055675523	0.3491007905936618
-0.14125111708124882	-1.0457933591686204	-0.2274292754128227	-0.23771461765243476	-0.894719031366756	-0.8325646881183786	-0.9133811652440791	-0.4058911280084807	-0.2685381599539615	-1.9260293121409493	-0.5414127030206387	-1.7687170927329183	-1.1750825333352413	0.0	-1.131821885778683	-0.1097822284814298	-0.3794029151403592	-1.573511253395674	-0.19931504921598692	-1.3151044013750197	-0.5258791909940621	-1.2259866443765481	-0.7079678955463461	-0.5976754391827	-1.173321626603681	-1.1932409686143595	-0.9585853858698383	-0.9265689424828282	-0.1750882393028953	-1.2953163164763803	-1.013281657472057	-0.8547169377788197	-0.8651339881437758	-1.7004953947773773	-0.8846424901269367	0.16030758184124116	-1.2780378324611006	-1.0697176135900393	-1.1763825563376953	-0.9383811016981055	-0.050859616718160985	-0.1341243295285585	-0.5894232201309397	0.45876233592648635	-1.5800835792333778	0.0	-0.8941054497997082	0.8477152475962446	-1.1511514246434342	-0.5616928921992532
-0.5581050191179994	-0.7605093895301039	-0.8069502170309041	-0.6083192987514568	-1.4243144817710582	-1.4091744450872101	-1.302201803518146	-0.9067794289782795	-0.4615533666910341	-2.305550155662605	-0.6279763923112969	-1.7407218068096233	-1.469466828478729	0.0	-1.5739980180246713	-0.4570618129923309	-0.7743787730310918	-1.2535124515517366	-0.6534626966013509	-1.8917852369509853	-1.3822618134410496	-1.7195002811052293	-1.2447088278279521	-0.8424938468785325	-1.7438714772659023	-1.958059364771082	-1.335905226948677	-1.4882278919331953	-0.7732000139586505	-1.126071861398223	-1.6204281120982211	-1.1803461797068517	-1.4301836214026609	-2.0699100245880184	-0.4604195288352832	-0.6738405447088095	-1.4806463032505028	-1.5586133154174528	-1.9677701656676778	-1.1958246824797842	-0.734814061537579	-0.8322120699166101	-1.3067860962224112	-0.45016327674194284	-1.7296587670215526	0.0	-1.4210941817106773	0.046642062428174445	-1.7271301923367337	-1.2785368439212963
-0.7039335444334494	-0.6019763340757477	-1.0061112781390131	-0.8552814052087346	-1.4298804458559176	-1.6683271254458458	-1.3601347291127284	-1.1756039756064418	-0.2553925826764779	-2.0620918597873428	-0.12985399654258442	-1.1439222508328675	-1.4682003958571237	0.0	-1.5727819181087457	-0.5147901142059392	-0.8402372936493746	-0.4285628260099472	-1.0085792795585486	-1.8981099838090836	-1.6572848889323082	-1.7092606456821966	-1.4498053141322573	-0.9145601983709054	-1.731656349751137	-2.111551124054922	-1.3453583387837196	-1.6014343195277427	-1.1139419793319838	-0.5723136886401884	-1.7578954545398287	-1.0474673785344157	-1.545795868658063	-1.89476890269452	-0.05195934628903615	-1.2706379973821054	-1.2259996706701237	-1.6534289573259962	-2.020529002712591	-1.0003806089268563	-0.9111062729263647	-1.212312332257678	-1.4798015778971096	-0.9211382265501024	-1.633421443206252	0.0	-1.6308339760867812	-0.5676829704583779	-1.784929795174581	-1.499840476460714
-0.5639055156595841	-0.5804569601121761	-0.7477961956195308	-0.8418152921364435	-0.9619163093249143	-1.512732212884971	-1.0073392108021106	-1.165862137443449	0.11084839884504258	-1.237589950785365	0.5857186614494281	-0.23832386716137402	-1.1757400451468576	0.0	-1.1596500602046627	-0.19906690187959963	-0.5616890080349187	0.3718510548253794	-1.1212647100790476	-1.3002161174173286	-1.2752292577427882	-1.197018968377994	-1.2546232647650923	-0.7881775258781683	-1.1579547567107735	-1.5855621433104639	-1.0249007061947724	-1.2181180507262965	-1.068663942901629	0.14764580622373064	-1.3210178571907925	-0.4673173575742414	-1.169321386826026	-1.252958372898299	0.21747867760434184	-1.3447965549546896	-0.6199265608410267	-1.1930505102933817	-1.402517591670591	-0.4368530320801168	-0.6084430458949577	-1.0739708811472737	-1.0559236589912508	-0.8239161536258964	-1.2732789631097792	0.0	-1.382024416571163	-0.789212450990773	-1.3000589022521902	-1.1530785109397745
-0.25955961681212647	-0.5355750659795752	-0.16733896088142472	-0.5433384958785493	-0.2681842867318397	-1.0058469766340707	-0.36573301327369456	-0.922056077381754	0.3420166812264746	-0.14974756577978895	1.0189232124688763	0.586792454013582	-0.6749452815343471	0.0	-0.5386697607965185	0.3678360661099942	-0.10383392534930448	0.7048290030011801	-0.885219148554848	-0.3318227122760874	-0.49465377769818636	-0.41584548937893506	-0.7520223289913663	-0.48384752146148974	-0.309922595950718	-0.6099181167662289	-0.5186129742763871	-0.513299470065551	-0.6326513763398499	0.7439549530193744	-0.4907647781406514	0.2897205335814461	-0.5140035661930498	-0.4006112488645964	0.33594582492357944	-0.8848417560968369	0.09053918485867328	-0.31063786187862535	-0.4821295908014999	0.2701534964935155	-0.12448207428405253	-0.47076480641048296	-0.26271043057184906	-0.34630492834066323	-0.6881861545103499	0.0	-0.7137554386078211	-0.6443348714854384	-0.479016891366331	-0.41347755536984143
0.045331615912929814	-0.2821737312542605	0.4611580971901843	-0.07332066939930636	0.3522589885043499	-0.3400959471416656	0.29992822925530427	-0.5508173867862913	0.2904872802107137	0.773820143020508	0.8982321246359347	1.000470495823805	-0.10194265479685251	0.0	0.03408264178084926	0.9401489799114171	0.3066943400771436	0.4945997434313047	-0.33561788143505034	0.6141434078142647	0.24868352342167654	0.3018986152492744	-0.15552889158750027	-0.057505731973551855	0.4237605667049254	0.4017109895663626	0.01248587438300123	0.19833882729024668	0.04035089448115011	0.9996419006456564	0.36793060156501806	0.8503399094146077	0.09876314635999009	0.34957108531678255	0.3695965722569923	-0.1500007731636706	0.6448420047423424	0.6236566471554679	0.3209245030870105	0.8561307255109623	0.18085523976191173	0.30681029774003254	0.5310501829890153	0.1621733004481255	0.015667304873608897	0.0	0.15862742305415975	-0.32317028924038294	0.3548067883146249	0.3993008082425835
0.22954055597497028	0.20325583937220731	0.8616727880288888	0.3721147127836694	0.6900640863621229	0.25023231867930734	0.7233052423958046	-0.18327072533789557	0.026927747631219835	1.2210980303170784	0.36075660354728933	0.8847366595800834	0.3873008964480436	0.0	0.3790369712493851	1.2935038698536703	0.5186441931918092	0.04602887233348078	0.31498618138474793	1.1754871881769704	0.5859291908164281	0.6956850564956796	0.29373232918759173	0.40389547072762866	0.7598348785661128	1.0498145797496294	0.44914445258046454	0.6145516058887235	0.6739217193773508	0.8645895820210996	0.9078516790650004	0.9621197905898142	0.4319382555593883	0.7640384969440094	0.3776063585439482	0.4849789347473513	0.8807517455879946	1.2004474390321556	0.7673564659693958	1.1256158232541347	0.11541601526537924	0.8820229773881892	1.0125271038818224	0.4149428623070428	0.6733414045112213	0.0	0.9294481082115887	-0.040302195062656206	0.9212989144299173	0.9757477829212513
0.23609628197956775	0.7139643846582227	0.8780114615001592	0.611475728338876	0.6884959143438595	0.581722986776081	0.7710127346570209	0.05563210765244811	-0.26116535935549434	1.1410407293687381	-0.1798451395180782	0.3725550027284296	0.6570830288214321	0.0	0.4504636476790351	1.3386376256854307	0.5155842151891639	-0.2117865999608769	0.7599318233304961	1.1868988514522087	0.40092410648068744	0.6842485229500845	0.42830443636748083	0.7811568022367632	0.6473127841037789	1.1230817920495049	0.7155899599443794	0.582304891397079	0.9797113091388174	0.45140482582464714	0.9732285480212829	0.6341314987281591	0.4398013872799177	0.7727179118504441	0.3468307596259774	0.7345716583810127	0.7764482889791232	1.1844520397253164	0.8672849280456598	1.019852495413925	-0.24426330265974552	0.9879297061993347	1.0623719708289354	0.32877679418422845	1.1020258679509312	0.0	1.326226458821367	0.07196893058052398	1.0951938448868352	1.1384271062761344
0.0443152993660826	0.936287445086356	0.5214311541368112	0.5575164358417575	0.4148323615938538	0.5774367778170457	0.49290816697347756	0.07444562966684914	-0.4461407400112994	0.7254552978180283	-0.3721649987103894	-0.24803723934731725	0.633861378624095	0.0	0.3053468743155375	1.1397297243838416	0.3726245206239084	-0.058651246930433686	0.7669026354909109	0.7352473006227983	-0.14128379519033052	0.36134668341683596	0.21786960060594707	0.9381741985364288	0.2495288473406722	0.6631108163978908	0.7537258257060743	0.14924073574053112	0.7980258706117813	-0.04996420810852747	0.6442405885974739	0.10499615587421225	0.23569012124170913	0.4694070848939185	0.20337153232333985	0.5339972563985077	0.4197475796572605	0.6176741106267231	0.774577414442652	0.6186059996230646	-0.6358788604618582	0.596205145264992	0.7670696850792655	0.007250457245377968	1.1702750856332667	0.0	1.2153851575593628	-0.014625977328016867	0.9177426235650322	0.8835580962101868
-0.3507328526370321	0.6858393990096677	-0.06516546885783328	0.24041299824302326	-0.016453695492544402	0.2720333939323826	0.06974037050011322	-0.15244387977750995	-0.5618208100891382	0.25330869723089433	-0.2092368242640988	-0.7034897622916023	0.33565684395765977	0.0	0.031603913970937	0.8413348652861727	0.16670080389948952	0.3536100179316518	0.32678456612818496	0.08387984011755525	-0.7212697109773625	-0.09229123267120096	-0.23117064712216992	0.7728066627345948	-0.18896997349929007	-0.09730603656539236	0.5204304069309604	-0.4870142667083555	0.19093918280294075	-0.4764483055375486	0.14201736598703077	-0.3285412575463674	-0.028400535500344704	0.040062976448495026	-0.10412131051737274	0.03335148278802145	-0.057754999433171396	-0.23450579579262237	0.6199967996200566	0.08563484966036028	-0.805217531486548	-0.08948584917913782	0.32537976839551563	-0.3863472730610018	0.865010762500022	0.0	0.6488020532202283	-0.2639714266354971	0.5264458930076273	0.3467426281518292
-0.9123866841194264	0.07578995491691456	-0.6904634955187529	-0.22375656466478652	-0.507216129487111	-0.21907357394949858	-0.2972638531154101	-0.5556840239065479	-0.7489890745030197	-0.08986335129861893	-0.033465595807429666	-0.8775729797363296	-0.1291217322332985	0.0	-0.29880275699198594	0.5659944493836364	-0.07581100756789853	0.625743124595795	-0.3224201867653881	-0.4809155231892034	-1.0567604832811084	-0.5100489433472768	-0.7348535858325165	0.2891829846040753	-0.4936160789838947	-0.8698077335370127	0.027376305170798095	-1.090933762493687	-0.574935513188307	-0.7536201129991356	-0.3257993383323711	-0.4964190613841978	-0.2660981203016733	-0.33690838487175634	-0.518307044785955	-0.5184511276045021	-0.5365751582480699	-1.042206180761831	0.4219595586443391	-0.4090574841124195	-0.6710458909890227	-0.7613504636631901	-0.07432533701170686	-0.7511373160011099	0.312852971246578	0.0	-0.163219804014006	-0.61547089467532	0.0659712352986889	-0.27009362087570876
-1.5130325831252838	-0.5269439554451708	-1.1943969248358757	-0.6885702778348597	-0.9904324479946326	-0.7433636199185184	-0.4843150517539417	-0.9728847543347748	-1.0967662756886434	-0.29812916870285755	-0.2557297489138766	-0.8480556953769919	-0.6010838443309462	0.0	-0.6248863887040316	0.3543827134954834	-0.35525548454357786	0.4255088208257752	-0.8252551513733403	-0.791069520170316	-1.0436907857593278	-0.7952023573303192	-1.1175278762466245	-0.35909393155321184	-0.6336124197194727	-1.4377276775166958	-0.6114103937944952	-1.4947361069708767	-1.158815732004574	-0.8934951392891629	-0.670483306477428	-0.4293758485546747	-0.47274982937996335	-0.5676743365030121	-0.8657060783078889	-0.9121491366788824	-0.9329637449016328	-1.5699959434531674	0.12983929263726432	-0.7533233838138831	-0.3558068047268907	-1.1739686012137054	-0.3310046056710288	-1.0756791820810676	-0.2697603663404277	0.0	-0.9393422444674457	-0.9877918344023084	-0.36266050805658806	-0.7728581123499925
-1.9297305575768884	-0.745816877892357	-1.4902470530700307	-1.025493398349182	-1.4066002290890747	-1.1537362011497039	-0.48131062574166433	-1.2059897832833997	-1.5206878975867615	-0.4916149988493994	-1.0020140849609152	-0.8053124592526331	-0.9341480995032226	0.0	-0.8695605611915717	0.17939468705986827	-0.6352073607895433	-0.24694434218087216	-0.9172819371083507	-0.8521506641363545	-0.7774592209620699	-0.9202642929323314	-1.2827942789036126	-0.9075506290691098	-0.6867097762431614	-1.7149260251811986	-1.1848723139953963	-1.6460637589982474	-1.3217036805137734	-0.9513507342154811	-0.9186878032903143	-0.2883552464534683	-0.6643674152948792	-0.664694352460371	-0.9545070106315326	-1.0570351311840316	-1.1973057060995906	-1.7515971476258796	-0.2629265085500764	-0.9198203076075243	-0.07942913980232925	-1.2529291550788177	-0.4355753384767109	-1.3704778282687622	-0.6800634199985801	0.0	-1.4402395085666864	-1.2651779584456344	-0.7015269949770064	-1.030769292277548
-1.933444733742614	-0.4676711748325331	-1.5655567313434406	-1.1528198681067479	-1.6819552264627557	-1.3474404563620592	-0.36341820559012944	-1.1234776308313388	-1.790885599235923	-0.7776414827252524	-1.9638546396335377	-0.9114586910646703	-1.054188707782399	0.0	-0.9431620708254144	0.008273292030443932	-0.8157000074700579	-1.043138255659967	-0.5806632008608223	-0.795486012924418	-0.46364101919002204	-0.8989881303074392	-1.2390445395505751	-1.1070617423895557	-0.7409103834143803	-1.728397694754951	-1.4721113654278297	-1.589761117138478	-1.0472858575545463	-0.9818808353774436	-1.1254825113732223	-0.22152168877665362	-0.8133812560066561	-0.7110529254510388	-0.7184331819173674	-0.9758252326785624	-1.307411806963044	-1.663668942424746	-0.6534484945551204	-0.9526395757851053	-0.005701590888381613	-1.0936715231180933	-0.42881258050539656	-1.5868336308303002	-0.8284880379291865	0.0	-1.561682472542088	-1.3146518487316694	-0.913290684505668	-1.008089168194781
-1.4415808855715246	0.06392485850754268	-1.4597717388852824	-1.050918145086279	-1.7419113463364586	-1.298838598178366	-0.23138191382787412	-0.7527575914064846	-1.7014915087493545	-1.1362394725609142	-2.5821088360947364	-1.1890459999704819	-0.9819018005928364	0.0	-0.7980418193071106	-0.14488141633525847	-0.7881166114512174	-1.5117108153668843	-0.04699317832356458	-0.7687534195638047	-0.2870898622881719	-0.7653516412567141	-1.0739412947407132	-0.8747039179745577	-0.8157088788001046	-1.561253273091454	-1.3716597660574485	-1.4147964594270503	-0.5371674140743468	-1.01903918525601	-1.288060636255884	-0.2641150752910909	-0.8485780939279616	-0.7928405669689894	-0.29734385989576373	-0.7513124289577575	-1.2682029217608493	-1.4432542535767272	-0.8803367312448497	-0.9276035525461439	-0.14973635385829642	-0.8693868187125802	-0.3579395313068527	-1.6102599184207307	-0.7716583471371329	0.0	-1.3668132074855295	-1.0563405249078854	-0.9742210665948315	-0.7689879807455562
-0.6282405823670112	0.42051925027876247	-1.2391049537647782	-0.7700287812142551	-1.5573252853580561	-1.0733639232072976	-0.16016392198211127	-0.2937994542408762	-1.252610393879436	-1.414834616802789	-2.443866064384219	-1.5035450775364376	-0.8093278496158126	0.0	-0.49556855016180035	-0.21959584989795408	-0.53922596024899	-1.4210692266738496	0.35227747904120904	-0.8361912397878728	-0.3177753798497916	-0.5693177804862268	-0.897097134550345	-0.36906629319835044	-0.8592336348758645	-1.3023540335684378	-0.983346492732249	-1.2072182374440041	-0.08627635435979474	-1.0753711166512803	-1.334761963463864	-0.3487542510990477	-0.7210036504614789	-0.937902457381474	0.023455006766812808	-0.47976746461637854	-1.1122074931040042	-1.2098832396484933	-0.8522417609661745	-0.9085101808299637	-0.3971343707345069	-0.7180164203514596	-0.25948410092483576	-1.3483730262267017	-0.6558165140148328	0.0	-1.0405165190654324	-0.549402136734417	-0.892758205757556	-0.44985522021657304
0.11469408296293633	0.31310429609271256	-0.9783557106912363	-0.42488404771522426	-1.1859732329497217	-0.8051120868620372	-0.17660097027706798	-0.022999181502440735	-0.6954524968989199	-1.4335680127392352	-1.6052967196829384	-1.6438035791286247	-0.6456530096325875	0.0	-0.21574578335419517	-0.16018595245891795	-0.21454837596155005	-0.918333101696949	0.38811667815520556	-0.9458914999522988	-0.49549807512635413	-0.37378831927761286	-0.7828067053575865	0.07748604043432196	-0.8127259366393256	-1.025152753933514	-0.5696604679400783	-1.029947271051918	0.08268863405654289	-1.14268817407373	-1.1972211616763504	-0.3992523804504027	-0.47206885340512095	-1.0934537665280237	-0.0055963834154235574	-0.257545868369622	-0.8881438025796553	-1.026523399556158	-0.6413129328279498	-0.9199385824210774	-0.6017048128855086	-0.6802192870360236	-0.16408239737468988	-0.8457455118927595	-0.6078071171953427	0.0	-0.7859522873679237	-0.018070895336301206	-0.72920026957373	-0.20022109295740328
0.38184326416712683	-0.16874854393523767	-0.748184389019136	-0.16352782173313452	-0.7661331016952704	-0.6340572504743961	-0.2634565928936883	-0.12921024757817018	-0.3889988951366104	-1.1222785440751302	-0.5954238661077935	-1.4483570138655117	-0.5632844475274362	0.0	-0.17117564000925461	0.02529715099298379	-0.06721852715724973	-0.4077693237662868	0.05900845501607897	-0.9769001369667457	-0.6844344046238874	-0.23564100013081027	-0.7400347818801725	0.14654895842497323	-0.6807966517573972	-0.78608743139754	-0.40290024846278644	-0.9212530852980749	-0.07405231488867818	-1.1864583596639742	-0.9020905539666846	-0.4166658544193941	-0.23209251648593696	-1.1541867548588316	-0.41438389966420525	-0.18319092279204577	-0.634979600356265	-0.8961001243803604	-0.4513212827271745	-0.9473432332809631	-0.6817026271457859	-0.7164363539414847	-0.10181222824074265	-0.3226522540002843	-0.6487255195497731	0.0	-0.7163316231163798	0.23276549495874005	-0.5834816094488067	-0.11218164868542606
0.014551473942184147	-0.5921746269337466	-0.6032252657625631	-0.10897532748435813	-0.4502763011597793	-0.6272256022081139	-0.3766667844421123	-0.5813677177530362	-0.5595986029621945	-0.5886723353056095	-0.0801530452498226	-0.9044495287369716	-0.5705591133104786	0.0	-0.46353133804830127	0.24673182298776547	-0.30259472688777844	-0.24228598058701697	-0.4333713021739716	-0.8307341774764787	-0.7544903327504396	-0.175236296533505	-0.7194045555086556	-0.2696499727140817	-0.5438268207091548	-0.6194889058309292	-0.5911389736412458	-0.890916651258036	-0.429306074161414	-1.1465115265010772	-0.598031936520922	-0.481109323960722	-0.13521686167775712	-1.0260237442592262	-0.9632401792955632	-0.33906193103903504	-0.3566944698421412	-0.7739414347364135	-0.4717915873437403	-0.9607225640618536	-0.6517178826700644	-0.7743222814516808	-0.09461327112422536	-0.08182632051461754	-0.6907957455380752	0.0	-0.802110308425686	-0.01430873628116528	-0.5439586508678321	-0.17454624609746633
-0.7577922706425226	-0.48500673818937196	-0.5704987268985663	-0.29630129636834657	-0.3133229900549754	-0.7299950801801043	-0.46587296215861096	-1.1216624073004116	-1.133615364750845	-0.0668659474522767	-0.41101644411320937	-0.16731871451617508	-0.6182407535400216	0.0	-0.9818959594468917	0.37126461405241074	-0.91824362631826	-0.4599166424875826	-0.827929282264332	-0.5074090261418199	-0.6436176396359655	-0.15966042072745815	-0.6472030669496481	-0.9922075640707452	-0.4971817571492753	-0.5197161787862593	-1.0023657840172275	-0.9052981185851363	-0.7863664412992967	-0.9621589870346793	-0.48011954689470926	-0.6702822439696609	-0.21211664907909877	-0.6906820617194758	-1.2808861375746736	-0.7403936118429911	-0.020722680538085313	-0.5862817570639824	-0.7272224797615574	-0.9449861465693777	-0.5850990830615239	-0.8463589033267475	-0.14212757793001823	-0.32483863779968114	-0.6180927334865126	0.0	-0.9047126766835462	-0.7368893424997155	-0.628211608614343	-0.2829335057642266
-1.4141295110661256	0.2995234573539113	-0.6421406053709218	-0.6434282731146077	-0.29689603794144603	-0.7865210959665508	-0.4945562702952192	-1.4038614838367	-1.7663632608517776	0.22118085879800425	-1.371397303323887	0.5078482293281444	-0.6280664531279241	0.0	-1.4326154656088403	0.29500274967529827	-1.6607026204259372	-0.7612037046793814	-0.9628849620223404	-0.11736659811574336	-0.3759905618451131	-0.12183941490729407	-0.46487322263257097	-1.6571025256381258	-0.562475169884786	-0.4262644322946644	-1.3455949144669148	-0.8762464878546035	-0.9968957822196768	-0.620199010748287	-0.6535234955487085	-0.9693190032801762	-0.35048631021034654	-0.233069720230505	-1.1109110421766968	-1.2835624512894652	0.4096466893289174	-0.2600083067335341	-1.0429174794996328	-0.9153620997173064	-0.5506397351398067	-0.9707960131192386	-0.21741833726656232	-0.9958352895921253	-0.38879925427615547	0.0	-0.8757956647366287	-1.6437922996062435	-0.7626751483663342	-0.30618477564360386
-1.4423126112599614	1.4241675654358306	-0.7764962390558866	-0.9828138781817132	-0.23538522537376252	-0.6290289257543847	-0.45591971509914464	-1.199058731903461	-2.052034051231056	0.20020089914071487	-2.3001752841803365	0.8860236316667541	-0.5252285948572688	0.0	-1.5057067723127702	0.00029018562933685416	-2.149654323401685	-0.7424445570534044	-0.8469752253184833	0.17991366214571433	-0.03738695315118141	-0.009735432612603461	-0.15394716697426108	-1.932958454099766	-0.6425793165534385	-0.23820361854645258	-1.3591932921774104	-0.6797662749185487	-1.019577197016859	-0.19473378603863212	-1.0319464274642363	-1.255274060935475	-0.3670383073723447	0.189136273867247	-0.49973206906635104	-1.7475525199876172	0.9249352975123599	0.23361961992466562	-1.1626550349348466	-0.9044899667052355	-0.5729640369349387	-1.1757551636418175	-0.28019097630990797	-1.7668632919161131	-0.078557456344175	0.0	-0.6581566577990636	-2.3062069887631074	-0.8245507143738686	-0.17088117114473836
-0.6634998244056757	2.2472639986520537	-0.9078915141667919	-1.1451485443843157	0.04201544261397671	-0.18769463136659917	-0.376124896754488	-0.5391591070683983	-1.771902473049225	-0.014808489263173148	-2.513397712721623	0.8670639801708162	-0.26338720399297977	0.0	-1.080031509450322	-0.4350170376890608	-2.1027683259151626	-0.21080728412844454	-0.6113355422575705	0.27497581280174604	0.27286976190741546	0.1692399601252242	0.26183436566822843	-1.7126319251137048	-0.5641073931395053	0.13281361654965443	-0.9785844791202678	-0.21445722287017166	-0.8964789277749883	0.16253030209539776	-1.3523092728892006	-1.3767063151219956	-0.14696911853830832	0.42316155541663514	0.21369755551107014	-1.8773445190685396	1.4371271605304663	0.8392032819567538	-0.9348726839872626	-0.9268688740710009	-0.6336310086276634	-1.4127360731905418	-0.29752188271980795	-2.1936269055163686	0.17239072791425492	0.0	-0.32141205989526606	-2.381176639336247	-0.7228854392242753	0.09125419801644938
0.633531658716754	2.235551079624935	-0.9621630325340089	-1.0489085486088046	0.5930521852105752	0.4488389242205765	-0.2975375635893834	0.2972689575216965	-1.0149470579296882	-0.19214760977339898	-1.7421981117194547	0.5411432603732583	0.159206059843172	0.0	-0.32643767103199	-0.875417249279385	-1.5157087971865748	0.6498203699886479	-0.3943484435191828	0.1846121780012347	0.4886263478522435	0.34613087688984073	0.7314518666181817	-1.1531955443443516	-0.18863434380881577	0.695338545858509	-0.367477503941857	0.5239799435386691	-0.6854434743595645	0.2965490816673068	-1.312411728652118	-1.2670755433657617	0.25294101339017927	0.4061635200668315	0.6143158064464062	-1.5184699740773786	1.7967868571162076	1.4152228103813393	-0.4273511012145825	-0.9453332212561086	-0.6936750096217948	-1.5388149156630824	-0.2543195921785033	-1.9591125750058576	0.27102418910031156	0.0	-0.008343675749230551	-1.7948342246632096	-0.46279880709302423	0.3667174777228342
1.8482908020127293	1.3339256952625134	-0.8748339329062772	-0.740076156062435	1.3054342208751668	1.0673436646225054	-0.24676206761904393	0.9505987354028544	-0.09996170915534225	-0.1258731640053462	-0.2993987353360618	0.1556058318502109	0.6909499660035513	0.0	0.3752704414242809	-1.1839726879688024	-0.6728754837393155	1.3803405296361864	-0.24942354404950173	0.05485721201834165	0.6018933985766007	0.4381050418984456	1.1950419013409437	-0.5446743650412126	0.47818420757171315	1.343260214390813	0.206832781635589	1.4006859445709718	-0.4115215422820465	0.1532414891952083	-0.7533631823083773	-0.998397841676813	0.6226080487002535	0.2080989568406623	0.49412390090668046	-0.7227681048443156	1.8612415537618658	1.7907146270477197	0.11774270769714316	-0.8692799793608896	-0.7092896404444623	-1.3761056114045636	-0.14646850151131743	-1.0602711931007833	0.2552710116211514	0.0	0.17046085976494466	-0.7749471288636344	-0.14552986753085903	0.5394115441154198
2.424578283997448	0.0348947840686587	-0.6099158494146141	-0.3554152746276354	1.9444290327736415	1.44433649812599	-0.20791519686020465	1.1909211362059762	0.6322697607599684	0.24101618868852914	1.123853913916513	0.0011312721865090608	1.2293416864918874	0.0	0.6658725055710264	-1.2657977748119595	0.02481588179770563	1.5387776699156106	-0.13567119883178963	0.08149131344665991	0.6562984342400736	0.4128848559915147	1.5947391343701158	-0.10743671289142917	1.2550617192732372	1.88842467571928	0.5619294439205574	2.1726639461459634	-0.07387293086262231	-0.15610099300587607	0.2275484661017877	-0.7269037881871891	0.735762188395894	0.002116569603867065	0.006504927772724689	0.25162612298952935	1.578648999590232	1.860367623905283	0.45493208917545963	-0.5981308760960016	-0.6328678971656134	-0.8220434420326999	0.031174102631725202	0.17739687909241977	0.2781723423690788	0.0	0.21836360068886332	0.28276109245636244	0.09725669690850548	0.5695401282812673
2.179691195486133	-0.9103470406958714	-0.17624573870766874	-0.032651281833661866	2.2819569763296887	1.4729977394842424	-0.12508490239073228	1.0390394631684412	1.006979617984401	0.7844267913057568	1.8835065110796831	0.2637917087204976	1.643428586999104	0.0	0.4376675186391319	-1.087419525519571	0.3047447254160677	0.9759871373400943	0.01709110497311079	0.3889559532611961	0.7134477977816011	0.319900572390472	1.8767699458579945	0.13561218112333223	1.8601045177990745	2.1536828523172376	0.7157341862234207	2.592128829431645	0.30804252087254685	-0.38804023686915123	1.3090707128751802	-0.5697359360947625	0.5120304255634455	-0.02722802426044414	-0.42301320287767236	1.062340435789496	1.0352899682127426	1.6588901378287981	0.502339285255299	-0.09274200678269799	-0.4163729440076443	0.05820112877074419	0.2817700551094727	1.2692581194266823	0.49442386572645985	0.0	0.2505085271773955	1.0274553080741378	0.18822319538512816	0.5144250074418
1.3943045904995806	-0.9556744193977137	0.36535949634150605	0.17314996941487398	2.2291515235598816	1.2242486343586214	0.059631176947575984	0.7258609447532536	1.0652780526669372	1.2722250814784233	1.7481233690780982	0.9144288048058365	1.8195810067324545	0.0	-0.08788550978389446	-0.6809514585214543	0.18005062848702785	-0.08824250347770146	0.2308328773953098	0.938562240355426	0.8108318419031205	0.2610609158431033	1.99334011200207	0.32688299077084604	2.0549381619739773	2.074639941241763	0.8481042478921861	2.5321327816695427	0.6601172674568104	-0.2955803092331	2.10964450245234	-0.5101488424107073	0.08578565028046474	0.21179654043943857	-0.37779409267711245	1.462976080833985	0.4303000994265852	1.355521475151911	0.37851686574038657	0.5685337977574536	-0.035673431921447965	1.0249037544344657	0.5822531349088658	1.826255756620595	0.9293539811810662	0.0	0.40685075492866907	1.3165344217319868	0.1483618940822439	0.47541237343932186
0.6097720618720174	-0.09803030127006694	0.9126965081092862	0.31222180167288055	1.8888189265866953	0.9051204354060066	0.3552583467742802	0.5283405101449932	0.969432177959758	1.495972228026464	0.9839353290291863	1.7008297062234399	1.7172610066774923	0.0	-0.4925886430100435	-0.14425288755706428	-0.07992837677999605	-1.2193816345458233	0.4522675633465651	1.5265164345923423	0.9368556660180404	0.3208234902553226	1.9144506257801193	0.6192894738520318	1.7770510249299085	1.7450175488262765	1.1427838835261674	2.062107598914049	0.8721804152322135	0.2196768955289037	2.3874859280756695	-0.40937543447541413	-0.2723625628380812	0.6638284596383093	0.265006342254062	1.4339272729136974	-0.014779805835696986	1.1584351936901323	0.2860892109534718	1.1935270279467594	0.4704771579596871	1.7628523461635905	0.8574462574321993	1.7478614042584788	1.4325831612105782	0.0	0.7419297014078584	1.2437664304416143	0.07277346551125292	0.5111431404818594
0.2749901757744432	1.125212121113504	1.3538825029459842	0.48957466659785986	1.4937237852277159	0.7429471896436706	0.6982376561940151	0.5990455959583133	0.8600261272734948	1.3857963808494749	0.13903092864842023	2.2637896664845836	1.4052375809924496	0.0	-0.4207842163583202	0.3670028274800236	-0.1387204837744723	-2.0231770172673724	0.5934346565385581	1.8835939294298516	1.0410959377607913	0.5085547175294388	1.6507404603328297	1.0276570041511277	1.1851605756757007	1.3718385798813908	1.632249775490859	1.4243902886118986	0.865026266707062	1.0310051765889088	2.160616918807961	-0.11964817795441847	-0.32907619836020313	1.158609497413549	1.2413395262517541	1.182296322146855	-0.16215278989835344	1.1855761632087376	0.33983783338645696	1.5540415000348131	0.9807276957396913	2.040251419452061	0.9858648885391548	1.2481114963566462	1.763073244209012	0.0	1.1725757347866317	1.038498506291501	0.06277621616460313	0.5853154894652166
0.4810615691190847	1.9689414252062476	1.6111775296990913	0.7795589571056892	1.2691845580898957	0.8679285167957831	0.9824869409436339	0.9001695407695179	0.779745305150915	1.0474491729647102	-0.3013290823964455	2.329554738164568	1.0486112840219646	0.0	0.2026268331086927	0.6727332308593236	0.19068259237120463	-2.3212305646971494	0.6033932031107603	1.8269856530875719	1.076133633702165	0.7576707587732365	1.2742594032278831	1.4065728206470376	0.5910890366758311	1.1636554078856518	2.163461650271307	0.9195581774816617	0.6577262523436327	1.8440722006350085	1.680817393422319	0.3891792330881987	-0.03498254054224841	1.5139176971971964	2.0652252882449287	1.0102547717494041	-0.017778298536862025	1.391425111142116	0.4800531849650811	1.5058013625267785	1.3249100266256666	1.8381368029299523	0.8546410564983214	0.7119649126312496	1.7554818431854815	0.0	1.5253509222515897	0.9177008860435791	0.16910980153026536	0.5934301010171379
0.9529578096783032	1.9230829629880783	1.6758800991158556	1.1659541651195173	1.3057724760728873	1.2602551060736789	1.130279335138445	1.2701690796341654	0.706907165251844	0.7053621054981056	-0.1594647157447095	1.8753300004132059	0.8395271250217421	0.0	1.1341639539661208	0.6361370204682416	0.8437946005900261	-2.1519513564587727	0.5134362848154701	1.3774054409456646	1.043044921764975	0.9807842084876816	0.9156789053446887	1.5725649948807092	0.31233966756895853	1.2187608336085334	2.508911560419684	0.7623167650072886	0.38047976486888585	2.360416101444079	1.2835036051871576	0.990926200755575	0.45715604305800467	1.6465748850407813	2.3407402005528675	1.1333957025807664	0.2891636436159828	1.6066147730119462	0.5423443374429959	1.0847830952517736	1.3706649977414629	1.3704883312426404	0.4418947434260471	0.4764441513581784	1.4503913271757716	0.0	1.6537746088931704	0.9843259121140497	0.38570258184949446	0.45300896327343604
1.2842105344234769	0.9895716664229053	1.6120543836558883	1.546870614692908	1.518572908197023	1.7794757172941291	1.1537601293209354	1.555814716890896	0.64480239146757	0.583983473117336	0.41819636822439393	1.1624912866061636	0.8990638189390782	0.0	1.9701075278662763	0.24395086285490195	1.5722490360737462	-1.6445080098122107	0.42169033213201595	0.7667379065769971	1.003911875277991	1.1340884791961499	0.7232716772218974	1.4711257507891322	0.5183307176836516	1.4798104875005693	2.5357446919003728	0.9857270574985407	0.21439978068466659	2.445157445216491	1.2051302016808247	1.4863788962768958	0.909640963468368	1.619218150288054	2.0093574485150283	1.5593804377387062	0.5912709356444553	1.6668182717645936	0.42642721227430175	0.5174363930890246	1.1160730958140943	0.9751288183711658	-0.12858015076493454	0.6648381569021321	1.0864954192684924	0.0	1.5427949853211296	1.2156748950544811	0.6865037539807609	0.1895147845481756
1.2343837442709304	-0.35850305822655015	1.5213186692538847	1.7960999271518763	1.7109565206715396	2.241069654731633	1.1542807611487529	1.7043851372676464	0.6700633175934578	0.7883114019647044	1.1319450166692808	0.5987429725212912	1.2021321009729995	0.0	2.3884701612070423	-0.3510286463353259	2.1175830549762713	-0.898504382782422	0.42898075239191613	0.3208358098729435	1.0425834533612583	1.2360465324506924	0.791274006213225	1.2481730499141224	1.1430209502640014	1.776809724196637	2.300953779845469	1.44030782226965	0.29120487805979917	2.1901783522824605	1.470256487051092	1.7456107784502548	1.1609750395060576	1.588451252096306	1.3677139966830498	2.094773662481455	0.7759471297712296	1.537331301635784	0.22061405730754943	0.12563405451539125	0.72210000723324	0.9311776751491598	-0.6129189712631135	1.1576627412340184	0.9458946853220506	0.0	1.3237082961640174	1.5184723018727035	1.0597128755526988	-0.053420661961266366
0.8763861389473273	-1.4789889147810733	1.4844465417696653	1.8341405540594216	1.6940967568981304	2.4860706001308563	1.247566654387934	1.7541995693747974	0.8860010355890807	1.242757560622012	1.7334073673504442	0.49517225847848345	1.57233329047179	0.0	2.3149397501390263	-0.8719604303926808	2.3621984962899587	0.030946421333577563	0.5709826082620848	0.276289389144121	1.1919473487298584	1.3239555945675046	1.0912648506961795	1.1553370048638543	1.903067178107276	1.9237445452482282	1.997130647079632	1.8782385882966148	0.6146510624922672	1.8322030503064017	1.9010895294824983	1.796701258798677	1.211594734485758	1.6843188185353806	0.8511144092057266	2.4652105669046387	0.8273221235543087	1.3366024581949143	0.16642392214523952	0.16758351187044399	0.4474562825149205	1.304223560607594	-0.7604831335975848	1.6954327374299734	1.1507761148187443	0.0	1.1844611934010052	1.792513518672533	1.4981062456579421	-0.09945794185040516
0.5004244920246949	-1.9164628995813642	1.5128676499642364	1.6604141506284609	1.383865662707219	2.412836115902746	1.4610735137970137	1.7484712728605678	1.3157981372079293	1.7188527115462204	2.123238491281267	0.8620500825235902	1.7585061780322608	0.0	1.9166766755305915	-1.0461511034914375	2.35837240347809	1.055459238545588	0.790660107722204	0.6345081268057617	1.3774883697435767	1.387061580794256	1.4516720207294982	1.348423242856816	2.4134704529940723	1.8051796476712292	1.788669480665518	2.0688293967387623	1.0518228993155312	1.5833102681107005	2.2288266410268576	1.787375838282343	1.177361292120198	1.9002677663685084	0.7378995741257611	2.467336198009929	0.795283850733056	1.234305610462605	0.47186150055587556	0.6973237448524631	0.510523978661511	1.9068091353517722	-0.4605021376839444	2.033832245252745	1.5532338623367035	0.0	1.2348823985508695	1.96004753843097	1.9490296250093337	0.1308522678873457
0.36261957559863733	-1.6007386173518647	1.5408504952556445	1.3319711192526498	0.8217847665934523	1.980367231780234	1.6810036404044066	1.6581254249965278	1.8299839747909357	1.9403826492332024	2.3100581817011374	1.379704456665609	1.5584958522983348	0.0	1.4514663292612757	-0.7588070859621562	2.2334271214364714	1.9863634991073955	0.9657895484970853	1.1415700022721365	1.426992836158319	1.3403826470521965	1.6143488292961732	1.7298896294400223	2.3525475340592923	1.4062894538709136	1.6652589810308553	1.8853673318737276	1.3980088087654672	1.4908048964222758	2.234503848492392	1.8459810159226688	1.1580534673207254	2.07179735812305	0.9775349058569869	2.0621718124221915	0.7218815287375563	1.2970572412158734	1.1086004454531384	1.5211510000600756	0.9560454906819444	2.3965075433398173	0.1673954132135804	2.0552262268282226	1.8044717591157828	0.0	1.4205951549361302	1.9612464822663787	2.274922687607639	0.5374805609106971
0.47600010213841126	-0.8039291963508909	1.4660971576178057	0.9152871113652411	0.12452346853733938	1.213061530864231	1.700888510195351	1.3872272928266747	2.1827900553529798	1.7172930683464616	2.309109671933512	1.5801583982083498	0.926564933210323	0.0	1.0934197188316515	-0.13776952041180388	2.0592857193106733	2.573071765537266	0.9729141726290402	1.4131988980758738	1.1581884319333056	1.0746326590801318	1.3564336803699826	1.9665267808771274	1.608226779186893	0.786569338154677	1.4312678104386622	1.3327946864779223	1.4760530298617207	1.4214275442293984	1.843876693166126	1.95160138320173	1.1334205416148488	1.967304564763864	1.2510856668567372	1.3682399880412792	0.5856253484972035	1.4030431788943583	1.7576460945157217	2.27951950641108	1.6093903847852247	2.4559148798600643	0.806939695032705	1.784528528467303	1.569730600562105	0.0	1.5480878342797937	1.7472832120326898	2.2811353110416013	0.8725160843199157
0.6020805431214944	0.07076607802211905	1.2162421235438288	0.4542186811315229	-0.5869838611561328	0.22045393285598033	1.353230230263012	0.8617873072910259	2.1480144271654242	1.0438553262705164	2.0885173608353624	1.1390415570064525	0.007271860435662898	0.0	0.8567629558431713	0.4979940324208588	1.7928699846583664	2.6422489279678714	0.7526076322233927	1.14016794173219	0.5012733231953362	0.5538647713506387	0.6215979570111675	1.692009523382748	0.34307236235817984	0.03605550278042904	0.8505163238028453	0.524388290025968	1.216985156864721	1.1765677925635878	1.1395471666160424	1.92312416600912	0.9755981748582335	1.4395733549614247	1.2080034300062974	0.5798385493550055	0.31048636145439046	1.3037481481841238	1.9710845269903285	2.615375284988858	2.1519991745419937	1.9548696342016019	1.1008458350500754	1.3263169853469106	0.7530798517355433	0.0	1.4079357243309105	1.297500882727388	1.820101176681926	0.8786046418178249
0.4457074043525554	0.7121749241597145	0.8011402756411898	-0.022627731236000252	-1.2252068566600127	-0.7901463502501415	0.6394159905208753	0.12867740130815591	1.663966526025316	0.11124185485334398	1.6091153580614237	0.095937126975521	-0.9227146221238518	0.0	0.6535981732651618	0.8127901174822058	1.3313983817705644	2.2306288374046916	0.3458223104974211	0.26084245894819125	-0.42054537860540303	-0.11570757089108503	-0.41405841747051075	0.7669186933673726	-1.0551226636845223	-0.7459512022421124	-0.15158762682124904	-0.36402188973894106	0.6868941897186798	0.6532188509352431	0.30369155536094083	1.5497841308019837	0.5721626593346997	0.5410320621896963	0.70637264762051	-0.12564074138123588	-0.16276399650668535	0.8027551316525054	1.4606328154828243	2.3431840050160355	2.279359990216941	1.010087336820649	0.8482422604592775	0.78585583217315	-0.4162729351466831	0.0	0.9159138847119861	0.6548652537406618	0.9128718575057122	0.45181785552786347
-0.09807568281094005	1.0095804594915465	0.3182723976579372	-0.4700003522150506	-1.7258556989117573	-1.5481343483186165	-0.23726135019344735	-0.6235758022540756	0.8836365900258247	-0.7745415124782618	0.9116258515356216	-1.1435642605885055	-1.5751777229564212	0.0	0.4187332870641626	0.6540612647087595	0.634210954550484	1.5900664779547777	-0.11270088062445692	-0.9951704626505588	-1.3142788021539642	-0.7122037887059005	-1.3919888445273083	-0.5830184334458239	-2.1243522047091767	-1.4434241910085446	-1.375534788140939	-1.1402051422851642	0.05705205852696421	-0.06467420229405497	-0.4648511886123147	0.7751004462423591	-0.03807619977398693	-0.476573807101838	-0.10576958193973772	-0.638471875660918	-0.7951915227318305	-0.07315540779422675	0.3211879213976003	1.5334018632328035	1.8543877730127936	-0.08053633074929471	0.12987775606899826	0.23203906080559691	-1.4966958460781312	0.0	0.17905830720768054	-0.05417353550300083	-0.20387334448962152	-0.2764699995659756
-0.8346867562315394	1.020581467286293	-0.09292499470209481	-0.8083983554403925	-2.0210072217732233	-1.8174159102375755	-0.9708195151634688	-1.1529441879144362	0.09175914940117257	-1.3303316772683194	0.16042404583265446	-2.034228331475401	-1.7731602893381222	0.0	0.19146821062866923	0.15233058363971627	-0.18963537481330509	1.0363340693500123	-0.4420090930039912	-2.2147276598690575	-1.8459437926397388	-1.0193279167088007	-1.9276943326992633	-1.8554069868611531	-2.521252878711496	-1.918036588182109	-2.415009748829051	-1.6386011580712874	-0.46215235743033156	-0.7474350435709121	-1.0169842761498755	-0.20367540155677938	-0.632061182478968	-1.2853194805667634	-0.9078217265890137	-0.9160852036098769	-1.424328058132603	-1.0427045967028683	-0.9724819655945511	0.4733988166291934	0.9740240635005998	-0.9821167744540822	-0.717953876257997	-0.2848956178934006	-2.0773082717373246	0.0	-0.5564438992018784	-0.6468304867573388	-1.1609952034660103	-0.9969202858637826
-1.3838723842388145	0.8638165147256124	-0.3206811607215856	-0.9485591148841237	-2.0404144254674836	-1.5206390636898195	-1.3273598699251228	-1.306154255752378	-0.4551638204339818	-1.4204161589807305	-0.41091773575818286	-2.2059368589815804	-1.518515500413542	0.0	0.08836867795410515	-0.3496383265977592	-0.9034990028351093	0.7414084797400395	-0.4891717062091255	-2.9970759481493894	-1.8085962631248245	-0.9657284447741853	-1.8008272516016335	-2.540524129138311	-2.1698468405439924	-2.0412886212693673	-2.871275499158813	-1.7652575572600053	-0.6968005902410924	-1.16068275819643	-1.2843055983024365	-1.0068265485032826	-0.9148480047484293	-1.6540307312556888	-1.4219002070586306	-0.959980947555461	-1.8256617405589695	-1.7185462460608416	-1.8117050916761894	-0.4693723672927551	-0.08100452749693061	-1.4629693366395549	-1.2741468627979637	-0.6962290121356486	-2.000017308382222	0.0	-1.0413319977718105	-0.9569875524656293	-1.638662995208501	-1.3892163756197602
-1.4356546158197838	0.6271882771942564	-0.3333767184591633	-0.8480008050515102	-1.7561871411048908	-0.8128304387723242	-1.280366736054099	-1.1135155279244664	-0.657909734163256	-1.1063243086035657	-0.6245320889118496	-1.666380755007041	-0.9778573465904218	0.0	0.19351498128804784	-0.502314086471054	-1.2683809099112642	0.6266371267399748	-0.204649313053921	-3.1288202231384967	-1.2329922972306024	-0.680753025008079	-1.077969054995239	-2.4033661390933885	-1.2929927253713436	-1.7657022300488676	-2.5800077551375913	-1.5385156134646496	-0.572347899672751	-1.2042864593505311	-1.2793140239328862	-1.281789229853833	-0.7096130333445951	-1.5639907610586492	-1.5678193129033124	-0.8034005492974707	-1.8304794226575956	-1.8462947210024638	-1.7961520427089666	-1.008950532737219	-0.9790502613763293	-1.463730071542841	-1.2562514588831153	-0.9078788040926153	-1.426598910051188	0.0	-1.1567293354088781	-0.9159109886815997	-1.5383186047779114	-1.2984584313505996
-0.9621817011798741	0.34200650788953263	-0.18583876552428497	-0.5560867179933928	-1.2382543339757863	-0.03946508596241819	-1.0126443635650615	-0.7650111255552808	-0.5924821960067976	-0.6012467251472443	-0.46545317107729545	-0.7655919148776066	-0.40093824582508164	0.0	0.46017236314926174	-0.16357620140288012	-1.1872030958342337	0.44758766818376367	0.3153368865029595	-2.6486590389921556	-0.3747270975515381	-0.4161162350955485	-0.09602755420760928	-1.6014319624738644	-0.30615278588244504	-1.1898323850257013	-1.706205070581061	-1.1014018974882642	-0.14599734061252867	-0.9541012163851772	-1.0787310775169061	-0.9181315161703484	-0.09270411232692562	-1.1972058423059178	-1.4599448953237355	-0.5170078409995668	-1.4253890772628643	-1.4728893638046683	-0.9598167359003683	-1.0484477142966127	-1.4805056086273327	-1.0789161558749603	-0.6718558406762934	-0.8442920847948931	-0.7205916564279355	0.0	-0.9643566266623421	-0.5907567645141796	-1.030425385309707	-0.8139452770693658
-0.23318807997858038	0.012690049880361792	0.020045570273621274	-0.204430194597818	-0.6644330849173203	0.41980273301682935	-0.7812836169004349	-0.4822302892676962	-0.4201349972048014	-0.160264714683235	-0.09229230287585227	0.04333942624858918	-0.013929433217313474	0.0	0.7092813202209031	0.5142792066683354	-0.7677225067920733	0.015694858353676164	0.8501350088323877	-1.783287561796235	0.41469979035537724	-0.3781848630980806	0.6923479835389795	-0.5707746969822299	0.3771121333577516	-0.5552616017322866	-0.6502163217201568	-0.6800276888552932	0.40643516330498447	-0.5865306966372765	-0.7987546825042111	-0.12518438646480026	0.6278359591527414	-0.8108220439661677	-1.2729257013823645	-0.2110321616287878	-0.7655782049884653	-0.9239418133077537	0.2571379982961853	-0.6900518036766783	-1.5231577203891706	-0.48439645836814144	0.18704151156346943	-0.5150598614545975	-0.23077366751544257	0.0	-0.6500256448573752	-0.15438767339815465	-0.44043899453964674	-0.20490147116197313
0.3714341173403696	-0.3425128771312467	0.1923148645290065	0.0627237846728548	-0.2540091409163284	0.34214061911537164	-0.7390884355876899	-0.3776635412149666	-0.26697362653010204	0.03137879574551148	0.25773139958220753	0.4778505637766577	0.064754245613217	0.0	0.7343324529425164	1.180327403954773	-0.2591922957809705	-0.6110872706088564	1.1456680010551985	-0.811054181603555	0.8563304631455623	-0.5856146113794404	0.9331916189693732	0.23648153456563228	0.5299976952427611	-0.14917230937668918	0.17012444722556	-0.4884974568115138	0.8543427422047584	-0.25194158827967184	-0.5633218461066786	0.6814032861966853	1.0850096210094784	-0.5850310210894067	-1.0959399441854807	-0.008887196790715318	-0.08987329146158358	-0.5986617951776543	1.2656366822772231	-0.1572986358182394	-1.2198735015773494	0.13678385696285145	0.9024406250037261	-0.04775211906648427	-0.1156274618816602	0.0	-0.4048476155062301	0.1977422771077015	-0.04526305283741117	0.2427642979255776
0.6105431769444426	-0.6765449645952285	0.2872869487756454	0.1752313077721345	-0.1523915347299799	-0.22540011853639977	-0.8389692717129852	-0.4021868567404264	-0.16189320272302096	-0.08260225683077595	0.4037936600690383	0.5497170718943427	-0.14543653820342528	0.0	0.4387345033546691	1.5005734268671114	0.095297238265118	-1.1245799761495543	1.040252984239139	0.057229288438874516	0.8556940148230109	-0.8568506222475656	0.5331561741280072	0.5910196352072853	0.19361216986592972	-0.1539748726947524	0.523268970574966	-0.6211324626997291	1.0095265462945044	0.004551937632221058	-0.46670685126252026	1.1125488648733206	1.0654014602738184	-0.5444944139860041	-0.8896197122303448	0.006739474786016901	0.4070811681597182	-0.7177064237583907	1.6486088773789929	0.3189030590732274	-0.7833737998438929	0.6355138821561965	1.151451894075916	0.3528556137810629	-0.3067431507019443	0.0	-0.32275495564348733	0.33631567224982023	0.08323973837717533	0.38505904749421527
0.5106310647821625	-0.9302983186541228	0.3085047529420257	0.17742313901119988	-0.3413322839512529	-1.0017356296131779	-0.8901199487944746	-0.41542931810845907	-0.06659154628601067	-0.4391133104859823	0.3070301080299702	0.4704662391494876	-0.5161835370725346	0.0	-0.09536173190617116	1.3531500149397062	0.19222744533666167	-1.1707775543308627	0.55769791650651	0.7176997569650171	0.503850177184386	-0.9435216484194122	-0.31360094990649323	0.5585014519787179	-0.38174103790001446	-0.5357207273076108	0.43686211579719997	-0.9956852822634562	0.8135454138296508	0.2201151289006051	-0.5403218150872761	1.011222484943182	0.6212388940195229	-0.5964959909045922	-0.5681129169705695	-0.15782141801574365	0.6603159179813276	-1.1930224570878964	1.3528068315732689	0.5896829894938898	-0.4222126160453122	0.9047506341174025	0.8671016615507997	0.5065860498938201	-0.6092682139387788	0.0	-0.37435051859949364	0.2446142018149813	0.08200306063427758	0.2780008103912165
0.2889928233567501	-1.0628433035715041	0.2734295439751834	0.18566329859853148	-0.6436321164659415	-1.6348362966436605	-0.7252716635991364	-0.3214846913197651	0.04304992856128905	-0.9089062826848243	0.05832183518685903	0.4302694672782999	-0.8790163582009691	0.0	-0.6586439590626438	0.880046529715632	0.10037023693102178	-0.6236391734681219	-0.09517971238493098	1.1342329449801725	-0.014301549559683126	-0.7199433736671798	-1.2399258717968324	0.3820489652463355	-0.8922469847727258	-1.052279775724558	0.11672748142425551	-1.3920234065579262	0.36446705524521533	0.41870959614115594	-0.7406916857279522	0.5077143395485557	0.01124402160560483	-0.6437340307288109	-0.12675334079097586	-0.4053561787301243	0.7236149487226502	-1.704399735305598	0.6545937792527995	0.6161201294012373	-0.25711903049484325	0.8784770310757783	0.2534532631470787	0.3583468414194205	-0.8512988758658926	0.0	-0.46241525707369985	0.003125007374154365	0.15003325438776777	0.10732059457789118
0.14330242322878317	-1.073569916352242	0.1768172637195693	0.285725235898953	-0.8306663453038553	-1.889588268674723	-0.35539356052435017	-0.1633945797128947	0.1208008216417848	-1.352358538437424	-0.20895500411356774	0.4296652378590379	-1.1006449194645815	0.0	-1.0506635983116093	0.3712166419064111	-0.022804647918668583	0.2739939573038535	-0.6385364160746196	1.2766478348117585	-0.5326457104533484	-0.29299627704469383	-1.891195832372941	0.27651493858165993	-1.138394766685406	-1.389594425035668	-0.21353701851696957	-1.5744467533179105	-0.14091347482393685	0.5319889871488908	-0.970803549935982	-0.09587566864744704	-0.48243111665840327	-0.6777242674758552	0.29756691172580907	-0.6048975985299323	0.6796001597921871	-1.9246250453578269	-0.05008497961551856	0.43860121456673695	-0.29130597354251997	0.5423232000328597	-0.3456661520470807	0.007351252498970926	-0.9774768708548668	0.0	-0.5117914403883306	-0.27077949832331066	0.362480931968177	0.04462517272635089
0.07970140637818902	-1.0056495093637785	-0.018727841984351148	0.4419210380290367	-0.7667234247761335	-1.7459760929555186	0.006656656381643835	-0.10104086185582604	0.06880107713484011	-1.6524380387661792	-0.41127319425447356	0.29409479620994344	-1.132323733943465	0.0	-1.2035745683623684	0.06879737230432503	-0.06704393388068437	1.01952968813486	-0.8781355614706753	1.1008343194571995	-0.9651989251332326	0.0527360291437956	-2.0795323045067717	0.2816587178510761	-1.0975505530497445	-1.346768994976477	-0.44072979359914777	-1.4280995566111232	-0.52124331459289	0.4131075668891459	-1.1293967098540956	-0.5245053755696666	-0.7314126641831096	-0.7781439251590522	0.4891004348150724	-0.6754479758523931	0.5479281799906258	-1.7351413486798062	-0.4820525272900208	0.12226097445087378	-0.44137063588420034	-0.0460454881669905	-0.6431091560664646	-0.36014155628552996	-1.0377130543731952	0.0	-0.528966490488205	-0.4892501337181841	0.5870210316853557	0.12893335534356284
-0.08188670659511066	-0.9309652827394647	-0.3540960034348518	0.49094435172801604	-0.49212465015449386	-1.3584859444632453	0.07998071951424313	-0.28551609402295136	-0.18332468364525004	-1.7286290404757223	-0.5501001290708583	-0.14629833370839332	-1.014313285826006	0.0	-1.2073749552347552	0.026742961578632787	-0.05940569090646917	1.1513550554876044	-0.812584853372162	0.593660949010619	-1.2920528767351067	0.045046450781821366	-1.8331251637183104	0.26499588650180056	-0.8842948136454928	-0.9516202569245397	-0.586315241285884	-1.0235046386784865	-0.7102022542116075	-0.05503315037431505	-1.1632078442591804	-0.6822315443459464	-0.8130639199660644	-1.0197709303018905	0.29575234272305884	-0.6380985978723942	0.27026667567612866	-1.2867199622858259	-0.5985449361867267	-0.2806698662988239	-0.606937674557336	-0.7493166191227498	-0.5562917643070014	-0.5920657319317746	-1.1025440720669386	0.0	-0.5922686086947827	-0.63045851924703	0.5707852316806861	0.2509101739594351
-0.5277829894855175	-0.9210772301594978	-0.8241611427103064	0.24009875490193938	-0.18542601818501275	-0.9230824775861479	-0.2810575794043535	-0.7229247146464404	-0.6027948955249897	-1.5507137283651269	-0.677670351101956	-0.8618448979217647	-0.8380280012767188	0.0	-1.2230644972736302	0.11363684184500619	-0.143753006538104	0.5433260666654363	-0.6144934627654293	-0.15422686386621604	-1.5038420713488625	-0.3784751717220965	-1.3342596787084786	0.05433420368459939	-0.6433681882889484	-0.43017226255207375	-0.7349093920262697	-0.5652306455717349	-0.7733037178012098	-0.8356642724663429	-1.09097809641578	-0.6711488846874827	-0.9111493525402276	-1.3647514367763842	-0.2546677699722098	-0.5956019528943648	-0.21043650307820694	-0.8731649254132184	-0.5477797034206112	-0.7311457506369434	-0.7377579923936388	-1.3780640711491652	-0.22674054030165566	-0.662057407520094	-1.1828854574547214	0.0	-0.7824180990659517	-0.7306494649993571	0.13997430301876432	0.24581122175428968
-1.2400505327539577	-1.011860061986116	-1.343216026018019	-0.3846798746604252	-0.029816928768737958	-0.5549610671930779	-0.9569124977530189	-1.232428802481865	-1.0430122099814436	-1.1595566290623338	-0.832134486260502	-1.5792260867201653	-0.6888958405629975	0.0	-1.350640035980957	0.1408037461325226	-0.4621831603075561	-0.5062757559517541	-0.49435279993373676	-0.917369662306115	-1.5638694138865763	-1.0046802751470771	-0.8009924469540756	-0.4056666993406239	-0.45548528178283826	-0.05125213795909997	-0.9358160997393381	-0.2566178960407197	-0.8287782445836438	-1.6992368311654316	-0.9827032570114087	-0.6839556417988562	-1.1470137351041796	-1.635267139842352	-0.950585318011101	-0.6498438305553199	-0.8389826695921929	-0.7172466382801691	-0.5201898721494856	-1.1775489494213085	-0.8571036848110073	-1.7536840566050413	0.089785778377326	-0.6660586144124021	-1.2157948566317205	0.0	-1.1030470726665047	-0.842518471343941	-0.6335920824714144	0.027595418674825116
-1.9322824119616493	-1.1762737975034325	-1.7570667851061992	-1.2395096176816982	-0.0792638088210661	-0.25930466034450894	-1.6036518511255657	-1.5378816817950718	-1.3108082549855409	-0.6766852387714065	-0.9959215201659802	-1.9385610864166138	-0.6021228018478013	0.0	-1.5489888318588512	0.011377357637954583	-1.0201619355366833	-1.452479393759712	-0.5420937871882211	-1.3953123814305917	-1.4236404283532804	-1.4634176743426588	-0.3868202516392667	-0.984735236062673	-0.31444376412868047	0.046935371485284476	-1.1508481139459557	-0.17060447300679144	-0.9316960587114382	-2.3157580154526536	-0.9058359009852156	-0.8539661891549483	-1.4687711899066935	-1.6044272499323666	-1.507752268362019	-0.8159468322955594	-1.404700684689133	-0.8235799096293718	-0.6108038121556645	-1.5365187842379993	-1.0247818748178876	-1.7796657758733048	0.1876377301237548	-0.7273001947831846	-1.1190580657143947	0.0	-1.4475953388031912	-0.9869188566965837	-1.428611278425923	-0.331065835514976
-2.203897448030378	-1.3251169446509699	-1.9070410630442605	-1.9901669931415527	-0.22253735885359724	0.002184324850939792	-1.8465961436897713	-1.4368319690302058	-1.2689176532827406	-0.2738114757369002	-1.1051019775181468	-1.7434132760313203	-0.5552742810561446	0.0	-1.6645131423491388	-0.22020519695113366	-1.6324184028047573	-1.8301388050235856	-0.6643028981640364	-1.3499976234290356	-1.077186621288034	-1.4579322685888516	-0.14474805024403428	-1.4291491117914583	-0.17502370415725188	-0.07026695255023499	-1.2766424555850162	-0.2143820506267908	-1.0144888833576131	-2.4303811323332183	-0.8734463572671137	-1.1613785576116982	-1.6793405891270552	-1.1517527883872203	-1.7169807712588905	-0.9988719129594588	-1.625034124589085	-0.9969177839280189	-0.7779147171232619	-1.7087030241236765	-1.262937029598975	-1.4827566925477478	0.026909653985354925	-0.882565960735754	-0.8641674267730081	0.0	-1.6399990877575326	-1.1265826373569936	-1.8510233452055795	-0.6320767967643312
-1.8182728818426699	-1.3475183340340087	-1.716674488560495	-2.2687755418140743	-0.27308383584056056	0.22145954952532146	-1.5042096137732772	-0.933773219380936	-0.9093305419309169	-0.09521216074134735	-1.095867905119747	-1.1155475908927084	-0.4989080858085054	0.0	-1.5458693889849195	-0.41382399717581686	-1.9975156777782115	-1.516957834840869	-0.6698790820135602	-0.7457000696587953	-0.6032396548830798	-0.9570945412160128	-0.05260978950333903	-1.5081682962748644	-0.02026051119474521	-0.20756286130729132	-1.214585361856223	-0.21153139352232034	-0.9397556319425063	-2.0101703960194435	-0.8306412671966098	-1.4473861456554475	-1.5813696982094472	-0.3723730947133826	-1.532125184667022	-1.055504368889538	-1.3205137681543893	-1.00143464635248	-0.9045567654953277	-1.6298665593137207	-1.4993133382454207	-0.9995912692628279	-0.26697176754764745	-1.040129693042677	-0.5081610778316809	0.0	-1.5301767821840693	-1.1787973077689564	-1.679959082851434	-0.6811909564914895
-0.905134815057333	-1.1776050800275237	-1.2504873756602024	-1.8771089606320468	-0.11939871791355762	0.3167083158025242	-0.6980622196724091	-0.24660415251536086	-0.3567941986590145	-0.1684037312137493	-0.9497217894973476	-0.4296758409748622	-0.40222913293580925	0.0	-1.16135234547222	-0.47256077983793104	-1.8661982523421123	-0.7727495845273133	-0.4445861196180973	0.19988125109734595	-0.1506894121711228	-0.22284558522658915	-0.06127908472886341	-1.1481948388810643	0.11007820298266505	-0.20050470400309978	-0.9352890051454962	-0.04277482276251916	-0.6332580906543829	-1.2639960195360005	-0.6917818979927766	-1.516812995369845	-1.1328007826644264	0.4479679606930337	-1.0547592874296092	-0.9015557186390409	-0.564986454730916	-0.7378323356966789	-0.9010470707687271	-1.325277776459625	-1.5800842922965033	-0.5147107082210959	-0.5102068274330149	-1.047991793637413	-0.1615903758254428	0.0	-1.08923622070899	-1.0636938717272506	-1.0171022628206225	-0.4288976299640054
0.07336455759515548	-0.8464719924258725	-0.701995746361988	-0.9163664277902163	0.17688671097507974	0.1956336856304978	0.21984089573857934	0.31986084890955485	0.19198659713181712	-0.36626071979796837	-0.7061434930835447	-0.06550402115537193	-0.2807306639498979	0.0	-0.6353729330288123	-0.42703293468087566	-1.204273365424525	-0.04943203637589815	-0.07855570583901691	1.0997579797206627	0.133443159364814	0.3459744780937302	-0.12682008200375006	-0.4748783108209895	0.14971212760768526	-0.042455859557258044	-0.4986890245342215	0.25600968418198256	-0.1916251626611146	-0.5210861384972353	-0.4066481882303038	-1.2611288588474319	-0.5000242463866681	0.9889445692365156	-0.44918350176295363	-0.585350166952793	0.3073270254124968	-0.30980363392946497	-0.7715491764413869	-0.9226929782524349	-1.360698768912104	-0.18236335293763017	-0.5957304697552525	-0.8251604227416779	0.07989794613109395	0.0	-0.4451212618969192	-0.7635658036970467	-0.23437316192293675	-0.025623172750992337
0.592651302515587	-0.4753979703948319	-0.30496252422443315	0.24034525760005845	0.41259546549011883	-0.14315551869658316	0.8718954658243141	0.5515220724853551	0.5538147049246516	-0.4654147916959642	-0.4390682574046224	-0.15351033976884887	-0.18512820318554507	0.0	-0.17869987768624507	-0.40641158685423606	-0.24612098077418817	0.2882762084879801	0.16555242656728358	1.5824172481787864	0.18748393684150175	0.4536999910324047	-0.21420697606823663	0.25317773797640747	0.06464027506181151	0.11608563466799622	-0.026370131720183605	0.5108049688485755	0.1368379051627405	-0.047653020113378006	-0.011658536860886958	-0.7304223552758183	0.03136764763307808	1.084389801308142	0.13830525277032021	-0.26966532253488834	0.8687615627218194	0.0616266626435341	-0.6054682209207615	-0.5997539279730856	-0.8223810013001106	-0.07053332268674355	-0.5618369666415607	-0.4531667437127393	0.1882703574214687	0.0	0.16914876387969235	-0.35673204611189197	0.2503542252198466	0.2542098812970235
0.4014124308574833	-0.2005151307349216	-0.2092742108780671	1.126181508576267	0.3872983010194842	-0.5617596314503982	1.0601112124718028	0.44075300538508977	0.6266925928261099	-0.283717135885863	-0.2176128617140611	-0.5000982742791378	-0.15869743876168685	0.0	0.039349316364588285	-0.519920281279109	0.6049362401820103	0.15213010736457697	0.04013528770238234	1.4770769968369801	0.0709188754353348	0.08141593482078333	-0.28806908389431785	0.7716644490948537	-0.11121233389704833	0.09330202021684018	0.34959660009656496	0.5323682618232911	0.11052322407031115	0.08116198803253477	0.3713640655747461	-0.11780110306218834	0.22887371910842527	0.8163696145836064	0.6052426041559251	-0.127308200547436	0.8479754570687068	0.2054836195432018	-0.5107967526624102	-0.48570627489104795	-0.12821761178579086	-0.1496255338853882	-0.5474981756003615	-0.14599414820461615	0.204816772957781	0.0	0.5318757116866446	0.0032738543779029525	0.22435411945720785	0.1794971149829815
-0.3042218322900739	-0.07290251430443193	-0.39197038039732274	1.4133187127285134	0.05859681285659876	-0.8420294290672671	0.8485907286473838	0.17144293476907335	0.41808203785405035	0.18539746688064476	-0.07625068362247805	-0.7471029211265282	-0.19448846768348912	0.0	-0.008966634769494011	-0.7463834908028342	0.9826250611011945	-0.2684222680244812	-0.4742271267105068	0.8931675748871483	-0.075059140315211	-0.50904554938028	-0.31265543602157836	0.9255143353265449	-0.2929804291966825	-0.1695173910438093	0.5331525437208576	0.2594482273191746	-0.3098437192321477	-0.01983417647734179	0.5940559373358565	0.3326899133428884	0.05324122974530656	0.4487658433438116	0.8734041274988503	-0.22038136703010072	0.3020162191428844	0.12448063117847094	-0.5412147353997251	-0.5761565846492663	0.4404464117848523	-0.3227933781973424	-0.6682552320027737	-0.10476070691017748	0.19686032539916964	0.0	0.5499001317509342	0.16391114459283676	-0.2037080583808374	-0.28252258864942376
-0.9940073633302499	-0.009348781636318552	-0.6627535745769225	1.0709195002037057	-0.4053957586300097	-0.8213910735880547	0.48714963402142747	-0.00916005700077603	0.03429978146058774	0.7393751708463902	-0.007370302448247201	-0.6465355199911607	-0.2265240493685577	0.0	-0.2011218278089204	-0.9264437484564492	0.7562522563366615	-0.6591919197561933	-1.0987892651128457	0.147893322418307	-0.11688849390032223	-0.9344707079953318	-0.2671010362581375	0.718018578708281	-0.3985699789887604	-0.5431917581455463	0.4917910896087052	-0.18001499765244736	-0.8800494588283183	-0.1589875972670622	0.5652049714663195	0.4474261947273459	-0.3242823456368396	0.24532631772208735	0.8750866240396743	-0.44956472899801186	-0.41074730672331183	-0.012451667425700749	-0.6638132270168637	-0.7229542010310783	0.6470078020757217	-0.476442060098076	-0.9052066098727988	-0.35633761876148545	0.20759879076879253	0.0	0.30713316751053504	0.06843461154758576	-0.6918282333943172	-0.9262647548401397
-1.1382674333325926	0.1557628330526503	-0.7721855553758085	0.3621259231805881	-0.7192450858186129	-0.5080360553650922	0.24170630717892436	0.05507003931422013	-0.35938608549328477	1.0753118304691358	0.02609151252694556	-0.24501261964739776	-0.16623066840651066	0.0	-0.3477517980780752	-0.8733402763236411	0.10604184981284263	-0.7678000449197995	-1.408619706953403	-0.41410472289212885	-0.007414394264866135	-0.9093139310080842	-0.16110762303371612	0.2845051849634778	-0.39349841306526867	-0.7868920498979974	0.2648253774020349	-0.5363464259991305	-1.1932205241926976	-0.20329948476200396	0.3079927969583298	0.2143177844254759	-0.6338719200312976	0.29820048502695407	0.5838117079810748	-0.6139383490575412	-0.8498990027874576	0.0024743962830779424	-0.7810659949867614	-0.7199377699095166	0.4611834733114073	-0.5264879474025262	-1.0938586300736826	-0.7007471308947663	0.23690241919912844	0.0	0.0116788710753538	-0.19021450333877493	-0.8908355857843931	-1.41666058883523
-0.5468173165884329	0.5401139728766797	-0.566636930807571	-0.31302940263054113	-0.6588017867234383	-0.08444023274057519	0.24553245497406426	0.3440268994136987	-0.5989417164559913	0.9850895675627248	0.06727574288117513	0.16010128093227294	0.037885111748858495	0.0	-0.30963135136658837	-0.5234470071643333	-0.5732139679583907	-0.5119364608103073	-1.1229685089130392	-0.6013760651760618	0.19765418816109223	-0.39501144928454046	-0.031200334344967915	-0.1811846500307046	-0.2919752895429684	-0.711341617183356	-0.045095944823227326	-0.5917136348329965	-0.9465907479525082	-0.14293508810187652	-0.04633046340615732	-0.2030697765741789	-0.6701177911337566	0.4849034900037631	0.0734996723285295	-0.5447751647353871	-0.7657724602937745	0.2647924027011342	-0.7859965256057163	-0.4413369178270915	0.10005159529376675	-0.44511976823014565	-1.03023776810196	-0.8240093015383418	0.26184133712999813	0.0	-0.13051128547495358	-0.4026687633720699	-0.6566629417730383	-1.4854930748120456
0.5099644527266919	1.09692468437956	-0.09700665339616117	-0.6353128940677616	-0.20441139052579782	0.21295347290232394	0.4550577606740884	0.6893944117686779	-0.5897697222045551	0.5100408282032022	0.13972986481289998	0.2588684984075259	0.3586709820799974	0.0	-0.07309552327012467	-0.010709268043736286	-0.8897838308716657	0.023913273312736023	-0.33334293521982267	-0.45235415744257823	0.3918488629887228	0.3958000699516237	0.08584599426747462	-0.5058348264008209	-0.12041870181946221	-0.30989601499362773	-0.29909657992212807	-0.29739217372150467	-0.1772028241103641	-0.0537909191853174	-0.326796779430339	-0.5420256794989341	-0.4004862886628897	0.5789721278138087	-0.4554859732153185	-0.22300502315933302	-0.24580069188922316	0.6905522135006598	-0.6149413039497815	0.05448427928445494	-0.10076022471304127	-0.2643080327388558	-0.6250766511930641	-0.5140022025801273	0.27319248772572047	0.0	-0.03932058409754975	-0.3600839891044127	-0.11597778706223262	-1.0937965023783682
1.4751626523331554	1.6107640457454226	0.39332546604699453	-0.521711909481976	0.44660282462261397	0.2564381335507878	0.714998156907612	0.8860554727131559	-0.3587355952795387	-0.05904905012655278	0.2267419868610826	-0.019871497784611343	0.6981328859184464	0.0	0.25775998411565565	0.399328548847352	-0.6711078005207992	0.6589006216247175	0.5087466317459424	-0.17171074580301604	0.49656733704067185	1.1247747828254644	0.18275927310695436	-0.5902233626235873	0.1154021916848233	0.23752901532137194	-0.368912879739902	0.196558973895705	0.7122285012760002	-0.005364117676954962	-0.4129526777203495	-0.5778311944870769	0.04229355799519325	0.42896757982597683	-0.7365645429494507	0.20119991934769155	0.3627091879629062	1.075314869068996	-0.2717393376059158	0.5326417213541756	0.08400494576243399	-0.059072315915025535	0.004957651754720295	0.16761616307508598	0.2937239440259722	0.0	0.19741478917248886	0.007655993286331642	0.4422031242311425	-0.4557349782801617
1.8562862323368812	1.8296318587444977	0.6064543524518327	-0.13815376307445118	1.0017394836774762	0.11421066756068513	0.8693965546222044	0.8108202816009291	-0.05729140384197177	-0.35344672189234866	0.26564214636905087	-0.4362824580700022	0.9419921122118246	0.0	0.5368394884762966	0.47661115426774636	-0.05418643251318153	1.1884199182668063	0.8635821310749353	0.021953381139428043	0.5084491437357268	1.5000051079418333	0.2873476616866809	-0.4256996443697336	0.4216258513994001	0.6881498170455633	-0.19247935048973328	0.6369971233595594	1.18320418445419	0.004017801518006894	-0.29324397083724074	-0.2544862643129905	0.4645845479012953	0.07276534166789371	-0.5735918401769206	0.502158061621911	0.6978046719065616	1.2312245041783172	0.1811620251225087	0.7114511394085845	0.5946008913617093	0.08411807851671184	0.5833933129396105	0.8876574822603935	0.3619476929890215	0.0	0.39293521087663175	0.5620860881714413	0.7613614961854864	0.09436293671317991
1.5218114341763438	1.6495713935697223	0.3780706897435459	0.22524055977333257	1.2424492499018898	-0.004479001210893213	0.8413467331488322	0.47881029439812833	0.1039149688072365	-0.166352507836938	0.1681919994828448	-0.6049759358219361	1.0248451024087013	0.0	0.6636368428419336	0.1776426864285811	0.6014125683064203	1.4300150133083027	0.4657787719511411	0.033996583405236834	0.4848336519768452	1.4026720465637306	0.43384170638367014	-0.07993291519289301	0.769011380957653	0.8946326553982138	0.18793553598510973	0.8228874358239716	0.9114085382398135	0.0342300832606174	-0.0580810609595893	0.266537964899703	0.7331144861066008	-0.2954139719327668	0.02586898104677365	0.5238190561003927	0.6246461487373512	1.10397384420088	0.6512008942607523	0.44271661453480105	1.1007974327083005	0.10575499437353383	0.8380081497471065	1.2340388634989292	0.49515606043523425	0.0	0.398130835899774	1.0131927270795464	0.7645715380324493	0.3088652802727759
0.755367769640334	1.211212648241386	-0.20009097975680598	0.3345154704411115	1.1289076185742122	0.0910979684741106	0.6441209222901727	0.015671210312153346	-0.029735849252631417	0.3994321084891441	-0.13099398242088506	-0.27839376269253946	0.9617507320132731	0.0	0.6267692588267965	-0.32823443468139923	0.9253048832885141	1.2590451349587366	-0.47109435222806606	-0.06851629607582954	0.48477741179487216	0.9182657117112539	0.6198751646298943	0.33459806312410734	1.054296360275922	0.8829180661405653	0.6331944785039954	0.7179727631009045	0.021702824131443615	0.13157854060120894	0.16496981825791387	0.6808273944764964	0.8323199063692052	-0.4762547258782168	0.8185483123695818	0.27994677897232045	0.3066286545273365	0.7936630475972377	1.0453015282909996	-0.17185817057633831	1.217249840331573	0.005341503831433833	0.6770400217626446	0.9802475060750407	0.6635473504876762	0.0	0.21329979703963814	1.084175163771403	0.5666142384979167	0.17549753342328162
0.0459426107883278	0.8170131473363299	-0.8076735615827474	0.1418947107623169	0.78358989515047	0.42542079758632767	0.3418359236189622	-0.4228221806288661	-0.4520993583282772	0.9846119233619195	-0.6161545474561013	0.4604373092442128	0.8264163736418065	0.0	0.48430341111717917	-0.7754156328824047	0.7470705251243297	0.6575194077422002	-1.3617707074131526	-0.13269150479786085	0.5155198037321196	0.2792717692535111	0.7861986117944361	0.6962777056115355	1.1232775129271202	0.7990966477856076	0.9681627650098675	0.4528126829602898	-0.9637427459034488	0.2672610640904187	0.29126919435027726	0.7120866446005493	0.8308403711291237	-0.4165784420119981	1.4363806048498355	-0.05518499422692813	0.06181788266040612	0.47599856844189287	1.289193309399803	-0.811759767764493	0.7844852459460016	-0.14946823619734392	0.25643438376646593	0.24439625203160745	0.7995861018312244	0.0	-0.004990783676298664	0.6885553983380313	0.36375892876515664	-0.08672308088916757
-0.23409668354491375	0.7097238765948208	-1.0679114341720464	-0.202550060599622	0.3859099542777955	0.8314234806155346	0.005799797444327617	-0.7272584967106851	-0.9727865894988061	1.203265400548397	-1.1583438613298978	1.2376331292495983	0.6951813686580866	0.0	0.3065111641595065	-0.9736255785685549	0.18333406453335607	-0.23648851491080816	-1.6115772825986898	-0.04588380771034838	0.5271294122515242	-0.23800890252602291	0.8433678703778026	0.9054740388424865	0.8639366766694875	0.7754810014746908	1.0702267023750838	0.22498168961401727	-1.4449535225369388	0.3460378984733615	0.3246206740433799	0.28726300708417274	0.79714831900718	-0.24277637555297188	1.58614389313414	-0.25562082597544183	0.11499115146715308	0.2876261260788881	1.3365266929014181	-1.109311892870936	0.017152997420257658	-0.24783453673604686	-0.11215849762087837	-0.5703161346503578	0.8400404201543917	0.0	-0.0518902453358695	0.004031738823408412	0.29320455301000736	-0.1779208265732213
-0.047120388458773754	0.8714432241328959	-0.7668547359966997	-0.452814249770019	0.06557288815537715	1.068987666328525	-0.3017271383556162	-0.8649073480670957	-1.3062149443596371	0.9014588336220876	-1.5432288672898467	1.631434627040937	0.6000943525941665	0.0	0.12846909316933086	-0.9064599172687392	-0.4444774355137733	-1.1293811488512615	-0.9967862719470677	0.18084757508797134	0.45806893597729575	-0.4166200790484181	0.7333219718557005	0.907080879529671	0.31338412247970315	0.8248077299935602	0.9359873241490023	0.17102396939844625	-1.124306943154969	0.2847110205361818	0.34256122819919604	-0.3946519345757713	0.7362447048321293	-0.14981824917852776	1.2166626326929995	-0.17779680966622474	0.4293901387806966	0.2553344661270835	1.1750484183110272	-0.8618295768379068	-0.6019228608377383	-0.18984385773035656	-0.15333824080119313	-1.0205212045091154	0.772704706144177	0.0	0.17538735133080732	-0.6153806780411423	0.3608156856566331	0.08867797434227087
0.3289531215278853	1.0097771947584218	0.013428744649344066	-0.41496910175710516	-0.13403978015332296	1.0010409263740037	-0.5211259769501922	-0.8593131810938561	-1.232981724283755	0.2694330564682769	-1.562115992387234	1.4426057665632042	0.5247303631374202	0.0	-0.054024056600453674	-0.6870306433552449	-0.8045966232173444	-1.6653676870901315	0.1927375092190481	0.42815991693410793	0.29317109671865443	-0.17240918051784437	0.48156592360617356	0.7031945331796027	-0.30874734572499485	0.843961948943735	0.6828808266578874	0.29364884641550076	-0.19177138759381143	0.09748553465830931	0.4345683839925757	-0.9578406938764525	0.5961315864889539	-0.23286020851823133	0.5455731897122992	0.1650001463864566	0.7412441406535268	0.30814842566524697	0.8353456878370743	-0.15220306865290426	-0.6297575916092054	0.05460795583715644	0.20941876287625755	-0.8924639263862337	0.6539759196254908	0.0	0.5928565790227334	-0.8445650007356063	0.47346268033618116	0.6778005662939051
0.5243877628610917	0.7711163503963966	0.9320323425624326	-0.0555319781907693	-0.21939997891039056	0.6956952602845622	-0.5946788404824846	-0.7478210187216768	-0.737566603143384	-0.27443964640049884	-1.1264252997116386	0.8026580720698372	0.4403330805978038	0.0	-0.24862569854225813	-0.4150741256552371	-0.740484884140854	-1.5939558242680119	1.3439552814051023	0.564246458243529	0.08514402380871779	0.41613107337852956	0.19532026717778136	0.3545031159243551	-0.691917098058351	0.7178690447859093	0.4791220310068909	0.4812599651923918	0.8098134546573661	-0.08767496349486076	0.6345089225481065	-1.0665087222240877	0.33453147792699084	-0.3974158541972507	-0.07413315599741556	0.6258935093079235	0.7684413948427162	0.34921361753502383	0.39858850931513595	0.6996555399987449	0.029446428621553774	0.41565642639474937	0.8278182602064799	-0.3185774116044672	0.5809580327257758	0.0	0.9771267942763863	-0.584471016818274	0.5328868037500452	1.3736900762636999
0.33974677429884403	0.04381337633163913	1.5768421530736434	0.484277318124374	-0.19497322523468333	0.37540159209853463	-0.49060490515366856	-0.5536876557913747	-0.030393006097644542	-0.3565108768813052	-0.3393405624487898	0.05592714338601796	0.34620879971226476	0.0	-0.4260680315256404	-0.062091269380484974	-0.33963441491668317	-0.9218128858828551	1.9113086513230475	0.5440300232010332	-0.0805720194053359	1.1283890409446382	-0.0006875079222637397	-0.03280460697363612	-0.6163260484974669	0.432851465735262	0.4406149328577023	0.5920525005059495	1.3440534736140481	-0.10767154664098856	0.8894059958790961	-0.6354188458410251	-0.012534694798904688	-0.42783397848530325	-0.3636608590136328	1.016454967874024	0.43423589492914916	0.32713771901264804	-0.009432185130111733	1.3242575456568275	1.035228151909686	0.7448318967472225	1.4473823231197869	0.331464577277205	0.63071264803999	0.0	1.1172615038452336	-0.02419395652057178	0.5102914457419633	1.9306994920978262
-0.13249296848067268	-0.8791804574020559	1.6894752102561972	0.9660562832048258	-0.05685750120678493	0.24772098567726514	-0.2395720165752852	-0.2907789388071465	0.5688379577943384	0.10222002368369523	0.5278386870988202	-0.4817988693760804	0.2750979012559294	0.0	-0.514322708928828	0.5060507224516642	0.1438220842174518	0.058733902173776005	1.7407846997502894	0.43469683076029697	-0.1519217046392969	1.6735733384792615	-0.050656684311354575	-0.3373748118904732	-0.11269873416461983	0.10188883827787029	0.5573315809615219	0.5383315930011462	1.215988100858703	0.11231662683157487	1.0818525443013205	0.10309001585077684	-0.3218692011541272	-0.1712250849655954	-0.27162109068330903	1.199898774100839	-0.06493109681200991	0.25714665116740487	-0.25064311682117824	1.509229907277494	1.8160478848637738	0.8834289535320844	1.8746322351654356	0.7030140538576972	0.8014055129298698	0.0	0.9635803933465715	0.4756051663810041	0.4476172967173377	2.2176901676464147
-0.59683198470077	-1.432580891917503	1.2932845299559617	1.1739890238212716	0.1614852623667001	0.34344928324473695	0.052099001544654105	0.010419781963399828	0.8186942295023366	0.8265067393377914	1.1553751259075173	-0.7039609837150816	0.25577154712875066	0.0	-0.4393321338510593	1.3692650513146012	0.45194159688824453	0.9085100655112777	1.1156681525154546	0.3488743629729958	-0.15419596503824748	1.8004838287061906	-0.012798844848466568	-0.46640090751082436	0.5176794219641776	-0.12219701891649125	0.6968475482412129	0.3198082707759879	0.657506337464756	0.483817649051016	1.0909221924169306	0.7298949368812093	-0.4504681647153483	0.3033567739429315	0.021900317983624407	1.1315492202342343	-0.4013691345876087	0.18707220136688194	-0.23210896169945605	1.2958745772634337	1.939856595848065	0.7451050913121761	2.066904919852062	0.6760182189317865	0.9925279272362507	0.0	0.6617110673612007	0.606305611737069	0.39623754437918934	2.2542381644071754
-0.7753923331174707	-1.1525549717421784	0.654773367383476	1.013958767605696	0.34682014846035364	0.4874347061667374	0.24035357113583797	0.28530417163489097	0.6965129757132023	1.3590031927750499	1.3321727986423455	-0.7104613875887883	0.2665819313623156	0.0	-0.1859248207229143	2.378053066259935	0.4665508760056057	1.2811963719821224	0.5144087377310009	0.34018068000184326	-0.17199528071156622	1.4091112614221333	-0.0225628058333117	-0.39682476605108963	0.8603497613674426	-0.1743558331939906	0.6870462656746258	0.0005583992518108548	0.1209174391390031	0.794833324343371	0.8566717104197564	0.8949189881192718	-0.33532049319215174	0.7056054209056528	0.24441791125740317	0.8420081426353307	-0.3621806362296433	0.1451930899797838	0.03521823604045212	0.913211017850442	1.39857994310596	0.3688990089053378	2.0866039631704885	0.40776207141478205	1.0428882770738224	0.0	0.4411512719034424	0.300667200764205	0.3542785335376409	2.126527998508897
-0.5969389817707856	-0.04434517244711291	0.11506705335043256	0.5502094020589706	0.334189757514726	0.4326544094400423	0.22384744524532832	0.45098601189193466	0.4021284238628744	1.351622020413824	1.0637355658249392	-0.6495287007314021	0.22950936508694145	0.0	0.16879848213102272	3.1218980982004654	0.25464101280876983	1.1184632112655382	0.27191709297722183	0.34874244345740346	-0.2753462788850034	0.6133714722186295	-0.19050524647876765	-0.1892198018565112	0.6415029345796978	-0.1353440163344059	0.4314155235526434	-0.33561993470300144	-0.053726478189854245	0.8496293537020547	0.4158343229752197	0.5382340276242924	-0.050874364350839064	0.7087436804370832	0.21716398533799572	0.4010236076228069	-0.011704585554182719	0.1159934286855204	0.41546517940854794	0.6072693951438879	0.6074464583449615	-0.0870035067976176	1.974956658601402	0.18582364642679883	0.8149542052482635	0.0	0.43819741589289096	-0.23013355034913885	0.26212172554218993	1.8684346099395295
-0.22430907361968214	1.3336020690161379	-0.09526603918777463	-0.02567399138998879	0.017212700950394073	0.06599461497867136	0.020850973071890936	0.4549131631557789	0.22442225628356607	0.7861554260515425	0.5685247823337111	-0.5521870150945859	0.06667413116854096	0.0	0.48393733274283146	3.1129974024528586	0.0073588338857135715	0.6706671709547378	0.3901039195218829	0.249337322819545	-0.4416157017551394	-0.28505967571577184	-0.5024366197427127	0.044406996960730694	-0.07875603288655376	-0.1617511384677117	-0.011372406359083655	-0.6117929565225597	0.14887662671287683	0.6163606170159847	-0.10479787928594081	-0.06736970277404725	0.227150908030333	0.2024090147472026	-0.03081769086434641	-0.0974872133954804	0.35792593547533263	0.06300584183529595	0.6948238010161244	0.4895726528063136	0.11646617758721375	-0.4092695310522161	1.6689828593878284	0.21132704506232194	0.2866527151655841	0.0	0.5899076204340693	-0.6298336096083589	0.06551012607061268	1.4215640152729363
0.08841682536329322	2.1702664956656776	0.05298717813710545	-0.46992364690736366	-0.5284775236818827	-0.4660430950939996	-0.21182229042458658	0.3268897649604858	0.35954311174262865	-0.01586102696341828	0.1628693301979793	-0.30351237090887523	-0.2126260908583087	0.0	0.6375485136302256	2.0985721286787093	-0.07213739319638973	0.32169183881083807	0.616751872575731	-0.025219971829756493	-0.5353627939678459	-0.9131330533151856	-0.7958178013043647	0.21222168017491364	-0.9061769536971772	-0.33486558828222335	-0.43389408981885513	-0.7553216511809995	0.4706026745023424	0.27514074365300145	-0.5300698707333079	-0.4828007150789707	0.338439353648812	-0.5684826072964025	-0.28570201255256267	-0.5246221253240978	0.4570355970421437	-0.0216088451623897	0.6902120843012487	0.5053237039233901	0.2343257221241245	-0.42025026114901676	1.0508576412998631	0.4717134631806315	-0.3996253932440839	0.0	0.6895770785348072	-0.6105903738433265	-0.20291258462876344	0.7211092746408305
0.19713381918806516	1.9179162224560498	0.427892936013094	-0.5734207504015795	-1.0150827842902974	-0.8150808520749601	-0.24223927382928617	0.19324466372635243	0.797324983000404	-0.5936993064879513	0.09715036948402805	0.22599331501316905	-0.4645160487675798	0.0	0.6132266912971399	0.2980986426897397	0.1389188201400745	0.32739526156460036	0.7038979412212831	-0.379469957044608	-0.37329703931780306	-0.9863610657963551	-0.839446948314862	0.3140099716865764	-1.3215515684920547	-0.5506324051703807	-0.5758059702486764	-0.688666678205861	0.6330717091230025	0.12142266390954598	-0.6949825449294958	-0.37207850527609	0.26029134447214836	-1.0983406068507033	-0.2847877038450434	-0.7145852014710555	0.2373578826247835	-0.08319939600332925	0.3666301274328704	0.5279507092307334	0.8279724602234787	-0.053519884398163395	0.10334741940906501	0.7837765243314057	-0.9682644355557071	0.0	0.5717042700322896	-0.11216379732913531	-0.3946060833536324	-0.15882434986745644
0.1788318867576528	0.6805870614924068	0.8540603795199746	-0.23460581036181502	-1.0650529235031347	-0.6490294758661173	0.11633050108721282	0.2282760768804973	1.3412697169159655	-0.6240124247000348	0.43067832233351244	1.0043475598175344	-0.45984015102481096	0.0	0.5276147561151568	-1.6201422691647334	0.6477095488187323	0.6394461204879213	0.6262438888941125	-0.5638776792940358	0.15694359867640253	-0.43780732160454827	-0.47339733545829144	0.45761255742166557	-0.9813960829809166	-0.5542493677309773	-0.26318853624288024	-0.34449224782113486	0.5793681615119715	0.37838408850033783	-0.5017340010348275	0.29770369257305707	0.14626766149470002	-0.9134077849622848	0.12358348202001118	-0.5107915417229882	-0.04731256435124956	-0.018757151099674203	-0.11331484629094937	0.4925949532442593	1.4360284799724465	0.6170257403263788	-0.9607762110673398	0.9556319823596797	-1.1236972542780934	0.0	0.28485481552471553	0.6824874210887629	-0.3073542637264804	-0.9359580755344895
0.27254405324776315	-0.8071633158086238	1.2124945196909405	0.49707517581835825	-0.4380325956783844	0.10914578121028672	0.8904889572617494	0.5565264424602389	1.736228792961148	-0.09939841169814119	1.007173754547905	1.776865434850484	-0.023444584218024957	0.0	0.5674533620447128	-2.8530790226570626	1.3577299107002003	0.9338452378030309	0.58357254048329	-0.31763041877680875	0.9974979424938158	0.5464926781040683	0.278422194814835	0.7886203299299931	0.07100570292489557	-0.11721825504781763	0.479893863800097	0.28812692578089905	0.5082880804302714	1.038474150832298	0.03886256653571118	1.248836031434646	0.2402672990174395	0.11541724403833951	0.8881365805867847	0.14068817304247605	-0.01866310199130191	0.2623222430903236	-0.45862308602385404	0.45663249803359524	1.6091005745767395	1.4020211744252018	-1.7324011508810127	0.9319374873372187	-0.7022271560950442	0.0	0.10246845979321287	1.4664385151597938	0.18691848097295802	-1.224016235811604
0.6917620812898186	-1.6263062500024814	1.4590522207251702	1.418017790589903	0.7764720783189625	1.1860202691704769	1.8999046900014864	1.1575873084844568	1.8118342227353896	0.6904139744998401	1.5361148377145555	2.191665351427069	0.8161959469275204	0.0	0.8640213617104845	-2.9012598489332575	2.0957764364568128	0.8291093763873056	0.7912693387862022	0.43338890467551877	1.9090317192220716	1.6018786161279002	1.1973034412288726	1.3590650773196535	1.413539518002575	0.761120960458202	1.4081436715550393	1.115164631753992	0.675618993161539	1.8404543332960448	0.7935505733212327	2.0704276461703293	0.7076483676550821	1.6450405057664423	1.7722469419615432	1.104938892951439	0.5290043250769415	0.7655154535598344	-0.4185120981729481	0.537816088702498	1.2276837041719764	2.061087837802442	-1.8266282166191155	0.8111986859118427	0.21308114160371114	0.0	0.3327671567661599	1.9731892552121308	1.0258838658817513	-0.7788930974791112
1.4396201601324736	-1.2643989025801798	1.5727221029510947	2.216382971846815	2.1405836139203114	2.0812193599520046	2.8064458669206713	1.8364936531976175	1.5521528939290863	1.3428518574676656	1.732418475499765	2.032509259747313	1.7734674674452355	0.0	1.3816399212393078	-1.863839305682803	2.637967829256656	0.15310630892807314	1.237690293293794	1.4581442293445495	2.5651305938380315	2.3314138265306403	1.970744028287483	2.0179845788570563	2.4671476210291847	1.7809279770911857	2.1395760777809145	1.9309949161817221	1.1273870330292421	2.401817653741531	1.5310176440419465	2.453585575612663	1.4881347792360873	3.012883252846544	2.457974385721426	2.054609337569376	1.4285292670946905	1.3725925394626626	0.04316829531195994	0.7817180460876387	0.5674225176194456	2.3816224965439265	-1.160231248281722	0.7330643075545283	1.2859828004070768	0.0	1.0462732046652308	2.0844008016590867	1.9320712604619783	0.27237688620576805
2.256396961628559	0.04144325461057671	1.5017020487755843	2.5668116569894255	3.0626491749109745	2.3423632005162607	3.2392119972610467	2.2938122334913764	1.0642781652974453	1.5630773992500298	1.4451544203665199	1.3846005632638922	2.407369485625762	0.0	1.899337518410946	-0.39357815648036937	2.7486770253162742	-0.9154165518957974	1.6190048448424983	2.281775002335937	2.7045543506637633	2.4556603446206227	2.3445397164230624	2.4174681899486257	2.796921956922571	2.4721794089060465	2.3155158668797	2.4772086261001154	1.5910364041908105	2.4257462896829454	1.987768358407881	2.3302815481698866	2.2738319813477457	3.5866777194513944	2.6754561561956662	2.5854318734851804	2.1942828833308092	1.8666905259030426	0.6852289226277375	1.0715405220295606	0.06874258339171102	2.2465279726935354	-0.08165246719419937	0.738403993998817	2.053380434052525	0.0	1.9256003115700195	1.8344518024335785	2.5103637444752396	1.4030394773027686
2.7405639753495024	1.446504743917646	1.170110691340399	2.252582305162846	3.1041848872222166	1.8224236677908408	2.941351220461466	2.271699748911448	0.4898341846063311	1.2878483175645898	0.7200288634450432	0.5981775883974789	2.3401200057263702	0.0	2.1127418170897956	0.677143342155535	2.253444880874426	-1.9234550559028545	1.5247978696673896	2.4173464171044228	2.256019435431738	1.9040139512238763	2.2347338236253647	2.169427935171549	2.315637374795172	2.459826972899856	1.7648758570405658	2.546676147591122	1.6320161482644193	1.8549856546794312	1.9614506386226218	1.8420943219953716	2.6447903681385836	3.1013921488766703	2.2993686368485715	2.408167075611422	2.3115332989223387	2.0165128329827406	1.1004014332261332	1.1660053228363616	-0.013661694086570348	1.6709716144200502	0.7749595156653797	0.7229734102409422	2.1365348131802597	0.0	2.3815092764176105	1.3399200858772458	2.4271605437110297	1.92727856439173
2.571530702601846	2.03801205247711	0.5480723174101967	1.2693880940808138	2.2166293175035263	0.7589480599024069	1.878536338883471	1.6991521967842569	-0.06841643781193561	0.6601951088174106	-0.22452307734169616	0.06223036335992651	1.470206545404528	0.0	1.8059076123138507	0.8169474323194378	1.1365177626582788	-2.3917573006031487	0.7466228559709737	1.643019530747296	1.3652001307430308	0.8206237081629714	1.7382958727386113	1.0867507207368512	1.2821725643860593	1.692960988070996	0.594298955401737	2.0779333118075307	0.9742438934153189	0.8827539203205839	1.396937308750852	1.1894862500249577	2.2955885900342805	1.7825480492700054	1.38358202330124	1.509829806710699	1.571348072708483	1.6826692680005804	0.9530006689641357	0.8533331702712902	0.18299226595105217	0.7960385197034281	0.8533968818962161	0.5245419236195294	1.4321444713409872	0.0	1.9000327333731653	0.7212033942726724	1.5804319547520804	1.3938359633631234
1.6987009894853564	1.4161311818568538	-0.2757727938747291	-0.14372441636286895	0.7622974080856593	-0.3722849968362096	0.2678766334776499	0.7481756402446109	-0.5617830418574564	-0.09680971909533985	-1.0915605031670148	-0.054595107345921115	0.04785302660063305	0.0	0.9904927326106387	0.08650145883410823	-0.3907737522385345	-2.0815859377386077	-0.5260948595577893	0.15667237871710057	0.3120893878563078	-0.5026272526494113	1.049440063761903	-0.6361197806962177	0.11812678337028584	0.48220388763782546	-0.8440565307542434	1.1859066793251878	-0.25522735439614286	-0.17450673089377156	0.42188872176231274	0.489173720163059	1.222409053651101	0.19284196700462627	0.13588032404543832	0.17915986685563684	0.2227408360350654	0.8948099620992619	0.20108016061768136	0.1147356990152357	0.22567357264653568	-0.1615725360249265	0.03081384278735528	0.07056692918125791	0.17558497741992504	0.0	0.4087449941088182	0.06649057606138989	0.17006774185855067	-0.1104435445924089
0.3849885614283422	-0.06564324936420626	-1.0930839762713396	-1.5779568806717628	-0.6913872569586194	-1.1337761405553493	-1.4832479797585434	-0.2426751294434397	-0.9651994786194632	-0.8071173949730504	-1.629441634661162	0.09182770181385366	-1.441027659225875	0.0	-0.07891089436444464	-0.939073620620466	-1.91825724614464	-1.121516934036358	-1.7852962030583077	-1.4961728344500569	-0.6283505354493341	-1.7300005235234543	0.34669405573455264	-2.439698964078266	-0.8283104479531959	-0.6834667059985802	-2.098501161108539	0.11204570274916932	-1.5540513354684795	-1.0514159087350072	-0.6951288669740393	-0.25597473955163647	-0.2449200106849081	-1.0884121917709206	-1.1488463639672033	-1.13209541940368	-1.1641429926962177	-0.14118741900146997	-0.8470338903792944	-0.8268412075034844	-0.2822757623446916	-0.9885288236045148	-1.2806744932750158	-0.5389659849200779	-1.1683369556832923	0.0	-1.5926929727263526	-0.5601935927719798	-1.3721556306665958	-1.9588643801548282
-0.9168493418890479	-1.5484914053788408	-1.668098630442181	-2.614074998841391	-1.6730179174440403	-1.3584701515660056	-2.908610365082044	-0.9418390394666126	-1.2479596096077856	-1.3927692071589286	-1.7349799269996575	0.15018326200341037	-2.5178576712056646	0.0	-1.031032081443835	-1.560579313680544	-2.9853715411502684	0.07264258718520725	-2.5180471766730226	-2.690734303277989	-1.2990827502265119	-2.5841393479620365	-0.2745423375000054	-3.642207329623955	-1.4263803382216609	-1.418805160612658	-2.81117181084477	-0.8757317532931345	-2.344570223144281	-1.6429527605877756	-1.6523340139694285	-1.069099627647023	-1.5927216428477928	-1.7498659298230197	-2.1748444756084147	-2.036086479339864	-2.0328887008488006	-1.115624695198439	-1.6958272103224212	-1.620200269735542	-1.3759678215801334	-1.5509759692861458	-2.3745455498671717	-1.0876339305054545	-2.1337580840873245	0.0	-3.2569395777878785	-1.100489254536953	-2.5620494182109668	-3.3137135047201034
-1.7800018776721334	-2.223194134859109	-1.8688550132572839	-2.996597700296146	-2.0187133935808395	-1.1975557272510704	-3.6415377199114967	-1.1952503220644066	-1.3802793085322709	-1.8413404555507513	-1.4917235943404912	-0.15521561714406065	-2.9363778903810953	0.0	-1.57290742106473	-1.4026972419608124	-3.291786574887652	1.0258176425598782	-2.533909977952802	-3.0367387933754935	-1.68683896846258	-2.9186389158388275	-0.7910830517609826	-3.7905833217461287	-1.7458699732043301	-1.6354814795822763	-2.8640452446143576	-1.5776621840885945	-2.3406569218937245	-1.9912399736096669	-2.23693391029367	-1.8834876549114032	-2.373102481475612	-1.8354562733123916	-2.728804833786044	-2.3872720640281613	-2.150447635028961	-1.7385568174993113	-1.9545872991024713	-1.9918148276084275	-2.653167252457974	-1.831118938368791	-2.6876779355771667	-1.3972692801759203	-2.4741742711938373	0.0	-3.8549867628965653	-1.5023002944716886	-3.0659226316984958	-3.5965277034129746
-1.991541334650433	-1.815416188293821	-1.7432240294687391	-2.7332737002943204	-1.8783742151771297	-0.9667291030070204	-3.544305855578844	-1.0891093076591034	-1.3675346419687733	-2.141411328987826	-1.121719237857997	-0.8067316192439938	-2.757750594696431	0.0	-1.63364560756883	-0.6317586469233331	-2.851104899263674	1.4401901954141612	-2.0667965539884996	-2.557935333904066	-1.8597760853448522	-2.7454204309848187	-1.1900184417514557	-2.913331675160421	-1.9209633325365947	-1.5248265196883006	-2.403425558789838	-1.9076351477348685	-1.7192931555428	-2.1804377068534984	-2.397208430294981	-2.507449350147263	-2.411216569410824	-1.6139342500808598	-2.7368172627762797	-2.3045175274383145	-1.6930461621266477	-1.8587635242202818	-1.5723558279706968	-1.9035067930031306	-3.5118087890347094	-1.903265181835532	-2.146058979336477	-1.4562780358195828	-2.2489773074163435	0.0	-3.198535840502014	-1.7372178913187417	-2.8302179946452615	-2.8077696166620343
-1.6199430685200507	-0.6934033940953183	-1.4784505895349394	-2.063891467861621	-1.5419652589861796	-0.9032599036742665	-2.7561790672048017	-0.8649105738523146	-1.2715735752833304	-2.2477500208479317	-0.8663209979587884	-1.4861635763878662	-2.2436309237639853	0.0	-1.3683019109804957	0.18928875882080975	-1.982430053390295	1.3101353661725126	-1.5746108485318047	-1.6398812881137923	-1.872730530638064	-2.212012883282308	-1.4176550296624866	-1.5094227222542334	-2.0069947515470763	-1.359595744506673	-1.7322404411657915	-1.882679622451239	-0.9726448122266187	-2.229887855220294	-2.226513908481122	-2.710090778321172	-1.8554246508458834	-1.3495291215193992	-2.275051058923864	-2.032203984995633	-1.0706252499458708	-1.5206911543995671	-0.8570103288568092	-1.551606461248075	-3.5387788228927195	-1.8618186384014832	-1.1831740157442545	-1.4127500890038691	-1.7316244071115203	0.0	-1.7465255200527425	-1.8083209515659018	-2.079029034491273	-1.4935546749319788
-0.9444127237106488	0.4368758892632722	-1.2671418559870093	-1.3147565344637717	-1.224417678267823	-0.9989293961142417	-1.6331792794865372	-0.7425075263797548	-1.1862412685888757	-2.1012854178074463	-0.8511132385915802	-1.7833437583076723	-1.6542032943010654	0.0	-1.025294304511471	0.5020081994505299	-1.1278354312515186	0.8687958843257219	-1.3843494052205565	-0.7888201018353531	-1.7130697345983266	-1.5357595023852018	-1.3872030472055903	-0.2643264267524942	-1.9317643519526166	-1.2705452028484232	-1.1331984191491904	-1.5827430900607715	-0.5491013325965628	-2.0676520558526588	-1.8747936492013093	-2.3689169096020204	-1.0535718667913958	-1.1387926381242557	-1.5290358485458206	-1.7439928250196643	-0.6312166052131867	-0.9301910116552803	-0.26015951890157335	-1.2096151471447727	-2.77852190100655	-1.7462749814643068	-0.41893881943755135	-1.4313632232008318	-1.2076238355785287	0.0	-0.3216224582636423	-1.730604279711549	-1.1870341543843568	-0.38508349870504643
-0.3014139739580177	1.0066983318046454	-1.1748632477600787	-0.7236840239226486	-0.9577360547611368	-1.018373744979496	-0.5970716617068411	-0.7702150123811304	-1.1755914624126593	-1.6812283772071936	-1.0092048017469044	-1.4727316619925268	-1.0952802679697708	0.0	-0.7723709547502758	0.13793642715458554	-0.5994156610842244	0.4193220068991086	-1.4482489270876222	-0.35338532679397866	-1.3269259045316748	-0.9172579334599776	-1.0435708054317119	0.33959396955752175	-1.567051033961131	-1.164188147209992	-0.726090033070953	-1.1143882147619528	-0.5463114167079627	-1.6010695032925	-1.4492128363607528	-1.5687949638179386	-0.3438695303433507	-0.9096761764707275	-0.7196110648741934	-1.4303727731173796	-0.45708321667814766	-0.34646398734987216	-0.07136418988445813	-1.0293706100526359	-1.6954384402437572	-1.5156021150485268	-0.2247997274939204	-1.528149580065792	-0.8000674629663346	0.0	0.3841305220835895	-1.4993847220551424	-0.49654764819661296	0.05002201224836642
0.06474494551807512	0.8979888187850658	-1.1073065133337106	-0.3396976530651872	-0.6459143338723184	-0.6872704268013357	0.04281097881828474	-0.8053057981468741	-1.2213527363252707	-1.0446901458371363	-1.1160353898542827	-0.665950900711434	-0.5146441101381597	0.0	-0.603027706192406	-0.5668552271406273	-0.41543396122693144	0.16029396677450497	-1.3967900630664292	-0.3713786594542348	-0.7047120897429617	-0.4681001733909792	-0.43641386823680783	0.2755057602282429	-0.8605536690935283	-0.836826549833542	-0.44154338651001557	-0.5934333816466528	-0.6793901320629522	-0.827139053461442	-0.971141161481524	-0.5767811760305758	0.10642282875843069	-0.5531259955919394	-0.03093561259826782	-0.9491551483255155	-0.38148229816951335	0.041943322295672256	-0.23356914671467155	-0.9457538702145957	-0.8605682517913642	-1.0952345397597174	-0.48226162976159	-1.5251478069790094	-0.43759262734336424	0.0	0.19847704602229857	-1.085010931372725	-0.1723607537233426	-0.14739783607861198
0.07980866628245904	0.41071597590417397	-0.9025748215773354	-0.05486832757489444	-0.21513478725263938	0.07803514052719156	0.21005201965632295	-0.6396834092124523	-1.2260628387711963	-0.32359398666836153	-0.9287525988133982	0.2590255574565891	0.1654474383335195	0.0	-0.3863093364330796	-0.9996666845772101	-0.3339617201586465	0.10202731013967722	-0.8530056489945004	-0.6145853674160161	0.04226110267474675	-0.18663451155217203	0.25814051121372555	-0.07180585321975598	0.07019513852202773	-0.18998049545109977	-0.12045009584733321	-0.13687442727715088	-0.5416994807248966	0.10438868413900161	-0.41510013519154126	0.2910726317276783	0.3244375019913625	-0.06712603815934512	0.4272661991661441	-0.19808186032659503	-0.18603651091300044	0.18983341351590727	-0.4117464133068218	-0.7534775544478599	-0.5837770533346587	-0.4686264487658745	-0.704930695646919	-1.1792977393858375	0.02280234782260164	0.0	-0.4891777949837887	-0.4768059796809743	-0.16388723651698164	-0.5341267517452617
-0.17229368083656127	-0.03941577348867507	-0.479141858057978	0.2605867239657438	0.27168538557497407	1.056636461982114	0.062131183334681546	-0.18235749672651763	-1.0771695348832266	0.31867373730722043	-0.35480334547677356	0.8936947416266711	0.8943977084087799	0.0	-0.017643490516920705	-0.6866217285596774	-0.061796043851643855	0.10575596501016461	0.2268724220412641	-0.7780983169463088	0.6824672248504621	0.006405327471755946	0.794227161183259	-0.21149833444851776	0.9520955032966996	0.6253794772306156	0.3326261996685271	0.1543187401085499	0.04320374639568985	0.9293303367949208	0.2063742556221574	0.8190092414844539	0.42641904272350145	0.4023474108998518	0.6155397922970541	0.7248324153925919	0.1894047856582635	0.17999213090158503	-0.2683495397737397	-0.2965784688399966	-0.7428175535462437	0.25362497899713055	-0.43288760117076125	-0.399969800893283	0.6178868872491555	0.0	-1.0411853105360545	0.24799911901033617	-0.2833379379915869	-0.6274330973172713
-0.5230131157319482	-0.23778539504867086	0.07510116470207047	0.6188836756773562	0.6290594366236778	1.809591615802217	-0.12784255605222228	0.434666064282318	-0.7280736950339809	0.7449982584412456	0.4567578853629075	1.0341671101868934	1.4497633573100228	0.0	0.44842040559830515	0.3791072915394756	0.5055452064473908	0.004674472382590027	1.4490723408747608	-0.6795058110367581	0.9614272663702761	0.19462517650715042	0.9666371446145888	0.09583151669419922	1.4776902015175766	1.256730564965667	0.8494231807920629	0.22657635295120515	0.848462868611785	1.3923675725126932	0.7855273861497266	0.9619905387066567	0.4792113977914741	0.6516543740426396	0.5396697226684467	1.5060683834672939	0.5886227784140908	0.13733524118360244	0.2532125201238913	0.374053023151479	-0.9141062421072649	0.8490371962777804	0.39017006924091835	0.6136627661927001	1.1869979673236593	0.0	-1.0149198762179459	0.8935217758439215	-0.34418754875910973	-0.26025256185999274
-0.8059496639029932	-0.27127355184202273	0.5459118522262244	0.8748677445643912	0.679874896217629	1.9242367469400026	-0.14017169944434982	0.9118043292756515	-0.23574885995767722	0.8899498543484675	1.1722126148412908	0.7651208770433676	1.5544909930533912	0.0	0.7934988864128523	1.7090593398403457	1.1824670137069633	-0.27439248754673634	2.208840123275175	-0.34494296565357757	0.7471469626827355	0.40218440911180514	0.7142122458837888	0.6731211243501379	1.4651364227398422	1.3681986216552176	1.2231813057991363	0.10261844075450807	1.3865527101656168	1.3804918314604233	1.1469306580066831	0.8094920590208242	0.43851927776857136	0.5685464226905499	0.23608089658223222	1.7797258696073663	0.7705883564488323	0.13428579559726328	0.8500157462701626	0.998761690254108	-0.6970694338709084	1.0921395381061807	1.33735467496021	1.4399798285784595	1.4479666514788476	0.0	-0.4360878751677034	1.2057849879029503	-0.27279146100195895	0.318235417057618
-0.9167769701828017	-0.37207524237227724	0.7418535062192066	0.8224222441939045	0.40016776581721364	1.2711845405515771	0.07154748268171361	0.9708507583118872	0.27380134769666375	0.7800786677927086	1.460092041548372	0.35903051863073143	1.082707210388881	0.0	0.7762640191259063	2.606203692892361	1.6066102950534822	-0.6603067893983494	2.0996342402208814	0.053083039749556735	0.13394869011223412	0.5824344385612577	0.15816318740779767	1.0656961662965474	0.965457113667048	0.878315987536646	1.2454759860866051	-0.11774155303781643	1.268383309838047	0.9842737996977119	1.1543816571337606	0.4948660783752851	0.2086250430091498	0.2263721477596675	-0.21855039577381885	1.3717475672189392	0.6197785805263001	0.1526244604254979	1.0579403438781245	1.273317616963373	0.002747990368737176	0.897677310563455	1.7840105180410248	1.6852858877754489	1.1967659206927945	0.0	0.26727600417579	1.0146653018004246	-0.12704974042488892	0.6548338023041975
-0.8306425577584297	-0.6648751031595095	0.6404986938857306	0.3664076106733718	-0.03572960163420136	0.11469305790623606	0.3802115243185535	0.5509137182954651	0.6858193997688874	0.5281156366162131	1.200742905574962	0.08385693648909356	0.20600530681001952	0.0	0.325090470160351	2.5808050269773357	1.4924486951639255	-0.9816420378354938	1.21652517778826	0.34166647694286223	-0.5702145750254481	0.6668492124515494	-0.44604728556060247	0.8843630146250431	0.255183425941878	0.045860499923582675	0.8625203510391706	-0.29651057817124576	0.5155412739215669	0.45046006157183294	0.8264462933698763	0.13101820576933504	-0.22861577145178383	-0.14658935047469152	-0.6910178310550593	0.4585544548769798	0.2651485459862462	0.12527971383304085	0.5983689540595181	1.0664676814170562	0.922700829545177	0.40275650028050647	1.360736955103685	1.2533282472695788	0.489156022456265	0.0	0.6008702247313734	0.3740988642186467	-0.018082661638441126	0.4522440931492041
-0.5848366429272098	-1.0351773549915184	0.41968540500682	-0.3517670896360321	-0.3488971832090058	-0.9997606547527175	0.5993046658599392	-0.1285177883239927	0.9619440612529413	0.30197148052411593	0.5842491541389087	0.05821418847223561	-0.640045609480651	0.0	-0.3604082722493256	1.634867776491894	0.8492550595649243	-1.07266212737141	0.13157852195163575	0.4677316996764212	-0.9822658078543597	0.6377576488772448	-0.8187194350412504	0.11031724292313962	-0.28597762824484285	-0.6650633741925128	0.24155084799476645	-0.32046572655632016	-0.40836973072870913	0.05571289410234801	0.37087746604965127	-0.18842803073301434	-0.7253906386524411	-0.30172354131418044	-1.003598804057618	-0.48251262976326015	0.009696275604693995	0.02179468555236492	-0.3720416263312865	0.5348122673064689	1.6415567032380758	-0.07989594961093259	0.25070536753540734	0.44075959117858843	-0.33663699170543243	0.0	0.36216679739067437	-0.406040124321032	0.004072530567429052	-0.1882497011534614
-0.2465878224486275	-1.2195795455642882	0.3435406757591614	-0.9767135336931203	-0.32649303359168375	-1.526038557741803	0.6310430032476643	-0.6913659322031799	1.1434159353089628	0.26869148176643565	0.02311998564861315	0.23518308339780644	-0.9731186199035335	0.0	-0.8884778976556611	0.2474064698542685	0.00824358676312965	-0.8743352726590347	-0.45441283025902884	0.5155631141097303	-0.8402968106726983	0.5667171931433733	-0.7750104851177544	-0.8546886937487407	-0.3540152510686309	-0.857417941965272	-0.3043419154467184	-0.1533621887679204	-0.8805244552334026	-0.025281681113778414	0.09444005753749667	-0.3543666058176854	-1.0056206051829144	-0.11700088406317974	-0.9940449208946114	-0.9211741036530183	0.11790077604081756	-0.09391047136984178	-1.2988686184149272	0.04757845538041429	1.8717361647621624	-0.22597650192633484	-0.8873875004097472	-0.222955497929276	-0.8327606100210588	0.0	-0.22691296906297093	-0.887414115631126	0.014301167204064302	-0.8156264528724783
0.11485064007345834	-1.0310070607871444	0.5798706713521847	-1.118204623298869	0.04618755068483733	-1.2107923490320305	0.544792692914981	-0.8413473239613783	1.296198708992551	0.5221442597582299	-0.07886195752968182	0.49018740753973866	-0.5421011629246366	0.0	-0.9014974102032901	-0.9149603515079909	-0.5661815361456353	-0.4689111122298738	-0.15418196075195256	0.6240774054101742	-0.14920082264561607	0.5804950372328	-0.30147093463671265	-1.4324484568035993	0.13003754322290065	-0.43429301885942817	-0.4901294001115079	0.1524188828047906	-0.5240745309986682	0.21184527943172646	0.22885479077800236	-0.24160888078752144	-0.823238121342909	0.33802597532175477	-0.6029648645998783	-0.5775740667335949	0.6162348271253221	-0.0875990018732843	-1.551313117273201	-0.03469957950009295	1.6377387650243378	0.11128477393336848	-1.3282189604247678	-0.29630363899809997	-0.7091781092779345	0.0	-0.6898674417808967	-0.7362538462511202	0.17275228514106042	-0.9324426213893894
0.44154054143544713	-0.525714120670926	1.0780193760318	-0.5877985006255968	0.578060300186448	-0.23388684413900548	0.5282780022966009	-0.5552493396107184	1.4474278959260092	1.0215687981357224	0.4348606538358495	0.7196924184649476	0.5072555626089014	0.0	-0.3082383750673949	-1.3730762250547406	-0.5577009864362209	-0.027744657545589586	0.8640186460461623	0.8736872872959207	0.8090827065212784	0.7684071219566402	0.43775805105214427	-1.2419321155395877	0.9724251383944345	0.3550509711354997	-0.2221141605266502	0.4885346825434828	0.5422562602410353	0.6222062175970657	0.7782187881878636	0.2226839596430848	-0.1420812296470303	0.8523036781192141	0.06623295166332106	0.40577506562269455	1.2530436592214924	0.14589359125298546	-0.8251862841647901	0.4169608813422297	1.2293784835887984	0.8046282422473726	-0.7463214947283611	0.3023367890071244	-0.02162298007033115	0.0	-0.6327748913579065	0.07368480399548058	0.601512306881136	-0.3366344126337854
0.6864346961844273	0.026118972882658357	1.5946582281319817	0.4556088317988781	0.987665502072637	0.8845167793466232	0.7415900558907118	-0.10145877304728323	1.5658853422381058	1.5801335118995805	1.374210785950938	0.8727828658535527	1.688920008970438	0.0	0.6338463889186845	-1.0706591272680055	0.013953579304083948	0.29436815231033936	1.9900121123254442	1.224171834766336	1.610047211899657	1.0929791910346056	1.1626579966411281	-0.34891937686820484	1.7859214175845404	1.0762960720339867	0.351909064158961	0.7437391932855982	1.7766293329490617	0.9968715133375499	1.4905552898134307	0.9613931433864427	0.7898850021556565	1.195079680877743	0.7668984676266842	1.533126336458694	1.6480571741486778	0.5761454839854034	0.6385350767859328	1.2197504944825537	0.9828698212099928	1.5147293599278637	0.5731719153157135	1.2503573226372469	0.8483980086856946	0.0	-0.008102259028539796	1.2197984886338982	1.2615784317297403	0.7355472031401002
0.8083120228897832	0.3398658123398314	1.849482380440622	1.5543556670206862	1.060752738916085	1.5587388302438334	1.1742991093171904	0.13280577274448907	1.5985836371558526	1.9290937340575574	2.3036503731538343	0.9131109469561965	2.4288034155985674	0.0	1.4496534151856477	-0.34831471962624905	0.8180811509488177	0.45053488207819875	2.5555155065389945	1.5400226928411271	1.8932405159429386	1.373993485274827	1.5813992006938786	0.7747702993899229	2.162725606309905	1.3643904922587349	0.9331923504329536	0.84457694793393	2.550565939410362	1.1594726833115943	1.98288474629244	1.7106820871202917	1.538905485267143	1.2278965779478466	1.215390537065414	2.226777047230287	1.526969312654707	1.0078704097801667	2.1677454976876627	1.987536882412682	1.0547368472091683	1.8779780505348742	1.915057901595855	2.028268718937141	1.4143310797363136	0.0	0.86822924451745	2.1877303677587294	1.9235285378918299	1.7576870828643805
0.7732082296844075	0.32227869957263316	1.7012176041576392	2.1820568466251573	0.7513682748238778	1.4414549319919205	1.609933831448474	-0.10551623278860414	1.526214477953195	1.8419338105350271	2.780487784663363	0.7749178760811521	2.3654099746518953	0.0	1.7151130905213585	0.29915623323269147	1.4252098303965857	0.5180802902611177	2.229865121111466	1.6762525738538103	1.5295709500808592	1.3732168794108548	1.499789448643962	1.5495785413326648	1.8629017039928188	1.1079697241087094	1.2406554983703744	0.7660644776140468	2.5167516864699904	1.028604904694836	1.9515262227100507	2.1091508548106925	1.7120842778011651	0.9460214109426437	1.2323526609222726	2.13828922669177	0.8813648037364682	1.1673068110615872	3.035582174565497	2.3501650871417086	1.3404647408888304	1.7069187109416668	2.576158397427887	2.234667023560574	1.3661168492558675	0.0	1.5390540887343147	2.538964943949862	2.2687655528879405	2.242113957514624
0.5678144991330578	0.11940627388076812	1.2235029923503273	2.028583087078698	0.17722225727824115	0.5911564004068053	1.7342529460093685	-0.7658647194105992	1.3845636704947186	1.2577520864292702	2.5846200060445588	0.37810809386168487	1.5249351512407445	0.0	1.2970101080455265	0.5165089560556418	1.5589645339959173	0.6266718050072513	1.178933521020462	1.5613690864678267	0.6645541159368187	0.9388746341071467	0.8982141707206068	1.6403791639308822	0.9298402333018928	0.46315542262315235	1.1510241385846314	0.5199007492639849	1.7706507313280921	0.6297128398107006	1.3423791012518127	1.8877902642742561	1.180360985672438	0.44496474454747387	0.8369419288742111	1.318255304756682	-0.04548900399484352	0.8628760499348282	2.860510466047757	2.141982430790938	1.574389143656086	1.082292410993041	2.27298869523257	1.8013710802497627	0.7346451921973498	0.0	1.6993644107654944	2.131129830633406	2.070106010587038	2.0236516481713767
0.2193178525907037	-0.024912189874507502	0.6361091972135963	1.1743399410992883	-0.4657341297666526	-0.5810203221374985	1.327543669702375	-1.5147455721717524	1.2306168926085064	0.32933929977865245	1.807543794815975	-0.2939464500656278	0.2786945438625839	0.0	0.4166366180067067	0.25970642271727734	1.2255906609780134	0.8453432583366394	-0.08749508914576241	1.2259035730510193	-0.3734380215784053	0.12139955679985388	-0.053338647903836404	1.1329665470073602	-0.3244071861909088	-0.28264877065877303	0.7329581522190348	0.14192211403122867	0.7261253696674616	0.06823525024880399	0.37897960757420773	1.0471607835530283	0.1611662191584259	-0.14517780993103035	0.23504395860995136	0.15681780138878249	-0.9209419485669764	0.12029014212787116	1.7860788009890554	1.4530273602685544	1.521395654603338	0.28631453252843553	1.2609414847381997	0.9826680572628255	-0.1569202292606671	0.0	1.3615061844684997	1.1659497000999461	1.3400968617987907	1.318846995416106
-0.1935806113794827	0.023476326122003267	0.15123831534852686	0.0501119897998618	-1.0004312375301954	-1.5435292864713217	0.420649858261271	-1.9277414479252315	1.0836927038905	-0.6424152063467771	0.7647199907856511	-1.1185264979292613	-0.8752277778489175	0.0	-0.49480199273631903	-0.23224802133568884	0.6549841733487094	1.1085481918233844	-1.0470183697767512	0.769144333490448	-1.2368051617158935	-0.8194988861771066	-1.0528946399557089	0.43524425245416115	-1.4594862228627403	-0.8848324287203677	0.17395167742221598	-0.3071391993157835	-0.17681811639148265	-0.5133977709158408	-0.5652020815705874	-0.10528822573110007	-0.8928472125538387	-0.7083050615818979	-0.29349548878122944	-0.8511902895149417	-1.5107363398516105	-0.801043630111814	0.3505014443376278	0.5367858278234281	1.1227618834692124	-0.37160544950347346	0.11938181171576587	0.15384900603468515	-0.9081725887977601	0.0	0.8001344697794618	0.051362394574001206	0.34697976016237564	0.5462983630473549
-0.5542265073819497	0.18949850794346554	-0.1502841258943809	-0.7959811305536865	-1.3199511117775369	-1.9181069689314751	-0.6888762524399408	-1.727152634628006	0.8980084202755071	-1.3572293819301176	-0.1941246962847303	-1.8387157296346766	-1.5656510800894075	0.0	-1.0492114285195298	-0.6168677325429641	0.1187462333048749	1.240976683562781	-1.4443746087631992	0.29783288839309274	-1.7010880554341088	-1.5330814632959535	-1.7801975568518262	-0.008629852546333994	-2.1052918524808546	-1.2386983942860916	-0.33454415810084753	-0.7346919004338346	-0.7179293305967289	-0.9783491743961031	-1.1681117276508104	-1.1029922068708133	-1.5351002050150906	-1.1549229112616277	-0.5413961089339066	-1.3651274475769921	-1.7684144303687168	-1.5319841625950859	-0.8428438913852894	-0.34165690918414704	0.5101671522000129	-0.721484557655093	-0.6228428671034062	-0.42320879825473673	-1.2722272692459013	0.0	0.3425510139103148	-0.8229414008544143	-0.5214260183411189	0.05308811784372116
-0.749590072883846	0.27721466622304164	-0.3303871274034568	-0.9912290842053277	-1.3839644907994777	-1.6451200523725091	-1.5793353026504833	-0.9212859029576829	0.598771570123645	-1.6606262042060382	-0.8513265836313751	-2.173579603845194	-1.692993817980361	0.0	-1.102755225034094	-0.6538230597193921	-0.23654124440328406	1.075161228106803	-1.357064001675908	-0.11920821336752084	-1.7204618536894165	-1.7587097423158706	-2.023008279944058	0.010600948958958861	-2.1202421373879057	-1.3607619749839863	-0.6762286059055301	-1.024527999282795	-0.9453854914122073	-1.2314951524413429	-1.3119739242762316	-1.5738060471693809	-1.5555546004147358	-1.416162382937954	-0.46880669083714954	-1.3342093716508006	-1.7882523535180048	-1.7893895652278993	-1.433217814690447	-1.0141844421269355	-0.09739664803095785	-0.7914058797876194	-0.7663552458694949	-0.7091434938203557	-1.255893169143031	0.0	0.16349740215051553	-1.2581103854961122	-0.9675652529602359	-0.06414273046493554
-0.723618931832195	0.16608456721242268	-0.5008538335976372	-0.5266035436849004	-1.1935632999357908	-0.9645356598721256	-1.926181622819664	0.22315440925028687	0.1576179502605954	-1.5977955572531781	-1.1750130120490745	-1.9748248550062244	-1.4051566109605307	0.0	-0.7913972742186512	-0.32030341036637977	-0.4341808559535555	0.5867079398607198	-1.0509842719127	-0.45835939491894556	-1.3917305231738821	-1.4643120822458504	-1.7607094460183712	0.380309657846143	-1.6315049898697453	-1.3047130371894344	-0.8191021017928881	-1.0741567361664555	-1.0369312599059366	-1.2465088725932771	-1.1048603157644579	-1.4420250547840106	-1.0701730004546872	-1.4479206501143727	-0.1979507452336191	-0.9556939648594047	-1.6850108355528992	-1.5267534493441535	-1.4139342834881075	-1.4262880788039622	-0.5267116811428948	-0.7375047216166081	-0.46893416825257217	-0.8234059761057506	-1.0455657072997024	0.0	0.21604058518787891	-1.2817599778037414	-0.9393197963972733	0.0543455431177024
-0.5121219497212284	-0.05835827275272839	-0.7116498073632972	0.25841251075682	-0.7818120219881322	-0.2469572763480962	-1.6724321078432356	1.3341887564810682	-0.35706381430983014	-1.347253185751772	-1.259052599983597	-1.3269915318329557	-0.954255679755262	0.0	-0.4019587497891006	0.2076470593936754	-0.5858050165248888	-0.050879755787932635	-0.7677735928830819	-0.7200003091156779	-0.8737532545351974	-0.859091018205818	-1.164660783131489	0.7906026693484315	-0.9431288939746516	-1.0981143664450645	-0.7789942225817508	-0.8495228401107501	-1.114104206534483	-1.0768518316253577	-0.7765652041874403	-0.9497812561716202	-0.42736528490801684	-1.2541424702878725	0.07657820331264968	-0.5142551062445698	-1.504730637775296	-0.9497212995851847	-1.0255839953513126	-1.589378895500399	-0.7264949399254089	-0.7108303089570089	-0.055861062666868785	-0.8911006471096264	-0.837547731487416	0.0	0.3172550402582659	-1.0607016706485621	-0.635399133115163	0.189413879276583
-0.2329576998928679	-0.16115689455788254	-0.9117220196078963	0.8751593819209968	-0.22674433707395075	0.21182062130274307	-1.0490961269925994	2.1045549368910703	-0.8061215319905299	-1.0856548224305251	-1.2203887201040142	-0.5185598115204781	-0.5450710968815726	0.0	-0.18100955338517152	0.6710957466483132	-0.7695495339088094	-0.5440885382785662	-0.6012860098393047	-0.9049759329621073	-0.3199312892026796	-0.27251407174877157	-0.5133462277790332	0.9557236727573903	-0.36952722722718345	-0.7487288476520411	-0.5882111546265794	-0.42238985122733674	-1.1590894033022114	-0.8401821085594136	-0.5304311631863196	-0.48662665241658526	0.0028286449375907715	-0.9086773049776686	0.1988505785530347	-0.21986601296985242	-1.2278934350334925	-0.3907098580717413	-0.5507390282894427	-1.5338917181608798	-0.7570524109957693	-0.7597376048604552	0.21683575272152794	-0.9359344073824961	-0.7058559097745492	0.0	0.30041549334913725	-0.7762105762586483	-0.3617090843163845	0.20725270797231474
-0.028945482560637146	0.03374264636774117	-1.007220680002148	0.9505962522059225	0.3397503209137897	0.3156831339327566	-0.4368979769907505	2.384292418420317	-1.0725123922714737	-0.8797317420385736	-1.133392079946658	0.10449518851940913	-0.2657806606525501	0.0	-0.20631135173540327	0.8639401096962807	-0.9680480444788833	-0.6531972789462154	-0.5213743985987496	-1.0074532637480786	0.1482609025551275	0.02791284811119772	-0.06375187681168712	0.7735720008437247	-0.08896153480484233	-0.298173300015623	-0.2977730799889843	0.04343358780039286	-1.0787426938292195	-0.6725971308232731	-0.44750112795179364	-0.3419612839456174	0.029720784455806566	-0.5445512520582236	0.1200329620418593	-0.13641466616880818	-0.8421092847302692	-0.12245950515810197	-0.16392429614751314	-1.3045449890425087	-0.7253842945259036	-0.8278634570176454	0.2811350206099592	-0.89697549354563	-0.5939958205335596	0.0	0.11878421879031478	-0.5462777978927027	-0.3342968195941416	0.11456590658484818
0.008713598534353762	0.45444731005935685	-0.9596564339290884	0.41331995484957584	0.7581189630506555	0.1609638508930346	-0.15352704509555246	2.1742920386625446	-1.1515255765079437	-0.6774062401168455	-1.030286086337081	0.31446290675361693	-0.11553902597931831	0.0	-0.3845079553857326	0.721181239873964	-1.1024259416446167	-0.3525189668737295	-0.4796861277502911	-1.0229628242668583	0.43976859615965697	-0.02740781085540671	0.05675382796091386	0.3366198310622724	-0.09236214079163162	0.14314423102653512	0.0038267883037491316	0.36194495690850575	-0.8350082326945633	-0.6661411570665798	-0.489366583558103	-0.5409597704231829	-0.27663355973880566	-0.2996959649741644	-0.10081772933031204	-0.21460610030004124	-0.4063589365348076	-0.22203861184075982	0.08874265844503167	-0.9836998943381645	-0.7195426648817774	-0.8310885363203724	0.21321893663300168	-0.7342171455773621	-0.4128029826096124	0.0	-0.15502000001046376	-0.4202382237396391	-0.5551049070304489	-0.006712130622351723
-0.10791843489488748	0.7817728133190361	-0.8346371015327376	-0.4880751542600227	0.9044239561376155	-0.06861475686251971	-0.2897751349445696	1.5682488772480399	-1.1611737222427638	-0.3946595914286179	-0.9357207849126717	0.10347939607726946	-0.07284798764669558	0.0	-0.5474059334746686	0.33212908927640356	-1.1153783718015347	0.1345257667387963	-0.4822609073226449	-0.9572095262049084	0.4964569752477431	-0.2964184178924857	-0.1135937616746438	-0.1731187134377592	-0.2402683417602828	0.42784978430132825	0.19719309414236103	0.4171340040539116	-0.5155742643800902	-0.8188657129965125	-0.5726567760672893	-0.861033895140779	-0.6553987762531673	-0.2441008679449343	-0.34348707985155297	-0.3725061768288539	-0.04374434280134398	-0.5574977348070153	0.22035829889810998	-0.694755925862773	-0.7748020117403096	-0.7410123223142275	0.1106073537311894	-0.5142971839460204	-0.14722649779334845	0.0	-0.40411761004852614	-0.40970705399660395	-0.8339869194515845	-0.10195194114553956
-0.2702933023337401	0.6665147644284366	-0.7551248983408864	-1.3267987055293244	0.75569122844084	-0.220871938734419	-0.6826225115135363	0.7059869316245071	-1.252583505010229	-0.023306706346137056	-0.8826318781752237	-0.3394736299801696	-0.1332834948245256	0.0	-0.5642552461711122	-0.11140393083146306	-1.022220256252981	0.46061548801714625	-0.5666015730717232	-0.824660587051695	0.3159889721704821	-0.5331941531174345	-0.4174498060304286	-0.6002381243442495	-0.37580032978340033	0.456747163767573	0.18543094894817191	0.22347153556558444	-0.28172804526377593	-1.0274909448538407	-0.6449186684184337	-1.0012477092645233	-0.8211875594725265	-0.3354100108706535	-0.4818208260784124	-0.5520605876335568	0.1336012803602658	-0.8895808064497562	0.24041432465004098	-0.5554785487544428	-0.8706004281209564	-0.6068547265191068	0.010824091677847689	-0.39020770690701834	0.12070056697615958	0.0	-0.5429833102702175	-0.5049074939973844	-0.9318619425245952	-0.1873134620212757
-0.3376887269455087	0.01263213413778568	-0.7952679128636226	-1.712463487115767	0.41022792058405705	-0.23652171164717195	-1.0293204729864116	-0.23807470564025796	-1.4808440230214406	0.32923511897288343	-0.8875257728909023	-0.7471573110749484	-0.2886539748763694	0.0	-0.3997521791337117	-0.4027562782783804	-0.8865332507357605	0.3680049395490361	-0.7207751629204611	-0.6395977510438684	-0.02158653145150509	-0.5442159837662348	-0.6729443237874607	-0.8599709285974912	-0.4157744583169413	0.25214490858624194	-0.032934308430629236	-0.084264395357731	-0.24174616989503336	-1.1333796315798852	-0.705441761507826	-0.7807599795035745	-0.6259343194804503	-0.43811031422828706	-0.4223447934959746	-0.7202425320042204	0.10411852663617734	-1.0149417072394402	0.1570658131557155	-0.6039090602537511	-0.9428750491204624	-0.5041907658364859	-0.09529248471758694	-0.48445059554465786	0.2868667857401475	0.0	-0.5425752209617072	-0.6609668825851263	-0.7231241044534643	-0.30644672679692136
-0.22172673557677752	-0.8944171951808677	-0.9042384519529685	-1.4673956460920339	0.041459674200910256	-0.13732610436779355	-1.0667461941731287	-1.0582703383056118	-1.7366394019068254	0.503253351763241	-0.9130576006401249	-0.9094520952116816	-0.4808026447596153	0.0	-0.10421550878654726	-0.41110951074399543	-0.7492569932809297	-0.14586264341917976	-0.8394956085370053	-0.4113329199112656	-0.35905533551238183	-0.29637992996995366	-0.7607985492759276	-0.9097988600212573	-0.3690321555004437	-0.04370962489022378	-0.3318566026877867	-0.3281659532937322	-0.36256293210976664	-1.002589236799442	-0.7681437314884259	-0.2381124503013334	-0.13087915728427954	-0.4015196661851694	-0.12715869712889413	-0.8386125911515728	-0.04576602963878224	-0.8648247053146154	0.019699015207343774	-0.757859996931461	-0.9058427622647278	-0.46030671332434586	-0.20180574409413318	-0.7724191115518385	0.3263632467575059	0.0	-0.4113607268705959	-0.7843829197780048	-0.27074636344550423	-0.4567174947347283
0.05998215166390017	-1.5344956518848243	-0.9297275498335689	-0.6884868302717437	-0.1909750147760263	0.021605686707309738	-0.7108126658620147	-1.5539441666288416	-1.8016449081829535	0.4072018185872035	-0.8666417370153103	-0.7541751695170815	-0.5902770855153631	0.0	0.22825380473400073	-0.14385184150522168	-0.5828352563610634	-0.8204056573327649	-0.7787379152789689	-0.15066263703493094	-0.5194521273486182	0.08316507107263318	-0.66157640576617	-0.7146963894376583	-0.2879880675795973	-0.2530052925143144	-0.5098263800629947	-0.38561363446019403	-0.49827839970253135	-0.5988647179793887	-0.8119660423515177	0.4150230847468486	0.43873779324458445	-0.15161759969155236	0.36732488718541506	-0.8490614736679072	-0.1801305351966389	-0.514175181161498	-0.07086226402533503	-0.8546172070731411	-0.6888751648957782	-0.42370154625056256	-0.26367358923540474	-1.0691426891854132	0.3264340344114115	0.0	-0.17488687712200043	-0.7594725110984171	0.22620033114705893	-0.5670532732465003
0.3927945467646436	-1.4925954606343406	-0.7322186264201487	0.31676886927746356	-0.21891515260954614	0.18560691935585755	-0.08380071416724653	-1.6051945958158542	-1.4993780509867003	0.1028456835235464	-0.6554576415252631	-0.3499318560936406	-0.4912256839154759	0.0	0.4922567093951487	0.24680068801349808	-0.3189898288932248	-1.2890811034079706	-0.47711641947378464	0.11857721819303474	-0.3958706453036212	0.4044231218452401	-0.4361594939521131	-0.2656673419378354	-0.2043243200839284	-0.2730946034476615	-0.40911778342474064	-0.2502372276801387	-0.5131648537398275	-0.009695853799998412	-0.7703944920263481	0.9305825798299976	0.8201455699287792	0.25968345521025277	0.9372906587626033	-0.7008634064223183	-0.19914909121615065	-0.11602045096223626	-0.024940030329375123	-0.7569905959899209	-0.2863855145043436	-0.30692257228069836	-0.2467251037071746	-1.142330935091739	0.41451926780831483	0.0	0.11731471946078079	-0.5175231550357156	0.5651798611548323	-0.557354031577608
0.628289444536837	-0.7562573784657175	-0.30598575157028546	1.1741777265938138	-0.08609992601750462	0.3008759066861983	0.5721910134645577	-1.2444574647539435	-0.8362550225933052	-0.21378331237351333	-0.26484468911608544	0.14557800127656564	-0.14340907657382007	0.0	0.5849048382927359	0.5263157829058294	0.06930403825499526	-1.299763342902463	-0.041301130685866286	0.35697312700867717	-0.020299761332693712	0.5395040504010623	-0.17524086435554173	0.35675112505332957	-0.10223407762588754	-0.13493768478983573	-0.027102481618003396	-0.02170309531589066	-0.3954733441784735	0.5893486477882066	-0.5743156584685044	1.1485621992943067	0.8486755077850171	0.6783528317009571	1.3849811052114303	-0.39909428024865423	-0.08405343444269855	0.1862772598285544	0.14153946419135208	-0.45348254825570367	0.20512043879764003	-0.06967572807466783	-0.20015866540961658	-0.8728063932589413	0.6359344237128705	0.0	0.3725861923796288	-0.10177314042231562	0.6575327129862809	-0.4280497609716546
0.6601724830086018	0.24898582277265277	0.1884789239978838	1.5954903812359682	0.09498367379223135	0.30325041758710103	1.0340093734742606	-0.6628140787878753	-0.026459383884742504	-0.3282272987122238	0.20325366099708722	0.5531781941231675	0.34941764836033135	0.0	0.4229770418804106	0.49321837842454724	0.5044794694269354	-0.8557207153758122	0.29149902897922547	0.5236876522964822	0.439210397282512	0.49430409552946386	0.046375953554341626	0.9458947482224154	0.054769276602019204	0.03139969025334996	0.46239055421233083	0.16379754361698926	-0.26492657000625314	1.012757934937598	-0.21438857189808944	1.0382365039113133	0.5346661025104786	0.9301793112884246	1.4989707984248948	-0.02820569017680119	0.12692152573144574	0.31910187920542105	0.2735359768526922	-0.07488303594061808	0.601480522292555	0.22652698390920126	-0.26151227987162	-0.3423053464044356	0.884788959734761	0.0	0.4653292820806844	0.3320307214687504	0.5562247184863882	-0.29180053663353656
0.46730686135713523	0.9254845524586072	0.5123831381352743	1.477926760356829	0.2147216590463348	0.13097844103674772	1.2053693011966404	-0.12660890514117862	0.6256481124716518	-0.14130908378553156	0.5722535594619641	0.7315746645683575	0.7716338051327775	0.0	-0.017355581303513216	0.09568961583905436	0.823670643460023	-0.191035001519536	0.30618732434325846	0.598841225055628	0.7615872743596943	0.3862148935397011	0.18928092029240426	1.2276477907462122	0.2728556285823738	0.09607199051537864	0.8032623178647548	0.21509968138922347	-0.2658100606869268	1.1441885207952607	0.22984539495895018	0.6604210699467232	0.048818164016485616	0.9114136902387392	1.1516959037003436	0.2794643264773988	0.3977957419934118	0.29202321272019865	0.1634927176212366	0.1926093823215749	0.7132698234471669	0.4411959455300427	-0.5570524779800532	0.21817063477689733	0.9563913003841752	0.0	0.2973310102925759	0.5977945364385507	0.3891698569607614	-0.3029770538913356
0.10538797727785687	0.8940124771885711	0.49844852394836353	0.9198422571853954	0.218233102424184	-0.2287583715840716	1.1387822344493526	0.15471775489884926	0.9080157080919904	0.27144944794634346	0.6925404737644815	0.6227941331414468	0.9124501464869225	0.0	-0.6536479290765846	-0.518519692026508	0.8782874671695229	0.39216163225449047	-0.02897024695559738	0.5948849627479366	0.7906734531776268	0.35000479737889084	0.24490143530790506	1.007941723324593	0.4999340360987692	0.01897536581323414	0.8106882476361627	0.12974719438323398	-0.4348680472408891	0.9775172782515529	0.6219259160499772	0.10966681274290183	-0.37105862172396115	0.6369120457890222	0.38581536759768026	0.4154511205619752	0.7254120482347981	0.17614842281898999	-0.28322338367043853	0.23825703959209746	0.46199589671201774	0.444307316920669	-1.0631876885731422	0.5805352722284233	0.6945580691464133	0.0	-0.12286797164344057	0.5951192464011992	0.25817105582355354	-0.5301236074549127
-0.3344528769180229	0.23903396375594937	0.15684032669998144	0.15788218693995115	0.1112336629100042	-0.6920665604373698	0.971989429557091	0.12740513872444625	0.8213815142343115	0.7126655510038351	0.5317725807735785	0.279698796076212	0.6954773449916002	0.0	-1.2889626176561169	-1.062361901730152	0.6418393604089834	0.7068094504065067	-0.5191959825292384	0.5441153088439288	0.5164433148540808	0.4387667517449394	0.22308998502212263	0.3166302800439546	0.6464795605016627	-0.13428308894034516	0.48186029974711997	-0.020869739358338243	-0.6572371392880508	0.6049189417259512	0.8413668083390503	-0.5099861559346863	-0.542788337891352	0.2239057320944029	-0.5717728034441141	0.35659981238439104	1.1068751691903722	0.06927180659767054	-0.9294641492492662	0.10388484217562925	-0.0448035429023207	0.20849407443187606	-1.5538616540815415	0.6585010975007336	0.12680691061290522	0.0	-0.6471046476568735	0.37458102173806745	0.17877490556578118	-0.8755621656933861
-0.7631937900266583	-0.5614614066450595	-0.3363343129980591	-0.5406494242346256	-0.06931627211192348	-1.0804090840029883	0.8281200682456098	-0.104401448691902	0.5547703592519037	0.9862679166920751	0.18709417146907972	-0.13970562873074863	0.23197170412304183	0.0	-1.6776986697993612	-1.2619446200184743	0.24008289234796223	0.7617886209650415	-0.8637478233352741	0.46982269525050335	0.07010483469874722	0.5864303514995369	0.14508814218480284	-0.5661736665359983	0.6397362152924123	-0.2552561596675152	-0.011156725207976672	-0.14662973251471484	-0.7527076454346102	0.16651797977350405	0.845422717764055	-1.0729684525929402	-0.4301317535094076	-0.1716559805939469	-1.396044863283504	0.17018511932813024	1.473956458502143	0.061420936163318965	-1.4479265062493132	-0.053926180439592596	-0.5449836604196696	-0.16430450511112388	-1.7112566960720046	0.5336145590485912	-0.5202225076014926	0.0	-1.0460034965316392	0.09836270147226732	0.09643081741410608	-1.1199379442342983
-1.1032753597614204	-0.9696115186960589	-0.7546926264602855	-0.9829258305340413	-0.2865557866535811	-1.196101227626401	0.7437036538370584	-0.36831719901533233	0.3385136647545821	1.0034234110319955	-0.18892601946340762	-0.4278262008470385	-0.24367943996364774	0.0	-1.6480046056765874	-1.0191686246766256	-0.12586088030721218	0.6988076726147257	-0.8614973843652394	0.36575834918947686	-0.3596772338920605	0.6553945510099374	0.04245927554694519	-1.244570960050146	0.469441598697535	-0.27982195455265535	-0.43870340333519986	-0.19361106965479385	-0.6253706982128188	-0.20707373226653691	0.6773000983100562	-1.4264835240392835	-0.15425520374335613	-0.42600407834750253	-1.8143342119595554	-0.04033090099873743	1.6670949961853025	0.20381866845936722	-1.5242442015562738	-0.09052233466400154	-0.7602600553775417	-0.502104109975201	-1.3481394267924784	0.35965172052407945	-0.9486203946269073	0.0	-1.1365000258852174	-0.07900352699190968	-0.045984633104096534	-1.0728095403493807
-1.2771452561171461	-0.7485539392399511	-0.9537406244243554	-1.1103918294082322	-0.5112996574038412	-0.937420007358142	0.664762766663237	-0.5358251079547823	0.28526498662370503	0.8043748496627022	-0.4893920270864904	-0.42524331898870416	-0.5164092556405635	0.0	-1.2078564521310762	-0.4821163781551869	-0.30917971102610614	0.648722019215462	-0.5514005814055631	0.20572188600414018	-0.6311151776384589	0.5363301345240793	-0.04596733109330632	-1.4297503634727455	0.1920251185090649	-0.2299067532253229	-0.6553355695469189	-0.16543805223513802	-0.3520073767677317	-0.4319925271956747	0.42121808937674526	-1.4311913301565093	0.08131168309673255	-0.48933844037114776	-1.7361035370036844	-0.2049809380125296	1.500289776120509	0.4844254605945317	-1.0891996708766765	0.008727249601128128	-0.563392508775261	-0.6651444496714761	-0.581415453395784	0.2308622614573611	-0.9762172374736566	0.0	-0.8953818542009618	-0.11970312552704254	-0.248698496977929	-0.719327333755152
-1.205314619387395	-0.09972445760473636	-0.9263797811650631	-0.9918998986900973	-0.7075613552443069	-0.37721232383462366	0.5058932630873821	-0.5765772873571378	0.3337709851315621	0.49710241131297567	-0.7011058294981208	-0.11498435637219474	-0.5148532018267065	0.0	-0.5542548116158861	0.03261085526900105	-0.3024109682035137	0.6231697537700799	-0.1784184578613788	-0.01901377117776727	-0.7067803918865747	0.23330481437896913	-0.08416473195003857	-1.1060950317487699	-0.10492496141488833	-0.17967772770018184	-0.6662523861872097	-0.10501107042039619	-0.128505152624261	-0.4792855155691789	0.1456461860463051	-1.0402524702102283	0.11395167802550571	-0.3855597121294798	-1.2818658243182326	-0.3164933909369657	0.8936078422092462	0.8214380812802433	-0.40247507737604166	0.11449750814066299	-0.0634143852239799	-0.6183053817282551	0.1944889213027998	0.12271051456892788	-0.6496149636461308	0.0	-0.47426203002327905	-0.11480948172490153	-0.4489610312622795	-0.24454060393506286
-0.8371142895670535	0.5108926151564405	-0.7539858703787495	-0.7602644641047157	-0.8199937487197982	0.2595989359339215	0.22860729742389202	-0.5262220959278173	0.3285432573541114	0.1741219964520501	-0.8643937803322373	0.3501375610999793	-0.333033047819673	0.0	0.037552474152038474	0.229491059312512	-0.21426415144319383	0.5215446303320689	-0.0029645880960978335	-0.2639761900958999	-0.6353021662294002	-0.12309765029111742	-0.05136867991630489	-0.5257581326190565	-0.34568816779119277	-0.17795244547405098	-0.5786321986799075	-0.05686802971123663	-0.10754806132591317	-0.36354500353382047	-0.11830932529326976	-0.3594064249462166	-0.0748751168943899	-0.18176053445745394	-0.6930362152162584	-0.3975137358131674	-0.019431393987170212	1.0881493784675593	0.09820006743163655	0.06145304985401131	0.45582109482407035	-0.42649798855171295	0.5491282885530839	-0.051099280506497445	-0.19965454411648584	0.0	-0.09787505619415081	-0.1874494151648487	-0.566818412843195	0.09510148179301113
-0.20377981912439624	0.7037537301009331	-0.5080670085663119	-0.5296999556227818	-0.7853299120765089	0.7194597633701003	-0.11440937768359492	-0.41089443286419175	0.16461137393646502	-0.12432170888195106	-0.9855838952875642	0.7217887131403056	-0.13766333415359086	0.0	0.38131762874388847	0.020820547904251082	-0.16028089230159281	0.23972781616269737	-0.09246502977004659	-0.4334226202715383	-0.4846581990954246	-0.34584761099575423	0.05283498403233002	-0.03369612321850535	-0.4841997230384732	-0.19345055278592357	-0.4867645330984847	-0.03818604625372496	-0.2546609669108467	-0.12778805135681	-0.35046644000879207	0.37251504109742123	-0.33928597326725246	0.049400969682377165	-0.18274686961314865	-0.4384260057606988	-0.9057458071745856	1.1684563688039828	0.09760906389917072	-0.20080728823080052	0.7105870477848731	-0.18602115657349175	0.31842949422935973	-0.3206239316949167	0.1301366839778164	0.0	0.0854838899380943	-0.3643228219608867	-0.5607427099467615	0.1633701002094164
0.5489544553903392	0.45961961291087056	-0.19159547467705526	-0.33995534670841854	-0.5665609424211274	0.8703006690874882	-0.39878354374163466	-0.20439433212803357	-0.11968895841354923	-0.38093595378495076	-0.9871251814147929	0.8010049292030621	-0.03213734225387517	0.0	0.49009140170796495	-0.41250088899753773	-0.15858618580596356	-0.21201888453253942	-0.25447101400938715	-0.431643134243959	-0.2859781021770018	-0.3025678152757591	0.21499288924242652	0.15578839286185908	-0.4922212610788434	-0.1304138360401235	-0.3885004280889005	-0.033949893402935326	-0.3455368279954372	0.16693494855084934	-0.49948330322694956	0.8915132288097957	-0.4500524709470206	0.2559860248258123	0.17381080201108728	-0.36735979373246447	-1.3883234710435404	1.018701457252079	-0.35570331597202026	-0.5329870183020234	0.5918596801038353	0.04815068063109761	-0.2539760792423679	-0.5883685092637314	0.2569241237598747	0.0	0.09341720386349497	-0.5245261403619383	-0.44788573846062296	0.052144590604037505
1.1924028332031749	0.12454602425400808	0.23155346504068383	-0.15568604204798123	-0.1848663018505199	0.7770168679168998	-0.4997818451227374	0.1395195383271034	-0.37296849614044697	-0.5477879941304656	-0.7527366917117013	0.5655480126161149	0.019944620163914288	0.0	0.5475714078002796	-0.7337151335590024	-0.11793573637184501	-0.6800361165549053	-0.1714037089125135	-0.2354118617540299	-0.030662481164026516	0.0015151661671252484	0.4189191886828296	0.07702657604549909	-0.34395953593768375	0.0951977215918634	-0.2014973627505771	-0.0119273050706597	-0.12290510487687074	0.450510437923043	-0.47541556849095706	1.045513720773698	-0.2344330696464311	0.41567557615640877	0.4414630954958958	-0.0911647411597686	-1.2593309396283618	0.6983062834518909	-0.8525253819800012	-0.6757993050501815	0.22336338945624082	0.2818042006065797	-0.6601477985441859	-0.6748329642998289	0.30500904109998395	0.0	0.07364991809182987	-0.47807843547798456	-0.2769763360233098	0.014961623169464885
1.5154558134557323	0.14962955125100424	0.7513592430228336	0.08468201248288802	0.27862249786058785	0.6466596487820079	-0.3699661102531606	0.6094288670401526	-0.4547372799893932	-0.5329756479660563	-0.24349646654866242	0.19097283392559242	0.15290913229518058	0.0	0.7557705180649539	-0.6697848905043763	0.07068906764729536	-0.9550379428090789	0.35288501825682544	0.06559814424771675	0.28568924272467605	0.42164943640523656	0.6496403114218811	-0.050042959451852186	-0.02661146369910983	0.47866502806853056	0.13614493533348201	0.05842559243193321	0.49619496419885717	0.6594380031077596	-0.20033983249844972	0.8720889610439732	0.30932101181448796	0.5311835867501312	0.729877147772243	0.41394685977127954	-0.6112676377748373	0.34465308720555543	-0.8890558056739202	-0.42473223772938107	-0.1321738242171545	0.5389726385457794	-0.47558437995968406	-0.45335273805060444	0.48900497911345525	0.0	0.17287056141314128	-0.12186355176990103	-0.08211877526242072	0.267917516223069
1.444658552926297	0.7547677019503334	1.2561396760852883	0.4068872360639105	0.7178849498829308	0.677874186465618	-0.07286008274354269	1.0914993729010798	-0.348886704886314	-0.25648755031867543	0.40974468346282367	-0.05732782780788682	0.4694173195475538	0.0	1.1680787642756203	-0.19486501643506632	0.41535995702751033	-0.9137883486060975	1.214560860736777	0.3003964549041867	0.6208747264707891	0.7558811170986797	0.8861248895144378	-0.007704502299162093	0.42253926594912805	0.9113678217041322	0.5685780733245184	0.19564995368631743	1.3221783343877607	0.7605434607694008	0.31179212391700156	0.564369665266368	0.9981291125201962	0.6190494159092677	1.0802650904122184	1.0337840961369305	0.21113881070846477	0.10259671772301635	-0.22159464422624256	0.2138536364512376	-0.24767200903988254	0.8029740131218897	0.3298952224443366	0.03231227896086841	0.919141683352497	0.0	0.4141167346060199	0.4497796206372691	0.1402038715192765	0.8075806855915088
1.105776350687495	1.7520665329045468	1.5720133073925204	0.7686080065882746	1.0521361493691317	0.9194033505690139	0.2504262628290312	1.4160248151152024	-0.1725195311040886	0.2607204896317599	0.9303221061828789	0.006468351490594986	0.9232013273989226	0.0	1.634155311160983	0.4475052974956566	0.7812689051772841	-0.6094169836052014	2.039373368873526	0.31298370516966356	0.8929609062984949	0.8624992562797658	1.0930251915308355	0.25038461817603896	0.8878226713407729	1.2435968316481216	0.9182344396657184	0.40506582558412757	1.9919896446057763	0.7714868152589642	0.9103736824308326	0.34902261518147154	1.566611924342612	0.6970257487326534	1.4213762813384299	1.538266594795523	0.8186268366033475	0.05150423427539115	0.9404729337304436	1.0037746927368845	-0.0633278756762344	1.0011341459822807	1.3497608045543992	0.5688982566682772	1.4753526512151645	0.0	0.6803433635935744	0.9783729170147544	0.41093457238283454	1.3920641092449109
0.7731692361510937	2.6460735274262928	1.5824214812075545	1.0780458755981317	1.2568432872082516	1.2390191051749018	0.46210249011175836	1.4762193966115862	-0.0724484683674499	0.8503114821141003	1.0472886795070886	0.373004665930765	1.3107277719701247	0.0	1.904680697609295	0.903447614413072	0.9713561082575067	-0.2422031992073804	2.4148478854901314	0.06649070468573089	1.0402503538345134	0.7410481556892531	1.2276070242013053	0.5715022585926407	1.1987757173323303	1.38090958833467	0.9932000864825614	0.6785221011785297	2.2089354646214834	0.7601997815605475	1.3492983187808991	0.35909743860929033	1.825623727914175	0.7734855682887077	1.624459768617801	1.7016712636685116	1.0133205708944173	0.17652704601892455	2.049227324718299	1.620163055747983	0.3097847767381374	1.0552505806342019	2.0134316941149044	0.9055655516464858	1.85105315658236	0.0	0.817569533613648	1.2100246427568095	0.7238005832449925	1.712148953064209
0.7211623668593238	2.9355833376681466	1.336792862927245	1.2482325822660885	1.355340895938703	1.4256875266321218	0.5056517728369846	1.327619404262168	-0.0952736054294768	1.2477156834467704	0.6822361472723452	0.856092365119811	1.3911652241388988	0.0	1.8234296296196362	0.9450715679190371	0.874961295828626	-0.030114595743616142	2.170704386530992	-0.31636781863302693	1.0860137695291168	0.5270604898238966	1.2663038641985795	0.7299206160039242	1.2139596096743532	1.3421192018573218	0.7323393717963061	0.9889689164818355	1.9550177059557245	0.8129837139456858	1.4071299649077669	0.581714852903008	1.774388740645734	0.8419180802171916	1.60801457879181	1.4506408371641832	0.8961283176800072	0.39984322568862407	2.5700917123852802	1.8557836338368041	0.6993928284238657	0.9593139206303535	1.9889614250643424	0.924942690091809	1.746217709909663	0.0	0.7735998195806907	1.0807208860355102	1.0173149410709585	1.6307786155271864
1.059415693007747	2.4119314725047305	1.0501502706787715	1.2471741169301125	1.3800595443853543	1.3494472936387265	0.431257689850341	1.173413558170048	-0.14186752510285516	1.226043857052524	0.034855729245409264	1.2285950696560073	1.0570199088187349	0.0	1.4614227193762237	0.6232658338435412	0.567445954899766	-0.07041317688755894	1.5092182775688252	-0.6126242350370938	1.143884550534638	0.40335391707021984	1.2328839552266815	0.6037210566555771	0.9188960805006563	1.2341264352537147	0.27563085649370855	1.2832313848611245	1.5154635675064194	0.9805018765862524	1.0176362318037688	0.9002306246475207	1.5883110062668317	0.8827347699804433	1.4043397005872114	0.9345804591583876	0.7719510927792356	0.6434634113828633	2.328194800899129	1.7452168947424336	0.9972378697708174	0.8135086145246503	1.42452309181699	0.7239359722643584	1.07953994226568	0.0	0.6554593411242229	0.773753161179444	1.1918898906137132	1.3057800380264701
1.653676607042684	1.2653527248325347	0.9697446928869197	1.108117113381611	1.3342601308047053	1.058472650646174	0.35219330707390717	1.2203862686632319	-0.051447194561681744	0.7316504789373941	-0.5124621692824154	1.3723213334958133	0.43229311207713705	0.0	1.0822748816766863	0.229071641767484	0.27246401853975105	-0.287855169603468	0.8839588079049138	-0.629498958776586	1.338731755134731	0.48183200654718594	1.1974986813049213	0.2656639677891856	0.46320732857588914	1.160694586520672	-0.10539566632924063	1.4836188246547446	1.2830383191419863	1.2299296825550097	0.3235554745358764	1.181711362251035	1.4846120627353938	0.8713768134984677	1.1314729515498279	0.45370492220400627	0.9156633852658984	0.872064585455807	1.605272580401062	1.5146962602298017	1.1996128984938679	0.7695892557821574	0.843031445530175	0.5369672194935106	0.07055713802563114	0.0	0.6494350202044179	0.5912026838705436	1.1634839385997475	1.0872726655062472
2.1862813462124673	-0.04910942963898981	1.1886972286073267	0.8943284317233541	1.1832280470851335	0.7373844237735416	0.36019724784381024	1.496967222096496	0.245598317660728	-0.07057018886435391	-0.6262007246915949	1.3287072131740458	-0.1821258450789148	0.0	0.9501215322094484	0.0858349879756094	0.20133781168643977	-0.5006789344762426	0.6983557186932702	-0.326851202996888	1.6864699516329782	0.7275872039685352	1.2299992481087367	-0.07810438262036194	0.09044012800758881	1.1327290120287397	-0.18066302766717207	1.5063914415210924	1.4687820069766135	1.4357281120152199	-0.39052021542433973	1.3372141143891962	1.5526096967121477	0.7876162006712807	0.8915554040481516	0.2746952505611342	1.357775381514369	1.0820352157227109	0.9187050877909377	1.3912004161888107	1.3408914696711645	0.9119218186785683	0.7529378467387633	0.551717547613272	-0.8709154001108174	0.0	0.8575031560838714	0.7207402478366517	0.9144092293091746	1.2478872439060682
2.325126498130296	-1.0769525927410022	1.540723722359508	0.6467426371682576	0.880834892045299	0.555203540385933	0.4550433381122713	1.774616131023525	0.6294734136746846	-0.8779196134419129	-0.24088628847157154	1.2157049067177204	-0.49106999382821276	0.0	1.1142013300446363	0.3133027093715386	0.38353256499586136	-0.5519740434287961	1.0247385420175366	0.14736559930133938	2.0224230443097526	0.9709383813201312	1.3280921012561482	-0.24962228354609584	-0.011885984005885402	1.0488764553568155	0.07893038617848529	1.2937641038474432	1.9213814397482636	1.4247822288432532	-0.8520699994609514	1.3196842255352716	1.6661161546034304	0.6201020997683321	0.6789972151897635	0.4484351586519275	1.8370316938103317	1.2495315509732114	0.6418589045463647	1.410236966754139	1.3917751058955656	1.1587135237044284	1.2514016369605392	0.7520902834959375	-1.3795195872690231	0.0	1.1775343229488577	1.0672031303236365	0.5029466278070647	1.7387435096875437
1.901800404009341	-1.5834396753470568	1.6677417704920463	0.3555427984376963	0.41183712218127533	0.5188380510118917	0.5352300597559762	1.6778949351003445	0.8376846088066754	-1.408353091459615	0.38667772093332703	1.084881422474635	-0.3967099619704448	0.0	1.3342627599474883	0.7290109477988558	0.6196809866486268	-0.41194997295839414	1.5381414063279653	0.5348142093376016	2.0507781722221647	0.9997199391109964	1.3742204174218742	-0.23409376525584238	0.15343601634694728	0.7658806702822755	0.47002927524663923	0.8448112646465064	2.192021891985684	1.0614145529646963	-0.9475503357023278	1.087095793140973	1.5469625286303235	0.3648930337594152	0.37872825703407564	0.7560498312517597	1.9556716336692685	1.2893517561477106	0.7396918395515636	1.3687092270173962	1.226768115529525	1.2692747710056886	1.9143374023733524	0.9095200842019389	-1.340633065165614	0.0	1.3316380207759404	1.2842851975607017	0.025756212087748056	2.162613484641996
0.9950640021688274	-1.6054766931176203	1.237148337525355	-0.021314493419261678	-0.17886784904722686	0.45110120086279204	0.4579047456652785	0.9369221433162909	0.6398776278133124	-1.5369543975594488	0.8351960377611645	0.845787636439727	-0.06561302150217799	0.0	1.2198233811209067	0.9617600489119507	0.6054395680306238	-0.18346260817147073	1.718641634805133	0.6125783961541718	1.5108958900815188	0.677183137424979	1.1727173059117024	-0.18483999770744125	0.3762942324545778	0.21359823600418115	0.6816843869743986	0.22832841873289372	1.8172396351540074	0.33137953526381747	-0.7700170589738792	0.591004873023243	0.9494787273830123	0.02378083268267205	-0.13370252276784525	0.8334984722959573	1.438095392277019	1.0745395079952864	0.8111439701410443	0.9686666533201246	0.7082604182918553	0.9770422707366807	2.0704282507171214	0.7392481974164079	-0.9360656257223444	0.0	1.0402689726246448	1.0032089723256203	-0.4355602853021667	2.010316404926134
-0.12221106174790182	-1.341541117763246	0.17703850654038725	-0.5051538714230016	-0.7871564928060685	0.12387123112606643	0.1318820950150115	-0.37928078411085314	0.022419154040294396	-1.3287250316224999	0.7913491123933036	0.3359028494764498	0.18244567730605038	0.0	0.5042661186182221	0.706478318456901	0.1491278010002429	-0.015177357269389579	1.1955185154050827	0.3196283790679981	0.3691959771090038	0.018736600734986102	0.5710327495690249	-0.2958117524647839	0.3705066154534682	-0.5241344094638376	0.49600879513116236	-0.4306407232509737	0.6413837913940097	-0.6218019828955517	-0.5389168994909291	-0.1763691963866335	-0.14888682556395003	-0.38936212646855695	-0.8608406200118183	0.40778740248249257	0.32624164333877453	0.5210059457011964	0.40866824019714443	0.05917350620355802	-0.16813106847952225	0.1770761948072029	1.2803205459620435	0.11794495454043141	-0.5058746690818593	0.0	0.2277536002253522	0.10991230986038271	-0.8408058194614735	1.0163860692614564
-1.1288659574418758	-0.9870092768768917	-1.2261660834709516	-1.0485115349362581	-1.2773977419607516	-0.541323500884689	-0.41344489923238953	-1.8198160886236239	-0.7537347236951472	-0.9590795613153428	0.2577337539262887	-0.5039159948326483	0.09553124106549442	0.0	-0.7299815546026793	-0.05085463823038968	-0.6683934637144998	0.01013205643997313	0.008442652905761157	-0.20963295618188338	-1.0895085394727686	-0.8112259449574806	-0.39805461094742745	-0.6393407828130309	-0.02042489129157002	-1.2211662638587695	-0.06892910128060888	-0.985524735434564	-1.0333488985639687	-1.5342748753702138	-0.4467543112949895	-1.1075249761525485	-1.4774438986010585	-0.8327864365016134	-1.6236413407251469	-0.5022517857334847	-1.012194710330538	-0.31549534529227874	-0.595360835554419	-1.1941480271727691	-1.1871397376869255	-0.9541653354001395	-0.31373138790017446	-0.7895527744492604	-0.3236234025565093	0.0	-0.8870870920431858	-1.1232241330826453	-1.1718440575925575	-0.6079797849699767
-1.798921512421063	-0.6342799613339275	-2.4419985535494235	-1.529573377872384	-1.520945325040507	-1.3539850865041647	-1.0253165453830395	-2.7571305726131485	-1.2762690748201087	-0.5878004682948184	-0.4428675772521755	-1.4863393830728833	-0.3277480408233785	0.0	-2.0381824841791536	-0.9944129422729706	-1.5093010179184758	-0.06641923366380353	-1.3880134665566715	-0.71929467813508	-2.3491628624462173	-1.5732053429472743	-1.453488627131269	-1.091028851269345	-0.6812727133494161	-1.6119951048945063	-0.7670774137758465	-1.3100107369784901	-2.5743210201412867	-2.1220666024939754	-0.5337096023609658	-1.95281948562369	-2.5776160368797467	-1.2227775283525708	-2.1305666511851373	-1.5541604667887565	-2.0661059065059115	-1.206316565613507	-1.861364685376224	-2.341716985898752	-1.9767932813494296	-1.999037646396744	-2.022749819542361	-1.5883011056889997	-0.4332760923135624	0.0	-1.8867815562906345	-2.153899768340611	-1.3898851137508714	-2.2376167469571002
-2.062836499675846	-0.28556548924616154	-2.96317487086899	-1.7980203457455437	-1.431485807009045	-1.9197027242198677	-1.492458379621766	-2.733152959714502	-1.215708263438137	-0.27529741811786324	-0.8703750729872675	-2.2010831716098913	-0.8218347391401268	0.0	-2.8384150275488516	-1.6591616979641497	-1.9675072646777578	-0.11067722577986869	-2.3838821746514056	-0.9641337207033202	-2.8999714764929196	-2.0512654164089548	-2.1531030817139856	-1.3969347819987012	-1.2565441703982687	-1.5270024161573135	-1.2727790933590304	-1.3325404846008928	-3.352386226019923	-2.199393970924982	-0.6699923674219938	-2.3971831346272885	-3.0291995269244336	-1.4401261478862941	-2.1406331496464452	-2.250494567367803	-2.441151968427552	-1.8245237318048804	-2.7662847873954783	-2.881125674659745	-2.2036341412881195	-2.4948228937892343	-3.022280783343227	-1.8663447942957772	-0.646733641228987	0.0	-2.3805323779577123	-2.4711273063334986	-1.4153346196377818	-3.17098864846182
-1.9727595447311488	0.06501921723024014	-2.5703653911549997	-1.7463404740634125	-0.9927967424615712	-1.8674767775104235	-1.6400985043076801	-1.7357805104238375	-0.5226561359492746	0.010851837586860206	-0.7434222485577331	-2.227036960226979	-1.0223484388388178	0.0	-2.7417786931450077	-1.7162717744443452	-1.8080347807825963	0.011889535563311113	-2.5736591289279716	-0.8231224903952803	-2.5009427385352194	-2.1260031273434734	-2.1126362865234865	-1.3338741076099843	-1.354775213432112	-0.9824140649087558	-1.3671570635076897	-1.055338597500221	-3.0825401133378927	-1.7588032740076485	-0.6525909683781203	-2.2204019769234655	-2.6669178287399675	-1.3689665957150292	-1.6146123445644642	-2.2135027459821828	-2.0466363756583137	-1.9005206213712469	-2.7973339302349487	-2.547878672184065	-1.7776485557328952	-2.1805824241006815	-2.869684337015551	-1.4307476353014221	-0.6905818062010696	0.0	-2.2130717349578806	-1.8922902538714137	-1.1611704031228112	-3.0355918402504845
-1.6239233708588037	0.3661591896242385	-1.4422056377388606	-1.3643068927236477	-0.2783109839267796	-1.0986684728138811	-1.404199964797897	-0.22867314301092798	0.5361736182877004	0.3214034254628314	-0.10930436719084481	-1.4109911571168	-0.7112529203961694	0.0	-1.7814988044056015	-1.176543748808101	-1.1006938723335247	0.3455011435190911	-1.9895535501749282	-0.33886720309772395	-1.3180896239877786	-1.796525556184773	-1.2428172434712896	-0.8501023448038845	-0.8043706568407368	-0.1771237644003269	-1.043223448150692	-0.555987402091458	-1.9708964988323514	-0.9743198745432993	-0.34854393749859003	-1.4454267636456075	-1.663052510038433	-0.9583977627424292	-0.7517685858064951	-1.4032577576295664	-1.1141011800475134	-1.3720237737684333	-1.8886803298851342	-1.4822618963565293	-0.923506969210153	-1.1510507157472971	-1.780776003049016	-0.4221116449826195	-0.3961367055886118	0.0	-1.5255820636689377	-0.6696662544365591	-0.6065079012143133	-2.0038940925493702
-1.1026453693472456	0.5178835767642365	-0.055303350123253436	-0.7465932395209002	0.544720934528096	0.10977769564778649	-0.8514019535193694	1.0907057815621917	1.5210350688548875	0.6515054162208738	0.6957979430915439	-0.022534728232444227	0.023835941413086863	0.0	-0.3987020075803233	-0.3784073641935472	-0.16667192248996096	0.8099705301973008	-1.065042507938165	0.3219989322269679	0.14400593137964177	-1.1594326886992037	0.14368293903594564	-0.09443670869917177	0.20624062738513319	0.5964345529993933	-0.4753088788099526	0.028154503791536424	-0.5901192860730248	-0.12623820589856163	0.20973554230008942	-0.36671275136288406	-0.4345584294476866	-0.2747231362838536	0.11431922792893826	-0.15000996017223953	-0.05819531356535297	-0.4358260168064419	-0.4752705597848306	-0.16528170595072905	-0.05954757285579345	0.17528005188726659	-0.4819287081114592	0.7557495098798634	0.19108525069026283	0.0	-0.6422726095742329	0.6536836092656193	0.14268365416514323	-0.6836149396850394
-0.49303415116410304	0.44250758842900345	1.0567777271357768	-0.05364424428909859	1.2416621739026215	1.2273755900286536	-0.1444522227905789	1.6599583721744053	2.046452173576249	0.9262731363964075	1.2594562844281485	1.3402124396081874	0.8249208188399947	0.0	0.8014035799779538	0.2301665061611144	0.6157709790290485	1.236602543242332	-0.3590472648033788	0.9497468427160305	1.2819664689178754	-0.37059276866635915	1.44311809856557	0.6745587917086379	1.2054749193659036	1.0757953739504025	0.10679001018373308	0.5322738306359864	0.4319940297035265	0.5160163197337796	0.8353974502550597	0.5805048196477504	0.563576397751198	0.4935915074187835	0.6928264182555517	1.015974764854368	0.7255059233786177	0.5358524067328082	0.7670987184942765	0.8379479570040962	0.44229514263478337	1.2582736094121976	0.25912984737212985	1.6395549435988948	0.8431872044330906	0.0	0.126672089530049	1.5387344556735052	0.860902838158252	0.2440205950568359
0.08570603485178449	0.15537410078153033	1.5445681039718937	0.5482757618400187	1.5773859777442212	1.7518130594971126	0.5209511651871915	1.3277113238243088	1.9550710972761645	1.0519720767219285	1.3337336024263342	2.0585159226731617	1.2740598670092744	0.0	1.3676558053627335	0.3710646200312654	1.0120711400307847	1.446665856717066	-0.21989344081378073	1.3663278558179277	1.6739296797903005	0.3904469059645589	2.0502145018130333	1.2271666444277938	1.6957669907368496	1.1252238804282113	0.5429091085819733	0.8099557263835446	0.7255435912215026	0.7978385508472033	1.291578990132056	1.0429457475095878	1.0386166545707134	1.0958291889834593	0.8722005053156802	1.6346513012844797	1.0153138842464222	1.1705019284623346	1.317635403250176	1.1712681235636604	0.45935520488892834	1.6952636777890577	0.10886991608219616	1.9206566075394953	1.2888003562297325	0.0	0.6299258608755627	1.7113348256431555	1.2923174661492662	0.4072872460538203
0.4708725696306444	-0.22450922299401144	1.3613608638344852	0.9368420871968934	1.4100356188753305	1.4801857134389815	0.9770480523416072	0.38371772663810116	1.3498214677764744	0.9866981553451075	0.9538014724466645	1.8322959882078265	1.1439469255451702	0.0	1.2053958996025	0.09478045437540672	1.0144775765522407	1.3292590301630338	-0.5981930292564436	1.4676049600732144	1.2531450747124189	0.951744180555124	1.6720304109372393	1.456643689253876	1.4356555131711748	0.7686689630222995	0.7890976214181602	0.781851374009763	0.3243234955047632	0.7243551582250588	1.4193827569995514	0.9295995537955238	0.952432567520345	1.3237583048876156	0.7367502292419117	1.5319703341913133	0.8094634006666139	1.264473811412548	1.0851663478453561	0.8457963208595359	0.15427439991081945	1.3966752892026295	-0.6585947597959526	1.5576855195127888	1.3630480651437002	0.0	0.8857920141190262	1.245395568652514	1.2780532274506415	-0.08496457841144416
0.5123748531110172	-0.5352286574072905	0.7227241163155126	1.0569934099158473	0.7698919117559826	0.6059930308558668	1.1247162499486236	-0.6508009220385175	0.494380493510902	0.7727839410830633	0.37660185777915334	0.839858679044156	0.5283708033133993	0.0	0.5611008139081312	-0.27923311081904484	0.7771322204357786	0.8862817303744397	-1.1147388011137895	1.2352229135719912	0.29581720282947754	1.184775497219755	0.48536366253945423	1.3837371203087654	0.5727595789106567	0.15859657807297434	0.8777750268263778	0.4685448477135045	-0.4130390868891655	0.43162206063760133	1.2118199819206215	0.43785674276929953	0.479456055079901	1.1094331331322436	0.4696856360952188	0.8692923339128965	0.27251671667885075	0.85652060652572	0.40068358421769923	0.18408838792513707	-0.16853936809407122	0.5931861488619635	-1.385939621422348	0.7504158398570138	1.0791728745519953	0.0	0.9829071102006873	0.4520968313464878	0.8452559957482777	-0.7704366270336612
0.16860275517393242	-0.6617931724025965	-0.03941780848495901	0.9210736504853906	-0.12716209527041744	-0.41001121172448396	0.9518882246351149	-1.3238833813337227	-0.33309429925942574	0.5075752317743486	-0.09845943731659584	-0.3803120636123692	-0.22673240089356805	0.0	-0.16998058214057737	-0.3919707750904992	0.4758662649676431	0.23362965484327433	-1.3250721377656447	0.7330221021682349	-0.74934182447709	1.0457183819929015	-0.9574345571019176	1.0966610922810025	-0.45159148328592613	-0.4931820139070919	0.8470943514345217	-0.011157893780116408	-1.0339723402193863	0.10553961985610766	0.7976735823359907	-0.08665842528408557	-0.11851533349224791	0.5611469162829222	0.22286585667062078	0.018693234068031642	-0.36356370901254054	0.17713633033808038	-0.2381480349047852	-0.3958280025728724	-0.27689203686328206	-0.31148137430909467	-1.4847183772557877	-0.18209138298874067	0.5935619515707402	0.0	0.9701167687469381	-0.3221656270333865	0.19951106427236545	-1.1530428275581643
-0.42977248341666124	-0.5939522590439014	-0.6336187605913873	0.5976752026699582	-0.9562807505857063	-1.1059988851794795	0.5335727971619111	-1.4603450282757555	-0.9424770109064792	0.27912110887229513	-0.2997902409367071	-1.246350865121587	-0.740002337698284	0.0	-0.6725751488666843	-0.08638915794919405	0.2033905634133036	-0.43641143850972847	-1.003856661800046	0.09492895740340689	-1.4830734816370652	0.604661535690995	-2.0217167913571	0.6890028038161209	-1.1606604160857796	-0.990457959213358	0.7055685255026258	-0.4829042067210488	-1.230962707289192	-0.10750093352386424	0.35764212184896665	-0.36119055917400494	-0.6171743277867054	-0.08635125862657886	0.04423185795555987	-0.6462360098869862	-0.8885788022572609	-0.48313516214754454	-0.48191698465028093	-0.6144154433406892	-0.1461882917545098	-0.9476265626667454	-0.8074725302594123	-0.939703565194478	0.10408684101404829	0.0	0.8259628677253803	-0.8535730773671667	-0.3793864576913833	-1.0000723810438312
-1.0119804251898632	-0.4169969296778228	-0.9036173416994153	0.19554670873393054	-1.4242069308206864	-1.25596363624778	0.013378147798715944	-1.1753514152914022	-1.254174609614267	0.1183259677279338	-0.2439395438474654	-1.4469411746871756	-0.8153327797624537	0.0	-0.8388765069229215	0.49699801428364104	-0.0366574910378998	-0.919581530757899	-0.2718364127951094	-0.5025157919640236	-1.712335429621	0.035910197535416445	-2.313182555461131	0.239438556718204	-1.2999135511808355	-1.2098767866527822	0.4543396474086338	-0.7860961493603568	-0.9638683698035917	-0.1554423980748225	0.03112691089429147	-0.31206468457714026	-0.8948232903283719	-0.5831988232214119	-0.10059225067104065	-0.9211030075388474	-1.1669875689374822	-0.9062303665090721	-0.3005805750873395	-0.4480628503041102	0.06594380625030664	-1.1343237521718545	0.2924594348825399	-1.3343196481826716	-0.24755463439078795	0.0	0.5198771199126033	-1.0802895133672137	-0.6781506858659763	-0.43899026701167015
-1.296568265867648	-0.24816636254236735	-0.8421217323039382	-0.16053482792097803	-1.4033265219260658	-0.943733150440655	-0.436840158693726	-0.7278222673014308	-1.2684497469801932	0.0013865770895471348	-0.0723706538664874	-1.0648570443555085	-0.5289925090182769	0.0	-0.7466124235212378	1.02451326208339	-0.26034109617830536	-1.073752565425341	0.5010955232448668	-0.8904363972859025	-1.4801122227337178	-0.44323804795904836	-1.8478336951526109	-0.17303722620872933	-0.9411917060311805	-1.1289727713472195	0.13324718176386569	-0.8386226165270655	-0.4245071055197535	-0.08037510456871776	-0.13363134917187783	-0.0726764972440206	-0.9307785795475633	-0.7777191141916893	-0.2500075709489133	-0.8217700191639451	-1.1563944970449143	-1.015124078337551	0.07225365873124757	-0.08322249838950288	0.16810395073927836	-0.9158589297212397	1.2232304441170865	-1.3203759848113732	-0.4177736926333295	0.0	0.09662704857156416	-1.0455352711619685	-0.6455003701978719	0.17799694805483796
-1.146085388658166	-0.1649569669843342	-0.5494093991810323	-0.3654619688153789	-0.9841067857182193	-0.4537339813174282	-0.675332137519981	-0.33836755550372666	-1.0322137644241798	-0.10681347916698634	0.06792075144179567	-0.45714274785416154	-0.1415016221339297	0.0	-0.5429385766717437	1.1936047191434105	-0.4379729382339233	-0.8778329194245638	0.9386034431222352	-0.9708770038496476	-0.9841509327672832	-0.665330896389323	-0.9858953178712294	-0.45907777237884917	-0.38795598229783335	-0.8216797076582626	-0.164066182704175	-0.6650084272310699	0.10714362045063562	0.02706959654379753	-0.16990533613452105	0.14538067754395675	-0.7696437912905607	-0.6719104086565972	-0.38584382226210867	-0.5154643537642211	-0.9029591865002282	-0.8627749985432062	0.34625278060813364	0.23617955276708305	0.08574038944149286	-0.4871940176173467	1.5391819966542761	-0.9782904350829084	-0.4417130923072287	0.0	-0.3023156665598799	-0.8224781538969624	-0.3914929489961045	0.5242718409901623
[truncated: 72 more columns]
