# Supplementary material for: Diagnosis of autism spectrum disorder based on functional brain networks and machine learning
Source: Sci Rep. 2023 May 18;13:8072. doi: 10.1038/s41598-023-34650-6 (PMC10195805; doi:10.1038/s41598-023-34650-6)
Supplement: Supplementary file 1 — Supplementary Information. [file 41598_2023_34650_MOESM1_ESM.zip › matrices-bold-time-series/ASD/ASD22.csv]

-1.6273743897154338	-1.3814401163432533	0.2163530925150301	0.08649026859523999	-0.24447864010784578	-0.4400398403912676	0.18436640797887513	-0.5268680099046604	-0.2788778972753009	-0.26521886357079183	-0.4024395416579549	-0.09836224475116818	-0.9785010541346452	-0.3077094642924898	0.0299470430013443	-0.13941586362273622	-0.016394563139704436	-1.3591133112062768	0.8041757161778522	0.08308153209562515	-0.5835282513322014	-0.5956082949416031	-0.016085880657501328	0.13086395958415742	-0.20218045688242994	-0.1285277486205762	0.43428394634620193	-0.3699357874370104	0.5018254032159266	0.04244227019923393	0.06275992753060708	-0.5445520710147074	0.13854710701773443	-0.1498236006769708	-0.3378435546661864	0.29525082908429706	-0.3885496800997364	-0.4321896913830486	-0.0931589254217219	0.11649216936311046	-0.3086034798501763	-0.47778166583883935	0.20076523358976228	0.10032419894472328	0.03217315117972402	-1.2723920244294746	-0.10881696915286365	0.1837226034251882	-0.5275247937157203	-0.09483778500117743
-1.7245314918521086	-0.9117099487219237	0.5478773013867977	0.35267670122860556	-0.4163272827468884	-0.20944329370303352	0.13744687578582293	-0.45933509265660316	-0.012021160478203723	-0.10026480196682927	-0.270747808321044	0.19166120553139393	-0.8733475557777008	-0.367443210002532	0.09444564198793103	0.13363115520068214	0.1306943498986262	-1.4926867868320157	1.3717016018967594	-0.41684914139126633	-0.4202075622217355	-0.6678958516118123	0.2454363439611149	0.4855011971646177	-0.05152357804588907	0.07465499354425369	0.5537593961692863	-0.3409144998718102	0.9327549744587066	0.26598821338337647	0.2769487330030306	-0.2496936741506475	0.2767111619004145	-0.040231414105706714	-0.4501879895671859	0.41943639461993804	-1.1099303480224232	-0.8088497838155254	-0.10233617199179511	0.4194765489579393	-0.3339171709042712	-0.30338641459797366	0.34763143503678273	0.25543379223114204	0.37010290279601543	-1.5213448545283854	-0.10742118670567598	-0.07776122310389535	-1.0108411988485584	-0.7293365702068149
-1.4300716430315314	-0.01269410988690527	0.800838797360354	0.6938341388653838	-0.24693388716021145	0.3869366031819265	0.09691893349700317	-0.051042661755992084	0.3770784292222186	0.39948155774318567	-0.08537015898957302	0.7224878260000221	-0.40471016989723924	-0.5303045181887875	0.22190419352302337	0.6586320889264723	0.36401364233882455	-1.296877487613304	1.7071180912798676	-0.7919540107558718	0.21014424991359354	-0.38260938517509646	0.748165483523687	0.9873193975452615	0.3859691461113728	0.505691343665933	0.8201188507416637	-0.09819549849112201	1.3509201344035007	0.6663220396866221	0.6298127327048803	0.4231099673370415	0.5422937579464194	0.46639596728264715	-0.472335004063894	0.5409840535184077	-1.677800545196184	-1.0070309467560816	0.14459904441948168	0.9279568925075771	-0.15570879154075595	0.11244032022743772	0.5749134504000497	0.49825740103968646	0.8998088398182683	-1.5822490546829622	-0.05947414528834284	-0.37536591227579774	-1.2861815491554947	-1.530076914458297
-0.7852141754014023	0.9656629815885919	0.9888881986158043	0.9647290931467226	0.32343949217280027	1.1474088225916221	0.1479020121843179	0.6346788902522349	0.8358437725427417	1.1565334567168797	0.1804330308494019	1.3106115605079864	0.2917432345602379	-0.7925039126140647	0.428054675890102	1.266804707845257	0.6748485400216943	-0.7764581396504922	1.6848974824900833	-0.7489960625394798	1.1315235266673491	0.2867226341488256	1.2540105201011813	1.5267678277628205	1.019689753870359	1.0429708149478127	1.2975371579081447	0.3643375180590651	1.7335131581101881	1.1100628544545392	1.0846729626498202	1.2767498610105146	0.9463071076394599	1.2637692278002643	-0.3883568787598062	0.7151715793889424	-1.6746972354617313	-0.9128820406026874	0.703127989258615	1.570891042413339	0.2694853116243554	0.6940000463329288	0.9132877925962741	0.9131816208421918	1.4841488838071293	-1.4442724516077752	0.11496269143274213	-0.43499586401833257	-1.061854761776318	-2.110684074084222
0.0697502169692714	1.6298410547177842	1.170759425655144	0.9913709344921198	1.1117300677073716	1.715704096358945	0.33259562861863395	1.3763013766083267	1.2951821386636777	1.8836423091793626	0.5517649096442314	1.7231642196504857	0.960325433997943	-1.0431571531159003	0.659299683801009	1.6927116911763107	1.014315141732482	-0.019425725645598566	1.3696922651372763	-0.2025841989616919	1.9462609746882868	1.1586218991098725	1.478691881653411	1.9187585857062117	1.6110148798259902	1.4564883078122068	1.8700117913994356	0.9681979738294726	2.0556006663282442	1.4157718741555934	1.5204941504471308	1.9687877827974745	1.3881839853169042	1.9937997188958005	-0.22054302443813734	0.9500824432608189	-0.9204553791028552	-0.5552318658145934	1.423907877311189	2.180353886785292	0.8687010745419422	1.2980008246231605	1.311442569345061	1.492741418474959	1.8824271654683258	-1.0943127923698974	0.46695844830001176	-0.1313671101475303	-0.26978368342531045	-2.1130942271678586
0.9111899965266487	1.7504020014751176	1.3516992791394549	0.690243590971999	1.7430828605546171	1.7889697170874264	0.6050814679574111	1.871768369825236	1.655949951839995	2.2106298495542953	0.9784539092536929	1.815203235322939	1.3508131109968977	-1.112858977181999	0.8111734763474285	1.7302287980383104	1.3087643366863813	0.7953942898350198	0.9819691051721541	0.6229955652887927	2.236013757735072	1.8940924862351978	1.2855069179110081	1.9956076229928794	1.8819946614740817	1.5211768013874751	2.268576365761037	1.5312887432691622	2.2579904103543584	1.4732904587152735	1.7562329878289102	2.190732497803038	1.6725146615466013	2.2412168994453365	-0.011200277847695655	1.1471586355904606	0.33963142649521055	-0.08361902629043941	2.0003752604650393	2.5568187806520206	1.4563108715945197	1.7766055951908963	1.6442274396145709	2.076569584603348	1.8601329916712108	-0.5348449002194922	0.9617669702908982	0.3819365605700629	0.8323958179516627	-1.419248304098906
1.487184788419715	1.368846479450236	1.4223896641609395	0.16799836729806208	1.8431741623949798	1.3175063077623883	0.8490289763240387	1.8792003543558025	1.7990493339414189	1.9051858994162283	1.3065317627783095	1.6049498402778286	1.3527730856902194	-0.8786853050957995	0.8095380672731224	1.366696696675105	1.4997679569299105	1.4258901163285675	0.7590332683361286	1.2836569718569761	1.8030680106432473	2.158275040484353	0.7885204772423967	1.7174664025175659	1.6771910857136791	1.1562770005671315	2.2304364324661843	1.8136822477264452	2.2474128046012005	1.3139267515595694	1.6380148050301482	1.8515611695181542	1.6171184925133992	1.8045992153325372	0.2028494620775846	1.1341631259828455	1.5098868720395555	0.3299052739403354	2.1376021080493164	2.5623852995682106	1.8108571301518168	2.031308683549763	1.777711370503191	2.400507633254504	1.3366400662307683	0.1684645305943704	1.4715450139811914	0.7525766123958944	1.7611148015957723	-0.22957025064123643
1.615995620454302	0.7462178918138136	1.2053543159779658	-0.28401005505566856	1.272641180969182	0.5541515089786534	0.9536991656019942	1.351510673804997	1.635736328055928	1.047603092449566	1.343364964503775	1.2340445367117316	1.0586107189937504	-0.3536721435437678	0.6942010670710516	0.7971771434817475	1.5799825023508216	1.6475261339926688	0.7986093577263487	1.3600053022118286	0.802104942054666	1.8109052942908814	0.283022076201853	1.220181357230267	1.0805685035455244	0.5016205262012535	1.684321699426781	1.6363255926015081	1.94219003447586	1.0753742493662757	1.146570302759087	1.145004773604132	1.1894408871035083	0.8584911515127188	0.40399684857296453	0.7897751914418724	1.9726828479586722	0.5958588569046588	1.7360404520743684	2.1877837175548107	1.7886739390700477	2.031934923558285	1.6469657652229754	2.2445261065277036	0.4760796703712153	0.8604350123115	1.8320902818667963	0.6812633862804439	2.0671998266403024	1.0429936103694022
1.2889062896177106	0.1973238940076226	0.5959016867861583	-0.32931055173001533	0.25482488354576743	-0.0941273958067954	0.8947551105590982	0.4847738705885168	1.1750180092011497	0.026497549557866134	0.9907746604362437	0.8455168805493553	0.7102205786332046	0.30768924917577567	0.6241628827494472	0.30074534944230613	1.593791499689761	1.3646544946464898	0.98902331697479	0.7119898383205903	-0.32981459189457407	1.0082047824166662	0.04223484902460818	0.7524532192262247	0.3978474130778606	-0.13412960555666514	0.8234972133208354	1.013387995018295	1.337705512788288	0.8858805456737124	0.4471508729128768	0.4454731514499841	0.5676312424292047	-0.12088993031527166	0.5889807932270731	0.17332312480879458	1.4726966675895472	0.7446239876839122	0.9627510611636616	1.553060094234765	1.4071019041403854	1.801848505338098	1.292154710541874	1.5858710235578148	-0.3589013354070633	1.338968417989127	1.930986685673447	0.1651344378020697	1.5986277253149286	1.9916239094883947
0.7081613758240972	-0.07858246866006457	-0.2998118404691492	0.2042184413602183	-0.7062032022314687	-0.32337167502229364	0.7549769558910631	-0.3616788527967576	0.5557937946133698	-0.6694826329100647	0.35389826568207056	0.4752823192022274	0.5532695425442161	0.8990601331818836	0.7726408044751826	0.05988202259681975	1.595814664606604	0.6893019850760962	1.0760793070012873	-0.4179707875644292	-1.114000299452472	0.13849825149332026	0.11879737138211931	0.5290762212240213	-0.009702015155482092	-0.4424345691265774	0.0002196245529144658	0.19830753314872918	0.542789056629408	0.7577626535019667	-0.17457630656296416	0.08756243407506925	0.06008990713367711	-0.6377213853401549	0.7553936140067845	-0.4532986651060391	0.29628988907697945	0.8704194763853187	0.15433743608027184	0.8425413195274194	0.8422527982613525	1.391350641042751	0.8289845005715862	0.6446556264715774	-0.7904739507686271	1.4625301604887264	1.7677596271671254	-0.4588145080865508	0.59379702666099	2.4041993771093346
0.20987551921315048	-0.06969061314814463	-1.1454691595209605	1.1741560828251363	-1.0952289640670456	-0.12816839367769609	0.6603852551972261	-0.8435410498323965	0.002236680861777058	-0.7468139642812021	-0.2688544739340322	0.04400691699544834	0.6848487228884464	1.2867765900295072	1.1696959193437177	0.04852075635492745	1.5941921123847795	-0.07707604418999865	0.8268759425613975	-1.525693576782821	-1.2992544565881448	-0.3879372145664632	0.29456149281312405	0.5919228643994154	0.047764206406209896	-0.3072594343113737	-0.4957573241170864	-0.4224511230023557	-0.24873284741163829	0.5777992843298475	-0.47225536501109294	0.16511943214269317	-0.08438890619986393	-0.4895233216419769	0.8952799261510218	-0.7587719175433959	-0.8928492862003672	1.0256231760940797	-0.3877929358798795	0.21458068459750546	0.3367708405569463	0.8622165261307553	0.3768136438665382	-0.2247641410217267	-0.6475246995398023	1.2556064078785485	1.4422524234750873	-0.7238741658521431	-0.46034066680248587	2.3103405209253087
0.09061123927616274	0.10021380178427589	-1.5202624880146471	2.144668149929377	-0.6927295421046565	0.19925070046169763	0.673124837883587	-0.8141904433815964	-0.28907636053280555	-0.2970303905191609	-0.5363468797371865	-0.5410602884064015	0.991687083565415	1.4784873701057852	1.611493323857894	0.06813525061494873	1.5223443528718839	-0.5740074619987598	0.18588588461113995	-2.121798647523078	-0.9924436874573069	-0.37702775520830273	0.2251496968681703	0.7745673497580096	0.44704721421621363	0.10455236949774328	-0.6218690400025381	-0.5526365176838137	-0.8441295376240497	0.20937272112980929	-0.39736384758716614	0.47925184119299524	0.1461319699008415	0.09896346350452756	1.0011548926306757	-0.560428045492426	-1.4678076253768755	1.1482811467187084	-0.5719197457069846	-0.2608702602912822	0.06964118977920336	0.28937654748578834	-0.004047558531957908	-0.7350182643462898	-0.08274788892327559	0.924543405700708	1.076996062400674	-0.3610209007797716	-1.1145213688985989	1.883272771034084
0.43093342035779403	0.28984837846286976	-1.1611529261324776	2.592281965570719	0.2733082448532707	0.26980459510270793	0.7235123180527493	-0.40480011779937225	-0.26682087512839087	0.2557129764744962	-0.2757419925403625	-1.2535284054192402	1.2235711627597428	1.5827530857629548	1.730523605197065	-0.09444494566634416	1.2673619267522196	-0.5667011774401567	-0.6770701620315398	-1.9967593599534055	-0.5667912162960641	0.03071907482580016	-0.3090410238671208	0.8016135686813957	0.8054915202177508	0.42926880191415906	-0.5967140167989022	-0.1909992019507064	-1.1458615123977725	-0.3681914833095498	-0.14140528929190632	0.670558604644923	0.49348857414431	0.6187668646634233	1.0737758241260729	0.02310025857834988	-1.2278373833196847	1.0848761530310844	-0.5421845620062833	-0.6056280017764203	0.06498526960948481	-0.23383673952418174	-0.324934245823777	-0.8269797938784401	0.5063901034386116	0.7449180865795436	0.7281650204656193	0.4911024815263057	-1.200042689811826	1.2945460339410864
1.030933399297947	0.4324893145821735	-0.15369081740441104	2.1896439324955703	1.2391767019331021	-0.13503028919207063	0.6437176744892238	0.051698678880505396	-0.0673470103478972	0.42917111464511376	0.3825656121367629	-1.895876971482603	1.1594003011220655	1.688666271177604	1.2143736278774273	-0.5019577217818816	0.7442489261108854	-0.08091338962867327	-1.4569415319677264	-1.3144761581125621	-0.40515994472360517	0.44475750102654005	-1.213582924741314	0.4629984133729322	0.7188201471140048	0.33248944026552973	-0.7281336776794388	0.33389396264328114	-1.1940404586321298	-0.9943887440295776	-0.014671975125057258	0.4509284290914648	0.5826866405429818	0.6095139553730436	1.1163757611100227	0.6084932371637056	-0.49616884335411376	0.7022843514383161	-0.5431918162746924	-0.8858087779050635	0.19291825984003153	-0.6063894915718527	-0.6294949104192347	-0.6809393232079748	0.7191509420671245	0.8741347455114176	0.35130755511676465	1.354658805317452	-0.8733631668806363	0.6390772478362594
1.5142902141174257	0.5432560735480667	1.0611426075890134	1.0007032176880049	1.6257276414703854	-0.9086445484334549	0.2929895520260538	0.21442959935813033	0.05761543757549336	0.0046764197257162035	1.0476093695533453	-2.1863167909546557	0.7584258913081272	1.7605866356708175	0.04276365669553387	-1.0137352359149379	-0.029631853083474834	0.5983829984399626	-1.8831536240075724	-0.48403655609821405	-0.643576540366994	0.47028436151848	-2.0888587283171596	-0.24886010633961606	0.041549705424135074	-0.26082466010738753	-1.1744632781027853	0.5522137753327785	-1.1293132518252151	-1.3996968726500487	-0.22967262898309906	-0.21402087476137152	0.17313694642740346	-0.035723780609800776	1.113810275795598	0.7721255897570564	0.14095058464852267	0.014509064976474199	-0.7244506033082261	-1.1514095779837037	0.25853755803637474	-0.7530324633238823	-0.9373709945777577	-0.5714495680237357	0.4062112836611747	1.2133689041560856	-0.14874504140427566	1.7228434857181498	-0.4482355922075427	-0.02595049630054513
1.5499630782061815	0.6542767130982201	1.8897705663858233	-0.5341454540628872	1.1743701665213382	-1.6801998161989034	-0.3099276956490718	-0.06647202628915665	-0.10710304798769642	-0.8199139234692524	1.2798046997240795	-1.9398660826651875	0.19368648124500587	1.6395688353417932	-1.4261566317887773	-1.381558805963337	-0.9107471403311224	1.0742668111704188	-1.862724946152424	0.10105369074331727	-1.082704223461325	-0.033189277411808514	-2.447866567739412	-1.1271553083507866	-0.9789764649638004	-1.087027777635563	-1.8095317582763983	0.16255659834041541	-1.1003683136915263	-1.3775930848180558	-0.7369700742610354	-1.0856831154576296	-0.6601380414806344	-0.9961341903191732	1.0158207387897857	0.3229773370858718	0.2673617993580368	-0.7695916428552207	-1.0272550595109684	-1.4023357190982262	0.12219241891021944	-0.6658628073434772	-1.2138232943790366	-0.6705761321344701	-0.23272782983649096	1.431619926701549	-0.8156587986326481	1.3975605670491036	-0.1493189890571419	-0.5897358862485059
1.056591001946335	0.7441622012106287	1.893223074335996	-1.8198124858466092	0.09019471849060995	-2.0480991672083113	-0.949746813617861	-0.6655016061606674	-0.6012228459136498	-1.5535650571884716	0.8510229128073676	-1.2210877310098787	-0.2594043757801615	1.166327687451458	-2.6076953080986063	-1.4221811938353452	-1.6777894366079145	1.052141951821838	-1.5131249001724585	0.28826366857931096	-1.327090623168247	-0.8455324722660951	-2.01597827879308	-1.8685451026152124	-1.8227923190516708	-1.6830919218867126	-2.291444634570968	-0.7414781916583799	-1.1761916588404027	-0.9393259533353111	-1.2391123884030473	-1.8009804080152965	-1.547901438747868	-1.7290664378934941	0.7501515772023456	-0.5617033766217171	-0.06875043077655714	-1.3252863069045655	-1.2343588644742607	-1.5963843252573409	-0.22137496875993132	-0.42577879416565567	-1.3848721998170175	-0.9401053926695443	-0.7810098953214288	1.1658327974130909	-1.561395662792657	0.6160967723922669	0.02999460765884669	-0.8547016069749963
0.25695770371195176	0.7260148192974628	1.0237480359993143	-2.4079775932538063	-1.0941047965363144	-1.8300277031098842	-1.3173820983532436	-1.26345367796149	-1.2538433190713252	-1.7323632405809535	-0.10695185430763113	-0.3529986762335878	-0.4074452568544218	0.34366472257361114	-3.01163190715758	-1.1402345666863722	-2.129607942938075	0.4989375844694115	-1.0751348810918753	0.21952785102279268	-1.0623258516986887	-1.5069571265774808	-0.9257709090491746	-2.2415684114003858	-2.013440347300032	-1.6704078662088215	-2.2919334615229343	-1.6957831929745362	-1.3177558780738885	-0.33731096753677536	-1.3892825186972464	-2.085884406405452	-2.0501291132398065	-1.8192176405945186	0.27193852063515406	-1.4376093323041856	-0.41106044746996145	-1.382419268147322	-1.1429873739054501	-1.685100749992545	-0.6480664824560541	-0.18183520583188661	-1.3835657785443667	-1.1860257503752099	-0.8842148331806566	0.285080320070848	-2.1737998273155843	-0.1215144750041725	0.2679799701696215	-0.6236267431065613
-0.45653856927187936	0.5058325301670499	-0.3463259919315098	-2.2074441376224403	-1.8390827705169792	-1.1687651557441594	-1.1985801335285997	-1.5440132745185033	-1.7785123244942136	-1.2217518237075224	-1.1607987491899285	0.2414324199429969	-0.27107043377294493	-0.5874719901548644	-2.5380430159944507	-0.7153512927213841	-2.1799268352322456	-0.34352824156594547	-0.7698384141661783	0.1932155006512528	-0.28703793950998835	-1.5982026042020645	0.3216528883943179	-2.2001703008776285	-1.43072034206533	-1.0050567260016134	-1.7293675548571774	-2.1460618022257045	-1.421706523843045	0.06999068783240324	-1.045180800870858	-1.8977791075216637	-1.9399017254366775	-1.241074080660715	-0.377966367736652	-1.8686788491547988	-0.25849196449077577	-0.8872456914450699	-0.7321199568855241	-1.6488546398076374	-0.9837827918388314	-0.09011976047715374	-1.1941774195696249	-1.2274724626857396	-0.489125837030045	-0.9572419756550847	-2.4208058997413193	-0.39775971300918167	0.7110103879834822	0.13986807852557145
-0.7602937176968583	0.063890210700726	-1.6191538969373847	-1.4942463900381757	-1.8934815271572523	-0.43461444040613295	-0.6257675908771855	-1.382853415455058	-1.9404540262664784	-0.2981403234883112	-1.8091982053264062	0.2743214458576815	-0.07154816531514638	-1.2358005972788073	-1.5525716753721754	-0.36986850134015714	-1.8983780831694186	-1.0954599006902606	-0.6902164492388867	0.4379497400669385	0.6570090178837282	-1.0073387698246745	1.116687931113817	-1.8820140247905806	-0.4079704373766796	-0.02624402073457217	-0.8450124916035203	-1.8074938605040014	-1.4004613910653965	0.02883923134620891	-0.39645414240288873	-1.41865243380932	-1.357676332522558	-0.3666265912119191	-1.052848705796834	-1.691393305733027	0.5331795129658636	-0.05320334703973897	-0.2003686204598944	-1.5097968750418287	-1.105932743543482	-0.240052827597013	-0.8679853112452659	-1.047792905855559	0.1215215866437627	-2.0065146833408045	-2.191982379604869	-0.14763556682955511	1.2936325473297556	1.2049629949464065
-0.5874067288083319	-0.5081166411047979	-2.27651861337242	-0.7345071503768748	-1.3807362168878479	0.0011562243820961758	0.11550721975905044	-0.9132123609659762	-1.6903238813261316	0.5394995843434831	-1.7531601817052826	-0.24283511877427397	-0.07794515741037074	-1.2763066129509886	-0.6791328161061735	-0.22014554707733716	-1.4779366132374492	-1.4437510448785205	-0.7846365668508347	0.9508398239756971	1.2828118129324568	-0.014241400698448892	1.0750602791615298	-1.5102236805634874	0.46331165247178246	0.740153900324905	-0.06982685269329619	-0.8601336869243293	-1.242545944567897	-0.46011635617206176	0.13795084213032988	-0.9240219705273215	-0.7277937313249367	0.27779167129349447	-1.5488173679740926	-1.0911739192562722	1.6104917948195672	0.7379718066801119	0.15434707794452301	-1.3206864805244278	-1.0073216862805283	-0.6075698509608345	-0.5064496467513397	-0.8111862218553982	0.5226705743907436	-2.3026420119781617	-1.5857509568132642	0.3333631404007876	1.7320368846484757	2.130258628715607
-0.14557637607411644	-1.0473439608902761	-2.125418092331987	-0.3350990833937425	-0.6455682171971509	-0.026895364245303227	0.6414788158759442	-0.4318943833731461	-1.1813225080289493	0.8917623850945212	-1.046362957581953	-1.0102010819672866	-0.41870759142142605	-0.6619936795111808	-0.43074512767477785	-0.22063345444543755	-1.1468629400370443	-1.297194564076421	-0.924926857462434	1.5004722638111743	1.2601706853183623	0.8637442146100934	0.2516734292509394	-1.2720559248051184	0.7017939796927547	0.9041208435563579	0.22957669902302763	0.1598289570405754	-1.0160821054849767	-1.1488964893701692	0.18589925725734302	-0.6261646402689759	-0.48765065997401863	0.3388407977553218	-1.7056899139187696	-0.4482666477255543	2.351263060467026	1.1329696705174808	0.12838301619988426	-1.142388977911108	-0.7900516002278453	-1.0629364968324564	-0.22561731888374925	-0.7326753726697433	0.43382097623671567	-1.6193825749612532	-0.8783509061529367	0.6342216428658307	1.7080538296558847	2.480010853447551
0.23905619837352862	-1.4103353993821792	-1.3581271204815573	-0.4596069979113787	0.005850291998159	-0.41179209992288507	0.6929126837343815	-0.21064042366987382	-0.6637715212269182	0.6918541945017006	-0.04704393180343182	-1.6172980048502181	-0.9881303471636168	0.31389240851779576	-0.907532898887516	-0.23351820339639923	-1.0672526660527977	-0.8104266476537058	-1.0011190793846987	1.7816191021432983	0.6278095450461941	1.1711442056836825	-0.888952881403287	-1.2448731031255138	0.2350957790792162	0.4524324654925911	-0.039268413711074514	0.7046914520767401	-0.8202885358333287	-1.695531035405179	-0.31435388441250584	-0.5881890987531737	-0.8061657894572167	-0.1645299913519618	-1.4989337921079706	-0.07287324745131658	2.3007296912561515	0.9897844653122316	-0.2558338344069728	-1.0237576061693476	-0.5992681110234759	-1.4318759652291375	-0.1183401933796955	-0.9027723322945052	-0.10049881994062217	-0.2328215239259516	-0.38281453609111094	0.5344602546801968	1.112372559468064	2.0723310170353133
0.3404411951646981	-1.547381139463489	-0.41290629144604885	-0.9886029533253612	0.47772690295478526	-0.867170715170772	0.2830084934958579	-0.3340972446755868	-0.3304783689521359	0.19896741935847082	0.7863451581539714	-1.7725979732497636	-1.5125716128620048	1.1594405167403226	-1.7494273532940703	-0.15920073466627702	-1.2635515841242764	-0.27439311478003975	-0.9788833157997381	1.611845708642214	-0.2219372466243549	0.773783541306869	-1.726230652349142	-1.3916631239476447	-0.571466370707623	-0.2509601389677679	-0.6569029284621547	0.5618531447492326	-0.7231495918022844	-1.858419760568135	-1.0506373105799385	-0.7399663202403337	-1.4748765268736865	-0.8859089458393324	-1.0572299112963177	-0.020762387090058138	1.4986933307368344	0.443144135551409	-0.7675350108975877	-0.9885609216915435	-0.5381450946807601	-1.5789866303241131	-0.2232440557587684	-1.2043010478041025	-0.7583947786458052	1.2008145031929947	-0.27694725573739826	0.14459541291916964	0.16318933000435523	1.092219321245666
0.16576408629404227	-1.5065690018640276	0.2696470834406335	-1.6136948133251567	0.8575539046951934	-1.1009793220532316	-0.3245429861639169	-0.6623656407690495	-0.21399840350085467	-0.22320013647431272	1.128391747665433	-1.4430818231244658	-1.7287974074709398	1.4506575720179373	-2.3666865933299666	-0.01991612917329511	-1.608429372080517	0.054921600995867216	-0.891484103002424	1.041750865623974	-0.7769308210404025	-0.07943001020426274	-1.8132352000188796	-1.599645638583638	-1.1735200539983803	-0.7061832267445537	-1.235509320662616	-0.033490087762068466	-0.7261287082395897	-1.6085614633864067	-1.527099405655327	-0.9541328899298313	-2.0386965104449772	-1.391037868130472	-0.5861781658108902	-0.11064359093198264	0.4596116879298977	-0.18097935192348072	-1.1158497427272285	-1.0267295561015317	-0.6112489552061954	-1.4694926669858877	-0.5042362605589832	-1.389290418524147	-1.1736269746751193	1.998210996641321	-0.5025596581220036	-0.21105672797961736	-0.698849363515242	-0.015425761833194275
-0.07855077641713404	-1.3679117891881307	0.45600954299271856	-1.9935135207423835	1.2402451009425093	-0.9584335307228303	-0.7893207739806443	-0.9319992240739323	-0.19643531192983343	-0.3684968438965974	0.9207830555424765	-0.8288971543315866	-1.5482255632007085	1.060092984345044	-2.2952861042829227	0.06808854647733412	-1.8712258199136653	0.09072766174836917	-0.786131104493294	0.31635455191212625	-0.7087696811739694	-0.9228633642758213	-1.0966140414750016	-1.7231888759043712	-1.212913546054124	-0.6000824630744079	-1.4394683264260588	-0.5897054251362916	-0.7717121152811517	-1.1030845121291715	-1.3846675001703637	-1.1140632519317586	-2.0757079184049774	-1.4226221751407266	-0.2451284812191602	-0.10910223881234274	-0.18027086505793025	-0.5474210187963251	-1.122376823416523	-1.0890716331108146	-0.724533756236882	-1.1769523124885195	-0.8478519088522036	-1.2611405750291396	-1.1801715883582753	1.82452313985527	-0.7981839658631195	-0.26377859288685856	-1.0773750437054275	-0.8082644877816119
-0.1514660776865241	-1.1626827793265848	0.19419492582737524	-1.8937625702869922	1.568206500924023	-0.46547535553845243	-0.9017208559227834	-0.9221845810355637	-0.11421679156858397	-0.30025486210951563	0.3531102620287824	-0.20943972426152369	-1.0935979833680545	0.20847921795377464	-1.4539441472332806	0.005720864072296249	-1.8132040657417696	-0.05662776183222353	-0.6717576925755251	-0.2747459511674272	-0.0557815078104135	-1.3555591674773557	0.08798592276376548	-1.616499193303868	-0.7367996397016708	0.0036670499801255137	-1.1447679880981079	-0.7096993843290293	-0.7792639747018958	-0.5610233517488206	-0.6344625912474591	-1.1365517924124506	-1.4441705924548816	-1.0217384136794434	-0.061149575060901865	0.07288992047836529	-0.09446156871593424	-0.4841918930258065	-0.8048519713851126	-1.092259180227106	-0.7396232703768468	-0.8343155200319952	-1.0903765727368906	-0.8250321046098434	-0.8928903359861134	0.8649794097450406	-0.8487780362229038	-0.007199247441728065	-0.8671196322675321	-1.0914018387875275
0.049738514927758055	-0.8455364749590084	-0.26116215290396183	-1.2664304313185397	1.6326160948714712	0.22150773405393645	-0.688718654464446	-0.5791807109746161	0.12061312022611863	-0.24587160710786102	-0.2703136378799806	0.22536589646013408	-0.5898109344380352	-0.6836979493474865	-0.15703604372369048	-0.19009753970362023	-1.2965219303354092	-0.16403690954134514	-0.507183473148292	-0.5548369745090509	0.8225070342707763	-1.25802338377432	1.2253200960367918	-1.1697515968078875	-0.12487446032576001	0.7286621324249556	-0.45811018407817816	-0.3495977880047269	-0.6819138030339522	-0.1387907755426832	0.35403797492368316	-0.9640393864470724	-0.3480267984947147	-0.44830969018943473	0.05984088384297027	0.3248723205330528	0.5300277744885971	-0.0520905447651895	-0.3305700192253337	-0.9433902644412555	-0.5532623826385119	-0.5569842999657182	-1.0792276390333042	-0.2912578664698039	-0.5766504959125168	-0.3071796423001553	-0.46711503414813516	0.3147797496348067	-0.3097091722086707	-0.9850898414290225
0.4260321098606498	-0.3464009519935564	-0.6085118586046271	-0.25930576482979284	1.2440014462912599	0.9039007575398177	-0.35787140462771844	-0.029337941576799774	0.4643705561327433	-0.3735283504972088	-0.6854343471315112	0.45075993917929313	-0.19799272868888498	-1.2402408113624572	1.0971552443195283	-0.3844741855774237	-0.3631018964623735	-0.03881483201628589	-0.23595147714001108	-0.5295319544228025	1.4781864238398317	-0.8162414720320956	1.9000798139384312	-0.3616263793128465	0.21045864554582405	1.1510130291362342	0.3837662939386828	0.19012621942669056	-0.44715112877133717	0.11740611504288653	1.097264826951542	-0.5660699702824976	0.8006590613487452	0.01990944796118895	0.23555284212117764	0.45502844077759785	1.151838559136481	0.5154182637776851	0.10901930114319383	-0.5834776689678208	-0.16096665675475638	-0.3816817178634186	-0.7503287685130637	0.07368304585303424	-0.4166636603814193	-1.0767403798639947	0.2958471733309713	0.41868950048907316	0.17898587559378024	-0.7827835539835292
0.7547568459049652	0.3348982397562768	-0.6493599512061562	0.835949471229133	0.4336027534327135	1.4122356576000354	-0.13286261015455142	0.511671495657916	0.7804772478274511	-0.6346912657476473	-0.7647254056381629	0.55957454635211	0.07885811171796016	-1.3123699654879004	1.906489159979965	-0.4241422783015566	0.757277112461564	0.35911033188496744	0.15870584578007454	-0.34142143234452615	1.6376981937772523	-0.356466508271356	1.9832760498022326	0.6898026029714535	0.12492774020910842	1.0772606106624119	1.1466552250372999	0.515208820836482	-0.08235506973179638	0.2369727536693231	1.3010426013370515	0.03198011658523612	1.615047912190341	0.26138315016332253	0.4992979024779196	0.3721869392810797	1.2677026670425926	0.953328110148036	0.4059057626618266	-0.0315643797298437	0.32888539134025846	-0.25536018315717307	-0.17992382798065487	0.137992981052633	-0.37459005335193957	-1.1285752586674747	1.1715256259984148	0.2158376067413334	0.28726508540943974	-0.7151249141637117
0.8407438434881985	1.0674646927380451	-0.3592896564371726	1.6846348015946222	-0.4912747318320461	1.6413037265161547	-0.10389937254239266	0.8630209420153779	0.9351559214634514	-0.7970748388334031	-0.5287474525431806	0.6494989892515214	0.3492556419090764	-0.9996396810377427	2.1366719532941585	-0.25910226242803047	1.72622855759209	0.8802767022472682	0.6179913742116075	-0.16016928003266556	1.3290625914483964	-0.11627272693498927	1.6322292417869106	1.7245519562963192	-0.17618903390344706	0.6448716603514787	1.6800328549690737	0.4298850558071842	0.36512273334201484	0.26475105890587647	1.0153884833028943	0.7182225957897636	1.9109455099934531	0.34726964125550064	0.7654711876332868	0.17340337957078975	0.7470189846134189	1.0988967430592254	0.5583651575718823	0.5995407624415934	0.7407419983225411	-0.07931870283606032	0.43128231420657137	-0.005469777008931623	-0.24386751833287534	-0.5822784287810624	1.809832764846685	-0.11858758474120254	-0.0018024288688187665	-0.7956824689734772
0.6289355558915158	1.6207486328825633	0.1346110870472037	2.035769326175592	-1.1093627247246853	1.5611908720170222	-0.19531548246050148	0.9570814927960063	0.87819342056795	-0.6395095799676574	-0.0992753748792133	0.7392413674595498	0.689034975867548	-0.525133156730393	1.9054192311028784	0.013618272429480377	2.2383001817435	1.2529568097998696	1.0176605204874294	-0.09052822128960221	0.808383034101816	-0.10903317280037386	1.1312535494893718	2.422600225648726	-0.32839092986459506	0.1867504296432978	1.9224860645476334	0.05270966323176948	0.8113709457619916	0.23570869862223937	0.5465839157223795	1.3070280341986242	1.7366840266440167	0.43712457887241746	0.8949502339360119	0.06040461334460698	-0.1250508661454843	0.9462128745562142	0.6159395098961824	1.1359854215315497	0.9169915090759002	0.21845681303699405	0.8505992034900586	-0.11759152378396077	0.14169107625064975	0.14166069534513026	1.9530525941386565	-0.2955416976018203	-0.4332710001938542	-0.8538408045205939
0.2077140209327347	1.783811783532649	0.6368200345690106	1.8301853440491282	-1.1646481355464007	1.2199076372838464	-0.26010559265456196	0.8365351494930514	0.6571230732253699	-0.15181009450672517	0.3624988096638407	0.7712649344110699	1.0232591847390498	-0.07528244030383652	1.4348601103282175	0.22352384015578966	2.1602147198211163	1.221481082265228	1.2236567913581535	-0.15161739706338845	0.35647766202668035	-0.16331539245471594	0.6936861925860345	2.5513112958700535	-0.11695500519395233	-0.029540303113716734	1.8668612193465353	-0.3158641963916147	1.1527725130143984	0.19482763228790098	0.20915608208736922	1.6133889791630636	1.2743195476152793	0.6271619087834762	0.8070412479237014	0.15403749588114743	-0.9029508022544164	0.6060392286443067	0.6104596063630324	1.4167729791871781	0.7987687189775992	0.626450618900108	0.9401786711991371	3.240870219992361e-05	0.7170352185024326	0.61380665237066	1.5546795419377037	-0.15898923996126355	-0.6873842123408848	-0.7142542929254806
-0.2804393687570999	1.501171083373662	0.9758481625798813	1.232411553139021	-0.7573971797019972	0.7358735062316627	-0.21733570343465786	0.594207022014979	0.36792352865174816	0.42265032519032386	0.7064821405839111	0.6844130463637993	1.1418809857515964	0.2797026345146132	0.9025224627714984	0.2629486318040316	1.5929831025353631	0.6870746945805353	1.1661809858810728	-0.3186391905698624	0.09515208066058442	-0.0920069322545249	0.35582963795524614	2.09868294827028	0.33735612107927304	0.008083546657974503	1.5364054638560039	-0.4514063871090082	1.304886001633817	0.21831753979803717	0.10958724822393473	1.5523438063179402	0.708844094527709	0.8657863032623359	0.5461399818799179	0.36727780586424197	-1.3204759088378237	0.21322763470106867	0.535262544322932	1.3725429483947345	0.456698045428815	1.0431995318314744	0.7424126663069038	0.35187944063335436	1.1766263996545625	0.6484085330229687	0.7872724518820134	0.1715556082811099	-0.6130595231713616	-0.3720230603328201
-0.7387253517106388	0.9327892626964469	1.0666057095195045	0.5512895014390986	-0.2908355506023071	0.2667634496853962	-0.12220032124076242	0.31140360885300666	0.090896584892493	0.7433726159735655	0.8319428735021126	0.4865942249489261	0.853210665771047	0.5476664189087169	0.39123369690417925	0.17857536879502553	0.8163550496566901	-0.2207055761573902	0.8920767531469462	-0.5724847337379114	-0.055710079447056825	0.14245390064707703	0.01839830328402936	1.2991333025048637	0.6627809232412871	0.07381781309414152	0.99206842529187	-0.3748437103093853	1.2524478196304614	0.3858689086101537	0.11726471889196824	1.1931313267688357	0.15797451119583394	0.9913539289176735	0.24693611939095209	0.45713016891911784	-1.450789149268065	-0.1521800060009332	0.3821924812398181	1.0635086057207153	0.05052914667914695	1.3264372359859278	0.4623424426331854	0.7461198607960949	1.1736679332044964	0.36685514972832683	-0.05346333542085056	0.3836892372296955	-0.31973639306715435	-0.02106156511068332
-1.147635468431892	0.38764100680235597	0.9279043858135197	0.07502241595744445	-0.19211135324665304	-0.047335787088618506	-0.11639062347444093	0.03669279847545001	-0.13697070956782467	0.6161971155338831	0.719524642499655	0.2640492042300059	0.16505333994886243	0.7190823992066832	-0.05970330918229169	0.14177987033056846	0.14069163901599394	-1.1827460694230785	0.5617003516902205	-0.906539695485854	-0.26805865991339756	0.3905598716304472	-0.4149492895817121	0.5156735038685355	0.5298722115110921	-0.09158867725146005	0.3481387190720411	-0.2997308035084407	1.077277186165995	0.7035760053588817	0.02785227646777523	0.7197667091058336	-0.31453439800527155	0.8560299033240515	0.025392477416359537	0.23108650499072775	-1.57547403154251	-0.48449886658618446	0.19056047418858027	0.650668679256974	-0.2621916170312838	1.36933272916134	0.34607530103599926	0.9454531115724748	0.5900113399505301	0.06125930908581289	-0.6891824962492431	0.2233903109734028	-0.07069962519213233	0.08831538289996421
-1.5145039542157266	0.1595013929131444	0.6605249040844057	-0.08969190479058489	-0.5992263222984587	-0.14294435514796286	-0.3018362400018635	-0.19529530451634458	-0.3007611223929049	0.14210544085632004	0.44878660077676713	0.11979062969846303	-0.6525650171011188	0.7153335306090897	-0.3828365222208613	0.3138629285086692	-0.25067727975522	-1.8270046356300929	0.38057653945051706	-1.2866183147165857	-0.6393231087050734	0.4317869768217313	-0.9168309138683809	0.03818503744653437	-0.07186072846852957	-0.5505751871603582	-0.24139329347826144	-0.4099471984656914	0.929910936004785	1.0395921085778435	-0.22430560320626483	0.31660045164254663	-0.6512853498063365	0.4425053052658587	-0.11325156419488099	-0.25219075760673865	-1.884338935596728	-0.8130785179536173	0.05100031777959775	0.31308142825939356	-0.41445323773876536	1.1581756093579194	0.5240277024413555	0.855621399371248	-0.3275069141421567	-0.02301282112175108	-0.9706836598421419	-0.27888443850312117	-0.0686192957791511	-0.14964848199835196
-1.798469391053007	0.3583299609497878	0.3997035530465164	-0.06958303563778938	-1.2444663268774114	-0.05788796044989522	-0.6404836790417842	-0.3400668149767666	-0.37133732273157427	-0.3435036140806756	0.17850900101377537	0.09251524371771637	-1.1937072700582567	0.43658654233866656	-0.47649308349536856	0.705038017816831	-0.3757671386160726	-1.8997655750386315	0.48990660524338775	-1.6092448334803702	-1.0989654367473722	0.15564509174199825	-1.328109889761281	-0.07658926162049536	-0.7933657408625658	-1.0928513042109018	-0.6381965739604191	-0.6622203761232991	0.9421091175785246	1.1493512440381504	-0.4826561154163357	0.0576599020436231	-0.7864539913509453	-0.10800364854704353	-0.26825383380707524	-0.6636042822218909	-2.2598105603191248	-1.1437386314843458	0.048208349796003316	0.15699202918809388	-0.4587361252503475	0.776280777485608	0.9178881399197723	0.6045690406755893	-1.0824326737281762	0.16718990426524355	-0.9135138993019739	-0.7908410563838889	-0.29928715185962895	-0.5971832733013066
-1.8891055346954961	0.837935764891002	0.2568611376897858	-0.12221443277663445	-1.632786208376502	0.09744181303596479	-0.9620081009217363	-0.3497149640294258	-0.3019116232565374	-0.502926086339743	0.07602944727433175	0.1225686914911257	-1.1657644159212828	-0.1264018203974761	-0.28090487181588975	1.135051815902448	-0.4023999046528701	-1.386429509048821	0.868897023286831	-1.7136022611106598	-1.454560455399787	-0.3296962980058243	-1.469590612473677	-0.015945727929760983	-1.1657092744556754	-1.378138958547721	-0.7878886655837178	-0.7910004516426329	1.1245206428353558	0.8101279161281751	-0.48753628090147466	-0.118893744185288	-0.6869136617869618	-0.5729248554917057	-0.5379021954332754	-0.614093023412013	-2.330835007308383	-1.4282120174964936	0.18405906412905995	0.1681232041737054	-0.5157202248114107	0.3515974204135873	1.2753460348959633	0.44556365713966045	-1.2346802143826652	0.49942230644051516	-0.6556704584629014	-0.9005674377193128	-0.5498358205516907	-0.9594202393374962
-1.6713895294240277	1.2652197176780116	0.26675408354503194	-0.4371992968259676	-1.4011836633426815	0.20396066795219772	-1.0773015993466162	-0.21301355270083303	-0.07420563285477624	-0.23612882729208506	0.2170466981170527	0.09360793603003462	-0.5965494481056564	-0.815518491939083	0.12939124394420617	1.3308384960504962	-0.5090136505072834	-0.5187092455804175	1.3086357820392667	-1.4623535806388832	-1.5364826713170419	-0.7473041711934111	-1.2879978438728041	-0.06267827393941651	-0.949552873202476	-1.1965501628046353	-0.7521357793019947	-0.528473193990322	1.320988838771551	-0.0069579066260561555	-0.10927604414438387	-0.3321209026315535	-0.40971847324574495	-0.7771729428977431	-0.9009910521714874	0.037042354925780036	-1.766688777572457	-1.5835265365086786	0.34733734731557164	0.23263060895122914	-0.6756300062457449	-0.018996286079166903	1.3164338661308108	0.5512989275696035	-0.693947572966722	0.7780462243743553	-0.3735913740096129	-0.4271486726061817	-0.5835506495057594	-0.9962909388152845
-1.1343063151233472	1.293462746527028	0.36006566876687424	-0.9757740313376172	-0.6064999756750676	0.18861272175791025	-0.9130803421057525	0.003908352818108431	0.2407542098632557	0.24142706136537925	0.5135842205496091	-0.08056002060349199	0.15128922814091295	-1.3455935401309083	0.5292739948420432	1.0970522851277973	-0.7530794684517997	0.33726078584483876	1.4906317532931954	-0.8455679566611719	-1.3277831606378896	-0.8313238324306197	-0.9211012888773434	-0.38678201524261985	-0.3321557328496114	-0.652824885756768	-0.6746850556418865	0.1305468050889291	1.2697370271677069	-1.0518860714080709	0.4898035300395419	-0.6372476411595871	-0.11094220438246923	-0.6908755236704617	-1.1919829820736523	1.0038171421256394	-0.5873958060390475	-1.5453130508558628	0.3662062657665306	0.2118000025241032	-0.9209098778929427	-0.3198125958134937	0.9027721205498693	0.8535848453370216	0.20279970398299157	0.8737677159295945	-0.20414043165647003	0.40670836861431064	-0.33578371942629637	-0.7009107704993306
-0.4352364314806953	0.743606100207175	0.38133417494848887	-1.4690240267834003	0.271038682075008	0.03577479567586132	-0.5650547274070244	0.15987045270174532	0.47012794225074866	0.5385311694561891	0.7306167630956346	-0.38807875582528667	0.5854707745403758	-1.4573410424833022	0.6434901076291107	0.4430126625816418	-1.0350008376799933	0.8542035108974135	1.1487313571719984	-0.028837513102065112	-0.9798686514043546	-0.5120906480022107	-0.6227405279140753	-0.9200770928540851	0.18665227595317824	-0.12971306872776392	-0.6960466226626306	0.8427332889433264	0.75639766017139	-1.8833025341966858	0.9058628526515982	-0.9588020363039214	0.02492450816899444	-0.4380179948667684	-1.2071038555445013	1.6836914697378638	0.7563117488188861	-1.3151671222292296	0.11716910660269227	0.026006363266223857	-1.1285229443431262	-0.6068833944279997	0.12568165273263834	1.0577982207779115	0.8893124813650375	0.7692570703059606	-0.20479615057857697	1.0771795210546247	0.019494949717389264	-0.30752284745933806
0.14543362676320712	-0.3024891629931309	0.159132298859098	-1.5893514409454654	0.626409782839645	-0.23902499980516984	-0.22750248639903858	0.10170264690768215	0.4133620755854406	0.35045615063059216	0.6066603072775025	-0.7176547400449683	0.3868313933888322	-1.0877239391224205	0.31438822708970654	-0.4179099650328502	-1.1771124219749614	0.8882011724324226	0.23709231292930383	0.7074442233648367	-0.7019670977937522	0.026610381450235907	-0.5912230475793694	-1.3986754713114726	0.15158056271122947	-0.042427967207426774	-0.8674048994121947	1.1080349303649153	-0.22527562146680372	-2.1002250636413318	0.7443927094995056	-1.1328328647508465	-0.10018997284647707	-0.21511824864616091	-0.8694690210496433	1.5189721669133567	1.6154820970900248	-0.9674063071618918	-0.3815330537869173	-0.29826237116485715	-1.1558957654626636	-0.9428632734294581	-0.7384271146067373	0.83823461912613	0.9170084813240703	0.511941175473867	-0.3562728864485953	1.0830763638126677	0.18652993556276493	-0.11950057923892524
0.3490270796059597	-1.5383073430584617	-0.391615357025623	-1.1827248071170164	0.1354079065268873	-0.6129211042312783	-0.05017084054892204	-0.23897724810886628	-0.024325473005976095	-0.33098220619706564	0.02280373889914399	-0.9201756413696284	-0.3829808941602544	-0.4372981564436935	-0.3715626813610981	-1.1896833557309032	-1.0560522676967607	0.522512245696747	-0.994732234359064	1.1177004174162135	-0.6069271914192632	0.46461531831336517	-0.8200783825907848	-1.5398437552308935	-0.499150002978816	-0.5477767182915025	-1.1153760739108247	0.6240377825826209	-1.411480457663734	-1.578769315450389	-0.09183907676889962	-1.0256162756418759	-0.4176050627494109	-0.17076347100923936	-0.32074295637684236	0.38594704008812075	1.5398671944824565	-0.6093095861538833	-0.957533695829169	-0.6402231578400442	-0.951953650949214	-1.3182950652530134	-1.3730490372044055	0.08705792811043497	0.22671689459884328	0.14044718488952224	-0.5899232021137093	0.2800455932082489	-0.033376921137495165	-0.2841621086566853
0.09690794866116782	-2.5680865917280014	-1.1839525623683105	-0.39521983158312174	-1.007333204598972	-1.0414968684214794	-0.028997610326522403	-0.7741680689897973	-0.7255309770442968	-1.1923849507147797	-0.8833275184156958	-0.885714810309556	-1.3035583397556496	0.12373148184126814	-1.0898442822042003	-1.6484258251445356	-0.6908780133957085	-0.0027064722888632234	-2.0824888922139584	1.139582106675507	-0.6281443866856928	0.5612857813783098	-1.0818681938295729	-1.226611129865794	-1.3477847830101777	-1.4092936874395336	-1.2767089115285302	-0.45118996660140254	-2.363203127065454	-0.5536196744519305	-1.2794597349842358	-0.6329428359112784	-0.7092547558652399	-0.3150900723830503	0.149301406218358	-1.2533371471030177	0.5676536439696885	-0.32051073090566384	-1.3642616702074974	-0.8443660640804822	-0.6098960361490481	-1.6147229444775861	-1.5760952342472039	-0.958109563826093	-0.8232917693685696	-0.3390901157325757	-0.8175276869443825	-0.998270122127135	-0.578004435207442	-0.6825588558729945
-0.4426197117642631	-3.065521080325986	-1.9476570282069092	0.40630660217616976	-2.1817195752857415	-1.415282919880592	-0.013189911322279266	-1.266814309998104	-1.3711039206690863	-1.7661503633362916	-1.7463774751092194	-0.5845593043712981	-1.8351326670854908	0.26197085830850686	-1.426237293552409	-1.7301884090489075	-0.2248938183739896	-0.4251377413518383	-2.5629637456373358	0.9374044139579634	-0.5700239012503369	0.3228239194015541	-1.0663527599552791	-0.5730429900844661	-1.7472292726722218	-2.1164640642449144	-1.1808760180952935	-1.5347484369515918	-2.680745176806922	0.5216375960811684	-2.2144016942776816	-0.07822741255832208	-0.7212923422753548	-0.5081959245363159	0.30114122207902677	-2.5612771978069504	-0.7908662277397044	-0.11063516199923754	-1.4035414943924927	-0.7945818390174283	-0.3141021154350456	-1.643492833612447	-1.3367352910304746	-1.8085844573593937	-1.6771267644262435	-0.908113322602973	-0.951627991428243	-2.1168396176051987	-1.1350470789077018	-1.0170887919649954
-0.9312909428397749	-2.882921186678005	-2.323880866601257	0.8736658671613037	-2.707965928263248	-1.541670391513628	0.1747487898388416	-1.4288990867883526	-1.5913071782169752	-1.6801030965909525	-2.1521375758565715	-0.05674089152939813	-1.6264416419485974	-0.12560446600746408	-1.088053895168526	-1.5095054957090028	0.18044185304894678	-0.5804643524524278	-2.2178735507822904	0.7973247413521177	-0.2570852926244648	0.003082941935717527	-0.5857122265763293	0.16610477370930574	-1.244055794149188	-2.1850828851784034	-0.7359319539772265	-1.9543821698407706	-2.2194970428058456	1.2508626823377018	-2.34084285910989	0.4891242945610313	-0.30661692615483915	-0.5334545528719453	0.128838535487385	-2.78893911337508	-1.8615377926867915	0.07810674845839524	-1.017480718834348	-0.46780547656601945	-0.2091780584627094	-1.2482390108458685	-0.8051401035038774	-1.9947915676508627	-1.8974120976076863	-1.4744982013473928	-0.9189860911959528	-2.5051148765246394	-1.3259580027086315	-1.0318348875254961
-1.0438314542015286	-2.078502976705312	-2.0400512733012315	0.9102594368946525	-2.246719739753944	-1.2074938423126627	0.5936954837242766	-1.0677220233486133	-1.184297697424987	-0.8447434639014766	-1.8749218785128197	0.622735466701698	-0.7058212608157568	-0.8495891846002203	-0.06160600672600767	-1.1071126414744936	0.45624481755782204	-0.44867021505968036	-1.2063667390716262	0.9305436969787719	0.3242292244772849	-0.06785848276191044	0.2905240633814692	0.7649670638054317	0.11103018970081824	-1.4462746675569296	0.021475137061473124	-1.369259395189487	-1.1773512231463334	1.5243478562835164	-1.471098481858486	1.0079437867482341	0.48991967494113053	-0.2187756043318332	-0.1190677916881495	-1.7169820154929607	-2.1955344460689425	0.3253583865653614	-0.3032553125160554	0.053631677961297156	-0.2815988889166316	-0.4159665353089876	-0.19325160032392016	-1.3466126845348358	-1.3823111772757275	-1.8694930305258701	-0.6759909097025503	-1.9855687624296827	-0.9425349811992161	-0.7012321998329396
-0.6507724607022961	-0.8751710629475432	-1.0808639051310205	0.727439885469066	-0.981389638812224	-0.31899524978560334	1.1211065999220047	-0.20356014404958417	-0.2669593699049798	0.5094494693777863	-1.0304188384840558	1.3627394373794148	0.5478025318896793	-1.5322276213914723	1.3661395190524697	-0.6069422496711533	0.6575480611970533	-0.11921183233373908	0.0026284991321168325	1.3120780108356158	0.9914641028048968	0.2853828547398283	1.2624259461872223	1.148492226193894	1.7723057007400753	-0.14377369208089838	0.9285456086000332	0.005778589110234775	0.0042139482672153275	1.5439016329674382	0.09544472503469106	1.5293071254816075	1.4500796432613723	0.4551466189056496	-0.1149431248563583	0.1968107820739383	-1.7864255679662722	0.6721800236897468	0.5425976931752065	0.6125986990238679	-0.34524428910996835	0.6715720096589997	0.3238838667616576	-0.1071467585519708	-0.373438322016479	-1.929542111277644	-0.22863991498131153	-0.8681707289418386	-0.08174052231650064	-0.24635086451654686
0.10669066920966827	0.413721529889737	0.24900656277141467	0.677299490780666	0.5164031146397088	0.9630075074811019	1.5216610296518092	0.9106253029747623	0.7526901993822093	1.9376712504431723	-0.03816344490536225	2.0451029677517933	1.6185730203171336	-1.8099706858354807	2.7258011298900007	-0.039182063954882156	0.8945498244610286	0.2844051151342197	0.8742791004363449	1.671610445946915	1.464178319120674	0.9490669725787931	1.969896289495504	1.386210019732561	3.0155205669928637	1.2109991637569337	1.7462127224280137	1.5226711576411163	0.8716334488549424	1.6287231471364705	1.7199985375480482	2.1203041487739562	2.2841140986543778	1.316489935214362	0.2939760142451942	2.0548401284849933	-0.9954239452917862	1.081792469078489	1.3056047752317255	1.0372356608900217	-0.15478524121209164	1.68719633771258	0.6560295706778657	1.193036552661678	0.7131303423519125	-1.6117804967958211	0.3526919981570064	0.23620146873577588	0.9059028714968123	0.033497235267770986
0.8928693883158823	1.4635248823883291	1.43215188452829	0.978139353458213	1.6299273373020842	2.2074736773882764	1.6013195515068717	1.8894050386226384	1.3877886577679812	2.9573584395902195	0.6015272409313392	2.5106829905141543	2.114304420861333	-1.5137304222790986	3.5578791063071735	0.5762521977313281	1.221263539505584	0.6664742573136998	1.0951356864324764	1.658893370180939	1.5279036578299692	1.5759141159412537	2.191271996122166	1.5807494949737826	3.347080915595218	2.122197114223076	2.239499444841961	2.4839697469359274	1.1889541363787508	1.9435961578642784	2.745726416703804	2.7239655776566694	2.750034046108455	2.0599622115132465	0.9429750426356676	3.0005499841746404	-0.2685565021597646	1.4443283518963637	1.8162324969750003	1.2084239124386602	0.4206765420525616	2.294639251784564	0.7912637854849733	2.0247750745799014	1.5034980981571657	-1.050021973171945	0.940268478861114	0.7626550835158827	1.6168843030689752	-0.010841566905253144
1.358846932464044	2.0136691256573296	1.9844463160659165	1.532065602418825	2.021589788840112	2.87634604962427	1.3387203820022622	2.393485437168828	1.3541366414277944	3.2172260449954155	0.5934093303218791	2.5848948590530627	1.92992974179616	-0.731522144202042	3.5884482806874995	1.1796805394231438	1.5716098787924682	0.9770500340949791	0.7365396517124937	1.0871304782865894	1.156395146006155	1.7976741797102251	1.9412890516969428	1.7524607703060315	2.7449268138013307	2.3522866001929765	2.265271702591047	2.532317328635023	1.0339201269371923	2.3493966932782895	2.809485347081302	3.103950784296682	2.7284935022677304	2.380403975426722	1.438070945156886	2.6624331599093183	0.14413754311917534	1.6235470114382833	1.9794387582083226	1.109500470648241	1.281411280256873	2.306516406318961	0.7659228732836525	2.138155898312596	1.8049178778980484	-0.4918177353644914	1.387053733448543	0.4957080850250609	1.8156641664576112	-0.25875441286066825
1.3245294547823288	1.9385755669443714	1.716216717050679	1.9725306496344805	1.7510935480155778	2.6064010473076467	0.9011131337120137	2.298810015299769	0.7482673196110945	2.6116586191206475	0.024837845486594304	2.1569719619106045	1.2484442923783363	0.2628321343224955	2.8201086391088994	1.6663842950761294	1.7948092883351656	1.194042576293009	0.194758446669607	0.09437822190352346	0.5180166675558815	1.4564289782302644	1.4158534658504696	1.8155707204193987	1.601922571087821	1.991471746718764	1.8379618360122638	1.8019323277376342	0.7123457489220161	2.4900070368305856	1.9847815952644754	2.950183556143976	2.233810091891445	2.1206064237699263	1.4257621487494352	1.3159175301038648	0.2877838009344425	1.5215982909496195	1.783573969458995	0.836046332858211	2.12479486860475	1.7801438626516917	0.6416042428580017	1.668458851548549	1.6228973889575102	-0.1455734389817831	1.5857168019854238	-0.3333771737199752	1.543698430283988	-0.39799178529733614
0.862028676492343	1.3013341302066674	0.8545770698393397	1.914781304856156	1.1552492464256552	1.4470642935553253	0.5329229158739281	1.7651809854271951	0.0017306976362720734	1.3219873093919032	-0.6787786116379357	1.2740384821861859	0.4138102678653377	1.1551924577755728	1.515299452769805	1.9320558463173847	1.763129884248185	1.3003670413416037	-0.05846658408529245	-0.8960138629333789	-0.12764939092329555	0.7034162875348112	0.8402147271421999	1.6598084262145947	0.4477728564132892	1.3443769987157799	1.1405383215860294	0.7649061560303274	0.5529194968492103	2.0580877485704363	0.7051002394364427	2.0963459893816196	1.3842609877514025	1.3567453550718644	0.8527718226061578	-0.30601680063009884	0.38885198499276735	1.1297446825822604	1.3033049812252298	0.555578352049829	2.6083481099521637	0.9951736900033905	0.49435405732374954	1.0197027704061448	1.0969063848567455	-0.04221964965372799	1.519568408132462	-1.191588632344082	1.062505576418517	-0.14620705554927674
0.24150879985714555	0.3592648776054107	-0.06358977319904857	1.233703376525217	0.608885795961815	-0.11134418059383587	0.3933040189383435	1.1591759498078364	-0.37311601318043086	-0.22627909492448536	-1.0021757403963554	0.17753491372287789	-0.23427092729931354	1.7236664666090562	0.08979696010789881	1.9288831142621914	1.467590256687062	1.2806093461729169	0.23488521126729847	-1.4092830090723218	-0.5683966126569296	-0.09806642690066655	0.3384171770631306	1.262580001368364	-0.3441734132630992	0.7345221930864501	0.4598198103530492	-0.08869489882514507	0.7112726737115695	1.0482426219770915	-0.4660682718397726	0.696905327916166	0.3658816572373554	0.3701093343890181	0.02043616276809064	-1.4219899107988967	0.6446778636451754	0.5405156876049397	0.6920341530979822	0.4283813079903916	2.545594366856335	0.3180280973143105	0.399843917799469	0.6089755777543718	0.42299296607499526	-0.01660161524844503	1.2730236897980507	-1.5373615141174901	0.6800303961654479	0.5398924317553242
-0.2220336101037654	-0.5086532624029099	-0.4873602722934768	0.17102457095948823	0.333721067764671	-1.3686996997843115	0.4527505491306605	0.8612180683655509	-0.09608331459483098	-1.4975710443400487	-0.64787538887891	-0.7696855746280566	-0.48437931886797253	1.8987922178228953	-1.0414181570961418	1.684594858738801	1.026420373796848	1.1365175677261499	0.9646960752307642	-1.2099279129470837	-0.7269973564734269	-0.5999497862636659	-0.08755906923561398	0.7325745749693857	-0.685153040082892	0.3539973053651591	0.05889190471423601	-0.508877561961826	1.0961941704606106	-0.1909058107881641	-1.0912613094055619	-0.7834512501787396	-0.5974221346560092	-0.48793952181790656	-0.6160680037203845	-1.593488043650717	1.0766765197223225	-0.08526418625127405	0.1449550322984365	0.5238549485757078	2.006926112796158	0.020010883896880924	0.4027226105170146	0.6292256466884465	-0.2003110916277505	0.1670752345882312	0.9878402794514852	-1.1026061848147402	0.5718907573082092	1.4118900286038762
-0.3328297343333403	-0.9492754685872717	-0.1731442048284308	-0.8053164017883276	0.3508066271665159	-1.7884249053672059	0.5163445463664069	1.053492127988672	0.7030554440294642	-2.051434911730604	0.2802814362454291	-1.2478351403296952	-0.3052500027827319	1.7446265816167392	-1.6130392497633113	1.2714436525340833	0.5997872032158987	0.9007538746264668	1.723629366688306	-0.46382605759470713	-0.6577483107292565	-0.6770551639430266	-0.4740800324478415	0.24432723428784664	-0.6987152791735726	0.22674189837173075	0.042141892946218756	-0.5329134654470092	1.4480881807890937	-1.1531625224839517	-1.0267828764147602	-1.7936139107154216	-1.2811528612578282	-0.9690068957740987	-0.7628873092016109	-0.8978584269793598	1.5330866173358795	-0.5830482007574671	-0.17372569816768565	0.7770055748627993	1.2609455825297575	0.14423369051235477	0.48291945681421206	0.964050505636958	-0.6116172924800715	0.6271262053167069	0.7836512718493799	-0.02576693464809637	0.698638294654622	2.0659103899961657
-0.10290207862710993	-0.8027656992649524	0.6630459180590914	-1.2909810658288792	0.5538440249839781	-1.2912464307982645	0.3548212018856614	1.6056664440572666	1.5565059652596864	-1.7464971587782296	1.3275558339136633	-1.1470149706600898	0.16490774576565687	1.3936581671206407	-1.599557103755696	0.7563129019259106	0.2781963270295372	0.6302250479429918	2.054462371770429	0.3410782536513471	-0.47624817761964944	-0.4815183771534942	-0.7954173301299908	-0.08463269885538571	-0.5556321153158991	0.26579809127785636	0.2902514997670352	-0.34420208544242914	1.5070548650202422	-1.4881506158621185	-0.4472554300500768	-2.0039690322303803	-1.5206056833933264	-1.0423342834675888	-0.4849643674839799	0.17718914436013947	1.8071907888486207	-0.8525642089373082	-0.21185907750185692	1.0151670966113011	0.6001890962874707	0.49361474252633614	0.5498551067614077	1.288619860116237	-0.7312373621583007	1.2467810917310362	0.6872682850307911	1.218733342775251	0.8536839574017935	2.1724841656524654
0.2742323156147879	-0.20085047252615007	1.4664486322523682	-1.1831372673772176	0.8090035115757336	-0.2840191718676669	-0.14469766324926184	2.1313054691742446	1.9391253847737893	-0.833822618520071	1.9411529627917816	-0.6289702260562005	0.6727941467138824	0.9766363231675861	-1.2071124677559604	0.17748162059652553	0.0323714533138372	0.38003898932586866	1.718985540434772	0.6776252330583824	-0.2822057402504467	-0.314315355104635	-0.9418353884573563	-0.27304491525809876	-0.3612451041282486	0.35469187191992485	0.517521937218498	-0.09311868962521327	1.1632859209285797	-1.2131022466368504	0.2628929376991166	-1.4966070525678419	-1.2828425199314009	-0.8834826516346111	-0.13594022285712326	1.0267299055802384	1.7663381253604795	-0.8973122501938539	-0.06596317569965394	1.0480684129514055	0.17203480651400532	0.7483399017204856	0.48477650211194806	1.2815779813158499	-0.600639474787354	1.716746548210482	0.6159089716242543	2.051697123265747	0.8007603189748572	1.6510376051674305
0.5413523308184369	0.4767694946956699	1.6756922152496436	-0.7090938857512794	1.0046619781380988	0.5991006660135443	-0.9031542302149517	2.1964081424288784	1.584606237334206	0.1429952529777588	1.773686124272699	-0.033165845109278495	0.9383892035154815	0.5737604557258866	-0.7626119403756109	-0.4338366252643942	-0.23718617138074796	0.1775429509810573	0.8275098923491222	0.29548724888628425	-0.12230282762195362	-0.4052652072031599	-0.7996308286570881	-0.44484171322414345	-0.16045588771139122	0.3969925050376043	0.4356524620186081	0.17537493933142972	0.5073847055518179	-0.6745903506218465	0.6958999063875222	-0.7055756731492642	-0.7073572930186125	-0.7427977658513042	-0.0700415701890428	1.238255782803913	1.4074565505252072	-0.8136952356667413	0.06606806179469459	0.7747737225530048	-0.07353519751942802	0.6499565987081805	0.2155067977542526	0.8173916483163943	-0.3763554848600268	1.7173130080613017	0.43054283644080793	2.068315094451067	0.4177794489138822	0.6909477821917559
0.5186763599714334	0.7897831227664498	1.0665437493370793	-0.24201520926667294	1.047927330272025	0.8819409604242268	-1.6886413298060345	1.570768747694465	0.6415922631263451	0.6235329016417089	0.8610404745879539	0.3238569400457694	0.7665027068782846	0.1966187055706499	-0.5452833665277604	-1.0129711884349124	-0.5930856248719768	0.016284405682170464	-0.23819819925224983	-0.6260037240059305	0.001864555441330296	-0.7505620632581057	-0.3651856775531944	-0.7112266898519924	-0.008525086103462618	0.3285655825706371	-0.06435608536726933	0.4599768828884777	-0.23196523734777844	-0.29004254684615627	0.60913980789106	-0.14289977017381353	-0.07052873092651606	-0.7743496404448079	-0.3534916797373891	0.7651823421717953	0.8308474601512836	-0.7304467305888989	0.003454980548212483	0.2453665326983128	-0.2949827368380195	0.1503931555753009	-0.22419994410662694	0.03253172812011488	-0.2497884374119302	1.1211195000026675	0.032367612826594026	1.2347598308342882	-0.22875733834159617	-0.36953057995450356
0.19410420588100286	0.48172602645234336	-0.10842721960351803	-0.04797660893526543	0.860529140758908	0.5157270840580169	-2.234830916519337	0.3779385593298253	-0.42306673361703007	0.34466215333709765	-0.4178630161228704	0.3317582270570516	0.14840595342332144	-0.19781446189827176	-0.6445399477611305	-1.4486807558471533	-0.9853670244854296	-0.12752448994031143	-1.046482006467148	-1.5844485269868376	0.10905192669063077	-1.1147266546275247	0.21004416063180348	-1.0618941301691718	-0.003167333333320802	0.12286413981038975	-0.8253411797011005	0.7021626985241697	-0.8101764507376009	-0.25673228169085394	0.039372098977977825	-0.0930773952302045	0.33170944615606035	-0.9336895840676348	-0.6996266537210981	-0.09923378399699447	0.18358057254486687	-0.726213731081043	-0.2964892718805927	-0.36195427551735054	-0.6057702837964637	-0.5586418545334755	-0.6966772932358328	-0.760332423196362	-0.32120103824583657	0.08243115217223304	-0.5549446599128377	-0.0902233565884582	-0.9115321561799319	-1.2100597507691702
-0.2797406457077975	-0.3549247640933967	-1.2754615695221112	-0.14370587150389605	0.4165071951821146	-0.13172546672396881	-2.3610544590349134	-0.9512479654220248	-1.105975285844213	-0.4963577961978068	-1.557118621309831	0.13304955951489394	-0.7020983545803362	-0.6637876639726594	-0.9249054597866825	-1.6218270496484568	-1.2716021881457031	-0.2720157717940287	-1.3390959902963369	-2.053529462649266	0.2251982506773123	-1.1924130698984066	0.6947189453313742	-1.356226476337999	-0.22406955417568247	-0.18865718830893052	-1.4964374451960651	0.7670481561436465	-1.0737531974591865	-0.43806258816195803	-0.7111675942128166	-0.4775049615932526	0.3309611117622485	-1.0116575561612464	-0.6867604147227525	-0.9074705249825318	-0.37800991376253895	-0.7711306753464262	-0.6979979688781868	-0.8371093917753908	-0.9743237329420251	-1.1541755297775977	-1.0299118498343038	-1.249451435026701	-0.5116160667554986	-1.042873238737883	-1.1708074636349812	-1.32146256724819	-1.3532973782885793	-1.6387622844099605
-0.6730770606349126	-1.3002142948375808	-1.8923262260899	-0.3478916320482547	-0.19629422239711686	-0.5465564667736744	-2.0300523655342104	-1.904649729340174	-1.1524401158673936	-1.34850968670836	-2.1750094161132676	0.001007196282647481	-1.4226004782138033	-1.2069254420686046	-1.1236345351051888	-1.4739039283947444	-1.3199468214474706	-0.4190264710199611	-1.1286079396391515	-1.7877853118549007	0.38417548424496667	-0.8201516798613345	0.9250972352526816	-1.4254821910661155	-0.6285050060798346	-0.4962801337318571	-1.7307910110273568	0.5411378229943611	-1.0028104445511414	-0.5060926309358563	-1.222014655749606	-0.966463505446657	-0.02166886993475949	-0.7848165284740563	-0.10187277781932581	-1.2943089194018234	-0.7038028692188721	-0.7331062837633622	-0.9641038041703602	-1.049835233116725	-1.2484782868977675	-1.3672516562918429	-1.1114018765189557	-1.2874314456023657	-0.5934614232458051	-1.8878487582740864	-1.5862349112877239	-1.9240182311297567	-1.3648153411002641	-1.6086293491888122
-0.7997033326037475	-1.8209194705588145	-1.770273662448241	-0.4608577716056882	-0.757887759190978	-0.4121913440467138	-1.3312485507807117	-2.1670716510351316	-0.6708303460143981	-1.6377607661863003	-2.156933455694935	0.13019778107299718	-1.6740258489016708	-1.7371827376833124	-1.0261702808760482	-1.0532606618622753	-1.1141116515366059	-0.560061174522146	-0.6346629850873712	-0.9469043344663871	0.6221359683231572	-0.09785973047138617	0.9113591401456352	-1.2064915194149877	-1.0114475937337086	-0.6311568993550687	-1.390238265305931	0.06392880975058024	-0.6871537458172569	-0.23002129411251085	-1.1749129311905357	-1.240677746447435	-0.48177304756729944	-0.18616513997562895	0.8500795563865505	-1.1458586828108444	-0.6763764288564595	-0.45746572146895226	-0.9088745148564447	-1.008491049509559	-1.2782014906527517	-1.1372043214202432	-0.9433249816646345	-0.953196246628335	-0.34512322087519337	-2.248337231486401	-1.6199137160765604	-1.6646269557723519	-0.9434486799292232	-1.1756203139328771
-0.6060950103246683	-1.5672464853589183	-1.1573311387240979	-0.42147747046863376	-0.9936502531662301	0.1987693878004683	-0.4251131008658597	-1.7856055540272828	-0.020426419404281915	-1.1237207185531264	-1.6329893989007027	0.48299365840483205	-1.3275264546238839	-2.0712111202613377	-0.61061579214114	-0.5001533800430127	-0.7752415828606649	-0.6858590098348863	-0.12617300935383982	0.027077419174810307	0.9497205851592695	0.6578658052271307	0.8138178461990256	-0.7997905451161696	-1.098631384329192	-0.4437380988467572	-0.6284959092083537	-0.4357078558965617	-0.2686666043577574	0.308877362861292	-0.5370298610284999	-1.205742004420799	-0.750493175485506	0.6161619523067894	1.6399447353584065	-0.6263110483596126	-0.2677244183884928	0.11717825674299183	-0.525384389532979	-0.8323963754411877	-1.0369480303730192	-0.6428909114472726	-0.623804448158047	-0.48785565613353904	0.2646222529983232	-2.1366902079618506	-1.235728354697512	-0.7096601234023755	-0.2835561169459048	-0.4594320823308398
-0.18564584570555842	-0.582880327803647	-0.5352189833509793	-0.32602323332522337	-0.7273012489224037	0.8963834282784882	0.5053693833507564	-1.1213965313712833	0.4346602325305066	-0.05365182616848993	-0.8433362494756675	0.8007155396235031	-0.5524144077991504	-2.002778900992656	-0.06662951902713106	0.021250375712295183	-0.4803779069034029	-0.7843808111707996	0.21851794256648185	0.6885652209461866	1.3147564183496503	1.0959142059880327	0.800101958171579	-0.4038439363727874	-0.730537480412682	0.09036146706552119	0.19996497647130937	-0.658786036900185	0.11285006649595561	0.7433497815728451	0.40033942849464954	-1.0111673390121645	-0.6486346162887228	1.287471683942916	1.7578631779068137	-0.06156604663437052	0.4040897761084397	0.8763711479334927	-0.0009293805286564084	-0.6617096592827487	-0.6470539580722668	-0.19075165556047527	-0.2742258815849383	-0.1508476666700211	0.9993798070086205	-1.7050889238609366	-0.5652270639299314	0.4808922780952524	0.3110035112172331	0.3661507231874753
0.2817863676277062	0.6996062659692246	-0.27579542307202487	-0.31396883949837495	-0.015731098954885746	1.2421305204131063	1.2773297709545592	-0.618910278490599	0.5349715544834354	0.9904950198710528	-0.0027573194743938656	0.7770210806549407	0.26379577770982554	-1.418130573120265	0.32595753012511863	0.394561618107278	-0.3396852497485079	-0.8280718855462699	0.35558590915089244	0.8400014220191652	1.5920900464115635	1.0301081238730605	0.892687311849415	-0.17565833823098742	-0.00600218298502789	0.8089429922663149	0.7454052051889568	-0.44243780125170723	0.35204166397111397	0.67763764149899	1.1644899549743046	-0.8809123239703054	-0.22247556936683335	1.50421026462277	1.0650501309217684	0.2503566119599759	1.0802275786815856	1.5436964647907216	0.3941606007754521	-0.5695820907810991	-0.29207944290218213	-0.0265739861056182	0.028370467088782325	-0.08274130177492318	1.4633528720610582	-1.1182165727231639	0.15686300843034798	1.402938306533134	0.5747238516365543	1.0791155663950234
0.6246462507978182	1.6837639521700403	-0.3966429041475797	-0.4305567772988628	0.836918583299196	1.0252738995535333	1.721675016826488	-0.5396908246944666	0.3687226767628043	1.4549562906379352	0.7512883736451836	0.2782882517672856	0.729869499670155	-0.3930327306663721	0.37890244291960873	0.5771714324485827	-0.3287407138666875	-0.7698108434081647	0.32513016218511354	0.6038762533182892	1.6292476792858046	0.5319179298640477	0.9322584605966067	-0.12733868380255406	0.7352972186681965	1.4062926886696687	0.8496962492493298	0.09866519349427676	0.3912775427543172	-0.0071796166827575465	1.35649038746862	-0.9043579005197072	0.28298739454415683	1.1337971847418733	-0.09953307006172096	0.19707187625150957	1.4621846084505243	1.8040228902329303	0.470368751033704	-0.5362603522872985	-0.08769431244406747	-0.18678437836547185	0.26365523530954826	-0.25059963020068093	1.3440105400613933	-0.47601685707822183	0.7045378251321177	1.7602100839461898	0.416161766063078	1.4550337806899343
0.7540868468843079	1.9294757361153887	-0.5827924662386128	-0.5839353484687029	1.4172530968467145	0.3694953763062821	1.715802729327287	-0.8298396150513466	0.14324894668379265	1.1493308459396543	1.3256208163862642	-0.5408939572135342	0.6736958256261993	0.7970472766875984	0.1147596759846055	0.572652387098659	-0.3293514569880136	-0.5670740288649084	0.17095944625552573	0.2898222367734337	1.3358109495936672	-0.13378709416296167	0.6976132176302952	-0.1396499670122968	1.1018803332222458	1.5766532859258093	0.5989913135741467	0.6131565971723336	0.22484412363157746	-1.0262167693955146	0.8739163109417105	-0.9586495854507896	0.566972148777792	0.3095973040360591	-1.1357772450586763	-0.10767344558202588	1.3678332392659076	1.4797106188710216	0.22499317580666456	-0.49741035472323725	-0.01365949192706902	-0.48329678625364253	0.42493194222573777	-0.49939766052980256	0.6310092339243653	0.17056499899882746	0.9547860608906139	1.5789248039253707	-0.03281327938686365	1.360628394539725
0.6819783291664246	1.3847319165692142	-0.4521138200692133	-0.6264302325845803	1.4206250936701375	-0.37969882590227144	1.2399272285564285	-1.2006571097910226	-0.0020853056116517162	0.3370276166005685	1.622101334097023	-1.31198845779227	0.2328925115595875	1.7790185622839734	-0.257536953220192	0.3884462591845205	-0.24546051697602617	-0.22979692894189627	-0.09853816790958314	0.16523516511618988	0.7609856787715942	-0.6784152939745479	0.098733630353533	-0.07958375918910521	0.8927227885308057	1.1810694841326748	0.22146185353367842	0.7236991622416681	-0.1024704130994649	-1.8461273577636528	-0.0337952410917564	-0.8219313011936789	0.445525029685841	-0.6392183114255693	-1.567353498483487	-0.41854456482357155	0.8416835943798017	0.658156247898802	-0.1787000961853433	-0.42352398387974105	0.040746025930734134	-0.6336992708695963	0.47004970714460215	-0.6698455401887974	-0.346586844979958	0.753099758701054	0.9149475899222378	1.1316663756543164	-0.48880327569862636	0.844639738200095
0.4846116998609188	0.3974288166328927	0.13131197020754243	-0.4829547014162193	0.8176120817773701	-0.8887053826475892	0.4245612715070849	-1.3579295415154888	-0.09864245257123028	-0.4668114740885643	1.5447810092211358	-1.6742409271587395	-0.24597433813074768	2.252205437652763	-0.4919271784541223	0.02785314009944534	-0.09886336788288652	0.1427145967194482	-0.4854790440528652	0.28912076573978285	0.09636868737579056	-0.9506048574613927	-0.706967739721933	0.07522663839413957	0.22713110282784277	0.33421843992581346	-0.08593916205712779	0.26854130442669005	-0.5071460964476426	-2.0252320701244977	-0.9137197645430011	-0.38170275119659325	-0.04794011260992279	-1.3552531867945596	-1.3222439278481624	-0.5256937862230288	0.1323920433006078	-0.3170176852904247	-0.5379579867355241	-0.3645767800028084	0.1570231170332731	-0.4556424441941758	0.3223361073258984	-0.7056497860409188	-1.1051813088766125	1.1525926385814158	0.6789042405734705	0.7345653575642365	-0.6780775814940648	0.150114468969201
0.24633144487338896	-0.49317425356945976	0.9252150462514118	-0.2135559956388329	-0.13284545934624983	-1.0262728956285823	-0.4592103732464662	-1.2151291035691856	-0.2981224870414354	-0.8390524051474392	1.0738262185573635	-1.5002218562168432	-0.433212961950068	2.132282177185817	-0.47300677910986705	-0.47183790821520033	-0.0232707081496486	0.37769830354182427	-0.9489151765520141	0.5095063224293934	-0.4163154248443856	-0.9889544621978843	-1.3775748556891296	0.20841550006598508	-0.5297082812154341	-0.6478893119014676	-0.27674383949520526	-0.591084701503356	-0.8925835333348687	-1.5049198825847039	-1.370667120927218	0.23471541629879258	-0.6887110447868241	-1.6179387455651577	-0.7199768654928796	-0.38716569109228094	-0.4606389580270628	-1.005348550792353	-0.7480894344819311	-0.4211989752446071	0.2934336771428175	-0.0002690506001555023	-0.06674042645607484	-0.6832211940567301	-1.2985821557707393	1.2493384799812788	0.3513597596781328	0.5544864907929422	-0.4991298728419534	-0.38930387229391905
0.02292756341790832	-0.8569531905140445	1.4573802965683995	0.04146507688175696	-1.027135708225088	-0.8969196242313199	-1.0900036521985923	-0.9401053429192603	-0.7191428899034169	-0.6954567119694381	0.34227175304828433	-0.9756795634150461	-0.21800342711198462	1.583245898225634	-0.2842665371497933	-0.9955870200425172	-0.15565020247813077	0.30949518056738234	-1.3808003249362435	0.6038934394540727	-0.6252180522015176	-0.9448642618524915	-1.599536415781904	0.15852266618902522	-0.9952985576838289	-1.4111370174662463	-0.4441404906896765	-1.4680420645785377	-1.1816253534747145	-0.6475285507938491	-1.2793611911746272	0.7200324230504682	-1.1906678291935584	-1.4189744986344992	-0.1965867224286982	-0.1417940732950815	-0.7699378919552763	-1.1009502392124881	-0.8530529718815097	-0.6607254368171872	0.29841823007179724	0.46480073163837154	-0.6411001729996916	-0.747630267184872	-0.9219673435856788	1.0242140827281587	-0.006667849717937693	0.5436520837303841	-0.08942496333088788	-0.525995054581562
-0.15778973627245169	-0.5898321149254048	1.351195000440873	0.18184087664666518	-1.5241294828706309	-0.7228852542893002	-1.2368137099945866	-0.8056853971369485	-1.316094603839623	-0.2845945610052095	-0.3702184888490447	-0.4792576953079772	0.2428633300840157	0.9173273061872187	-0.1317592577791694	-1.3602796894912084	-0.5079538064484282	-0.11406099842636061	-1.6421475615486325	0.44779812803267727	-0.5659603981287973	-0.940507152908357	-1.3035208668464213	-0.13962362664190428	-0.9963528543167978	-1.739002270449758	-0.7032716466508268	-1.9781910954855695	-1.3395244223415557	0.008972664223052342	-0.820672873529366	0.799325382136061	-1.3589106645951732	-0.9239360569416052	0.012620676834026687	0.003015016317450589	-0.8408788777333267	-0.604239920523379	-0.9785455793029549	-1.0410557642865568	0.029129660995738955	0.617175089747687	-1.2211737798660804	-0.9987719296188723	-0.29045344929060957	0.6215230332560122	-0.380395718494099	0.5244341755073401	0.2500714540629979	-0.2424613278217714
-0.27263472360027335	0.06814428726539827	0.5975384245605531	0.22480571506151123	-1.4931252775916284	-0.6781911855914222	-0.8756092281521098	-0.957640842153637	-1.873999887862353	0.039961222147868396	-0.7579829399314595	-0.3401511442395088	0.6511797721162483	0.42401863747624435	-0.1828469819562717	-1.3987910365974467	-0.9228520174913326	-0.7704771531845122	-1.6374937623050243	0.09143134893541192	-0.4448284911651639	-0.9654837372727781	-0.7242048639040488	-0.5804428256469231	-0.6442192205086978	-1.6376133625639993	-1.0656333852388633	-1.944036754413739	-1.3732154639433065	0.11118967028280706	-0.3327935786611504	0.43505915586506855	-1.1782159174948847	-0.3630041662973069	-0.0047635058605932715	-0.07119026722727886	-0.8517177234268294	0.17214375149988126	-1.2043349066327573	-1.4034234025127736	-0.5124854044780568	0.28601071505046727	-1.5768244146667298	-1.4034277873838719	0.18834589769627116	0.30006875901869146	-0.7614570188883094	0.3455493882508812	0.23427889385253892	0.23481710166141911
-0.2877829224753301	0.7039185654664065	-0.4201847886360794	0.2707434406764616	-1.0319769839533282	-0.7911934172787287	-0.20775414797199196	-1.2759478896961578	-2.1347122186785206	0.0850496311500295	-0.6631509628944685	-0.6323768240123897	0.771448842326176	0.23112547234066871	-0.43933762348446026	-1.0712490169057476	-1.1557263122222456	-1.4003160104060646	-1.37158735229032	-0.29577027262065947	-0.5081639700209999	-0.8835333391825562	-0.25254523006853447	-0.94309628915164	-0.22189954754725402	-1.289557183662484	-1.4031912713368213	-1.4486183385545446	-1.3073692344067205	-0.2831390970432238	-0.08733668028487432	-0.13316151927744455	-0.7954616970520296	0.07708857029595809	0.014486735933870013	-0.3030094333583054	-0.9368812540366881	0.7746029356821762	-1.4751280844394283	-1.5472866463659902	-1.1335457777284608	-0.4282966781560657	-1.553797352743806	-1.7919099314017235	0.28540024955721577	0.2829131715720731	-1.1045108557808023	-0.006705710941183228	-0.22762534870023934	0.5702451897918052
-0.17147267378231507	0.9737203302008203	-1.1653422324231881	0.38872873320872636	-0.3735146944682808	-0.9638264435059276	0.44218613366058507	-1.439836684471699	-1.9606336297613336	-0.07239595371068389	-0.18363930795016908	-1.1386589469486046	0.5706111236871936	0.27470966329729984	-0.7358299451589778	-0.5161810249176652	-1.0284776684824972	-1.7350064587691099	-0.9434572370551075	-0.5535295811065394	-0.8772900093148521	-0.5424463775023033	-0.17914259534599927	-1.0368935704887616	0.02339106644306347	-0.9201852031542067	-1.5269426694283488	-0.7321545118147532	-1.1542969768455922	-0.766168545419525	-0.1392722661088382	-0.5474987743406204	-0.4182352028132914	0.3076859869883447	0.23177354236372863	-0.49233226946295156	-1.0562675223550895	0.8610045312457643	-1.6174853498197237	-1.341395406863415	-1.5391415963351778	-1.1982438965744062	-1.1654943014989658	-1.943298084270187	0.07751855166901761	0.603263857462976	-1.3181112505752348	-0.411084513928219	-0.963492581618821	0.5231720527902092
0.07386894688952315	0.7719427614089907	-1.2831744237828635	0.5284192976205535	0.2413564385525451	-1.0672453146884957	0.7986177168982825	-1.158317136333073	-1.4163919913219252	-0.19203189140723684	0.3743505188138732	-1.5028038716678283	0.20787035947774923	0.3805867670400504	-0.8600507568446446	0.01618517785540858	-0.5442060200227145	-1.6405893809552095	-0.4804143206487497	-0.6275256580988017	-1.4568267636289565	0.09054552659096206	-0.5080138553317481	-0.8249348367888446	0.03260739921783989	-0.6684622592754288	-1.3180999963363662	-0.03164989918647523	-0.9003135883742457	-0.8803423372556342	-0.33582808739220166	-0.5721759148690873	-0.19579394094918187	0.3328409859775799	0.5363060080656337	-0.4443471663572853	-1.0211093877897797	0.38682421483419094	-1.4504454430036204	-0.7982420418039202	-1.502656745749632	-1.6496620035320033	-0.5788314886548698	-1.706881873219878	-0.14704716390954078	1.0627820356361048	-1.3000110729490768	-0.7064869488430834	-1.6228571494433728	0.09389618330960847
0.39002848219450137	0.24484278954158323	-0.8009631179391493	0.5465259215235845	0.6490817782102396	-1.0307532995921882	0.7793570374567327	-0.4025408211994869	-0.7137367685079536	-0.08682396802613761	0.6851009977773946	-1.4646484405874005	-0.09868112715712568	0.39065859418200694	-0.7033581230072454	0.32026869428575305	0.11957459644537767	-1.185152700212616	-0.06080889891784578	-0.5677409877485371	-1.9795991166069793	0.8629776365443279	-0.9699719680827955	-0.43224226766014573	-0.06318680888017462	-0.5380272791328335	-0.8144373709446615	0.5170251499569786	-0.5205930388573403	-0.4437084482286693	-0.4544833106486248	-0.2377076148323824	-0.1501376414228044	0.21273707590668228	0.6268646170273666	-0.11236803936237622	-0.6635164760821932	-0.3828813825396705	-0.9102585060547335	-0.06443916909391921	-1.0027683606621651	-1.5649237497617299	0.0005541362872278028	-1.0863262679013062	-0.12124312375805689	1.347432141925579	-0.9944523918455164	-0.7958297183771816	-1.865132100947873	-0.47877949000069364
0.6772143855806467	-0.330308056958055	-0.06639016642676418	0.3365025544490036	0.7834076592782917	-0.8661734829445664	0.526598158567566	0.5326882624241535	-0.06871844755492801	0.22938571428826438	0.6130237159941757	-1.0205627643446253	-0.21955003437461754	0.24979223456199073	-0.3318659545255591	0.3747419599428551	0.7295812536541303	-0.5855703753315367	0.3164690910749079	-0.4466920623254089	-2.1623429316193135	1.4903281091327036	-1.2204529661053611	-0.0379157725035794	-0.07148255186890148	-0.44160566430368925	-0.19251150771970096	0.8681846087757895	-0.014797200419141439	0.3275132389541676	-0.35895396340979113	0.21222062738379247	-0.18904532416002362	0.028700731743245056	0.282202447105093	0.3637392863153922	-0.01673054777371781	-1.0368649067623106	-0.1032844938631133	0.6617196618515837	-0.23466161694128762	-0.9852824796618745	0.4596621551938953	-0.2400419328561377	0.20626616921113627	1.2326090844557203	-0.43441758083460813	-0.68443296033023	-1.5397182586789198	-0.8629276901193532
0.8410104325017903	-0.7074243503043199	0.5125412445742874	-0.04763825368125703	0.6554875929065647	-0.6316649893351611	0.30514978999489106	1.1935548468189678	0.417008924855415	0.5714009003446426	0.2958313016361385	-0.4082425286816704	-0.17179957977061816	0.010041470123643214	0.06748076143213547	0.355321247852489	1.134374145750632	-0.07186682253761963	0.6930948923624882	-0.27926142250524955	-1.874059471196651	1.7002025894725976	-1.0756767391954962	0.2562584517484913	0.10962675099634388	-0.2912093872752899	0.335043590008096	0.9969298027538726	0.5596280355273268	0.9794126494274235	-0.06874384570777149	0.5201718423023789	-0.18427721617241372	-0.13804634666648014	-0.4032912574613636	0.7494049168237472	0.6464202257412529	-1.2521839728721786	0.7436625059214306	1.2256088425056382	0.5083105807648217	-0.1599894972069402	0.8248189006224885	0.5940941378188791	0.6500174889804935	0.7377649335362004	0.2567984020343966	-0.4438196915909347	-0.7559036650244415	-0.827428166270764
0.8400643038684543	-0.7795679797933855	0.7272875395327992	-0.39171687984452097	0.3309691157700674	-0.3834482504272115	0.3292105789162373	1.2518358753464287	0.7644294759639212	0.7462660754327958	0.03436474864964569	0.06321967575572525	-0.06505843336229351	-0.22749647872656803	0.31716531280723675	0.49535394729908244	1.3188495834550589	0.23549020124127823	1.073910741711554	-0.018470368129667434	-1.212652903391368	1.3810663975488902	-0.6203747158575574	0.47198328250438754	0.4232758331230412	-0.06778497556961594	0.6302600120555323	0.8609367185192555	1.080506087574062	1.1427928262489742	0.2829763735470262	0.5999684200449888	-0.06429037876156787	-0.22269341500122736	-1.0254092850877505	0.8669871334673831	0.96685095781678	-0.9588938924493907	1.3943733726810312	1.5615012922555727	0.9974153355435197	0.6082487198838451	1.1858902195516279	1.1978320090001038	0.9374838496580254	0.11834982639618837	0.9040903155745402	-0.15323107355263105	0.187323001306901	-0.3667166846842689
0.6983423683348706	-0.5926233351740138	0.6461884250012601	-0.46904077712818576	-0.0840160548832277	-0.15929560299467999	0.6229598562283447	0.7143892168950878	1.021079010334196	0.7019385572258188	0.05922108274144177	0.2136389657056831	-0.0007171504443293854	-0.3762708317668711	0.3546453688286249	0.8851967363057999	1.3451033663326817	0.353169017399677	1.3737540015421463	0.36814235333585854	-0.4479575982729937	0.6460034226031796	-0.12233142437058438	0.6810171477309191	0.7012832497989884	0.16811572267000982	0.6756117495692894	0.43766877982236835	1.3907540773599	0.7846023082905788	0.5451307120291882	0.5643114131348183	0.13276504761743282	-0.1986612859580819	-1.1399139054254932	0.6948320148590993	0.744745808626128	-0.3471677630175682	1.6998457439735746	1.6679558698213242	1.166460580591755	1.11073841724193	1.5590599902257625	1.4396771481270125	0.9012722831001971	-0.30521211065758974	1.3371728819143844	0.12287416252226019	0.9566458675947267	0.3089194272255681
0.47253777319670887	-0.28910505460280084	0.47754991365253857	-0.23128228041123658	-0.46319289169474814	0.003589540139683584	0.9997723318379275	-0.08769755473019462	1.1529586122874815	0.5353180320683254	0.34017247018104213	0.08447635450254044	-0.013781434866456197	-0.39020512179980654	0.23978967449336844	1.3605694698934365	1.2435024924835292	0.36036781419602376	1.437327123148931	0.8109810648679645	0.1249266142755408	-0.22532018215679087	0.1670079064119549	0.8821272752269668	0.7743913597251828	0.31710779080404733	0.5382679019800962	-0.20229878725096334	1.3560938168338217	0.21157472427171117	0.6172284417966547	0.5818212921759434	0.2752192868861251	-0.0989404509492104	-0.6069396242556078	0.346587545140761	0.09720823315176719	0.26724702549507007	1.628339450972091	1.5492081834742204	1.0908086366403735	1.2830832351930594	1.8060652612171784	1.2881766391383778	0.567141493345459	-0.3644791737561636	1.439786151746847	0.312981333705464	1.3286583654533175	0.8960058670228863
0.20275853185179718	-0.03457815118561835	0.351580375959678	0.11453909409953435	-0.7008262316121875	0.05055177229327932	1.1725897392204887	-0.7209710524746324	1.028126438654075	0.36323201746023287	0.5846185370024636	-0.1306888958702012	-0.09393920156015932	-0.2541718966035744	0.07330578362219183	1.579052383852017	0.9581327627140369	0.29496661555923953	1.1302428234066084	1.126485496875221	0.3281982411836561	-0.9294223730965893	0.17090749478758038	0.9456348933287597	0.5625874072083733	0.2971808695982715	0.2972505511621518	-0.8696327482842631	0.9273682769604218	-0.16931807880745126	0.456563990328711	0.6891762862829669	0.2145204856970112	-0.015492206126878499	0.25416931617698524	-0.03961902656345569	-0.5967144105756952	0.6202670132416704	1.2339616575030614	1.1831404639936671	0.8833139317624522	1.1515485630884905	1.6929200718588584	0.7912540455241298	0.0881274708414429	-0.15242799044049135	1.177591839178323	0.31965896130280497	1.2509696577980685	1.1507552565508612
-0.10870431228999304	0.03795242483253122	0.20804153236962863	0.2267246666156157	-0.7588117324090012	-0.07459265933856328	0.9288784537841124	-0.9248290483710933	0.5214237260242193	0.1844684984424963	0.4421072389338403	-0.25378272978564087	-0.24316508309352688	0.025248662953551992	-0.09461811882191021	1.2509794495111486	0.40322933047047815	0.11477072993422929	0.44699077018385164	1.1119019499962786	0.16220735460365823	-1.2807750981027397	-0.0035785715755343667	0.6904377483649101	0.09928908976475606	0.08301940782602955	-0.0034402853723422703	-1.326485525781514	0.1806091707321863	-0.15377440472010115	0.056956688674968545	0.7219284292698311	-0.11869097464440564	-0.059819656377792865	0.8385218675517063	-0.40154743491412137	-0.9344873130505137	0.6107612816182347	0.6109669273479144	0.5511425064226833	0.5987874837489855	0.7496126260608185	1.0645781598180895	0.057368277858614286	-0.396223321169248	0.05411237310286491	0.6046932225164979	0.056433535752612896	0.8134755251214242	0.988402812533245
-0.46709517191543554	-0.13593537813498655	-0.11951558434755072	-0.12045367060263168	-0.6830660068343931	-0.38059827798113455	0.2661003924635909	-0.7477563478735147	-0.3336027286138634	-0.1268930776352607	-0.21918798381228913	-0.25521995050559076	-0.49339589414850993	0.4013325256592927	-0.28421564979641417	0.3705999747108209	-0.41090402780780555	-0.23829089759547203	-0.4363816405976142	0.6907340268633662	-0.2296593353791155	-1.2723963777119038	-0.18804277611382902	0.045669625344676765	-0.49696352216506245	-0.2813004655779246	-0.34570131771847573	-1.4154584506294636	-0.6850541758337744	0.11663862801894764	-0.5451194417891619	0.4335452404295366	-0.6515841696313376	-0.2937946921924678	0.6593546373377671	-0.755377599484688	-0.7457349288609916	0.29935107298100166	-0.12370666385840874	-0.29050146471866267	0.22065983538417583	0.09427787144100877	0.0125208039944153	-0.7460560417312531	-0.8422125654671705	0.005045165461148564	-0.14647732739675842	-0.4624204691608707	0.17852012332965067	0.49359162039547183
-0.825727201584606	-0.5234652732509555	-0.6991177033575194	-0.8367935991626893	-0.5638401325923503	-0.7849238544068953	-0.5907616127135138	-0.456291325559657	-1.2708702226928283	-0.6715427692520738	-1.161965729236565	-0.2505936231613028	-0.8506675112458966	0.7549293090317413	-0.5196994783730456	-0.7220541941426534	-1.2925908895558298	-0.7245414174926699	-1.2080265930383547	0.002648366875362812	-0.646253817981365	-1.0292158810551875	-0.2875808806515178	-0.8324701418272035	-1.0612280472525297	-0.6890472319584474	-0.694483045650943	-1.1502770310786046	-1.397673700455143	0.27535534302678594	-1.223386265655109	-0.2811509085991183	-1.1770460207919378	-0.6685030377412424	-0.2922589920841215	-1.1015548805620428	-0.18384600557248088	-0.169716087700229	-0.8190562579741966	-1.1604946677053667	-0.26969997471395657	-0.7504678921884923	-1.1006072926096326	-1.3966212594611396	-1.2556874784659433	-0.33049287573433805	-0.8911230781078656	-1.0510610558605773	-0.4734165391023037	-0.13776229917817073
-1.0533140358051627	-0.9783402591531961	-1.3560999679090386	-1.5277909672262815	-0.45880859424494874	-1.1188038154639717	-1.2972124773488132	-0.2949392347298622	-1.8767616964189004	-1.3419550577747896	-1.8777145608159262	-0.36712178303212206	-1.2143502004640658	0.8957181025708321	-0.7411748985039912	-1.5094197966756346	-1.9143073562372372	-1.1493331578376929	-1.5500294360713718	-0.6398088299657296	-0.9034136674834949	-0.695478222105192	-0.3131405114194698	-1.597957399064041	-1.4100020937793907	-0.9908928349126253	-0.9704330748462126	-0.69243009878763	-1.6998975008182695	0.02602207873584996	-1.7267138268493578	-1.2345307492318798	-1.4357691540665916	-1.0158678967259462	-1.4883882740295764	-1.3269052142077435	0.4070863105041463	-0.6472318991325258	-1.2877256295073334	-1.7810123196268104	-0.8091554877121023	-1.5859591634264831	-1.8036818227640543	-1.6578129100505112	-1.5720530601930673	-0.7302606328386826	-1.4359772839964073	-1.3872204413096214	-0.9629315480810322	-0.6789619040604485
-0.9743426133237122	-1.2656415962677392	-1.7277529700358218	-1.7313733731905805	-0.3376398457379558	-1.192977858106151	-1.5587508839907467	-0.2822612698771157	-1.8026056080626174	-1.7847593818962706	-1.8870871220020728	-0.5904984630723348	-1.3658288033267607	0.6333365870768825	-0.7858890184332975	-1.5956530012953702	-1.981483790125439	-1.2343073605699013	-1.2874657121121678	-0.9151144935958686	-0.8699850651599604	-0.3356182914583453	-0.2984135547585444	-1.902494173879829	-1.3752649897356826	-1.0319991845590752	-1.0690105054762469	-0.22726237405508637	-1.4459667573492205	-0.6066986717742583	-1.732267141178887	-2.000151715512523	-1.2372651581613703	-1.1128209225247965	-2.1619308428662176	-1.2120250566260127	0.7450216526853884	-1.0069028816124996	-1.3496201314676493	-1.889755977023822	-1.2331655719143828	-2.0729125910969235	-1.7773022322707783	-1.3668529557196765	-1.5964315454904248	-0.8718064690534548	-1.6363085330590257	-1.1738293374948991	-1.120673847138537	-0.940526500664908
-0.4763875100240486	-1.1523284470206483	-1.4976279952471983	-1.2246026513889283	-0.10200256260002695	-0.8910733481068494	-1.2678162946295453	-0.19788452500351913	-0.9747972783381851	-1.5898220999812498	-1.0512321733612544	-0.7248129016920678	-1.0801468940824308	-0.1003713289481203	-0.4781437624253755	-0.9413682910085229	-1.4157772496241596	-0.7895256739939162	-0.4791497522721314	-0.6774755236697928	-0.4810347557330952	0.08588343502032937	-0.19863104985545726	-1.6092923423038263	-0.8698428874671712	-0.7094646606001075	-0.9132264071990127	0.162802568499846	-0.6704760507102777	-1.2599945701410287	-1.007257038659812	-2.156246671106085	-0.5612931249478175	-0.7938856341014956	-1.7745893194046298	-0.5723406494363144	0.7924486663170869	-1.133214407501436	-0.916469511435217	-1.377936574556665	-1.34576489791862	-1.866004435571696	-1.043171570729874	-0.5322781386910267	-1.0975425858986432	-0.565844191259654	-1.447088419262971	-0.34229250349874196	-0.8223828422492573	-0.8168019416399581
0.3804028212316446	-0.5431454446030721	-0.6401135935340139	-0.18408793521819256	0.3200725825471719	-0.23530619777309866	-0.5400564520573343	0.22948513823038919	0.33798139424414225	-0.6034607532939616	0.3155682084536558	-0.5168915782812281	-0.3093572740846744	-1.1541183121540768	0.224296677359178	0.12221718545647259	-0.42030668696552526	0.13112208913923262	0.5973878294888528	-0.042533545840173895	0.2416636085016481	0.6360997470142207	0.11011751077799613	-0.8777320277495578	0.029069909923248774	-0.035462749999003305	-0.4974346545328373	0.5238848783066502	0.40565560360803504	-1.4711716380877822	0.3999797026401476	-1.558145368038822	0.41345197404362705	-0.05342050751413023	-0.3543132791917015	0.5571665342219063	0.7380444924289702	-0.9221991447782023	-0.06548298574160154	-0.3694244753157566	-1.0320016011102617	-0.8365329250564766	0.04690416700917746	0.6262695297034226	-0.014942737550018457	0.09588653419141556	-0.9411883990803527	0.8465974828263603	-0.05485748803976447	-0.31550239418033
1.3348419454009992	0.41329023479759025	0.5165812504592074	0.9182291752522834	0.8723507620205837	0.6144937448303406	0.3567335222044509	1.0746000098244732	1.652370382119567	0.8641146024115745	1.6147427810155257	0.1324334956696642	0.6989963851222636	-2.1693206778122254	1.1384733339602746	1.1059229377776023	0.6284011328729815	1.2148472719766406	1.5599272492669947	0.6823784046599078	1.1589793397623123	1.3087825370500292	0.703390643519064	-0.051586020573905454	1.0412490146334141	0.8301123966382385	0.11113384818756689	0.9330192122830864	1.4454484706425492	-1.0071100124848087	2.080159863155421	-0.4485208731864211	1.373115446460797	0.9227534869381585	1.5092267912259254	1.8434682568499459	0.8037932699071915	-0.3322344643203679	0.9593589828619713	0.8140160999322579	-0.3317739730417603	0.7628085886484365	1.0189935608187448	1.7442948613994762	1.3806361122149986	0.7856358002839752	-0.27765304488900255	1.9015816902268137	1.0281456834471911	0.4328257753133621
2.017890639996979	1.3378302854293629	1.4731551202991302	1.613888015477809	1.3487162690540722	1.4264411584253827	1.1303647501837741	2.097158774937868	2.517473678286959	2.126254590869813	2.309231224757235	1.0290082444663948	1.4710343225964397	-2.726859314664906	1.9062719801078896	1.6542450943536844	1.3936465061868886	2.0476727758598456	2.0799030770878226	1.1773395698008278	2.0105798305919333	1.9626367384608918	1.4543576944267884	0.5720228427700543	1.7576060865516028	1.6142023992207364	0.8087252942766726	1.361474982702131	2.121776857955965	-0.049795941009912664	3.3936889923127285	0.677383823271913	1.9989910326426623	1.8219460902489661	2.9976138820207145	2.7768435718266358	1.0366945768947509	0.5386611987709917	1.8386565682897271	1.788725403636224	0.5759315488289611	2.334061331066829	1.5450467612612757	2.4688639724524526	2.534117046030853	1.1491321295710417	0.3695468139547907	2.364774537085032	2.1182341980059003	1.2003549023207738
2.128765095903257	1.7872478457750476	1.8681723106302535	1.721745754063891	1.489803501019172	1.9894320642475063	1.5776455763161619	2.8486914795776612	2.729594850963501	2.4947993924376535	2.223034152401475	1.7444265937482735	1.5652292752022356	-2.561573250897805	2.177828743735218	1.7201826763557555	1.7520722588699023	2.351708328928862	2.012314240739802	1.282505174575052	2.483160140132005	2.35727379881622	2.0087780331000245	0.9248939145535343	1.830545363651129	2.0369797338936673	1.494188588243136	1.6254768384577265	2.247126034905109	0.9008743880342576	3.7784113179161896	1.3653220634155498	2.1042252028873336	2.3396229988447486	3.5083259966919416	2.9444697621525857	1.2516179019669005	1.4233819386617848	2.3180555310623365	2.2730980512100776	1.461703069059952	3.199890253143625	1.59592685022549	2.623189844872262	2.8838605051220387	1.0349237946146328	0.8846449543229247	2.0799475915886303	2.8577484255648766	1.7324028409961216
1.5938051184579674	1.5052094853923166	1.694570317838805	1.4211454374975496	1.1471518724247256	2.1885757905614094	1.634881013829648	2.9385655668570156	2.389355115645916	1.7186572392321247	1.6040347559697712	1.8668001713793407	0.874140817914541	-1.7181903850551279	1.820287193715044	1.5180692898866248	1.8117346395262606	2.1429867163180734	1.4417933302886945	1.0589906945272456	2.3527389980600346	2.2781288353542704	1.9638426817834724	1.1681404372870579	1.1874995544960707	1.946007562900194	2.079813713753019	1.4884679376427923	1.8463564295344534	1.3487655089615005	3.06591551077624	1.4602058863221197	1.7124711215501398	2.32012141278225	2.9442524920516413	2.285109882236257	1.1703831800843112	1.967661651883627	2.316341848510672	2.1923502866439666	2.140379515275929	2.9706715884304673	1.3892101187106802	2.2803683842927303	2.2145310220852346	0.5850228058094804	1.2420519747286376	1.284379853622929	2.998543432717552	1.846050372909979
0.6104424029085592	0.6098967592524249	1.2685829283960826	1.0755854586955458	0.40311385654348636	2.0369698530934084	1.3612752028982733	2.278290203373657	1.7847490001306314	0.18859452981143135	0.9211230611195964	1.291499371352895	-0.23984160789813472	-0.5443626108544914	1.014111287535983	1.3101828686485093	1.7735744546229142	1.6991493836734974	0.6301562782266681	0.7126072687228208	1.6342748166560501	1.6793536578624357	1.160696594646608	1.51486071926583	0.12413495550038005	1.403808114271628	2.476911019586112	0.8557004745151184	1.1349208112189006	1.1299111796646755	1.603553597665517	1.1633131813947848	1.042051112939803	1.8328892028945933	1.7021000388534326	1.146064974889738	0.6477642082217571	1.910640934933842	1.9380766370399731	1.6765801024675324	2.510906772663358	1.7923714838760556	1.1868906346140096	1.6985792759302414	0.8438481603632413	0.1262637555463038	1.4788893105789638	0.4541483157154719	2.5264727676418	1.5115410041631185
-0.45276216299642336	-0.41892645187436933	0.9771450535652775	0.9496395956639115	-0.44645055037372444	1.662049748892362	0.885923373254615	1.1388785299340614	1.1959123487208245	-1.253280978728242	0.5443505017554642	0.34859090195668574	-1.0993338160286124	0.4872637754777428	0.1648162476023836	1.1960583140074694	1.7491505169907433	1.358405426775727	-0.10575576887489437	0.4456417248613906	0.6340637643385848	0.7525471702866469	-0.12038997903516227	2.0154173484694327	-0.8154268564196272	0.670173970507528	2.589891084996181	-0.08597841294719975	0.41178597859090266	0.5207562598325862	0.08485579719631138	0.8637639066515543	0.40451397506314757	1.1442101294492977	0.4080759505563565	0.08799146001745232	-0.19236283155710748	1.262735398347447	1.3902710787633001	0.9686435343567317	2.5342301263293456	0.3026116424637306	1.0984032328303244	1.1588070533290742	-0.5120641989039759	-0.05840497082418245	1.630390142283329	0.0017330616972896912	1.6718796987519533	0.8674389706912369
-1.2397107819590425	-0.9794591150122611	0.9929503295630012	1.0322018113887097	-1.0482955787502337	1.2578229417647757	0.35517357883761086	-0.012389884648511944	0.7554763118955101	-1.8002244012338768	0.5277411658996372	-0.34727772606955437	-1.0945829968950607	1.0271622917731658	-0.3233835277073048	1.0586548030288947	1.6750030256190676	1.291669107382041	-0.5294808970814451	0.3402252172038647	-0.16370092015035126	-0.134615191072025	-1.2416373412595219	2.47583319178101	-1.1304196875395434	0.07849054901933354	2.3482361651347623	-0.9085680076617735	-0.07871258606889187	0.04829726987758611	-0.8255722887615777	0.8694500961925092	0.06571253686454855	0.5941285292616482	-0.41560690930240757	-0.44391646337069085	-1.017542744619683	0.35121413724986184	0.8635521410885566	0.3043443476287243	2.1957028912669463	-0.7076124366541933	1.0285863358751783	0.8105570040801663	-1.1403594398103196	0.0829243189849085	1.6779870149839937	0.029890608940602668	0.7909429259553594	0.15264863337997348
-1.564844467345032	-0.6919676722733928	1.167868461995506	1.0882377981849811	-1.1892865250060716	1.0153751888065699	-0.10168604983931061	-0.7792767656936085	0.44157455367719917	-1.159544060277126	0.6319658796848618	-0.2587564390423048	-0.06654189090989783	1.019225255271623	-0.2745920765952071	0.6949631158110162	1.3849886228635886	1.408375342591087	-0.5750089954960087	0.3413783123505889	-0.344672078065615	-0.6109637868299661	-1.563995041566906	2.5790023788660936	-0.6590366383575773	-0.13021640458030156	1.7663023059151033	-1.1661275434153668	-0.2457739622121738	0.12865110606441166	-0.8492069301864918	1.2180665376955537	0.1322289146725357	0.43377859354387427	-0.5676733408826327	-0.36760940298845496	-1.4999103749865703	-0.32883945722050323	0.4536263107417698	-0.17068870080481888	1.505550456440192	-0.7409644247680006	0.7941646185790844	0.6234959969523094	-0.7563104153589186	0.35453170033994524	1.552065144520048	0.3067059188202032	0.18250643402457511	-0.41170280055051434
-1.4606873649659204	0.3593955026860788	1.178670349369221	0.8823639559007397	-0.9056529697341015	1.0455910066863725	-0.39330564110038246	-1.0297593328650558	0.17715365930197546	0.28363533262330676	0.5502855281125708	0.7191340737243658	1.5585665886464208	0.6935330976599677	0.16992386258708242	0.018233900794281544	0.7777363128104541	1.4573322928088017	-0.35529236534127495	0.33083352046386455	0.18649120940387529	-0.4970068876272146	-0.8668709138006375	2.122186300866425	0.3141122297623719	0.07590079679984897	0.9809936574481063	-0.6672382228402929	-0.16502743541556197	0.7791383137224239	-0.21590564149975341	1.6793747659134732	0.5117004145086008	0.6991797351451585	-0.18755641160399875	0.03033001134372855	-1.5238774653971952	-0.3931298755377183	0.16034721239932295	-0.4190066867870988	0.5454435014963345	0.11760783087329756	0.30531534812232464	0.4667636365611321	0.32388781687645	0.4729415637080085	1.1909117260390245	0.46862035809216834	-0.05404934261326028	-0.7245963857163564
-1.107112112773254	1.6481382757826686	0.807432660808139	0.38937514481691093	-0.43520096166526884	1.3183552027037035	-0.48557414179234454	-0.9022602772918868	-0.062338747248848095	1.718797040693149	0.16084171024608573	2.146215793815504	2.9850264533304607	0.3943447876411231	0.6516925291677725	-0.8305422650661348	-0.05746336854499235	1.2398037951081653	-0.08973573844112129	0.22297891682620177	1.115392833556007	0.08754114984936312	0.4581249418104823	1.1918336609470064	1.2209394520289352	0.5148614867255595	0.21745380390432545	0.3841045175688277	-0.007925426215644262	1.599794067732188	0.5156344398865895	1.9242541148231136	0.9617852290020957	1.1843903628343677	0.3797225507094271	0.3243774537932866	-1.2390387514446566	0.18941049837205348	-0.057923968675056864	-0.4794328239878133	-0.48845440162486903	1.2522565525841038	-0.33443480333142905	0.24701643628614595	1.3805650667443683	0.28381766637065126	0.6126238390637345	0.2960014863065211	-0.040392952498348525	-0.834658527262414
-0.7081999508885962	2.493646249315862	0.1378462950401627	-0.17425614151032934	-0.05331204322829974	1.6529957838208156	-0.4190362546134854	-0.649660799683089	-0.22128323966981742	2.406858774406814	-0.380512771609926	3.2608534291122537	3.492193696518062	0.3578341845529615	0.8164963750039353	-1.5496934875047754	-0.8603104264388602	0.7706576555332205	0.012847677698990164	0.012052903464854603	1.8658224961323984	0.7715579903733426	1.6024744218390863	0.13966661873870698	1.5496499259140863	0.8957715121546302	-0.3177779018152873	1.480177286016082	0.06500283170332907	2.037363204156565	0.8139559475329023	1.7332469201251035	1.2050742493878026	1.5338407633206383	0.769430268041102	0.24621073779572913	-0.929710253454613	1.0525877950681348	-0.23100972833394476	-0.42207114588682765	-1.3119162839493914	1.8843654871140867	-0.8871866322223763	-0.00280168599656918	1.7344726160051145	-0.12224479285872658	-0.05813346282889842	-0.14069845986520446	-0.016113981112537385	-0.8856518670040487
-0.401701948060201	2.4484725398166107	-0.48563587334047187	-0.5171478359602765	0.0895346664420856	1.7858131073342662	-0.30774109484181433	-0.45208270190348454	-0.22870220389380963	2.0968934986358274	-0.768158824866204	3.4197890817669654	2.8363005321838743	0.578953765610654	0.5194190418705147	-1.8721553527714923	-1.3555113366475318	0.266264042864553	-0.14046681629342533	-0.2510301074175608	1.9210859295471683	1.118478776402192	1.8302038225475388	-0.6292662576351824	1.1468361836066359	0.9706944597386111	-0.5531729978128762	2.0828392873349975	-0.014233459124970075	1.7538371293648232	0.4777348169198742	1.1120171779012784	1.0604232718534106	1.4172654275041696	0.7448852963182927	-0.15974165437444934	-0.8084472493511894	1.6329648944178978	-0.3660663985250273	-0.31820460816655577	-1.6682492392806856	1.5381389336410447	-1.1498852047814638	-0.15066836679812412	1.1518295860216852	-0.4786462389263783	-0.6375721651624754	-0.5631138023675455	-0.18101129543589178	-1.0176144005477432
-0.2434014743635144	1.5479913211679468	-0.7068778937164313	-0.5004420395764959	0.022710341228592248	1.5026705143277204	-0.3018477343666213	-0.33110835943137956	-0.08948266431061727	1.106937068788652	-0.7922248897837475	2.4859426848590043	1.364098662020167	0.8421220859644998	-0.10577873730978035	-1.7429038012141898	-1.430141102443966	-0.027662970403835575	-0.4836613292482341	-0.516738465898805	1.1345076943125414	0.8542255992033226	0.9537544501478025	-0.9061017799692523	0.28909052762727105	0.652480091511678	-0.5916111704815311	1.9105647490552389	-0.20326508193817927	0.8523299520291426	-0.293819811309067	0.2623357891546055	0.5334277419314583	0.7056347135925263	0.26961851403176423	-0.6174209012975439	-0.8878234994673031	1.5018586516422776	-0.4741133083877093	-0.22887629012181027	-1.4757867452116729	0.3226122515076395	-1.1004835147647296	-0.08466562842709725	-0.04502129629088037	-0.5460954016782946	-0.9792661732721427	-0.7205245829570407	-0.5790269267059359	-1.2850676564101977
-0.2436363804498063	0.26930890946786834	-0.42696342903621665	-0.24406069929414045	-0.11570974540876047	0.7749038446434854	-0.5174023222721624	-0.2042102207114886	0.08361119330507755	0.04818946899282106	-0.5135576931072444	0.9171829707626759	-0.22148791135190488	0.8832208825593099	-0.7424386160762794	-1.3490641755723254	-1.200175642414969	-0.031577667669176565	-0.8315155602736769	-0.7740361661925736	-0.1643598264153324	0.013997356744313249	-0.5234249544087983	-0.7875752537781606	-0.5159231506294392	0.045951406140782754	-0.630817897946895	1.0691313315720126	-0.3927640136815623	-0.18905481964762313	-1.0790789431431882	-0.5443346982152167	-0.17713177335185543	-0.44302836237016924	-0.4958043984362432	-0.8572826127445276	-1.0122546073216652	0.62490802501361	-0.5929950047291281	-0.19954234963955203	-0.9047999329669978	-1.1382145419022092	-0.9078021039500671	0.17174433365864142	-1.2179826206152229	-0.3019478203657388	-1.0548031559293742	-0.591082410895735	-1.085576007441468	-1.6345683972027993
-0.3992190397721288	-0.7690732158795519	0.11134195159070982	-0.03011252559506107	-0.20219039736953348	-0.18707939062382106	-0.9661500538913533	-0.007760343080792275	0.13105777158430051	-0.5943217328147987	-0.23431501531072366	-0.5074300921839489	-1.283418228831585	0.5721028481834761	-1.0819208904912183	-0.9853237685512677	-0.917960662608654	0.10350873465611977	-0.9817715683955678	-1.03834632799983	-1.3454821581345915	-1.0729996655620226	-1.7082192889030685	-0.572822488596814	-0.8602794347751932	-0.6099335762511797	-0.8100262813535625	-0.03608908671537509	-0.47614043734580913	-0.8283231992490611	-1.517682893368227	-1.0972514141689285	-0.766669358008441	-1.6418292642249877	-1.2627182900023968	-0.8224904485838883	-1.0036141860611132	-0.6154462596756431	-0.7716053361797047	-0.2510183922116022	-0.3114874537265443	-2.079668898353011	-0.7987062494458816	0.44286561987960443	-1.8312425918151916	0.02530165832504623	-0.9600985611622808	-0.39371715401817714	-1.4927246841233448	-1.9419369969460987
-0.6852015983151821	-1.171572864856636	0.48879931716435643	-0.08410061745538343	-0.2027891380453459	-1.016395335783473	-1.5312759995842824	0.22502898436974195	-0.04387088216932547	-0.7376129379621601	-0.28189559019022936	-1.1570062057400705	-1.5913164341078543	0.002047986101609269	-0.9915850651715803	-0.8572138600136371	-0.7920502867374554	0.11527249593802198	-0.8273230419220433	-1.3097414057815426	-1.8407580232871956	-1.953594629830484	-1.87981508115533	-0.5319932404447218	-0.6787486272811489	-1.0521161348507868	-1.0924391885977445	-0.931217137763153	-0.40481858959167205	-0.8072906190066805	-1.5084051476334082	-1.3125831373482097	-0.9727174470624006	-2.459067423629105	-1.7363320835640275	-0.6900937634011604	-0.7943799064002627	-1.6495897324624305	-1.0214328207833387	-0.3712505038794134	-0.04920675033515648	-2.044953376688016	-0.8861166687637878	0.5029703590380542	-1.7681234743742216	0.10897025256244768	-0.8398924487908895	-0.40647206416148257	-1.631857615740407	-2.0763950225416274
-1.023805965337114	-0.9646262348218964	0.40226444467254907	-0.40940971076602917	-0.1549936145559742	-1.3823726733005803	-2.0155092331775237	0.39279143406858424	-0.40334712375575243	-0.6708019272983646	-0.761680182694232	-0.9196378803725994	-1.3814160282935415	-0.5610174176701437	-0.5678451236038807	-0.9632294736711606	-0.8542928236888343	-0.15807311591014908	-0.4197470438389999	-1.5465473312937126	-1.4773613623993935	-2.28382142251277	-0.9504189097383365	-0.7211824288721804	-0.2538634186472332	-1.1071028250971848	-1.2792162365563466	-1.3010161641103444	-0.20649392029218036	-0.30800470224352344	-1.2130009442466572	-1.2278837028544796	-0.7148708808275982	-2.6382232692552687	-1.756747537477119	-0.7033011897236007	-0.44921011562302043	-2.056336259167222	-1.2802331900075952	-0.5206320777767889	-0.267695234617102	-1.1402835052770395	-1.0899046477613699	0.2274441452365083	-1.3517846427445874	-0.2365840844124862	-0.7829922912060318	-0.7380011651117093	-1.4620615814345554	-1.9545651130657473
-1.281813170985626	-0.5181091778382451	-0.13148750424435476	-0.8039199568936913	-0.09660769321497704	-1.1874078090299038	-2.243704577844636	0.42602496469900364	-0.7988571218782602	-0.7791501125981611	-1.4589064515804546	-0.24177207705960865	-1.1284486627259602	-0.8301362990792539	-0.0578872960707606	-1.1298293459277893	-0.9688190978590121	-0.6386352750194193	0.050566946184451594	-1.6830545459027864	-0.5780649277812888	-2.000542199032588	0.47583219497422946	-0.9754020904652814	0.0005944939264448194	-0.768907671255265	-1.1595434287089237	-1.095453828386753	0.03181389923758679	0.17890323890061066	-0.900698303120953	-0.9599839302714137	-0.15154391080637145	-2.2343988117529765	-1.393466555478774	-0.9567615043380053	-0.07966398022215349	-1.7933010821335937	-1.4317578306374685	-0.6553542499725096	-0.8305519221149431	0.04556358416224732	-1.2094144613924895	-0.3162454177526475	-1.0815344544445247	-0.89756736084576	-0.764953456872842	-1.2335559990010216	-1.0831479225320155	-1.5666777489412689
-1.3286878008568466	-0.2622902409330085	-0.8071523665950312	-1.0389466374216112	-0.023099887678506275	-0.6416911851151306	-2.161771455690031	0.3628592479237283	-1.0737121654187882	-1.2407238845844804	-1.9653368143019094	0.1847492784615759	-1.203636786173497	-0.6577748991310728	0.29133833071709736	-1.1574781473528812	-0.9666012315753412	-1.0544878856090534	0.3495976611861111	-1.6776856440859669	0.2352237931453416	-1.3426993655767119	1.4844540384823224	-1.0715651293967334	-0.18224820203940306	-0.2161547806675697	-0.6956721323482765	-0.4941100274369943	0.20032995625838593	0.18076283502219753	-0.7648562746058397	-0.6602887885457903	0.38787369428261803	-1.5847188985699623	-0.9237131454225256	-1.308120796110828	0.2540945659242431	-1.1843057008512639	-1.3813394959930654	-0.7553599664325613	-1.408992927277632	0.7949478585909302	-1.0890343437196324	-0.9046014024421138	-1.2802625281880746	-1.5014806968013688	-0.6825357768517587	-1.5895885529293463	-0.6784241467839371	-0.9784064945343925
-1.128633463905985	-0.401364165837599	-1.2659018437431435	-1.0502109101499815	0.08215912842197326	-0.15394085035148614	-1.8682192707779084	0.3285961330864845	-1.165889535769816	-1.9066802038602766	-1.9479891638798914	-0.1165408523612592	-1.645962610312338	-0.11898051365786562	0.3655961758385563	-0.9606439484386448	-0.7941160058867918	-1.141111989583099	0.32222391467421085	-1.5479368911978804	0.4166237913771075	-0.7162238001791281	1.4251302767562581	-0.9252408398129555	-0.7668044158130493	0.2442462232772005	-0.1025676472985713	0.2104405919009713	0.20773156713474084	-0.45070771064153975	-0.8341009429157445	-0.4741840723737345	0.5721344787202949	-1.120166358246686	-0.6772212507427812	-1.4851962433881158	0.5607801386514837	-0.6864477961962342	-1.1348578426912113	-0.8336704668992724	-1.6925239009183413	0.6702188946303987	-0.7474091267174131	-1.2962825212549063	-1.8888898141989012	-1.6431243284960328	-0.4564015746243235	-1.5869324928358102	-0.42474604584269865	-0.3170611371911394
-0.7922142438486219	-0.8111778647784559	-1.3521175810129962	-0.982710023255316	0.18022098556838656	-0.09173908127448754	-1.552549183224463	0.43165715116295056	-1.1335866848967904	-2.4245754292138466	-1.3772847339633876	-1.0948563651132823	-2.1758084907372703	0.5190689767953166	0.22709134639581324	-0.603007887114625	-0.5580875047454013	-0.8484840548710251	-0.021697988632529582	-1.357650470564525	-0.1773530805222569	-0.47912308326161207	0.3116915554367892	-0.6651752463656243	-1.4651401951693204	0.3014407445068445	0.2540118475006784	0.7311286923011909	0.0178620516062542	-1.445596750381688	-1.0088275105435875	-0.4951086252135764	0.2523541302829768	-1.1201339061345301	-0.820577086791057	-1.3024754369192135	0.845770904820946	-0.5978871204521036	-0.8142209152911105	-0.91460339352647	-1.5771697350717568	-0.2577208028571881	-0.370062368130008	-1.3751245960084135	-2.526044916094559	-1.154845547893546	-0.12428172493637217	-1.2597452201547468	-0.41349626263592154	0.2575132700154173
-0.5251254513299601	-1.1704479303021331	-1.2002709188070189	-1.0518410473190323	0.15496433670310933	-0.5559914239293475	-1.3742700362092246	0.6621197104101663	-1.087550314697036	-2.489699054843605	-0.559179324605888	-2.205887916757672	-2.41053087741234	0.9191129002734729	0.05464620168364064	-0.21932701849569713	-0.4333443988806643	-0.39579075205802094	-0.5044099387349664	-1.1634782504112746	-1.2064617867614902	-0.7606935107274484	-1.1984998364254766	-0.5299357905617998	-1.931433455167892	-0.20330815226803103	0.08898884826135414	0.8664324897304432	-0.3263761168871783	-2.282790591607833	-1.160535509760432	-0.7174360332779363	-0.4452372310449758	-1.5507061909454285	-1.218496872861563	-0.8150659408968167	1.0322652653057507	-0.8936456235376586	-0.5840683018375651	-0.9942038192350297	-1.207638216110127	-1.4762129204489203	-0.1707659946350452	-1.2009685449805367	-2.74809480679565	-0.2434156623775099	0.1518618668147591	-0.867770005611688	-0.612724033635722	0.6018412379019923
-0.4848462935440964	-1.2130052837929624	-1.0953398933212715	-1.3347348573716997	-0.11187450181381592	-1.314432810188065	-1.3577458486512035	0.8801056482252492	-1.0877611863441177	-2.036752989089768	0.051245860119573494	-2.762952314622719	-2.1193513862608997	0.8282586141776076	0.02206720970828787	0.09763885524817593	-0.5098169284233953	-0.12824224303960877	-0.8652166405772604	-0.9653064330066119	-2.0555536371056835	-1.4041033365767823	-2.217057011933063	-0.6712191932307786	-1.9563584077440157	-1.1588915490516196	-0.593970692299069	0.5465729318484899	-0.7045575516935342	-2.500423462334429	-1.205380647421165	-1.0181815973278814	-1.1811586656563764	-2.0838693764173963	-1.4851235263217273	-0.2880154600870157	0.9734153922907175	-1.2800276727380215	-0.5340121833586259	-1.0162835553897138	-0.851697096509509	-2.3325889468443495	-0.22760472963998285	-0.9419686366661753	-2.323808593781154	0.6041861856473496	0.18159928129018757	-0.6928579299625274	-0.8817040565705193	0.6502493365705735
-0.6382538892458834	-0.9157468847399123	-1.2240567588763667	-1.666280529939819	-0.6105019556247122	-1.9418550477100163	-1.3714064335230722	0.908979943325297	-1.0893699333318803	-1.2517883119158588	0.1319696131857129	-2.3753669688089185	-1.3537798473300942	0.1987833950051332	0.18612967658052929	0.3499399186280121	-0.7027046762447204	-0.2783671384418821	-0.8923720784903236	-0.7060967676758335	-2.203035004174469	-2.0528124155459144	-2.1572965390894963	-1.0198027611181026	-1.5442201171095975	-2.1831252992901016	-1.4673828933466073	-0.14115589745736482	-0.9572266056300522	-1.9531471868073016	-1.1113477666931961	-1.200656259164438	-1.5928512200746887	-2.2892536758955737	-1.2221920719018236	-0.003467633225587542	0.5725191495729113	-1.4108239361060062	-0.6036928522176822	-0.8923577924710066	-0.7011782567591485	-2.3864097608834003	-0.4190501574604021	-0.7481256505111972	-1.351808277242641	0.8980526180216316	-0.11542065109877601	-0.8171952621281411	-1.0324956381196242	0.4598182424131443
-0.7361675390876923	-0.49734114436373283	-1.5140965101945574	-1.734153241721042	-1.1308179908095197	-2.0811798555170986	-1.2070889973282803	0.6622314906146058	-0.9826108679042009	-0.42611921373748607	-0.31040309727722504	-1.1946374827274409	-0.3934018446073714	-0.7742241218042719	0.4470747802729563	0.5924028411634833	-0.8005240845024483	-0.8054300595077197	-0.5349447907264104	-0.32696589258857917	-1.5262156789090917	-2.3283491025754106	-1.0582854847882617	-1.319842601858367	-0.8569373445234219	-2.77363422424497	-2.055743467333596	-0.9600289055001381	-0.9571591877523956	-0.8696135542188195	-0.8674569007139146	-1.097395644045351	-1.503982269388462	-1.885933053541676	-0.3047039403194631	-0.05397563055295693	-0.08035778383650856	-1.11143274934331	-0.6156670124698125	-0.562702510631515	-0.7418197534033014	-1.6195712484471245	-0.509886478589996	-0.6623655393383989	-0.1716088157665659	0.4396245625256643	-0.6266487359196706	-1.054658711499084	-0.9180423877688876	0.201231735618872
-0.45388986385266894	-0.2450118615229346	-1.6855518922848742	-1.308949346405831	-1.3411366586060476	-1.6594949689808152	-0.7107253447994466	0.2040966223553781	-0.6956177066852344	0.2213186539568167	-0.9522567202553502	0.18024054873257767	0.4285212045957873	-1.7178677616110378	0.6043456708433591	0.8445994336498035	-0.6184141304407718	-1.4277036031814043	0.06451347503822674	0.16504019526552574	-0.36539543008881736	-2.007574177332477	0.47715510487630924	-1.3068293727965583	-0.09926563634153213	-2.5607663280044135	-2.015676721792145	-1.593710493924691	-0.6835446843209871	0.3011481239557265	-0.47072640576790226	-0.6780199022927512	-1.0236544896365434	-0.9050657218974505	0.9800339549396744	-0.2801720793437606	-0.6866158630134523	-0.4696839929144492	-0.4042323624425359	-0.05999441057892925	-0.7804343194248403	-0.4093112974102282	-0.32452114801427867	-0.6276291239996176	0.8448641424004943	-0.5477934135189227	-1.0868550639195327	-1.0885655255686828	-0.5121152352227495	0.08057960082599967
0.37207613428447583	-0.30551755086642696	-1.4726989351553332	-0.4345990454656656	-0.9999440721129582	-0.9223699649071393	0.11725522134763768	-0.3031964688439841	-0.27726040058451734	0.6290146918236575	-1.3559680313613123	1.0668627984716184	0.8945001691393464	-2.231122285655851	0.47824044903422824	1.042419493322875	-0.14204101916145898	-1.818857608523343	0.6368018478548322	0.6749857671476451	0.6822673667993884	-1.1173058784442602	1.660475400778629	-0.8956663350814502	0.5647905321865986	-1.5319890755737484	-1.3390983706216706	-1.7812196887334142	-0.2530995933779758	1.139625657032794	0.04650781965718678	-0.08604724727674914	-0.46946435966680455	0.3304803084188444	2.054271425971421	-0.3987893768788086	-0.8891739639017078	0.2452557653273683	0.0478796144523125	0.4748430279745583	-0.6028110935712815	0.6952957488082406	0.11953459266105725	-0.5691120863992762	1.4760488120235715	-1.5348862483019083	-1.226382384827148	-0.7113926418695921	0.05998149463823879	0.2237592995576541
1.5674078803533507	-0.59011817317861	-0.8431254871541816	0.5707733046873802	-0.1623513825589125	-0.2694025503015871	1.1124030307557506	-0.7207469023479085	0.10996895243392772	0.8525048681370113	-1.2304545197118764	1.096491948704016	0.9730563962321263	-2.063153034410989	0.029615047213940093	1.0769588397853582	0.4467912706275765	-1.8208763775877637	0.9213521067492247	1.0695852998789672	1.1082524735206605	0.0884256290247682	1.9614894610566442	-0.24023197156064166	1.0297999773545008	-0.08428363727766335	-0.34752035133773024	-1.4608685314254242	0.1247493908984364	1.447963601294701	0.5822511744829352	0.43455003358905847	-0.1598332194468254	1.390365821341396	2.3758090597610275	-0.22104717195115123	-0.5130757883275138	0.7601630032452412	0.5686695148162381	0.8492480445564343	-0.14308050278647427	1.2573939258355205	0.6153571690527444	-0.47368462206010503	1.7074957200980028	-1.981832740503265	-0.9354573314954153	0.013715266866085582	0.5675602058085913	0.5925517746600659
2.643139450211186	-0.8505238343565737	-0.0448905061582998	1.310708815500845	0.7849817270598732	-0.002970941695996901	2.028340006700966	-1.0221861011680393	0.2890145776419664	0.9641098525273193	-0.5896084946151965	0.4006041118201312	0.7785244275114093	-1.2403304447630035	-0.594027929892588	0.8902536885392954	0.8837477513839066	-1.520497521150156	0.8011686197819032	1.265960378053873	0.7717688987985598	1.2463003868993399	1.3591082420579736	0.3749857924181468	1.2330713999447538	1.155986848818926	0.5141931852406413	-0.8280836433420854	0.25823369346914854	1.290263309945597	0.9782835991066611	0.6858399261394569	-0.20882945212985476	1.9673685045051075	1.7660827477178067	0.2055158051079733	0.27658361282288074	0.9465666250287361	0.8932978253870161	0.9235168004379489	0.4589698968782232	1.1489218996952981	0.9044619224385866	-0.39758632732040367	1.662449004754966	-1.6390324932449638	-0.33609953839952184	0.7876792625150401	0.7882311799735396	0.9950843302174817
3.0374823009733065	-0.857998581438986	0.5550803829956297	1.560695450765788	1.3231792682717853	-0.15380699954530988	2.6541437170029014	-1.2770959546358576	0.19029119903961275	0.9878422077759925	0.27628569900413125	-0.5106080430859755	0.4772880049361099	-0.07173954101041191	-1.1206441258656736	0.5454158160892694	0.993285619937952	-1.145221640627586	0.36541814357818914	1.290736250087043	-0.0439072669184836	2.0357567093777833	0.28428990548942196	0.7257099878905827	1.1555486895430434	1.665106020262179	0.9436557497903854	-0.24284562235022314	0.09034811683502365	0.8928229703616858	1.09878494490335	0.638790444316592	-0.4591277378810921	2.015523105527127	0.5259518841580634	0.6368174468701977	1.03560721977449	0.8560929314342041	0.8401968730119533	0.699795569631399	0.9512545183370447	0.5747903034447274	0.8500645338806592	-0.39892637745721643	1.4845283444454591	-0.6779075305394089	0.28878332315882393	1.2755642017837554	0.6350830423497791	1.1974951807871583
2.445788926869767	-0.5523591820136854	0.7201770239290394	1.3904329619410385	1.1268256963574776	-0.4891070842995166	2.8948512622785656	-1.544381699689175	-0.0921759942567254	0.9131054110805601	0.9819298283156999	-1.0788599023528838	0.20862764977142026	0.9852319985557842	-1.2966918565036731	0.20639919793590122	0.7960817385169586	-0.8723918042506054	-0.1367734069289285	1.257768972636973	-0.8169298684045343	2.297320938050009	-0.6687926038458629	0.7801257577059604	0.8506129147308632	1.3154364590647594	0.9323355524280781	-0.018805595495880095	-0.2534311974842077	0.4933960123604394	0.9266046845056236	0.44393903343913715	-0.5992288154863505	1.7237728326722934	-0.7390243005014827	0.8183171089332834	1.305983840808013	0.6452325124911911	0.4456889160758308	0.33374628932246225	1.1418667379111032	-0.06605788423757916	0.5248051771835465	-0.4585533888518478	1.2594412042752663	0.41892903049796243	0.6652117377248234	1.321215301398354	0.22129405107977287	1.0722423905064622
1.033740450777679	-0.06274548081156853	0.4964571355334615	1.0751201761647768	0.29696682060284213	-0.6848168455151639	2.7762067918673465	-1.7706474586601786	-0.35339643009209437	0.7522584893098532	1.2612478884959235	-1.019751711749133	0.05156013878872117	1.5423125115060363	-1.0315604708619683	0.03535223023883331	0.48073513112615196	-0.7050127116352014	-0.42987073019696465	1.2743661614048434	-1.0937410770511502	2.0719492973568867	-1.0711228148290308	0.6836568282721606	0.46067713896715273	0.4440196962387834	0.7149372649987927	-0.22209131494425027	-0.5288190720984357	0.2342814387807766	0.5972464925427055	0.31824815486677616	-0.3869896877590732	1.3607704788194708	-1.4696630358258431	0.6726118303943872	0.9150196692848723	0.46125195992501977	-0.042600461802878416	0.0523492203987901	1.0241496344339465	-0.39777966860251035	0.15605638555140694	-0.465992407381596	1.0110423869022085	1.1353058855685574	0.6869668015016583	1.0240094003638767	-0.18930193586413965	0.6843495435752319
-0.6125768758338332	0.3972180417898361	0.16040496532573573	0.8732925494808831	-0.6752581331224867	-0.5396288458254281	2.3900070700589593	-1.7910463266673102	-0.4046244705311627	0.5709336516049603	1.089917440193548	-0.4454724380919607	0.02611717748437881	1.4679711877328787	-0.4555616966338356	0.08351120308578287	0.2672148712909148	-0.5070902607040455	-0.3617356506292417	1.3454617755175218	-0.735740177273281	1.5541318338456978	-0.8465220083869445	0.6221416820140315	0.17378478717272028	-0.3589350719489311	0.5705272690371704	-0.6229982480581807	-0.5196507359417755	0.14051859108997564	0.32666048894811345	0.38788363150814836	0.17247720226332205	1.1029511344197018	-1.4530694512674285	0.34775554457214436	0.09789882621380512	0.3679151972605932	-0.31787163143594804	0.022414267437781556	0.7663282656538644	-0.2516236962267073	-0.027530876146732792	-0.29463109114714586	0.7448771441925335	1.1992621031888298	0.4616183383834013	0.6368002679837578	-0.33114906090289586	0.25139750547776835
-1.785932738097966	0.6702240708423187	0.008843445085265633	0.8453300609831401	-1.2117097529851855	-0.09175066225530873	1.8323829424208664	-1.449298959123521	-0.1895066236191059	0.45306169829837734	0.6600988270485691	0.2600371652831368	0.1037562165833394	0.9379606750130115	0.1492963782686605	0.25923424169837567	0.26335027001090083	-0.159978123129707	0.013785626910549983	1.354353162577125	0.02899801927903815	0.9881079196107972	-0.2465440972031081	0.6766522096916875	0.12205092166419629	-0.6165347268935425	0.6244644040115891	-0.8506223987218632	-0.17928282587570943	0.1610949596981935	0.2707510024582332	0.6020519471279241	0.8173538674345376	0.9556068228200167	-0.8883706555361471	0.09618576392509741	-0.6516951771026447	0.34309181956852325	-0.21309566037200856	0.25015945570284487	0.5788710829928537	0.2681150196249441	0.059663279638544224	0.0862109976404586	0.48631165574663293	0.7023162020364815	0.21865087155629667	0.37760431616196966	-0.10187258693912295	-0.0015850131015512938
-2.034177378625853	0.7306739800901673	0.15145165242476183	0.8464642708111801	-1.0216058829833676	0.4254835363793652	1.17989251849673	-0.7512642739148968	0.18631199284649994	0.4302955380875739	0.24235122098378456	0.7056664243780879	0.21816822184994514	0.3160797062177343	0.5086814073791913	0.397694119352162	0.4121615516269353	0.296261082006684	0.4698965979291604	1.1454773707185957	0.7638088065796729	0.5580968712260588	0.33572830362476147	0.7790360714146661	0.28794934004478906	-0.25293874388543913	0.7860298372962269	-0.6559828055659884	0.32819739023150096	0.22294582417226166	0.4164412422064302	0.7817571520634541	1.1964755756884562	0.8032460928871039	-0.20179212700297777	0.08318217177825014	-0.9065359368489978	0.325111881312081	0.18850956419842757	0.5766830025596482	0.5611583468611611	0.8595394145896882	0.31888858715700774	0.5530911197889234	0.28080866953103684	0.004486821863548826	0.14700763803537387	0.30036762795823574	0.36307520924617903	0.005979920102566283
-1.389367913560506	0.6565946491294019	0.45575403036343354	0.6860709571037437	-0.2888084856756931	0.7443758975905628	0.5075063953523891	0.0746459470256782	0.5263596350671546	0.4450046930814459	0.027716744218724183	0.7195650773478415	0.2873385058551754	-0.06439757793565624	0.50884412367991	0.37846668463856326	0.5554168808004207	0.6599583230588631	0.7384925644789401	0.6560197905082289	1.0867681640985236	0.3226206980279445	0.5912703488442993	0.791002293564803	0.5006134148679953	0.38678931204729766	0.8501780669015291	-0.0995580127660228	0.7219931230289585	0.2636819646430131	0.5910508348345103	0.7654512472207237	1.1004637195029292	0.5359104921535982	0.2396442476498776	0.2721235534566366	-0.5819316025973937	0.2623754318805507	0.6087708897805636	0.7752554217401777	0.6406061543341584	1.1951250454116518	0.5462774941584277	0.8817210994013396	0.1643655123833414	-0.5005667396547456	0.27404637726255376	0.30854988903205904	0.764558104058263	0.16025132696597066
-0.3164200161970185	0.5420366449049685	0.6731489468929228	0.3149873683791322	0.46432577089875665	0.7275017004686622	-0.08638484789251881	0.6784289488409515	0.6634295054819712	0.39099747641831606	0.04051689844044738	0.40874264513813424	0.2545720437350895	-0.08374760583848397	0.2474206552396786	0.20220710274031187	0.5556793539611024	0.7149788100261205	0.6648339641205036	-0.0014810833020324626	0.8831563934041364	0.22014995749815267	0.4434846162334138	0.6327841692047599	0.5469460279592433	0.7975445744311751	0.6743227120021337	0.4799942560741268	0.7796627960651864	0.2429365223827447	0.591881256805673	0.5386628948936376	0.5999290624855397	0.15379244389036137	0.3184789982627992	0.46819232131252664	0.02890594208748081	0.13814280861950717	0.7597942414928354	0.6916363115029259	0.6458270751996168	1.0995707703089244	0.5699062811110961	0.8870367203172409	0.13657078103190634	-0.6088279992116143	0.46514002559759243	0.27667018508242913	0.8268773158098522	0.244433390605659
0.5780715818726344	0.43006311951353243	0.638904270959093	-0.1139024179930265	0.7465335989826528	0.4359843853848608	-0.4880034854797482	0.7996920038670808	0.5514075379270997	0.20752222755524555	0.16067354045232543	0.0445443487481284	0.13167470798973346	0.12950185273438838	-0.04825819421840202	-0.02725857820521097	0.3861155145186547	0.416351616612246	0.2941711675242562	-0.5764874373433755	0.3509332477027957	0.13735491944861952	0.05980285510360688	0.35511110812150315	0.33030542802592266	0.6771552244686606	0.29599635957373027	0.706490164501128	0.48086792630474956	0.1498201984847852	0.3443194416789562	0.2461245375704397	-0.001322950607531506	-0.2211786220511733	0.158086782117695	0.47809731398632743	0.47981861305141876	-0.02691936463434063	0.534216783312744	0.34038689056104354	0.4551223054138873	0.6404336947509731	0.3520516925552354	0.5559116079351957	0.16111958408062144	-0.3861737301454062	0.5372213657942855	0.1670083124334047	0.4820719280044303	0.10875110999872283
0.8921191337382487	0.31431497083657667	0.391574479618158	-0.35975583586576554	0.44176541849362994	0.07436121377156131	-0.617345182052955	0.44672001098063685	0.2791964867110104	-0.05049865148633943	0.2288674920311824	-0.1267994405801172	0.008450180206585181	0.32602051088978223	-0.1778939701466207	-0.1934000053367961	0.13249208774690563	-0.03484529679839462	-0.16115480389830625	-0.8253169991764598	-0.13485778443151344	-0.0016914228138302867	-0.2630234675185538	0.10073945218177094	-0.04158362973549203	0.14006110089338483	-0.08949791468158873	0.44933244472756584	0.023353058251688496	0.01329956981888067	-0.03100234309419473	0.07595330043724383	-0.36307261621688297	-0.4264249386610321	-0.033838044261604236	0.25846766458697534	0.49048011912772044	-0.17925565049031966	0.07282163936327904	-0.10282982893589195	0.10651016813215596	0.08310433335169778	-0.0015953919973071581	0.0757074310035902	0.19155798649005626	-0.07331851910140255	0.4009700712654639	0.04896477237093495	-0.07210252536779063	-0.20503904435779566
0.6218556281795803	0.1904044461186482	0.12859912130334195	-0.28816554809000755	-0.11715055773072029	-0.13737064775799335	-0.4848559997175586	-0.08976550946299813	0.011182534744416378	-0.23217159098288748	0.16462699327915026	-0.022534489314892797	0.00500425774345652	0.3291527387382097	-0.09291670458378373	-0.2530899373057624	-0.07897216325228949	-0.298414840512127	-0.4530578631996695	-0.6700384793976334	-0.2504558518987058	-0.1793004789871086	-0.275706546805966	-0.007599653785125336	-0.3181412670147514	-0.3685026862245045	-0.2666115611649603	-0.06079272738901077	-0.30245296285542445	-0.09895258766411084	-0.2975489898374869	0.10637969971498366	-0.3204862965942586	-0.36894393946246834	-0.1241180934504588	-0.05767172258397454	0.12922860276596357	-0.24121418135894088	-0.3333019238421261	-0.4079377224131018	-0.2151274089147042	-0.26557906430993306	-0.31733599570659315	-0.2694261261982106	0.19931118579699633	0.10473010580536928	0.1291741831539485	0.021068748329492966	-0.48732772787348827	-0.4803943053460258
0.10139280398288818	0.09564121024147917	0.04397478923663632	0.012377534098297716	-0.3992350919000566	-0.08168432664622728	-0.2065559172094254	-0.41233012701765986	-0.10114730500125427	-0.1972545211353083	0.025358945574017418	0.25941809167143054	0.1851043748175534	0.1552550427897441	0.092808338602119	-0.25052319769059134	-0.1659096469715356	-0.11950349879575634	-0.44564917873935683	-0.2599280322828923	0.0895222630015688	-0.29693467874725815	0.07314796394562877	0.039468749091175336	-0.2863489429118885	-0.3992888170572042	-0.1484622163669439	-0.3816958122057216	-0.2991059447847359	-0.11169109533303066	-0.27464029360890485	0.23701351910612423	0.028020565677091245	-0.08854203565838448	-0.10011101183666711	-0.26758330365310184	-0.2648721458054222	-0.13746704220102726	-0.4365446335957931	-0.4297142794077109	-0.3071988010086111	-0.2371342747005239	-0.4550809334941803	-0.2712274207472424	0.1825217945029751	0.09114925911007347	-0.09656509125689669	0.11721593131836801	-0.4856427867448476	-0.47893538092505217
-0.24976693587634863	0.09128857662897434	0.17952929067515963	0.28639578652512354	-0.07207051102588519	0.20790903389708268	0.045598685019841635	-0.2730564415973555	0.011610307159490027	0.06623629903740245	-0.02960725670246757	0.5269741056919592	0.4879879544619105	-0.021671995664387732	0.20506977072874402	-0.2547069738380852	-0.1287737041442153	0.48422870537376744	-0.18831698844423184	0.11415109392235127	0.6883035115666326	-0.25137765969536463	0.5911096142024364	0.13505879576822583	0.05753234822347221	0.16280191461014246	0.1659189602786788	-0.18105930014868157	0.014111707171504116	0.0017451849476515717	0.024129016727806502	0.2622642730514301	0.4047709042216034	0.26201876391282364	-0.0036864909123058317	-0.24939576044965303	-0.35223714129227746	0.15360930745367374	-0.19107301011207484	-0.19413015154004562	-0.10247470976262443	0.10008969108914487	-0.3738933696273744	0.07269074377728493	0.15276293735946386	0.013793647670105446	-0.12167926552989544	0.28169443077813544	-0.04402384934501167	-0.12286829110783695
-0.19906598533194547	0.19907705640117995	0.4013224845384184	0.29605990438007157	0.7395221145167464	0.5761938405161553	0.13287728369627677	0.2599211698617705	0.3101248972112907	0.40608060442053734	0.14874161307934122	0.6099500776447169	0.7361647424114315	-0.026874026295715208	0.14211763757293316	-0.28088162123569954	-0.031611943355941904	1.2058286605826936	0.12857029663667216	0.20149342566298642	1.1824132003273315	-0.02628790871104828	0.9335117703355895	0.14009757230207082	0.4781539233144285	0.9902339196928732	0.45731128462469406	0.4974462012646378	0.41967952939038233	0.17513152236092028	0.38903101984558514	0.03306608525598233	0.5387630477132868	0.4982559618119797	0.14929152442700624	-0.04255254868256002	-0.049205937923826035	0.5464987934699018	0.2266837688034019	0.11961148816661608	0.26523500712135745	0.483763473614102	-0.1342815184567871	0.5547378678494259	0.11428387548159079	0.0652132781098525	0.060443379207490884	0.42582499004208624	0.5808584296376993	0.4268045679153733
0.17487400891581895	0.35130215864893405	0.5094494800665815	-0.009970021296946468	1.5188842401720228	0.8227643774333295	0.02054274698544363	0.8392931839198448	0.6594491194326608	0.5882659204491189	0.5755964724911904	0.4351265300541094	0.7296676096054394	0.16214510984731453	-0.062198725354489545	-0.26849039025575544	0.044951798108752085	1.6187544520741448	0.3016564275929968	-0.05004979518171151	1.243805205377857	0.26483978737757796	0.7965065787331549	-0.01584521414157489	0.648349872028378	1.5164190013882992	0.5213676060327309	1.2226531888630916	0.6466051253544474	0.26173495345515174	0.551540269616155	-0.4183839946180156	0.32313601311657697	0.49146281944974873	0.3701797707524192	0.1922327144555307	0.4170472659727659	0.8423268122183327	0.5411706725175738	0.28811399694631395	0.5335102828706609	0.6176662227320039	0.14749937337435157	0.8787287047791514	0.05341869758145318	0.33837781087743124	0.28992186837311934	0.5015975485647162	1.0079598092929491	0.85934837580537
0.5662880540916431	0.408943450370649	0.38782721950820853	-0.4719953206745648	1.702515669411321	0.7862491297986668	-0.21723973304428731	1.0568356751312	0.8705791432223987	0.44695254522704625	1.0762708992088392	0.03617551817363043	0.3737419519685435	0.38843248138825526	-0.2870102640487426	-0.13853259471371637	0.03950933498511073	1.4232219631984107	0.23959791397651936	-0.46524186629773445	0.7543577090890342	0.42338159482485205	0.11204452693549286	-0.2936925538977073	0.3765150149009455	1.3154869630309294	0.28136607493141885	1.4440335793193206	0.5418248247342019	0.11588407935966226	0.3615046130358958	-0.8902086691224814	-0.15131697847384512	0.21634754632712014	0.6204100360351686	0.28896191587263725	0.6870695083439692	0.8072525152228874	0.5552527443631473	0.1763847890345564	0.4763305825255974	0.3517415543345572	0.35698342690171914	0.8272205170847095	-0.054832998841146015	0.7371123609463892	0.34126553841043056	0.5161501668964119	0.9678707352510569	0.9143151803775021
0.661276843902577	0.2473386022407445	0.07843101717257703	-0.8500000244935758	1.063713482778912	0.4093461385292392	-0.45849262765573323	0.7007742160232213	0.7641096227869745	-0.0011020709414268507	1.346097593330892	-0.4794918177248196	-0.24450986899894586	0.43864955742658823	-0.43668690262857657	0.11711557214625895	-0.07952589908926025	0.6137482743436137	0.004210463179350221	-0.7612155386960752	-0.13742187042549608	0.28222969449931157	-0.8725687076240493	-0.5865857982078769	-0.24847610819736007	0.3982732875134704	-0.18491948358120727	0.8656710211343782	0.15513861604355114	-0.29817818822351394	-0.121143580723084	-1.153153474983677	-0.6850423853296379	-0.2516136262498493	0.752001228030396	0.1744628168869377	0.5396436057250666	0.3165969467548379	0.26358820958736107	-0.18498538220562005	0.0520920935610639	-0.2294170866892439	0.4217648240927198	0.37342622555543853	-0.22867424723137306	1.0255208902008301	0.07872250961925897	0.4754931386210274	0.46573838964450326	0.5543570634322152
0.344363921233988	-0.15042836718320535	-0.2669358386195832	-0.9981351663145239	-0.12878009246720679	-0.22928810152494433	-0.6126110696728514	-0.11233987378020455	0.249470183818808	-0.5576192689545562	1.1107640611679879	-0.9712722322142548	-0.8867877939998725	0.22189359491715618	-0.5179232594127265	0.3938368236659724	-0.31358564833303465	-0.5261869991772254	-0.2527600120123755	-0.7340568839698906	-1.0967703734149918	-0.17310121761483424	-1.6957352505883554	-0.8002678667649514	-0.9027920388853065	-0.7780368298584923	-0.7035459409013337	-0.32816481571244643	-0.31128192191839543	-0.8463656612598771	-0.6775270611477916	-1.1152978104643796	-1.096622222146631	-0.7693790447462723	0.5643744523091915	-0.11507903603557922	0.05105617122073154	-0.5188260098811753	-0.16499302461309662	-0.6208650697118632	-0.563220346498891	-0.8639310752097589	0.3257449077980799	-0.3191042066838442	-0.46039632750987497	0.9834387884763262	-0.4369362669591581	0.32537306794187115	-0.2336222342821814	-0.010886799562541157
-0.2311627494305714	-0.6653655912488585	-0.5052758544342245	-0.9427785709840263	-1.2780186034089096	-0.9268020535727365	-0.658924560827015	-1.0082722954200545	-0.602726548632617	-0.9581674681692879	0.3057462112300629	-1.2961633789251363	-1.2867723325269358	-0.13893450826531192	-0.6131778645222005	0.5252183345976024	-0.6252046756896104	-1.5794537843663607	-0.40512846072622166	-0.3863465568566672	-1.7655072363379518	-0.7595506134501856	-1.9242507908793658	-0.9037989774178563	-1.2343404862680258	-1.5918035945720126	-1.0969519953234044	-1.5530286566089626	-0.6435148472414308	-1.2706805455058912	-1.0744811838753783	-0.8814460282710188	-1.2939992114082457	-1.1665033614979827	-0.026101299926603653	-0.48701824307617625	-0.46856855297815364	-1.345432128080402	-0.5109121041083572	-0.9140186915201328	-1.0780314000389444	-1.276245530515341	0.1035895200048848	-0.9919909856857003	-0.7043400902539187	0.5618719550074341	-0.9627892550933268	-0.027047558178343305	-0.7836000206836072	-0.4670802095010469
-0.738055417080278	-1.1059646475825988	-0.5902174477461503	-0.8102842017786561	-1.8265263564499377	-1.4192196414615414	-0.6215070872576031	-1.5722502635876856	-1.5373257078931712	-1.0222761808961722	-0.8335932574802303	-1.3370283240640324	-1.2879680360028152	-0.3841870459597425	-0.7714440332527559	0.3979797683319255	-0.9247764352049039	-2.190920655306549	-0.43403491538434846	0.08747729272058159	-1.9169791344250096	-1.1692230622618678	-1.4028024490366386	-0.916340399298123	-1.0838702840948535	-1.638167279296716	-1.254153063758114	-2.1608202152725724	-0.7441382040645986	-1.3301511747373473	-1.1911792977394928	-0.6602999754117453	-1.2591344170337568	-1.2851944788968037	-0.8304511577039835	-0.849383572680626	-0.7034431804917711	-1.7211007263251688	-0.640867432718241	-0.9256799113516925	-1.2538289707187875	-1.3387066484236472	-0.17570759574839284	-1.41484449784908	-0.8768554603595922	-0.06751434214852779	-1.2043325541864685	-0.5990062833152997	-0.9735957441146552	-0.6032303787375216
-0.864332600721477	-1.3191390018151607	-0.5639343687594927	-0.6789595080852957	-1.5716147819262882	-1.4870095460689963	-0.5110298365814733	-1.5698481039841468	-2.1793226094220675	-0.740210108182021	-1.8430458899272342	-1.039864241223458	-0.909826942251408	-0.3144228670072449	-0.9141996039400955	0.046952540616271334	-1.079149014141387	-2.192012639855119	-0.418514808524137	0.4422867063112835	-1.530286928723143	-1.1298598953676793	-0.3558187456664931	-0.8551116446312934	-0.5652595540672956	-0.9573099851697601	-1.153374298817356	-1.8137367171384495	-0.6636059690309032	-0.9545600439382774	-1.0437777602644485	-0.5918407831144331	-0.9924469195216514	-1.0264894227276438	-1.402375632034324	-1.120352806995381	-0.5481756813199368	-1.3655381010781056	-0.567338285536225	-0.6642339127296899	-1.0317362789900615	-1.1265508337720458	-0.4306409639418975	-1.4683610038045558	-0.8731400064313968	-0.6029216404849084	-0.9839483460326403	-1.2158001613161622	-0.8407503978479799	-0.439282076904373
-0.4811379447018703	-1.2675164844331415	-0.4744395673980117	-0.49337957970946256	-0.7311424895535464	-1.0649116070978055	-0.29274689728156766	-1.0419472635305516	-2.1853373065693744	-0.2497083933189798	-2.2448225956466192	-0.4529269834492438	-0.3080457602621119	0.040154198365598755	-0.8527943084705046	-0.34487625999165245	-0.9624712931143156	-1.6127599932301024	-0.4471718193529642	0.5487886055577449	-0.7645520905665428	-0.5639170426202107	0.731271922211046	-0.7019358033938717	0.043021728028954945	0.028344216152883715	-0.8475953999799214	-0.6596443650735901	-0.5261235646445384	-0.3078052700802103	-0.7139530988159556	-0.6319121652950048	-0.4902078040450404	-0.4012845962249617	-1.2738553868089466	-1.200070074637611	-0.15481060800970428	-0.35776843326520824	-0.40171234015103047	-0.2662988470585363	-0.5412106688790673	-0.8363321366638518	-0.5895503064157438	-1.1613229630629822	-0.6044858546244283	-0.7835077847755711	-0.3462781870145611	-1.5198784187023628	-0.6064073592622755	-0.18630007455336278
0.29947222040401256	-1.0191249096819148	-0.3023098027952308	-0.12436412839937802	0.2508963199244775	-0.2967928272498071	0.0823010434469931	-0.23809403648933078	-1.4202766728205107	0.26488632120698624	-1.7982284446751495	0.26034431746647513	0.3313233914761446	0.414747937997916	-0.4276384970555712	-0.5485842603145591	-0.5338901482974957	-0.618780346447564	-0.5230791825260636	0.4705378031774344	0.13227976403509104	0.3499226977732787	1.3860787745707421	-0.42432227515263954	0.5026322572978857	0.8042896164257604	-0.43635791933191104	0.7856591855674457	-0.417157038793214	0.2910439865354385	-0.2629771910383233	-0.5887702560594036	0.2149335627376947	0.4373436446564123	-0.2843252376802535	-0.963757174763172	0.21005502374453813	0.8594288439222172	-0.24775047589542654	0.09263944466331742	0.004286063097546353	-0.6320804769256557	-0.6059878720073484	-0.5986399483265863	-0.04987990764753759	-0.5303126318689423	0.4605566344472833	-1.155802247185614	-0.49026610643934365	-0.07328019727446596
1.1936651846127755	-0.6663436478467515	0.031013797411895482	0.4708959289803533	0.9945084560933076	0.5104419485574815	0.602314423046433	0.5442014271857033	-0.06033575683301101	0.6716524487768821	-0.6417455600850664	0.861316011627581	0.8839723233655111	0.48877456474263564	0.32711971426039554	-0.4263295236674969	0.10918682349996442	0.5603123896811144	-0.5397356171174421	0.4019991214978455	0.922290778686336	1.2552078141337397	1.4092493678402005	-0.03250040136058611	0.7573600228008759	1.0728726595333944	-0.0363811337052585	1.949535684621173	-0.32069992489219334	0.5479898889706591	0.2869643520902369	-0.2880968022303918	0.9922071185167641	1.216254738370412	1.229549764475433	-0.32133806783719576	0.3752227131559972	1.6982160676787215	-0.118369751111063	0.3011861897226225	0.44722031085351255	-0.5314513742285173	-0.4605195190700598	0.06621957818023728	0.7006931406409879	0.0291504841369998	1.1141520825828128	-0.03651235387663143	-0.5377782397604394	-0.16958192947211476
1.8897641996923042	-0.24809485519714009	0.5754950933363356	1.1300094491724473	1.3648716312780522	1.0279017473950212	1.140954024459693	1.1033219521540276	1.4535687343319919	0.9249638833880184	0.7650214810109385	1.1266768583505355	1.3069790877782088	0.12741073612672782	1.130424097001638	-0.010842302843148076	0.7531633177869196	1.6749269483879894	-0.3527991442606681	0.5152848736467587	1.4404996049779366	1.7952987358353831	0.9566250378547868	0.38453217453434974	0.9113275411569141	0.8811496282648138	0.2506238793915853	2.4960402388671796	-0.14917729149290565	0.36384947371005816	0.8947128517255707	0.26043097762128536	1.6069794218012459	1.6355360510116526	2.5537909169847564	0.6798330289547505	0.3768722016219865	1.7518306629789329	0.06532091826120362	0.3672750308011669	0.7668715320780007	-0.4119372694400768	-0.1516088285978854	0.6737748874197989	1.444302520752397	0.6577189247032089	1.3812973548868333	1.501539151377656	-0.5834494992134827	-0.3326798197336536
2.1851894976071087	0.2551797143464684	1.2604772975842726	1.5294317805109205	1.449199951185573	1.0723436933839061	1.4843321152993376	1.3848560474481777	2.6068645742310563	1.0310331675977833	1.8753979218599557	0.9498426379595678	1.5906181039834073	-0.4919248053164884	1.582748380346471	0.521898544165903	1.1705590527026724	2.485232316295177	0.10079921724463725	0.8243608337506897	1.6123985674714367	1.7888505830748902	0.3971799007992807	0.6879888285131658	1.0769778302851618	0.5123427880108479	0.3735220731607482	2.4307638948509127	0.1646570870250604	-0.11505388716284129	1.4353446759180528	0.8293044262620948	1.8114900422667843	1.5041789013141922	2.9915311747711284	1.794904192639585	0.39389797789454084	1.0306084063574792	0.39634099700247855	0.3957288301815325	1.052768894919255	-0.1281384292659181	0.3102672891766037	1.094924337958266	1.9260704236400137	1.1520648923984247	1.2255195528089748	2.804389741478432	-0.3754252730051923	-0.31818245369119413
2.0519062486245745	0.8486427850320206	1.883576456164867	1.3871237558165224	1.3962730304513313	0.7039095573668035	1.4409245132567121	1.440379677576387	3.0505749084490885	0.9950355402273755	2.3329029674009343	0.397587848494493	1.700906536916943	-0.9719320612257862	1.4128876619996662	0.9595955246948523	1.246207843612217	2.8082380079147757	0.7238020606270049	1.160478941737475	1.4439563567372886	1.3037284642968867	0.05146566933497573	0.772611964779664	1.2307434788511848	0.25269827139596013	0.3568577786047563	1.9930318601612842	0.5896846692405717	-0.5958207856857143	1.7138345033512847	1.1094857270185436	1.4901630927958396	0.8484782637182241	2.291174024095463	2.6433101346167938	0.5703323066680278	-0.044205641635972244	0.8844703261241941	0.5055112949343799	1.3979553870056438	0.3504373569259533	0.8903982225322468	1.2642983043328422	1.9494267533181286	1.4345691737460549	0.8065828270874151	3.245418707908428	0.22614031093547018	0.028875746588667855
1.6119200149170398	1.4399006020784746	2.2037997803364124	0.6851364291049925	1.2738573884212405	0.19086329351797002	0.9684495332392763	1.3504878964859948	2.754231506023555	0.8049636654442638	2.1295706279429156	-0.3132751320943013	1.5737806083823627	-0.9549284741853469	0.6782932200719876	1.1615926035268638	1.0433620251606959	2.585707764678943	1.2824926478974668	1.2746809788108109	1.005991659949247	0.5931510227138261	-0.006174665157019474	0.6432825918452629	1.2055161464680355	0.2144829136203623	0.29317175582110105	1.451778170512747	0.9930656689701352	-0.8185890650844919	1.5760420047690769	0.9251172924369524	0.7577575943792766	-0.07745112226441743	0.8187608756738831	2.888567106482661	0.8746807192241725	-0.8904889902961654	1.4098159322232724	0.7393509853390464	1.7929457295469087	0.8864099982991623	1.5013173863286158	1.2014114665064843	1.4824913771830197	1.541741588989187	0.3829290993203216	2.6032319480312456	1.1153011002803925	0.6404534922951769
1.0510361700398092	1.8324970894176476	2.078462493824287	-0.2606052941535509	1.054911020474428	-0.14226883126062984	0.226812629484275	1.1720401322727756	1.9850576303803213	0.46536011881684575	1.5568210430568366	-0.909172259480423	1.1723430329824216	-0.37310011588942704	-0.23295154642248825	1.0995611593032661	0.7592114475865261	1.9327194786802615	1.5252084343860315	0.9976886025927793	0.4199618359487392	-0.05822234435741192	0.05054195104758216	0.42190826011794874	0.834140768855305	0.3267695687609356	0.2939569108635613	0.9585693474354342	1.2124854859720204	-0.6967864288601419	1.0418933657689222	0.3713151471081241	-0.0741648663545186	-0.9005427332572261	-0.6568464179889623	2.4328175534581917	1.1114148092827683	-1.1030969941250073	1.7618976590597162	1.0217476981689524	2.0983053260840014	1.2492054382463187	1.9836532587694202	1.000380454992291	0.6944910207349292	1.5370738609770187	0.17772562982932416	1.214629270410643	1.965382680102885	1.2464042113018372
0.5242571455186082	1.8275472561456643	1.5458423203043172	-0.9562302766125108	0.7162054895878297	-0.09276805403532268	-0.49129860970545264	0.9305447214227907	1.1321709885610065	0.0435128611118034	0.9917941862040907	-1.1735548384368797	0.5587809767610338	0.4878298361180582	-0.8218146073013309	0.8215543355502092	0.5946750158262625	1.1147476559887508	1.3208563995135283	0.3518679621776799	-0.16316077439030122	-0.48011191640490214	-0.018538515667102486	0.27231202751843586	0.12885451352246477	0.4635298577536807	0.4212851865897395	0.5350986556807912	1.1485739331716458	-0.33116759811061114	0.3458659910654119	-0.2292347424148521	-0.6584392596525511	-1.3064767265843584	-1.435036558537293	1.4896885704050382	1.075761402404564	-0.6663488923881974	1.7425499695633122	1.1916836557315813	2.1183522431914263	1.266104951541291	2.1308065753274374	0.7796124626688582	-0.11259736970766059	1.4296931463402884	0.27969303269961143	-0.22085304588363944	2.400577424719328	1.536688172692814
0.10163395513471254	1.3738939440368068	0.794452300591773	-1.0216717582279644	0.333972243597902	0.3227423043630701	-0.9172278595205928	0.6378614247133225	0.4895739848093342	-0.32503996619174635	0.6643994637850584	-1.0241945940260357	-0.08806071992336194	1.1620026173043134	-0.7858158090980459	0.38794456730003457	0.6257653358772218	0.44046059846487484	0.7289148301873385	-0.4548272730370083	-0.5992779834968435	-0.6703772806325216	-0.30037420511206336	0.29439635713862355	-0.6577330529573893	0.5775191587254774	0.6443212905822945	0.1567550855812285	0.8118688174093914	0.09663271306890346	-0.1740559707389949	-0.526414218016485	-0.8021957448447165	-1.1886615139962198	-1.29953505664691	0.46926434039841475	0.7284130209952802	0.08738125832172224	1.2718854566686857	1.0916414391279454	1.728687511034404	0.9417054703059746	1.7700122150007904	0.6120473533397323	-0.649774029966008	1.1686538949461271	0.6212411714088147	-1.0711491315396995	2.205993139149543	1.353772963797453
-0.2250727119350912	0.6524779425971731	0.044289068391785855	-0.4247916507261625	0.07063772697647949	0.9035139289610324	-0.9514455409780284	0.3055880108378451	0.13063925656889178	-0.4929783999972097	0.5543147967575759	-0.5239928802942163	-0.5415844182067131	1.299127979028483	-0.2095395517611863	-0.16065532693743215	0.7646381212826957	0.12029587985652591	-0.03988711196881897	-1.1442582436997215	-0.7959055884273317	-0.7390695746425036	-0.6405237201817335	0.46367022068588043	-1.1593693760881505	0.7223402591561725	0.8552815490682261	-0.1685324298301838	0.2989821448319922	0.46120603790927706	-0.28257881765762555	-0.36342274416677245	-0.5596637062201673	-0.6837970746163851	-0.6035137506476719	-0.2610774846683707	0.25031246690760267	0.7312809942486832	0.437193186700324	0.6611642815626553	0.9723825332963365	0.4599004997412614	0.868395686575621	0.48026108483190244	-0.7836325448914615	0.7164908131504202	1.0304666533232145	-1.1519992918668587	1.445965264463933	0.7865217520398697
-0.49124385904802703	0.011587373528354563	-0.5713576174776722	0.5003644261065033	0.05102494420143568	1.3970087748449855	-0.7018970659146728	-0.05484565808138728	-0.06252753311005495	-0.3882730094998885	0.4707144673198117	0.16456556728898397	-0.6481951069717575	0.8822755884095248	0.4944445747120768	-0.7828523853541499	0.8342928019812446	0.1747120690195814	-0.7394506412460072	-1.5158974880338358	-0.7430387296642474	-0.7969219395593744	-0.7537972518431701	0.657704773213479	-1.133864986239337	0.9535055607958504	0.9392842069590116	-0.39692264625410023	-0.271829549808212	0.7567713498427331	-0.007357931811845944	0.1314139972652153	-0.16794041780826702	-0.07691425432298227	0.02214818700120203	-0.5823953524220117	-0.07039008556549384	1.028862223350349	-0.5395892729163342	-0.019330932200194578	0.05826898663617907	0.06679061770086726	-0.401558975486459	0.29363838969638323	-0.5909901081503177	0.136368197265668	1.3179662359497213	-0.7983671688888359	0.42288127814246523	0.10845840899410876
-0.7055841495623468	-0.22829145930798833	-1.0415593430503545	1.2602330303264477	0.2332255584326987	1.6336250225001494	-0.3929443153517484	-0.4309852874381579	-0.25860873082991487	-0.07041101039461875	0.23897685650465797	0.8459969529346917	-0.42050540411517917	0.22270383702174876	0.857806250026366	-1.3957794228391776	0.6987948894737065	0.4485969409511427	-1.201782917852358	-1.535520612780381	-0.5091625745425791	-0.8715714430825829	-0.44992656291416205	0.744849467259137	-0.6413553763486783	1.2087550227629913	0.8509091791408572	-0.5077702494551801	-0.8097394434474674	1.046515917287696	0.3697664092321682	0.6390258285082213	0.1229019137996634	0.36229314138205043	0.12181610846307378	-0.6561159205999689	-0.03948315060708809	1.0557024118269065	-1.3941552348517836	-0.7592776060713982	-0.7423827903775255	-0.08248786623174614	-1.6947860838519428	-0.03533811218767438	-0.2931592114520073	-0.39073921009051227	1.3512076037800034	-0.5803790899884292	-0.48947507350545294	-0.3901862300773309
-0.8348191257658356	0.020022485239909883	-1.4175713708185493	1.4894311438367327	0.39602830115268245	1.5795107836980307	-0.2116742759447057	-0.7928286477305032	-0.5377427537171148	0.2886111164218929	-0.1509415413481067	1.3471908567166133	-0.03642528022963539	-0.2581122964268978	0.6585010819708019	-1.8666682960389038	0.35301351967011085	0.7171018047684458	-1.3812132558928598	-1.3175628054841475	-0.20184892428972204	-0.9047741695071799	0.19691060814853975	0.665871978983706	-0.026109269913002015	1.28849200238205	0.6416432303638163	-0.5521956110224024	-1.2517109928598953	1.3502655020298293	0.4981267043889956	0.8589208004449962	0.20128748698190144	0.5118993369614803	-0.29144397464763	-0.7633084769284967	0.29976925268029553	1.0845112797175889	-1.9212033801035167	-1.3444015933877531	-1.238146054608946	-0.00661110042074807	-2.6275381571039444	-0.5046667746987041	-0.11396220186613351	-0.6526530765205751	1.0871644938155192	-0.867860577489063	-1.0308316325242615	-0.561383396824061
-0.8396567219949055	0.5376634218841458	-1.7179266671335236	1.130128039874151	0.2749864824400767	1.2920436377571423	-0.19951091084234046	-1.0701499912222325	-0.8493037801090007	0.4917498026893802	-0.5421167903573331	1.551010461338228	0.2601698301902148	-0.3051859390646026	0.05020671333141557	-2.059329830137593	-0.08900747298096104	0.807832942742135	-1.3195101372215625	-1.0240015055200402	0.08299374523422405	-0.8198744383618896	0.8646905813206799	0.4511483446264234	0.2966843998483947	0.9737194178390302	0.41735835702324137	-0.6312506016140016	-1.5298512330110567	1.5729628954985484	0.19781659026153245	0.6900642414676963	0.12450030825535431	0.4259307801730843	-0.7973093692115165	-1.070924936033385	0.6834983282099413	1.328288277706248	-2.035973374497893	-1.6287450772736103	-1.4092507971000443	0.14229368947296067	-2.946455767546909	-0.9900771947602484	-0.15336924938156105	-0.5480011434399077	0.5627348470172097	-1.5547471011429448	-1.1500322491693806	-0.4509751951064304
-0.7344411485261396	0.9232807869681436	-1.8814510789714558	0.4038350444335646	-0.2441628974336988	0.8356861999089943	-0.25955326206030194	-1.153584758333612	-1.0793399638517103	0.4197215917543336	-0.7468905913196848	1.415753568094953	0.2952254260202402	0.02081727183569463	-0.5606448603344839	-1.905690427189082	-0.4877633037098876	0.6620261592642565	-1.0782313351621626	-0.7521650421952514	0.2910862981377905	-0.5983850364957483	1.1787912685626754	0.1727007320943102	0.106857245886808	0.2006241095665033	0.25868064261664514	-0.8131915713506184	-1.5537575995977415	1.5446562255737872	-0.4141121307678796	0.27091716324162574	0.02327558444357748	0.2569125877554781	-0.918694625607871	-1.4966772852619226	0.7914396654825793	1.734600295594697	-1.7741793913891986	-1.5819301399948218	-1.390461737325548	0.20541755207923293	-2.6342210811364035	-1.2970384329977782	-0.35365037457509046	-0.18237632806494997	-0.13614389730889329	-2.138473896581283	-0.9701517652116535	-0.22627488627188633
-0.6180095829889976	0.8445326102059146	-1.80542262082346	-0.37173633288672986	-1.0209559506840316	0.2376929187758394	-0.2621335854528703	-0.9411234042690346	-1.1562951756834907	0.08802815601424738	-0.7083416029963384	0.98785442833478	0.05221840807830083	0.4111737735106428	-0.7944215278503047	-1.4444755180541784	-0.7729732271976796	0.3130726416485286	-0.6981581465404157	-0.48382019377634894	0.40396249593180933	-0.30305772192435526	0.9484226175867229	-0.11685266442171845	-0.4828662628668658	-0.8451240802263771	0.16700762492710422	-1.0604606185117227	-1.2429005402952888	1.1521996386256297	-1.001054036806937	-0.1299370840023742	-0.0271107399365662	0.1377538898473909	-0.49056731425287103	-1.7695918420608645	0.4444434434537068	1.9847969800722316	-1.2432277859460987	-1.2716584012057484	-1.35659743646221	0.13401501424046833	-1.8866696476433025	-1.2689561773690234	-0.5680513016431127	0.16315472353499666	-0.9022655776373903	-2.092871105614865	-0.6666181021164591	-0.0465107019694983
-0.6355538701686128	0.25651123009457755	-1.4335755332524664	-0.9702279000790788	-1.7298492752368007	-0.48076496666109586	-0.15914392733938915	-0.41438048170922653	-1.1028797580121008	-0.36976800204878213	-0.5556793218304094	0.4009648427234078	-0.3372274877124656	0.5310738610396213	-0.5363621713514577	-0.7921064593929508	-0.9633405858450538	-0.17321476357058566	-0.21060535643808806	-0.12294946674335763	0.4122519173330389	-0.030604975614808815	0.2802578039993702	-0.4018381104948214	-1.1065608587324358	-1.7983961917524045	0.07915272046035995	-1.2350291455790399	-0.5959750878589978	0.46270273005755574	-1.232758841785869	-0.28403234472533634	-0.05797182977279251	0.10523610534741545	0.22461210858075573	-1.6371420417480476	-0.29352015550561855	1.7049822159566619	-0.5605956645898178	-0.8024714665242578	-1.386948620459891	0.012485387303303376	-0.978659847407013	-0.8805270671431502	-0.6721198001435131	0.18990081064828865	-1.6199743129914987	-1.2624310670176526	-0.3493701204171843	0.0288980078542782
-0.8792013848859009	-0.5594881032752926	-0.8187726884491142	-1.3219984502830326	-2.058841441764242	-1.2344711828339834	-0.01614941725811373	0.30746970377120836	-0.9962988661433138	-0.7735043964254167	-0.5053746031199579	-0.15490393428941845	-0.6834286808821491	0.23644918228151204	0.023091649324718026	-0.06734881775218521	-1.1026127058909625	-0.7314957942076585	0.325407966446347	0.40841001484870626	0.3006734708305159	0.16586588455217005	-0.5016208082861638	-0.6671961311782211	-1.3801001442950076	-2.311251636164974	-0.06223035987895567	-1.1871886028279908	0.258258866180068	-0.2675053625963097	-0.9990647512875016	-0.12156868456695472	-0.1424613463807963	0.10800414139660855	0.748892862992926	-1.0618989184125833	-1.1629850346555548	0.7448668917748209	0.18401921577407382	-0.2568913337973138	-1.4015673352440994	-0.022719948610603672	-0.11095016470380271	-0.25360999769981635	-0.6355112044313822	-0.2260954620106397	-2.168746530947841	0.006360727315465912	-0.024252454534134854	0.040212585513104866
-1.2889591026294624	-1.1678712575205659	-0.10857072280462655	-1.446412540415511	-1.894673087931294	-1.8419239314966984	0.05921675039868169	0.9883520225438713	-0.8808705821483804	-0.9766942918526021	-0.6809626261665961	-0.4998750758992054	-0.8452385940977781	-0.3534966027579501	0.5522368806378981	0.6668940264154973	-1.1766659089815483	-1.2783125206170007	0.8090264281091596	1.0816111039358516	0.06601779025508753	0.3198773214094547	-1.0612838107395899	-0.8532355370638035	-1.1286467147210881	-2.2427735296662266	-0.24276923810495643	-0.862520590012043	1.082602310814742	-0.7273464629874611	-0.46361518149082687	0.2593835513684775	-0.28139891442888587	0.07788293584980531	0.7573491874002137	-0.2615940094966336	-1.8578181646530842	-0.6693858063334877	0.9258825820204817	0.32186541557185677	-1.2178805972666322	0.09856720725229137	0.6581537739757714	0.412311193937865	-0.5113445509255997	-0.9324177123975076	-2.433046953381435	1.088136795824164	0.3534752098171478	0.05461205678722229
-1.6344283221985931	-1.2527097294370757	0.533542779419152	-1.3484229215283932	-1.3652128218975363	-2.082454334234292	0.028036486755425912	1.3775527194304704	-0.7181732922688387	-0.9169570344078947	-0.9915103534054133	-0.5447280926348184	-0.7894305955782139	-0.954628255125939	0.8091184217203949	1.3924847155946423	-1.0946674621235806	-1.6805534437325946	1.131804370213944	1.7382091792206642	-0.2441262329198904	0.5210824135214499	-1.233503314774619	-0.8602161184931112	-0.463416246079907	-1.7134146484745583	-0.3744035948672136	-0.34502558663881994	1.630457419953401	-0.7504505032587602	0.06972491399513485	0.6691188424991938	-0.3541221849275339	0.001191720248849517	0.32185564554004426	0.4334945550806189	-2.1713906434165757	-2.0190918014786527	1.5929668001682344	0.9000378629405845	-0.6964685350436242	0.31617002401583794	1.3566870560595643	0.9429370766934219	-0.36784455724757575	-1.5639439592722488	-2.3293640524271466	1.4929749568271973	0.7847270949873119	0.0895678663992558
-1.61818992649524	-0.8164862597385821	1.0075804409183768	-0.9909387822423293	-0.7216944282014791	-1.8212168982816224	-0.02890332852826344	1.3393812848286084	-0.4264393176023742	-0.6258983291349649	-1.1698433769043692	-0.3413221117261964	-0.5807724770087895	-1.297598161437778	0.7694167515220672	2.0628831601253697	-0.7632652521955127	-1.774924608533439	1.2372830038600406	2.148915866236644	-0.5121659902033627	0.8292766331593845	-1.0682233711105324	-0.6182089269854879	0.3189537189148958	-0.996232252084531	-0.3651591145391461	0.19445879294553417	1.7666364119801425	-0.44254868596401953	0.3687372287104531	0.919499188471576	-0.19688630553929903	-0.06589262053684085	-0.14954037035665538	0.7953304234615337	-2.0595195087876736	-2.7676662493737902	2.075955672130658	1.4075900963458003	0.11911635205193061	0.4770670874057099	1.9738718711373473	1.25374509623371	-0.2290970089638565	-1.7428609860882718	-1.8454823214566858	1.177415114061585	1.1670120298423083	0.09395861794396528
-1.0609610384713415	-0.17536505488793633	1.2976268998817857	-0.36937506367549905	-0.1645936846612791	-1.1174234229578568	0.02733975861753368	0.9266117855258651	0.01917830588631716	-0.21053028209295643	-0.9543868780651059	-0.06377782853557311	-0.3279338375493381	-1.2620345539485318	0.5761968503440932	2.5355649255913857	-0.198898258889505	-1.4607295864419527	1.1531542426648076	2.1227520421476664	-0.5864597867277596	1.196489694016356	-0.7349619435027211	-0.17223692108678065	0.9203007994000614	-0.3358333720180564	-0.20639178398377492	0.5998659529317274	1.5302584402423092	-0.13683438413291796	0.40442173898930484	0.8824620840070371	0.24158677085924352	-0.04650371054146536	-0.22577064610714404	0.8250725059169157	-1.6115397254995192	-2.656302036608644	2.2328342279128255	1.7217721963273642	0.9682949026850175	0.4442961932477892	2.3766063633567174	1.3407005260744056	-0.07610135208572806	-1.2979661241209082	-1.0709186854665222	0.5406623207806558	1.3180562618731975	-0.0037996440707020536
-0.058723616809438536	0.2441193683244149	1.427317137299449	0.39172615289010854	0.24909934679479864	-0.2296823166865139	0.2599734887051021	0.34446988978176507	0.5133636217545784	0.1789696381738173	-0.2896971541572608	0.08211991359850619	-0.12917236056585904	-0.8951400343917219	0.3796616634469317	2.5866412127766667	0.4205045283405483	-0.8105821705474127	0.9608284514984745	1.606385695733347	-0.3679846690000142	1.460367069500065	-0.3853836016772616	0.29685173173052853	1.1766399554134515	0.16942600951204312	-0.0020977898868472363	0.8007416909449453	1.0947991788411882	-0.1894625003902637	0.31524222635268184	0.5113471737418289	0.7985839694826097	0.08478641186036784	0.21931519234193303	0.7050751468204847	-0.9802602224267262	-1.8408858651069981	1.9393804748898	1.7054488875718983	1.4830653860348653	0.19516391482264572	2.349263779356355	1.222965390962429	0.09892838219375087	-0.3721376922678359	-0.19318486508530805	0.12432077308073058	1.0730995712545015	-0.22532130259404537
1.0028166265757699	0.17441230364320026	1.3996375142817672	1.033388210758401	0.557510383161265	0.5021080150268894	0.557607202328796	-0.17483407589756253	0.8492034324095814	0.39080613918778123	0.5984101046997832	-0.02335048595666215	-0.04520484014086255	-0.3396384151660143	0.21302480514074623	2.0274107875917453	0.826326730713405	-0.09932356789390848	0.7203716421711458	0.7200837634386767	0.1044602585327358	1.424689451893123	-0.0840721905113241	0.5567897492913175	1.0767835147640274	0.5473708121608479	0.09415894922548014	0.8044832798503956	0.6511431341281189	-0.7390871251615976	0.2506145794343079	-0.1471881379435205	1.1565907220390186	0.2649437310851965	0.9062250567118482	0.6250813952439673	-0.3273052114746214	-0.794355342559581	1.1650817245297707	1.2849595899041455	1.3869691885266318	-0.1624720809179587	1.7430187197087652	0.9003475127604909	0.24281494571637502	0.6444511645249094	0.5522566786494028	0.23947344124428863	0.39633918547592867	-0.5093184486157942
1.61532826975954	-0.3288206499939487	1.1809039122090357	1.2893893983389646	0.7683924685552918	0.8323951803342771	0.6633213050754366	-0.5033711591889154	0.8440550253321008	0.32284681142331306	1.3119075175695045	-0.3383732345747542	-0.0964054085314106	0.24867768446291263	0.005771549760870532	0.8585938812498669	0.8204369270001618	0.3099178820295691	0.4132724173975429	-0.2883534943854736	0.6383681572357238	0.9814225069670073	0.15919527152119392	0.4718304223923782	0.695789732205705	0.8346464021067983	-0.0050811406218304375	0.6342936113850812	0.2943885760056691	-1.587602319106595	0.23060760096766533	-0.9377304900865657	1.0491810378568789	0.37155570714089337	1.3444045116971222	0.6251372220853337	0.19912845194309647	-0.04333939453726898	0.030339341250492226	0.518560295908874	0.6654956869094653	-0.4643726935516484	0.628950616491889	0.3698120794726707	0.25320662706096664	1.31251559749373	0.9651543523047148	0.780388039671168	-0.5645504956080611	-0.7440620280875191
1.4199137144556464	-0.9266182692136594	0.7458250146559381	1.0674298708990946	0.7862821360570071	0.7333996153382903	0.33360088555370315	-0.6657786560135458	0.47465441241626166	-0.026980209795970114	1.504885389137751	-0.6769686694596656	-0.26591260155077323	0.7344959225036964	-0.29052137689569546	-0.6483717758378742	0.41559490560022405	0.17875859699386595	-0.039708866543363135	-1.1473664808611366	0.9722844777659705	0.19634484115190867	0.3162687582803063	0.11029168398021214	0.12942821975903915	0.9790778135943946	-0.2417036341326217	0.2846699093673856	-0.007760074144010785	-2.2881673732898746	0.13717882491050443	-1.6027550183986308	0.4728644605841727	0.30011256485788645	1.1732390011039282	0.5776607087460494	0.4774801977909156	0.10067802581743218	-1.1980827168004153	-0.3956368059713754	-0.40125952668441034	-0.5973581384271829	-0.668075022312586	-0.31330945581604214	0.05519351130174688	1.3567712315452989	0.9604951893831853	1.3347333091818885	-1.519725009035083	-0.841668142235261
0.42761442815053835	-1.2087082949471315	0.14201419371742166	0.5403608212340892	0.474012157426217	0.38852298123456724	-0.47334883771487385	-0.7759159524686305	-0.08531258971036798	-0.5385429225470152	1.076609846012067	-0.815378322328571	-0.49954921554235754	0.9952994952193459	-0.5900495099929292	-2.0212089255322656	-0.15459538221147132	-0.43115622565946826	-0.6856149558681424	-1.670806470874481	0.9230335265603311	-0.7000407179087963	0.317174853831715	-0.2787556171592577	-0.5141369644729085	0.8558464605901588	-0.43890194417059586	-0.25370906930089476	-0.347245792005769	-2.396038780601019	-0.16081821393506418	-1.8515984155328675	-0.26440144819782185	0.03653944744608036	0.4018316955666722	0.3164531679521921	0.4435113196413711	-0.33154191458627347	-2.187250895351538	-1.1898725494841922	-1.3730902191511454	-0.5626366639793176	-1.7020457817082717	-0.9929804476126004	-0.3165027992634401	0.7793145802144222	0.6037302435667251	1.4856674691030445	-2.1580423867263656	-0.7992835197931016
-0.9530600173532201	-0.9418252943731352	-0.4903811478424717	0.05446926824889953	-0.19306019308631117	0.06358072585442612	-1.5162401304368462	-0.9155449693281005	-0.5654959891325515	-1.003660735247921	0.2130414349733147	-0.627157253161915	-0.7126218656891224	0.9264258537445978	-0.692392662512693	-2.7910491703188964	-0.5781027820885746	-1.15805823427007	-1.4385147764419879	-1.8206026875942214	0.5037967117903714	-1.4160251163811248	0.11036421826706377	-0.42214744583197933	-1.0864100029871897	0.38920106261520965	-0.42725273059713004	-0.9190883302347539	-0.7641597115486081	-1.7329621086372942	-0.6587489761977531	-1.4950528712877034	-0.7227661387049932	-0.3252956876614206	-0.614095911382462	-0.19685877530107532	0.1317048301936915	-1.0313331534794536	-2.6648714575425316	-1.6439045648037045	-1.8780927558111276	-0.45497607397804973	-2.134725135659714	-1.4478655357328296	-0.7059522124896922	-0.17239948424147503	0.07830131547719572	1.0800254601659784	-2.2856892294262194	-0.7027324685924355
-2.113548459877793	-0.20528029318764243	-0.9739459928662866	-0.10223331018603769	-1.017078339623771	-0.0574166891581458	-2.36972437805085	-1.051403547679756	-0.7730712202920635	-1.2174142452316408	-0.7363087278439224	-0.16547019466388918	-0.8185050070641885	0.4946283081844623	-0.43887519674919273	-2.720917618096319	-0.6688370036223975	-1.5444469189569	-2.059573419945895	-1.6977610228312878	-0.07188562484761234	-1.7379829374425386	-0.24938570782956834	-0.21406293228118647	-1.4034504474841416	-0.32608991060415615	-0.1834748743998348	-1.5325504376664187	-1.1791768990996772	-0.5049709058385923	-1.1742610828504856	-0.5826076442663348	-0.6334684767142978	-0.6344831397043115	-1.42226979744379	-0.8065441795600137	-0.31226016911753296	-1.6052645601007849	-2.532236408025605	-1.6852512773345616	-1.8016911244711855	-0.3811887155766957	-1.916169319133755	-1.5033380547121835	-0.9228375666574018	-1.142948446237843	-0.4023585455834507	0.28740533767499815	-1.9101616365775276	-0.6700500960524263
-2.5615079207934546	0.6578742813521999	-1.190558458145061	0.0884621226406996	-1.6316974021586885	0.03268495086895484	-2.6554884661876508	-1.0567536996470566	-0.7152745957772517	-1.0857778501531226	-1.4516110032551561	0.35935848521233466	-0.7752553705206856	-0.18954847718286216	0.11558086236376124	-1.923346400895048	-0.49025816353082713	-1.3279381426634247	-2.257843717521539	-1.4739297053068132	-0.5146700909531678	-1.6263483579209561	-0.5816354478134573	0.19310001261650026	-1.3242354534646752	-1.02049832068863	0.12383929314347901	-1.8502324535887322	-1.4242353090921973	0.7975170339611833	-1.4563274722411113	0.5578666719371065	-0.11246199648526582	-0.7708686565390309	-1.757345029853573	-1.2529002316174123	-0.6824163864008619	-1.7756379026602787	-1.9038014862449268	-1.4143218860500528	-1.3254636742526933	-0.3824194521293829	-1.2972251465135352	-1.1492519484886792	-0.8756558234862241	-1.8241656274132758	-0.6941386319864103	-0.5564194923829067	-1.2263964767577216	-0.7734581753146245
-2.1727955488414294	1.2333692260070506	-1.1466574587443121	0.34620687772313846	-1.7151381758528643	0.1905797182808334	-2.2617931112418432	-0.8218290526337663	-0.5769330837358332	-0.6845181264693722	-1.7790893448129999	0.6961129908059739	-0.6203813052873951	-0.8591315716243412	0.6695366917696066	-0.7955109628393147	-0.3063100768275356	-0.623283601686338	-1.862415575012876	-1.3034689816729779	-0.6375262974504451	-1.217871751030396	-0.6752239431545743	0.47261109000484913	-0.8619041237626975	-1.3914704047374857	0.22702008179596583	-1.7050375211899838	-1.3516438126404218	1.6575082686540406	-1.36473035300802	1.4408203592313307	0.3852367416673986	-0.7149104853306703	-1.6593051509103942	-1.3501619541725671	-0.815164909833108	-1.4861208701000863	-1.0498071274394576	-1.0382757367901387	-0.7971135339899442	-0.41487040116721513	-0.6643010173387003	-0.5715436754319283	-0.651519099376744	-2.0534465189496487	-0.7795491864732094	-1.1769758905182897	-0.513893983524237	-0.9901967055095475
-1.232769763901451	1.2545592097748048	-0.9550514056753817	0.28503272427353965	-1.2203866906514311	0.2401084749993436	-1.4083287057901324	-0.3662156824670023	-0.5656747337872055	-0.22301919638397832	-1.7421782719570245	0.6948469266222693	-0.45812262210796045	-1.19406100389961	0.8404492947500459	0.189264020851092	-0.3884744937093084	0.14033428477791426	-0.9526377713018721	-1.2600575383448744	-0.46830730327016884	-0.7404740994469318	-0.44077205452284685	0.33615704151952136	-0.22903315692061837	-1.299796084033302	-0.0627552491951321	-1.1428458550547005	-0.9422341297315053	1.7967606504761933	-0.9776777483136089	1.6659441499925247	0.3651727070463549	-0.5565564439990262	-1.36810320241292	-1.1140307279965038	-0.6819969405040515	-0.880822407170244	-0.26992056786087076	-0.750609567007905	-0.5161046638756278	-0.39476539420301177	-0.304943711992483	-0.05704172674823786	-0.47025285104570064	-1.8322301169968231	-0.7513219458334505	-1.4895647757048993	-5.13593277893218e-05	-1.2101989574996748
-0.24934381570624642	0.7290192127001575	-0.746368037571201	-0.29621490867588135	-0.44381656093853916	0.0959975419614345	-0.5122742229340917	0.139592078778331	-0.738846282548967	0.07629243607000788	-1.4562918262072235	0.39132784965475925	-0.39172724761978933	-1.0084825415029148	0.43199283840979436	0.7108576102699661	-0.8117016957036255	0.4984445093737479	0.15261774247793417	-1.3224291907584054	-0.21605552490716795	-0.3948057683982469	0.0017969464272507062	-0.26413588442504415	0.25491745559163637	-0.8734160528511588	-0.7114336789891873	-0.4390998063769788	-0.3325916131568251	1.3008132562549792	-0.5373520612078517	1.1483729340616509	-0.3454124666646508	-0.4377217808609893	-1.10512539124074	-0.7404459207221745	-0.40280434899453277	-0.19597735381029416	0.23700798650061528	-0.6253212729301385	-0.5675473099207391	-0.2657840661284663	-0.25620970917038505	0.17820197132562057	-0.529519029557241	-1.2894427826252466	-0.7325355882393759	-1.562857819950498	0.2389868200636597	-1.291173120669308
0.3419171949943107	-0.08207630156716599	-0.5801975894764295	-1.2312256479482524	0.14354223400767305	-0.18490693956594736	0.05822005082432284	0.46996506678538735	-0.9445920179270367	0.11325061633157872	-1.0355639866385662	-0.015129178705923226	-0.4387409202154132	-0.4029169910578401	-0.3889549156204225	0.725816588598217	-1.3827895402517367	0.26326752485429705	1.055763215802298	-1.4044171929561542	-0.11030530050870178	-0.26793267173368374	0.3885344253001417	-1.0821046990986554	0.3623137327597606	-0.42906510588076324	-1.4537152551085346	0.04420128393590086	0.25986210982155544	0.5440721099293873	-0.26971728045410004	0.185562814673636	-1.4287664849044106	-0.4624942668196501	-0.9216216319322057	-0.45379245218609776	-0.15963158294095423	0.3639352281696695	0.441454526273043	-0.5858371885574429	-0.8001220020677834	-0.03662072270923935	-0.32700729703336273	0.12366157634366229	-0.8442903028915762	-0.627634647150923	-0.7816752138267451	-1.489172608942825	0.2907831400678735	-1.1260198336461724
0.4019549047642123	-0.8043814589890398	-0.42646632729118167	-2.051024083060322	0.2043576231443586	-0.4475391188569549	0.1848791731301972	0.4939649098904696	-0.9277543412885576	-0.027213974248294786	-0.5617040426959878	-0.2763538770364326	-0.493446990255872	0.24560837955814122	-1.1526075209973605	0.43155712970833565	-1.7534066051379495	-0.3468671970491036	1.4953782863246368	-1.403404852464977	-0.2256733853293534	-0.31773073224627046	0.5000831153709412	-1.711682880850111	0.12980237578362352	-0.2548788544051301	-1.9323669058793105	0.08244518677931621	0.6609631833972607	-0.029286973716280702	-0.21640112546748322	-0.69949285208202	-2.2363558267740604	-0.6278595702725002	-0.7199495325209442	-0.3439074243314954	-0.06449325817652124	0.7054575340829485	0.4604049387477822	-0.46528656960124304	-0.9485394124416112	0.23317941243745668	-0.26538786046324647	-0.0251623101195427	-1.200693226901069	-0.07038783334235302	-0.8419772334642103	-1.2925756040605423	0.3309079046685554	-0.6880249544663705
0.11818986327482382	-1.1292506808344662	-0.22919799926392706	-2.266222406611875	-0.22919807636923978	-0.5383724354107222	0.031122745984850052	0.27035519620463067	-0.5280816366301644	-0.1303962101714623	-0.11379357663889038	-0.23552958250893857	-0.3795730501191996	0.48755229692759033	-1.3683902727476922	0.11532695648682974	-1.6417576260324358	-0.854981000879418	1.475422350819104	-1.2398697622404289	-0.4211305762656975	-0.4231440923885836	0.3357174373307488	-1.8221678138017618	-0.13705383364171062	-0.4058944102239625	-1.8983284082408995	-0.25817344523712477	0.8255026170547077	-0.13908339492015662	-0.21161354019079368	-1.0557381176960539	-2.1915031874657345	-0.8163164691988231	-0.404385249283223	-0.31812628588786607	-0.07601663619915609	0.8564453863390383	0.4641615542763658	-0.12228785462849924	-0.8113130380435052	0.47768374090397114	0.05232971301877367	-0.00852547486698512	-1.2722811080839191	0.19333417088456128	-0.7697823226999349	-0.9495737737216755	0.5047512418976148	-0.03973095473529569
-0.15573557346014233	-0.9452279849538593	0.005419124910967137	-1.683178812305319	-0.7676198132646553	-0.39491905824439405	-0.10286503641611995	0.01354181496033793	0.17433770946514748	0.005206136519731851	0.20119129585190323	0.08653904195973534	0.02478319483650317	0.09132627706089795	-0.8493290309699206	-0.010335958608646178	-1.0134297868689734	-0.8519512814101489	1.2225632702013927	-0.8761586458912801	-0.4464121759863495	-0.46300501303752106	0.12853510090695933	-1.3431185912684045	-0.06256147028385392	-0.6641595992119459	-1.3461008765859357	-0.6541297899296106	0.8271276458923645	0.20684941847379507	-0.027080852717690167	-0.7607932745215891	-1.1763747966250888	-0.8576771352375221	-0.01648659380581759	-0.202947576678774	-0.03171564668272226	0.9178881181596064	0.5690725163525007	0.4545968116171561	-0.3683891910409774	0.657746587535581	0.5380979355025796	0.3061851874025208	-0.8333913408981288	0.07254603790183269	-0.4294324451648894	-0.48392493184258906	0.8335481919791687	0.6868334313596236
-0.13314065677961218	-0.3714405116517247	0.1780257481868339	-0.5429790833238723	-0.9299872473896972	-0.07731471438775425	0.005764162738179324	-0.052396644362792795	0.8776511588261585	0.42742848267876077	0.27357035674709274	0.5055105976710728	0.6679634277347305	-0.769817621736925	0.14417326870097522	0.10406588940104794	-0.10383170577455045	-0.27747585087967824	1.0024105389959308	-0.3206999392314298	-0.1469995610076862	-0.379954693017411	0.1701966930487994	-0.48692233115342476	0.5136906689719524	-0.7006880195213617	-0.5055316803821406	-0.7357113440301387	0.766900175795194	0.7510693059152885	0.42336364147935474	-0.07482379896807131	0.3558729356790846	-0.6289869688431204	0.26709317139762034	0.08779467345940176	0.21910994312254473	0.9882139902480557	0.7739852208326113	1.1136435919149206	0.22665670029478457	0.7584087249828477	0.9593516877485322	0.8149950899469796	0.06986777930853126	-0.3728977089982664	0.20001821379318122	-0.028054901475171923	1.195472837254106	1.3228404790491988
0.24566464224221257	0.30916471718964283	0.15802934099744867	0.6098385924110665	-0.4862365782896338	0.2639350421097408	0.3639545867350257	0.14765712048546448	1.23512358741773	0.98375986748757	0.06751847545462562	0.7770816207447531	1.3008344320655714	-1.5786582047667579	1.0491062310645418	0.3604405000419434	0.724303694256261	0.5384320883151035	0.9241046123749133	0.3700849103831659	0.3801436627730023	-0.20264990089441068	0.5651644883375103	0.39086003194877833	1.365704253532005	-0.3288365961722918	0.2932885422292871	-0.3387048602259656	0.6748088492091016	1.1492276869309077	0.9787830946489776	0.5410782553024507	1.6267674774329146	-0.13852166240088395	0.27421587989716506	0.45343387396263096	0.6742110606924535	1.0968797585077918	0.9686667592849708	1.598528267611383	0.7575759758785894	0.7626794289618046	1.0963612840255763	1.2279747928029758	1.1098816680608856	-0.9286594941781041	0.9725832980146325	0.22418903037540944	1.3897623757553805	1.6989381732894513
0.8080041622523231	0.7796314733579096	-0.10493736668864397	1.2422577829240207	0.3640003358409286	0.457033435381664	0.7827272726568739	0.480303630936339	1.0703434349854068	1.4001270888050266	-0.3170507218856291	0.7308718730656937	1.5847879790465	-1.7710327625807485	1.34557152613566	0.5963419939303969	1.1860312632522905	1.0999765169227311	0.871575157014838	1.0894157761084682	0.8043590876795367	-0.023738876839103567	1.1052855583463366	0.9901572386340526	1.967354866049866	0.33353980773421676	0.7891970463307595	0.37587798433709146	0.4821986249677012	1.1597474228765374	1.3144418595353573	0.7210699111521824	1.9848269344524145	0.4555692595441947	-0.0042663103552126125	0.657820072456243	1.1356184818523396	1.1790180601456444	1.0019696577422164	1.670093853511572	1.0739383850431319	0.6367418283582579	0.8759017756266165	1.2489854318002338	1.8441358030709405	-1.300052828139697	1.6164334975982635	0.14718217821565702	1.2465292702863489	1.6850657932095854
1.27485352599475	0.8256112425555412	-0.5115619844945895	1.1286289302160497	1.1079575813566316	0.38030603589857276	1.0263937416219837	0.6877816660996042	0.4832835741431499	1.4365120896193828	-0.667723558009185	0.3616800559334226	1.2815340002394442	-1.0935742502649863	0.8774937019843826	0.6747128193656088	1.2084095723464827	1.077976534076817	0.6103407638932297	1.6890760982421118	0.7605940388895851	0.05082543381008479	1.380834779256019	1.1967047344459965	1.8082334180319726	0.9169377423424699	0.8932087901095759	1.0197725369839024	0.08836104118282598	0.7613130415598047	1.1619917625185097	0.41193194814815964	1.2801409458198605	0.9097878969980042	-0.37431099147471014	0.49767452016317787	1.3088519686441935	1.1075338622173334	0.7692761719553248	1.2299331103031685	1.1528917100749045	0.3504420992584735	0.39817599919230146	0.7656617232856178	1.9573282724219192	-1.2478389354609787	1.855131742668159	-0.21100999841801482	0.7222745585763973	1.2338842758097013
1.422632124417337	0.4240453449297561	-0.8514104906203367	0.4477660993129885	1.2592390829843856	0.012645786307790528	0.9784523156778356	0.5611855193958633	-0.221459244255034	1.0235968577920729	-0.775583031921314	-0.1690264763516882	0.4126482586964972	0.20906275311980083	-0.06088732403048268	0.536951714081602	0.9221507329573937	0.5211600114491896	-0.006805321597761465	2.014677047538913	0.1070849319876626	-0.041700591020880556	1.0698943433571861	1.0802464887475443	0.7438939748152427	1.041329562009125	0.6838878124903075	1.2295159283201484	-0.5278385125123074	0.14664187543482654	0.5106544378180018	-0.12372101233057606	-0.06748676468630738	1.0162424133416887	-0.5594384192966985	-0.035500947437126194	0.9894025803192981	0.7731528289312649	0.2748827766755882	0.38351162986770543	1.06830835321026	-0.07856944123851428	-0.1424187610016282	-0.07434152802204375	1.4298501578134841	-0.718997429421046	1.548723288722802	-0.6421503492380388	-0.06784043230941195	0.4172804814515054
1.1854384145159447	-0.25155369133763733	-0.9327492058007217	-0.35964703399669196	0.6911951483038365	-0.5479888403980089	0.7115452911500635	0.08675731741300219	-0.7271327596809439	0.3004735726690706	-0.5706523253553456	-0.6192590591868298	-0.7147028363456318	1.5099138963531555	-0.9226699544313721	0.2119565573686801	0.541934837654828	-0.19168856927884323	-0.8843459504127654	1.9666761410407738	-0.9345863786201671	-0.2808155616067262	0.20280169538560608	0.7938720153060614	-0.8558412501428879	0.5834592086043008	0.3268843626590287	0.9030967198335178	-1.2372069787635707	-0.39247357166047675	-0.3567707268975311	-0.5070349998037593	-1.3337226049307582	0.7184359297305657	-0.39512350713700667	-0.7195236606697127	0.2170350818978264	0.17379559054131258	-0.3577941938254948	-0.5897362778968498	0.9097382333039565	-0.5570191784112855	-0.5714431999042705	-0.9455566495790241	0.5343142062014655	0.10930894493990305	0.7792826482218062	-0.9098805813170717	-0.8938520067418809	-0.5656320374084366
0.6602231506123489	-0.9119185179602464	-0.7113539207633277	-0.8614779230278398	-0.2627780403860514	-1.1045674151547578	0.4246639635626194	-0.531936174890617	-0.8809101508570564	-0.4615529515471329	-0.1736303957645297	-0.7923389997302296	-1.641929614518815	2.157618879404629	-1.2510669113892043	-0.20306334671447454	0.23393497639255342	-0.6130895779540844	-1.6952501662464512	1.5610463459841752	-1.865588387287202	-0.5567457055177946	-0.802351116101776	0.46560067234208863	-2.274833550377422	-0.21509319419639028	-0.013173573711352082	0.26411963383253717	-1.790627390591428	-0.622319298462261	-1.0226731421820656	-0.5009401103237637	-1.906675422249473	0.1560593955161325	0.05164129101992502	-1.2193206937421264	-0.7067860089467876	-0.5408399820829686	-0.9297548189349261	-1.3473394479834433	0.7217382563175746	-0.9391388491608547	-0.8034494932258279	-1.5246634917125506	-0.3261431515783586	0.9130109957493197	-0.16826741235235135	-0.9011971344691263	-1.5047777761952754	-1.4286669281899456
0.04170115361140498	-1.28436065722883	-0.3197574266565825	-0.8560737763022234	-1.0102766328376136	-1.422853766303232	0.3036771163746346	-0.9891553246111944	-0.7387794420734641	-0.9956151182482498	0.18626740496728864	-0.6354138982283098	-1.981717657507271	1.856587319618177	-0.9403538150411612	-0.5744747273966354	0.0575386582208959	-0.5128715880486269	-2.0599566425643125	0.9490523284188723	-2.1838428090376976	-0.7065158977306103	-1.382430331948361	0.15619357867567438	-2.8428035345961185	-0.8784424715715632	-0.21978512445615173	-0.2836366459983721	-1.9412099966301868	-0.48499806158985936	-1.1808711482330585	-0.1528552956780367	-1.5958461660038474	-0.393742124743233	0.5302613424642895	-1.2773143446978867	-1.3581439134352455	-1.1089593149267636	-1.2437404921718844	-1.6257051367643576	0.5057885467215557	-1.0976067881635854	-0.836047791513157	-1.6499395003283448	-0.8288407160964545	1.3943385219461328	-0.9255276526330307	-0.6800100268259379	-1.725234235690147	-1.886851034596959
-0.45961524571230367	-1.2357627144299703	0.029647408514137347	-0.42567583535710307	-1.0675289042366796	-1.3249903575688928	0.4061547944316405	-1.0530570886165749	-0.4678036654163626	-1.1550315628554497	0.33698329210895805	-0.2600281667306528	-1.604098296428961	0.8323742665587073	-0.2565765429716755	-0.772264485800555	-0.0031244344702100533	0.003696424862246354	-1.7773997862995787	0.36904225250887457	-1.6798581176173222	-0.5843061836149033	-1.1967967347084465	-0.11090864789580417	-2.3101195922134017	-0.9837143653939995	-0.2301408209520515	-0.40772253005460196	-1.5843427621762705	-0.11947831701070691	-0.8054106290508252	0.26260933489367827	-0.6660508031214191	-0.6546548317238675	0.7864971212051317	-0.8497653502537018	-1.4083972930160567	-1.27504877006696	-1.184050947156543	-1.3486500391588818	0.269320274119954	-0.9982185895068305	-0.7013534734958363	-1.3681615804938312	-0.8660043631032516	1.44461446224296	-1.2034167833193505	-0.4044822924544684	-1.5133010342162436	-1.7644850680529096
-0.6800897504203889	-0.8262388416114711	0.19765401985351175	0.1748154033552964	-0.3521273069421054	-0.7810376738412531	0.642917830511835	-0.6914915097683733	-0.19804850305224653	-0.9519020172695437	0.2920003146882665	0.12355426398092353	-0.6848250936745067	-0.317192812333363	0.37116725406537915	-0.7163293410080626	0.027959515224867768	0.6075962981634058	-0.9555086312273875	0.041935447410124047	-0.5675119981827329	-0.13902673135937374	-0.3654546817360971	-0.3009457369650327	-0.9739310683339435	-0.41885627645429596	-0.030414436480264536	-0.03774475532904711	-0.827170464756769	0.22111876482653667	-0.13722263522947062	0.4457851567679805	0.3829600712170749	-0.4964210688348589	0.73914690783895	-0.10871993159219338	-0.7950670144123744	-0.9291589071608934	-0.7670910998859415	-0.6536513484267796	0.06692997932368593	-0.72413834147769	-0.43110107865836095	-0.8612067413745944	-0.5415764493145936	1.1948492224177807	-0.9188500290570893	-0.18143090049383476	-0.9622037866454479	-1.075444459922701
-0.5421048495555126	-0.2664647341482133	0.21188661087643476	0.6904784371345731	0.782039199208175	0.05133782584257382	0.8548351640382394	-0.075850251430232	0.05692602273321133	-0.5163529946310776	0.2398668780414794	0.32070352945697833	0.40086051623970126	-0.984326897829713	0.6301799947097987	-0.41613120401383746	0.15217760030609692	0.9860922460379344	0.04388753856854004	0.06244431333617753	0.6345316864318394	0.5400060532939206	0.5956011536976796	-0.3586997849734161	0.5133336477754074	0.5530019375357453	0.33630568519949866	0.6187711517893936	0.056870729404392785	0.31055853297569413	0.4866874573049588	0.27182465156245345	1.119872310179697	-0.004610445469656559	0.5230966871506305	0.6736535988481853	0.2482154603841647	-0.18514757433870765	-0.140435177888683	0.174984818272805	-0.011869973913638776	-0.4274197200752868	-0.06375685111040584	-0.3223928241720814	-0.06288240239996479	0.9195554999879826	-0.2242288440575411	0.0176739534609174	-0.25492149217686294	-0.03283454626399061
-0.07868048857567964	0.19746492271596078	0.22888634592424667	0.9841348132297957	1.7741386207266514	0.8758937160693341	0.9204351515197767	0.5270227416700253	0.35828543511246175	-0.017875162096265693	0.39402157201799337	0.25267193754443285	1.2678090401442916	-0.8961236605858885	0.487730578942595	0.020277251030527767	0.37116788020128516	1.032079153116615	0.8077131553144429	0.35022517411018134	1.396717781367636	1.2411623207272917	1.1057542533141544	-0.25016177026995723	1.5201781152881066	1.456529839207738	0.7599294754188606	1.225672058662808	0.7612458604441291	0.07340601416839614	0.8343965488922688	-0.14370992303442598	1.3764269676944973	0.5679205630717519	0.3721271362132133	1.2681997473604654	1.3117862735982022	0.657616218648877	0.47327524884032235	0.8335670406805177	0.09453313098764256	-0.2371322020204007	0.32731396809426466	0.12953995760632003	0.38408335261049137	0.8536590289352598	0.5719397261186532	0.30738203714706847	0.40364720458347764	1.0252006483393965
0.56029117694873	0.40772026022306135	0.39357793004507524	1.0485711035142675	2.1877131979732183	1.3871102303081522	0.81972569945347	0.898455874956477	0.7289918210133329	0.40196167886153533	0.8106946853835157	-0.010951770132070307	1.6851495164741224	-0.2338503323831321	0.15177666519616784	0.42518730908618213	0.6385206074295178	0.8606481648068375	1.0906424197198477	0.695456070307003	1.4649011104822116	1.714898046563982	0.8932972169907766	-0.012779398147426669	1.7583550010154492	1.8822468492827842	1.0824664245350157	1.518928691754355	1.0887846579365925	-0.37528135378376654	0.878317362952783	-0.5428076584714556	1.2459406032357263	0.9421179582208449	0.43564360229763294	1.5691453573806053	2.0063247552341674	1.257725644428018	0.8676035855489012	1.1265913843682527	0.35654249240046815	-0.18594814384013256	0.630136172403485	0.4572112477960222	0.6997763288176754	1.0406739526674145	1.150929172799706	0.7482433591816948	0.8511283458038572	1.7661020958731704
1.140530707523771	0.3593168129327309	0.7060836804810506	0.9454307390449894	1.932212873755389	1.418128997027666	0.6217242771402116	0.9607705896007006	1.0770649128406216	0.6601494943464619	1.314750747963654	-0.3025353077485311	1.6368910841696611	0.527302916512038	-0.11231086588581526	0.6480768599486605	0.847322368445775	0.6692445060693664	0.9172118934356123	0.87696869997416	0.9676583520571196	1.7886296589712234	0.15621282212048287	0.24067632690879492	1.3675531986480174	1.7027341265379057	1.1613470729841093	1.4293968257668401	1.0252759941219536	-0.7967502420733555	0.7472329508997811	-0.70353580972896	0.9390149286834981	0.964302257606037	0.6690404287153336	1.584021688836806	2.129418871744874	1.402475920624383	0.9392453154910543	1.0352818262417847	0.6463175426879306	-0.20485264539942	0.7384770753939058	0.6576051521672456	0.8611161694251734	1.311054504609267	1.3230347766990813	1.239914700705014	1.0105695932302645	1.9927127557254494
1.4269046610756577	0.17469976978292504	1.0027259150801207	0.7409542637444579	1.255147824435427	1.0231548425648676	0.42036324100288797	0.7780867199759839	1.229869381048516	0.7318369263771408	1.5994902796197459	-0.4574628434046553	1.271384926085329	0.9339329235692011	-0.1635302650896646	0.6304715378858753	0.8804970836761592	0.5690967726429081	0.5186445044534704	0.7842335434005622	0.2938424098346233	1.4524906223988818	-0.5942288411503321	0.38117884246837447	0.7460503095226455	1.103742825000119	0.9499905959877206	1.0699468259370408	0.7131789470609969	-0.9647616369697473	0.5932345398206267	-0.5721681604085136	0.6265160550143247	0.6790587096901773	0.8760505167688141	1.3743296666089757	1.7257111882682503	1.106976060644899	0.7279780678375773	0.6986970655312824	0.8033797887208631	-0.18683310982820878	0.6196664030303753	0.7209255799971706	0.8768869704201555	1.4037368896897144	1.0944171792051858	1.549974958719392	0.9029017925118626	1.7129616837567598
[truncated: 72 more columns]
