# Supplementary material for: Diagnosis of autism spectrum disorder based on functional brain networks and machine learning
Source: Sci Rep. 2023 May 18;13:8072. doi: 10.1038/s41598-023-34650-6 (PMC10195805; doi:10.1038/s41598-023-34650-6)
Supplement: Supplementary file 1 — Supplementary Information. [file 41598_2023_34650_MOESM1_ESM.zip › matrices-bold-time-series/ASD/ASD23.csv]

0.8988388461205143	0.8306040827959208	0.23907810392816664	0.8402125709206109	0.19226866983422805	-0.35883323010573026	-0.006248270956288539	-0.4189911007239283	-0.027648874929705407	-0.4420575414109689	0.2765167048497747	-0.07571504053078708	0.3064870299011191	0.39829614828157295	0.44548463373526515	0.01977678837828281	0.9204037392507226	0.8113571509635316	0.5832098949964294	0.7392315897036128	0.32465048915568484	0.5175560691611932	-0.6460292417743684	1.0891071262030076	0.18030963923580645	0.08193101820327736	0.34029891861422534	-0.549384134126528	0.43199384299934745	0.490509504388167	0.1531150856223139	0.24889546945474958	0.7645433013092217	-0.46695516371085477	0.5737115374519864	0.2921574862005931	-0.22997301671854312	-0.055895165821840107	0.3658099430216641	0.2500302740642278	-0.06432928194690382	0.46140311371165105	0.44474570498848637	-0.08562736441643348	0.1021489117937657	0.6285140616933149	0.9186339067591603	-0.8939964759556598	0.6003990842647755	0.6639722338909685
0.8628456883833842	0.48727562468567287	0.24592773515407795	0.7155370898627005	0.7294005183524024	-0.14289946631687347	-0.04145129967964551	-0.37665146292310203	0.3494967993788306	-0.44315613075467514	0.11266814502070734	-0.22504007664857908	0.3117625132320646	0.4647281313179886	0.803771408102966	-0.06946786716996024	0.6586097312188678	0.606647469784888	0.5236610041612213	0.9563278893506464	1.2771677293655002	0.7183751487591246	-0.33602984336100405	0.8866874432144941	0.39205630803036934	0.38911210354629466	0.5024293416911051	-0.2819037053300201	0.7460628846792761	0.35985998678400977	0.012125029309704117	0.056618900688138935	0.8043069862311665	-0.3896892623050502	0.5908397076989902	0.3704107546702727	-0.131243924688813	-0.08749168131520414	0.5093570262967478	0.4329411957181262	-0.2058785577609058	0.5188875775896321	0.3950751923358035	0.23629770125371533	-0.0391571465880095	0.6100280066957676	0.8406036203964535	-0.5163739849318634	0.9696603575358584	0.6152488658489053
0.6390721881665199	0.023662396068628168	0.2825973734600716	0.16606240160004082	1.1842065759743694	0.38728569458036194	0.05325470409484493	-0.06822248373620654	0.2636981387562321	-0.18038069341991567	-0.3110030592786366	-0.207546138773582	0.35392480523553177	0.41693784298242575	1.0022319184950763	-0.030221266622761117	-0.004614071981225202	0.14122600689236692	0.33473248693743196	0.8438268181789622	2.0064447047073823	0.8340731632192854	0.3546635137267363	0.17487628054707155	0.616341050531302	0.6364668092680604	0.4392289090633824	0.11879287187889256	0.8572238484845214	0.09881807931561476	-0.00805490727281252	-0.11969326688410423	0.559694336067054	0.06279932414046134	0.2516914628987519	0.47231869351130984	0.12302845048924729	0.019561184655633865	0.5383136497501781	0.4619128813491206	-0.18526756013869863	0.515666652082383	0.21127846287824234	0.49488101806269386	-0.04619581112563687	0.36264535914420554	0.33561189691853077	0.20735460908333408	1.1154767575477356	0.35102903639898747
0.3936659625810248	-0.3085741069742294	0.31279375917265906	-0.4850600282794023	1.3038780800680172	0.9393381066275607	0.28082503366923744	0.3193981166243803	-0.3592989415140292	0.13324341115896549	-0.7870798557112013	-0.053575199414485346	0.39013740325378843	0.313413492457426	0.8903080530246427	0.09896433998627263	-0.7225934993977152	-0.3569724530464676	0.16175809840580177	0.4627295884988718	2.0404565533617647	0.8391421706585914	1.1237671297986738	-0.6811295859277526	0.7594785385928445	0.7101560261690814	0.2065042726615856	0.4530723424444622	0.7332031443026199	-0.20170355781169808	0.15407825532972524	-0.1608609730900133	0.22834428985656507	0.7070294040796415	-0.26953820955144214	0.5583676904683962	0.47481995200801574	0.2479942049131864	0.42502337612538127	0.32876315166098957	0.05135841180559586	0.4361544555940338	0.020516175853301795	0.5518115567347328	0.015553229600786837	-0.010015804470325865	-0.34169923597724955	0.9530871126002057	0.9161798215834253	-0.010744336390015917
0.29072271425748114	-0.3881247594943822	0.25497633075784615	-0.8000346396164585	1.0379711415050585	1.1339858002094974	0.5159312294101466	0.5222610036537917	-1.190338852481681	0.19742332786337566	-0.992284724164822	0.1207469751480542	0.3239529799824938	0.19807092681377664	0.4619333651987131	0.1870113177005071	-1.065328729704934	-0.6780109330482234	0.11201673856388306	0.008382241808483031	1.2622603111634156	0.7212075339202376	1.546414692100944	-1.1781465937296567	0.7389473791886065	0.5881757085294386	-0.0235909787569154	0.5594157624701558	0.4659311983599761	-0.4282701785573108	0.3782442320878695	-0.01671161157763557	0.07140130326522334	1.1245010728489846	-0.6369240204124027	0.5269206143529043	0.7878360528501528	0.4608024106831983	0.2262903574037903	0.12509172852121886	0.39212555111910746	0.2872533804589099	-0.05316578955887371	0.36560538139982524	-0.018676400211258166	-0.3141531633220393	-0.8017412432677428	1.3350845344220104	0.43745696799113587	-0.2833064439160243
0.4022984397821361	-0.28017850431930025	0.05229766965250629	-0.5233612836918754	0.5644643132101733	0.7753262198563737	0.5990599637112801	0.39391186764474745	-1.6576700706240377	-0.1248145604254852	-0.695163553077317	0.1988165016686356	0.07838306081050493	0.04519677204877694	-0.09958184800857016	0.1163983256831118	-0.8078107873231706	-0.7104553674272118	0.16879030266147596	-0.3200897442224715	0.020990747556332817	0.5023848579411975	1.3279382145791534	-1.0056822278139825	0.5289293790028186	0.34871783063056433	-0.08690051822183703	0.42306631489831575	0.19177024911715548	-0.4919485287642676	0.4414498728126307	0.24279245750976367	0.22757797810957928	0.933420541182361	-0.5704564739275992	0.283488702183047	0.9207644785678936	0.507385647345905	0.056262100302272466	-0.024234303846779555	0.6421253892240103	0.0954596540263047	0.03467950176452663	0.015658596543771074	-0.26022877051842586	-0.3758745507506918	-0.7590826713688916	1.130105228003722	-0.06671726304915002	-0.28729858860846585
0.6710856101542161	-0.147714938082863	-0.26497002648082674	0.21685704340074005	0.1475195540890319	0.018798329620750585	0.4594040106836816	0.021415601168890026	-1.312650877372776	-0.6609653823630949	0.05136161488636407	0.14720746972620724	-0.32883815398564137	-0.21127200274251984	-0.4957164116506496	-0.11376721923199787	-0.10898519170814829	-0.46264635830752804	0.20133928479393315	-0.4425187156862921	-1.0548444427533785	0.24230007309718649	0.501610381271645	-0.27480134091427905	0.1723991619318517	0.11186854224239084	0.04917043746393053	0.17768218323142726	-0.009266090654371032	-0.3747903700427257	0.1801060627012405	0.44297227487096225	0.5954235507448975	0.08403788759766968	-0.05792665870109763	-0.17559476330307586	0.8112654989576138	0.35264248232666706	0.01188725178049754	-0.051837244973844565	0.6726415766674546	-0.10530602047815052	0.2232538295748901	-0.34825684370715954	-0.6447311251989354	-0.16058754069537848	-0.22355216863303384	0.4164975967884241	-0.2936560631556273	0.05572402746718971
0.9364848511087455	-0.10445619690014003	-0.5749608902461935	0.9521009728000039	-0.06307280061165899	-0.6995512857285967	0.16683566688268597	-0.33213117513716733	-0.15878935359050014	-1.0156314502293617	0.8807996121975661	0.03686519797297818	-0.7699998964514551	-0.5795433899552614	-0.48166078679095475	-0.37289165260374485	0.5554048380263394	-0.04282581406193326	0.06611681862115927	-0.4298867658595911	-1.4295298322066257	0.007655532168935359	-0.5623286388065402	0.5220270551684396	-0.24573721756911288	-0.0418065978137231	0.2539043331258541	-0.003135581928230469	-0.15659896205114934	-0.14924802684606472	-0.3845199407009877	0.39094377775350964	0.8715358428592058	-1.0427155765818448	0.5932362180958228	-0.7324357152220885	0.5127262322939772	0.11876893104396238	0.099562765094417	0.004568212448909784	0.5158311224580836	-0.2860604938492702	0.38384785450523295	-0.5931078695477308	-0.9483578349749096	0.1784934231807117	0.48422942647771133	-0.46017878829074016	-0.0970159455163909	0.653131466381708
1.005422389299763	-0.13541376255854345	-0.7260919845124553	1.149982531635313	-0.13365680565346336	-0.9427925955331121	-0.12803780858032746	-0.4236048180367531	1.2946993659701667	-0.8434907365576381	1.3010357005241566	-0.015948824958763944	-1.072780697270789	-0.9316075865671151	-0.03375136580981251	-0.491167190766129	0.6823428306105741	0.3776407606562392	-0.2736755760348675	-0.43165704344728295	-0.9788029703551971	-0.17603860718420494	-1.3525478546485465	0.8110835748988573	-0.6416422898444551	-0.11645098661604902	0.3182922737180084	-0.04190720005294832	-0.3243345958243509	0.050069112257854306	-1.0468132841566582	-0.006930549589040121	0.7298725451892556	-1.8301893957041668	0.9220917299446937	-1.2002580912614003	0.1565151336364166	-0.005403687714385451	0.2179639559231593	0.033612366871746686	0.325315634328816	-0.4279352030557053	0.39374885243026586	-0.6679317959950931	-0.9430281699531259	0.3693360990309459	0.9112957391652673	-1.0765638971306322	0.3823786308678916	1.24151138340165
0.7364979307007372	-0.14506830430710912	-0.6262738822389371	0.553581472779248	-0.26851337171448975	-0.5754790263996696	-0.3143770469277058	-0.22015071160178673	2.315289838504258	-0.11396539782241893	1.00262023637543	0.05157930660426071	-1.124645858934289	-1.035790365070753	0.597541409619479	-0.39348084357542595	0.07399718186836488	0.6128039578868948	-0.6981093617154138	-0.5591134979271973	-0.05104678132213193	-0.35032621149932386	-1.5011620105867423	0.3094829534340449	-0.9600741583445301	-0.17838283658804524	0.09736847959268358	-0.013284682118095217	-0.5504440859762962	0.09755815999790013	-1.5369464133532242	-0.6648288601805987	0.031821780877139764	-1.805160722888165	0.6078297524029586	-1.4260594711026937	-0.13465017477258082	0.07646998862001717	0.217330076416439	-0.062476629061325374	0.23111762026703003	-0.5201385325184322	0.2020091779919944	-0.6111815926393361	-0.5767311767592598	0.18184729561318952	0.7384135542926158	-1.1631106027037135	0.768395226320072	1.4827846440461285
0.10713197001061817	-0.07945787246735583	-0.3018592290375051	-0.6352708831944203	-0.6127357297854338	0.12732476284741878	-0.40075994211248595	0.06309002507601048	2.3924054113793805	0.8327667586389185	0.08911847959591178	0.18396619308448003	-0.9406447074555947	-0.7095159439185174	1.0027668961723057	-0.17229991271335435	-1.0073002296555273	0.5288885146745729	-0.9894291186317303	-0.8118201767040393	0.7621508074229801	-0.5938629856047775	-0.9827446944746024	-0.7755540778360088	-1.171829787575737	-0.2852016446876693	-0.3895248132196945	-0.07088289151629512	-0.7792488046352264	-0.04570637817350777	-1.6694146938975443	-1.331677077433571	-1.0654405934701503	-0.9507758469168729	-0.2976651422114982	-1.3698268699773075	-0.3202485762891849	0.26964866729007014	0.0015370287312214904	-0.2899044312051369	0.20679823466020217	-0.5566224306068507	-0.14736019598662867	-0.5074787251289584	-0.03611969490901016	-0.41158275568197467	-0.030018277507532193	-0.7421093485975278	0.6753747084319446	1.1310853114976196
-0.7600219205945902	-0.0032262600945221465	0.11030197289255372	-1.8501358247482929	-1.0948735880967413	0.6536223438891268	-0.4865963389695624	0.11451471653901471	1.5513783051649184	1.492230790076642	-0.9395949698501137	0.2320388418202238	-0.6425777016721952	0.00581967761605959	0.8458361864289278	-0.0373119683456415	-1.9739029692164505	0.11875568385387449	-0.9629060830485444	-1.0944963592797912	0.9915061317539656	-0.9434212995839583	-0.10916437881166824	-1.8564833793159612	-1.2539046034042718	-0.42233362440837513	-0.9671428582337197	-0.29691867411635564	-0.8893331017585496	-0.2981824665374429	-1.4185230090273317	-1.7064487359020892	-2.169176257468507	0.26555903089331195	-1.3608514684731254	-1.104347239869712	-0.4490577037969477	0.3419784554780327	-0.39517494021678456	-0.5524374798646013	0.06470311574458083	-0.5366314649449686	-0.5410925391190636	-0.43147451285658156	0.36840537334038526	-1.1807865101986583	-1.0678145050081038	-0.09607154268794646	-0.02729708182735611	0.19094645655007192
-1.6258108867966108	-0.05189719410989325	0.43163827796425064	-2.4754377494473965	-1.4424488817431278	0.6018626462186404	-0.6490414100002102	-0.23868812048003674	0.3251969361823122	1.526460269036061	-1.466685742491063	0.06138997994959294	-0.3637872783772097	0.7904602160061558	0.07897584474641813	-0.16931758736826677	-2.2613617154455135	-0.4577020988034393	-0.5836173125611352	-1.2993154440910273	0.558242570391481	-1.3186569860421649	0.6678196006252182	-2.3183215975158507	-1.1790228294608098	-0.4979289103704958	-1.409400693342405	-0.5936339947913724	-0.7882582670300158	-0.4980104203966637	-0.8859300786217792	-1.5980292271707055	-2.840406209657275	1.1794789297366646	-2.0033185118234935	-0.7420979257130869	-0.5957812840632682	0.10436176774762056	-0.812733932021269	-0.7147490236651182	-0.40071200460991135	-0.4681912700007583	-0.8513031860723358	-0.4139158509726121	0.42027120770194604	-1.7369242611260824	-1.914613887476181	0.40756894598922255	-1.0903369299045462	-1.031723140766668
-2.2170220633789044	-0.2919031915075716	0.5308422893512412	-2.188903643139034	-1.3709156904665365	-0.03499410796528533	-0.8428085906596676	-0.8838383816748951	-0.5940736054807418	0.9869603655979904	-1.136353543387275	-0.3254307087091612	-0.15253765220110324	1.1886184904942783	-0.9975474692141362	-0.5788554414307405	-1.6719690514094825	-0.9164662052162883	0.005670529694976156	-1.381062379476576	-0.21244832772532585	-1.5172260688799317	1.0166325586441685	-1.8896509621665456	-0.9295822968362223	-0.4040210225239217	-1.5643450971851343	-0.7134776704541512	-0.49811908617429185	-0.5000212090672441	-0.2101858903468534	-1.0377498749696863	-2.7987017047829617	1.346693188570703	-1.8433469520422017	-0.35324707700547936	-0.7775468508027474	-0.41508247236558554	-1.0538031350813435	-0.6920802488242009	-1.219963690492128	-0.36871830532247185	-0.989014253008497	-0.4387327770349347	0.15877136377299617	-1.740660499712815	-2.2291929003971274	0.5283058427252817	-1.9986666500902581	-2.0419864955393563
-2.3374123565304483	-0.6118707328564513	0.38547300748575186	-1.1270449411141508	-0.8081994723308	-0.849056779198276	-0.9047357846235831	-1.4759014680982654	-0.7844391920396693	0.27257113870124106	-0.08675278177022305	-0.7444073074287451	0.04924787301155104	0.8833279391460621	-1.88162348467491	-1.0719384782890362	-0.4955327888881508	-0.9841139851843596	0.5597176103196152	-1.3656020630418357	-0.8199035900026344	-1.3094263362877494	0.8902174129452688	-0.7978731503551564	-0.5247182773121121	-0.10175826286642037	-1.4173837563214315	-0.42464441446215173	-0.15929527525381493	-0.26957537443051344	0.49800614824618644	-0.2728815794413793	-2.0328293662304815	0.8140668659942116	-0.9271190266866539	0.056260792148790276	-0.9185162475745354	-0.9457786725264261	-1.0013972522669181	-0.5009081627055121	-2.1539019273769004	-0.25890436992786736	-0.9338913848937294	-0.45673713973296337	-0.13866994332926025	-1.100696595259292	-1.9554151984111152	0.2791355196755084	-2.268272588987261	-2.3963333965182305
-1.9603227999551098	-0.7578343621726746	0.0876437758866944	0.21131340094455592	0.018803706914271422	-1.2810272415378496	-0.6719270319437172	-1.6570659032595334	-0.3160332742563214	-0.14598058727503432	1.1221718296439338	-0.911847449315821	0.3325226793595754	-0.07357008574868544	-2.145042335210987	-1.3536581370342529	0.6662320628353251	-0.5629396043940369	0.8577259289816465	-1.292656325227744	-0.8988970442630831	-0.5918988483543844	0.5087305517576067	0.3806694552778674	-0.03250912164586642	0.33214548735664456	-1.0642423679214381	0.2985452957201824	0.057095919591107706	0.09179717675142596	1.1515042922452672	0.36189632767947044	-0.7779741196515207	0.06832665085417793	0.29739794508816514	0.49106848221212007	-0.8963801330145598	-1.136736766324471	-0.6893796399230914	-0.23774899150993067	-2.7841754936635694	-0.1536333234279774	-0.7332404205668919	-0.40038942100464375	-0.14934176557092094	-0.0417729692472099	-1.3128325961006464	-0.09899056096620305	-1.742567452632549	-1.9478216264168806
-1.25312221766014	-0.5133844997881983	-0.20552426221962075	1.246030017629605	0.7111375419040982	-0.9904557666254427	-0.12696227603470708	-1.288598454736887	0.36747773857385446	-0.0390069519769512	1.8480369569676895	-0.6168889541235222	0.7099562959939145	-1.2476466968663222	-1.6765015801775303	-1.2059835283831302	1.255112350182563	0.17964148552513712	0.8041003317003637	-1.1511261497194627	-0.42090230988510907	0.49440239370252764	0.19332299725279245	1.0680239458106506	0.4510814678308706	0.7359970380958855	-0.6311929464262951	1.203318846795651	0.06391798394340485	0.4115388012412151	1.6444996898273962	0.6222321771648357	0.5992282427528295	-0.295561335953216	1.2447240085133249	0.8908776590413896	-0.6410936445096321	-0.8006556521810514	-0.2808031762918857	-0.008791282346568492	-2.7456655146077447	-0.05927459391780183	-0.4767874345040767	-0.20006830802312656	0.26048568347347884	1.0040609220309684	-0.6384381072519094	-0.29313856797595467	-0.6964575050601111	-0.948913717128008
-0.5108331226196495	0.1010834929489139	-0.3521909404944262	1.6047090548144005	0.9534874108218663	-0.08074004761137836	0.5467447118926589	-0.53360564324644	0.7996897048249383	0.4480669083549318	1.7554171656675186	0.12117017052005237	1.0596737599436108	-2.060714421339581	-0.7433376137831538	-0.6251139507875093	1.0659547834692553	0.8759850322866585	0.4510488097198566	-0.8715953716583783	0.3181580142870715	1.5724278981495288	0.16801250531114312	1.004704233303018	0.845873790442211	0.9555703490087912	-0.20847403622218447	1.8745571694454033	-0.08887093947802173	0.5608176640969611	1.8436600598470647	0.4756768811459511	1.7311413278283228	0.04024945862206353	1.523291095482847	1.1129838844879527	-0.21102030885138529	-0.06249509642997836	0.029304638842010382	0.13235988862174886	-1.9529927414205432	0.01698699896075599	-0.2600585938659636	0.1869711839896527	0.9267508257915767	1.6225669919750112	-0.19198582234097972	-0.11163304318391741	0.3232305280245661	0.06643768836922992
-0.024004486147367436	0.773270057895436	-0.3005260330938901	1.2629629323772047	0.714275921253067	0.9717952480535177	1.054516748256529	0.2605177532024326	0.8114884591409901	0.9221966722581207	1.0026131826979927	1.021012078083536	1.1802515405302976	-2.142454451959727	0.16785936134156523	0.16953198174451406	0.32597480944190005	1.1607265934318094	-0.05453981155728937	-0.3904114224031435	0.8900541493537257	2.1849465984775205	0.44765802701738716	0.35318168915637727	1.1201894859264745	0.9383261988053344	0.16299365740376862	1.9787941222968632	-0.2652987070631752	0.538702233930725	1.652744945758979	0.09654605864459384	2.34143189384697	0.9290628917307945	1.1274886956016754	1.010031341869914	0.21897704605149285	0.705098521659949	0.12162716641211115	0.19421126753907245	-0.6703855654880257	0.05228035374700659	-0.149601173005413	0.7347575512119336	1.4835500171933373	1.6275175145632497	-0.042136345844909266	0.39628323233109564	0.8220091303426688	0.5715054741614857
0.05370321630288895	1.0597771317623872	-0.12195651465471395	0.48904913217060697	0.24423614123376208	1.6302729708118124	1.1713029954032552	0.7876850123513273	0.5978054702955081	1.0287259329113607	0.1088717861057157	1.6706972148582526	0.9291935428687444	-1.5637923464907846	0.6353429625637684	0.8586643389172685	-0.48338699515340167	0.8932176077638486	-0.5541377985442623	0.2659822902649302	0.9769352837916978	2.026003356060107	0.859716634022377	-0.45119319268192243	1.284825219128159	0.7650773550629926	0.46367773293076087	1.4786297360631053	-0.35878910533576674	0.46330522580548367	1.1140346732465458	-0.25565927898385704	2.294084767142129	1.8773922354852823	0.3850273877114669	0.5581501791209551	0.46183870745709876	1.1237202461773048	0.0037393182630235584	0.20714332169575198	0.623918723869015	0.0046341953270019965	-0.16103785005815216	1.3189691646612995	1.598897015847926	1.134908626864129	-0.08125277337799672	0.962945656361509	0.6422919208005358	0.34586644448506537
-0.23184301893289086	0.6752992956600933	0.01991244703058072	-0.336422796517821	-0.12273334153084083	1.6333151388789715	0.8881288530065007	0.9544766128307656	0.506504692798945	0.6900152430895726	-0.4000133144122346	1.753332292114973	0.34787095723162564	-0.7875599426961405	0.5379165612989416	1.1997496973984698	-0.9266426149070511	0.25274129599298084	-0.9385444816061458	0.9534810667979143	0.5296960682622093	1.1186404437196933	1.1623195404092177	-0.9776508207003922	1.3532714579371128	0.5954058672643668	0.6706970129998813	0.669388130729076	-0.3784613676798876	0.47334434042725915	0.45580959214966976	-0.3913916541766833	1.6206309976575892	2.368869727626772	-0.2816855237039275	-0.06512898247573502	0.44877140702798124	1.0591107595603944	-0.21858659349481824	0.1783177126744628	1.4932099141932966	-0.16502015277290424	-0.2570813705182244	1.7371996797958884	1.1888845771481782	0.4650480813232166	-0.1291052235438904	1.2569426046854968	0.0336148741282484	-0.39376327586060006
-0.674245776736154	-0.28544640338399985	-0.03950307056899636	-0.9044749410911639	-0.21463224356746433	1.1292581710379999	0.41903833178893896	0.8867012507131923	0.7291842857337569	0.13864122940455323	-0.3243987254275159	1.2284997014688575	-0.32392756831301156	-0.35850894555511176	0.1014176613113843	1.1494577419628222	-0.8404280247462647	-0.3665743548346041	-1.162292502542605	1.4773971740140968	-0.2248062346502475	-0.1698899686433989	1.1769810854228389	-1.0208732611790006	1.3058039327801985	0.56148186180623	0.7678142555130686	0.004043381302328905	-0.4327732496613286	0.6111273179899419	0.01664958723422839	-0.2819401497614543	0.532241176549337	2.1708801680843535	-0.608780251301427	-0.5334374582230855	0.2920407574102972	0.6985664199861179	-0.41810086057979173	0.0876245447720994	1.7586959103295658	-0.4505871101289702	-0.3662504056799877	1.7949515528072784	0.4674756081886244	-0.05857630798716905	-0.041509105762479556	1.0854379994760317	-0.5239092950000881	-1.1160773241139954
-1.0205469415986155	-1.3589686217936185	-0.3540663471845853	-1.0773635638313832	-0.1274045756888989	0.5317340047435328	0.06228006930526868	0.7889644901780972	1.134831720048944	-0.25940348697464577	0.1175378268868179	0.3507537227230391	-0.7674184905981783	-0.5345954637025342	-0.26483826783130776	0.8644541466783323	-0.36193718233239486	-0.600757841964283	-1.2226006772154523	1.7156919242176887	-0.9087994662790637	-1.294530936876104	0.8678823199597061	-0.6473292412875526	1.0967255281765405	0.6808573253925612	0.7790909268937561	-0.18501229767778438	-0.6178741536873776	0.7757375736495076	0.06578358409782759	-0.039684118670508584	-0.609283106343221	1.4347358853241585	-0.5986935019625167	-0.5457430317351509	0.22567114315262235	0.3991481108985072	-0.5125222682758628	-0.07014368502291556	1.55186570313981	-0.7665890836052474	-0.41454892760734674	1.4239049647359632	-0.19458395350642207	-0.2861850142158949	0.2384119946039225	0.5276368854761392	-0.6188726287343779	-1.284609766578758
-1.0924909325382768	-1.9695032837328947	-0.7997039241517814	-0.8899909527757078	-0.11502115476770165	0.21484996285007893	0.012343224579164118	0.7793376776890899	1.3671563116869943	-0.2540035035451011	0.4848629375757661	-0.490959399999177	-0.7671178139909713	-1.107520456694943	-0.2325601572748582	0.5901900859007654	0.22057226371924155	-0.3410289995308315	-1.1319157025526287	1.7065928710615685	-1.1776568082682997	-1.7948017533985456	0.34571712514383524	-0.08185268280298534	0.707975676678621	0.8469148780414942	0.7838978434429185	0.11324434428517931	-0.8981288634229446	0.7864484754450616	0.6272904603330738	0.17990785274524224	-1.394040465505078	0.5545225508132793	-0.43965496993624104	-0.018468463646999077	0.45225009481914724	0.41840360829499545	-0.4811662199236331	-0.23897991612563474	1.1897947533349096	-0.9575612502950294	-0.35568299046071633	0.7584743312631519	-0.5001354166796776	-0.2901444454759621	0.6894672048418186	-0.0867556355376559	-0.13960318271271796	-0.6723580257192977
-0.8502395381063194	-1.7722883453028104	-1.1080840993464076	-0.49405347519188453	-0.35398657966213104	0.2684548136824345	0.2504121247540788	0.8244718140974384	1.122491727802874	0.13743442062722228	0.4429429627008975	-1.0096185262664714	-0.33800445456256334	-1.5367347462285301	0.24626346833575788	0.5107737797197348	0.6652287908451768	0.2117409588914111	-0.9058441417775446	1.624744374531527	-0.8805508243944032	-1.512249657022315	-0.18675894337400817	0.45248287039665885	0.20567706826833296	0.903245555547504	0.8813784995871726	0.595862036130013	-1.0813729868571604	0.5146601377050909	1.4318921639325082	0.27423347257517006	-1.5309450500076303	-0.09278533634078284	-0.3263211259066748	0.8356772110776689	0.9931029836058581	0.7262499741544385	-0.3374186645952468	-0.3048647546971707	0.9690929342645205	-0.8657018793830268	-0.18570958028607568	0.10343531991747915	-0.39252683781473796	-0.26786551549316556	1.2409528038224806	-0.35773054095696616	0.6937378367558191	0.5045496989001763
-0.3760899955253553	-0.8607859755073011	-1.0059388013779662	-0.09041508101556767	-0.771097819160289	0.47617013457598795	0.5799116918630625	0.8078867623052425	0.392547590540917	0.6597962715446238	-0.009907355667900705	-1.1751211311707979	0.28482113874211784	-1.3104255474556101	0.9224987403036728	0.6471362503923428	0.8860916358236962	0.6976053279719512	-0.5681484157524468	1.6491476595193522	-0.13595322266690135	-0.649271194751208	-0.5179969190790373	0.8272424653416875	-0.2594005317669842	0.7509124409145957	1.1173643575866543	0.8535522804822115	-0.925599639566007	-0.011108060150170698	2.043867637473746	0.2233550495259635	-1.0054307244225948	-0.3483234844811108	-0.3239314648602266	1.6070765559935394	1.6445294627507006	1.0357660868421217	-0.09660396671308351	-0.1643315691616162	1.0090124776104985	-0.43038956383628263	0.06304257137686207	-0.21322661309259072	-0.06066400115448288	-0.375134914105509	1.783098225109708	-0.06266870284497204	1.4894437566342746	1.7101051641239515
0.1936607953161682	0.2955433150293196	-0.39252997914655036	0.13382778670791723	-1.0760786757664662	0.5110028899610534	0.7701401641992258	0.6551965382041237	-0.5099493023405316	0.9863483223003765	-0.5688907240401148	-1.1843716784919578	0.7840753276925062	-0.2941451498064534	1.413581464553905	0.8545904769196121	0.9273943414500272	0.8455549780640028	-0.16006749876529805	1.8116948569882745	0.708237403779226	0.35360074275991227	-0.5151619508749458	1.0008690762790782	-0.5300052359702898	0.41506273462046267	1.4273059892149829	0.6380397701756247	-0.31363298438058856	-0.6058836052928724	2.094056536248951	0.05279891536961941	-0.1232808184005742	-0.3048681654223343	-0.36285791079848984	1.914125320033081	2.0774585186331107	1.02690350303119	0.22500313713748787	0.18455311013932085	1.222578174595177	0.24078852083380015	0.3413396368986177	-0.028326080433647215	0.20331273012741238	-0.6055696002542145	2.1628109902506374	0.6729953181721405	1.91390849348191	2.3896505086556994
0.7364777327295583	1.1361918310226775	0.556623597147356	0.06905109203314154	-0.9820963890357204	0.1914527007216237	0.702297992749252	0.4025456845020967	-1.1575414009409264	0.8999304830046269	-0.8656766718158516	-1.2710038628006781	0.9337183491674123	1.1624873226193988	1.4363714376554826	0.9124098337964881	0.8616871176922947	0.6455793408079067	0.25821269022696924	1.940867467893831	1.2233134458358035	1.0468395437285052	-0.1927279681070404	0.96443055338268	-0.5551019449825209	0.02587751683498493	1.6475743340298388	0.012532807669453675	0.6267006775813825	-1.0361416053768457	1.4776621600836415	-0.21497716043557136	0.6204914446084088	-0.19046858462543373	-0.3392076068668825	1.6147657107303168	2.024198789025381	0.5936956736681804	0.5801737592118982	0.6023052276772577	1.4039681995433897	0.8878651357886104	0.6009596793473024	0.542469875330279	0.18951940791601776	-0.7954339529736697	2.202678031766527	1.39949178480808	1.845757195412296	2.268196518917866
1.1737681236419317	1.326830538233775	1.445772769256519	-0.25672720743427463	-0.4475102880474208	-0.3877919209943145	0.42458018113461626	0.15424850708119062	-1.2908273928532976	0.38694556329386176	-0.7400875107189739	-1.4941723608770592	0.7008285455361379	2.4267267374013928	0.9656079158263744	0.6517176452702803	0.7149143844035073	0.3295297556185938	0.6158188418799406	1.7561738180234256	1.1068776127993973	1.1835211236432526	0.2684890129896711	0.7190731233845372	-0.44918836816821717	-0.27091869367069454	1.6010234105312091	-0.7077016839072584	1.5503893188570013	-1.1565233818051885	0.40009199333755574	-0.5624511837380161	0.8040941059717831	-0.20754745664031335	-0.21970542222901304	0.872906020007304	1.4372299138756204	-0.06960660265793342	0.8657501300659629	0.8650322263318782	1.3568730950730914	1.2136524885086535	0.8004506085243009	1.1455335610212283	-0.11622152105958151	-0.7469429563182459	1.7721903013474753	1.5737440656572363	1.383605615025754	1.477055528109449
1.4633427259011869	0.9091849695306581	1.865826262627888	-0.6535471095414456	0.2528248986595263	-0.9307145785031554	0.09828062884302885	-0.022387740451809933	-0.974514105410334	-0.3793364519074297	-0.34420128069786865	-1.6645606000692035	0.2268240932575611	2.9536249749687253	0.23327397039766248	0.05442214574477201	0.47738389681813714	0.1845565378173329	0.843122111654555	1.0629127670946483	0.3579597622220905	0.8116696330906727	0.5814407034345175	0.312129642911049	-0.43272930144162897	-0.4090228817674093	1.2058642579645293	-1.1739324387623993	2.0655881401910063	-0.9761597324920176	-0.7442848775588586	-0.927790205028356	0.3306027467057716	-0.4311447338035161	-0.06137199791755441	0.04421302029820111	0.5214336445907853	-0.6044637678581116	0.9425079065913277	0.7940758207117753	0.9873990273457885	1.0447667510924938	0.9007820149155877	1.373313231561668	-0.5442928353062827	-0.3842125269298782	0.8897442439977254	0.882249600557827	0.7419704975282675	0.45227399517108824
1.5819013339395809	0.20892388248968838	1.6353519140488897	-0.8224010119901446	0.6961191110935075	-1.1471185606011087	-0.107918134252657	-0.16109942662670945	-0.5257830054461733	-1.1224043467380518	-0.015329544256577413	-1.4706195784165732	-0.27778147270307596	2.5850721103931154	-0.4120596948233399	-0.7246675825272033	0.1725347639797028	0.34068918286376726	0.8825836719766834	-0.08088103795140286	-0.6795795208839982	0.21768056212367892	0.4912703218026643	-0.1157330666206946	-0.6718300876205467	-0.4335732663034174	0.535099148358725	-1.226645843454823	1.9429378707142548	-0.6115628027759944	-1.5721965033052465	-1.1622706559155063	-0.4903189159314466	-0.8016929875256581	0.05983509463457256	-0.5369892633421435	-0.37812300056858683	-0.7396782050619819	0.7058208912404244	0.374178521227034	0.33068497342025294	0.4430571358458018	0.8641342768242444	0.988120589611549	-0.8504734299304848	0.16565321453753862	-0.21566187901760103	-0.5332059052071052	0.12959773302031335	-0.31553478181632777
1.5238923745142257	-0.4084774215982844	0.9170437181504133	-0.4922435186815325	0.6089263925435678	-0.9330872454821816	-0.09817237705071452	-0.3534851394673054	-0.2815986533201552	-1.5584871878243416	-0.024765560253958343	-0.7229781234842748	-0.6440019289925831	1.5960231249197048	-0.6882669733202671	-1.421881252694018	-0.09933171673180531	0.6857156354089441	0.7004255657780165	-1.344611754059487	-1.4574168270841543	-0.23285896048140625	-0.0639628943270339	-0.34791775779535894	-1.122499581403684	-0.4481631638609033	-0.21426542335965723	-0.9722900962673796	1.2337783701675669	-0.17354662428964165	-1.8687993194989463	-1.0645705984111395	-1.0997052602288035	-1.1790375672275502	0.13601553582764542	-0.7310226056111111	-0.9601473844195079	-0.4687278292225862	0.1675869802623836	-0.22453112619882742	-0.4725005403200941	-0.3112220895038209	0.6683522207539669	0.05477016545490418	-0.8484633566927994	0.625736230803425	-1.1542273437449986	-2.0985508233171872	-0.31412323842833656	-0.5256879170000782
1.3181603339831647	-0.7559549616066483	0.11853739700212051	0.41434658801916807	0.07819780327467836	-0.40437372355433765	0.13311340768008112	-0.6318153070076254	-0.37780229355670675	-1.4819828043992975	-0.3912405956402031	0.4570744042214118	-0.7969177321845169	0.4833235873472985	-0.49969049610829525	-1.7842582111784648	-0.2028752259916876	0.960910063156866	0.3035126582518462	-2.2784793984661458	-1.5013780508375087	-0.2701831549421279	-0.8681872282916411	-0.2018460963799771	-1.5046523642098766	-0.518379636371734	-0.8209943641111294	-0.6714133121193651	0.23033276824429094	0.31150015756932564	-1.6318329415531057	-0.50486792490722	-1.007577222560818	-1.4055065767077115	0.2433596321010065	-0.6265919967149148	-1.1095776251607792	-0.02513478917855557	-0.5101908236727412	-0.7412938887227323	-1.2187878848277671	-0.8693556562325039	0.3354222916721516	-1.0923962834395715	-0.4993401459866265	0.7296245062321723	-1.5448689919255185	-3.091105493878672	-0.5162571395418594	-0.17727523984024793
1.0398940806424182	-0.8813669132008016	-0.36998075471499015	1.684987043100307	-0.4856016603308255	0.2152961568672496	0.5272884626058095	-0.8858134893091167	-0.6864467841281247	-0.8423171949008005	-0.8870043373227922	1.6491899630157763	-0.744656347903337	-0.3415732305708512	0.0544529178058368	-1.6879192817336348	-0.0763256457414276	0.9574527270232189	-0.24103463769882238	-2.5511941949741583	-0.6866632037199185	0.16812668515063056	-1.4988004672258666	0.3270811347088905	-1.4548761283915508	-0.6076588696357634	-1.1423796140264513	-0.527921665254267	-0.6938792663209196	0.8753045163379646	-1.0179156218312957	0.4350576815299017	-0.08617407935577868	-1.353795813279124	0.46650867086413556	-0.43614747564715994	-0.9192226962440032	0.31380741946835883	-1.0656912141039123	-0.973414926712435	-1.6914589446637394	-1.0143894823612014	-0.045380838775729314	-2.0205766838443644	0.07023227222801603	0.3913673323755864	-1.2245361112050972	-3.033034791547993	-0.4469968337509393	0.48807412784484006
0.7942190686319808	-0.9558797109622188	-0.4267117135203521	2.8693609719275583	-0.6200149307404788	0.7432817300054607	0.9882849356944551	-0.9039823843921223	-0.931484458875607	0.19899670864857819	-1.2142644480076838	2.3545404464016078	-0.5441546260439069	-0.7503497801383926	0.7581643928469204	-1.1968760168403743	0.1809075358218887	0.6651058055442883	-0.7971884255540407	-2.125904943569636	0.6572032256064482	0.9277032884382136	-1.549123308427206	0.9981355461825624	-0.7785173380679208	-0.5991758623437282	-1.1591917059157186	-0.5344940852308699	-1.2543910827996032	1.4976704640773504	-0.2576451974308259	1.422695864347604	1.3408154441727402	-0.9672975195210328	0.7958113799481639	-0.3420398928555531	-0.5932109860592669	0.4342854355745634	-1.2536668612786561	-0.8769154826217627	-1.7209517518503459	-0.7865554265460794	-0.3253812451166936	-2.401619106510156	0.6151591883336063	-0.222814730705133	-0.3691532298999064	-1.962416116031482	-0.12196501450385255	1.1447922741062233
0.6702632255379232	-1.1037581252376767	-0.25730096661481316	3.4761006344729335	-0.13263597283182152	1.1071107351921146	1.391645935160626	-0.5290364501454158	-0.8793520558362032	1.2747181849755593	-1.2075577403210804	2.2870496476165183	-0.2822853795050257	-0.8777566458395557	1.378258974023544	-0.530070383564094	0.3283098290696888	0.26877740314111037	-1.1801911125194342	-1.2678100099075602	1.8973380457779159	1.7204979503743345	-0.8865687675089389	1.41211372437224	0.36769447499328556	-0.3927567586155204	-0.9496569055396824	-0.4843935713791841	-1.3390471540531799	2.0153029867578884	0.4082374719232754	2.0055316874725975	2.669021674963458	-0.2995114717349633	1.092870785525855	-0.39858867291276184	-0.3077799913046715	0.44136841986567066	-0.9652667900105487	-0.553993442963553	-1.2556799163073924	-0.44713047247893206	-0.3475687703454802	-2.1358344698460034	0.8643923095960735	-0.7722203010703388	0.5663875619111813	-0.41186736015680625	0.36927571245869906	1.5379740928135723
0.6911984151690715	-1.3051890600946845	-0.21039074965114474	3.2172427081184796	0.7524061338656305	1.3010172019705935	1.5962058165040955	0.18683843594094124	-0.4689650017814242	1.9265895014232224	-0.9129203565867131	1.5426674167443277	-0.07195305328727031	-0.9356894925004271	1.7327864505542263	0.04994351444649127	0.12318306444695809	0.006251306729310469	-1.212738833748997	-0.3853969401273569	2.4378082752750623	2.2557206781218766	0.22136490161747566	1.2268920408601334	1.5072278795099991	-0.00512438752117375	-0.6288825981223295	-0.1392377766838513	-0.9833961606718953	2.1524193538984284	0.7710519341796409	1.862697407014686	3.3398381138905453	0.46954585696932766	1.1676259572521486	-0.5376201896912229	-0.12173242686458682	0.5256591176226126	-0.28387997748959387	-0.1484107023740896	-0.41546930688195655	-0.29538292415687917	-0.02514969899762477	-1.3490788567023246	0.6344190759493569	-0.9296841626063265	1.07596668310484	0.8991718316526943	0.8515337906658147	1.5597385836013127
0.7939989178799662	-1.428477682796043	-0.47808389272291363	2.1613644973170594	1.5305087856792066	1.2995483651473232	1.4880194477968067	0.9592138248225324	0.1856586609554098	1.8153134628942036	-0.5028718215111673	0.5334677830563701	-0.030789898497814928	-1.0201500980926974	1.7179036206714575	0.3694052257207752	-0.5046738255140191	3.9569356734428334e-05	-0.8021352890763654	0.19004556596380182	2.054183485762016	2.3602312107694754	1.221916896122688	0.37606012212552276	2.0995249834617913	0.4079462957599933	-0.3028852687325983	0.5686752158344396	-0.29608874688577835	1.6857413436317614	0.7050518774225694	1.024023665718572	3.1254777958350837	1.0784089314531733	0.9163120339201304	-0.6457237746557093	0.016154977924999724	0.7580573195473447	0.552375620872311	0.2609781867379879	0.517611892915214	-0.454015183845912	0.5926421477401174	-0.29734404513502005	-0.07058066237797282	-0.5713758255254999	0.8751272608142099	1.4716316089870565	1.111037198539346	1.2391294802376516
0.8555318760470013	-1.3434419676530664	-0.9084691032138453	0.7022382614760713	1.7457954247368488	1.0305751620913355	1.0512644991232654	1.4226606888099769	0.8855041678615817	0.9266197221436747	-0.11657372590535342	-0.26783481744453447	-0.22147289897923783	-1.0535460206080316	1.3151782293352823	0.42357983860544607	-1.3653138860323804	0.18531069194099412	-0.003229120868173494	0.35288009031664497	1.0150030269946055	2.037944938941206	1.5912507720037015	-0.8549343171335869	1.8709815873545828	0.6361228063157929	-0.05707355668677303	1.4455322780615354	0.5883742081028226	0.6396987618060802	0.2347352166784802	-0.1029572787528816	2.2098064726046944	1.3003816256546985	0.4121043679073192	-0.6412597557060306	0.18588402135343748	0.9890728865426555	1.257323286596435	0.6816376516478084	1.1965952800609747	-0.7686163112639188	1.3106706480519283	0.7451211568432807	-1.0196296601369468	0.1459134345100229	0.058753280208282306	1.281634489640892	0.9956020041127452	0.6870477773465375
0.7525472619810938	-1.015757115089484	-1.0903710907234232	-0.6420444395362129	1.2893977116851774	0.4475803584579506	0.4144092301711361	1.3631759965836368	1.443265127496916	-0.36583442411173894	0.23585686491209226	-0.6006854076889571	-0.5808089172566141	-0.8880866343675023	0.5995520616934393	0.3580602924002321	-2.0815274110053124	0.37435612351275765	0.971269690978816	0.2243766685052228	-0.09194503564139894	1.4442133227962095	1.1611185491171618	-1.9583087033677917	1.0029132965591514	0.5540000597502492	0.04098994091193328	2.1256358810330527	1.5012707050152332	-0.6422307274232322	-0.425508933774568	-0.9446455924065074	1.0368802468162523	1.078589244583232	-0.12999554814526454	-0.5007985795651383	0.40992680435088763	0.9462255529066077	1.6146358266035485	1.1314899032050711	1.3666421098299326	-0.8988164352678223	1.852595009587965	1.557015426011329	-1.8190584351073813	0.8704549327078644	-0.9528267869694669	0.7301921160978362	0.5087696815253907	0.04312017315181454
0.4236351555454568	-0.5145157459567153	-0.6725206357869874	-1.48309568303959	0.46435523596210043	-0.3609990920928593	-0.1872522098505644	0.8661472490719573	1.7285317944140128	-1.4594839047243895	0.6315489790671247	-0.5289408394104399	-0.9030589965600659	-0.471183153845417	-0.2584539868966518	0.3625516628614003	-2.289142213262512	0.3947332556752343	1.81190375206058	0.031549975185207496	-0.7225408588474186	0.7893331225440752	0.2386641013170493	-2.469998746254373	0.03770126617059762	0.21558620962573893	-0.04356416245946514	2.286278680920807	2.217231678402318	-1.6369994354889852	-0.9250536536243951	-1.095657992303437	0.042128368804601884	0.5856797910328543	-0.49511773249324004	-0.23956401114882736	0.6236693837904376	0.46158636053799434	1.5528120171479818	1.5405615171553357	1.0014078337860812	-0.5519075306811402	1.9783142642407097	1.9951649816502015	-2.0793192644611596	1.2573373302314486	-1.648159888877804	0.33581242907775843	-0.17271906845249493	-0.5568234845844763
-0.09693585121612842	0.05437513246033991	0.3099016542715281	-1.7244426578065126	-0.22403430105890682	-1.1389869413295488	-0.5387533132984279	0.26506038298173834	1.669913409374809	-1.8426034274869996	1.1046526665679581	-0.33226931549082656	-0.9257103016357302	0.06793709230827863	-1.0226764623159463	0.5437271055951464	-1.8428417208311005	0.19316517548554166	2.22912681892006	-0.04100377021447124	-0.6969280195470345	0.22172321743500795	-0.5798062678455295	-2.211916059988693	-0.4522038239783146	-0.1724577468595482	-0.27646130936732594	1.8467441115107375	2.485448118993012	-1.9323630826994322	-0.9420163270981853	-0.5624119561876875	-0.5606999185871294	0.14164173733364538	-0.6104318813087672	0.1125930006743469	0.7163134032814669	-0.35133584874306995	1.1542153300615312	1.7318382833040813	0.3321813011623207	0.29284725853673205	1.5990630539721093	2.0040136878788166	-1.6172130308136676	1.1667568608002818	-1.6994931948570102	0.3855818402500481	-0.7832612377471397	-1.0024841857651998
-0.6859362468499415	0.6182137692928376	1.3616642719493002	-1.548865516696406	-0.4064462105346436	-1.5706449702817524	-0.5900864634898826	-0.08182227156300638	1.2595645051093967	-1.3888094792072163	1.5535437618857753	-0.27117004924656035	-0.4924946930319961	0.48452566097519617	-1.468264549328534	0.8582438985837479	-0.8983079710560425	-0.1608352755811122	2.0773944627915855	0.06688916739955462	-0.27281854645924447	-0.243523048835591	-0.7963421196501462	-1.3643905750784324	-0.22337650659563757	-0.39053854495917134	-0.5320963705116286	1.0202439247269992	2.137685974245893	-1.4857634590890154	-0.38520475536768667	0.2515569550041337	-0.8210874777798571	0.016836371966775333	-0.5748154658696347	0.5082774402326524	0.605328823839634	-1.1246309370598164	0.6081947286809644	1.5225903430955738	-0.2627674578719072	1.3259907171865954	0.8296871109674956	1.6314798640337673	-0.58066793313346	0.7376271549632913	-1.1185247950234654	0.7791357141074042	-1.1089848158129687	-1.2334496847283911
-1.1724831729556973	1.1491498056906793	1.8027107492485523	-1.2577178480041247	-0.08665367906355602	-1.4782782754980623	-0.509268919204863	-0.03170083379673825	0.5810473523015723	-0.43167118687859696	1.77938838811914	-0.40113136291253254	0.307854033668516	0.5913175470532166	-1.4822333095397537	1.1475950890463056	0.17863277661624857	-0.5506345184890343	1.4269690963290802	0.3049438566877184	0.06806278377629857	-0.7057587110541352	-0.34662752688777404	-0.33350980920466294	0.48843180234427963	-0.36403110147537543	-0.6306429668538952	0.1850167546625994	1.2159621343631932	-0.667820643857824	0.5027927145753799	0.8182283376912112	-0.9303633477118003	0.24258301730251752	-0.5505934188450599	0.8626517631700278	0.28985395745986703	-1.4684777122249555	0.1342956497185814	0.8829214103140155	-0.4568699178421512	2.0694374030995104	-0.0543108007455328	1.0365190057032136	0.595460400158218	0.28940708272736765	-0.21350076792736958	1.1568950148678787	-1.0969219957596728	-1.2610187795158376
-1.3987949066449463	1.6175371351144168	1.2320173686354308	-1.0747247683036758	0.3780792443365031	-0.968308000988868	-0.5825584999151503	0.2564238770072087	-0.17319046294504586	0.44331258973814097	1.6360163207048743	-0.5636325575548727	1.1397266067965113	0.408698603209626	-1.1307749450282556	1.247563596755451	1.0139544893208257	-0.8886788348246327	0.5419024588917858	0.5812717958597386	-0.03277677652748575	-1.2770791128951078	0.3514461535913227	0.4910448722231802	1.1297364662445835	-0.22200257466931048	-0.4397148855929072	-0.3409159075394147	0.016755228433731072	-0.040032535286401286	1.2417928611844524	0.8375377325382005	-1.0479854766103345	0.569061992657399	-0.6041544822876832	1.0554426292816024	-0.14898466369093688	-1.2485188324355454	-0.09908124907540278	0.023604479864678316	-0.15124225486330642	2.1645446024070005	-0.7392865234713043	0.4514932431264014	1.401901155588998	0.11226717146936935	0.6076458010502782	1.2004281109912025	-0.8647341585290181	-1.1660324197388194
-1.283164259073757	1.9445961179103526	-0.14180442672805177	-1.0354661560103589	0.5325103370110119	-0.4006248192736891	-1.009694511156471	0.44932419633370085	-0.7499406152620179	0.7619937459221355	1.16962106464127	-0.5447350209659011	1.5891378379233385	0.17587304618672342	-0.6407093161546976	1.0945088321899394	1.4102885096875297	-1.1306150153849501	-0.23462045988486332	0.8188805974281079	-0.5694848240307259	-1.9614708911829437	0.6832583732914025	0.9300150460802825	1.1964675763019688	-0.20404621857878497	0.016009481461498214	-0.47640165371734206	-1.0148505763375282	0.0012639469580101692	1.3831908545040252	0.43039422991541937	-1.2004666353967117	0.6213772714769815	-0.6298452690464685	0.9794285511427615	-0.592401884096193	-0.7006877163860739	-0.03931955035479857	-0.6803066990386564	0.47445198637273867	1.6015150477301323	-1.0170550283270736	0.0848929177092025	1.5246571092519534	0.2791919238658618	1.0568250891673117	0.8744722556502887	-0.6106164859519232	-1.0586422700400049
-0.8653179148291407	2.0146631096674206	-1.5613249634357267	-1.0162840681954446	0.13790428207794544	-0.1757264376695166	-1.732753969855204	0.2857353495941476	-0.9591026990035474	0.44052628157667173	0.6238186925368218	-0.269189811332639	1.4136288768018088	0.2049575355579634	-0.2897294918638944	0.7557376391385106	1.407576395220865	-1.234477480191167	-0.6379968716392459	0.963433986936594	-1.1968721488091243	-2.600170881143014	0.27148170622498574	1.0484654252310301	0.5617802539419671	-0.47335745739207824	0.523904473091662	-0.39582550863090193	-1.5052767973668169	-0.5195608460463521	0.7928104208658837	0.03780589538445106	-1.3058693050964796	0.16341319659617398	-0.4309487179992984	0.6132505674647822	-0.9378838038396301	-0.2853868937785535	0.22451774295226642	-0.9058330559832836	1.065793449066627	0.7348713892653589	-0.8770455031847638	0.004794600251732647	1.010194400035539	0.6035258893840153	1.08003839968007	0.43215234083677095	-0.48872598268597267	-1.0147798266870693
-0.3105713167385048	1.7531270717256593	-2.169572600390619	-0.862576724689336	-0.6637365019956865	-0.47238711125672106	-2.4325337690351008	-0.2376574085422488	-0.8041842935528767	-0.20545783577192578	0.2879460658401203	0.12137198735710672	0.7095034171311274	0.6711281463148928	-0.26084218880854426	0.3691039349443299	1.201064438274712	-1.1298012779505486	-0.604564437275437	0.9605771640335017	-1.4922939634288146	-2.9338613394138306	-0.7409948148739224	1.0339771302493743	-0.45242708989672886	-0.971195633938779	0.7803368384362147	-0.3857528674320228	-1.3567643019848488	-1.179212706868872	-0.24593932135454621	0.09409240453563415	-1.2790596143669684	-0.7110202354369853	0.0950488922090672	0.06090705612669916	-1.131029229731385	-0.37158988058268516	0.49524520899473506	-0.5982415631420697	1.290349639442515	0.06715942904865535	-0.49826035548989484	0.08292749611587112	0.21953894056043427	0.7732606181683679	0.8208380829943412	0.18844075806639496	-0.5319930992554188	-1.0294970334256175
0.14540334530758647	1.2119011753298825	-1.5643659505787384	-0.5186637502966158	-1.4380652438164399	-1.118734170523389	-2.7166127684778707	-0.8695196982437414	-0.5112998747810967	-0.7179082645830344	0.29455336272703814	0.3636493660591264	-0.12929994535709322	1.4782150374263516	-0.5464145430629566	0.04473548379347179	0.989863966066978	-0.7534627000974344	-0.290472572738584	0.7506365373891318	-1.2610097853353237	-2.756244549614845	-1.765400460865522	1.0264644211335214	-1.3005318444558391	-1.4292811983117748	0.575842391010192	-0.6396650706401614	-0.7966027313953619	-1.4466020515009321	-1.195624513715623	0.7014890081279875	-1.1213401310545619	-1.6041489660932375	0.8137198332515833	-0.4864006601722165	-1.1676280713649902	-0.9706310041768272	0.5633157801906598	-0.025847392711678602	1.0138556112825878	-0.06180548295233904	-0.14338666887787532	0.05986054904102284	-0.402183408195128	0.5753369770320301	0.486930631083809	0.24548853332050144	-0.6627674131534055	-1.0236735032294197
0.30443004611716756	0.585775128262352	-0.0795687476913865	-0.07261526725042844	-1.733627056652052	-1.6962761319642012	-2.3818783842505593	-1.2827250231049352	-0.40031664258958655	-0.8271485018614758	0.5219559287078854	0.26592506084384676	-0.6495417277528128	2.2903861157286345	-0.9612002721146747	-0.19259107981610232	0.862461974482649	-0.14021809886097447	0.030230034020491826	0.3082774807293027	-0.6680407948519094	-2.064391803066426	-2.160032105599345	1.0263266596863159	-1.573041826905814	-1.5476008054429216	-0.047458467785985385	-1.1262718129549862	-0.2260302974932932	-1.0489520025933445	-1.5994977740296195	1.5355874435661467	-0.9238106910610805	-2.0548489412348636	1.3826824849454564	-0.8524912522707147	-1.0794913785217872	-1.7116611740602463	0.3306038731307251	0.38619948565512874	0.3601814333780413	0.3238245215001421	-0.010251810743616849	-0.2853820583369236	-0.5916062616566248	0.05753270162903398	0.2231725795217717	0.3925375227717419	-0.7671028319423814	-0.9051065417628749
0.121044787817356	0.12877121707254527	1.41326320673093	0.3051145310842644	-1.3619284554082969	-1.8141357688965436	-1.5676346897361573	-1.2890331549334229	-0.6595713768452676	-0.6151281659500991	0.6846053811434191	-0.14718646281783856	-0.6211170449829871	2.712542952690097	-1.2560215342532028	-0.37885095783582867	0.7842705190819181	0.5129217123967239	0.1367314010784512	-0.2962787406128998	-0.11007952883441939	-1.1000959000250303	-1.6755999944170417	0.9362107700887093	-1.2433824319666793	-1.2196949797351475	-0.7827524606682084	-1.6132560813168948	0.03926533951957596	-0.16274803830514015	-1.3635414048428351	2.051686242084275	-0.7892091107302662	-1.8358844776694603	1.457232370111821	-0.9725413336707784	-0.9196237026511614	-2.082991668130911	-0.10651510946336731	0.3440745511152949	-0.368558691833888	0.8772759307227525	-0.12198596171731775	-0.9613382561240186	-0.39527568752407627	-0.48931100527603744	0.06759974893222519	0.27057250339607947	-0.7699046641300881	-0.6429091539586395
-0.24563863863954966	0.015611825820745573	2.062200452544047	0.4785060383063809	-0.507416999308108	-1.3666732245076585	-0.6813040664775254	-0.9347203089409817	-1.1795281402839373	-0.3997491389609918	0.5503873902282155	-0.6440379086132677	-0.16990935175082478	2.508336990174242	-1.2599630633800856	-0.5329574056752955	0.6733643740464273	0.8924564203086265	0.002350633247109457	-0.8735852019243381	0.0712770219224844	-0.2391619107499765	-0.6401507443149388	0.6868376672937598	-0.6414459805940179	-0.6390479923492414	-1.2190317267341988	-1.8241461927854887	-0.03656542661244235	0.7027208217685885	-0.7890700287975362	1.8519575805523485	-0.7413643667842029	-1.1013812569114398	0.9369022276056604	-0.9094403835152938	-0.7491368875057667	-1.7756876819878038	-0.4820245435911845	-0.1037049383845931	-0.8567729347820032	1.1825802881958778	-0.3200782052067023	-1.7091432083203784	-0.08294781160219183	-0.7270208133144855	-0.006179816945020581	-0.31533303703228827	-0.6609189200035914	-0.2995998135746988
-0.4967084251459771	0.24013273090995244	1.5775154253026644	0.4356205509519732	0.39087012701607704	-0.5951483465394031	-0.13721894996077522	-0.424085340864295	-1.5854309102607667	-0.4414119775374311	0.12110290312667493	-0.9371836873182038	0.33380585844354577	1.7252183716987186	-0.9632376919403097	-0.6016357984864479	0.4928134546972303	0.7321709566077023	-0.18683019751341023	-1.1735359363120874	-0.17542156025203476	0.21400918351386228	0.25490150178749055	0.3369524462804932	-0.18982657049581897	-0.19236072248649444	-1.0847918246721124	-1.620947666460136	-0.21559017811589332	1.0496786335881476	-0.33183575626154255	0.9603754379453588	-0.6979812180463506	-0.27857797625211556	0.06982193700973545	-0.7746520266412827	-0.6179443014760891	-0.8928561540249182	-0.5061690679366991	-0.5915952826620916	-0.9308761566758599	1.0443352805586932	-0.3693581430433343	-2.124821351659646	0.0809292444659122	-0.5160960563920579	-0.01881262994271165	-1.178369953008502	-0.46925495981848986	0.0066847279336250025
-0.36311132772963145	0.622249599729209	0.3911948481341271	0.292537006955548	0.900470631626584	0.08863902450221739	-0.08647046620561659	0.04788972968293193	-1.4777144760500909	-0.7075661511373946	-0.3660026789916863	-0.86180319542528	0.5530501633982827	0.6585872324181075	-0.4959175736247708	-0.48568262660320655	0.2887338123138495	0.001937575236631348	-0.15942972039224976	-1.0121044064630695	-0.5933257861533028	0.1989275894435157	0.4282069606602723	0.06289648461154938	-0.10199681752945298	-0.19527635638722332	-0.418374667025889	-1.0933930865853052	-0.18954113595291297	0.726771590342209	-0.26115248275300645	-0.1837181904804051	-0.5309422559553635	0.22134208731502997	-0.6783264147141684	-0.6162918576941167	-0.5375136320402786	0.11804074281500736	-0.06229073725363486	-0.6963107906651596	-0.6280302031189479	0.61257783676958	-0.11830511720754955	-1.9000314758173193	0.03752680173014773	-0.039115160688317725	0.046335222179724425	-1.8132506988590933	-0.2248958620405481	0.18506769954325272
0.20938266224756408	0.9214161208752804	-0.6691724692790194	0.21235976830916076	0.8349647470796646	0.38958218522077764	-0.3282313730633295	0.4119280690793168	-0.7299885460227425	-0.8844441881328265	-0.6232123303956134	-0.4550914790369411	0.4271211611495302	-0.31312276116946514	-0.02851080924179103	-0.13584048221154202	0.15395902507637876	-1.0149526239822149	0.2381947359616811	-0.3927936033791778	-0.8193435470217897	-0.07616300904675835	-0.18434878063082244	0.04159412803846793	-0.25774811213930315	-0.6489035526476116	0.45117565042063246	-0.5013679619138806	0.1644155515555859	0.02500712190576753	-0.4686672948874664	-1.0073221290513832	-0.17072909103530842	0.2687173766134364	-0.9160566123399985	-0.3702334433913057	-0.461907691690548	0.7598461207107022	0.6709958982797525	-0.25580408444845193	-0.1550341205739047	0.25605627939133296	0.38062951775268383	-1.033530868149455	-0.03769590688874387	0.2977248185535737	0.21404450182770546	-1.7231892578123194	0.0525593386783429	0.237901252673447
0.9826213466819187	0.9813110719233438	-0.9556108872989569	0.2945865599149233	0.3349732340861874	0.32212754276990596	-0.46623945369897296	0.7053017909388614	0.3698642462481194	-0.63166564100418	-0.5448894224141022	0.1065319706548145	0.20090436176869944	-0.918310761257779	0.33107703024755214	0.36071912819338214	0.15503963207081053	-1.8346822207878135	0.8947895544656378	0.4623124700740745	-0.6518855396661424	-0.2784151389556017	-1.0746801269027881	0.3141601575721281	-0.3337133647062498	-1.1980295886478831	1.1044943714295232	-0.11395087824210688	0.6632360131666845	-0.5271396872819114	-0.5695284493920646	-1.1661627767291902	0.32173609809237863	0.07053103828465153	-0.5805452221251833	0.07493490294611835	-0.30275765311261277	0.8030334385869021	1.2742952152212508	0.4817948915025802	0.22902528415932416	0.2740723690300277	0.8710170462093155	0.12860179170871786	0.10863758750349915	0.13466357583288274	0.4615909278640265	-0.7899623590699415	0.33180882231080094	0.2562755191623592
1.5294648343341988	0.8106965983260205	-0.41814517927039785	0.5069576701358076	-0.2401795210742876	0.17376294299304385	-0.19839268465777196	0.9554098189670001	1.2582168803423277	0.11710698279672296	-0.3048121802673762	0.646787529157068	0.216879758885412	-1.099526307413453	0.5759202243922881	0.7879374698100835	0.28234106638203194	-2.0286933839304004	1.4542361807292976	1.2060626165742672	-0.18955750554742895	-0.1713029450872733	-1.503999575504828	0.734324794797706	-0.07961886421834305	-1.3424596850161565	1.2824272711958982	-0.05226352935706791	0.9282536996240839	-0.5224683065402469	-0.22280073411061627	-0.7428065956375929	0.7696632144942026	-0.017243642043891633	0.02667216402964554	0.7415153736435446	0.012024698081233761	0.4122407508826656	1.31622923037402	0.9996881748674386	0.34210737631656823	0.6530562388121649	1.0264807894923171	1.0626714283860046	0.5897832648594972	-0.5758364656323138	0.6935051034766978	0.5838072398091153	0.5451524311039304	0.3424878665026903
1.4785275755284912	0.551731705079991	0.41768543572441086	0.7036715064366622	-0.5295059184702705	0.27134001043101297	0.46797439058270907	1.088722826493399	1.4431932220379649	1.046721981369594	-0.23293086346667174	1.0903429801093194	0.6233757216489736	-0.991065091912992	0.7587275306705448	0.9194280591452356	0.45789641908142464	-1.469737801276461	1.513771293688975	1.537216253392555	0.25235107661887696	0.23411801360627021	-1.00962522200659	1.0453725957637339	0.46966331490711954	-0.7756269833345528	1.0218321782345576	-0.23444856591982474	0.6562414552782552	0.06191317450363411	0.5683205734899335	-0.1552073760318909	0.9755377881059556	0.22450593208263658	0.45373337144657133	1.465476224532764	0.4619967101626289	0.006143326197367481	0.6301362734412674	0.861276338523931	0.15989411176301885	1.046227980522308	0.6490370318603502	1.351282851252691	1.2648139871756467	-1.49464202738204	0.7775910559524464	1.6830149017904081	0.5978097981873836	0.513990258052332
0.7556338270687233	0.36447897390957723	0.8753180265170837	0.7197901538581774	-0.3645462942474533	0.7242484977993682	1.226199661791715	0.9627888507875766	0.8326693919710724	1.6427242008748422	-0.555001640715942	1.4540736440928221	1.2198200128527024	-0.8002565272666297	0.9146582827768114	0.6730517632560971	0.5881292549074716	-0.41053304323108714	0.8889635339579689	1.347475354514482	0.37687316412312366	0.6983697871019359	0.269542624078348	1.0368178783937656	1.0010264222500722	0.3757772541109352	0.5921315692811425	-0.4494974163974254	-0.13941267314581673	0.8725821535260219	1.4067253887142008	0.14805548675172073	0.837525392213899	0.7071921581336548	0.414779895066656	1.9327738450590486	0.8953606066696753	-0.04185432898614239	-0.5427701637709688	0.02916763527113358	-0.1844100519500376	1.0001197201918945	-0.1873241044630195	0.910590734974247	1.8124281572252294	-2.0806920674128486	0.6217679053728904	1.9162433970250323	0.4175440191633841	0.6632167011662733
-0.3402126572094471	0.31002299862364463	0.6278351063688384	0.48425490907475033	0.16058322810121722	1.331884444921571	1.6904304568666584	0.5056102484508986	-0.18756473088301828	1.5388005973172525	-1.1907199873403336	1.7547218805119296	1.5636995002724712	-0.6761424925939047	1.0137478684017165	0.18449112643392443	0.6171304418295869	0.658523501121577	-0.22744516784157096	0.7561870115878268	0.11628114145584102	0.927180163814494	1.6699480402099454	0.6749358618219808	1.1388870828263127	1.5841457890768815	0.2859074754509197	-0.5026969167630035	-1.0952754704343117	1.439212558082296	1.7504942829991046	-0.011207670967634791	0.415354649270445	1.1018455357034334	-0.01476814871911402	1.847772795210006	1.074596435152643	0.34634843833060863	-1.6588052755135128	-1.073508618965436	-0.4760870867714255	0.27728709237188515	-1.1456781291130846	0.025010794838288688	1.934842892831948	-1.92809841768052	0.23669553013024497	1.1893712065370687	0.011451830959599832	0.6128135425391354
-1.292810710335032	0.3099872433478774	-0.09289924213024502	0.08048534247544786	0.7631470424086556	1.7199613758334278	1.6584102440249266	-0.15907866007440877	-0.9912522203500832	0.77516838079502	-1.7723975445495397	1.927793047129862	1.2724342053797313	-0.6432171880895031	0.97936778557012	-0.26854477261980086	0.5427659112060146	1.2834305931918795	-1.3343983477216155	0.017655206420695443	-0.3297352314989189	0.7768964558763155	2.4264064119120934	0.11968954804886023	0.7089346069698409	2.220817479760378	0.21444854041334394	-0.3346618897825194	-1.7084658065726748	1.4912661025642966	1.2877448212891554	-0.4458525681341879	-0.09322448910318201	1.0877868412952199	-0.4628301432639348	1.1271038207656099	0.8036626539507361	0.9154752974418877	-2.183045087269031	-1.8146385373516736	-0.5333242219577516	-0.9471743520461983	-1.7985392288275222	-0.8253972868837816	1.540488098754482	-1.0373418000122736	-0.2620462334937894	-0.039299859034737726	-0.5161048116598482	0.2386937113982929
-1.66982199651454	0.20532757104443308	-0.7167176869934816	-0.28777427713499076	1.1311473704048616	1.6030482664934598	1.2252545933173367	-0.7275023017996001	-1.1120769776401667	-0.22461867636800367	-1.8865255571992	1.8384248876489748	0.3070631689167496	-0.6267069591197144	0.7546427785055888	-0.4501279920997394	0.3928823225199922	1.2811442472953105	-1.8984509672499592	-0.630973924311509	-0.6450648328547772	0.3482427406384251	2.151126610999126	-0.38020460527008826	-0.13895650810650298	1.936796181602548	0.24893368453661302	-0.04189621500653765	-1.6552625447519032	1.1073716004301384	0.16746944247308398	-0.7644827904343876	-0.45081627662355767	0.591924221162204	-0.5380462433889177	-0.019048333906183844	0.07104579892164789	1.2614715825163687	-1.9167497870772319	-1.755138338747983	-0.3052905858321166	-2.1550485501600027	-1.8702707630252067	-1.2337660764371985	0.7779941043479195	0.1647642082121235	-0.7143603826907109	-1.062055190793899	-1.0037304000790956	-0.41872858085284054
-1.3764847658839034	-0.1273892564138539	-0.7975723713402192	-0.4118184678518565	1.0761828796366188	0.9822073174412818	0.6760368157622728	-0.8924525032174615	-0.5383400834099639	-0.9426758579030553	-1.37140660042855	1.38226626924913	-0.9672136844785749	-0.5363351611873218	0.361594134163472	-0.32801902842775393	0.19149311658474463	0.7971677648699294	-1.6729429720082438	-1.0787409730901052	-0.6179342027360407	-0.09416084113395409	1.0501748907299533	-0.6396174080961253	-1.0281051852582854	0.877876323280458	0.14044849604235532	0.20263473332676177	-1.0012612286647997	0.6040261025625037	-1.0816712059586033	-0.6613719680281996	-0.498592486364355	-0.1599497779989296	-0.1196517517991947	-1.1837437024657147	-0.8863792484225789	1.1018297355632967	-1.122537440589381	-0.930859180291796	0.09602073497560863	-2.7798369917038235	-1.402219960327405	-1.0707171356478487	-0.08735589474064853	1.0801553317088086	-0.9962801224583229	-1.3762685267743484	-1.3057210536157127	-1.1338087269117048
-0.6925798488792262	-0.6767185000939939	-0.3537871216569134	-0.20901443247467563	0.6082212164120422	0.13949834233432762	0.25488772865362497	-0.5637905913050961	0.29538562836451737	-1.108639141092631	-0.4531186749115452	0.5934892738764392	-1.9905508512957855	-0.34467891301490655	-0.0946083343312839	-0.08942848281552583	-0.051162613094091695	0.1709897007731604	-0.8534136969327117	-1.3420007071744031	-0.27107923067532425	-0.3141016871527177	-0.25026053536135096	-0.6339283287174022	-1.5917824698085723	-0.40528710551318686	-0.2736611245671895	0.26575623326549846	-0.15735048770885046	0.2639127428073149	-1.8870216560687838	-0.1297882553702636	-0.23269851842603922	-0.8118842774637215	0.5491928310201951	-1.977940029602878	-1.6599188231907767	0.45041103900427815	-0.351238658132318	0.17615590892454366	0.45095066021440444	-2.534319875760088	-0.7307095073692044	-0.5160124619932986	-0.8449813452954342	1.3095020784644424	-1.0672699470554534	-0.9821063594737371	-1.346445789391913	-1.5890111416605142
-0.06751746461753483	-1.2738261413658398	0.17414524670115666	0.21246337663638798	-0.08803007616676889	-0.5571986290276195	-0.0022656368288516576	0.038332647667598564	0.8079671731537246	-0.8449403681140569	0.38821823285594836	-0.3341267588592076	-2.342998408668811	-0.10908387059221997	-0.4796865127396551	0.009509656936102739	-0.31682229743365287	-0.28336738602120953	0.041139799891197	-1.4747318750379237	0.18167304690475153	-0.26637919195605086	-1.1256354975103677	-0.48140393343708976	-1.6765547714658928	-1.289821595914492	-0.9250993742644643	0.12793591959061962	0.38997217917385524	0.11791899925483743	-1.9821809454156456	0.539055103698184	0.19727461600226406	-1.1309591658717977	1.0313315508716514	-2.2186843805255494	-1.8636374898241812	-0.40508323959600506	-0.07433006760150178	0.9540056720721632	0.55052903875035	-1.5597670034222884	-0.28125121027791566	0.07820163287164264	-1.422516689653106	0.8961727761489	-0.9592582102880858	-0.32962068644759135	-1.1223947273683137	-1.53325953116468
0.1836504572349339	-1.6600345391489288	0.306384963696694	0.603761961777735	-0.746758721532815	-0.889444065079277	-0.24278381987039924	0.5078049673922381	0.6536333122574018	-0.5175170354885416	0.736361457741086	-1.1388615137967535	-1.9742119813443855	0.07067321338894827	-0.7011455175657183	-0.14794165906217524	-0.5507343383299057	-0.4349651050389445	0.49194298411310594	-1.4714064278465526	0.5043462010832721	-0.11219228169969626	-1.3230876677383232	-0.3343766037624884	-1.3789141274121626	-1.435906185971411	-1.5305780610642652	-0.12563928931585824	0.38971466472531724	-0.05257469294322373	-1.527568840123919	0.9533291890309491	0.5638083817966051	-1.1490204078183206	1.005461368785996	-1.9698251544035081	-1.3433030599391569	-1.0872096260295012	-0.3669059368077328	1.0453403097023113	0.3156430425711031	-0.31183625799937587	-0.3024662101739523	0.3930597518328032	-1.829908270909932	0.2834374948442021	-0.7271355920263539	0.031241200690923763	-0.6632757044546657	-0.9145645356407464
0.0701452383020958	-1.610107370188887	-0.06240195326244157	0.7202297888231178	-1.1331580025654875	-0.8931883740419746	-0.610465744267372	0.5231692650823672	-0.07021154119576163	-0.4173224301202139	0.5190679909989974	-1.6299938136990892	-1.1812212812186917	0.12353103118347679	-0.744033974614468	-0.43504025222552556	-0.6630151359103001	-0.3475313647012245	0.2983551484269008	-1.2480629631329805	0.6000222075043886	-0.07912915503489443	-1.039022361419142	-0.2646280040029373	-0.9150709057444849	-0.9387353054738359	-1.7546076977137235	-0.3755483965021363	-0.03243712973078709	-0.4977253043164689	-0.9316070611640264	0.8665755579055242	0.6728579285344234	-1.0887033140673155	0.4925505857485077	-1.427966792359994	-0.27458262756658963	-1.3407817925420857	-0.8632608416335188	0.5397911505002602	-0.15292796069515585	0.7226112082333237	-0.7097981465932899	0.29616174136875434	-2.0357825767866204	0.01327492205872549	-0.40631803605689215	-0.15897809104411179	0.0015132058281737558	0.08800324979760198
-0.12926721748390252	-1.0517664349957987	-0.5545214206403911	0.4765065242709163	-1.1278541611759376	-0.769074530473159	-1.0601155789221086	0.07419122119649617	-0.9143724034966161	-0.5232063775136859	0.05034953486088887	-1.7701106158251094	-0.3726049571042592	0.055542085468443275	-0.6501040597044069	-0.5737143222694957	-0.5751097701167187	-0.17112513159778334	-0.32151600580432127	-0.7236140062494258	0.5505100185699957	-0.2720306029077038	-0.6857527490631548	-0.22722921407399546	-0.4452418241264682	-0.19784638776519278	-1.4102865712557613	-0.5401907512564244	-0.49344434688560235	-1.237173302578637	-0.5235246306275705	0.30809489641934734	0.4582154717604461	-1.140768534648815	-0.1628607051879561	-0.7617579221149803	0.9155310059904297	-1.1409625426984376	-1.0257910021792538	-0.14341361379136988	-0.6287327872258879	1.2784693402034115	-1.1448982143232675	-0.12652308343873003	-1.9080527788429975	0.36554725125554627	-0.011442517144402772	-0.711600135479293	0.8319167698397485	1.1471829162323026
-0.11675582692764695	-0.1253769417934619	-0.6054511014352908	0.01044733550500016	-0.7591341479455845	-0.6833028686127809	-1.3383922494860268	-0.5257255713849136	-1.3841611186296459	-0.5296557532798261	-0.1984526928285045	-1.6439792909494289	0.19444727203951587	-0.057203075759869486	-0.4646872266110886	-0.3662463506133995	-0.287762943942227	-0.015559149158492346	-0.9115759594977134	0.059558388477054754	0.5217256757002818	-0.5766834304301875	-0.5474624963047933	-0.12555297817833885	0.0071119911003660885	0.38254298171509005	-0.5735402979928369	-0.5989548971171494	-0.6401036872027667	-1.9645071373820717	-0.33011640241309403	-0.47023183922076073	0.014359384673024958	-1.2773142849353563	-0.5409242120602124	-0.038009980112226976	1.764231933204635	-0.6524842162764324	-0.5479352700029405	-0.5797415203406376	-0.8912740335824284	1.3759888620425824	-1.217353103175347	-0.6482849874311739	-1.2965588143072801	1.172844493515171	0.42769382026485564	-1.1616002652062918	1.728367778064941	1.9346058752359068
0.1727896684390572	0.8472321155539487	0.05653522374975604	-0.39617376610673577	-0.18116833529240137	-0.6234560644869317	-1.1627753751766714	-0.8593428713545574	-1.2400371849467073	-0.1164761333682475	0.060299062069452354	-1.351401590033144	0.5154165697322677	-0.12473227077560409	-0.19956744525699258	0.10735606538125979	0.07969016093718562	0.10076641852209053	-1.107651419443713	0.8771340395789876	0.6225338317039029	-0.7294252960670794	-0.5855903036060073	0.07658787539676026	0.4916942933096483	0.6447853704979437	0.4493740412084831	-0.5620637922555018	-0.3958139660475543	-2.210060580673044	-0.11756701503687413	-1.1682441086194828	-0.44893264049956294	-1.2576635185976626	-0.44488797840201755	0.7168336175489176	2.0011361541143393	-0.09658732848976466	0.39193174903875505	-0.6276904390181043	-0.8565069847167468	1.1858795302878233	-0.7714863345754356	-1.0236169918778535	-0.20847147513568637	1.9260572378025758	0.8303890318308482	-1.1279713067316077	2.4975283333785514	2.252438913685871
0.5146230758739783	1.4799052327529467	1.125639916754537	-0.500697670373291	0.3882560277314067	-0.42422765518001865	-0.466245286323231	-0.7026449932151768	-0.5991847737227521	0.7499008882977353	0.7164443521392715	-0.9240746944497131	0.72826212641612	-0.10902327764846856	0.15643030121479676	0.49149473214721145	0.3204802410679916	0.20746561753270235	-0.8790762869260351	1.3931975565006478	0.8292201707826431	-0.5035736573353712	-0.5218090070439301	0.28663824742361343	0.997833470734855	0.7166422073330663	1.2696980602122032	-0.4267727937125771	0.007754058544617522	-1.662744326436009	0.35085309231466244	-1.600256643233106	-0.7101431337901121	-0.8313487369135512	-0.03699322401890397	1.3968963605456746	1.6584903143538596	0.37166484876036027	1.2163799864615439	-0.47764550758075813	-0.6228717140163851	0.8321428068460119	0.0017771262172126573	-1.087795586287691	1.0696056997696413	2.093153597572958	1.0696294798407753	-0.5946216323610982	2.8885671161037645	2.0894815814041774
0.5799663857084292	1.4834787107407286	1.8739630096247644	-0.2705762102263451	0.7490418728088356	0.05992411862325067	0.4899957056417465	-0.18203041555919133	0.1976550031311338	1.720079182827302	1.324823209310998	-0.3432939970300747	0.9101148339103118	-0.05421317209205759	0.5902289610541885	0.3833465007109871	0.24179942731139223	0.30227375438483045	-0.5097851747074104	1.3369818103888242	1.0240294027024834	0.12172237589292359	-0.11077454209451508	0.32024638664077304	1.3822160938209045	0.838005081511108	1.5909742140644196	-0.16712162787897092	0.23067947991420518	-0.4266713780529919	1.0573141868870255	-1.744860420766747	-0.6473128908459296	0.017155019340982167	0.28213190325823195	1.7757039989762682	1.008749471206034	0.7040241433883668	1.3330556644853737	-0.4432304573125604	-0.40017652620472466	0.3017408979425042	0.6884269797584942	-0.8024850368242521	2.0319850009227176	1.4402457903618748	1.0268617307035384	0.08642699412138091	2.7066380114237303	1.5904469109461816
0.22422786465960368	0.8033208071436369	1.662381175955974	0.07860270233849054	0.793779123824841	0.7776146479746291	1.2440548126078013	0.32544322696124556	0.8258336835948616	2.253818276038868	1.4015464456843651	0.3569346094148899	0.9652723186489846	-0.05987193234302092	1.0253472044319059	-0.35842059738260146	-0.21357115819499065	0.31440647166912145	-0.3395696412248673	0.6812685818579794	1.1008757285720094	0.9309159108570786	0.6221586093419984	0.028782602258604198	1.4351689587781693	1.1275978455750855	1.3266607931734855	0.22907313944020355	0.10421451919867078	0.9786299796395126	1.6848522731501523	-1.6774580440183537	-0.2990214804384475	0.9803345059392594	0.16188987955063308	1.6189201024094095	0.38272199266635454	0.9188672178958519	0.561962256774551	-0.6696582459240459	-0.36503406596746096	-0.47052843026000224	0.9316528000357703	-0.25218934002947896	2.1991821488122936	0.1562520376022099	0.6664254914270523	0.45907519606634584	1.9423766448153432	0.9712715790983597
-0.3499471349485167	-0.3359334936289027	0.4415168199670846	0.2193922181028908	0.5504501874296421	1.4500426545338727	1.4290692644723608	0.47514397996256125	1.1426742601191213	1.969007877946597	0.7504009474505534	1.001684998392092	0.7040402926734485	-0.2135048050449821	1.3318696220437483	-1.4484319153581626	-0.8995795754392095	0.14707037262117525	-0.46712684823667067	-0.2984350494954887	1.0418689138693062	1.5994044281851059	1.3644023792833306	-0.5672075338307947	1.0432087782230015	1.472592743307126	0.6221449005481284	0.7082705718536367	-0.22095927963866455	1.8950930545230538	1.8295472341393608	-1.4656214098965414	0.15955367889018685	1.584711949752983	-0.44641979228602324	0.8868219757708256	-0.010745225377138939	1.0374139375051339	-0.6924060412397769	-0.9911699065616303	-0.5377603844022785	-1.4269670190503914	0.6794022877843875	0.38976996801991887	1.406042208453985	-1.2765778146145363	0.07898926187883223	0.2922630089911014	0.8244851054752246	0.4287615442507138
-0.696937544295017	-1.5135188679168199	-1.1385153067369504	-0.05459548059786519	0.17297305252567832	1.7286247207329606	1.0299251680541779	0.20916751916371892	1.184359163495161	0.9005457232619506	-0.39965579001085255	1.3047758178876343	0.04679562999104815	-0.5250337512292581	1.3879185727226893	-2.293911594756152	-1.5065608126823828	-0.2337169495951291	-0.6496813601733777	-1.1387636486106094	0.9015514760477695	1.885801005013864	1.7303356939733003	-1.2375051185868167	0.317630255153634	1.6185950851474171	-0.21010132646663593	1.1363340904151567	-0.37350181756577183	1.9105760064031538	1.3105547851986177	-1.11931182846646	0.5139937969184396	1.498728872975368	-1.2479152605863986	-0.14048345148798255	-0.15735026013074038	1.0556626477532078	-1.6585609677255055	-1.051719262189066	-0.7645411363540987	-2.2911561182771223	0.22619826414780625	0.9133137581233537	-0.06078668845375168	-2.3580515998535754	-0.5413058846998828	-0.2652715533913122	-0.26095496235975446	0.07947581598646003
-0.4424414846539055	-2.2968568750798073	-2.120529312780122	-0.6549421559973253	-0.12380473463520406	1.4362475394650895	0.4093280524774272	-0.21018019866046586	1.041329651025933	-0.5101690095687218	-1.530551695334573	1.0294828574072137	-0.8242397447248578	-0.9051249426313819	1.1520442643192	-2.3458154381073095	-1.7038356357525863	-0.7354241078496999	-0.48899262742130434	-1.4239419037325782	0.7207416490916122	1.7548797370273082	1.539349220605009	-1.6392340605806204	-0.42523747320552274	1.3808006078372475	-0.809938597898732	1.3483834428501926	-0.042567154033417716	1.103492146136176	0.3386879550435307	-0.6281105467636183	0.6261893537595139	0.7772708253765187	-1.795929617657928	-0.9536959939899706	-0.17792652931930297	0.9676049176396131	-1.6767361569186356	-0.5993326930943229	-0.8197913715892469	-2.6667598772158665	0.013559328009567839	1.1363847906147204	-1.5826177630459073	-2.805813098466994	-0.9805285124853783	-0.8069405495242085	-0.9545946954966664	-0.06150228363487044
0.41555069930779687	-2.440323069458	-1.8813636700320353	-1.2156318970203936	-0.16348247711244498	0.7158637257989624	0.0713565955226333	-0.4135035452566829	0.7449206076982	-1.6792712336745999	-2.1439845581091626	0.17832290053145997	-1.5105163676509652	-1.2023122176975076	0.6936459713368388	-1.4593754782852675	-1.3178137259274048	-1.1538482880967136	0.22660559315069564	-1.0081807795549413	0.45665565496742994	1.3549477140594228	0.946437560926341	-1.5062348842994129	-0.8365888801259218	0.8080297875446668	-0.9069523557543353	1.2401415234666444	0.7603751878488324	-0.011493858991599297	-0.5923517595364495	-0.03973525738105312	0.5000493741043374	-0.13748986372303376	-1.780304573272816	-1.105482115728824	-0.20133708454137103	0.8065800831564105	-0.6283362815070834	0.2722188740687664	-0.5624482515950322	-2.290963922920982	0.3201152943809559	0.9714452412322068	-2.5244341608276892	-2.6206434718294807	-1.1052313954034942	-0.9650696642084802	-1.105323019496766	-0.06768856619478364
1.4478232566881029	-1.992348537591038	-0.5761429127520937	-1.3118765986692111	0.10120794060481386	-0.03152647302380841	0.3194517060040061	-0.22150659045858453	0.26573175481643546	-2.207566955530847	-2.0357505668982814	-0.9363529648553616	-1.6314380195910911	-1.2786160883323052	0.15780580966261354	-0.01994810885073677	-0.44765585271237057	-1.263966266959482	1.2855136838897905	-0.093262543168704	0.0058979389771225505	0.8838998426847138	0.32982549887205165	-0.8188706690768554	-0.7455895093940575	0.17284711850906154	-0.43616118712752877	0.8401590241536915	1.6550066438959983	-0.8014268161731969	-1.0201559593304814	0.500147172925108	0.2594258531183513	-0.6739195274941521	-1.216283336389599	-0.5185880982921962	-0.2681472390398694	0.6568759406853886	0.9687127546286084	1.1281382788955645	-0.04214509668308959	-1.264182536247658	1.053203543547771	0.4695353765961029	-2.5550900351815433	-1.9844531988075018	-0.9235042219296012	-0.6603675180002977	-0.8347370112778256	-0.0634359358837548
2.0399888308128507	-1.247590901660134	0.9348409205865394	-0.7491584822286689	0.5539464986988859	-0.38951465100336896	1.0450054009272904	0.2034627160240591	-0.3878982907030414	-2.052494153842276	-1.3676754076122801	-1.8207035839955277	-1.084404985039119	-1.081566113836892	-0.3106127809292412	1.2616679793372134	0.5556014429004993	-0.9342849413534879	2.120594637382852	0.8853836167202327	-0.6817647134861138	0.4563774088176158	0.02377839167681653	0.155728659526893	-0.25752173181300086	-0.20400771499120407	0.41430114573794374	0.30938805865220526	2.109740875999287	-0.8921011610323578	-0.807352389994459	0.7946296852017377	0.05680193189086125	-0.48346402646481984	-0.41546856798731946	0.41914237774481305	-0.3251720798353652	0.6150480775786576	2.2654776113794868	1.4584520880658849	0.516577247639255	-0.06754201452160015	1.7895146650758817	-0.1851915640623422	-1.7804598785050445	-1.1040627948268682	-0.573157192602867	-0.12889122505091619	-0.4412303222739721	-0.16939704091062055
1.7870879632248968	-0.56872769426595	1.6400829570673432	0.2721090802884225	0.962481355439964	-0.18900615029476228	1.793397110738226	0.4737554983866335	-1.0765766917577915	-1.4563405994171277	-0.5169321698273295	-2.0661302331205778	-0.13515576784711344	-0.6741031298051676	-0.6293875653306495	1.7611857236247213	1.2504351233361648	-0.20130252848415903	2.1621971044220394	1.495766132265093	-1.4857130641400846	0.07235295942458632	0.09688528695269873	0.9894845476452823	0.33186287828478606	-0.16333833005613924	1.263152919059292	-0.13691073132149054	1.7857808276860954	-0.36697055644326976	-0.20508065843179718	0.7069474657430698	-0.023188061163346322	0.341961118209549	0.22740555735909468	1.074323300479499	-0.2952465202867933	0.7247765045862459	2.5922280733978473	1.0257365200588098	0.8434122784555748	0.6836897240478358	2.0442132819873575	-0.7391361738969038	-0.6260420955408837	-0.12428846332917137	-0.24456246295069103	0.2772572156423177	-0.20494521628485432	-0.44377077120144026
0.7675664208548887	-0.18296362226781035	1.039483566608191	1.2422087621883662	1.092648905483064	0.38767639975078494	2.0608235844467395	0.2792276659288076	-1.544997109282063	-0.7226607349997125	0.1715188721715493	-1.5852590793868784	0.7384004587997554	-0.2082774309319933	-0.7870880126645438	1.2982654474005104	1.3303406905992166	0.7311876132200278	1.2402046008620433	1.5291994512879328	-2.100746448515515	-0.3022169818482299	0.33565755114030005	1.3201795951914064	0.7425730981402201	0.20019837777597493	1.7035208627940743	-0.33583648415889106	0.7753809745305897	0.3275913623560098	0.35158257087716444	0.2618403265832509	0.00016297474444163258	1.3264065492842334	0.47952645718150766	0.9802022623767674	-0.15291653230974536	0.9342923736702021	1.8467899949458944	0.048898879128291974	0.7823734950635033	0.6118233616044401	1.5905787526318533	-0.9683536059417297	0.4316456609280576	0.8495303581004041	-0.08094670846943446	0.35471077738564505	-0.2205635280341013	-0.8416239283345639
-0.4942498398802966	-0.07653975973437327	-0.5322111988099905	1.6405233188705026	0.8328008865233052	0.932100223891974	1.6170723742914603	-0.3517113770752723	-1.5561749581095978	-0.026607289374401585	0.5584224538308941	-0.6569881460647325	1.144507111877891	0.14210949288859642	-0.8018510361667335	0.21567349123409568	0.7923997086148117	1.562505727154816	-0.25413598202916626	1.0786688111747462	-2.169949514963535	-0.6267373552899916	0.4355989717599224	1.0481339572013362	0.8853114651570303	0.6216618320347792	1.5125670763594121	-0.24450642738357314	-0.4326986615344249	0.6949026197404341	0.5574731367769173	-0.3361002091603336	0.047790541325035324	1.8977203691099385	0.386879769930352	0.1639128804778127	0.05677518454220085	1.1123783789737312	0.5215579889444203	-0.9126212423561064	0.38254642020848073	-0.1708328290260931	0.6149688177493507	-0.7680385919364067	1.102286575011843	1.6808338502345959	-0.10905504148394042	0.18057849795538203	-0.3649040069611676	-1.218039865051711
-1.3535730224792624	-0.04866267245979039	-2.1329981450792466	1.259651331660288	0.2596409304897176	1.0781289860028662	0.6382237483397103	-1.0379633976789138	-1.0511174079838421	0.6105356445344182	0.7140920632606532	0.25294334321209266	1.0083824620796868	0.25686725734086324	-0.6764816208432446	-0.8566676328027567	-0.050790726873230045	2.0033057722979737	-1.5777884381399712	0.4435033029330312	-1.4990818477962051	-0.7573428337164726	0.2481121188879599	0.38480657638794474	0.8787454315383921	0.8530910870029375	0.7884471790430811	0.06767455059194116	-1.2455647879819522	0.5086294850546683	0.428310082403375	-0.7878474175946263	0.06422610350213237	1.7196213276099184	0.20165844672985195	-0.851227159143128	0.2635490435716114	1.1182615134525364	-0.6297366951919428	-1.3020231215668516	-0.13305837585424055	-1.1098805642493639	-0.39801832661435554	-0.1914675356793133	1.3527852592307203	2.1810027716564973	-0.23464127144290095	0.02282793602917897	-0.4136000846711859	-1.3864378762329905
-1.4380923584102632	0.11842457790423132	-2.826293422548822	0.3395380901461008	-0.3962909241832144	0.7318383548897104	-0.4274572631151904	-1.3038412514904292	-0.2107205456265258	1.2012847035689365	0.7869645650288568	0.7745751805965471	0.577336109097557	0.11971778764284713	-0.39710433298698855	-1.3845591408865257	-0.7334307639191847	1.884487655161085	-2.0876414825507896	-0.06459260029381313	-0.21592599912871255	-0.5395902315647404	-0.10439415810872932	-0.2772067278763764	0.9041040380877754	0.8137049615136985	-0.08402583923715795	0.48237578156880084	-1.3272920106368726	-0.06150818549333844	0.23831748344812226	-0.8451380122437707	0.06909358217046141	0.8664124173286033	0.18796290057305665	-1.389804400385681	0.4322031966370291	0.8826409934349622	-1.0554260792251013	-0.9067444861891553	-0.4947623392385832	-1.5418680661985054	-0.9729927408910434	0.5747451491066339	1.3103418987720052	2.1835059706214768	-0.30207124292080934	0.1104953977747424	-0.22005168445109322	-1.212849991855228
-0.8486182447528733	0.49353805403687706	-2.2594095333880397	-0.5840465645543259	-0.8710706958322127	0.11308368272313299	-1.1517430730219145	-0.9294694886243632	0.6342464058383658	1.663539686766706	0.858439230121756	0.8288610303119487	0.2106590378167746	-0.1759164434190212	0.018344092680482236	-1.2080996975625458	-0.8902535122027625	1.2345232608921304	-1.6302376862921655	-0.285869633723278	1.2415781521245577	0.041671686643906025	-0.3284414104107534	-0.5942818508960167	1.0175894601669653	0.6028370969985644	-0.6449870774413736	0.8950103821771772	-0.7928935977568273	-0.5862065308811905	0.2694921751282259	-0.43622953221851984	0.1314460638020205	-0.24673212486592042	0.44432272482491547	-1.0867742242503016	0.578924141322183	0.44852459665957517	-0.7023685366871021	0.02603306674641012	-0.5278249450708432	-1.1024347094839657	-0.9375556018005197	1.2810730326986688	1.110434664767099	1.6645648718797064	-0.18439250041822322	0.44576236067384656	0.1697266641957801	-0.6983258231967414
-0.04902166419183653	0.949616957963716	-0.8309716093185006	-1.0206540949655665	-1.0067403528342032	-0.40823964497512527	-1.3693699481244825	-0.13593481667843393	1.1872044210447057	1.8168241526570075	0.894152277209182	0.6124525001474336	0.12123899193624646	-0.4667895551308791	0.46642811091022246	-0.5542254597708369	-0.45894625997221067	0.2968000653811085	-0.6055697538266168	-0.25158741846250454	2.321124071906277	0.7792850777958799	-0.19483385470613207	-0.46138242763882836	1.07479765081058	0.3865395530151618	-0.6348885767374604	1.2319449651818235	-0.11154239416321371	-0.6720567503324248	0.5765841818153972	0.29470294759133014	0.2859961117884444	-1.1090313430917322	0.8542287296484866	-0.14346578714585634	0.7275105906353201	-0.05348783579919569	0.02231957511341017	0.9658155431640215	-0.22683140282892772	0.05605424790255867	-0.5085473700305335	1.6989318391918578	0.8173118833319786	0.8080394069415632	0.1444181857690212	0.8007824743178072	0.5446688622395724	0.0021564504914039005
0.4575430145625431	1.2644246776169707	0.6329622761451541	-0.8287524349724884	-0.8280258413361562	-0.5599600968300921	-1.2167733468780344	0.5412918391689447	1.339079874802339	1.5192560853967525	0.8122831223986515	0.40369676742809907	0.26116462946380953	-0.5901902146173814	0.7611798735978007	0.18767837831052236	0.28990830653798577	-0.5348492865217038	0.33018848543981605	-0.09482240932941112	2.6300023774626045	1.3145941894926636	0.26957156631418705	-0.04640289647758262	0.8359350839945151	0.2607256573825957	-0.1587575079158302	1.425985270879487	0.21078706295626398	-0.21860681306569874	0.9506933166341739	1.0541576550413445	0.46363681032138626	-1.3739130417659942	1.1804252161641187	0.8117728997477898	0.8478014696152573	-0.4789328115689399	0.5649910414142966	1.43583682095196	0.26877295484664854	1.3772427210373481	-0.12046650221700153	1.6919115252516808	0.45976089322914904	-0.05557095981972588	0.5931640949521805	0.8980692302248844	0.6764124661521798	0.6453908029594249
0.43491979109863704	1.2910198181290071	1.4404390249289953	-0.278691335072108	-0.5114393364249422	-0.33013881774019316	-0.9683537833396902	0.6147183306230064	1.1936512877198746	0.8313096199323179	0.5961869592600143	0.34696320195281066	0.4214226164318059	-0.45780579219669004	0.7192382353515855	0.7436640546304045	0.9187288875535321	-0.8616162815236497	0.7057975471777842	0.08246474002019297	2.127845943710097	1.3377305212247934	0.7776858475212449	0.34613253897863905	0.1789266722972049	0.1976519787682613	0.3808833131000016	1.396543435437689	-0.044115711325608264	0.5236033379459027	1.1032419989743503	1.5383294256438846	0.5060270465828777	-0.9929933274256784	1.225979951645776	1.1674969530479284	0.8411238831839435	-0.7458623409651662	0.5871389243727119	1.2821424360176048	0.7677968302314957	2.262097672391833	-0.11981742990000455	1.2613360032476197	0.11680538882189517	-0.6124290978005983	1.0013383097387116	0.6349949786162412	0.4824555036017384	1.021010387771621
0.007093926745160515	1.069878721784091	1.4399060438880427	0.1617245820903395	-0.26882482894669607	0.054661383084791695	-0.8137732550360156	-0.006525638973722079	0.9636280534244752	0.05662249500378333	0.3503853531046239	0.3761581678257896	0.4445249146778664	-0.10093352467035743	0.2855452336479524	1.0894197495004634	1.0883812653615896	-0.4633322471582966	0.5097366219181573	0.2792348938178523	1.1262582404456956	0.7892007302541608	0.9702531683009018	0.4871890602611714	-0.7437419399525538	0.10296853680499407	0.5535180588488204	1.0783479734258172	-0.6855107629318761	1.1188740213329933	0.9174642297727449	1.577660074023905	0.27160503887347076	-0.18395026047356386	0.953985312343211	0.7632214134860746	0.6019279577929565	-0.8682391498556338	0.14285965742606185	0.7104494112235139	1.125134380281138	2.433009455732192	-0.5341523755893332	0.5577681975083959	-0.05440222566495374	-0.7267800122502226	1.2243687538586894	0.18208583424760716	0.09107113369197714	1.0600563961862945
-0.49095255432196194	0.7978070824666377	1.017014963498463	0.1627038451041407	-0.22172014513178984	0.30178005821245335	-0.7459419564360145	-0.9293952553182342	0.8235681241942077	-0.40163674724967807	0.2498233914729105	0.3207152934860939	0.3640448752067616	0.3391360563856429	-0.38878594874627986	1.3689631340755362	0.7599140906708306	0.5632596490857319	0.12029541450696397	0.5515489213416038	0.10078252780389253	-0.0813185946292781	0.6616891871146062	0.367545851973577	-1.5383362691178302	-0.08241687453964432	0.19772294924517847	0.49314290033742314	-1.2636887453719368	1.2187136828497143	0.5611254023884096	1.2179259524496786	-0.23739682727428832	0.7082763843441647	0.49818204469983657	-0.00181193971912581	0.11740987692608652	-0.92987357875412	-0.414581303402927	0.09692050966097827	1.2903518042617497	2.061437173820199	-1.0656015626336954	-0.15357856850092008	0.09887994651377938	-0.4932036011283868	1.2073727348178582	-0.12011855285569716	-0.2373468817873959	0.8643102116939048
-0.7664118065233282	0.6748501927596172	0.7290919043028626	-0.2498107606221998	-0.3470148575416528	0.2433700073806855	-0.6293144467168863	-1.5203533825595974	0.8206956669726759	-0.28707057562860844	0.4174521255607896	0.09164694688025066	0.3527241009895266	0.6804279836886429	-0.9895802928537861	1.6907059056535243	0.20297655809548906	1.79884654508796	-0.03134122515111688	0.8976894227355451	-0.5683185557044823	-0.853242188273337	-0.02971335593976712	0.17745620018398808	-1.793581703586101	-0.3314382672059651	-0.46281154879999814	-0.1965577432915158	-1.3769623280651633	0.7647524527853324	0.36233541834185046	0.6962054319228718	-0.8287139206709802	1.361285025762565	0.07180588918375384	-0.4706087342022438	-0.47643763923971627	-1.0201774988545034	-0.7001666655299014	-0.2711033589595603	1.292157152738707	1.5895108964682596	-1.301620509266284	-0.5818862601133029	0.5839232263654024	-0.14988806954163816	1.0035060428288811	0.006302527193344364	-0.28102569087890344	0.6343695394312139
-0.7385031827568287	0.7420488865694461	0.868164902347537	-0.7445065462413628	-0.5237906286365887	-0.08479833603402676	-0.3739610295351833	-1.3195418021824183	0.885307258188405	0.3293129934332366	0.819585180823407	-0.21481392652606415	0.5256557943033571	0.8014988897901716	-1.2014264539821897	1.9767241498349644	-0.1982425984479354	2.6619723389746395	0.20202443008340096	1.1759923558019119	-0.7746498407932174	-1.1893398098549643	-0.7557435369659183	0.138358995573478	-1.3531795662858699	-0.5729931946151223	-0.9774273272427463	-0.7217187385312954	-0.9245333343606335	0.0018825176679934123	0.5367277953654799	0.31691260607632016	-1.2096943844985306	1.572391383129093	-0.1599930443859551	-0.22734587770793088	-0.9428828249033583	-1.175227361010327	-0.544813386831314	-0.3419305782644104	1.182955361415462	1.3873866748868178	-0.9917784386670003	-0.537992787458563	1.181330636389637	0.07891058975865359	0.7251834635041926	0.5778205859202042	-0.008012304494097261	0.5372336664174808
-0.5280943549473506	0.832631468694207	1.265402833466489	-0.9569527552734425	-0.6401071581093476	-0.5144573144317056	-0.06221781706543584	-0.34667691501518094	0.9047844122128402	1.0654540242057884	1.2557700715878315	-0.3867364534629881	0.7735377984071811	0.7193530503274659	-0.8990260731220331	1.9879972699996415	-0.21672084761511157	2.676932073039536	0.5982884687894542	1.1415321086675887	-0.6899410088787943	-1.0402848410863175	-1.161670493674156	0.30846908263593364	-0.4489002818335143	-0.7812199623477986	-1.000486461891771	-0.8427842064180345	-0.14370291815861974	-0.6918374273912552	0.9763389701556126	0.283455416624164	-1.1701494537140917	1.295195621208692	-0.16823634769754314	0.571341787834926	-1.0813725712706994	-1.3609656685988518	-0.07154425936748994	-0.2553281751787776	0.9848656969821407	1.493398492193568	-0.20543794781214839	-0.046303191325623404	1.5134942835221026	0.09952402216897477	0.45947621425944174	1.3209271394748674	0.38993282838472243	0.5951147977946272
-0.3159625591784173	0.6792251725484384	1.4531556479789156	-0.7753941250447124	-0.6773241440861887	-0.8927665434212632	0.08289912327247824	0.9066361815908754	0.7923927249497	1.4400423171219892	1.4548529584845487	-0.28396881403374474	0.786872275928947	0.5889585782060499	-0.24372127484405912	1.5066518836083798	0.051310430341521336	1.7156073727100425	0.7809335022620532	0.6003209203810126	-0.6100376155626509	-0.6622053973951992	-1.1054035305070504	0.5076054716479991	0.4088236218300719	-1.0207953262189202	-0.5624245682974465	-0.5149126493924894	0.5749078520390092	-1.0384282410184227	1.274305554832213	0.5729748402034094	-0.7370793132805943	0.6373641994353617	-0.06536566918316078	1.284787251301454	-0.863417905361914	-1.5050783183010445	0.41858365326080804	-0.17554685213857843	0.6704369260611156	1.6136387871884246	0.7228798995472803	0.6313015917102572	1.2468696200847036	-0.04544229843761512	0.20606293512597693	1.8305029830329804	0.6033660797988132	0.6679901294015025
-0.2035833640504183	0.10758589236070215	1.0407227359619957	-0.4231248611578931	-0.708932980147241	-1.1859435267305238	-0.12879946655137253	1.7902405478094625	0.5116573815057417	1.1475024439936197	1.2204667107631733	0.015150274402708112	0.28139076254688256	0.6079284928895842	0.39049982871440747	0.5346112765309666	0.2466199371900351	0.07760438683473465	0.5504700617588398	-0.41682639431505225	-0.749431824394944	-0.43430654701290977	-0.7293476910509159	0.4280404102703661	0.7256881866106879	-1.3941083031440185	-0.0741327817767143	0.037957320016748584	0.9510657753958283	-1.0061519192264379	0.989678056505051	0.9327981698308795	-0.18358159781049083	-0.16779200979571304	-0.032806224240700836	1.2478345950882996	-0.4647678275567289	-1.5504864400517027	0.6471181194150164	-0.148481650036094	0.18850539066734892	1.3673660297950552	1.4070391365435413	1.1030783275954976	0.3082330988162511	-0.26223870475002037	-0.11402060942189284	1.8073609191323174	0.3876983213819377	0.5459181007138825
-0.17872233365020718	-0.8160713606221646	0.022646734469799708	-0.27312683685079986	-0.8176575267974249	-1.4628514234392058	-0.6701651940338414	1.9026040948542735	0.07104922465776846	0.227362330104424	0.5420230029577346	0.24278550939885166	-0.7359445717341933	0.8719857865105228	0.6304164901940004	-0.6454339632661348	0.004683048849750534	-1.6437373381274787	0.06436147685681937	-1.5925056486192033	-1.1100388841513726	-0.5984833933505752	-0.3472465221430388	-0.13316040345708455	0.3211117470555297	-1.9247315744210645	-0.04196791493580548	0.42115262373351553	0.9728773531005306	-0.7847534135372075	-0.022771301029883537	1.0198742477252014	0.13319525185731743	-0.8245635123393713	-0.21293659404207962	0.2786893203758905	-0.1574721722556621	-1.4891931891716597	0.5085883127264729	-0.0894547798550006	-0.47872207213124807	0.5925480417645177	1.6304917510434314	1.054665842299121	-1.0284705625303663	-0.4958839401427974	-0.5771072538663525	1.2234081525328695	-0.285299391735778	0.0971732813571526
-0.1820010864959954	-1.7870298556124218	-1.192232606553079	-0.5332811506159806	-0.999431158693845	-1.7821087080444686	-1.2491641048410265	1.3239710882007854	-0.47320114460807705	-0.9641756583750322	-0.38750191463311784	0.1445034994088325	-1.8751877129454404	1.2731609577069023	0.32976248874991043	-1.600878845975252	-0.7579004278775947	-2.8399070292078146	-0.2776819214294976	-2.4444479664480734	-1.492943272455335	-1.0949477499722402	-0.23049427712520715	-1.0796180164594051	-0.5591806248335136	-2.476205348047031	-0.6828433367016252	0.307443016651656	0.8526047957659749	-0.6209108988040024	-1.4506844533650072	0.6196393528786096	0.008819664132637867	-1.0789360227356768	-0.619955272125992	-1.135218266245319	-0.1271263679468352	-1.3508613105245748	0.09465658771615212	0.1088303185102682	-1.2588568122477701	-0.5083276022350041	1.4362900029241985	0.4463344793243904	-2.251543797980836	-0.7477418005086424	-1.156857737032273	0.3216576953203774	-1.194005138401678	-0.6210068214631357
-0.18704474347515407	-2.4155975981218134	-2.034024088226868	-1.0430459610839902	-1.1358222945709149	-2.082793508889363	-1.4535882782582032	0.5322533259359536	-0.9965231471384638	-1.9449691756581005	-1.2515679978538605	-0.2909716289227782	-2.5476126468879676	1.5239499612433034	-0.335911407157331	-1.9890345248126073	-1.7295030903262236	-3.157767050766042	-0.15169076182306337	-2.581542334508828	-1.6310414395364061	-1.6018690550579617	-0.4355637098846039	-2.007053427043404	-1.3858272241438487	-2.788265485747274	-1.7155452218426992	-0.3278207613360996	0.8326977563650438	-0.6331431969884831	-2.656384641569256	-0.1832952874210975	-0.45628075199677337	-0.8357163723495543	-1.1132533800346827	-2.1245284523462544	-0.3424752016543178	-1.1562768480698957	-0.3892103131234246	0.4547410483549666	-1.9701321654093977	-1.4807470387424155	1.0498090878907635	-0.42903010779867323	-2.8603274766410443	-1.0156380522312518	-1.6840956936634492	-0.5302397806768074	-1.9701649748601269	-1.3642544018634575
-0.2133596669731001	-2.4352787480455818	-2.119673712638715	-1.346670794823471	-1.0653057503412144	-2.176050167314764	-1.0073051324338667	0.072636702935554	-1.304446345284305	-2.336323524946281	-1.744696502189052	-0.7606916492489774	-2.325507405756266	1.3189074878448088	-0.9721291249797621	-1.7476621617892543	-2.358274181825614	-2.620378661377291	0.42155095286978045	-1.9439120694031573	-1.353269542916392	-1.7494192175219803	-0.776141179386436	-2.411740473132837	-1.6535035881894626	-2.623510179710509	-2.4947126105315216	-1.1413968438440607	0.9953911574134002	-0.7322593414332776	-3.032683625420899	-1.0040343851132871	-0.9024523558512578	-0.22572226017414232	-1.450013835637894	-2.015824891531562	-0.5758587473575643	-0.8766931588224508	-0.7383782718462759	0.8306451981840632	-2.3663398628453796	-1.9034984125862526	0.7110696222683504	-1.0878460978442064	-2.610564611100762	-1.2238261235135917	-1.9148848949771093	-1.0296952332940454	-2.282949532740987	-1.8239761613142689
-0.27152855502531886	-1.8384399554069062	-1.4633307495120205	-1.006281036111299	-0.7054321413047231	-1.8569434181374047	0.026729249292280526	0.20838403785684848	-1.1966010589288532	-2.0095659086048325	-1.699520214954716	-0.8156664112505385	-1.2366256416301717	0.5486567899272071	-1.2070142468690823	-1.113864523247079	-2.192841065471178	-1.5530080258358585	1.071436619494625	-0.8683569770396604	-0.6837185699551817	-1.3639671400691935	-0.9455674654688406	-1.9984544651752385	-1.1652511612904515	-1.9262836468566127	-2.417522296558367	-1.598291899007364	1.2138804979442572	-0.6981697945962921	-2.3612301792592953	-1.3574270911806035	-0.9371227879175046	0.43570453264399944	-1.3990710387851402	-0.8057175251400467	-0.5682896354820147	-0.441477900137488	-0.8275268343227192	1.0807532948165834	-2.2425786403094046	-1.6467879958659701	0.5385594110297149	-1.133283267248396	-1.6207774163331319	-1.221612115067137	-1.6819173198503816	-1.0618499714766556	-2.006846851789308	-1.8039819996256268
-0.3140251193386151	-0.8665214372555864	-0.4319720254247835	0.06284602551578398	-0.13268693178970187	-1.0620378608382237	1.2359926518236712	0.7783658716410462	-0.5929276250428903	-1.101279053477821	-1.1542586275348647	-0.17286591041443133	0.21753254489580942	-0.5738383737675756	-0.9207418005734873	-0.4657638576769859	-1.1923877821547897	-0.38502046117299044	1.3455973763325435	0.08099564958684739	0.17222600331816632	-0.5826762228024709	-0.7058238023783571	-0.8911499287157141	-0.1287614538706957	-0.877129067821837	-1.3354342575853757	-1.3010744328507327	1.2693746445874612	-0.35749575385157945	-0.9494176494593312	-0.9611063506892059	-0.39812581698622124	0.8013900277820722	-0.8662488334277343	0.8009044127437297	-0.22557796236714858	0.1972614899024662	-0.6342615318833403	1.1339372466383155	-1.5580832902478645	-0.9338640567807818	0.5022916612436475	-0.5037603113613547	-0.29350791533982695	-0.8703409763822647	-1.0349137793528695	-0.706527073958974	-1.2866403512472855	-1.3453533040568766
-0.26096987195056853	0.12338431231849671	0.49390060259540725	1.4788468788838842	0.44752791144660325	0.04202194210548139	2.0618880207803683	1.337454177043703	0.35436241643741634	0.07178963092088432	-0.33562428235555875	1.0418162029636515	1.3456822502182284	-1.5795915517777257	-0.31649361550354527	-0.09533149439031313	0.20386069855372493	0.5434278077754309	1.046503774446121	0.4296774871743284	0.9334541104312484	0.2311506327111419	-0.030935958457577583	0.400966088909773	0.977538338344229	0.2012571484513234	0.31211874433046705	-0.2676833543793012	1.0340631500647766	0.26189988933197217	0.5360206277841194	0.043275629547435704	0.5226202255887109	0.6829112385682998	0.03268746263308248	1.8253839352671082	0.2979010683798067	0.9828581842961276	-0.22850987188747207	1.052085334781463	-0.5042853131004573	-0.18176487296611477	0.4950212922500377	0.471072505348008	0.8873577978680743	-0.15842921046887984	-0.2631828139243015	-0.1577682152410065	-0.46572029497273526	-0.7190592771623089
-0.0911436818551248	0.8254406198147555	0.9821512637283494	2.5949693751037453	0.827456895660265	1.1108409227283238	2.1051455461126025	1.4673070383431046	1.2664780523281438	1.1340999962465408	0.4360666290769336	2.301000187315994	1.6708484091709066	-1.9905340760077428	0.21374101652705202	-0.05657628166131115	1.3081328571336959	1.0723010530786155	0.3768726753148182	0.06964788606337301	1.3722421890106218	0.7104846335912411	0.8687633316163944	1.257313572778197	1.6732544068091075	1.0218126894261301	1.742208588209695	1.0322743283903346	0.5765447516703748	0.9098438402798664	1.4320656542220531	1.1102245028496773	1.3838593358696762	0.16640890090550484	0.998375575847875	1.6370577421881602	0.6964103406124434	1.7221180407538088	0.24976939365629097	0.9593787001788052	0.5429448955586567	0.2538325100321082	0.4272410623380022	1.2564353248311748	1.5649040855057466	0.7488832393473914	0.24226503352250772	0.3763354253687865	0.08738427722427308	-0.28163540686045435
0.09071896152094573	1.093949984800635	0.9775581934275425	2.8885629316588455	0.9307384114371275	1.792247123483318	1.3558351005183475	1.0437872245564357	1.7042992096345333	1.7627124410662094	0.8831655115952673	2.9515292358225853	1.1906291221668577	-1.6077677463709252	0.3436089018606386	-0.17420590309543504	1.580380904696971	1.1997359310176576	-0.2189620081703106	-0.6764726899303652	1.397388970023488	0.6992198137333514	1.6440333924546569	1.2983717456516362	1.7172526771146346	1.469788985889607	2.2953636897723384	1.9259494848193313	0.1117993468533769	1.2500480703063224	1.4204034557127463	1.5733461867405085	1.7651430731023259	-0.42560811052749487	1.6728399742297035	0.3505806776848386	0.7296558860637639	2.149674648121752	0.624675653612546	0.9124126888212598	1.1898855748720163	0.25555074971885217	0.27488303405245723	1.4322991737295674	1.6242243039162234	1.574494819746678	0.22224782942580987	0.7397645550427296	0.16732011906367378	-0.2720026303711054
0.09860019964298404	0.9569701956920001	0.6534071687171945	2.2767285780089423	0.8529348278594362	1.9102144451607979	0.2120609571505647	0.2927565379972542	1.4207413321387068	1.7744226330664317	0.8911236943471941	2.5939481929567836	0.3318472313339115	-0.6541746231060926	0.024248937846223836	-0.19072459935739047	0.9416491070941835	1.0098180667894592	-0.3952485344741365	-1.2488289016146499	1.059547747697157	0.3279334045673466	1.969075759664594	0.599056597021033	1.1945143024625455	1.6092963487065826	1.8196432328617103	1.9274464588402904	-0.16088402470911814	1.0730088564358158	0.6564499787666529	1.0404722056223414	1.5269229220806202	-0.7142869353867878	1.8059057748760863	-1.2582060463477729	0.4057828646953147	2.0719540467658004	0.742326811836136	0.8274674151284912	1.2342670245769702	-0.055012394912110706	0.06356502325518353	0.9445635402781644	1.1842366932855648	2.0712383639551133	-0.26565544299378846	0.8491780997394918	-0.16252797484518458	-0.6672748426930906
-0.18217810084773017	0.5597372131627861	0.25874384191515837	1.148730192555828	0.775190874550762	1.5486621153036637	-0.7277505650204503	-0.3832648182757563	0.5384508925479761	1.183990856950011	0.5548180647882751	1.3275271374792166	-0.35174446618460553	0.3383488567197214	-0.4825961124744927	0.05257571556501428	-0.19206660640572434	0.6209133142983622	-0.16312863322855709	-1.1865599755427028	0.49553094534400816	-0.08446900122675077	1.6902808556576578	-0.36952712780248215	0.4250524308926679	1.5734629307453047	0.726878739118742	1.0272987192759953	-0.20431276829375178	0.4500057950333043	-0.36433372260687025	-0.3406881599326994	0.889939980847938	-0.4835789515789841	1.3749559520599866	-2.25049573613608	-0.007046635125425226	1.5078466607012642	0.5459342872169715	0.5398048636392705	0.7933552567799882	-0.4565632620661581	-0.1726187409969853	0.12460432522419976	0.5027808543074727	2.1421367790044124	-0.8446561954573726	0.6894592902052724	-0.6064496216059603	-1.1860788340853865
-0.6480244513578456	0.0899163755994777	-0.023023777984841596	0.10217757171175816	0.8143494771434237	0.9863365869692564	-0.9856801153939898	-0.6758379830060827	-0.4851627783921578	0.21430769645936437	0.12075043043076565	-0.2920648210127435	-0.5228269135797736	0.8442937356536385	-0.7721049748525988	0.5146829446475013	-1.1710245055643502	0.1749418400619153	0.13301592843901147	-0.402102150366092	-0.14226368845300233	-0.2293287176171739	0.8975886974042503	-1.0301095593176128	-0.22855849918448412	1.4393740664102037	-0.29867960885246975	-0.3026517219788998	-0.16157686328050577	-0.2765382160309403	-1.099915419266941	-1.926493882079147	0.2829712097443079	0.1920017224458749	0.5897687604708334	-2.1002881387799968	-0.1604894119342047	0.724305083670478	0.127730716980061	-0.03952552084975596	0.2547345343116804	-0.7813686266888697	-0.41020889190928383	-0.5339373734884229	-0.1418653727346262	1.8568634454046526	-1.0266664001332437	0.30614107867296414	-0.8013827457853673	-1.4439948186162066
-0.9757717755385374	-0.27943939494336906	-0.12978697305069997	-0.4287574051290283	0.9258062361408526	0.5290400367581604	-0.461614804226015	-0.5556877969448467	-1.1108609592517122	-0.7686585454293919	-0.15224295694150508	-1.5518099764551356	-0.22010883137500403	0.6680555786317629	-0.5581977041775582	0.9874550856608403	-1.4944454569393901	-0.1677697646889038	0.10187251975717922	0.7719703009199287	-0.7292312995278406	0.019254053300947045	-0.10942677857278736	-1.0352031500095444	-0.5385838282519696	1.1915842591213603	-0.7293726676559529	-1.3915137893286047	-0.2342315638328702	-0.6718119509228644	-1.236761208189923	-2.9243158643895444	0.06144365826036813	0.9864447869963623	-0.22135912300415858	-0.9768099520175615	0.12130212571603854	0.11793454609561167	-0.29256357545762446	-0.7939149105983556	0.05536454988249089	-0.9719956800979883	-0.6216150693774546	-0.6906737595658224	-0.5441559063024058	1.362971807229517	-0.518758554926545	-0.20226524595742795	-0.5247884250234239	-1.1753241079584689
-0.8106092754285067	-0.42555961518917673	-0.09274252439104579	-0.4015517055979042	0.94000721719542	0.3465334829683687	0.5146257117701691	-0.26006469446955327	-1.0388154189482386	-1.396604715108182	-0.1399853029718574	-1.9505894336198846	0.244886746743121	0.06210780925374541	0.1368162049324512	1.2300383592379789	-1.071280986354707	-0.2714982123405925	-0.37063991450032985	1.7857356813589438	-1.1721507314470188	0.5539768333867346	-0.9469528875627394	-0.44035423839877724	-0.4889716257868751	0.7955738490144653	-0.47525819009143205	-1.7576967114215867	-0.5168377728336335	-0.4556966010249121	-0.8042271255783185	-2.8408350809389393	0.28296266038968876	1.5017166815836323	-0.7774020492969945	0.4246839195015185	0.6946466530806631	-0.006885490650033518	-0.47647120289353967	-1.4174158195300026	0.4113739436596095	-1.0278385014419433	-0.7569682576901021	-0.3569248827599678	-0.6198930167438218	0.7711263183988082	0.5633887682306955	-0.7032267760124371	0.17146869550731192	-0.3926913785110543
-0.032484016854598126	-0.301885494906528	0.02315482390868516	-0.1130052310617923	0.7120616359455102	0.4106249592607215	1.3656103881927804	-0.10707563571077806	-0.3869825406084828	-1.4623790715042568	0.08036980642809523	-1.4241426015386613	0.54625274396604	-0.44622455566092323	0.9855430842602582	1.1167665683677983	-0.20903531460406266	-0.10300406389657579	-1.0156822923996864	2.191942300517695	-1.3924628445986855	1.1185190296576075	-1.3129988972204047	0.38009316982882363	-0.23516242771917692	0.3044283424207045	0.14566644719961444	-1.3594112311745488	-0.9170388444195547	0.32877567099185223	-0.09512738709103681	-1.7577764562606486	0.6846046697225211	1.4791803827387333	-0.9658227306101126	1.3584706678282452	1.1680090912617629	0.36869644359261305	-0.3114666163580292	-1.5914400290934017	1.1709291924397704	-0.9219635920359712	-0.7599668298171436	0.14722176572682025	-0.41111923767191266	0.10864350537556364	1.7245395353799897	-1.0660662528741625	0.9841820946245681	0.6112855307404252
1.0978477205948483	0.04500708883966915	0.1610785085061566	0.06709454005114777	0.27181765395481344	0.5598486526281088	1.5840926149100232	-0.2709019430008767	0.3977107864936175	-1.0164892808478954	0.29039295837917783	-0.31864041591522935	0.5578235830071012	-0.4110396774302267	1.5510278567748386	0.7106300282914618	0.6318875598692144	0.21459449157581212	-1.382191669146861	1.8845142190152906	-1.321342909167364	1.4607302193576253	-1.1213316756301883	0.998440176252238	0.009033134482943433	-0.10928891713982379	0.6880049686994479	-0.5614595357833736	-1.2232980142850545	1.3283504864757756	0.5321537460450706	-0.2657136956616227	0.8712560732619782	0.9229420252795557	-0.855475733787314	1.479295506648201	1.156422669408122	0.9465718825660284	0.10242633743245692	-1.2088455784784624	1.898360306466882	-0.5850078505833548	-0.6190751378617979	0.4335024656450801	-0.053438509799666585	-0.6271452410799947	2.3639598910489528	-1.2024929546591856	1.5340291385840226	1.424733322044984
2.0492631890262567	0.48428795598287316	0.2832692590367594	-0.033076629628163594	-0.14837568433708698	0.6347808974771952	1.012284259855543	-0.6665976130598735	0.8383603173434716	-0.3287482689352507	0.2842622644262278	0.8346562540600141	0.38309828864905016	0.22978335170986572	1.5536458352936513	0.2242281265491683	1.1316193950201852	0.43865840373297216	-1.1925863131157142	1.118711703817509	-0.9245009123963193	1.4619622186977703	-0.5364371770753937	1.1925786489020938	0.09004016946989993	-0.24152812285962827	0.8890000783788569	0.1382141143451092	-1.2673930528737851	2.0685374113619877	0.8462491389520147	0.8969038018955737	0.5868563118672105	0.07584663167267736	-0.6105556581903506	0.9851670530232869	0.5527405931842893	1.2831243694970171	0.4964213487016191	-0.48072019415791317	2.149857837086927	0.017576642815094558	-0.41018575118684536	0.3084898260634676	0.2857291755064704	-1.3730020167063193	2.136324105528895	-1.0895852855964683	1.5942367878382027	1.7475107476096257
2.3413520216253203	0.8501279607974018	0.36739674009246376	-0.30412583833370316	-0.2459252428111358	0.5892479933808583	-0.07185897988378165	-1.0125210030374023	0.7330824912094888	0.2733235837173502	0.017030099464928658	1.587635133828744	0.21396076265244734	1.1120766441877257	1.044610734397883	-0.10366203592514828	1.2549674082777469	0.3428107070690848	-0.5770849688240953	0.32122567524879164	-0.24503724424758133	1.1795844089802208	0.11612777434953363	1.0320370221207755	-0.015411043097128343	-0.0037645464111646545	0.7953225966437403	0.4278756152540009	-1.0544364857989208	2.208252636973723	0.8321586548725857	1.2669915990629697	-0.10870290665393541	-0.7223022816308334	-0.3767421395033262	0.39848987840863864	-0.36924352735741106	1.071456350345237	0.5968860216459497	0.16827135791987316	1.765977789333858	0.7834666983847475	-0.2777100922392456	-0.11979328692761718	0.47966076032078975	-1.959038310143143	1.1745689512161757	-0.7633232953388053	1.2330771342372941	1.556864902294638
1.8621917136809067	1.0184038886303488	0.4058673026775176	-0.49689986933521263	0.142503172852496	0.5075548381857448	-1.1101081889902413	-1.021238090556645	0.2579960015897148	0.5923602081647443	-0.35601138611526467	1.7395079898009453	0.15534515969235266	1.6933068746093074	0.3794507483335332	-0.14191029111848402	1.1758885686665985	-0.12375501420480971	0.0020965207809494966	-0.17131136440661562	0.5702314210495919	0.7972273987364976	0.5246775952840644	0.7578058552896414	-0.2014821774538635	0.4913816441634802	0.6503463727833936	0.3393112083763624	-0.7573638425087854	1.712731819191968	0.6506588519380644	0.8793330681397438	-0.8672622364420731	-1.2043862585551435	-0.2176958484139533	0.17437789384664426	-1.0971456660420642	0.3571824207944452	0.3103475005768003	0.3622699552723585	0.9826642987849603	1.4528093038971923	-0.3441627195209236	-0.5491741374857376	0.4949619342338949	-2.177010769511276	0.02758019424112167	-0.2931523045921428	0.7755647720947908	1.109874613649494
0.950331582759599	0.9680638818946885	0.40770418552256044	-0.45447865014222205	0.9025758121483182	0.5249649422232945	-1.5741166523520376	-0.5919411615738002	-0.19450114774184693	0.6531741042462844	-0.5827037566653421	1.34471970310026	0.15854643952575018	1.6209608680329815	0.007274289736037943	0.06594610552720512	1.076202530492158	-0.7676391547700943	0.08989597588177486	-0.275696350909652	1.2937910602944769	0.5235213597442621	0.5574444460011698	0.5690772619219706	-0.297768834270505	0.9859786375319901	0.6634462242370426	0.15971551479717758	-0.5779707174085208	0.8501624507502417	0.5120439915618528	0.16768522342789036	-1.2612950642141456	-1.282900756531866	-0.13022481953945028	0.4158363711658715	-1.1831301641732155	-0.46163568291871193	-0.19715767196247325	0.021472616334923793	0.277582319624957	1.7205350873543783	-0.6031957806934299	-0.7088684707247672	0.3947699156316956	-1.9174027999971497	-0.6569585271730531	0.23856185113914222	0.6000085642641148	0.7822951672344071
0.16769661376500622	0.7832927701001257	0.39113358480354105	-0.24203992177581415	1.6812103065459878	0.711715733302277	-1.2534741388437607	0.11623457459842193	-0.3154526748892979	0.6386086722803017	-0.4941819275762462	0.6136110398607015	0.10064743492636945	0.9670211176744771	0.20258913412421484	0.339434210311178	0.992546251542366	-1.240160858426653	-0.41005862548816746	-0.13956090122789203	1.6947660008396985	0.493460755889696	0.3199514337827176	0.4854048994829359	-0.16707993673858054	1.242297173586015	0.8506008749275416	0.18441818545656152	-0.5823782227380214	0.025104142008235433	0.5443805883563009	-0.361388071249113	-1.0396854336138273	-1.0525562165576947	-0.10118980553037615	0.8689710332037384	-0.516848418671015	-0.8676274209895459	-0.5915554586861108	-0.5792982100270179	0.04984917828975935	1.4260176091742691	-0.8827004055094507	-0.5344802974165941	0.28681161906074354	-1.2681744216437074	-0.5112474702507361	0.7378028274108563	0.893321354868777	0.8417129267582141
-0.08338066687467847	0.589609132359388	0.3638525471009395	-0.07485260833300293	2.0861116457970033	1.0005405189595808	-0.35600179990778846	0.7707872976347878	-0.09602922419724974	0.7183928245847889	-0.13624408126037255	-0.20479303062294132	-0.07612288980822372	0.16798022235529317	0.8992200497427356	0.48073818684002084	0.827720840614327	-1.2430964772355915	-1.1386664516768639	0.022664776337939035	1.6386316081712848	0.7113567665708013	0.0627163661356817	0.38147137156580185	0.20664118084727146	1.1931803247860597	1.0547215003251318	0.4936753912134714	-0.6428597363691493	-0.44422306728911043	0.7270164913083659	-0.448324599994795	-0.27561616188213794	-0.7080956180224036	-0.1410950501792101	1.16066899929409	0.6021091962535053	-0.5535397751083025	-0.5839770527744866	-0.9902635938460327	0.3519310920337769	0.6889774560712307	-0.9285319236976008	-0.17810488088248927	0.2461037173751908	-0.48704787190948434	0.3461818515098656	1.091284675269528	1.522252780802492	1.291318327666454
0.17685088705312318	0.4669718786972532	0.3066557870722576	-0.11167617232361841	1.914330914759806	1.205589890000252	0.6349132651663386	1.0539541198523434	0.1905180458669964	0.8979251097024865	0.24584860345996723	-0.8985598594099443	-0.29381023830569064	-0.28276388324719615	1.7229584495601795	0.4033102698068852	0.4987633918815814	-0.7204878905380295	-1.5202960397776748	0.10100543823416075	1.1561797028063305	1.0494515487800213	-0.006927848226405366	0.15125863442821866	0.6845957366388599	0.9577376561309263	1.100900359745883	0.9016472508576272	-0.5390064732572984	-0.4743664778984622	0.9173334602650429	-0.18705374539867264	0.6733595959804062	-0.43420158712060347	-0.2598438378949073	1.0814257198105062	1.6311736128390157	0.36056377464709294	-0.12868093863569932	-0.8899086627635135	0.8616138506044858	-0.11974626573522497	-0.5735284193738347	0.12868080963916145	0.2630433074345993	0.14608993625832672	1.3997794101118868	1.176764911627461	2.1079738221018016	1.8751810918740273
0.5567706872972765	0.40456185598011096	0.18194668727803182	-0.2903473524597324	1.2567504197938482	1.1211600541973163	1.2540949598652966	0.8367039898048918	0.2144645562649471	1.0000690398358563	0.3660043163833142	-1.3244885583561685	-0.39863849318646744	-0.16986199066401692	2.201099508823811	0.18724360743558527	0.07988286681825908	0.09523025403797358	-1.1690571643012495	0.14554674857479183	0.4392616885004123	1.2969173058477725	0.1148600002063769	-0.1438268701600505	1.021050952013856	0.7083158353839918	0.9410125259457904	1.0945053591660172	-0.1469293076947542	-0.21724708061287792	0.9467798316771548	0.12406145878254336	1.357932198343705	-0.32457426135804335	-0.4117419340411461	0.7109971067263321	2.0789506379859315	1.3669573864051554	0.5286532578289851	-0.30821631351500617	1.1149931787350396	-0.5764105582680698	0.1176088197822759	0.2362888871127441	0.254017154597838	0.4933577125899305	2.0569416800858593	0.9075672777492096	2.2597622885719453	2.235481900268728
0.620471013571407	0.33276664949237766	-0.02926488712655252	-0.34971696890797865	0.41423063587990094	0.6402395656765569	1.3146101984005756	0.23880029983284778	-0.15694307452600975	0.7952054684664136	0.09236712175099261	-1.4233165490935717	-0.29767244861750525	0.3168545160422341	2.024626892898182	0.02067616711402122	-0.1965551584547379	0.819169284265123	-0.16841915060297735	0.28068831120115356	-0.24075674036913514	1.2426409547858241	0.21136240086576397	-0.2752545031995932	0.983449521766619	0.4985823613977557	0.6679805278592439	0.8461546269481712	0.4297989880878321	0.06526739738907915	0.7263407573594517	0.2493468285489653	1.465170860329731	-0.3609387163725967	-0.47469128065770594	0.32005999877631675	1.7441851415727394	1.8496057804154666	0.9908812566012529	0.3831252897477055	0.8350976857236427	-0.45491804846802153	0.8389919628023974	0.14021097599909677	0.12880374169623093	0.6171687720812473	1.991101691688182	0.294819137744655	1.8168405579562237	2.120479008083649
0.2420755086145492	0.2067276125905134	-0.28665904324117775	-0.03351344473792823	-0.30511613247175146	-0.176648654314637	0.9725698651846572	-0.4507506812968977	-0.7701399431617253	0.18467138563220362	-0.4581949041409474	-1.2330752222662063	-0.05203904763957527	0.7443738337007809	1.212094337616341	0.05959096661144722	-0.0986654353071447	1.1428735117489823	0.9781542502567065	0.5605084640985808	-0.6523684289356961	0.7665759467295714	-0.004235857004057549	-0.010221685193193185	0.491164256140245	0.2024195722601665	0.40163700561334764	0.16144308121456197	0.8990870897583824	0.1602523010683161	0.29908351692046237	0.19560025254493174	0.959482926251741	-0.4501011436031759	-0.3061579213468796	0.14675030590105384	0.7690993468730797	1.4326797932930715	0.9517567254139597	0.7104979841416589	0.121134731463675	0.13261594871953558	1.1998322256339142	-0.08140070368308325	-0.1330253377743025	0.6888903724197971	1.2966600644505	-0.5171303396655205	0.940234268336516	1.516683446588846
-0.28643975301437374	0.07075120195461833	-0.4833573756162948	0.6771814700737129	-0.7586402686226188	-1.120501086584191	0.5646815541161502	-0.9347431978974561	-1.3182923915974696	-0.6975309386528277	-0.9939408086819298	-0.8849672916634157	0.1572278668527834	0.7591817039026051	0.08626130214747346	0.29913921050404807	0.4068134872718484	1.0031412256699515	1.688460083652026	0.88802897327901	-0.6999237082029341	-0.0933437885961155	-0.6645068199041898	0.682240917430781	-0.3054471706077116	-0.3703431495455448	0.15997189739659487	-0.7364691886947278	0.9774038456552792	-0.0010460816334181792	-0.1899343196643928	0.18276345014176865	0.07613658848394483	-0.49317527836087954	0.1496533389524119	0.2235954725418866	-0.493155697417156	0.18540323242822537	0.3869929115574697	0.41088997012120043	-0.6353287894942371	0.8022040450500116	0.9626846480769607	-0.37532174413673614	-0.4532557285329372	0.8218963524689612	0.37729821139481723	-1.2822909358315653	-0.002794423847666979	0.6336891667644075
-0.482274155169904	0.04329274029201447	-0.49049471914439785	1.489138559923939	-0.9957899659768594	-1.9283412162321416	0.33952256381731755	-1.0499763582375305	-1.58158511841836	-1.5404204344138266	-1.2378310998620927	-0.5585041580842142	0.1675164242795776	0.33025731780962236	-0.9140783519992959	0.5536830887263912	1.0819567289264413	0.5830614675133905	1.6886786033217038	1.0671140624003197	-0.4486985424410347	-1.1318536816380005	-1.6056324658918513	1.5468382205262114	-1.0656208358166848	-1.2624522326925403	-0.1607713627781509	-1.545089963650263	0.6103630128848635	-0.3523796517053695	-0.585177365712624	0.4475505411084574	-0.8090502923192451	-0.450833563337337	0.7862386468106692	0.37430378582266327	-1.6826564606528367	-1.4333004120636323	-0.425085797393331	-0.3872624065115742	-1.040443981479675	1.1341433547264825	0.21357834635891282	-0.7557753750680571	-0.6970326571819964	0.9659935398079535	-0.33490827490293135	-1.751333459090649	-0.6779800612962685	-0.23329424165777046
-0.06350735639695552	0.224485545325711	-0.23354294854458585	1.9550971816512366	-1.1401663140678315	-2.4006177265610025	0.27604323933419117	-0.8125802071020382	-1.5809938401224974	-2.0309614998877894	-1.0972033723957126	-0.4010172380211743	-0.03454097895583211	-0.26084887045539507	-1.47073462957723	0.5770170701091127	1.547827939140879	0.15826099729428603	1.1741077087926943	0.9503424119723207	-0.07183725557075915	-2.040948149513739	-2.419701718093202	2.1633922271724684	-1.416414041817442	-2.236680586149099	-0.6715819034809934	-2.043161484056604	0.052458177006821705	-0.7739793844513998	-0.8129090682167813	1.0415003238720886	-1.3544448051374949	-0.37173455452754733	1.3663984369102948	0.36551761268881794	-2.5708764013517587	-2.8391460743045736	-1.0610220953557394	-1.2301337605938827	-0.9760702885762237	0.9303725316374192	-0.6541074169038193	-1.241102112617734	-0.7574042542573944	0.9540821183696722	-0.6322738434235091	-1.7866491381721328	-0.9797949875395926	-0.8647054300909369
0.7979103031890452	0.5950365018365434	0.24767594135278512	1.7663552558639035	-1.2390721861055183	-2.479967897026218	0.12088805116607788	-0.35700856964931516	-1.5269878859034556	-2.0271135467096486	-0.6951980234945756	-0.45531754472702324	-0.29792222688138986	-0.6619500624011648	-1.5328556299216427	0.25390544173537694	1.5380027003958296	-0.0924094219856379	0.6414825191241682	0.5689611627732241	0.24594381792603637	-2.531490031731007	-2.6854830287898594	2.207093375972839	-1.1526375553237593	-2.8547003915178806	-1.3380619886795688	-2.1754008685936297	-0.26798967110906546	-1.1751066477393903	-0.9121038346090793	1.7759943333534978	-1.3873664217047934	-0.36744526276875294	1.6608440449612223	0.08943733128727924	-3.0688065488939533	-3.6197115176062855	-1.1847530532524784	-1.6050617043016278	-0.6593995530501058	0.3308402586392301	-1.145985440465335	-1.7501123520073087	-0.6227774055192574	0.6683436305956688	-0.5974274595502708	-1.4239853587293916	-1.050810513666501	-1.199812040534404
1.5662513142253653	0.9916532846242985	0.7973284777269599	0.9749671467924167	-1.211006152779369	-2.253894995004926	-0.38203106553622684	0.17248141831380306	-1.611863277804018	-1.6154963979663133	-0.2512229338489877	-0.6476837149888798	-0.4228309369898894	-0.7287894610460128	-1.2957363980042935	-0.27270753158514066	1.091871029287561	-0.17815738344064225	0.5268607968595358	0.13949827536489703	0.39395988573914204	-2.460544836058166	-2.23423976399979	1.670390647439009	-0.3643127971242429	-2.7436567519567396	-1.9288558928640955	-2.0333501030078107	-0.022724550133073795	-1.5220416199727107	-0.9828659681302868	2.345745206105803	-0.9499222330342142	-0.5434492344043304	1.6041531654816077	-0.3566110476285068	-3.1479345378759747	-3.687237364473941	-0.7148890098361379	-1.2372084648686619	-0.4464043421805919	-0.2811415470388112	-0.9450875072367009	-2.072583630154115	-0.3803056442715047	0.1888134653096183	-0.46565860919554575	-0.8396390932762537	-1.1206217122673803	-1.3042744534407562
1.7188772998422777	1.1920515508193044	1.2054805751868685	-0.017530741314932295	-0.9350207157940356	-1.8858118271493571	-1.2409266428893517	0.6957801374641179	-1.820610852037654	-1.0280049748215003	0.08823370936170846	-0.8503231339735202	-0.31526996231568866	-0.621546161375017	-1.0379585230395316	-0.6511828396283982	0.5370603291802815	-0.23951112175765296	0.9114849865558823	-0.07003515138391324	0.36933889713665596	-1.9005658811171362	-1.2717119118350806	0.884323109182866	0.5928019759675328	-1.8718768653320144	-2.129784948271922	-1.7743108157837966	0.7829314805576694	-1.8071115916370888	-1.089906160745545	2.5273692702483985	-0.25447955538269956	-0.9225012433007951	1.3487383449343153	-0.7420710069384343	-2.7753110719723737	-3.223918730821767	0.1590749714802285	-0.23813515020518863	-0.5391339050459063	-0.5199545103537201	-0.09578295717961612	-1.9730926487812765	-0.15492461702832447	-0.21114567757047584	-0.4083285613510496	-0.24375959094302246	-1.2918261662032482	-1.2680178498583121
1.1294043392411546	1.05857228641442	1.2987849330515224	-0.7061831916039552	-0.40409602630757413	-1.5160462403921606	-2.1403795699571657	1.189589423393766	-1.920534304840034	-0.4901868581792807	0.3329083674183086	-0.9745197338829884	-0.055566643785195186	-0.6455128749670463	-0.9276072582148507	-0.5469923509151764	0.2615832201757598	-0.4069469315235599	1.4924598115584224	0.0726908398215301	0.25124353096336	-1.1094545983032884	-0.2652387322160574	0.3118783658592751	1.2799778266023363	-0.6249620385072996	-1.7542655931647604	-1.541498407389352	1.7776239117685577	-1.9998178220595189	-1.1941590536501387	2.3028546838553443	0.41778921391047613	-1.4075334788525458	1.1607494273192833	-0.8645043166797063	-1.9339690980429094	-2.4985543575385316	1.0966747831452233	0.9677095055434332	-0.8315415572774663	-0.23219496691562663	1.0159331214941745	-1.3695906438621288	-0.02892194285964273	-0.24361299682940674	-0.40469625848977026	0.22938694344406507	-1.4391535884175721	-1.1223025734774228
0.16403787887909765	0.6384089876622686	1.0110706978749577	-0.7994922596000347	0.19462410667366975	-1.1883642569067001	-2.6160759599202468	1.6193759345524608	-1.64588370158851	-0.11039969238486577	0.5839653828338478	-1.0221036011554412	0.1754604685418814	-0.9644495837123849	-0.9222941611210546	0.08931454981588316	0.43476153310349375	-0.6936223124634256	1.8152417919429893	0.45505193274642164	0.13981627088230908	-0.4107234803764893	0.33905243711907734	0.2465516271748611	1.4125894362059803	0.3978985498366871	-0.8946898822823052	-1.419194286473681	2.423262015689774	-2.029011228390668	-1.1693700191638454	1.8276628923980016	0.82907259968649	-1.8140842256410272	1.2188020365086938	-0.6827096853149057	-0.7115026277014423	-1.7023753870523681	1.7723250139435287	1.8739421840919275	-1.0192696771998278	0.416473479051766	1.8701663728689975	-0.4463975978988045	0.002618576235690769	0.162783600745928	-0.2900148631803503	0.5624838174135249	-1.303762769439385	-0.839217930087064
-0.5881113247513011	0.14297068783193487	0.4038128181544051	-0.3931717365857305	0.5576711355093255	-0.8421404403669461	-2.3710352926622313	1.8811028579754514	-0.9343425820719907	0.1276853985705333	0.883220026263949	-1.0529585373222616	0.25274876401774554	-1.4192622457322466	-0.823829741453883	0.904238656511514	0.8807136922283857	-0.9998090341652094	1.5842899566984157	0.7708310025137611	0.09731727595771605	-0.042670393504305355	0.38647325767265606	0.6202141009156307	1.0120920998717249	0.747379851540773	0.10671947939145374	-1.416054623474692	2.3243321771778476	-1.8147647875885322	-0.8995238338486434	1.287894040775974	0.8670774179854456	-1.9611092428361618	1.4597995606740208	-0.3349838418396648	0.6335942492365192	-0.9073757041592092	1.9922946606998773	2.134834792046732	-0.8868137082733027	1.0454092614603194	2.0830203440661204	0.4093111169896969	0.014747898501392125	0.7601214045156924	0.06993919185260083	0.8071451620493332	-0.7174939979616249	-0.40516273827504323
-0.7498779755437534	-0.1859142019165188	-0.3607977199408835	0.11296831520328825	0.4611817754018147	-0.37364711333378425	-1.508619215952357	1.817941537986073	-0.023918468856181357	0.2916114135955371	1.1146832214685256	-1.0958283823838875	0.21576434835885205	-1.6086931604320733	-0.4470594840792763	1.2916778204104356	1.2011150466036427	-1.2082171438934273	0.834711108619328	0.7067376357647454	0.12022113245408841	-0.05418849268687541	0.09324899637606285	1.052555415045669	0.379275551760249	0.40296256574576284	0.8579366509177084	-1.4579017414077684	1.454881210620438	-1.3272518953849957	-0.3893179937349057	0.7705553037442817	0.5723397768346921	-1.7682134115195662	1.5960531600650762	-0.041770700495124005	1.7157958170081313	-0.13806866298267856	1.723646912612748	1.6928063404048146	-0.5353925528741148	1.2808714590961032	1.5855525864770554	0.8308225431617134	0.09274777406001737	1.1079922168423142	0.6214437629787152	0.9930288197288198	0.2112014545261547	0.1020437609964441
-0.42462632320762783	-0.23239186122088737	-1.0714940428745259	0.2914593580790823	-0.06534069901851221	0.2693389364993526	-0.5013869712481007	1.3181577496622177	0.678345003501617	0.4221481440273796	1.060085149710526	-1.0826758553358837	0.23457614238244603	-1.187624805997097	0.21269585326259235	0.7562123009875297	1.0613343272968956	-1.276744138209418	-0.12899366542987256	0.1456482665595146	0.15040143229218322	-0.29986149887678537	-0.11646755737408966	1.108588047226488	-0.09682768704166825	-0.22803275263169226	1.1498632788104124	-1.3927551295113807	0.16793718437746977	-0.6292387525235504	0.19799974163205525	0.2469149616484931	0.10629256301384175	-1.296968031221753	1.3094878496160578	0.03257862603627689	2.185312918475784	0.5405469945147074	1.0605600164592108	0.7540975815392552	-0.34908573991547887	0.9602209284463069	0.6249145456335778	0.7083764493614921	0.2736807694636254	0.8643061152946978	1.1098668102345604	1.0723092158027594	1.0993071760797675	0.5077091240106266
-0.09053418606540836	-0.07751924288579078	-1.5249031044391739	-0.03493742922826559	-0.7230169111029343	1.016607880730269	0.10406852141390754	0.4296671125906444	0.8686992114999409	0.5126229765301722	0.5838504733277686	-0.8754140161266951	0.45254829269377156	-0.16430848309683044	0.9301382205237467	-0.7271267002731456	0.43158305905820715	-1.2466323351645574	-0.9472992607051277	-0.7455986051996275	0.11432574115503	-0.5324644172741478	0.09519137663409041	0.5877412751936383	-0.17688371738490863	-0.5939853765048957	1.0572770753128355	-1.0332521620592572	-1.0060395908280013	0.1288362492694963	0.6151194558604454	-0.33282255201928285	-0.3235247388619666	-0.7069668007934015	0.49458727099828964	-0.13198290091039028	1.9211038005613066	1.013831094050515	0.17828134603052773	-0.3343798491042098	-0.6977653521876984	0.2062242080412321	-0.3894158718968411	0.2655274465983047	0.5244454211072949	0.042925502493414404	1.228413194694095	0.9496422283216639	1.4983181009605622	0.6259785095836484
-0.19981105583691577	0.06166139116409291	-1.5819665211304723	-0.6974811545651921	-1.1111864844236068	1.6756337002258683	0.05307764124892666	-0.6014025848641591	0.5604247289125819	0.5454179980314116	-0.19519424427624896	-0.38025932845994637	0.8297186194007765	1.0350975891489453	1.3600841857902233	-2.603664282973449	-0.39416668255757786	-1.1662034043733618	-1.4020992683485325	-1.6016083921563258	-0.03087695852326226	-0.5391297675193835	0.7527055651327839	-0.3510467985433992	0.0922065073596017	-0.3689929234024414	0.8409320506979848	-0.2496497363959932	-1.6371736797850414	0.7600306976333833	0.6767302228975428	-0.92881557845266	-0.5493080882053029	-0.15507384954404038	-0.6263468860987061	-0.41927745163831515	1.1247969431007885	1.199086973628056	-0.6990622786304456	-1.2218694746128158	-1.5928927460856745	-0.6561072342792028	-1.090228769809145	-0.09136748951733543	0.7603836783529723	-0.9525099796008574	0.8248937476945866	0.5789232164533038	1.1785957936426903	0.38213744245213993
-0.7940818401069965	-0.022729879842204103	-1.2204206327636127	-1.3182592355854195	-0.9710199815003097	2.0123447200282847	-0.4373499456563736	-1.4196369454581848	0.07811362534386453	0.5342164071607262	-0.9001030930256203	0.3351646988155643	1.121128270780253	1.8032074101788174	1.2445035975543002	-3.9887405510992058	-1.0146563708569618	-1.0104069819609562	-1.4717905906385143	-2.0632513615433927	-0.2663472458320668	-0.24795760211867132	1.556800647235031	-1.3064777899789903	0.4264513270259724	0.34619461374739946	0.7311671106902446	0.9204539627899634	-1.5850971291113938	1.1103054006642594	0.37986633849658485	-1.3902272920043046	-0.5048928867963777	0.29184044184966745	-1.6109062103010388	-0.6612040783067423	0.23726160474869706	1.1397775186983707	-1.3307729111994722	-1.6494517156342388	-2.5747341888697672	-1.2787669401197965	-1.2962052748598558	-0.05181606446397847	0.8834368411482645	-1.560862090362818	0.018979176450858882	0.049869057514027176	0.2949197103431943	-0.11860231777622578
-1.442637989498578	-0.40313823247553315	-0.5655860138130036	-1.5705177987537298	-0.34106196035331127	1.8749691538505302	-0.8226491867833194	-1.741023448372031	-0.16657613104566624	0.5233825993246269	-1.1002348411786644	1.0261176035214243	1.0272308395052716	1.7369308484026245	0.5866142041678561	-4.154788533708818	-1.2107434534079708	-0.6835677341798456	-1.2522129746794177	-1.9739420783076342	-0.5114698076329901	0.2463393626334581	2.090720197090838	-1.9033590651096415	0.504734601190455	1.12401222183857	0.7586917149367357	2.2215170362463157	-1.0097100238422019	1.113100834510959	-0.08697327714660986	-1.5500131402162314	-0.24090492609408995	0.668235640259859	-2.064974948059314	-0.7365465366669119	-0.28876194555938806	1.014320703702149	-1.5194580212301434	-1.5008974001541622	-2.956661728641689	-1.4619989506124196	-1.0402850114323485	0.3899376406159439	0.8172745761053269	-1.4166922897827394	-0.8547987239074689	-0.4145856516478406	-0.687486807209245	-0.634296432858691
-1.5668083427261268	-0.9894378103893757	0.13147018148048398	-1.3793742059602547	0.4764001284183259	1.2931499479767796	-0.611738228706219	-1.5168674193178362	0.0450974625333592	0.545136296246981	-0.6021184869268219	1.3947870659420813	0.4200211193712392	0.9044943090878639	-0.3234331024744678	-2.965047736521783	-1.090353094559852	-0.11830928828053083	-0.8504756509306045	-1.4496611395202177	-0.6596851575826692	0.7419586155241964	2.0969578964832154	-2.02106654053606	0.18749372953074378	1.5262283092497215	0.7572454017611964	3.2533863500130606	-0.2354085707700312	0.8099241930220533	-0.4562292756674012	-1.3620396225921911	0.10732766947415281	1.0390909541752957	-1.8895710390025444	-0.6266965875463902	-0.23003021558118014	1.0293616614584782	-1.197569253837153	-0.8291669877980933	-2.287462822681543	-1.2324268418866962	-0.5031609449317285	0.9471503311297071	0.5323263684649845	-0.5883010790437472	-1.4412931226951275	-0.56938969612616	-1.2671204586900375	-0.9224218943878241
-0.9133793185076788	-1.6020425113605925	0.5860674029910387	-0.9362495832373452	1.1049062163212804	0.490976423996888	0.2740202334214369	-0.9697666379475944	0.605282104250894	0.581667157131196	0.3803941603607033	1.2847666280884453	-0.5196736378517132	-0.19547273161753095	-1.0572417831867646	-0.9763078529393809	-0.9805265436110191	0.609928551665573	-0.35158972215358786	-0.7891153634917535	-0.6385420530859032	1.0351456915074424	1.6361593175484137	-1.8285313826512848	-0.38939593045448234	1.402145047114829	0.5282162606549328	3.659446903740232	0.4209776289216851	0.335350070660694	-0.5402541088165922	-0.9669025366385839	0.37917913566947453	1.4056004304357506	-1.3329460322671762	-0.40770168629874143	0.2962336775643184	1.2677331795923426	-0.4951747219688889	0.13749394585702213	-0.711816861459788	-0.8023119051624418	0.08552363594633054	1.2630862194759191	0.06492122352178196	0.4612682655268999	-1.5663923358261904	-0.30523221282902957	-1.205407049422862	-0.8826413594199194
0.18713594610681344	-2.0756133740918883	0.6157118121098868	-0.5384032212830672	1.3015764372222711	-0.20401761183932665	1.4166585362707265	-0.4670443713459701	1.1823533883381976	0.5776380414386589	1.318541911480677	0.8089496785655332	-1.366278831805168	-0.956597588423362	-1.2877531818176724	0.8676032815917564	-1.1506238396946225	1.2635211348932605	0.13618524002905946	-0.29036173749407646	-0.46522905463852593	1.0143072024840478	1.0275426395295209	-1.6173804979283175	-0.9065250874062981	0.9589104755571428	0.032684812104961554	3.3296481431088574	0.7574672847064894	-0.1259518689618034	-0.32983464817598046	-0.6259063746799526	0.44805294110990274	1.6688685517454482	-0.811001406394743	-0.19737300216785678	0.9172633827747819	1.6102069051596606	0.27283995727169247	1.0349890742009922	1.044915528246571	-0.4459012083936683	0.5236473213258003	1.1760309717450206	-0.471729437173665	1.1635046591920815	-1.3161311799493212	0.2526054224418416	-0.6584607779301728	-0.6120697686013331
0.9930918945638733	-2.315812365829521	0.24637324853764436	-0.3821424430972412	1.0466112411685153	-0.5154774931091443	2.159589453357226	-0.3044674948548936	1.4740542751278598	0.4987357977734775	1.6857734085026326	0.30464662413336185	-1.6894518800152891	-1.0462090601386251	-0.9763870911930301	1.769860543294339	-1.581765984018242	1.5629478755379607	0.4399782008837531	-0.0914348952808521	-0.2615277969343392	0.7008797196964542	0.6226373733867943	-1.5696609972786109	-1.0771495708580712	0.569654379570764	-0.5435233880063187	2.4830219174504657	0.702034635442929	-0.40062729293716004	0.02891567384454525	-0.5652833212440868	0.2605611965532201	1.6917342221233092	-0.6249768484548209	-0.09422636872304181	1.230524052621339	1.8035677496932894	0.7257977883963818	1.473966320353422	2.0897286994377926	-0.3625037459331	0.6740975635043454	0.8274837351075074	-0.9022592615579562	1.1880645130345175	-0.9517019358501388	0.782447696667448	-0.061135908621208136	-0.3371164915586331
0.8526298275856337	-2.2869503457291716	-0.2890927131267119	-0.45499484123687206	0.4784282839959036	-0.3561698784592299	2.0384531507562	-0.5368818006967886	1.417824668961461	0.3805188608840725	1.2943643260304443	0.12594106537835348	-1.3190734841656568	-0.5865079857344723	-0.39342568608044076	1.5130095485855273	-1.9660352110134223	1.3762432677084662	0.3687425740790545	-0.12651802784077604	-0.2057339414939242	0.2273802097352098	0.5739396041228086	-1.6361964167047367	-0.844287208799037	0.4779421253652183	-0.9074739137370961	1.5552165237840951	0.2794424531899607	-0.39296723415057333	0.3509500416421438	-0.8423002530627414	-0.15069303568713754	1.4203176556695105	-0.7783121638662389	-0.13846377520416533	1.031694722360399	1.637916456629152	0.5982241571774375	1.2046734456981074	1.9130933327325643	-0.5918449104278226	0.47863882623452636	0.5342403991250899	-1.0479005349870343	0.6145606035861804	-0.7297847047012685	0.9346331871130329	0.15371499004867004	-0.26874885224583744
-0.320777132824509	-1.974711954669239	-0.682006207128025	-0.5862274051222315	-0.24448980947629673	0.12709212576632017	1.0942387878321425	-0.9648688484071325	1.206175340205362	0.3103127018664725	0.4176469748849345	0.40456067580281263	-0.4617947272003363	-0.023903956086243364	0.04176619868334035	0.5271825841266041	-1.945211820484156	0.836567668876919	-0.1563501796143814	-0.20909862581221036	-0.4337341703866573	-0.22648353489395412	0.7538739158496118	-1.6102081020863124	-0.4278268101697532	0.6239502178107272	-0.8741207282456792	0.9438563801271685	-0.41187497394295425	-0.1326269864484801	0.5285474994204564	-1.3266731802754905	-0.6776188744436995	0.9706969398108803	-1.0190101346541722	-0.30646519369380804	0.4117082059140851	1.1080891556737458	-0.11486649621747147	0.2623013438934745	0.7106535748762146	-1.0145491603903636	-0.03271850728263886	0.5265398226399054	-0.8205213160232918	-0.1669995289210369	-0.7534813432965238	0.5362365017567782	-0.18455485179437248	-0.47680882136425606
-1.9458570592395579	-1.385517072328693	-0.7401704297241769	-0.5972786237562034	-1.0313183408602402	0.6293337621991012	-0.14202384519404426	-1.2831699164641364	1.1083287268717528	0.3418906251841789	-0.3958843395386953	0.9461307531259713	0.40810306235958305	0.20462027394945637	0.004563673895478753	-0.4303928734108595	-1.4119726012669729	0.2846146215137559	-0.9882128714082794	-0.17469510988921463	-0.9397810293707373	-0.5051282514073574	0.8677775560403043	-1.3292688425281276	-0.18912004769060672	0.7143795137677875	-0.517173324969018	0.7709395328009143	-1.1975986955773998	0.22639401335465553	0.5630049855238444	-1.8011435466089092	-1.1663936488687507	0.5998824502220486	-1.064983492011059	-0.5334267938805611	-0.32330064704236977	0.4382710432718791	-1.1392039469141937	-1.001478488069596	-0.7431331986053473	-1.427719958315134	-0.736698373650242	0.7581584233111783	-0.30331608654788816	-0.7376104576759006	-0.945626604013082	-0.292604504558099	-0.9054793887296488	-0.8607993546645972
-3.1292076905871653	-0.5969232886766338	-0.5151261567043554	-0.4309062638865884	-1.833100674047862	0.8452451218236261	-0.9793850861908958	-1.2879667555059708	1.245367466280513	0.41184563977574257	-0.6952514626930283	1.34558178699448	0.8142109918828369	-0.03408414211646555	-0.5523149554264207	-0.7603720340371549	-0.638912515981165	0.05818858306860424	-1.7721980825984254	0.012787171455079467	-1.5420154281675709	-0.5267199810318269	0.6704877248968907	-0.8410773864415034	-0.39964516608583533	0.4691452127277398	-0.1396550912997238	0.8242812836467874	-1.8365742040470963	0.473169648631864	0.502077435604218	-2.097130097474631	-1.464086929827524	0.5606571693485155	-0.8342458668663294	-0.7496501719908683	-0.8460499667607562	-0.054445956731469417	-2.05028527939811	-2.048944422472768	-1.5846765916392411	-1.651274586489421	-1.433704799234069	0.9391620932968453	0.2471620431262024	-0.9076329680627178	-1.1436894935591513	-1.1876027588601321	-1.6323133485013146	-1.225177197553118
-3.236619808609445	0.19482179405215477	-0.26540647659364214	-0.16947000067385393	-2.549378722925737	0.6242106808807081	-0.9877128961840218	-1.002566727436683	1.4943945975018729	0.34373637675296165	-0.42896852454751533	1.2563774350155015	0.5349397450926616	-0.5117806498159863	-1.3814065370796091	-0.35393590082849263	-0.12079418996584071	0.2711261658166999	-2.1214336915677716	0.25294408592381	-1.9501483286891612	-0.2984197410725875	0.13314238003597043	-0.3975349293184072	-1.0620260822864438	-0.15088446686789606	-0.07942933017421991	0.7261195731241638	-2.0851456817377825	0.45547649398376544	0.3532780276274654	-2.16452290981125	-1.4751791296647014	0.9306360306493504	-0.502210463456571	-0.9129898966939861	-0.9909780656921919	-0.1642431839457036	-2.4825798695437995	-2.4034174253135854	-1.385774915316243	-1.608856121911035	-1.9010976084681996	0.7687862786004503	0.5095578004211228	-0.7828429846719049	-1.2329202303229967	-1.7333133797194638	-2.0234557888964706	-1.3982160839732733
-2.285080104375786	0.7071295357937779	-0.2645098470568452	0.05400291926901453	-2.977958343844412	0.04036212242150697	-0.23357466407362928	-0.6414493558947801	1.5906140748970925	-0.03419469881668885	0.03629175039781314	0.6367375800626621	-0.2965389159732989	-0.8352915935537844	-2.08878777049502	0.4226213014368268	-0.2284477004292302	0.7422119302703133	-1.8467302003126407	0.3924474829126411	-1.9119632933678776	0.0989034824658531	-0.5468158540316229	-0.27464439115414474	-1.8964529055349952	-0.9051635084036846	-0.48401874642086345	0.21990825197619693	-1.8126359536884633	0.1846700221090255	0.062404422511850834	-2.0387999752602677	-1.2090567270573964	1.5374373237993517	-0.34501104232968227	-1.0213165310992762	-0.8200741107460588	0.07460385599335208	-2.3021885366763715	-1.8871055605525966	-0.3711219584351218	-1.34325314844056	-1.973443702559926	0.18778939276465165	0.27629340198090013	-0.6201009739511402	-1.2182258421477925	-1.6915777074366647	-1.9565735256418086	-1.3132693945350633
-0.8925923838740545	0.7072877368575178	-0.57990123859293	0.1683566255374253	-2.884263819045673	-0.6549493608441488	0.806614770522329	-0.44759736576733694	1.3412109172593	-0.7288324959468924	0.1941521769915479	-0.196896008768946	-1.2889312499901717	-0.7357039117464635	-2.3501131190739497	1.0429492599990084	-0.9213905903950673	1.1308283615398698	-1.0798511049192248	0.3372178470044324	-1.3581766352099514	0.5432883479380908	-1.0840846045406674	-0.552329389793674	-2.4981140902632166	-1.4410560400874433	-1.2090504074272521	-0.6223979541382076	-1.1013616060242233	-0.14205051558512927	-0.412174053626823	-1.7572513824676759	-0.7907296979651731	2.044329150448623	-0.49637989543793215	-1.0963785059263695	-0.5470575109740333	0.4219747172238402	-1.6496483146155845	-0.715026133950877	0.791872362332823	-0.963883111360234	-1.6152207975359842	-0.5498058301240507	-0.4011184150474748	-0.6045473298837584	-1.190582326814723	-1.1336954458157587	-1.548519774562146	-1.0096879714531242
0.16080983558954043	0.18259878871491084	-0.9872941853952139	0.2086033166432833	-2.1608872318134624	-1.1644908266176741	1.571649885234943	-0.5246289600120255	0.7819393419286457	-1.5048897021453658	-0.22435463817470785	-0.7540205869242982	-2.0049867522551956	-0.24062900556531805	-2.064726170123157	1.1921731743561004	-1.7365627132741455	1.183909496843695	-0.1938908076706826	0.1187669573315352	-0.45386639466128864	0.9075789045126994	-1.2849377186702855	-1.0248319574440528	-2.5632069313251513	-1.5285983849382498	-1.9045222463346598	-1.422120346462971	-0.2469642879463968	-0.2371671459037682	-0.9893195734595398	-1.3140187781907917	-0.41531810479238107	2.1502028053927487	-0.8157655833665483	-1.1457241759640995	-0.38250510351543276	0.5988910157163925	-0.8391275085028016	0.6132356515009663	1.4584571670305628	-0.5642014954356656	-0.9458483669128077	-1.048647958072093	-1.2032248410319084	-0.7204702198464186	-1.2250738944390083	-0.3994970793983933	-1.0256555352120926	-0.5740423678869352
0.4399357570904361	-0.5822364574301055	-1.1025125986965472	0.26358360476497483	-0.9580561786932105	-1.2835153842456541	1.74564630502172	-0.7816019797704362	0.1574193913201827	-1.9739229678741894	-1.0455923964998386	-0.6776689339465702	-2.155708309199139	0.37467255895172885	-1.3688124062364153	0.9373057067772333	-2.078229729652803	0.9134954536635819	0.4304231988688698	-0.12433138824313146	0.4848000135132367	1.0892758045917887	-1.1443219859420342	-1.3196136148301538	-2.0426910329828547	-1.1838073735865304	-2.2222991220693573	-1.737441440880957	0.37191606962561347	0.1022726474665837	-1.4254560489033052	-0.6997888556660088	-0.2556341157017	1.7731323034234652	-0.9806200263193884	-1.126985818738528	-0.40221849603038173	0.4652183944720331	-0.18297727468445207	1.5656534919368157	1.3975182177303378	-0.16576613614703276	-0.1973428215980551	-1.0610344596474413	-1.6972457386446111	-0.7981362677556413	-1.2950751953733548	0.0940649214151827	-0.5562052206132194	-0.08104894968478688
0.08006278521817162	-1.1089216788117449	-0.6587636648702855	0.37945310636828117	0.3314109133035816	-0.9732744602429427	1.3828077864291126	-1.019441910525266	-0.25413277519235755	-1.8157135402133318	-1.7682079201623881	0.023468703109599635	-1.682435911302372	0.7927452142309321	-0.522951571304288	0.6036082513771172	-1.6159029781234924	0.5734983808662047	0.629526576814838	-0.2335742904105954	1.1645598196638707	1.0309970047674129	-0.8077919168724359	-1.148041960294765	-1.136660900223797	-0.6034720944096839	-2.002138257630097	-1.364820875935814	0.49409809032313035	0.8429955556483575	-1.4106389360279563	0.014603459200584526	-0.3663503348649543	1.092413058542928	-0.7390160121127558	-0.9459165486760902	-0.5150614297173374	0.08739359808298468	0.1552764651096156	1.8330358984211044	0.8596174310181955	0.2718418481444542	0.3807642057895574	-0.670820868174587	-1.574357512457502	-0.6767309725535067	-1.2699461603990734	0.0868019502973954	-0.1650711286579275	0.4193186496587766
-0.397050138803557	-0.9799908287852137	0.2610049404224618	0.505627116844675	1.2502004402512406	-0.34409418382942675	0.7805946272010201	-1.0818421811859062	-0.3326432256446993	-0.9909133921840207	-1.9158819486068128	0.969877151057152	-0.7211225111675963	0.8494503364046982	0.2371338329836813	0.4804851332192522	-0.5125015359878371	0.4540377404785343	0.5173030973092655	-0.1298152251364394	1.4723433670462245	0.7320523479597101	-0.44471474544935946	-0.5093559328989962	-0.14905658850548986	0.010910165171747031	-1.3222569760884932	-0.4900020274101792	0.1250798036619501	1.6937291073373606	-0.761693921509576	0.6437391340519909	-0.6420687674618311	0.42011856326940916	-0.12634829178450285	-0.504814043905914	-0.5384327658082203	-0.3360966665286354	0.20682001992176693	1.4505923050400893	0.319708661506512	0.7826112811309635	0.6270735217206836	-0.22567797182865576	-0.8251298047665387	-0.34085901998630397	-0.9993110843926545	-0.37930987234057184	0.22415546025561137	0.8714669137831468
-0.5073683896209086	-0.09637431518884719	1.2157156884179763	0.5325286991569429	1.514369468782718	0.42220604470185524	0.23226725104634624	-0.9502176401808463	-0.17890940192215973	0.20659520013839647	-1.373763010344428	1.6372500726998311	0.4886869358190309	0.5864155293713185	0.7911894418356228	0.5918496073845111	0.680956981205611	0.6495926879127748	0.35062613230443385	0.1352675241455396	1.5142191547694055	0.2518796377872036	-0.13475330161705892	0.3022741075353945	0.6903760132515379	0.581192969902942	-0.4051396432132275	0.4176030995734343	-0.46489335348306143	2.2485548880504	0.4143926825226581	0.9634848291633882	-0.8633454259265717	-0.0071060848583123105	0.5322375935852126	0.21598671039682038	-0.3251211716480347	-0.6197092836923874	0.13745651520791824	0.7339701909280669	0.11661138627857397	1.3204885360079628	0.5365368264979504	-0.06328675899836066	0.25957392756409753	0.07638776224080623	-0.4244520938996307	-0.9835562729460947	0.6729674667360457	1.1859313083354206
-0.1444559990271098	1.2327734853754544	1.6554991367291845	0.3932406839366785	1.1584111240688366	1.1523001343570443	-0.1472728714685272	-0.7132947607132442	-0.00926306823232756	1.3057245469426095	-0.4662672986785133	1.6697846587127527	1.6819664929582023	0.15573351002063743	1.1280503200592433	0.6992087552603355	1.3938011408230093	0.9778173732897409	0.3163091763715305	0.4045205300364794	1.5111255128241874	-0.29639310308745753	0.15309317061239905	0.897487947816966	1.319292366080709	1.1291544377396499	0.5315178987671231	0.8960904550157784	-0.8985501046346355	2.222413766858771	1.7137360966221125	0.863133956095376	-0.8130710164432199	-0.1689091802799036	0.8516686432408332	1.0937282307955982	0.13843227565589744	-0.694110694273289	0.13484107637848664	0.08657393775285416	0.25568107751844465	1.744629750186468	0.2602859051680942	-0.23971910376603137	1.262657467810464	0.4132916868192309	0.3601941129592197	-1.3049956069522048	1.138582751132747	1.2579186568761789
0.3988814614275693	2.4407071953102615	1.2787047746436566	0.14557132599443584	0.49615151787891637	1.7192722926084842	-0.41335225837171974	-0.4461184188486794	0.02453064471021134	1.9244221485194406	0.2781581721940574	1.0845457427834146	2.6098288553286224	-0.3142271310684848	1.2780836677409115	0.520550020533322	1.410075656479394	1.1120725384100394	0.4085124765989208	0.5018756753926281	1.6243264808653821	-0.7661968666462802	0.4863836077734983	1.0573847009263768	1.8025284847110976	1.639791832486322	1.3658537997504843	0.7698332871142642	-0.9062677882203838	1.6333123269119918	2.615698016917968	0.4594936479755864	-0.3980238363455459	-0.23718783059096282	0.6835336011624014	1.8712988270846402	0.7174480425599332	-0.603979859227437	0.31184984053699333	-0.20167536528044477	0.4894422600567989	1.8896785000820873	0.03593393215714824	-0.47435287135595816	1.8737324977070648	0.6108376275756418	1.1368254502950834	-1.0573207539080671	1.4817934638495105	1.0338832250722545
0.7080445164568219	3.0095978227422684	0.2561798410011393	-0.03896301577001352	-0.06835569465673941	2.0354045901628335	-0.646863486061867	-0.10844937474098279	-0.05705941427768522	1.967682915480841	0.502184343907429	0.2448141349588113	3.0672268346469287	-0.7727272143658648	1.2568393189112221	-0.013410857228883353	0.9869792220987972	0.8282118834142749	0.4843651240866463	0.3315483053404239	1.8333864246005662	-1.0137497597287584	0.8681362275133265	0.8738825141417683	2.207332117009695	1.9561822412746748	2.0542251243269876	0.23071915120074676	-0.4620482217282265	0.8058007287570985	2.752014978023618	0.06574733557875306	0.2983078959495756	-0.4105254702012815	0.24986772616127695	2.25802746486343	1.1998496443058781	-0.42813474658185446	0.6682244134845009	-0.05945586252541083	0.5723529305116332	1.682465526429598	0.07659414706566321	-0.36561152570502	2.027942288240101	0.7402942518173278	1.6666554305229975	-0.2511573749906816	1.5627389537046057	0.577647013644134
0.5864704158961003	2.742644066565643	-0.8419204510864499	0.01619155243397523	-0.250359143584921	2.0329338632564498	-0.8200100175426653	0.44129682854427166	-0.10868240986366932	1.627705469581184	0.2605186999477241	-0.3720573310797883	2.9358131809938666	-1.1920572310537294	1.0683335035328956	-0.665002501491885	0.6377686834022936	0.17868337044913207	0.43643808127102707	-0.0640171679963013	1.9532194542167136	-0.9450471504367861	1.191392726969841	0.6625972300346414	2.499938479908558	1.829784663340594	2.5471070868016876	-0.3220202078621446	0.2377381939718098	0.17946341756870302	2.100092734695268	0.007917955151969608	1.0648673125655799	-0.7350443869309642	-0.003929894266520727	2.083571564024804	1.407486239419973	-0.2073947352302569	1.11100756545766	0.3881792514164702	0.4687376845760386	1.2213445663967029	0.4655029977573463	0.27654167484117065	1.8688676773468302	0.9049927946184194	1.8033194655860554	0.8052698118671202	1.3489656681961626	0.07473590405851992
0.19728275841423734	1.8349498233787631	-1.3842248315165187	0.3581057458141191	0.012246089197728226	1.669902514258639	-0.7943379117724986	1.314154121109644	-0.016009167371728448	1.2006387773116693	-0.04778787866350123	-0.46252505210004036	2.237575130535123	-1.4831601387664208	0.7556622424722856	-1.0293970967421457	0.7387637353033215	-0.5383627831163373	0.3246832990250745	-0.5185836730946521	1.777532583168525	-0.5582390628563269	1.2857657967190923	0.711417598719935	2.547258467309672	1.1147546482176973	2.731255529632937	-0.5604695097940627	0.9221203144050458	0.03648259197964885	0.9807676901227081	0.40295855730355135	1.682020326062913	-1.05049257632037	0.2551093818142917	1.418464336332311	1.28434507328283	0.055239860655405114	1.5071001929259062	0.924297883195583	0.35591438744626364	0.7474421155002107	1.1047543835899685	1.234034151164337	1.5821154261115167	1.1055121404738695	1.5550358363162602	1.6682981649869766	0.9539466265500174	-0.24765284738526228
-0.08134723063797054	0.7137299341134388	-1.0647706572788074	0.842158003103425	0.5972084726008462	0.96871535200906	-0.4513723313123872	2.4396332616245866	0.17585567681136216	0.865988400586338	-0.0020767607102697826	-0.06553428514225546	1.1584679982158819	-1.4888082873036041	0.4397874031699202	-0.8059309017345772	1.2450053851871146	-0.9918509347862834	0.3460142640749306	-0.8222572853172314	1.2442403060039793	0.03989909917740744	1.0237475197300614	1.0497282101162468	2.224177029645836	-0.04412022897112285	2.4635402120039345	-0.4284768280749004	1.407503232462821	0.32418699720755034	-0.1320818140014221	1.0588596955086869	2.0329745688954635	-1.1081639117933622	0.9676632630875958	0.5775483549263966	0.9162537589848812	0.3337341271339207	1.7390485290671591	1.3505153221109105	0.44318468455453885	0.5076530399564144	1.7483399960522659	1.9827245922788284	1.2371294457248088	1.194093797768443	1.0689571093446406	1.9961571652363863	0.5777350050688608	-0.24420090766449135
0.04839218656512436	-0.22857222186977302	-0.08267565920757204	1.195607604108999	1.3112124113207264	0.056635659093699456	0.15929529915975335	3.5227986015719472	0.2760791187100491	0.5941331981175446	0.5047918675156574	0.4807806266547279	0.0015177145808760485	-1.0876509903773826	0.2925841815367963	-0.006616162090966014	1.7202921387513586	-1.0516008501240655	0.6587697830512401	-0.826790121328093	0.5016066240772743	0.6593522606828361	0.4139078275715543	1.4114969123209957	1.543789222357545	-1.2031940237160743	1.6819751903055566	-0.1347160395998941	1.6652348552432799	0.6936375348651052	-0.8631783544255103	1.5839293579228018	2.137695018568605	-0.778136509960156	1.6778300808730946	-0.01775063419479072	0.47630055679075456	0.531318979698425	1.7472561688966686	1.5496884752786613	0.7731754157114328	0.5915914755897419	2.1138728031866254	2.0387808810202	0.7604074116045197	0.9741034903977478	0.555788401864196	1.7316842578921254	0.39163717606049936	0.061701253389204666
0.5946762725836995	-0.8249990037711155	1.0032717857708213	1.1751147969673166	1.9781720309630781	-0.8377252212771251	0.7872101759149506	4.165358965924847	0.10278150510515152	0.24039136397742744	1.1722405781460015	0.7557579178275152	-0.9276960892818373	-0.3309981599500153	0.44417955960811467	1.0399883977281212	1.6613411288651885	-0.867236824679031	1.2083740020176583	-0.5219625725023028	-0.1742930538952439	1.0923030933853783	-0.3798098150198395	1.4264307985421698	0.705674830063306	-1.8415508847965132	0.5104947271271053	0.03666580999019623	1.7674221274608966	0.734686430183714	-1.0928193810404219	1.6454490149157819	2.0953101223587494	-0.19149093918070523	1.8309651398015838	-0.05674904483324533	0.12977287031799598	0.511680733236677	1.5513763222758956	1.4943083725465094	1.1729170406926255	0.8573608197502308	2.025798683858734	1.3096201275237043	0.05490845251223443	0.37830553540572626	0.19903927704702146	1.1288629761308788	0.44485728231261285	0.4904777381693733
1.301344544078782	-1.1376351118091323	1.6428651375487073	0.7200609863606079	2.4553928570031793	-1.4547576609637343	1.1056338505880685	4.086029415996375	-0.34132916329769813	-0.2655383263606567	1.5148061284976144	0.5091949981249118	-1.4466702554537643	0.5154159145271234	0.8848323951400865	1.8819202729454068	0.8843560423316753	-0.7349411428130124	1.7113733054784543	-0.04248480643919355	-0.55175002819678	1.1944787513233543	-1.103216545835185	0.9062063750528465	0.013141762845042603	-1.6818568159147873	-0.7317691313674092	-0.05343637208713003	1.7769357816737317	0.25473398358273047	-0.9404476335315471	1.203691066710493	1.985450855177973	0.29763684014133934	1.1756414045887231	0.48320102265852616	-0.047815167068112105	0.20163967236133937	1.244602033888918	1.225897085860054	1.3877206039113104	1.011995881495239	1.5166015532351576	0.19404060859557068	-0.8387042368768375	-0.4161952329572053	0.09129332315489261	0.6065574607600319	0.6509896551252874	0.8155713245907092
1.861287948706664	-1.307790777278004	1.633821675904016	0.002446259916312376	2.6136413593462975	-1.6165334943826415	0.9116033563628846	3.2950774282979154	-0.8197547020155642	-0.8007745428066637	1.2415333341140697	-0.19751223293536707	-1.557830329451524	1.0909737664815085	1.439082426417092	2.194084816869039	-0.3040477981406205	-0.8564818918077736	1.8332546239124132	0.4003964631475674	-0.5814612315948366	0.9449357785458022	-1.5215935412197403	0.01845445273500009	-0.2948530883607945	-0.8837854185710794	-1.6448495551284938	-0.3083147519296453	1.6810815103510612	-0.5849624642104186	-0.6185758190215246	0.5539501337105934	1.8051295626278725	0.32097636363931137	-0.018261249098803806	1.3081874587647935	-0.09499846582141087	-0.3169148368721825	0.9553089537339222	0.8294548428665947	1.2782315909794353	0.8078600661242635	0.822388916020124	-0.6538689210447094	-1.6806848850309135	-1.0441099644362906	0.21857758253235893	0.509284858833654	0.8552600385244767	0.8996897466303728
2.130199413760172	-1.3932481649702968	1.2064104096359678	-0.6608519968579539	2.35179521904087	-1.3196766377460294	0.2599473658438178	2.1003901739267175	-0.9979519076944362	-1.1079683155557056	0.5090962598452087	-1.0361072139604062	-1.408069169011184	1.1588100889513517	1.8468734592356544	1.9230517657707837	-1.2785522025607747	-1.1764156668394203	1.435114215296965	0.629026134942199	-0.4040192403703646	0.45319980216549666	-1.5152581438952666	-0.7847603645504737	-0.18563540622543465	0.04430999527651294	-1.9304884117775076	-0.488697712157478	1.420049334288544	-1.368870265417273	-0.27893702384268915	0.13833697772103767	1.4868540617504475	-0.2556381821135791	-1.096129266255884	1.956686325704678	-0.1191204477317977	-0.8161140662653795	0.7821141051564445	0.4064686550831306	0.9152626576284525	0.2274660842114207	0.2602290174421916	-0.7466467787749865	-2.1374070333165314	-1.1635264536891639	0.4896451126287921	0.9091825587455142	0.9320172760801934	0.7687928422164614
2.1727151634124895	-1.3245426438570782	0.8092487762209202	-0.9806589341304331	1.6706709662205175	-0.7478187088181948	-0.5619678110324653	0.9346744640691831	-0.6819957747894395	-0.9916255251208159	-0.15025248817186	-1.6065062069982283	-1.1747713467947174	0.7696548149922336	1.9111620096055364	1.2552104346683999	-1.4959912174310146	-1.4231430492399315	0.6953493882252647	0.5938568105565625	-0.22899276366867594	-0.0918504642978245	-1.1194132524867897	-1.045611282384402	0.1510445083604968	0.572810669187717	-1.539263048192344	-0.40621393994884275	0.9744133217423082	-1.6981455278062894	0.044519917639285575	0.2508857248768327	0.9794910117284936	-1.210911466265401	-1.4338004598266063	2.0502770689098173	-0.2096758529884654	-1.0493156806493729	0.7296905478661325	0.038444862041710826	0.5005909689815943	-0.47627297398640905	0.04496674480526318	-0.08730766781621407	-1.9888103648604851	-0.6862696925749149	0.7908524616077081	1.562950387004527	0.8497060880707235	0.5773723885998411
2.1266077931347573	-1.0026911345239473	0.7599468890062892	-0.8487318468495432	0.7476803050567342	-0.18672456453881306	-1.197154636934692	0.11571748706242652	0.008807716105559058	-0.49433067453789065	-0.19187682955388674	-1.6649538620501667	-0.9559197463585115	0.24163141622897127	1.6187928908474816	0.4641899588988704	-0.8519658573896006	-1.3239715854065541	-0.0029264763332195005	0.40057290895487174	-0.18229367726395862	-0.505976581149476	-0.5004371212346277	-0.6002624552010003	0.42883699199743514	0.4966433307526587	-0.6967827970668069	-0.06647656068553559	0.4237197410214204	-1.4526751339496393	0.38076347712544484	0.8373658545882894	0.32474463301286327	-2.0618725292884528	-0.8536825539780897	1.505302447512862	-0.363888762226979	-0.9144437977858377	0.6868956825499133	-0.2550399576493459	0.19167687181603757	-0.9268345826523628	0.15115792127131017	0.8250418659826791	-1.2876868078769623	0.1354244845017894	1.0412061915997262	2.0511478250398	0.6701744320841346	0.4936114265758305
2.0253160254854032	-0.44121023319258706	1.0120371651246567	-0.38360588041968874	-0.0831698120463196	0.11591166545717285	-1.4061353398129781	-0.3039988105028422	0.6704393092642474	0.09798402777084717	0.5362732865776493	-1.2559185966746529	-0.7354099104750577	-0.04379495722905128	1.1519746453178958	-0.23921070809045458	0.24852905468050945	-0.8315907687597852	-0.3489290021797582	0.25205678268541215	-0.2369592843188449	-0.6834055008649825	0.11281915637931897	0.3048829259372031	0.45099997980362266	0.05593379799973591	0.20671073026303594	0.3402565716927516	-0.08601862118526826	-0.8698209184849807	0.7271856611799259	1.527443295053049	-0.3341716013823919	-2.3235234455975826	0.24575366048472125	0.5814631003496195	-0.4735277001965777	-0.5291034479944938	0.47686527609909607	-0.5371343904538987	-0.01294911207950066	-0.8709530502471314	0.31406931618039846	1.3126912090468599	-0.34767120093522424	0.8364821391586988	1.2236730298941139	2.0223896338912275	0.49506040366923354	0.5864988985858474
1.7473658029274632	0.1793102219220657	1.1989298772041532	0.14915862815737757	-0.48502040401625857	0.06871416000054852	-1.161712754728192	-0.5068916598649214	0.8448255264675346	0.4426503632599978	1.6377390382707926	-0.6766202405456829	-0.437816888238525	0.1079231331011462	0.7775512181016081	-0.7630418385265375	1.150276923470307	-0.18907868283938079	-0.33991615860015384	0.333145747539421	-0.2717040084259952	-0.6246996642989256	0.5149922933378648	1.1606143366509978	0.23220179057994444	-0.2561240176673743	0.802961742190632	0.582830669984433	-0.4459256523527125	-0.38902786370024317	1.0067672672459969	1.876121491548568	-0.8223810665248877	-1.7799033482080495	1.1416778577159086	-0.26447296566015377	-0.38682266314099173	-0.1492912354893888	-0.031657559414662674	-0.9218144848251215	-0.22841172756464515	-0.3607705931474909	0.18824271560855488	0.9492422960829533	0.44043975073192526	1.006160205401362	1.3773842498871554	1.4024500098107022	0.40174753826568044	0.791252206184507
1.1439631477000356	0.6008624851676462	0.915463673081141	0.4849934257666123	-0.3298590180944678	-0.23209015985047127	-0.6135065258568331	-0.7337839936739412	0.3126508299889355	0.3862736259847253	2.385719851950659	-0.2972315328967523	-0.0223463535201735	0.5838180203470417	0.6831277652144147	-1.0953178266769568	1.3572355905497282	0.22062988156654292	-0.28743082016183746	0.6989161426990486	-0.1983521317635425	-0.41089134083992546	0.6013801273879436	1.5065045329545654	-0.02591201030819866	-0.061671529987946686	0.910421306958054	0.5517224613770062	-0.6699420211933059	-0.3675346457593721	1.111817679583509	1.648311455153983	-1.0317015099583617	-0.6066955035467925	1.2526992509724408	-0.6375607028212102	-0.012011110515199286	0.018608421599581735	-0.8091672089215591	-1.4866048765700932	-0.5230000207513931	0.25981921175927414	-0.41774265392688054	-0.17698052267794834	0.8379337200012398	0.5253664888330671	1.5519860387218503	0.44628968020734155	0.40867549864785757	0.9701978960060458
0.23448225019017768	0.6575164093636694	0.03200606485270036	0.48619610038532307	0.1850099255236025	-0.5712099747659618	0.02328181286828228	-1.0926102760867278	-0.7411081183082503	0.08189855247083139	2.181774830068979	-0.3396657991650861	0.45871408738572794	1.0550169301450494	0.86558648940027	-1.2397325558692498	0.8186110266524287	0.13661311180871513	-0.572144573181601	1.2281189233009615	-0.04610036222285285	-0.14692218144069322	0.4125721320453472	1.1983868184515365	-0.08692030530401296	0.6215419779068063	0.5966148272142348	0.3204794103358372	-0.8786880896589492	-0.8546892187732532	0.9901833864454584	0.9557485703749835	-0.9757424512459631	0.7210647251348743	0.5054659780967564	-0.42635822626655306	0.601762689602813	-0.02595208075988862	-1.6225672890750775	-2.17473026619487	-0.794164804019639	0.5672576287268188	-1.372727886904149	-1.525350492622021	0.8727975122881769	-0.3734746616371259	1.7470456841767685	-0.39903610845362886	0.4826163668196529	1.017748025467213
-0.7097066637149942	0.39189251386745994	-1.1803459708130246	0.18131629011268482	0.6301426566792944	-0.73744995278892	0.5652802780532632	-1.483982554698319	-1.8018157110955655	-0.12121617431759034	0.9513838813279494	-0.7419691654875242	0.879683042426999	1.208020235039466	1.142415782915928	-1.1937243620825364	-0.08635210268320744	-0.39182980774572906	-1.3189074914159804	1.6704654743474412	0.06961639537756364	0.08866147394214734	0.12493772247101677	0.4603999329268234	0.14678790260369326	1.3885263596682507	0.11527121403835199	0.07146101782598539	-1.178299907044973	-1.5672550826589553	0.6947691408111774	0.1635099379547235	-0.7636360925117271	1.6745145824984793	-0.6395815133362311	0.14171668771969392	1.262565308522141	-0.0774163302829851	-2.11069735573657	-2.7593202659915117	-0.8090684591381798	0.3341885031814035	-2.238868028819336	-2.432869466312377	0.7645193227107605	-1.2516634556799526	1.8750355973135884	-0.7428434332137089	0.5713799882061323	0.9298714067233577
-1.2897826650143138	0.025010486549140207	-2.1968702796006214	-0.2844842831155683	0.6167762075407226	-0.6290991092671551	0.8942729810823478	-1.6844343949874878	-2.301972661746723	0.05672276164317256	-0.7891418067801639	-1.1899026438538411	1.1199887711047711	0.9447447457121652	1.2736926496046728	-0.9768693987205346	-0.8312217387085772	-1.0220875030351533	-2.236871777916248	1.7668308148368819	0.06507584580909093	0.2616957319671521	-0.02316520256007304	-0.2963291260075415	0.559251877448269	1.7347349254297053	-0.24090490643633766	-0.044953282682614684	-1.5249176276616474	-2.0707174423972834	0.3521042817396215	-0.3565833694058655	-0.5166039804053383	1.926187144184432	-1.5077454659286216	0.6427003619160544	1.723056637251151	0.1097164919737561	-1.956614675127767	-2.919197437560511	-0.3982326445803668	-0.3149970036575292	-2.486047136321917	-2.4887925787286527	0.72429307045284	-1.7110458413319247	1.7817594743742962	-0.4683354930006621	0.6336321415763361	0.789281359121437
-1.2394078512512663	-0.19927399470959636	-2.552740175300685	-0.7376147668671669	0.07221922783777239	-0.28763910538458654	0.9450316514110799	-1.5159291447485148	-1.93646532193048	0.5989363595511596	-2.2395402005618084	-1.3038269374902807	1.1382806342191079	0.4132063702430497	1.1099811239997484	-0.6610568421157849	-1.0826692355322751	-1.3266999249690923	-2.7612514112325703	1.381989389708758	-0.014417650570727563	0.36830758768728933	0.14801032752146343	-0.7473890995495187	0.8951206569419863	1.411985811590335	-0.29249945693127455	-0.006226595298853898	-1.6941786204127038	-2.0387291494416675	0.07694550045773642	-0.4508360063205903	-0.2935192437037939	1.4801999505602639	-1.6450945491801277	0.7103900826335044	1.809542418231097	0.6076832820625082	-1.0702171226795747	-2.406695697668609	0.3506492370152053	-0.9765872271507016	-1.7947322624146802	-1.7244187013127947	0.7857032068795253	-1.586212072702836	1.3279654246855832	0.2041754665488132	0.6471492236262774	0.6827482250250116
-0.6278078605463495	-0.17625630993246322	-2.1102559924268784	-1.0418564405944117	-0.6882444389323297	0.14581872443909136	0.7005190547783409	-0.9772729031855686	-0.8311614794415536	1.176281195825164	-2.7916536332042226	-0.8765109725625423	0.985496193214415	-0.13354649875947144	0.6687488924012689	-0.3526625408508217	-0.8664584932267523	-1.0503360762913863	-2.4175509224377287	0.5817118290373093	-0.014488989131307679	0.41100878153885195	0.6441200391682603	-0.8277857864284036	0.9283953662194375	0.5956104431255461	-0.05375662979795542	0.09638612081206811	-1.4071875206619588	-1.4234830415465283	-0.09490745770896972	-0.2415116865093389	-0.08060028654949289	0.6262731421655524	-1.071422844462071	0.25068731604390726	1.513502645745757	1.219573888185237	0.32351870028529567	-1.2166741617989514	1.0738294359597893	-1.2231432558442723	-0.2720953991705637	-0.5295743270424448	0.7929416488625571	-0.980153105311777	0.49351377298812826	0.841254440819265	0.5971504400538519	0.617688144871278
0.15645823008620505	0.01276234627241569	-1.1112853417050537	-1.1138318894285508	-1.169578573914651	0.5125397618303388	0.22008044434213703	-0.2517535282966841	0.5287270918611814	1.3635887160185116	-2.3625203135012205	-0.019674468903787223	0.7500508687542996	-0.5223608924526899	0.09619484985240104	-0.1290271036238496	-0.46710748754404063	-0.24834365417417015	-1.1625771373596423	-0.38600201795510447	0.191139698581813	0.3894627994115308	1.2547776535209065	-0.6972315248601609	0.6064012595220142	-0.2524035810341204	0.2964829365276502	0.1545827041653116	-0.5444794604587434	-0.4438778342392303	-0.2022423887886515	0.0004111074846971816	0.1541086567387427	-0.23361805981656492	-0.19483838846868223	-0.5114050848980132	0.985420136660112	1.5853845292842499	1.7506327614588388	0.35383036969675286	1.337366237052361	-0.8737583431366951	1.5535080584082623	0.611966411155525	0.5501223188881385	-0.15422451262162296	-0.5614840806399088	1.0334339595634505	0.46178054095023	0.5048325763737859
0.644059808175133	0.19653330744411276	-0.0009021153062726049	-0.906557811494808	-1.0567160267925402	0.7046017442638493	-0.33083112109358875	0.40050112839769314	1.5616530308743612	0.9382599322757144	-1.3778268691854292	0.8778068022683836	0.48166124314820036	-0.7385145237832472	-0.4475340938906656	0.01486903288249572	-0.16323584263041307	0.7693150591532109	0.5375094136436288	-1.1972742175001383	0.5528531517517872	0.31276676625766703	1.6295342437949025	-0.549794133801311	0.07004197699261669	-0.7167035913816895	0.5334202120597672	0.13304751748533447	0.7023737752169135	0.5734517613949383	-0.2940604307077043	0.05762631551625023	0.3945540944216796	-0.7798063683655281	0.5242556234986447	-1.1782690351617477	0.43218897154795055	1.425340189827256	2.6845576865969956	1.8110166492166668	0.9373263206949958	-0.10161898701583612	2.9689198467983093	1.3786824288126536	0.010982813126239232	0.6295095270921169	-1.5314567909059422	0.6109286638620088	0.21274961573858625	0.2239088950481052
0.5820755841800452	0.2667775996701732	0.8411798761105812	-0.40212434259033075	-0.46842246188458553	0.6888864741960199	-0.7078073418402578	0.7801914327822573	1.889759605134997	0.04857565533079719	-0.44018604489636254	1.367661824710175	0.15624711154076348	-0.8480139669524961	-0.8917691676197896	0.15233417319327017	-0.009147955535296525	1.632038450462483	1.9552339281926558	-1.5944163762815367	0.8197852474504174	0.2176721865699403	1.4535780023989626	-0.4311914542584382	-0.4581479512441994	-0.7115096196666527	0.5263326765990431	0.07843963857674931	1.8676485095814062	1.3751586035298022	-0.37006537203993417	-0.10406013782020156	0.5611517668460443	-0.8937597944530054	0.9010753776731176	-1.4283689510019528	-0.015515583130881139	0.7483141289910393	2.775652712178169	2.690275631377067	0.0720813867045575	0.6865522935840301	3.4175976746142185	1.708779541146342	-0.6424815874325741	1.209574835256447	-2.096156116440846	-0.27744150752042757	-0.16347977953503237	-0.2729133337129442
0.08086700674394441	0.2598496200873672	1.2804010535689059	0.3630236320612533	0.09624490850281375	0.4908230382153667	-0.6938295292711175	0.824860185263669	1.510966165459223	-0.8691091968991869	0.07505247162536008	1.2115485880475625	-0.28830136505565573	-0.8524119978261321	-1.2745191634078579	0.3435371742485971	0.17628217170435515	2.1040011040284448	2.517316138372863	-1.4950283881115716	0.6858343840190334	0.16854317175794448	0.6370048925852032	-0.2111212738912149	-0.8315958123402795	-0.5107577917455283	0.31782040371982306	0.04825017353827251	2.4411012757656256	1.8656184731529384	-0.38514934022992214	-0.3568097445836816	0.5649986880206156	-0.6615270409856846	1.108483995564974	-1.213331375363744	-0.37587916326969345	-0.1292542157039735	1.9986786084812245	2.7777582584022067	-0.7584723748446739	1.1105322778128928	2.759656318891671	1.7185116086751189	-1.0988393686369655	1.5316758967036548	-2.0837089182761033	-1.2550836150902127	-0.6357322479965539	-0.8946980379182643
-0.4875429343807793	0.30205320681115566	1.4191869443821352	1.2583935001834052	0.10562896412402777	0.16457276682604347	-0.2338315538468796	0.5909734171863266	0.7598185039141783	-1.3671040880806193	0.21942087297100213	0.5347244352422731	-0.8711536062520281	-0.6257243369074187	-1.6712118022223943	0.5535641136443322	0.616563408391858	2.1654952523372506	2.1188443729210946	-1.0167775124183853	0.01950395592299118	0.2277148854060378	-0.5949354862181306	0.27027877084447244	-1.0654709209377187	-0.5137056843896302	0.0918588158565282	0.0310191174460846	2.157961138747174	2.064306131054031	-0.31611739546955814	-0.5420928892576926	0.38963409309317343	-0.286626681125987	1.4666470677935224	-0.7806780386951113	-0.7762703069299042	-0.7753096141464092	0.6494598297381913	2.198662866746675	-1.0755244528975212	1.0386035860696963	1.3146551165179376	1.5412471356049386	-1.1247245740494707	1.5989747505357135	-1.5704219990753696	-1.9173553711203912	-1.1119236811513675	-1.4341830365253934
-0.7568047255971326	0.4695604852650319	1.440433751729127	2.053127763097111	-0.5991735139154142	-0.22645055971313247	0.49916695599941896	0.1819513699379397	0.09390646946277989	-1.2657202812313753	0.34583978916883357	-0.24121549570836578	-1.5042648068851694	-0.012958598647294425	-2.094824196860396	0.6504729162425524	1.338833536786403	1.9575610265146075	1.1426893895000378	-0.40837417770030626	-0.992310233008965	0.4099823510766906	-1.7807137313637507	1.0047586032236662	-1.2887014526961336	-0.9275253501059189	0.04554702957437552	-0.06341400148673691	1.1641858154110398	2.0035993035167277	-0.2258604106938728	-0.5974273832607253	0.129242422340342	0.025989301999685344	2.1128220761385745	-0.5067210056169484	-1.3259943831584589	-0.914507235310943	-0.7969289351162614	1.3225845691207279	-0.7447846671956572	0.6298783850640375	-0.321072661267844	1.2186364339892988	-0.7295284107304405	1.4327793361735055	-0.8492580537338105	-2.0279687062314697	-1.4562540592993998	-1.671687204670827
-0.6028953301284445	0.6876760516045843	1.4365456780844859	2.47993437018675	-1.640489579878711	-0.6144777653224094	1.1730170184028277	-0.3094660111072919	-0.16704459743116787	-0.7483717495146756	0.7698229541380532	-0.6553669743018525	-1.9973412179769758	0.9764987414551445	-2.449167927324045	0.5039965655259406	2.0815575910391373	1.6570266570420893	0.19228381135414577	0.07711441463904953	-1.9122456119218232	0.6527403368250027	-2.4454946833924955	1.7370077425059343	-1.601649823853884	-1.6027010217756614	0.24296425389319284	-0.32641763053277295	-0.05501267023999901	1.6691718323528062	-0.25257105399611873	-0.5828646627212423	-0.05865560356366656	0.1552998872300729	2.8116901346768555	-0.6429520301488046	-1.9909898605394127	-0.5923239615936995	-1.8869686787438167	0.5482790727559704	-0.06825381202519518	0.18618041372573713	-1.5669703215338193	0.7112535769752011	-0.16669141516291153	1.0770991257175657	-0.2748182636183525	-1.6145037014804202	-1.5425450859650585	-1.4993320751201549
-0.18970825508921724	0.7643490496874666	1.3479664204372257	2.35702162622443	-2.3240697063022298	-0.9299477709693093	1.47478283861941	-0.8070426462714794	-0.00614590252276959	-0.21985351626354582	1.4742137612079176	-0.4964482028695296	-2.1374305393112305	2.0489481768798745	-2.575543579942152	0.11620900601921733	2.4312336566446966	1.3750472565733165	-0.2713210140113156	0.30282234996932234	-2.309452571583134	0.8288024005466883	-2.3511215126368765	2.088651287487047	-1.9517971640615948	-2.13729868830878	0.549851293957586	-0.7472379954890522	-0.9437275276969049	1.0359065361043196	-0.5114870879182988	-0.6008346127119337	-0.06114462352019447	0.08876756300552574	3.0623623811101632	-1.1363383006397219	-2.5654764502251686	-0.12103172167754832	-2.3515504001678282	0.1009960067686407	0.42672177176282455	-0.06700367262169989	-2.0990675856423957	-0.0033800646222750816	0.22978592921587757	0.6239262595768916	-0.07111053148868454	-0.9291311815368147	-1.3231075856083185	-0.9908142421239802
0.18568123730736624	0.542026889134101	1.0404535931039414	1.7024528355896942	-2.1115507735329997	-1.1134427067469446	1.2869456620059447	-1.2243464822289183	0.30533428742309887	-0.037586275954956554	2.074818651702226	0.0646207578143177	-1.7979819928918888	2.714534946022892	-2.3617116442384662	-0.3276160361180803	2.0998114704979436	1.1301372566284726	-0.15611828003976463	0.3021238365473541	-2.0372259923092506	0.8032195355752482	-1.628103903409709	1.8129654045250823	-2.1299905200273526	-2.1662044288023017	0.7043052202906888	-1.1750891536983012	-1.174895390820819	0.16298464850990282	-0.9774274543570375	-0.6878339869371517	0.0990330676029922	-0.10821131563086574	2.439539516569624	-1.6420219817846087	-2.7735946567521528	0.1457941812468665	-2.1685508825006026	-0.041109077925338335	0.3543484481822653	-0.11280442781211425	-1.9287659250049245	-0.8377260122935043	0.2577947696219525	0.20955639105618543	-0.21690236223649315	-0.3116244829778568	-0.8756130288771583	-0.3751432397444644
0.3115486665400591	0.04942080897593589	0.44712053061476154	0.7602744778962208	-1.0201149819210937	-1.1342870272899495	0.7414441573807004	-1.4558719537368006	0.38660773380982993	-0.30056007931336437	2.073890663430655	0.5921924741812269	-1.01302460468431	2.5646533714669735	-1.8339208653215264	-0.5520594092833802	1.146836254704428	0.882434616395394	0.28676595711366254	0.23912347441850515	-1.3327615762284055	0.5054388261450757	-0.705541467427754	0.9978438013539593	-1.9027551160820464	-1.6203730151398381	0.4910603471405105	-1.3922101905981232	-0.7995262659321724	-0.74536560502651	-1.4489666061997324	-0.7720737480807692	0.26213206031148106	-0.3476373789634898	0.9313696539685469	-1.7291636663622048	-2.443784343523587	0.04502382279114784	-1.5214870520103547	-0.06529657318915665	-0.266549281066669	-0.10647956805810149	-1.31513809402117	-1.5841641644942976	-0.03696260639547281	-0.04128222710455395	-0.47933614400621954	-0.03177887848006161	-0.3926768376093265	0.07094778285788497
0.17674314555851023	-0.47499608718596065	-0.3375837800608366	-0.09970184291693363	0.3426423630018768	-1.00078135808087	0.1139878794251746	-1.4158814697185924	-0.013009864691196839	-0.8233412969494622	1.2235822314134148	0.6830496914497753	0.02512872181660856	1.560992888705322	-1.1627049457457912	-0.38230522139712514	-0.017048280335184813	0.5819253884282514	0.6806144012923613	0.2967534643187392	-0.6576181509844089	-0.025168417589357575	-0.07257133432256492	0.05629604245630607	-1.1938326266683685	-0.77164077346362	-0.09026805762081778	-1.256356747540615	-0.16794493884655934	-1.3870610262783536	-1.6452179237125515	-0.7309630703914289	0.2305739625908725	-0.5635980449803798	-0.9701931229555444	-1.1583829469855542	-1.6418373435891982	-0.31811004152558425	-0.6967802524776	-0.16152509593437014	-1.0371331854754864	-0.2167415341034572	-0.5949804846619532	-1.999110549074347	-0.4120748758955142	-0.09246189305461858	-0.5748275567012487	-0.18368495829493653	-0.10453328022987284	0.15330437559993382
-0.08511285132960993	-0.7215557903584568	-1.0802619734029055	-0.5678611551677437	1.153892050215299	-0.750336858994743	-0.3641534649769929	-1.1031333224367852	-0.8482347752218705	-1.2857392908048644	-0.255894251575783	0.24763505902432978	1.0400786859238196	0.12182710708196365	-0.5736795160590789	0.10249160955295995	-0.8593335472232364	0.1964870183815446	0.7608229912796108	0.55326567784042	-0.38252178297981204	-0.6490017599318343	-0.007631247894029897	-0.5122348335203959	-0.1847446672825172	-0.041132967334845734	-0.7831598278209325	-0.8111693980234637	0.3068576382874453	-1.5089692661931295	-1.3859863841635123	-0.4987275618210744	-0.09506564840314477	-0.7243470017367108	-2.5054159495462116	-0.05904150462993764	-0.6672467266304793	-0.6855481407521694	0.025417531025449046	-0.3954549566595163	-1.4662134973184493	-0.4766798070115258	-0.036001801330076195	-1.9269029561355757	-0.597891730188167	-0.03167328010888451	-0.35560718911471784	-0.6676916503303201	-0.16428298136242636	-0.15304890231349966
-0.34800682553889783	-0.5174668398492811	-1.5289491488261782	-0.56220980130418	0.9168024752296854	-0.42503854282163656	-0.6401923121320626	-0.6341611253152548	-1.7808326837563098	-1.4364508921652461	-1.7588997425062816	-0.4175562090969328	1.7750149617965705	-1.0839254605788093	-0.2216114030759709	0.5800690508574643	-1.0413392791776426	-0.2796252828800107	0.48382118131900737	0.9175952549965851	-0.5376787452392211	-1.187710154417419	-0.4337888504983879	-0.4407284910509331	0.7470720355681105	0.28090594282557346	-1.2055078377859392	-0.2786417961613714	0.3830981170268731	-1.0633387252072233	-0.7323028646251734	-0.1347058982275606	-0.6377585166629218	-0.8136925195915822	-3.067170410704627	1.1096208914957553	0.09687283120264358	-0.8528665527131728	0.4493279253408287	-0.6939441792463013	-1.309661251044954	-0.7580017794889509	0.2267839864059779	-1.387565214102223	-0.4621455058366421	-0.02286288121858684	0.09597348213968308	-1.2525951393887684	-0.5554673729295614	-0.6996438963272126
-0.5988221767744625	0.04713511909356529	-1.5488206690534576	-0.2715337909883339	-0.20068976079173745	-0.05346315507105848	-0.8263841229231061	-0.2023000718484174	-2.3546960534349552	-1.21567440389742	-2.629404966537158	-0.8233719152515141	2.0755659826062267	-1.5210600404099055	-0.11159196679681135	0.6771611655334887	-0.6141837059334935	-0.8182087950408505	-0.022892248115438416	1.1656064106977684	-0.8087719837586418	-1.5038291396342671	-0.9834162852599129	0.1227866743466942	1.225363159581341	0.20250583396127989	-1.085742044957466	0.06992498176345015	0.08306753949706648	-0.26453680460191337	0.021076700234071332	0.20411899689033136	-1.18033973260697	-0.8049952813245013	-2.539554339642321	1.7995228593346266	0.39299698591674365	-0.8065131212625071	0.4999444733074101	-0.9316413211065325	-0.7211196719061187	-0.8801838061814607	0.17891823417648212	-0.5803533312627766	-0.06559650984725174	-0.19674754734192224	0.5233735496094791	-1.6810109745137913	-1.0806421236787793	-1.2379385619046759
-0.9065925178647801	0.6702973788357408	-1.1885596529977125	-0.03801699256208768	-1.4650521544273587	0.3431725403694871	-1.060221183185114	0.024615192070702296	-2.2489657830704415	-0.7413860835982178	-2.533082977754757	-0.6229188937337945	1.922301952970613	-1.1031422804955369	-0.1177559244828412	0.22442215760897913	0.03076280877754136	-1.3451415216010023	-0.5855007334865693	1.0642949211394848	-0.7838050753950517	-1.5555565461394123	-1.2291675627570564	0.7016286097720993	1.0867195411987018	-0.02216364455257928	-0.45420885760459806	0.08024334295312133	-0.3839409636379666	0.5040283739656195	0.5106275328193797	0.3664017334192255	-1.4936821899278896	-0.6567132763570962	-1.343480388189738	1.6782963898364749	0.22765112018097095	-0.6969473758214554	0.22420884701389784	-1.037165585356768	-0.11855729157673571	-0.7607903022159516	-0.11434234883739493	0.19511897774317447	0.40671244553037933	-0.5528367225357333	0.6629811732409988	-1.7720383546656049	-1.4505408392523116	-1.53084599817011
-1.293819679630611	1.0318004344673872	-0.6448075282788656	-0.14338783993868995	-2.050241248690726	0.7241306445408389	-1.3565696621736956	0.0026699918406433943	-1.4664153101185238	-0.2046297221608187	-1.63166267448991	0.13834306454265322	1.4136969644691915	-0.22797907207430745	-0.08243186025330268	-0.602971966226726	0.4194840813935424	-1.743072182875479	-1.0722975129868435	0.5181094930845092	-0.27272841582438795	-1.3999877912177394	-0.9393382751924965	0.7982817992023206	0.4728071931233962	-0.10668247076793061	0.34462480745491814	-0.19364220604067	-0.7850658321147345	0.8858618893272432	0.5227206611278784	0.30731258883966117	-1.4701657316031849	-0.3423858733543238	-0.16987636269951178	0.8173820541282816	-0.14829941922805895	-0.6850554138716811	-0.23423330221742258	-1.0342588031779614	0.12167147349829364	-0.4846861430028965	-0.5385442235218867	0.6594530384719334	0.7684056692834775	-0.9456421462479895	0.41299403377044824	-1.4835133980483468	-1.4345323214543901	-1.4510699261855613
-1.6382101908014115	0.9904569942613852	-0.15592574940545836	-0.6287314394544492	-1.5654415280769105	1.0084952316542444	-1.5739268610987642	-0.16375930484553697	-0.34545683728882837	0.23496666785576883	-0.4596045943866757	1.0322131080948593	0.7199814007761991	0.48986783632236347	0.07487475962448718	-1.36788590701562	0.28958916858552997	-1.8908117155281243	-1.3988630732953946	-0.3479400677863109	0.5340917913406635	-1.1487305536799466	-0.20553804204412898	0.22325779146696662	-0.2547174302936281	0.05988636917470089	0.8433749777856084	-0.5329420125411121	-0.9915193426696062	0.735403655584423	0.11960781946812762	0.1128409413107914	-1.1742070779043925	0.10177369391211749	0.42200914472900664	-0.3473990707257541	-0.40412432040857593	-0.7943174206567662	-0.6817966080935023	-0.9940868206783617	-0.08415244096567821	-0.2372202808054368	-0.9468867477900359	0.6631267336379872	0.9181041291793851	-1.1707451498177786	-0.10332491489483356	-0.9145431673921587	-0.9900538066823931	-1.0262334839483898
-1.7106236835490851	0.6475464488471568	0.10978464541704601	-1.2629306908782776	-0.2861144447615591	1.0906616267228353	-1.5240485130556245	-0.29252051400468765	0.6170964756735188	0.49281571327262363	0.4040231558516696	1.5177311334000487	0.029980523077411603	0.6082619030640034	0.3119551178049813	-1.6337568800810784	-0.2663803478510933	-1.7323171303696805	-1.4905130386592929	-1.2242242474723417	1.1871944764160314	-0.9053111472474421	0.6264019590859956	-0.7734812337365572	-0.7211417868227163	0.3589934936536403	0.7345684285151977	-0.6988519547248181	-0.9997696070596549	0.18225528197480037	-0.4116658057074778	-0.0665588911388316	-0.7821702446985215	0.5514032629442048	0.290852536171417	-1.2570999319503593	-0.33265525158294706	-0.888277644694214	-0.9372324071047565	-0.9491227045598575	-0.5032047461359782	-0.15525401524955604	-1.1855739299801529	0.243428122585857	0.8474429280482858	-1.0947030908825632	-0.6159927105637092	-0.25197052971973866	-0.2926904059268934	-0.4163082966968699
-1.338250870707714	0.24229158711233537	0.11571003350851304	-1.6834216361198815	1.0530418631057898	0.8968987284273101	-1.137457948587095	-0.24262342508981471	1.0336058962480366	0.5474973189478082	0.6541915730276725	1.2933968484997724	-0.4959877083879647	0.11005978158223989	0.5073401162172817	-1.236173644374812	-0.8891410252970078	-1.3310732798311242	-1.2756580213512505	-1.7613735475122458	1.293950073153814	-0.7197712499074794	1.169650270970322	-1.656392488304973	-0.7378641588357259	0.5641530288170056	0.06482700603935647	-0.5780289598151886	-0.8667010116176718	-0.4570143022304852	-0.7490400919866349	-0.1198275945911215	-0.46126658301879686	0.8258724224108143	-0.27554454423289054	-1.5277448021368878	0.035653179166593656	-0.7872304672580485	-0.8945564360241649	-0.8486568377519935	-0.7855887444747374	-0.21528075337411684	-1.1424154257666332	-0.39183149636617487	0.598222484290766	-0.7404004954783895	-0.8724196202255198	0.3136712073587444	0.35682640902996865	0.16281831192677418
-0.5681951739725756	-0.030185155652910724	-0.050928541102547846	-1.6226454085476743	1.7449090036286594	0.4510837865063033	-0.5493523941457823	-0.000932956961556026	0.8278467918901091	0.4186803750189388	0.37893952042088486	0.4946678826894895	-0.7617573493487468	-0.6363314374019202	0.5556527940249707	-0.38268640310355034	-1.1995485801074535	-0.8590394511013746	-0.7395698503226649	-1.748397242697476	0.8010260015541283	-0.5812627017734284	1.217677552004751	-1.941292904202203	-0.3766516466485681	0.5294608726731289	-0.7889298922084025	-0.23487530966048098	-0.6369506670255627	-0.8600868487191309	-0.7315195786498958	-0.04039596240907662	-0.2747876648408268	0.7771098464610454	-0.799715162550742	-1.132191630244806	0.4747600853580218	-0.4260084946587595	-0.5631229138700644	-0.5993236062156153	-0.7233169816604917	-0.24969432004351658	-0.8026078864663551	-0.949856827907238	0.22648109005915668	-0.2709103255476394	-0.7801329070488103	0.6641541375860169	0.6978711670290065	0.5343689308925004
0.30831313772540686	-0.13805263651361815	-0.23977587385001106	-1.0769156491516678	1.5398197767250874	-0.10130762451315255	-0.030171914913813602	0.3194943109101119	0.25333361968576495	0.16581580334866342	-0.06845651335129246	-0.39632850604963393	-0.7548865000744287	-1.1585657768279145	0.44473168948102226	0.48316224865859286	-1.035382446244819	-0.5091094235051731	0.006979456111942761	-1.2237049439344887	0.0389209461282054	-0.4454534745010703	0.8422372676220045	-1.4935829116093369	0.1118893055777906	0.2978772855080889	-1.3498294440655307	0.15275308679108138	-0.3264993458282417	-0.864096373019439	-0.4316410751308967	0.08860483085540835	-0.17414548368977373	0.3889075809193303	-0.9288676494881635	-0.37065383159028603	0.72477280187498	0.07585950793347934	-0.06391287285742976	-0.16146275401604449	-0.3771096200527323	-0.08269251193672568	-0.27266295529760315	-1.1781318719104716	-0.19608114705227447	0.11343890472889144	-0.4416553421935843	0.7868086163901528	0.6497526957918996	0.6317478843245027
0.9104809770893882	-0.1884170903510141	-0.31606446277931244	-0.3105379547820586	0.7426019684894873	-0.5430791935171266	0.1934012578390613	0.561668706079055	-0.2788830242029424	-0.1051855957072293	-0.33243196440049455	-0.8662255021997001	-0.5436406791301173	-1.1950507419911105	0.26209514507235093	0.9573360684204971	-0.529732417530991	-0.3805432719520918	0.7235624139897497	-0.4534827977725521	-0.5030541699493859	-0.2751110645020205	0.3212455638262119	-0.5969393160085273	0.4678435403096171	0.056002438546379985	-1.3299932070837561	0.41764565319383873	0.03764216416210735	-0.5257508979471608	-0.0685629815703693	0.16792981473034177	-0.0702897938732776	-0.18177109839657912	-0.6233611462836127	0.33384313717692565	0.6618780222320388	0.48848167490166233	0.4214932194045511	0.37828556336437635	0.005581540722291459	0.31692516844391716	0.256837697504654	-0.978367440757419	-0.564852874810317	0.29146007541489033	-0.07004468163078292	0.7525372239125118	0.3422611142776991	0.5138667222661344
1.0021658583945974	-0.29664149611351687	-0.22282479788078013	0.3054880330168191	-0.054430514982564	-0.692451222857194	0.09335648804881617	0.6251030586782903	-0.45198440957224223	-0.2635209255620327	-0.27093382796024185	-0.6965997229260996	-0.2480381592506108	-0.8297180095594109	0.13128776897110236	0.9044573470590382	0.0025156627850591922	-0.41822472679678174	1.1377565045497764	0.2118617845908672	-0.5083297527649149	-0.06867058044230283	-0.04352468742054425	0.24137871499150548	0.5659790211404997	-0.01615692483198417	-0.7919856906188683	0.4978453940955411	0.37692250280382544	-0.05754688102236845	0.1605188978702904	0.1534806326794721	0.07936842106449415	-0.6646642164006336	-0.12290683195296612	0.6785548505969563	0.3666324705409935	0.6325725346127216	0.7287552127401773	0.8252677215787048	0.1966682495197132	0.7853011247502985	0.5999527954664936	-0.4533962894680115	-0.7548342874233349	0.2738653757469077	0.1499327683015669	0.6566106445675828	0.021353772014235637	0.31932445552807176
[truncated: 72 more columns]
