# Supplementary material for: Diagnosis of autism spectrum disorder based on functional brain networks and machine learning
Source: Sci Rep. 2023 May 18;13:8072. doi: 10.1038/s41598-023-34650-6 (PMC10195805; doi:10.1038/s41598-023-34650-6)
Supplement: Supplementary file 1 — Supplementary Information. [file 41598_2023_34650_MOESM1_ESM.zip › matrices-bold-time-series/ASD/ASD24.csv]

0.400379909049274	0.26750055404579093	-0.13705430658579354	0.48556999719559996	0.635432734069788	0.3188733726455675	0.38525124586424614	0.3157235051201325	0.21843722914644514	0.7503770753861808	1.144993070085591	0.518894195844737	0.009000741230328	0.24996751889397625	-0.13595668532921112	0.1711334238839416	0.20845657143396548	0.40619946866160433	0.4684977998805647	0.16005136689264735	0.3040314746049571	0.48212735426008	0.3053475190896947	0.4665929477943459	0.5179714154996886	0.5598555109706232	0.31608499500005965	0.6629725122627486	0.4847143183242231	0.6681508903533832	0.8662043005550841	0.8006896840802795	0.1351693821112066	0.842694737976027	0.3916212905286861	0.07577299388593375	0.34138060531572406	0.5848953182275622	-0.1350699215735751	-0.06566178670322713	-0.05692959806564052	0.09020603215576967	-0.07675517972606542	0.6440335963648568	0.5543070872780395	0.311811802188272	0.3868487775368692	0.491200771617362	-0.1302102096377871	0.12488076149038424
0.7740404996827178	0.43514003922237243	0.4321891871777463	0.7460377341155956	0.563479067940225	0.5678555274083797	0.7214790212314012	0.5771786385923826	0.8392151277701801	0.8334857523248542	0.9467881357743583	0.6984622588919102	0.2991755151554791	0.2507843791565509	-0.0799727518968344	0.45788250359984817	0.010789790732486442	0.25297658380531873	0.6277709990535991	0.42390304845561305	0.507934287476611	0.8657725561031278	0.7947280747316908	0.24948456587508955	0.7040466675138735	0.6919594818679272	0.35949097683426734	0.955294271230295	0.992022476117524	1.1113329651817403	1.3735700724284092	0.7438338312268188	0.4162914281054289	1.4135505181639556	0.12153317744584557	0.6342713564455712	0.48844318054438196	1.216741264092977	0.16908859113056188	0.28664948696612885	0.09318131882661378	0.047144056266000205	-0.03065123336588984	0.9355148282795426	0.97934262287495	0.3301417047780194	0.5622665229254025	0.4022485630865014	0.2797047519249123	0.30317180270376165
0.9427774904375127	0.642674510436587	1.378045570604088	0.7406327267789748	0.14375202947052537	0.5419765435430115	0.9080234249672359	0.8074525299463489	1.3591248855016456	0.9220130845437234	0.26296139906591876	0.6125898353108938	0.5829329807516876	0.15389793468724608	-0.08257540180330082	0.5240208080438186	-0.23191491398199982	0.1911628794814878	0.4884056491918746	0.5598624425774812	0.5082819544822689	1.0295799741109852	0.9570931672993891	-0.17802138597557524	0.6554214496037813	0.4606690687060429	0.26393908441875286	0.8055068090780463	1.2449592882284037	1.280030644192951	1.58710053834626	0.3221632520819775	0.5532549822493464	1.4149705692124699	-0.19236098032407348	1.0392256932322348	0.32686811155767426	1.4708875292171306	0.34443616202392807	0.3813523906999019	0.23874001445622495	0.3362873217569415	-0.023784288624351783	0.985431159213641	1.4181640499526702	0.1819432764462758	0.5337957476143327	0.3320677859176968	0.5995361498900187	0.3153621349482964
0.7963434398601046	0.8358759540505417	2.2945347402946656	0.4630729047228059	-0.5031941647434457	0.2401755390145606	0.8597850360885124	0.883681870296325	1.368172743463954	1.1208262590014018	-0.642611936148149	0.24039997150122758	0.6373561530322283	0.057955684339552435	-0.15965000298711318	0.3986066082914775	-0.43811182328368403	0.2253142393040019	0.03673060419546436	0.4898992487510085	0.320702261588296	0.8776120093630834	0.6278680753074994	-0.6264572349899147	0.3369018024956647	-0.05787959813338119	0.06745275673455936	0.16067135314006742	1.0821286267596113	0.9160627508349295	1.3921823278081193	-0.5065472261495937	0.4861722289348335	0.8107852400316047	-0.492061703043948	1.0924567273247212	-0.1700707694888343	1.2123329181199503	0.21415418444140766	0.1545313381503444	0.27939562831341425	0.9171534323334528	-0.030626033496990075	0.6941540826460508	1.7092462491333162	-0.22351588660105073	0.32464043136991255	0.2795901078264571	0.6232009933830173	0.1865311442756756
0.41743370222002224	0.9203254586744568	2.7127336995270888	0.0758617122642363	-1.0920763565096352	-0.1403500539043499	0.6336084890933067	0.778461022981767	0.7123812095997274	1.406899450832618	-1.3459243813303052	-0.28899739479581604	0.3691478043220482	0.08481002036102961	-0.2478239862433559	0.2913857076128421	-0.5439206091318888	0.2580940828399514	-0.5413138142627081	0.27845115596542175	0.08530840603672725	0.5049487248303212	-0.034357622195986454	-0.8473272933262589	-0.12924180580795327	-0.5674084510192704	-0.14412780573953152	-0.7033072123718034	0.5845929643026263	0.013226178871906505	0.8721844582811422	-1.56153505392418	0.2941056942462174	-0.038564169215874536	-0.7543170156580403	0.8131858865876531	-0.7872199803932098	0.6102284672623904	-0.22248893468496803	-0.20909202842214497	0.16154634967980244	1.4644789296709633	0.00014878868360400214	0.13330866897417729	1.688034134005379	-0.8353928304141288	0.09075379968041371	0.18090930276124173	0.3220769660545434	0.08296582553922248
0.036358069249595525	0.8054454515257334	2.3919311461580404	-0.18702579864109947	-1.3121554363785164	-0.3168804020169057	0.40050387119937597	0.5719039415703538	-0.35838337789854813	1.604179829481034	-1.5006983176208402	-0.753917931565666	-0.11019154411737662	0.27284383782650035	-0.24718623026941322	0.446370818116447	-0.5291523917715081	0.173475006721474	-0.9440806659964525	0.10505437525952005	-0.03306879477027722	0.142709719265668	-0.6166015971655229	-0.6899359767182309	-0.5248021618706254	-0.7271433629555086	-0.2870246304977849	-1.309517716480708	0.02817832137581114	-1.1279192795839952	0.27249719971047304	-2.4714813421983806	0.13853753705137511	-0.6035416741657419	-0.9619160637547279	0.4218527280308172	-1.1689586189402899	0.035806394059710166	-0.7609772406219254	-0.4008359575603916	-0.0799522340901278	1.571244996746867	0.10320594476785422	-0.47382326522694185	1.26005094807274	-1.4438740352005255	0.010913306866265385	-0.03240777928670109	-0.12973762342311357	0.19017392776964612
-0.12100324738469276	0.46800668675078055	1.4719168003339522	-0.1636803185438434	-1.0048334085834036	-0.0950056267197912	0.3384720795668959	0.37963961217364817	-1.3164188773939158	1.4887254901047249	-1.0501652801876913	-0.948139273956508	-0.5499941218802288	0.5099117345587768	-0.09635921980794858	0.9429413762349667	-0.4179629045014144	-0.06252823386715954	-0.929267862831658	0.14766891259420853	0.03515219132439234	0.005995343246129692	-0.7115167205099391	-0.21072510443558937	-0.6619941750206809	-0.38190893301958945	-0.3157212125459406	-1.2628775290612089	-0.2931444949354086	-2.0258120738196568	-0.13353475495583447	-2.8396578890374315	0.1499094997945645	-0.5291373911792588	-1.0532274715133834	0.18557977716990443	-1.0419167769175348	-0.17607795421122088	-1.103921485832082	-0.21650853028177122	-0.3390632355075224	1.0519445098511233	0.2615361906639156	-0.8744394936614004	0.4622078404216897	-1.7786963551284043	0.1534410679225404	-0.35432705902889533	-0.4692523400345758	0.5590890738250359
0.013272473736776657	-0.00726971140946277	0.3814794962723157	0.13678819701387077	-0.2726584663831122	0.503556527376996	0.5135026772812177	0.2542761008190576	-1.6857324757141758	0.9561604252948824	-0.2711023823321704	-0.7828190854982603	-0.7242487475999323	0.5766726174955004	0.1753456188529255	1.5948406892481672	-0.2617304518061311	-0.36513234958439084	-0.47860417797933247	0.45384534679976124	0.21166463723134882	0.14751078706148138	-0.1977093425674186	0.34293828363378054	-0.495585949531905	0.3138287748709046	-0.23054920749995	-0.5079066239881784	-0.254224891456846	-2.266081881679151	-0.19867769590294734	-2.460135703317638	0.33510500274774574	0.1396187098709731	-0.9161337847222467	0.23166773059984355	-0.41323716227886714	0.05801182525786308	-1.0474250417858302	0.2784351225005122	-0.504258932135743	0.11702258416325492	0.40602591709663255	-0.9354637038821985	-0.5216467763991723	-1.6707743781081765	0.4200538543486901	-0.6717703191955915	-0.5184429082874759	1.037549776746857
0.30325723013899525	-0.44905511106731677	-0.4316545521348633	0.5385654467432899	0.5544203884914223	1.234377781681208	0.8261564764763686	0.14119376805116504	-1.3521966574765993	0.12642945857592472	0.38807136038892437	-0.3327416897977216	-0.58079960140179	0.29411505442056635	0.4569546341389061	2.0366833939876705	-0.12161280626228899	-0.5888464245784641	0.1567561237663374	0.8900147419265181	0.3235299953229128	0.41842308635581055	0.6563934663321156	0.6690479571991548	-0.1506555840216739	0.9733603744798514	-0.06789374908472398	0.6125820708211938	0.0273977190665947	-1.7353236077508516	0.018026330794850266	-1.4563493190801602	0.5676333502729622	0.996987229383216	-0.4651856695856263	0.4599437928682181	0.39866496519978123	0.5230646380233241	-0.6172411153389966	0.7732498843267559	-0.5276599705957584	-0.732989236433968	0.4498243448920335	-0.7213355427710068	-1.4109307058399616	-1.1673520561115096	0.6111467700427058	-0.818816068294526	-0.29885290395259	1.3451844518162714
0.5039620297843167	-0.6849076731943061	-0.7624714554850199	0.7991100650596551	1.0859105947763048	1.7459673231054114	1.0597657970361407	-0.07214798680271228	-0.6365707274997562	-0.701659556467875	0.5769905542081109	0.19324434062992335	-0.2729763329075235	-0.3196814212403328	0.6201570958157715	1.9525316782483881	-0.060488034202485	-0.6356361005382413	0.5752729187292559	1.207364189805801	0.22422163131748943	0.5653011143013819	1.346455491225988	0.5809315110289986	0.15000656582335994	1.2130162471726846	0.10866697620024815	1.5442453968183945	0.2747209147853867	-0.7035121530471866	0.2941772373029285	-0.24724089278387748	0.6656478402516501	1.5413035802907737	0.23656492397568132	0.6160142701835091	0.936582448809746	0.8558583229833121	-0.059992072046636334	0.9158218287740076	-0.4500053000760264	-1.0410223268235776	0.3330920206323809	-0.4479143577985736	-1.9342609811843128	-0.512947661165446	0.5653913390555104	-0.6931054417503398	-0.01206332137104092	1.2451512054737537
0.42964645926570627	-0.6441138446622023	-0.7287437462838176	0.7421230753319014	1.0782768787602512	1.7515523117097789	1.0024083301905706	-0.4493644379665721	-0.07606147044965578	-1.2253102563528044	0.24866971824441075	0.5440088862239681	-0.05236537391589849	-1.0067274767391163	0.59508821242008	1.2915831321347653	-0.1366859768334334	-0.5280954416041972	0.45270130761972527	1.1836073776517104	-0.1027212677375959	0.3992005872669721	1.4481765462296283	0.10449573059853033	0.2130612720207717	0.889123078279244	0.21397553507715975	1.8378381996542246	0.2305165671683183	0.30113168397986595	0.38221494758719626	0.6549266646256334	0.5061198330955179	1.477224069212417	0.9150195244243742	0.4742535826532712	0.8770041060380972	0.787673539841262	0.30877976106944544	0.5550396220032703	-0.3641387404487555	-0.7216022291841535	0.051261064245770885	-0.3433045840790449	-1.9476196969926596	0.0003864949912766388	0.27040592254806106	-0.353411712453463	0.09569422591513915	0.6952744931882143
0.07775291741182477	-0.40723001088308264	-0.631748415950882	0.34918881173628036	0.5627704452712904	1.1679122648028646	0.570544446305915	-0.9258709931255658	-0.06451862212790221	-1.322607733668243	-0.3292067301541872	0.541910175994991	-0.09616214836249155	-1.3971678099951803	0.4084281038143679	0.3170877543377417	-0.3834081254270401	-0.3893550586380339	-0.2527622838568345	0.7505875743010695	-0.5268323361130828	-0.07509847120897997	0.8866162462157006	-0.550098744402787	-0.018890459899325057	0.17784603496040072	0.16001154628094444	1.3961158257553365	-0.1859511457596579	0.7648432372630134	0.15650754441719475	0.9080486886932004	0.10352296505661962	0.8585320954057793	1.1738395414140754	0.0028009783815880047	0.22772806564484227	0.3153014855420796	0.3016565913688885	-0.1487272680720921	-0.34158823629075724	-0.1355765559662502	-0.3417659810132349	-0.5074193363298756	-1.5045262029937598	0.21410338704799262	-0.13579663572852274	-0.015985266599678513	-0.10764515370831486	-0.12278421476660827
-0.3747325223807804	-0.15816240513609856	-0.7143388540519948	-0.23266499716329012	-0.18015476193991428	0.15744681306121683	-0.13619105791123035	-1.32505414271254	-0.5985830085801109	-1.1154759097281863	-0.7561753316938511	0.1738685282283075	-0.3850119760383767	-1.2424877864757442	0.16274931017135075	-0.550239927088852	-0.7702829256153346	-0.3447234066128508	-1.246903556237773	0.03140107374347372	-0.8465293651969289	-0.6532490164403177	-0.018482003188069335	-1.109860811561017	-0.4388390150304627	-0.5502221189424367	-0.09929116116814779	0.5018451854342528	-0.8381509122920462	0.46317013145870756	-0.31901780490808823	0.5166758336369893	-0.3925934438821157	0.001114497499793866	0.7264230715218475	-0.6030678490934848	-0.6764580918751649	-0.30962079174849266	-0.0260887304329577	-0.8218207750579244	-0.37217971585487303	0.16300290211678298	-0.7452923011743886	-0.8586011412267085	-0.8338915542351433	0.18882189946256023	-0.46873591865227193	0.06917188074540245	-0.5571210301390175	-0.9088862405828824
-0.6934005649469329	-0.0605121756253592	-0.9943842436221759	-0.7619174275219177	-0.7815373053066901	-0.9397925354487509	-0.8772398917150451	-1.4657366912841832	-1.298157941459962	-0.8652069643148781	-0.7466469212895351	-0.38581049499515846	-0.7112644496589348	-0.5980978231226497	-0.025388219863485054	-0.987253770064025	-1.1700048478846417	-0.42229527095101554	-2.0416356668574873	-0.7264926656261329	-0.9016434070167473	-1.0498216981094877	-0.7568995017288985	-1.3672116556070604	-0.8338360235453206	-0.966232975603333	-0.5127430639109277	-0.3758237766891884	-1.4584009478145616	-0.4130932706363166	-0.8369765465263795	-0.17911186612011326	-0.7760696654682347	-0.743152028255085	-0.3617526908614489	-1.040070226765066	-1.3733022423145245	-0.756350061226924	-0.41598561304861714	-1.1143024110352966	-0.3594232759731668	-0.15920168664503262	-1.027663568655926	-1.19305646478443	-0.22786944851248975	0.13389716763169754	-0.6234838175187019	-0.20786917008229433	-1.0265374078666079	-1.4047900995141125
-0.7370132984039076	-0.1400681492040097	-1.2812223491973747	-1.0113420760663672	-0.9823041330983152	-1.7500050575787205	-1.3847643233210083	-1.28535565198755	-1.674809519585305	-0.7774742093911168	-0.2817086505494338	-0.8420203399822049	-0.8111518766797318	0.18345677722927556	-0.08901600841857503	-0.9465790040801443	-1.3694820846495541	-0.5317836048288991	-2.2183876520698833	-1.2718618372370496	-0.650598816410581	-1.0633019022392425	-0.9429304052787795	-1.2420770246373678	-0.9931754360396708	-0.965455318666014	-0.9105550116173959	-0.8600682265596847	-1.7937534265188892	-1.3533666984791335	-1.168766624633403	-0.6955435057612137	-0.8917270446376804	-1.1820142469366883	-1.6031599206463283	-1.0856903616815665	-1.5356346429310859	-0.8300581416509507	-0.5706418889566305	-0.9128793436677844	-0.1797813358913283	-0.9378622510398655	-1.0510101749465692	-1.3085035592735572	0.1044750029380661	0.23363453018524075	-0.6268015318393377	-0.7125637722635323	-1.2512009892541835	-1.5033881105108662
-0.5342757800806185	-0.2612961018953324	-1.3413116251009782	-0.8656875504498162	-0.7548389240220464	-2.023868767251575	-1.4888786658360345	-0.8883835827948434	-1.4537591273673318	-0.8602305412707564	0.4185276033262241	-0.9176680912790092	-0.5364128525721953	0.6637919694082616	-0.04188871359449782	-0.6425435787797427	-1.1493797609658285	-0.5403429477835547	-1.6603158226221684	-1.4521031166559657	-0.1753354158343509	-0.6862603560897551	-0.538191940418518	-0.7671394581444715	-0.8100106695324689	-0.6822332918396516	-1.0574564453485573	-0.8537804493730435	-1.7215095865987833	-1.79620378395983	-1.1837446571401187	-0.6687818344484223	-0.7145395750532969	-1.3281388326935581	-2.290493135007119	-0.7316058215738018	-1.1332589433367808	-0.5820463909199785	-0.33659876040918557	-0.39132221292103286	0.22670244007346668	-1.5850233062003418	-0.7189553627375626	-1.1094996964113342	0.1356975070332041	0.4996962486438629	-0.5823612738948735	-1.117803457186197	-1.0633822543433786	-1.2535427240937822
-0.2445449145808236	-0.22465833455517878	-1.0759129971029324	-0.3720447545773666	-0.2859291752450919	-1.7430600094798387	-1.1944517967645194	-0.4834870549494721	-0.7317741232980137	-0.9374174431199838	1.05741827606066	-0.5052936534594166	0.040552861777617175	0.6023515898564655	0.0337531267387028	-0.3710331129949381	-0.40969919100354596	-0.38770441466732	-0.6155358665434613	-1.253166825451276	0.3700191254324831	-0.10120606652668525	0.14787766812587222	-0.04216773815258479	-0.3314252527473813	-0.35227298330612206	-0.7747601348140558	-0.5366138307573406	-1.2813953010043633	-1.4277494945550375	-0.8989424581293501	-0.044740244862769014	-0.36318785135701154	-1.300790984359496	-1.892900593660004	-0.18139869005210663	-0.4086359441844433	-0.2507843890019472	0.20541664077218974	0.12181024498790578	0.7895635320986608	-1.482492351049029	-0.0449876204313189	-0.6370734069919639	0.011817657562241835	0.7603806969633069	-0.5631845248496238	-1.0980352163523743	-0.47363226052732404	-0.7904457715583555
-0.04345154554195069	0.07767047148260374	-0.5814171482444046	0.27302280864831024	0.154858260592198	-1.1261596621144707	-0.6766861482451801	-0.2544434331899474	0.11774026034967937	-0.8037413950918344	1.431366180825679	0.2502150750926681	0.6506682583784171	0.11800893816561928	0.031527965734851386	-0.3054558991023763	0.7281233327634781	-0.14994925766466527	0.4455327313527162	-0.7795416455350543	0.822199444134032	0.4239559956862345	0.6598564628487537	0.7908570149677374	0.2602185551256329	-0.14266231320808626	-0.06664902840636695	-0.2038867712974823	-0.6315669529378063	-0.34806071222823604	-0.44533474595250083	0.9037626666116757	-0.04521805509558405	-1.1916127082378758	-0.41332078067462846	0.2737834832847418	0.2933377857238685	-0.0867311915945885	0.7903221540454697	0.3556296697483637	1.3112843295521541	-0.4300916060012909	0.7959984716172656	-0.023898268176253575	-0.05795869101048486	0.7951634958696537	-0.5462089152490588	-0.5485058643803375	0.3302668955556018	-0.26538031214928787
-0.019084652318989734	0.5612445131924256	-0.06574784537582591	0.7957637791630231	0.3734435107435661	-0.522578917298662	-0.20000809116655258	-0.2564603692808108	0.7020953213574012	-0.39981064144282613	1.4964641954356306	0.9987123746671646	0.9673888506319318	-0.39032081554635784	-0.12367662851199576	-0.41553203977334363	1.9205563811648245	0.0019877179784990474	1.0909900622255355	-0.20483409107417774	1.0509603518364696	0.6718619554900369	0.6598050576716789	1.543796567101086	0.7237231314816536	-0.07531145369402513	0.8377158389426191	-0.07166027520835691	0.02667161875595175	0.9845457612846662	0.011315653322495954	1.7326455087732155	0.03925124595905698	-1.0065703220252504	1.5373578175918279	0.41303376409220344	0.7173964343511675	-0.18687667670453045	1.1205488816213764	0.24556132496179894	1.5507003173717335	1.1654514388789758	1.4905528132684613	0.5781288225329563	0.0561911699380342	0.5132217229446469	-0.44540944902799173	0.31776579590167636	1.056670458950208	0.1777863914725805
-0.14329711596503356	0.9859785989683076	0.2949634345458398	0.954231559885262	0.34303069390760316	-0.2347848091298973	0.0034750441330735375	-0.4066323008538735	0.8404286845443381	0.12678334978598144	1.3168399054303928	1.3569658879407112	0.7834341188252398	-0.5168344084321757	-0.4298535876778675	-0.5501999434741375	2.732187429081541	-0.07635399595539498	1.149385829942961	0.2814129953041671	0.9799209340628774	0.5678696051792367	0.09488656598974862	1.9896044521861664	0.8621642272352752	-0.07880359359869042	1.5738522280583687	-0.17063924110732778	0.5137868036431902	1.9981968717866132	0.33977074739932744	2.0627487302699024	-0.20672916400024915	-0.7141537148622475	3.0333224425890557	0.1807144003439047	0.797068512697919	-0.44787490367649097	1.0286589532953179	-0.0658475863175584	1.3500539767535717	2.501821755461037	1.7133583560975252	1.0484237993722445	0.32210782446748615	0.04047687043397882	-0.2139687855824644	1.0717707889091976	1.425025125619878	0.39708511576984773
-0.32011972394712457	1.1135655015152586	0.4426092907294924	0.6438201119038972	0.18648383196078686	-0.3548731578637079	-0.15740792469728024	-0.5646915666420643	0.6235801317342666	0.5199287497866023	0.9700392654080836	1.1218668107964853	0.12896256506727824	-0.12931833956724298	-0.7895890796814475	-0.5966366513684854	2.843728938567522	-0.3892738865779209	0.765265328285439	0.5250094870447273	0.6035026838807327	0.1904255053492326	-0.8065775252281943	1.9241099508478763	0.6107714498188099	-0.09668006204816887	1.8252641328843977	-0.3728602304217758	0.7121842651877058	2.3032839970324064	0.4700125588947714	1.7677550741300418	-0.7231729118943963	-0.33676148007485746	3.340914482726807	-0.32229416332844374	0.6279282102127985	-0.6585009155762938	0.5640813491889353	-0.3521831986284559	0.7380638672076576	2.8584615595609915	1.314104658701136	1.3100423178331986	0.5760161576796041	-0.3526509299584201	0.07611788279844592	1.315676320467461	1.2841836412099774	0.27340599704220686
-0.4610626959625394	0.8743385101884085	0.4128580441071006	-0.048687477789586125	0.0748761130140394	-0.710942377067061	-0.5884147109583869	-0.6355503477205937	0.2958853338769761	0.5952766239100211	0.5005719584842206	0.3991317848532948	-0.7328589604727656	0.5387909755784106	-1.0342813977610834	-0.5760328764123613	2.2225296095130056	-0.78001043771396	0.2686594222339075	0.45770878674513776	0.0048032523054003596	-0.2893037244857304	-1.676148205188212	1.2754702097578448	0.06876970208031266	-0.14495893231574247	1.491416217235437	-0.5054984206436882	0.5876615432807129	1.8746930297009956	0.3826579475806705	1.018952819781826	-1.3085555170536027	0.007167858598270482	2.333146404236559	-0.9212643981399045	0.3672939695813804	-0.6581544997210197	-0.03343629402944298	-0.45178092194865677	-0.05526466932476437	2.02431854731318	0.4519166180878166	1.3225845054266303	0.6416069790598519	-0.4319147797727149	0.254079783262752	0.9208347794391235	0.6913109701599054	-0.21590849268810705
-0.5316942832108945	0.41589159202130865	0.2464920839767864	-0.8766412897786983	0.11171283927393467	-0.971047705878402	-1.0569571291131357	-0.6173642802620849	0.07334750568174431	0.3621826366985334	-0.05102946372367624	-0.4437019217820303	-1.4336574654205427	1.0493416383820178	-0.9950830218304112	-0.6005323264838787	1.1474737544191318	-1.0223345231702645	-0.04603827171792501	0.13315894193338995	-0.6464911118210726	-0.696854310481354	-2.185269182277386	0.19258736253254863	-0.5470966188922338	-0.27223835767624655	0.7319060181581114	-0.4662442986074828	0.19643294669514952	1.0239224994930276	0.08917936739051349	0.17273279287973292	-1.7054310154738705	0.15233252266163183	0.5493046257751684	-1.45817725498205	0.14189893827388975	-0.45120566125194533	-0.4522454645743969	-0.3466780561061126	-0.6946907009801042	0.39966595506508823	-0.43670311881903107	1.0820487510126968	0.4515429406837847	-0.15734528438409867	0.16557974158475566	0.10209928062315965	-0.09042126430019364	-0.9170231021711485
-0.5499617460954805	-0.011494464016693198	-0.06730374649068124	-1.5458637443802439	0.27019507137020266	-0.8609244208406979	-1.3161025385666931	-0.5699637483446012	0.03179633651794495	-0.005837360648155717	-0.5971691693233498	-0.9892119620815546	-1.6878012168704777	1.0591826112770188	-0.6005949367887915	-0.7388667806528146	0.06215769910170665	-0.9638908681538543	-0.08763526239272897	-0.2824683923059876	-1.1426198479359306	-0.9293826745276599	-2.1750541707057858	-0.9705717180626189	-1.0128063360580735	-0.4738828573975018	-0.14237922910759976	-0.27765790290548226	-0.33032701335680903	0.18870111943571063	-0.37482052658842646	-0.43048850722480003	-1.724295901332772	-0.01146102293856843	-1.1395931910813437	-1.8391419707285497	0.010737327841703464	-0.2055894171898141	-0.4592086821119689	-0.14155676735106412	-0.9069681228767745	-1.27647916536568	-0.8600735038633447	0.6330770003374533	0.08410494150990534	0.29395510685090354	-0.2039870979381286	-0.7204886305118823	-0.6954849109804663	-1.504004009875549
-0.557076972201699	-0.2517965641422017	-0.5577757397297468	-1.855666236122589	0.41232097069851514	-0.3677138672510169	-1.2460641685749199	-0.5437235797494782	0.11810021078576308	-0.3247036935607987	-1.0071426795927134	-1.0256459992709206	-1.4420628366525765	0.5476180122506843	0.04748780485186311	-0.9179679688107032	-0.6613794704436423	-0.6236135771804195	0.01654545563973449	-0.58492232275236	-1.3287913655586268	-0.9890913318194694	-1.6982251279403229	-1.7998076603094897	-1.2154830363336444	-0.6579853454069918	-0.8553261155974471	-0.06979643796618391	-0.8324852241138838	-0.32592162516788303	-0.9434423657102947	-0.6440457341108018	-1.3469450312725735	-0.464944561405791	-2.0431291874912527	-2.030612244427282	-0.025110433899205732	-0.1446814955890451	-0.014309255305038144	0.019729812982894154	-0.6306436531405074	-2.3708208990654045	-0.57232677821342	0.0747149544395482	-0.3087193110843981	0.6518333994372378	-0.6993449719257355	-1.1803750374034747	-0.8317760101451537	-1.6201289272766572
-0.5924918949561433	-0.3686600429332123	-1.181850877011842	-1.7909465532228115	0.3720092314791293	0.21207575404804732	-0.9320123021297547	-0.5347445968585802	0.23550752374666575	-0.5497029582606092	-1.1870398097503736	-0.6817579146308234	-0.9011600291536881	-0.18390106196756553	0.6792210100876356	-0.9579511068923674	-0.9044859377621156	-0.1778481547849761	0.051270416044250734	-0.6468778382714239	-1.187682331672912	-0.9674877629599485	-0.9808400657152162	-2.025056694494153	-1.206744832889808	-0.711858126465679	-1.2994935037328585	-0.016976274755973554	-1.1849945212228905	-0.4971722637340458	-1.517332821931493	-0.5735749908651673	-0.7485903266249198	-1.065896996603937	-2.0122867852672157	-2.0295833988311136	-0.0006218816939843071	-0.4071317659053558	0.7012018180233355	0.03852595829313641	-0.05740104954091803	-2.671699454726855	0.24137455593839122	-0.4607862247928498	-0.6221357457240146	0.7292146153081066	-1.0897157655168328	-1.1717379269231352	-0.44352668807439066	-1.1013103512363256
-0.6835728147370337	-0.588376095915512	-1.769600278755398	-1.5079875347745955	0.055454885406817124	0.43934091763524935	-0.6205054443618291	-0.5004171735969062	0.31425962935164087	-0.794003422920187	-1.171611581798471	-0.34096138261696923	-0.4040099404672314	-0.729189684740798	0.9695370967746554	-0.722481944950713	-0.8173517554230766	0.15340478417998513	-0.10952115114097173	-0.5027623331370885	-0.8515993541419574	-0.9878199599129346	-0.327210072879117	-1.656533920186416	-1.146193669997276	-0.6160127447384353	-1.529206088119385	-0.25880086637186	-1.343847133577468	-0.5406332659598708	-1.9756917309241253	-0.48611442330755966	-0.21216558819365713	-1.6229119298695776	-1.428751896327244	-1.8366194607040844	0.02802014928109792	-0.9603279546019352	1.3604874899498398	-0.09224361710157344	0.4715961089805265	-2.3911440879332604	1.044510330655821	-0.8530229231347567	-0.8688403335825355	0.5243123851265257	-1.2189260741855925	-0.871669309925135	0.24207979542533475	-0.13307706573658076
-0.8361265972144742	-1.086274032263766	-2.0769478308714016	-1.2180314891055792	-0.4905370285113748	0.03234231320496436	-0.5637041890622464	-0.41105099934783085	0.3214298831788108	-1.1917974847062298	-1.130799774433709	-0.3754062920844485	-0.21013428119355326	-0.8475840617555118	0.7215291233127126	-0.2611510449271579	-0.6654772082727713	0.24273090838978734	-0.4006485296062018	-0.3307882018450537	-0.515016495081143	-1.1263614558529735	0.007917562129704857	-0.956666261501983	-1.1593390244596828	-0.4915076800862059	-1.6321547777990977	-0.8247615991437152	-1.3389212444279335	-0.7136719083820063	-2.199950917804063	-0.6220660261711154	0.031541701677846146	-1.975718098594373	-0.8592766569901329	-1.4440648293300893	0.0020468642004970766	-1.6107728690500114	1.6454575113942747	-0.28356393377967354	0.6646953448145989	-1.901151703972033	1.2778244268659253	-1.0337583923002591	-1.1363611345186453	0.18674566616658814	-1.0937771630059168	-0.5734518483721276	0.8368624905128643	0.7994668087907907
-1.0127471616226211	-1.774130102410207	-1.926221456942831	-1.0394761763768143	-1.074236579639397	-0.8895572957486579	-0.8365396637341393	-0.28097708513461467	0.2371446231779105	-1.7118971103570109	-1.2517954593432101	-0.8678735608703554	-0.31967242764917236	-0.5940556999450022	0.018970521311251327	0.18529968266929306	-0.6187776838756329	0.1261701019270092	-0.6023716829002447	-0.32095478370271685	-0.29473424775484686	-1.3466365948740768	-0.055183676573431935	-0.26048345848491045	-1.2032544156787852	-0.5100188089333357	-1.593645638587495	-1.5812920714073608	-1.2140803519643313	-1.1039453504438401	-2.0963714447560764	-1.0195083046359543	-0.04899131015714161	-2.0308374833722174	-0.636233184769008	-0.8381376949857946	-0.10211140889994698	-2.0938830587745345	1.4132077245322228	-0.377322385397978	0.45801973775606036	-1.4301068872237235	0.7400493130648403	-0.99332282869875	-1.4599914151875046	-0.1090428300109494	-0.8396573520183014	-0.4575167810041223	1.0293228095980167	1.1820622472263709
-1.1124213392846398	-2.268159975211745	-1.3327187128910534	-0.9156817192491071	-1.4251651972665473	-1.799446438696535	-1.2460573930658834	-0.14504650887737394	0.05478361172672748	-2.0816948212218485	-1.5670385296548244	-1.513068561940208	-0.44916139099796953	-0.2297616251827534	-0.7621072300426693	0.3421536941742588	-0.6338911460787396	-0.03092076472054772	-0.4856278960764906	-0.5079267551224866	-0.13839165565760522	-1.4864089968106655	-0.3553407623869838	0.23341618119628435	-1.048543110093933	-0.7179027435664126	-1.2752607330520394	-2.232916075232614	-0.9610310934389534	-1.5468605883214888	-1.611589146431603	-1.4597026219106453	-0.2465864855144865	-1.7520019093314354	-0.661639652046663	-0.014080242328972902	-0.2297836069346655	-2.186759687383499	0.7875030703432017	-0.20204595784623602	0.057907151838031676	-0.9445954438326383	-0.23988724306479747	-0.7522850392440052	-1.7165656564544947	-0.27592586696670324	-0.5610552205661555	-0.46597592196197146	0.792720280898566	0.8090527834411024
-0.9870980749155841	-2.099900679025286	-0.5131125613775035	-0.6578825763961917	-1.3107993281054289	-2.0373667358236442	-1.4108118123583533	-0.003273852986660541	-0.1764669651452173	-1.9117706257086664	-1.8672604286383996	-1.783521812087682	-0.20403277574893658	5.2183353778588434e-05	-1.1249857561321421	0.11196837034824156	-0.5135098023213885	-0.043032782479088656	0.031461712427607924	-0.696537715312259	0.1366193915137551	-1.3221367741938503	-0.5438346235264351	0.5533051696959489	-0.4217730623510886	-0.9240223562719483	-0.5401128995648957	-2.4101920319009253	-0.5094148455603276	-1.7274495688660383	-0.7487485238847625	-1.578973248336775	-0.22533584427931155	-1.1459535848040123	-0.5578351944615629	0.9920781419337555	-0.2448819375633398	-1.7887261340330143	0.11042250068395648	0.34242571382858566	-0.19016945490195772	-0.2774440937023851	-0.982702440687121	-0.33033095454732453	-1.643711954556962	-0.32992140384072566	-0.2287018300783506	-0.3677714055229191	0.41357794995202735	-0.043710781958081715
-0.5172309159949129	-1.0515088984030625	0.24315075356764915	-0.09147815143693122	-0.660376527629084	-1.2216870533992537	-0.9855469163134164	0.20508613874573212	-0.31472248480593973	-0.9627875053156064	-1.7977282122898022	-1.2713290251473266	0.6362348043087177	0.041805303825037984	-0.7340534045202949	-0.3238460970480481	-0.09817794954444946	0.184216653895079	0.813776460064966	-0.5633630468633885	0.6819380570197816	-0.6960521444579576	-0.26849489364666296	0.8622893565006675	0.7611820965360095	-0.7807322146377663	0.5648752640882702	-1.841087144019431	0.2014492123419689	-1.3976791263306585	0.406584835445942	-1.0949207806778694	0.26866393509644054	-0.2774922875925987	-0.031832285133112634	2.060582397485863	-0.0024440865314574157	-0.944978336556483	-0.24177483973720537	1.193619097077505	-0.03268278662500011	0.6316850738141637	-0.8998191968322091	0.25085365670316545	-1.0025755793702686	-0.3166062096019703	0.2981016472494141	0.03829401621821185	0.2968039920747464	-0.7583111470286749
0.28151207689101215	0.615542794182528	0.750879606796669	0.7881716565725896	0.36138536887412437	0.45911553850862946	0.09620087198246295	0.5554568135961199	-0.16401830509723356	0.6236735865660463	-1.1023380923507782	0.00991521724561284	1.8970630639523771	0.03334088399476388	0.3551126315517613	-0.6046401431345152	0.5537943393307144	0.6054420324162901	1.5651190409031066	0.10451556529398183	1.4435411137590808	0.3554573924848868	0.5884535739579368	1.2572553316052115	2.227377669208474	-0.04429746192383573	1.7197059032022357	-0.5370996647163554	1.1132980327995936	-0.5626155768585682	1.6600396057893838	-0.017824077700140932	1.2171028600894345	0.6986626465526077	0.832413611027044	2.9624958657996023	0.5253191861805814	0.17796900737966515	-0.08835937228332792	2.0850218942631273	0.5072539148705063	1.5943175342871931	0.08855009771256867	0.9264360237307446	0.21283572706695625	-0.2312934516782622	1.1134075722961285	0.7356110981492718	0.660701762239828	-0.7666632000193286
1.1955052333259746	2.221905531434021	1.02358946386567	1.7570814949248468	1.380378143351368	2.280517626728967	1.5196354745115925	1.0426743480219225	0.3973865169522527	2.307451827696873	0.14763587500146574	1.568273554058497	3.017614296611676	0.1454187171080571	1.6730445798288398	-0.4335724311627229	1.1406999034938277	1.067871069304371	1.9733647052747123	1.1899964334375823	2.1138662170976596	1.554269294533835	1.7648163355661877	1.6207604699824976	3.3893514196926584	1.1616231967732162	2.4329223089085286	1.1218588571495538	1.994055444622424	0.4902624132485118	2.714395412468095	1.2888862969815016	2.2843029997917146	1.5399946775056415	1.5804874191951304	3.3948601679189587	1.15618171296067	1.3411029522694857	0.4192231273112148	2.615982207717076	1.1182944448369494	2.250910269646409	1.4505641059912744	1.5492029994209597	1.673407047857353	-0.016255615151109955	2.0918859771899605	1.4590013450253996	1.3324085049497645	0.05407732853901898
1.8662702188243494	3.0186432289297316	1.2147505238295797	2.449359744432452	1.951876409005163	3.3533689540814042	2.7118822346190257	1.5166756074642103	1.2770398164231378	3.391752949224044	1.519434122100725	2.6783047544423284	3.3277904230021913	0.4094850213715645	2.563328120147428	0.2065155791068212	1.2822607473651286	1.3943997065227005	1.8627930029174438	2.2203619160840526	2.277116794698081	2.466170578166303	2.692158796152354	1.6561693958672352	3.6214480842269814	2.301652337730259	2.298974712609367	2.4962103010066863	2.5088247437261377	1.3397693063181109	3.2413110650324954	2.2579054170291815	2.9642072984360754	1.9908366323570634	1.6945414801329004	3.097996805122559	1.5335264432153897	2.2873888737182497	0.8579624015643934	2.440689784838256	1.381775089409595	2.3100464984055002	2.3486374731766997	1.9072444708446876	2.8212383512957486	0.35692732394791804	2.857904739871746	1.8498710000836087	1.808999236774976	1.259385570410483
1.963405667364793	2.6183665038730055	1.4541455138632329	2.544923026364351	1.7667027349500546	3.1254501280780684	3.138169450414566	1.7240078888470527	2.1391958262150443	3.39644927291885	2.4356436591225292	2.7904950970208127	2.4554733201213215	0.6820751460250729	2.5444334089679317	1.0227634036327478	0.7731328198533729	1.4662414184510757	1.2768156970416231	2.597255234550103	1.677188185894978	2.6986076290220913	2.7934555980173155	1.1009055825172254	2.6319443987343782	2.695862676876906	1.2566247911594561	2.9776704515160235	2.402267359162445	1.6619713506776161	3.015454034634075	2.4118589821742833	2.85064942893754	1.9081050553235992	0.9777462621958736	2.0178290564061845	1.3115331249493758	2.7962598802393352	0.7820662459684262	1.4928655480587265	1.03663482871365	1.7634936682670166	2.1693819773504965	1.8175348985796704	3.1506682784286784	0.7973573210019168	2.962715156950793	1.6921214961233442	1.5758074409280851	2.0958530269500826
1.3890719206920807	1.2340293686659227	1.7119503742936335	1.9480325152407554	0.8286633143825514	1.7093730179491768	2.6022540064885606	1.4558398409307856	2.5517415524917215	2.336361257504525	2.5173479222099213	1.8568735290600087	0.6161953132234342	0.7777855797513873	1.5938457232481127	1.5944989689776394	-0.2484583554473591	1.2667622936630796	0.45775402468287574	1.9653048792836991	0.4345361788756151	2.113348738517429	1.8507239757156295	-0.029697490405781565	0.7018581674221587	1.962332567229061	-0.32408251400804733	2.323235535429108	1.6843924466498659	1.3970471747479916	2.051862901876506	1.6389149675682746	1.8796381084650176	1.3587258679407006	-0.26789391190019124	0.41810891470041267	0.395866783559171	2.738022066812356	0.02249606310780831	0.10152874481532094	0.15836207201333544	0.9110732391799349	0.9290326575997473	1.2493288955386683	2.5023019337909016	1.094847202092727	2.1782083644672587	1.0650094667601502	0.484808585694528	1.9879371726426065
0.3795345393919579	-0.4345074744018647	1.8041245373534012	0.8508495875345174	-0.5002427170153808	-0.17010180185404916	1.3684266671689935	0.7126768280551653	2.2444628657877295	0.7274302377339149	1.8244245216260104	0.3708520739228546	-1.4197282631460686	0.6566020008883446	0.1756756469034284	1.6418502736252827	-1.3422862645238265	0.8767322779272225	-0.2586175548564946	0.4836514543543903	-0.9493724319071428	0.9304012413406153	0.20766847638814856	-1.3566506951213317	-1.3843979377005269	0.33924034539379455	-1.7974918245931473	0.8324099310091355	0.6844717694484069	0.7534522656613146	0.6564631661807823	0.28236560716289155	0.3988737045936426	0.6085893116508295	-1.4080048756260606	-1.1567717863808968	-0.9231035172007807	2.121138732146327	-1.1550756864042107	-1.1138907677620014	-0.8669293188390396	0.1747742054094798	-0.721776808803351	0.38929689820580765	1.1810777500338234	1.0396948334310832	0.7075451893758425	0.3065297822733573	-1.0700213964029197	0.9318663750251405
-0.5845448218781488	-1.5987298717503113	1.5420052726656635	-0.3533742487591077	-1.6361111566993682	-1.5827585119507173	0.02611895431432514	-0.23733618423396888	1.3099991898975836	-0.6890889208665458	0.8212630225242226	-0.9050214769954484	-2.7011526506002346	0.4975030943591635	-1.0144260440880914	1.194097320886373	-2.00496464873448	0.43391348570752863	-0.5830433416962755	-1.1986126789267846	-1.8311903283141127	-0.35117588366602287	-1.3543962934084237	-2.300148829821828	-2.7114683052615747	-1.3664292747369284	-2.559049576130862	-0.7659875304875409	-0.09120887125217958	0.06089144380695771	-0.6703655056889817	-1.0232764034553412	-0.984531179577653	-0.00952474659607093	-1.87764694417595	-2.0944280236987356	-2.0639889021972153	1.1135167159198767	-2.156683987203483	-1.5520059073299182	-1.5593183895703016	-0.16214920835866997	-1.9033906446955162	-0.41729098251857805	-0.18991834018008624	0.5870860030860958	-0.856002540305828	-0.18814795768729756	-2.326145220037399	-0.47604004801692074
-1.0282747195840047	-1.8133895327975702	0.9116357066791699	-1.2539559160636742	-2.0438606555131704	-1.9074653929826384	-0.8246703795980229	-0.9704486991148444	0.19187586724205644	-1.3392816160017211	0.08260173106305425	-1.3586894145667268	-2.6109091560967257	0.5764206550630795	-1.4371683328275877	0.5470981138382914	-1.9590064493194421	0.0773240820308086	-0.3898239368543068	-2.279446841115838	-1.7762652256332163	-1.1875588053304125	-2.0295651484203896	-2.4077665059227216	-2.708951306018758	-2.2190638126197393	-2.3407892397903747	-1.6830947248410937	-0.23292621661449844	-0.4213326846530474	-1.4523825378537965	-1.6863091252434885	-1.6992386345235195	-0.27294972803053186	-1.541044011147504	-2.0132086079491645	-2.45210972791452	0.015406261009706828	-2.3909050280427473	-0.9773468706709697	-1.6139195682288892	-0.10603498630674961	-2.0540055615276533	-0.8349081455652623	-1.0018220188085936	-0.06392433769115477	-1.829968303372367	-0.19771048321161114	-2.589292219492236	-1.4080362651115275
-0.7492264313538682	-1.1769917592896106	0.13716979865408066	-1.5993734263443806	-1.5100185441204794	-1.1461399427702497	-0.8805193467408392	-1.1371684172598644	-0.5597368045291401	-1.0931709574836281	-0.06300948723991925	-0.8468276296068219	-1.2157753547376597	1.028233294396494	-0.9970824623883766	0.05233660745050996	-1.3079971980223928	-0.10563300215555084	0.23292086918099658	-2.2591023143881244	-0.806378482835192	-1.257436529052246	-1.4529137686291616	-1.6387176817625435	-1.4526963060415146	-1.7243760855135992	-1.3207569635953456	-1.4945449908134592	0.3305947988714378	-0.6174433891917329	-1.4663958234527021	-1.4708711248988775	-1.4871787235297018	-0.17569367850333037	-0.7613120631098814	-0.9789749104045508	-1.851401660470692	-0.8251448526247088	-1.6307422275719314	0.3126112181642741	-1.0524953352863684	0.10215053080443805	-1.2551004081502408	-0.718803190275675	-0.9799477185973651	-0.5598346879994001	-1.8291130299998402	0.2145146392988765	-1.6611004220612968	-1.3312526785832597
0.0668667388242494	-0.1979579783205341	-0.434686972044767	-1.3786048985037749	-0.26726528887637835	0.13748089982615547	-0.25870234780133317	-0.6675040604964962	-0.6171659580688504	-0.2735336584558652	0.28956703752237994	0.26469517367015355	0.7662719779283853	1.6809266242919163	-0.06214303064006426	-0.10497732451020213	-0.46016084332686336	-0.11322114886812097	1.018652210708849	-1.2283640441642447	0.6097774969690497	-0.6152313522597513	0.07337065731996234	-0.4102816853934592	0.3890974289551025	-0.1570175276827757	-0.0002722581984061331	-0.3694456199724367	1.277995115155822	-0.6140138127852166	-0.845893135664553	-0.6052992283086991	-0.516085559339853	0.10489076649052073	-0.13618296564396387	0.5032322815357093	-0.5184460959768544	-1.1359577173549802	-0.17689034693228836	1.6289233800364495	-0.17325974089032528	0.18948044782776158	-0.12913149974216362	-0.1915570553317038	-0.30106252758227114	-0.6119674477001212	-0.9906585961220024	0.7714363793820287	0.02252214166000206	-0.341703280332061
0.9584081351850756	0.5551086539589706	-0.5565413307524654	-0.7831690726306418	1.1090178584141623	1.1907615784510852	0.6169525740906772	0.18447565385794848	-0.07035240379490143	0.5827128674082401	0.7366987222744765	1.3393161626880719	2.366191717788308	2.113203759020015	0.7806585322043216	0.012672365543580255	0.12638806307402126	-0.02966181526803403	1.6318176855414863	0.19628093275119735	1.8146607544868258	0.35367673272815214	1.746039741640734	0.6357138239504798	1.9301622416783044	1.5842401920681717	1.0606932086292444	1.0371006966548844	2.070268493193507	-0.546251171409467	0.008932088699851754	0.37481249878932454	0.7232103250844449	0.350876730610117	-0.08700313117450655	1.7384330811485789	0.9296863797391243	-0.8372839366899167	1.2915816939604925	2.274815104982578	0.6476093793443721	0.042946343111675445	0.6007427238132332	0.43817160588603626	0.5501977919338039	-0.2010852498163645	0.11294201979517583	1.1717812956442641	1.6375771411918303	0.9144884253028713
1.4582153426616096	0.7746543767246387	-0.2504291631187936	-0.09206328588535502	1.9869596669510334	1.508701678771946	1.2769901857295058	0.9891952146488879	0.6463801695291689	1.0427260647812453	0.8767509726219526	1.8265863611254534	2.8877737253217446	1.923804563960021	1.0682998291336212	0.19063220932975347	0.21040879763693623	0.01602753163147957	1.809054958594833	1.2489155361022086	2.3051589672693753	1.1460915961836942	2.722280987526634	1.003054654901666	2.532478180966158	2.5144517371302464	1.4937849973368198	1.9637830818014352	2.2498231762889938	-0.48961344900012277	0.6624186997798268	0.947093220225621	1.66633763491938	0.4479824951241998	-0.5840772404524395	2.1959499243074965	1.8571870395164218	-0.09408501339542782	2.0949738752288147	1.9392856104038605	1.1571065827903817	-0.2439879600485646	0.5742152030952687	0.8617586088578623	1.0786551148163133	0.3829402199351428	0.8223809045343444	1.2632585267162908	2.445217377786253	1.6724942542704204
1.3497479284284	0.512113525835076	0.20028810111774825	0.45003985254104606	1.9953041539557776	1.0705797459964002	1.4462669750584096	1.3866831968874123	1.0450078463496961	0.9781161462234864	0.5872475699798684	1.5270819576062726	2.24048674006236	1.031831612806898	0.691451581468222	0.24034905969213097	-0.12008383683036258	-0.07848533745518654	1.4705458273746805	1.4585996322076018	1.9561519170272788	1.398995972155654	2.5883707346652836	0.6139150698054772	2.0913913572327516	2.149968594762664	1.238087863540058	1.9641042234633042	1.6807703042121318	-0.4329439368517354	0.8714989000912592	0.8876640046400395	1.9334026131035633	0.4290881696076179	-1.1889193811993992	1.761511796715788	1.9466002928323065	0.7353085846900562	1.9261729662661342	0.8521969521648622	1.3010516665827054	-0.48354462794066233	-0.030959607352104557	0.9371110623985184	1.0361360434694242	0.7100823755205615	0.7786949011982394	1.090457978660081	2.1890293018467863	1.5364542113398831
0.7522821565780231	0.0342516197724655	0.43690989484690035	0.7087611780942419	1.1981973918044033	0.2642887173759334	1.1324546345691358	1.269878147152443	0.8897016020147617	0.548190635614083	0.07596972502965801	0.6361858175957037	0.8997222574852175	-0.21572261873282628	-0.10826185186684056	0.1189892883002311	-0.5473240723543775	-0.3212034292341612	0.7461388056240021	0.8817354750400865	1.0130011017064904	1.0512679539247693	1.5468567119657688	-0.1832339476852839	0.995766051487893	0.7688633971152444	0.4995485554246956	1.11918675917826	0.5918074267817217	-0.3336133565305536	0.6705749511779272	0.35379220122917615	1.4701126361877623	0.39942814775000063	-1.3712767549940712	0.74401645771761	1.3250959922798278	1.2487962583121288	0.9899095959076976	-0.3935639006367202	1.1538702927815918	-0.5581032174309587	-0.7027942945978662	0.7286732257537778	0.4923769831047699	0.48540050135017176	0.10573008289615629	0.8069411063785213	1.1748993331219908	0.6985497986366113
-0.0012505596990263189	-0.41319532074053344	0.26084440226235156	0.6773530197435061	0.034938476771603326	-0.4088357972320938	0.5464288254491192	0.7969793311845137	0.3105661821867692	0.017544091843109733	-0.31054304532706173	-0.41754192135252677	-0.4422804476977706	-1.2287008674485975	-0.9333969520579612	-0.08639275662816771	-0.7524755704422633	-0.6050456594231035	-0.10100252200612829	-0.006512148906229939	-0.10290197813424241	0.33320201920199144	0.22537061450161663	-0.8614610869939452	-0.16937540538682022	-0.8095779985071944	-0.3820975147787444	-0.06673695179618828	-0.5841948111141004	-0.1884819137750434	0.27495169531546293	-0.26647769239131824	0.523795892127094	0.4206310989403719	-0.8745636714297582	-0.34732502272503396	0.4216554139300225	1.1897316880557274	-0.1659763681408887	-1.2255311690317203	0.7933157227778282	-0.5027944995030685	-0.9969398974725472	0.40875890918846364	-0.2885608313435233	-0.25136076366883403	-0.7141640858065512	0.5357907305868819	0.013056125587357265	-0.2408839938676521
-0.5909355484877182	-0.7470602062383085	-0.24442459479739276	0.45211388433409594	-0.9327674552262295	-0.6351376439721834	-0.05742316259412249	0.2459791433143666	-0.3376168342074079	-0.4413451286925215	-0.3591146757049916	-1.2131141887505517	-1.2835582082141692	-1.5426915357420798	-1.4652337656606738	-0.2709517527614669	-0.6145800298740626	-0.7575242883061146	-0.8146330402921665	-0.6601379056409781	-1.025493482134225	-0.38934020573851735	-0.7405206729291818	-1.045732494097258	-0.9616275755149302	-1.7585307226524802	-1.072388131252804	-0.9952687330550175	-1.4533972339316914	-0.04904051848709974	-0.10813384251305273	-0.6190220349465689	-0.5058317543793788	0.45839926047101903	0.11774577276623283	-1.0959961090429635	-0.3229868360871801	0.5839330290045	-1.000400792191641	-1.4201396128467694	0.23925534510593008	-0.4502431591874574	-0.8314395735826093	0.10848702394649408	-1.0461869408342053	-1.1371677262717346	-1.1696959144829018	0.2871607850162425	-0.7770235957009588	-0.7064112385800368
-0.879659760404845	-1.010949552219655	-0.7845038000601091	0.18698749380569	-1.315719707354595	-0.4145378826642248	-0.5062948842643737	-0.17086351101584493	-0.7496566160685428	-0.8233448576430524	-0.1335941961770333	-1.516013599780656	-1.5196341490101022	-1.1242135204555688	-1.5895291488464172	-0.4100895940578676	-0.2554281089178118	-0.6419874798332481	-1.2699815008527933	-0.8001088522641147	-1.5724610265623724	-0.8137324695328402	-1.0644146549682287	-0.711379754679781	-1.2530535946361827	-1.7267668517685486	-1.3365403060996948	-1.306083970375667	-1.83229524817011	0.0340928605380632	-0.41269246125127684	-0.5825063963356876	-1.2517140833083182	0.43653295392892294	1.1145771882955064	-1.3538434606877119	-0.688597737811858	-0.2558389929677631	-1.2748785875200717	-1.166301994077611	-0.497041102430798	-0.49707474445091204	-0.4751412304261829	-0.16359925287696322	-1.6475305636650577	-1.7022142111082386	-1.0293514387499803	-0.015456188493131923	-1.0307211239487302	-0.5246349968087062
-0.9239660625272506	-1.2340778971574915	-1.0602759457052382	0.037918798696471266	-1.068553163259784	0.02619872449239965	-0.7406723206060106	-0.4024515480773697	-0.8686699240742759	-1.2124250093396538	0.10541360115843536	-1.3248334969427207	-1.360061363298789	-0.39804501154454974	-1.3692009349954677	-0.5600648533931294	0.080078534473088	-0.25269832503448164	-1.5080760233835435	-0.5252257593311901	-1.7332248747858434	-0.8326299428702847	-0.888990891467518	-0.13954426367931677	-1.170636987425926	-0.9679389131681473	-1.0869058840507584	-1.015717578427676	-1.7651204687764444	0.08284417010966569	-0.6969729213626157	-0.2841014641547102	-1.5161951005894916	0.34086574829987687	1.6426942021829187	-1.2150726304375692	-0.7124321683602641	-0.8780545035081426	-1.1157926640643416	-0.8506270978161145	-1.3160361925175346	-0.6114181474070773	-0.2755359599592353	-0.4796743500677242	-2.0711308547750376	-1.6496181035762192	-0.4378948538732387	-0.43696931007477735	-0.9259650008985437	0.0055637250835793685
-0.850634400392886	-1.3354459262591922	-0.9603223663603703	0.10265947490637496	-0.4548909929555693	0.4272623931370185	-0.7761155504506734	-0.5165735016097602	-0.8735524895042456	-1.6349791975020564	0.12123566441314082	-0.8072828474201077	-1.0742967657718077	0.02915794018684263	-0.9345784760120807	-0.7725037414126674	0.20851605460115305	0.25929111982247427	-1.6606230795021675	-0.1575887161203407	-1.584386562361875	-0.5447066602067476	-0.5823801816014962	0.31257360053859934	-0.9069369610778961	-0.07456349216585996	-0.3994019861313328	-0.413806115090428	-1.421422810468609	0.20329692849581854	-1.0077347206308205	0.048893507401835415	-1.3169465503964952	0.2663044188342097	1.5387760760803335	-0.856657549725479	-0.5516211312740152	-0.9298855549610356	-0.8369971095413041	-0.7477164840008483	-1.999661809715992	-0.6602110934100601	-0.3646954820423985	-0.8758835086084059	-2.305567004030436	-1.019990767172059	0.23148072375527765	-0.9485974171460873	-0.7590685913980381	0.37266754198488955
-0.7194368233390831	-1.1696186056678395	-0.6103796291502729	0.37147983887806363	0.14993884076827854	0.6456696523855138	-0.6597279640549466	-0.5811501002586622	-0.9895301105413364	-1.9738390746303494	-0.12323843442231826	-0.19677854903109782	-0.7867773668088226	-0.23542574629862076	-0.4011582610630177	-1.0118091148292945	0.12608215251566474	0.6546294028277196	-1.8196921507832704	0.028505671548198035	-1.2286438734216942	-0.16427291993132992	-0.4381328703905513	0.4534847733069939	-0.5708965091308972	0.45615805960958716	0.5010336229328415	0.17203578141584794	-0.978052808595998	0.5081521319207034	-1.257021426333843	0.2723655641201718	-0.8451574632190142	0.34585917283909673	1.0215123682045477	-0.39813979308149355	-0.31518719292370667	-0.360136173792405	-0.679850952757018	-0.8516549501486838	-2.307821728853108	-0.5318165661849558	-0.5790460349297587	-1.270467516055384	-2.2795034100024316	-0.1468195429716963	0.63720357199666	-1.4291393872822797	-0.7107629349663408	0.23564621766533955
-0.4872079326682351	-0.6751410372270652	-0.26004683328394124	0.716742197903603	0.4849055290772364	0.6772387601529257	-0.46147482845137866	-0.580623838498024	-1.2881548058606203	-2.017751087686689	-0.46910530748005497	0.29123146823162144	-0.4663202574427167	-1.1222458035549383	0.13078264405465387	-1.1587983756314533	-0.010454153840949661	0.734161659390327	-1.947206093044665	-0.015991888648669492	-0.7945752800632956	0.10267618279754961	-0.505064037549576	0.35051403861646385	-0.18125468335386372	0.5108038651784251	1.303741490802128	0.5675277973743629	-0.5684341415053094	1.0008400097606116	-1.2354839330373928	0.4066161561585403	-0.3671299082206501	0.6084503389537088	0.5173145788202841	0.11002391040276956	-0.0074083173797346545	0.5319159634546015	-0.665453384755973	-0.9585844058611154	-2.1444150156326867	-0.24883930971694754	-0.6416880174625572	-1.4955386570512068	-1.899023452444046	0.5513405340568177	0.6542926622740108	-1.745413110914991	-0.7749667414460538	-0.34585836850236135
-0.09254600282240948	0.012811854073193499	-0.10153502177305944	0.94343775327155	0.5227833644464301	0.5787210714735953	-0.28414855049350696	-0.4364051462700215	-1.636447372693009	-1.6133131390556656	-0.7222328171630528	0.5079239623162406	-0.0766781583810578	-2.1602769963205097	0.5327583831039922	-1.1024501678302254	-0.00861423944318538	0.45188146802523727	-1.894021724374551	-0.1432685896717499	-0.45314000644247826	0.149027730606864	-0.643284542745858	0.2338454156052129	0.23172556698068347	0.3300274132558079	1.7289096278036797	0.7872200328254986	-0.29974217198824976	1.5184139442927975	-0.7735763865204148	0.5708120769714896	-0.10950927704642992	0.891206834348262	0.376069205727374	0.5906823306700353	0.391928546515862	1.2438906175096045	-0.647548834860763	-0.906621288225051	-1.6549225478481342	0.02729192629183845	-0.4387708895202829	-1.4229203805889106	-1.16210905946384	0.7993975263691614	0.3782994752173444	-1.8445917203007378	-0.865303033408177	-0.9823627245485713
0.4252786150596781	0.6027670558393438	-0.15233294196827712	0.8906555170131725	0.4282263531739294	0.38502659694539704	-0.24591307194929088	-0.10484648889110075	-1.821818177257187	-0.8057340540547068	-0.8200990975523327	0.39935134328230776	0.27990602888099625	-2.7945404673150285	0.6442135272111219	-0.8378710221745903	0.22880147027031553	-0.056301687383621485	-1.51975385573163	-0.1845790812697191	-0.38110646137431425	-0.007992593053916652	-0.7161285822722054	0.3055823178086546	0.5422276651239185	0.23629542833819092	1.6585592153665367	0.9309920896520778	-0.2724635022181411	1.7993276133848997	0.06984467906749477	0.8430488840765143	-0.16762764770242036	0.9075188306643925	0.6699243768265876	0.8627669916857362	0.8118563619689163	1.3431140582947394	-0.49282858435671617	-0.7578107235053317	-1.1504864799337378	0.11104719637213614	-0.14736922288180077	-1.079693655795836	-0.24029456452695758	0.5799452025140622	-0.012974838326306871	-1.7847261055031973	-0.9642400125957276	-1.2516474630561765
0.8895702986907847	0.8314334932922637	-0.27357597648300574	0.533235522686433	0.4043966972629249	0.0954523571847612	-0.41618752213961036	0.3414957124433003	-1.7328660639077158	0.14111795936770166	-0.8572763641790014	0.02361845399246934	0.37939552206915167	-2.7351591317376105	0.35065926968061983	-0.47801657956083743	0.6564337364114089	-0.5447739045970645	-0.8268030464052958	-0.10810841246010774	-0.6570706452691125	-0.25880130977687127	-0.7322279537745274	0.600976860237566	0.5642099922652941	0.3594935343432067	1.207413746059737	1.0524677882994335	-0.5444325306028474	1.650073437758886	0.9556329286492521	1.1702346868825448	-0.4705855808773872	0.4519546808887838	1.191819788595955	0.697055782390484	1.0707684485174798	0.7125921215275502	-0.2235965668578018	-0.7612513166779434	-0.8860623475410154	-0.05951064855554065	-0.09814116747247167	-0.6498380107353406	0.5670317397290582	0.09096824733512619	-0.4054565008596714	-1.6814915176099718	-1.158171271456235	-0.9943953433214373
1.0790419236622302	0.6562182495028109	-0.2917605414148621	0.016657458662305915	0.5404350330803032	-0.2749052923204136	-0.7440742669415135	0.7287584899053979	-1.436718634243736	0.8709027892272196	-0.9529162346458309	-0.4569649152586946	0.05782035088722995	-2.1032085198258077	-0.30346270975285866	-0.1611620328417076	1.1403260715235926	-0.7863468310869771	-0.004170072568194859	-0.026991679771	-1.1614182142474034	-0.46253493145432073	-0.8153404895845486	0.9915212398149014	0.19323162766500654	0.5690843082979404	0.6729014894866325	1.107392666568441	-1.0528275595678225	1.099313981178042	1.425234639662777	1.4023830893128033	-0.821162311901364	-0.4016224329678957	1.6267774216947783	-0.0031178808786254835	0.9940629309847216	-0.37653402413603093	-0.0021728185800449305	-1.1221375615189897	-0.8512930368686971	-0.35825857783245335	-0.4787943552363136	-0.34786647697931544	0.9983204866017844	-0.3928744111263144	-0.786791980412845	-1.6155104525019215	-1.5196337993142897	-0.40078111447636156
0.8868094593508274	0.2986403402934446	-0.12359002455116044	-0.41169339993873033	0.7576979595948716	-0.6446485661873051	-1.0501947021793356	0.8894096623380077	-1.0910166048654286	1.1301283294965572	-1.088476568833517	-0.82949245931846	-0.5936416460028243	-1.292421996663587	-1.0706598059805412	0.0678926078709475	1.5552273734888105	-0.6809105442402753	0.6630135283533645	-0.06387954579058235	-1.584034277502726	-0.5092798267739744	-1.0403054119046409	1.304495574460023	-0.4638758026808391	0.635854946611871	0.37216005573509625	1.007419675912058	-1.5743337357191516	0.419015455319117	1.1894689163164178	1.4184981214513452	-0.99894384424968	-1.2758591806197277	1.761152887596165	-1.036452128093329	0.5772252639354518	-1.4149039781476758	0.024609412584419853	-1.7693193618391931	-0.7500324997674266	-0.5447156390726152	-1.1238350213222095	-0.25799079430254573	1.0012485956448072	-0.6546712413353474	-1.1672448946944776	-1.573030504659414	-1.9500252596732466	0.15392451708118804
0.42008468728248954	0.09000104260888758	0.18274854105663094	-0.5467730285103491	0.878981604377755	-0.8782651317860357	-1.1186489765290695	0.7785763540035247	-0.7781340127561223	0.9068517899974683	-1.0770006723758119	-0.9243806364155659	-1.2048211663814805	-0.6676253695314491	-1.5943430155928475	0.29305876822870874	1.8448076821079846	-0.2883899825087456	0.9637029047981797	-0.2032743689671134	-1.5801681752217789	-0.36463830736926833	-1.2948688152830679	1.4508476942776107	-1.0965077438214648	0.4623996146326095	0.4543549471406421	0.7168069632155118	-1.7980694102195227	-0.024519178312053372	0.347784377272011	1.2337749370419007	-0.8796764151968156	-1.694989587195289	1.5900622026717555	-1.9186767834913976	0.04472576747808915	-1.9413809000421793	-0.11711409723200959	-2.3277476744991596	-0.21749427932671142	-0.4262530273111859	-1.577911418959502	-0.2689192949255849	0.7734633724225086	-0.600199345022035	-1.476655023304183	-1.4632103590412455	-2.1494178971709137	0.3853003788604011
-0.04634506071266326	0.22647606933034747	0.5023400272555194	-0.35976534853799497	0.7641639015881074	-0.8614193112908228	-0.8446698087187012	0.5042676728263242	-0.42177659614632534	0.4250879141958948	-0.713597912503798	-0.7041000333999728	-1.3331062445645103	-0.32559039674783374	-1.604874766872489	0.6348129593269772	2.0063167066038146	0.2190319778621283	0.8919338574740028	-0.2721595932103812	-0.9958567409771818	-0.08459303656948597	-1.3086403773655024	1.4611933694775732	-1.357917474229857	0.18155372135089803	0.8070516932556714	0.3045130778721254	-1.5013183290345393	-0.004911091863111684	-0.6312382541619783	0.9927051001996958	-0.5052628886589378	-1.4009704448620373	1.2707916296724295	-2.1248172495898863	-0.2722963180294414	-1.7934970383462039	-0.21113090724922656	-2.346350634839599	0.8619775071180567	0.008054849682622144	-1.406955741420603	-0.16500899926875529	0.6248475586111629	-0.25513972916908073	-1.5468569162391312	-1.1940309456139302	-1.7835234536552091	0.2816345105638688
-0.23936782369921294	0.6196745528604539	0.7256628721686584	-0.029743357627273054	0.41840915634806747	-0.5789254464362766	-0.33163717268676757	0.24511009479918652	0.1235945987872141	0.0035254460081206684	0.008814789532551132	-0.2862358784611838	-0.7716243521264197	-0.0823745930191651	-1.088784639146037	1.0999936801286532	2.0293139129045143	0.6451542656444869	0.6408966967560515	-0.07781867575997471	-0.005859809988755925	0.20667398532065046	-0.8482112741123922	1.4140158952867503	-1.0857426302781115	0.046020076853174934	1.1243875378759425	-0.08771709923941766	-0.7196386033462173	0.4016430576880004	-1.1787264826837756	0.8477290835828271	-0.057762620275446284	-0.5588350514524676	0.9793081555125708	-1.425630335143978	-0.16743406877685482	-1.170075585783397	-0.0033310169435411124	-1.6261643155418273	2.17510890401619	0.5777790554584701	-0.5302964762020625	0.1899489652437758	0.7497505322327455	0.26494715689414405	-1.2108894513028559	-0.7454829216936326	-0.746727497105887	0.07249103846601214
-0.06046201116862323	0.9633118107248596	0.8146412469853358	0.16030489503494608	0.0031967793575566777	-0.12885452800395591	0.15151239886146348	0.12030191260355527	0.8768661677060293	-0.1261238824838775	0.8116432358986719	0.12643390427843515	0.26947989602510675	0.32388437163946027	-0.30299461320954835	1.5068852574019242	1.8563205548006916	0.8473846717645221	0.45878998094771434	0.40693607035403967	0.9559988050221453	0.3731612855820425	0.07033763626549823	1.3298280629488355	-0.41544127164229877	0.2102196254370982	1.1005771942335272	-0.32835177682271943	0.22316935446013922	0.8462970299335958	-0.9759956350881693	0.8212391133773195	0.25454994072997617	0.3144207760881579	0.7822541991510632	-0.08462226943912451	0.27550603016889313	-0.4733999364814516	0.5879706790018662	-0.4007483576913443	3.102030434105436	1.0296108231684535	0.6817652042539295	0.7204082267288321	1.076088734243988	0.7841936739126479	-0.4458143504999391	-0.1859554299319011	0.6834450650347094	0.028181057572936017
0.3617808165741925	0.9723998806476807	0.7931760843175347	0.006900630250810541	-0.25533492159469473	0.3403720806290607	0.3449241007015648	0.11477088770739817	1.6050761344331719	0.07288429640824895	1.2772212321922314	0.3719922297125976	1.2618575475468605	0.982410490365221	0.38930413657931495	1.5721587102171173	1.4118295990567282	0.7755034791087284	0.46790201653242985	0.9706652569046818	1.4542872880343707	0.33678184225184044	1.1299386137701997	1.129626320467564	0.30247570268129037	0.5908366887371983	0.6262025931841231	-0.3626088984522906	0.8781224087041472	0.9246979625442466	-0.15259751597346202	0.7690628189870162	0.3314988824845261	0.6742135902114343	0.6090330944178497	1.2482474984905996	0.7231355011687031	-0.04025501345152065	1.3690154390605833	0.7808201559584378	3.092974675569879	1.1956704894240338	1.630004069704044	1.1700567541107862	1.3121482466906913	1.1042412473654493	0.5582349497387188	0.3734526736018632	1.9472808045064198	0.2502584149212105
0.7733076096758996	0.6140692974528827	0.7009405557950198	-0.4678351985804771	-0.2040703003105743	0.717432301512091	0.18945935681725348	0.11602989632156327	1.9093148584421353	0.46376323932927205	1.1459054479499038	0.4276636895527249	1.689222852986688	1.7051619269847174	0.7505941255789286	1.1172469146758066	0.6836648711559137	0.47413105368707104	0.5797696445997381	1.2790018469956157	1.3332520416267999	0.12411059313958708	1.8832229819846842	0.6990194080033683	0.7273406489473622	0.9213457571336152	-0.14039880328252227	-0.22092146415996924	0.9414622171992462	0.4444681459024229	0.8031151239750481	0.48628427088147935	0.2463634691549853	0.3136387875808095	0.3284550896220875	1.9066182441197705	0.8252774824452087	0.058504730726704604	1.9642570004731412	1.3988353620271783	2.0525414401851787	1.0795988796566063	1.8728919727396927	1.2827235397854413	1.1684446006475098	1.071332930649089	1.4682515669342484	0.8433525876929896	2.520945146706322	0.6030358797964905
0.9690471521018024	0.14792624048456077	0.5616614824525417	-1.0099829442567214	0.13487637663069543	0.967726419343212	-0.11096228113989644	0.026338250537516136	1.4955168974566706	0.8523560933620328	0.5382163809073746	0.40794784962174163	1.38303564519842	2.144801404276524	0.8004453913028251	0.24203680024440344	-0.2114240851262354	0.06431589852569844	0.5718995349733456	1.1047388327421757	0.8226275257510045	-0.14281252624414564	2.0329886427803845	0.008716881130022705	0.7355520039290472	0.9530000650376369	-0.8720446436410704	0.016941152471543482	0.4547733987893011	-0.43651668611983485	1.3590660315166225	-0.11965491692794679	0.19149183628850094	-0.4888705768483886	-0.13695904243569765	1.6088804525044946	0.47132199224360666	0.020206301771075665	2.047813801950249	1.2925349952722223	0.45288891481040594	0.8180431821188308	1.398313851052952	0.997969017041017	0.5960109095068745	0.6626123482943329	1.9775676711181647	1.1867242076302444	2.240882579750705	0.8202597352051898
0.9085007121998072	-0.06516814870527869	0.3902089445660643	-1.2838625773642793	0.5567902915172697	1.0970381280330188	-0.22155516616871881	-0.14812520065624143	0.4373143180007741	1.1054574483895485	-0.09104353414041647	0.45920895773465775	0.6228539520855879	2.0436639818087556	0.7482513464139561	-0.6820780039348071	-1.04411249965648	-0.28930661452390005	0.2719910036230486	0.4999899654046471	0.3803662421922498	-0.31576363866032653	1.6182075625408843	-0.8094866565094411	0.46449094110810923	0.636740966612325	-1.274066403503498	0.25681333802603135	-0.21092527625585575	-1.299502086864406	1.2644844432968851	-0.9253615257238309	0.33308698121108943	-1.156182067587606	-0.742337024605744	0.6213187505123509	-0.12716936893177222	0.12250513985381954	1.548487641554879	0.737942180406382	-0.9287644807303584	0.5599193541596912	0.5888784863347923	0.5064518412053997	-0.14077049085391904	0.03657599820186766	1.9589369755919357	1.3987386594011488	1.4019783219459736	0.6942601406504155
0.6936710627509016	0.15157588528339466	0.21749648949602451	-1.0899982183306416	0.7687156281133819	1.0818652554643982	0.0742496901127969	-0.3080210894401444	-0.7875629864388434	1.19169010175135	-0.2634183950337579	0.6260364569371872	-0.07381075925847165	1.4273457165868724	0.7804420090734974	-1.221586638135429	-1.5791633089862112	-0.4308592128171409	-0.28757049169949195	-0.22564864005431007	0.37064808775652025	-0.31352897629839444	0.9666910623373803	-1.5032201784007853	0.17157635340921273	0.14205080334795211	-1.2548976694726883	0.3973493214817253	-0.5898132652996997	-1.727487970977837	0.6689999743033982	-1.6483915657585124	0.6720398279770327	-1.2141269199935614	-1.3394786732089148	-0.4298734963376566	-0.597130688620179	0.4850524081352085	0.6832727260967526	0.2225399069059002	-1.4882976093579814	0.36288354516555615	-0.0784302578592687	0.11395420144425146	-0.6248450560149678	-0.5139495721295814	1.5007108315684223	1.466400282858937	0.5516141101087518	0.20933433937309726
0.4429566291688344	0.6283121707724068	0.09318648311786241	-0.5099757885517419	0.5391136898494923	0.8439125265175712	0.6857928626921932	-0.36092982890866326	-1.5545016079089957	1.134477853073851	0.16513754469920822	0.7926471478123187	-0.3214528531723209	0.6011671239181531	0.8729597746969997	-1.157777106554459	-1.7092823669272956	-0.2829080058411748	-0.8644085706252244	-0.7117568525808784	0.8008021380972495	-0.17934598039999358	0.4500134165651584	-1.8406261609463122	0.025499183653001283	-0.29250636867874186	-0.9591035089617141	0.3280235211689852	-0.42238507758042854	-1.5670175459452698	-0.028526996213345392	-2.032947079262101	1.012911259355889	-0.628220173598937	-1.7622173733794522	-0.9694172972690551	-0.6882337032076628	0.9544234097756531	-0.1975130677890621	0.08913418406968766	-1.164737645417917	0.18438944700257817	-0.3611174522459882	0.013047877286758333	-0.5768058778377569	-0.7118992011106474	0.8153781724779554	1.3567088523716364	0.12177123173098141	-0.461005110176108
0.17627407887342442	0.941810025438526	0.051119373441944116	0.12413813395076699	-0.172007292674568	0.31108909747256264	1.2370585418827142	-0.3199140990073906	-1.4873851724706102	0.9369647282660847	0.8750061652575457	0.7534880315180205	-0.12808027041159734	-0.04602647144785086	0.7883030983441536	-0.6322350648656164	-1.522870899924624	0.09440222834486334	-1.1606549281626481	-0.7877115637754827	1.308317383116834	-0.05822526094474218	0.2252284404288665	-1.7561973252248257	-0.006940390519889769	-0.544335419929113	-0.6523988457193348	-0.041292695333689296	0.1816388863825709	-1.0131366077134174	-0.4750992208633286	-2.027129158707166	1.0752909682236704	0.16815798771575494	-1.9161542718585987	-0.8253128349439913	-0.4596840921698149	1.198228187128126	-0.8326949126374719	0.3138791854377486	-0.44263435833935827	-0.03609713447433333	-0.36214124708083567	0.1396266509356787	-0.06771384236673551	-0.46981932196968373	0.10239030803159613	1.0540572714653018	0.1610099230737294	-1.0681485612525194
-0.18768815522554655	0.7098696902331136	0.06642854056878926	0.4282990144983153	-1.169222928361155	-0.47265561786792015	1.30662357041756	-0.3063927223232832	-0.7144280048621252	0.5563770914475047	1.3019448793685517	0.37224892399508547	0.13998710276601062	-0.2880308914008434	0.27666536258089647	-0.048001666664517044	-1.24992361436337	0.5013092319960308	-1.0276042242057126	-0.569689144147826	1.4155625505935054	-0.09989885177155725	0.15562863715125452	-1.3950590018744502	-0.09569545497677814	-0.6717884581810117	-0.5448233792949603	-0.7076654715346331	0.8303452495072781	-0.4613592953290531	-0.5852206126409275	-1.8117222683401113	0.6831220618762598	0.5828577813827736	-1.8159970828566627	-0.2884849972392427	-0.22012169312849186	0.9452620895324778	-1.177638264513087	0.5752250697791176	0.01742501585725218	-0.28201580035786356	-0.3583707835428198	0.2317451936862752	0.5068961103496842	0.03486202069879443	-0.5302647073584899	0.617049689569809	0.3545785000513622	-1.4198647638258033
-0.7194058907044829	-0.12012181649820901	0.052370471845599634	0.21370459564226024	-2.091073048779306	-1.2847383150857121	0.7307456610263516	-0.44335912170085495	0.21112597983457704	-0.04212295544624607	1.0597960928946586	-0.2835658245613098	0.05919729793820946	-0.18360618815370436	-0.665206111439957	0.20886760746799438	-1.112562129026705	0.6828680931324786	-0.5701395875983092	-0.3464916430404066	0.8776164131850455	-0.3465551705734603	-0.03659863383298943	-1.0181516111329074	-0.36504125177968877	-0.8120546297460609	-0.6697840528638087	-1.5062594710216055	1.123763291605644	-0.23054506061646352	-0.5418182750244672	-1.649226793526243	-0.09337333409177695	0.29717590311597836	-1.5549033436144706	0.14237818173471783	-0.2648883310650026	0.20259899151411606	-1.3566410583028983	0.5459625132072227	-0.14171582443137473	-0.4403784184416663	-0.508660440983936	0.05163968557645582	0.6861646623602055	0.4574374586452397	-1.0428866374974424	0.19629826900218386	0.3071385358178354	-1.4459289827974675
-1.350967648284888	-1.1981195154990132	-0.08352927985137294	-0.37599696321896137	-2.5659174057401932	-1.7872999838345163	-0.24548899726882933	-0.7241433495360803	0.684568118127963	-0.7963192510203279	0.25251011710308774	-0.938507302623076	-0.5104102466846716	0.004732914181790928	-1.6866656614018594	0.026979258531157953	-1.1763720157635884	0.4743208803722179	-0.07237432721668274	-0.3478249061068886	-0.12233555381579529	-0.6825282411336098	-0.5111832499541532	-0.8296224397290058	-0.7485831442889186	-1.0116620875033535	-0.8879268693600084	-2.1227330228679344	0.9216548247361354	-0.3499085290678187	-0.601055745114345	-1.663003487011609	-0.9454790850081399	-0.4881469652879677	-1.235981520929197	0.1316629562076341	-0.6197270908420918	-0.7074392897371883	-1.4993111557430023	0.17268627038909562	-0.7279877168731922	-0.3846605017088696	-0.6946414638453213	-0.4010551347984661	0.2613416104211238	0.5120341242486446	-1.3876431821865023	-0.023483245660775205	-0.1310183234595151	-1.1823087592065513
-1.8538592806216827	-1.9729238219036882	-0.35897358972939764	-0.9339739972943684	-2.383582971850077	-1.7064679255822461	-1.0903873427445874	-0.9753512066624412	0.45877271767957223	-1.507677445006059	-0.5739120583795083	-1.2554642162282181	-1.2976936020084402	0.027871423199790232	-2.2396709782209543	-0.3808829813488493	-1.3048124674704993	-0.0755045840567904	0.2015696177667613	-0.5752783295043052	-1.0714766595530956	-0.8884329280742708	-1.148953382298714	-0.8449591748198176	-1.0066961274502977	-1.1491438732032222	-0.9971296583319562	-2.2256102302802834	0.4196845783520831	-0.5588572928122002	-0.8670362422570506	-1.7203972839364257	-1.4898174440616863	-1.1769775045090827	-0.9165262856846959	-0.27550167989075786	-1.002194222826594	-1.3250867844305172	-1.605001850571837	-0.27626343874264164	-1.16465943690716	-0.09992399279459069	-0.630705649521645	-0.8589458838379523	-0.5709273874407552	0.17693177464417884	-1.4707042445430714	0.06579646439451477	-0.7410915869065492	-0.7195036224240463
-1.9631614230388597	-2.0336591034916363	-0.6790758561068755	-1.034210507981524	-1.5995798568196709	-1.021152785308594	-1.314975667392417	-0.9657939049792448	-0.20292065994059338	-1.9084507658623215	-0.8251920517275829	-1.04545034227783	-1.7997772252511328	-0.15812548776663243	-1.9185152505512915	-0.6678817060887964	-1.2536311294880191	-0.6956413882493075	0.1840636055682292	-0.8216372481326594	-1.4553609457808414	-0.7742847320604188	-1.6154407559658093	-0.8920075747993704	-0.9015105033253433	-1.0303974623977685	-0.866384428815709	-1.6660303890995838	-0.01104925304909607	-0.519561426960636	-1.2101149445645607	-1.524740606703315	-1.4893048037411745	-1.1948027436516035	-0.6004785142102151	-0.730366767870684	-1.0436045068639956	-1.3325457321972722	-1.5462471330944623	-0.4277863814988919	-0.9439163955309333	0.2531952541565551	-0.1501014278397981	-0.9768253461653948	-1.330393897818839	-0.27476379572822474	-1.2042150262217224	0.40632407971065043	-1.1050748352770983	-0.16807987330619104
-1.5689367299198262	-1.360369737018824	-0.884311062925015	-0.5044478839526935	-0.5168782213504839	-0.02715001048158902	-0.793386556369553	-0.5938025320751751	-0.7385414877466471	-1.8107515532781748	-0.315251460515881	-0.40240614585840645	-1.6364564666787103	-0.36301004107463436	-0.7544854478267279	-0.632683659432153	-0.847709635746437	-1.0317175024324092	0.02735765545505832	-0.8531448382830914	-1.0909959184489217	-0.30997244505703875	-1.6009445704598315	-0.7449608530017926	-0.3963389711497237	-0.5843024152694254	-0.5099581566032397	-0.6172605678949465	-0.09710558693386317	-0.09166515872146339	-1.3791268182688057	-0.8636973157823988	-0.9905813770256113	-0.40980605766747186	-0.27715615162683377	-0.8712563500714868	-0.6038857269228942	-0.7511704701555126	-1.201663031456881	-0.11096117192766543	-0.035709322020352464	0.4033625723970298	0.5816108855881047	-0.6057985623137203	-1.568519469692737	-0.4593771471371684	-0.6099707161735082	0.780005947927667	-0.9335009201719333	0.3466200100469713
-0.8302183613603645	-0.32085132729324295	-0.8606080333436866	0.4437861709524069	0.45081714866299316	0.7882338661581042	0.14430054512364504	-0.0086946728050629	-0.7062824804079988	-1.2400952129014415	0.5627031471032014	0.33280385101692816	-0.8231946472054914	-0.3134989126941372	0.7507727342232384	-0.37090595922674524	-0.12329554064147259	-0.8640450877093815	-0.039835860528654725	-0.6023328196835646	-0.23960817680848556	0.3331010788566091	-1.0549123449391165	-0.2983764283782338	0.2793445460870045	0.011687753255264634	-0.06891430755516167	0.4633106305041739	0.1505912968223117	0.5287678905954803	-1.2051488322923054	0.1683245570808767	-0.2894689793088381	0.7415780414249589	0.02950887536471121	-0.5966950294089507	0.07331020873270304	0.07278027192975854	-0.6002735180895519	0.4903837458692641	1.051812197740786	0.138044008041527	1.1262541913155877	0.059771540110173715	-1.1599380424323387	-0.16474928149447912	0.12394012523393136	0.9233634999689916	-0.29964899115034593	0.6911817313027739
-0.11190768944401751	0.5710107387691152	-0.6313186310909753	1.3179483674201167	0.9689701224418205	1.002413732598392	0.9149076652395806	0.4441880931705753	-0.10171774669130389	-0.4499433735792492	1.0989067964301342	0.7650744314220572	0.2294852984595423	0.12645135149767162	1.8977866034057638	-0.1817229241588091	0.6636832991892023	-0.26683948381871875	0.09205685148580345	-0.21616839511041347	0.5706248878513799	0.8624783708642524	-0.23926576129285076	0.3404621211336632	0.760303835446399	0.40255778217069454	0.27323983347522884	1.0617006378193736	0.4648870080943336	0.913698192664509	-0.7312343776200232	1.1554684492234584	0.2523128790668833	1.5234932792951255	0.24488763493477647	-0.1200991022259042	0.5039892392516225	0.6821981274450515	0.05014436728632017	0.9619621725379256	1.6114430740119872	-0.5295529566991471	1.0868935785642442	0.5872423811217468	-0.3708264280630605	0.4711582109599788	0.7079754099398738	0.6880625583054409	0.3979150391136076	0.7636087657668823
0.22935153731955638	0.9627913442691386	-0.3542440020211408	1.6278297237465889	0.9299313609552279	0.494477552210485	1.0491957460447128	0.43886800782454477	0.6563221056510707	0.21262280906391595	0.7880800446781577	0.677401065244797	0.982768023113739	0.8244603255420526	2.2001160679437346	-0.3053944354739436	1.1769138076329304	0.40996001292307493	0.3214785263171082	0.07421407269812094	0.8834442675712633	1.0236415731392217	0.43656743662509123	0.9069155101233949	0.7850549780036344	0.2940960223879051	0.3848186693291003	0.9026019938737688	0.5340091513992403	0.690903494863826	-0.17218491012626091	1.5947950451191717	0.4205163745829885	1.3898951596385545	0.28090868612372694	0.21705098494561129	0.3140529633005198	0.7817910198990802	0.48268453615427226	0.9664762004886169	1.2355906358196378	-1.3159559330700283	0.4393152356896813	0.5995887305824701	0.3368124750075878	1.0260729212867419	0.9164421606902753	0.14378887384966996	0.715762536759976	0.5556443728647296
0.07070258065633131	0.8366583603416331	-0.21442731901725814	1.1822743133756415	0.4840805737962049	-0.48137584434449165	0.48219640596529123	-0.09767922462855813	1.051542878173202	0.5144029472466112	-0.27233164282212463	0.15930879066456388	1.1100443437082215	1.4324016013528023	1.6656516788193827	-0.7021965464632867	1.202348279535988	0.7450490894725352	0.42346168221874775	0.14934950800461044	0.5859257542358183	0.7436846542656839	0.6758207106065754	1.146769295820486	0.3741857845533593	-0.31432807564854337	0.2442040754514602	0.1266094671061049	0.23559108302821175	-0.17581348780575884	0.25159320733635376	1.236509968068637	0.25794842160500026	0.36529725198725677	0.1066033316536027	0.2135998431184427	-0.4639113015681797	0.39655939493169895	0.5495806046454592	0.4987043547451146	0.11728767651143934	-1.794177087616557	-0.39253095326779863	0.047993286058860364	0.6218549950256442	1.0736537903063794	0.7409388843452532	-0.44882305652009646	0.4790955128178089	0.18651048441922788
-0.39489036917680465	0.45833142044711794	-0.2857511251247008	0.21701549371345377	-0.05702138903102637	-1.429701429973902	-0.4183751545117003	-0.9028943097580769	0.8562120181430369	0.47986482208239756	-1.4131609959992864	-0.446009794224041	0.6800404824713153	1.5911020870438293	0.7657695205188535	-1.053686226063071	0.7847543297205848	0.5144479168761448	0.2514561388512391	0.09736994518465177	-0.055572831131678144	0.17483397578495002	0.4651868076500412	0.9836418830116145	-0.18015210990627653	-1.0875975849837727	-0.05475667967179983	-0.7748143884454926	-0.2751215223763397	-1.3088314247485286	0.4662721013696875	0.29308006740465714	0.009221820616494061	-0.9419122035297995	-0.19851101750002711	-0.05068861191284004	-1.3789297940836986	-0.17378638244315917	0.3211237216214118	-0.1058913580445729	-1.0617757707509308	-1.6304011818114417	-0.8068882869267961	-0.739124183948848	0.47972741617569614	0.4880206200081696	0.41025312052363727	-0.7840683514073217	-0.10152263101462733	-0.13970779924636353
-0.7786725499992586	0.16994357298513907	-0.46587808410222226	-0.7311330339389226	-0.38736272470357513	-1.8725707778257714	-1.0924540604397461	-1.5171611872829567	0.2867087910240123	0.3671891762765959	-1.8508036134904264	-0.7403588009232045	0.07652922611947173	1.1533265729156141	0.1208165099868898	-0.9941447133260338	0.2074527750236687	-0.15462059574171177	-0.10757707211574834	0.1286254161025873	-0.5940072676961664	-0.3855975101412747	0.04874408261553629	0.5724233615695699	-0.505002865451852	-1.5522032046525929	-0.3438261234339185	-1.237525898885614	-0.6772755331793087	-2.108063451035531	0.5649770380372702	-0.6470674165780369	-0.051847511824740816	-1.7073538930845087	-0.456478213980927	-0.29821504014853034	-1.8563847841103778	-0.5586406130029385	0.029661470842147777	-0.41335801134164113	-1.575806744659882	-0.7923743309654241	-0.4603300816139232	-1.271755823718628	0.21427399899386246	-0.44596125052671454	0.24380041726104817	-0.6858924656640747	-0.5885024121729864	-0.24628631389941458
-0.7384402744835815	0.18394096890299996	-0.5405446380149452	-1.1354279084531698	-0.35029638046621925	-1.5828671477800447	-1.1291234095908318	-1.5582361459846825	-0.1810856632292486	0.48323594204098963	-1.2491709006402032	-0.4943654285893774	-0.2649371368511583	0.28100058118237303	0.1172758815639044	-0.39722473876377906	-0.17657645939168537	-0.857617528883282	-0.35840976333043995	0.3799576930170415	-0.6826000323675558	-0.6492757152002955	-0.2545133944661415	0.2011450719057392	-0.3822063750620931	-1.4005232145560396	-0.45218870116551024	-0.945931426067388	-0.7059198909351014	-2.1018678944493545	0.6940603814172989	-0.9688185706848135	0.2053938488669271	-1.4018198793913663	-0.4783288857416987	-0.2776184683428705	-1.5876076685103684	-0.5377259999979003	-0.09515692776651594	-0.1992726606119734	-1.118419494701592	0.40049156003632175	0.4557826096342283	-1.2251338837881292	0.19905979754553935	-1.203670032183395	0.4301570297331581	-0.2023699561914996	-0.625346617650924	-0.09594773550377468
-0.1829691949446695	0.5021389228636649	-0.3378030814271737	-0.7917228050680732	0.012676009791532794	-0.6713722528791105	-0.48955329452262436	-0.949023533816122	-0.18516494459256777	0.9578206629825655	0.023811493780928877	0.23041019150590727	-0.11273875549036878	-0.6433706473262362	0.7046180214154365	0.5060655111990123	-0.15860345451907853	-1.1745158951151795	-0.20288299429579218	0.7751715223524522	-0.2542964587920929	-0.4768680905061	-0.2464035604695085	0.1049300917291939	0.13115532402907734	-0.6847791784950699	-0.28815704970235867	0.0015004772352514247	-0.3227609582675244	-1.2397123849790894	0.9129886076950847	-0.423786299799293	0.7019448509810786	-0.11829483361437504	-0.18347992641755131	0.054837487668648745	-0.7278391817439431	-0.14374132598242215	0.028417974760996847	0.4058371531151489	0.032069887853989676	1.4248316149915574	1.3230627480008623	-0.6432073254667111	0.6056754276785652	-1.3596105543246857	0.8868099606156978	0.43525515167788054	-0.16780499088123993	0.1820815991762417
0.6888552225481063	0.9719281176917686	0.13743113790151337	0.05740833807089396	0.5190095715686837	0.4955031973511108	0.5115083694187242	0.050359257104820934	0.2525980092713437	1.6324664534178719	1.141153096920163	1.119125262131974	0.4682314302062426	-1.2319153885927787	1.4821346313523893	1.2759739536655739	0.2006092702970047	-0.9449258314324636	0.4170541156296083	1.0664836335868804	0.48927098849653566	0.0675558401840957	0.07029980769290554	0.3143661100125701	0.7667217703056123	0.23599469121140143	0.0999367621992422	1.1760120414296924	0.2741827206728936	0.059786536940286225	1.1493626438443028	0.6942386115876606	1.2152805751376239	1.486001940639904	0.32515524800952805	0.5300125732812043	0.23989177196941747	0.3979475123001272	0.31433555312504596	1.030804410087644	1.2404919271001462	1.821249431017567	1.5310313194525194	0.12165543091877862	1.288558881320484	-0.8578104914809725	1.3073261896051798	0.9552322082570577	0.5174946636499512	0.3809895452759938
1.5238889507746811	1.39679524614693	0.687923658644488	0.8660865207514423	0.9578566391178381	1.476360834992151	1.4211864467346647	1.0163019698652358	0.7658369524012328	2.1452811405208485	1.395225746316036	1.7657212389943449	1.2075354474211657	-1.2980175552811606	1.9841012061274992	1.5719337481581168	0.6128031250067822	-0.3646949793037752	1.2230312522826137	1.0331654378150925	1.2305749578863043	0.7639682981810199	0.5501130151211758	0.6381225120219609	1.2296603348203696	0.9480562590404484	0.52160647763294	2.080515519205728	0.7899933141452508	1.1407462282552974	1.2804034757767135	1.7180903336344517	1.5182754894654218	2.5829858867093094	0.7914690302575684	0.9189901825715772	0.8636331958141399	0.8287279527509854	0.6138417106366837	1.3360169104655768	1.9510430922133026	1.433061351087134	0.9292334618726962	0.6758408206649663	1.8939794753388077	-0.02483911594094953	1.3692396187185405	1.1934698588997124	1.0619566551318478	0.3651956398394805
2.020609779134461	1.6100118093875253	1.0420412164735413	1.113294111874666	1.1859768064440752	1.9304047146849264	1.8990788313221123	1.6107864855208385	0.9542451806743776	2.1594957372123185	0.6953508401601614	1.864530504206126	1.8014592358161081	-0.9320517041768196	1.9518393233730897	1.3871962766182588	0.7449592052205052	0.16738602081323495	1.7402991379673256	0.6777222637687813	1.7045076993266197	1.3460477128879782	1.0205854937788137	0.7914232411627391	1.365785731695507	1.2411653516336678	0.7242935889058256	2.41064295536333	1.0101713150293596	1.4835901417129969	1.2580126531974756	2.0203257869172773	1.4953909579648053	2.6475347470914548	0.9417018142133748	1.1026689684413893	1.0256558777031834	1.000205697024199	0.8448178189263299	1.2308940054830757	2.0144464214962934	0.4832244210774229	-0.04200654977844787	0.8516568028744492	2.0997486315667886	0.6774098744742291	0.9571435045933337	1.155969551770574	1.2392387495759778	0.17087238008845548
2.068288515415212	1.488357198230903	1.0228397702356526	0.618481597487816	1.1609945994210635	1.7193913515035328	1.8477679572638912	1.7361224933101826	0.7149734685676713	1.5820632756841337	-0.37496399290733556	1.33836170237905	2.041240884508322	-0.4121762691812037	1.4213971422730685	1.0311431309716763	0.4285036119427227	0.34625015979568424	1.5965423061403947	0.25026920859434604	1.7824839001301693	1.610011360769562	1.3548671346588066	0.5865738259676611	1.2049044571668786	1.186601729974985	0.5348922739666647	2.156856540799628	0.8973922028810136	0.9961876104652523	1.155831334460066	1.4070069147538609	1.1728249919002023	1.7249521481165104	0.6530161328672767	1.1182603219439047	0.9615729764435422	0.9184279109816836	1.0326782085113886	0.8828870277956005	1.691863272990823	-0.5494890838730401	-0.654069505359203	0.7781102967862482	1.8094894102006958	0.9735133854213603	0.24102916334159263	0.9690031145231306	1.0672441114047024	-0.02146335679720811
1.747525493333461	0.9537296745976931	0.6508926130796091	-0.34791197057195505	0.9169690096016976	0.9270166077360918	1.376760084809533	1.5107663037198873	0.32906796349539164	0.6237251575189213	-0.982799695513155	0.3579917873308044	1.845481796210162	-0.019423448853622374	0.6111479008084623	0.8734392347778012	-0.23411483085046986	0.1859667426274778	0.7822306508479094	0.06301562466208659	1.462086070899994	1.4754913254300035	1.4679863640480486	0.061535028185176796	0.8789687160818456	0.9988072956349271	-0.010740708938407659	1.516228779279552	0.5661457431524759	0.05215637992121444	1.0881781215969983	0.23896383678382366	0.6672800599043148	0.3533304574742094	0.04939338344584933	1.0621794037045955	0.9956827177437713	0.6862246471741672	1.234743285075422	0.5379515296746159	1.3721976001490632	-1.1807632838875057	-0.4183993923658226	0.7184737304957457	1.1747236842580737	0.9341418066828987	-0.4462283662884106	0.7664444683418238	0.7195806165435082	-0.028553555962035484
1.2244002754690535	0.015704665093815653	0.11494291333248417	-1.227894652743296	0.5226327595133673	-0.178251466364859	0.6726055020947697	1.1194909094683403	0.2299915206656838	-0.33824010814646505	-0.6459582557489121	-0.736289368037604	1.2358754803339929	0.12096918623225625	-0.2617063861738643	1.048275739631256	-0.9282328307588106	0.0037367390442708316	-0.3086877900991172	0.22912866354990905	0.8217857864445653	0.9876486987713277	1.2872790867633188	-0.536860183026839	0.5037706782765128	0.8161128479188201	-0.642248286120115	0.7158435820764072	0.18485115536444502	-0.7381842887854185	1.071466574730093	-0.7952235435464312	0.10876114814524858	-0.7793142662482211	-0.5463698416725394	0.9578618298402916	1.219777131831641	0.40765013908818637	1.4275911268348134	0.3178350037394704	1.244822498622904	-1.1571464457984708	0.5411151902697403	0.8199674318228964	0.45377340274533956	0.8617112187051253	-0.8414127132087705	0.5980749373463669	0.35062774655806994	0.1827362041960015
0.6344395930914695	-1.1558568551949044	-0.3583609049666991	-1.5142609427493074	0.05885501415865421	-1.2162631188765136	-0.10925229231413025	0.6736295299563921	0.6327147905883054	-0.9959045490344701	0.42223474812165623	-1.5674925628099967	0.32248964384889406	0.07748233580459167	-1.0806340483936463	1.348666173141452	-1.3102628749920282	0.1640674108175354	-1.0956053482177184	0.5353580161337795	-0.0022893837617265775	0.27933970291166155	0.7674204223471925	-0.9042384222666725	0.12139799172413011	0.5915654116614402	-0.9791908331698151	-0.10775091342111917	-0.11061442445387304	-0.8803710075989513	0.9623336802807018	-1.1055185994355157	-0.4064816785286406	-1.2172135344458326	-0.7883292640181485	0.7237935886790373	1.3874518418721575	0.12773839047005014	1.4738086680750901	0.1618425837218848	1.1801701276229108	-0.5552731580846094	1.5492796114707728	0.9833112089082124	-0.1676428647055127	0.9983025650045153	-0.9220377538112648	0.41618212527098297	-0.00816382430934346	0.44918206288585544
0.03610984540756043	-2.207597810894028	-0.6362509223872181	-1.0565533933272324	-0.3815706802147019	-1.8032836993551298	-0.8668707917593977	0.1854156456878561	1.3165876922974122	-1.279953835217245	1.4654485126152685	-1.8601573566035878	-0.685126134402909	0.019967810056799665	-1.7902325218853068	1.3940159386871822	-1.200229765220111	0.7637345750723805	-1.1518727225042649	0.5685217952560206	-0.8178603203922397	-0.4800266144260187	-0.03966091961190124	-0.8674659073680681	-0.268798355124364	0.18174931272929182	-0.7560044444766066	-0.8998619251671041	-0.24610785090078854	-0.26372777017440097	0.5516614186891702	-0.5540138196903849	-0.8170560077113667	-0.9396807660758726	-0.5089451195103616	0.27904487127965955	1.1204939751111214	-0.1628835979137557	1.2162709770646651	-0.05495249443658997	0.8901943717877091	0.2944425006456977	1.8407076906367048	0.9558291661055583	-0.6574944238730861	1.287321904462576	-0.8912014983928578	0.1355604551591757	-0.4039401633729187	0.5145543844377856
-0.5579383977592858	-2.7065001701317053	-0.724150108125836	-0.14728890032211164	-0.6982750575555697	-1.6908605139267574	-1.5134718468168407	-0.350496477614097	1.7431052595067442	-1.3495494973407838	1.7163599025208331	-1.5430319630448275	-1.4907294932407191	0.07250825648700746	-2.296007269554045	0.9415226379194195	-0.6691443250304077	1.493455756996123	-0.45416075064857614	0.023271372196825364	-1.4030650168301357	-1.1317926162830905	-0.9296347398906872	-0.49091155374193757	-0.6444012430045921	-0.45350242351942227	-0.014433458815654308	-1.5958517902635483	-0.19948763398262748	0.8005580688254683	-0.24119513517212854	0.48018490909372763	-1.0781451381468687	-0.3008910723199451	0.17911905758095759	-0.31249531924650875	0.2655071827683597	-0.4834897401689424	0.6302983988845954	-0.3509334698098937	0.2174259772977884	0.9989394065899954	1.0963220147895265	0.5662819428038555	-1.0765166488245266	1.3807578272170864	-0.9916544204475283	-0.2879032152867939	-0.8326176326142661	0.21419744388232564
-1.1257899335911699	-2.359951210320105	-0.7089814979289449	0.6621791612907667	-0.8154198708529872	-0.8957426702131995	-1.9513718019926576	-0.8684945926568997	1.4352420830646515	-1.4230790285758785	0.9236518584567299	-0.7837798379984743	-1.804337384491194	0.2174626316921736	-2.4341537226838357	0.09817536422920979	0.021354156361654063	1.797478035081064	0.611927626145828	-1.0311872553583215	-1.5896454914485876	-1.5657686214560487	-1.5920845872348695	-0.03450581510114639	-0.936429715340439	-1.1285037059224983	0.8739881816194486	-2.0603892781591546	0.0017630396151057058	1.7732113764439412	-1.2323715673805573	1.3497552155084493	-1.159830886911152	0.21572415576792528	0.9471764910527728	-0.809634540796435	-0.8956442528176034	-0.826386181580478	-0.10152242778099999	-0.5823777461986858	-0.6914525093056567	1.2929751724837664	-0.3264859168807991	-0.09803928898925403	-1.4500668027031638	0.8982172877690382	-1.2934358585408803	-0.8184700365356308	-1.1631381462011092	-0.3916422213432505
-1.6159960027096605	-1.2296859914673939	-0.6651061732144836	0.8988249119621277	-0.7315468432621918	0.2543482455856102	-2.1030419846782666	-1.2343795698042914	0.34226387259772173	-1.5857132190828145	-0.4937078183068326	0.06546058626000371	-1.50100470753614	0.31535922171555614	-2.070772821039915	-0.7354609893572814	0.5765540681345545	1.2429310303807763	1.4828537875408814	-2.1345667681352425	-1.3685438883482515	-1.74495524361354	-1.770704496460625	0.2069752698603405	-1.0753753095618757	-1.514805283952073	1.3980621469995613	-2.1355601561772644	0.2597917923700037	2.1831190391319066	-2.0305856790730235	1.530899376750759	-1.0709889072173862	0.26387050445014554	1.4402846893321999	-0.9377199445617829	-1.7756776592087105	-1.155009443120119	-0.6777118613727973	-0.5658727788722248	-1.4685250625150117	1.1303719218130626	-1.6327725113483007	-0.7261471236206051	-1.6970675423810515	-0.24933723040192438	-1.6199905714044047	-1.3608506251489854	-1.2051745384866466	-1.035207991097241
-1.9735169237778722	0.22106014348513156	-0.6045327999261408	0.4477905998563799	-0.5443364771210716	1.22315276624694	-1.9735156355349508	-1.3443457869110276	-1.082321368203751	-1.722316889895689	-1.7538247523619885	0.6076766442390279	-0.743846648382712	0.22187006110195115	-1.2582501834883546	-1.1519298218769158	0.8194734236387711	-0.14649578562543225	1.7315805802484892	-2.703577634948068	-0.9317306283209118	-1.709420633320571	-1.4408447358054612	0.08002292006771917	-1.0601108779720492	-1.384198544065787	1.2114114427820086	-1.7689360685538649	0.399220680235997	1.8540082004719352	-2.278259355409235	0.9124734871399787	-0.882444808664469	-0.21879695736205756	1.4705469333451708	-0.6156583695647889	-1.8802271322956179	-1.426304302370797	-0.8833011198693027	-0.2766335720786105	-1.794731675184039	0.6484003594239255	-2.125987825589899	-1.0113816575065753	-1.6846528717910059	-1.714521357107295	-1.673592978802833	-1.8118570012268171	-0.8761471544256764	-1.401496266030837
-2.173343498312463	1.3236194024147152	-0.5025305074410467	-0.394899058382809	-0.41052830198326307	1.5067335696833584	-1.6742219090280004	-1.227398042064512	-2.1540000005505724	-1.6247845358985404	-2.2405230942558694	0.5810734599353545	0.04642923867557022	-0.08571917682322332	-0.30045390023076946	-1.036549213482669	0.7485345485760238	-1.8289223172060824	1.2746101352033286	-2.4087756331018384	-0.5853932297236765	-1.5513407549354348	-0.8619759315569316	-0.3452470956638916	-0.974436261876955	-0.8190553422334851	0.36248668751864555	-1.1078886252809181	0.22478611048651018	0.950924041010952	-1.9115264295349859	-0.17867408296543663	-0.7136491887973221	-1.0273293282903855	1.0930683847391243	-0.07754043827881815	-1.1800213643489132	-1.606664213945342	-0.7574328417490742	0.06200150577453726	-1.638735420126056	0.05382439331624513	-1.661761989160155	-0.8918823484361901	-1.3644347124908378	-2.8672198925890564	-1.269542180968587	-2.098075102322048	-0.3220899315428382	-1.3211251303715872
-2.217926828051021	1.5580982900021976	-0.358343440901251	-1.1198310468736403	-0.44674695280717247	0.9050306254830922	-1.363824221871921	-1.0427833963087518	-2.3902711802476575	-1.1864131791854977	-1.8730013631149773	-0.0015617688100675237	0.40323552987926126	-0.4676751052453346	0.3694379387590547	-0.6490235179006463	0.48651032537635064	-3.0164933955571662	0.3664384931891223	-1.3963360937250346	-0.5618137261711735	-1.3648108525486307	-0.43415465419128574	-0.831622230712237	-0.9207940061841287	-0.20342142418523332	-0.7072433858069612	-0.4582387236460982	-0.35436214981843783	-0.14811055046996388	-1.2350408177446466	-1.201452907368406	-0.6740661720441394	-1.8191280623998276	0.5279286532731174	0.24138134747698592	-0.1623726917961273	-1.6642757988938992	-0.5783765802356396	0.10621675475179117	-1.273634793378248	-0.48637870076079537	-0.7078335132845637	-0.603949976150903	-0.8694846950101726	-3.1547645108174924	-0.5033451685633905	-2.176314717870137	0.13173208218446536	-0.8638093858671733
-2.0972033974814384	0.8556748707164817	-0.221330700586477	-1.3179045674201928	-0.6326130926291474	-0.33369910322942237	-1.1364837557371763	-0.9515848380923027	-1.7993534048325157	-0.5262721304820956	-1.0766006922759412	-0.8364092763293839	0.0958770041543582	-0.7022310128819245	0.4475443879262817	-0.4205352583772839	0.17683196639943868	-3.1207202556736586	-0.5831509850412047	-0.19490075631720605	-0.8506210621485116	-1.1922646816271036	-0.43397471057133985	-1.125460132800118	-0.9203907013082973	0.028403570583093004	-1.4108512596251694	-0.10932569864377749	-1.2081570338082783	-1.0557331286194174	-0.7300810171404573	-1.7116303713364502	-0.7917871579668047	-2.2680781466282003	-0.0014055374135513346	0.0051054439054717925	0.49949751441648477	-1.5517864727859831	-0.6539056592419393	-0.33559903433920907	-1.0586183270297522	-0.8893647772868335	0.014666986664157299	-0.49285656664535815	-0.4739269442179035	-2.4300704450529067	0.27947821147792323	-2.0128464771901395	0.19141323761662854	-0.27437971485277596
-1.7579857281276272	-0.3505979252128419	-0.15013905358155694	-0.9100480703997769	-0.794917513069085	-1.6043113598645595	-0.9457496631880729	-0.9603993858158131	-0.8315655414096698	0.06211767566279198	-0.4170932411412443	-1.4656290021898593	-0.7070883688289809	-0.6361029880102402	-0.022415901915517886	-0.6173292365587257	-0.09291968936332758	-2.092250489541277	-1.2350547833129906	0.6294471092215929	-1.1817451065188715	-0.9993051564931642	-0.8134529170795713	-1.1005686362243876	-0.8712136285323983	-0.28712655730749875	-1.360584129997396	-0.14200835947693605	-1.9825889389456106	-1.5347869246729196	-0.7151536687823956	-1.5695612145113438	-0.9815911461279248	-2.1767160585240526	-0.39091934020124414	-0.7478343420031932	0.4280176732029408	-1.2101920235679458	-1.0627429692956658	-1.0953616057954383	-1.158203463469624	-1.1323693486746675	0.039386991299537946	-0.721661758485453	-0.4238696733963877	-1.0333057911780492	0.6979877896657178	-1.5784298717818546	-0.1818319994851393	0.1937572988879887
-1.1330039129393787	-1.3742917769571545	-0.1418430737899991	-0.1573635726501706	-0.7062555725993835	-2.2478327843098276	-0.6375949919401461	-0.8797828275172046	-0.04741358544241528	0.3085476808562021	-0.19465043853478262	-1.5129628345221229	-1.5223372449114587	-0.29990614824790945	-0.6446955396625553	-1.1257945284882394	-0.29619578789426426	-0.4434577543825215	-1.4564503295434765	0.8281349174921607	-1.1974367512474247	-0.6992209369412193	-1.2199675013740554	-0.8070943631615091	-0.6169755735804182	-0.8967143838782287	-0.5921658597968152	-0.3662731471478493	-2.2578833059392953	-1.5471888783069019	-1.1038581777879264	-0.9458292130690862	-1.0831470551387217	-1.5261367359089792	-0.658627163324524	-1.5741503969440818	-0.18386906945568535	-0.6093026696269248	-1.5490450067678296	-1.6887862091547898	-1.4190920625135524	-1.2043985255993246	-0.5474986046858296	-1.110206481896915	-0.7562214423920393	0.415051726100934	0.5862291129696423	-0.8800555208969709	-0.71155243082058	0.4252268648969364
-0.22825822029099427	-1.6763515740228796	-0.10536086140672779	0.5356256031933143	-0.2478776316078428	-1.9055558643238675	-0.08356700916694833	-0.46129048654040794	0.2468406626453345	0.16474112854145684	-0.29260298381906846	-0.8943882724543711	-1.8469864306498756	0.09822912347202327	-0.9118924362747581	-1.5246435263498512	-0.4201769635773452	1.0527065259838215	-1.3144433440909828	0.5895324447882369	-0.7107113699928249	-0.21956344972458078	-1.2418640731274322	-0.40671768048405843	-0.08688015666880886	-1.2856245062627836	0.4718334423407475	-0.44972135637652094	-1.7976451714808126	-1.2040961602232634	-1.4500873461414745	-0.1636814891084186	-0.9511945479700598	-0.474058241629917	-0.8461976407878464	-1.8933129518075644	-0.7179917262578456	0.19643792876199842	-1.6720893040677538	-1.6150130539908965	-1.499281195684108	-1.0842665036175139	-1.2117163174486305	-1.2456635964962328	-1.2445920091062828	1.3598529562714567	0.1029590624693543	-0.010376560743896006	-0.9738787190927495	0.47239216853658833
0.7978247900774664	-1.1680354747339137	0.07868230541067465	0.8809549990603447	0.4742817778616068	-0.7176879478130075	0.6813371776527254	0.371856695523158	0.14117747405683465	-0.14940570767493547	-0.3583291705589391	0.1211563130012796	-1.4723661236518002	0.30553215955413754	-0.5398466337521198	-1.3945479384215855	-0.4250634080134007	1.7912395059441317	-0.9717919308494942	0.3508722537740728	0.1311087518824116	0.42667412320765	-0.7126462442374099	-0.05182847909637701	0.6045620078852275	-1.03693373352838	1.2881903474718794	-0.15705871895718262	-0.7291832692123874	-0.6788767210341453	-1.265502859802203	0.49406715108906524	-0.5405627280270923	0.6863581691094988	-0.9204257855592674	-1.3812372484264883	-0.5977041990577432	1.0434895499155026	-1.1237228718279735	-0.7149457002420355	-1.1467692077332168	-0.7618718010393599	-1.375724476830521	-0.7973610005861532	-1.526832028136204	1.5702091383046337	-0.37583797692640053	0.833364202990703	-0.6859343997949657	0.46572613287437625
1.6478182095402387	-0.2290228548701694	0.44763679482248003	0.8585634034568461	1.1563400490977955	0.7558305305002463	1.4288897704732104	1.383855226684195	-0.03205918388170797	-0.295324220722966	-0.13766318127174718	1.0479825875528015	-0.6014308224660657	0.19773975502679425	0.33476807691279487	-0.63747831223654	-0.25658967088424217	1.6279014915979453	-0.5736641890596096	0.45213076434969823	0.9076238459886246	1.112173536401154	0.1493770894136486	0.2027660789468912	1.1917848342644013	-0.13700055751376575	1.5091931740593845	0.4690500425903591	0.4857335268770857	-0.14013472451093825	-0.38788017414323445	0.8944197535079869	0.06918433065870898	1.6043990580610468	-0.7722746794573125	-0.21000048888805817	0.2681010088970444	1.7016109585917423	0.011281146104930395	0.6734428703508485	-0.4107570674540907	-0.2765859454448832	-0.819993054845825	0.19773552592324659	-1.3370359233574611	1.1713468366436017	-0.5041758234777296	1.399460604317186	0.09028918728225874	0.49065921861044665
2.019175322053142	0.5589186446882368	0.888815002058941	0.6743702630146974	1.4701794797027965	1.8482681860134589	1.856151497845541	2.1152782148555715	0.0007470274352453056	-0.05790550596595566	0.3143859238359764	1.4478260881238667	0.30985086308017323	-0.1288673931815448	1.2390785513041127	0.429208248260455	0.09431186628272671	0.8789328624179321	-0.19192196816463747	0.8883069892512371	1.1869406557874307	1.6350307895124772	0.8777318768383824	0.4000743089297105	1.421037589853995	0.9998057109896241	1.1470611407396447	1.121605424694427	1.299544366997478	0.27849508984131666	0.8703224541762772	1.042979845322193	0.7221766605322402	1.9819792125564952	-0.3246023045453365	1.0477612540280519	1.3978829536048025	1.9742021103014797	1.2519481411610391	1.8915240281093375	0.37631107748829706	0.26999061033427474	0.19566739996282123	1.3040105598546146	-0.6840551756382911	0.47908158017590574	-0.17990834340731107	1.4929959696905177	0.9785508470470613	0.5316852797555074
1.7905597438558147	0.7792305674207489	1.1869724572077271	0.5769361070103397	1.2794331195417366	2.146257818829067	1.7807268610327651	2.174498953768711	0.24926327133540938	0.4952704619522627	0.7016029712037017	1.1714022786460638	0.8688489208597008	-0.41808426780337055	1.6777269812966418	1.2716366458379855	0.5393073489678868	0.06673973948283611	0.16352227328835015	1.33392247045516	0.8153287195893129	1.8131048322387198	1.0802198995928072	0.6070308148362212	1.2293323052337513	1.8106016798197553	0.5003561849603696	1.4358554719541896	1.4003555691160257	0.49149957877808503	1.9111888190366675	1.0026864993997497	1.2694270753793557	1.6904593849321956	0.3413909660773108	1.7906560569796128	2.078509296628697	1.8017486458126977	1.997330365924294	2.359240607476326	0.8289992185551902	0.7473156289990459	1.1461755782058949	1.9523143588473095	0.14912541024034134	-0.20952844761044184	0.417560478835229	1.0893649851287077	1.5337734327198709	0.5191480897805785
1.1321614715655404	0.41055197708306984	1.1715918468029423	0.6741237765054297	0.7477636918613836	1.6854346910077007	1.2758195898615416	1.534706954176225	0.4965063390260151	1.0550955477194683	0.7547743377240993	0.4351807055159155	0.9893222223474741	-0.4335258926613637	1.4574286569477257	1.4847619931953189	0.9054692823306472	-0.39888769642893585	0.5001093842428618	1.407647317934519	0.03268836403354727	1.5833325962118392	0.7148450562165711	0.833995134976426	0.8007474262494294	1.966307210701164	-0.07775932699740752	1.2458480016567313	0.8940677522003325	0.4802737335047324	2.249939244769921	0.8251734135324325	1.6278419401898547	0.8446368605036317	0.9620585757234118	1.7736404179882443	1.8853112378900865	1.3019928303533148	1.9015504870645115	1.9235208940937853	0.7738628678405997	1.0544379573945	1.6055966369162775	1.8200516852339788	0.7864728628439297	-0.7227873408109187	0.9778014853813412	0.3752112685527234	1.5262713797851304	0.42489429822468866
0.4427823474086655	-0.2134093613983724	0.8587158803946593	0.8758667020397986	0.2499235564028542	0.8777317103009548	0.6427564472981725	0.6057235593995328	0.523318073486476	1.283310184004944	0.46603828057296215	-0.3112954983969075	0.8895744492774554	-0.13554179306907918	0.7955822624625266	1.0366308155637447	1.0227187537241587	-0.4040490811872644	0.804008645228404	0.970887375350564	-0.6725103408431212	1.0484847297755018	0.1161461548512813	1.0142611550414233	0.4449820479226937	1.5792817713309812	-0.39286013655597085	0.7075889402788985	0.21849635129670697	0.3134483007593805	1.837386172355177	0.5427218800404773	1.7809583938306923	-0.21569199732008454	1.2196799521928998	1.2323428768938085	0.9954580866896836	0.7153276730158121	1.0896524047623857	0.9167542707921149	0.3518990655245477	1.158943280067834	1.4919467663324089	1.052431694480555	0.9949360621981129	-0.9867145074147613	1.2774018983256477	-0.3224778380556745	1.0643905993478764	0.3134461264051533
0.12862838717439978	-0.6607932039811608	0.4689408748727942	0.98785030072606	0.12911228820771115	0.2348300945091574	0.2314861922944797	-0.0057242563267556135	0.3191485794410804	1.0413524432112664	0.0955725832171543	-0.6457249169232804	0.8624205188374912	0.2732603402260135	0.1428012535039961	0.24736535049608846	0.8329518642692081	-0.09843259766711053	1.0254268067612118	0.23854212327373825	-0.8736019672579802	0.44018436550879964	-0.24849320439284972	1.058103702572668	0.3777879826455368	1.0898051855782067	-0.46455173951672685	0.19799311357087782	-0.1574901554129454	0.13898999227696787	1.0732644252686616	0.2053752393753731	1.7368097938622307	-1.0503800248767428	0.9502966548743064	0.6657521405411783	0.06080651224045339	0.283062066386111	0.06534246249064382	-0.10348740566758804	-0.10728377877885324	1.0866271310016837	1.0406722515361246	0.16190674462996474	0.8126968687506873	-0.9499577064110248	1.3061845323196004	-0.6911080130019748	0.4798798014702665	0.2970380692688453
0.35548350660132305	-0.685896636212205	0.2873316756795504	0.8718093138884911	0.45876859840154544	0.07038294610541786	0.22832646218764788	0.0946842374103463	0.10013392433665871	0.4711624952302911	-0.04846810982176205	-0.4042668702837636	1.007482539990617	0.4766076991715554	-0.14371559717043988	-0.46194683487215144	0.441120751185444	0.2799443393435675	1.0858034246095851	-0.3719702230504554	-0.47020839479899057	0.013100243363801344	-0.11281591180981371	0.934401021687872	0.5646045183177043	0.9241335780789036	-0.41751323139783464	0.058249351362932016	-0.044876055641755314	0.12384288853343085	0.5036367728907079	-0.0912206850015554	1.4921698364234233	-1.3065908638587278	0.27954417659241554	0.4495194800912445	-0.26617628083752265	0.12912680815125852	-0.62088418650436	-0.7334324037353187	-0.32979320535942286	0.8751077156376909	0.5705184327335614	-0.323311687074415	0.48628373519334145	-0.5714344254409066	1.2216190179525228	-0.5879715846675261	0.07717591077833491	0.4301963445441592
0.9393696114293021	-0.3535267109038227	0.4541672058557797	0.5494308320852017	0.9773271355991259	0.35873060153867065	0.5541591389708829	0.7951030734619919	0.12066480182583475	-0.1233743004875522	0.13133887589072146	0.2492165577735675	1.1417697963206057	0.26740254027389276	-0.03484370068928211	-0.8524009493617748	0.06253176366382161	0.573346663816634	0.901446430234949	-0.5319625218710572	0.2701143442759606	-0.0756186815063646	0.4099125973546346	0.710176267484242	0.7491362767389166	1.1834711988151656	-0.3254352646949282	0.36116597702384917	0.35912128187979864	0.3558787865551365	0.427748342182991	-0.22903194448074343	1.0428954023350003	-0.8824849839889192	-0.42984553456487307	0.5733700827175067	0.19785499994549507	0.213080307456895	-0.708595266969684	-0.944756175754657	-0.2684212797301993	0.5382859824747448	0.24886708313022365	-0.20837235490720182	0.27112648795410577	0.10310597356086652	1.184667681314126	-0.10820682251450472	-0.05858961387697791	0.6387302518061577
1.4584549254711863	0.05705650785114909	0.8412253632649304	0.18029735848807954	1.2543440678776967	0.8122375248343944	0.9376233599034935	1.5250967868578909	0.43748661054073845	-0.49605630467312267	0.44169328866563734	0.9440057016972065	0.9612914630597196	-0.28826323307217067	0.19371074001146402	-0.9769524573322875	-0.1064136485263916	0.7569246686564097	0.42284848161775335	-0.21510535512322465	0.9110252800930643	0.1618591444388969	0.9314235767152921	0.5120309475575493	0.652068625055393	1.5927506632604196	-0.14569008829535635	0.8647385425280795	0.6397464769260962	0.7655148585229107	0.7040042583689878	-0.13491396451106902	0.43460713745388385	0.0195035718230489	-0.8031870703446584	0.6939491935462702	1.0480062132300276	0.37651228991097613	-0.34096617752730857	-1.0041088607806692	-0.07922257652537396	0.08093291659265252	0.034145232860161474	0.26936390871502613	0.24632815030583222	0.8600838670678455	1.2158006957282805	0.47329384010630327	-0.05839791224335935	0.7569726678477862
1.5222646639346373	0.27516788421353955	1.1179723467742375	-0.05705179910078185	0.9863581159988585	1.0973994508463165	1.105127489062743	1.637013779810078	0.8275785155610991	-0.6092243119936651	0.565758454206503	1.3258677928697196	0.3252323798391314	-0.866898591328335	0.21176294383165034	-1.0562964593243769	-0.008829531854037627	0.875624023136982	-0.31619918533115177	0.3153801912125195	1.1383369882580434	0.5586923800040515	1.0903136342718867	0.43667851380786643	0.19370188027989974	1.7368054687372574	0.20784577700981685	1.1822357007696642	0.48323647487074634	1.13138583460544	0.892923845482028	0.15791319759189368	-0.19600500508372493	0.9852779460803438	-0.7025654272402505	0.44862960157560394	1.60605053059107	0.44783298907446784	0.10276139986189559	-1.1803547272777977	0.0561651999110422	-0.44458367276255834	-0.19046616115644868	0.6517295599798001	0.2795794325646528	1.3503889134853493	1.18544247120852	0.8509354092467907	-0.09480013613418087	0.6588242670848958
1.0246685346310977	0.2217805633060689	0.9750363109352922	-0.08458918665325678	0.2226293434825185	1.0359846097783991	0.9525699943669944	0.8686861151570798	0.9398763982915076	-0.606750244289696	0.34162082814146555	1.2426444751675376	-0.5681175916634015	-1.0837736113056622	-0.08826449497269347	-1.2411494727049772	0.2434815365702936	0.9527145124865839	-1.1639483722658996	0.7196709104173417	0.9392426573812279	0.8853838008883923	0.8204703015825218	0.48026182608702844	-0.4294582989069461	1.3945267815331912	0.7292608918544443	1.0481375152195016	-0.0856434277917919	1.190153285603694	0.6215470182713437	0.5066265670154387	-0.6431066794633504	1.5868824042457355	-0.3195291086415746	-0.2237275398436822	1.4300187924230667	0.33936490489440235	0.3095157674911618	-1.486157805282069	0.1021311923755852	-0.8961954185139707	-0.43611274865923666	0.6132841806221884	0.1640862908767846	1.2698135167321782	0.9413005258856252	0.8423443702562254	-0.19434642761366858	0.3824980618362063
0.21357008055635177	0.03396965187209906	0.349514838464667	0.04039218152222586	-0.6415522141558043	0.6717764179047918	0.5859402019256886	-0.4403577300783171	0.5727115866465582	-0.6446705180071537	-0.0782929585618768	0.7906867699628176	-1.2664892882614234	-0.7430290879989986	-0.5031766666890234	-1.4589106048731986	0.4513384140520952	0.958857210180507	-1.867381536851775	0.8227086407832095	0.5590753766778672	0.9684358525618526	0.38686312444737786	0.5432784356978618	-0.8778363580167268	0.7131534847913157	1.252247363944785	0.49608506583435374	-0.7162435137040739	0.7991664171265593	-0.1103298188865751	0.7268716682863083	-0.7270002028356304	1.5860750540041917	-0.03589823387603815	-1.0092602816980847	0.637652112526637	0.08287379180495041	0.23753880306738284	-1.6612662228317052	0.1892219014404727	-1.0758866530294293	-0.552374027494808	0.19123340142346318	-0.1800649214681294	0.5859131860085148	0.46416198561711486	0.463550791470904	-0.19927552832823542	0.13826521634306727
-0.4690267746259354	-0.06508012434003785	-0.5151697209834626	0.18673664605133405	-1.1123741644820435	0.18950947280711644	0.2179555087324159	-1.547785486139623	-0.13793607266211613	-0.7292242046356205	-0.32544425657103465	0.2177650082141263	-1.3623643871517666	0.02772712005949247	-0.6865971478291577	-1.4643959715872037	0.4602209345766214	0.8582756888054941	-2.1602272432254286	0.7034390423262362	0.2903257689725434	0.7713368335569554	0.17060390318219362	0.5087523151585229	-0.9170004336189198	0.09322423661722362	1.5222270892461869	-0.1690473790685408	-0.9809297905669041	0.05251081345339031	-0.9140174606667543	0.6940107966280272	-0.4117439689461669	1.0380105686624972	-0.14435002557802404	-1.4500333379123203	-0.194005829480155	-0.2073587589079726	0.08462108542298445	-1.404660691746499	0.4706627909456601	-0.8466226030609509	-0.351864680804607	-0.2713394304861566	-0.5979227449571364	-0.36464240457233615	-0.08035129253618237	-0.10649645235321621	0.08612273011376509	0.169385022342001
-0.6702514750201763	0.0581991219243978	-1.2268298196033636	0.24531260886293538	-0.9271581990990869	-0.23002982815169942	0.008479474919661764	-1.8022798632264294	-0.7749896364193714	-0.7046479209396163	-0.10424434758169461	-0.2352694998522389	-0.7890220337089663	0.8529743568545508	-0.440573986424881	-1.0479966414166078	0.24875765329111574	0.6717255754940229	-1.894684062127	0.5784771130373811	0.2621635169171497	0.39562939386191787	0.37457280440516166	0.33230534718243937	-0.5962759009603207	-0.12205786869237523	1.3629894881674967	-0.5786638313016826	-0.6766309526743248	-0.7339663379875015	-1.2964845192983145	0.4141064397574271	0.13706737229404548	0.24178085373846664	-0.6279998827315805	-1.2973536512327182	-0.472948779939592	-0.41168001174622415	0.07129648131241358	-0.6611447547133146	0.9433442757616188	-0.26280153542232865	0.1896211855465755	-0.41130563415066157	-0.7768748867474264	-1.0210676594494938	-0.44554523214357733	-0.6380097326425775	0.6841944243114064	0.5524828903285445
-0.3467242101148425	0.35218081163851533	-1.510770151861051	0.181522045483296	-0.24396443715166388	-0.5102060551047407	-0.034713454783207746	-1.0975836014210198	-0.9157298214215923	-0.4080281464871622	0.5513395510843531	-0.45014133901346903	0.10894775089085777	1.3464931034092136	0.09757601823723917	-0.23197938999227627	-0.08426941265653279	0.4815849523105153	-1.142523899278866	0.5870109308828679	0.38048212602260195	0.005436981948243719	0.8741011989642063	0.07185581876615986	-0.22163249819733086	0.08745626283806653	0.8084758383344276	-0.5417689508917567	0.037275491081745646	-1.1768727700807458	-1.0297975152687955	0.019509837065891808	0.609285674403278	-0.43204083321490006	-1.1616248487851573	-0.7103730334592356	-0.046441705732189614	-0.47296434653973735	0.23108119640616454	0.2766077832397206	1.3936259364828176	0.392648424342934	0.8341955052080839	-0.13324349996132	-0.4654371467282901	-0.9301793090127469	-0.49061379842436614	-0.9660278875210071	1.3470609347361069	1.0858717281981705
0.21823942567714627	0.620574849344121	-1.3909806575418375	0.015175863772893348	0.4434195715531778	-0.6790831865689283	-0.03527811737174345	0.0316901238470817	-0.43384943052356173	0.13593014252826985	1.2601526322715504	-0.44835407471542554	0.7909229264472472	1.3502842939289694	0.5239550173447882	0.7013436680955921	-0.413010242405337	0.3623538337647487	-0.18854074866719953	0.6543902106503391	0.44156628693868166	-0.27741434086897376	1.3179804544365892	-0.1675326046697281	-0.13885351081130923	0.39998621100283216	0.09179138462443477	-0.15962961125721944	0.7561243935844855	-1.0366172682040158	-0.3283226849001295	-0.3077311327246123	0.704881933368807	-0.7390841093784339	-1.3383574705037957	-0.14457972261986232	0.6726511229694101	-0.419956898723749	0.38207497300521176	0.9432675342397779	1.5268138268925793	0.727367033405101	1.1865270966438235	0.320282102804625	0.31793124336542417	-0.05716595180281206	-0.30724252563721055	-1.0457689772263308	1.6700772667121226	1.3683994749248796
0.6038781995872564	0.6578297396837887	-1.151126330513871	-0.23453000725544554	0.6176105458106212	-0.7970047644138026	-0.14059254325177872	0.7498550576735201	0.39008740024495614	0.6540029852996344	1.5428320063879657	-0.3289012205035734	0.8722698239300091	1.014763948462632	0.4495187035629589	1.3734153539679523	-0.6760524662218008	0.29689522093227305	0.602738901535698	0.5434893435960791	0.3103405497510828	-0.443776171150759	1.3909845665783007	-0.32827964508201724	-0.4841408516633074	0.3921265395367232	-0.5064182868435078	0.2535443746878764	1.1070450258905473	-0.3605743853263881	0.296678612934325	-0.43652248558894113	0.30068336266415935	-0.6738666231158176	-0.95998791430057	-0.016252821880426892	1.0005893092242526	-0.3415351468328608	0.29809670233615176	1.02518102550909	1.1867528041836963	0.4707000819594788	0.9437754448173105	0.5619186837708391	1.2401810363612271	1.1464837743476146	-0.17972316964005278	-0.9299105193487077	1.3493715999921156	1.04193441993718
0.5182267369191346	0.3828458349133451	-1.1027966874191826	-0.5745046388693924	0.0761281405702941	-0.8847701160917081	-0.41587914520979524	0.473679874776879	1.0341135277976103	0.7763634386726449	1.16124969530181	-0.19101806669786234	0.36550800782167314	0.6711793256198997	-0.21090129889076306	1.543769193063056	-0.891360818108962	0.1645686963672241	0.9794185294984076	0.05340332533715997	0.01770866442019763	-0.5900286216506544	1.0322537407343266	-0.4535238286638835	-1.082887286829313	-0.14292623233826168	-0.8374415009697501	0.3805787764814001	0.9816144055109479	0.5309567117099091	0.39484770461202034	-0.35102355522594236	-0.47248691736270804	-0.43841065178658817	-0.1804251017530398	-0.4008633245630036	0.48325947031698263	-0.3335117304597458	-0.0692617712086713	0.5845597211454733	0.49268589531275847	-0.32391248836369124	0.11319402473590258	0.3601662911850781	1.8207217142403949	1.990751583212771	-0.392967891845375	-0.700083990745341	0.40209853720126765	0.04717183867185465
-0.029143485002030862	-0.10993163325203123	-1.3343574640010467	-1.0044704075293356	-0.9244851227956397	-0.9095234769952306	-0.8119720088616946	-0.7304166449257151	1.0660999437418333	0.31138454803597587	0.29984362697112815	-0.09599593477953751	-0.35270335032747824	0.591219784618269	-1.155821397529744	1.2461705791230202	-1.088316985065634	-0.16570456222017346	0.9337567274706903	-0.789213457038186	-0.2885021549340735	-0.8378919894241377	0.450885498234569	-0.6482100626029051	-1.5665328088159167	-1.03336067588975	-0.956671386602855	0.10008001192916785	0.5648947573812572	1.2103410689373024	-0.11578402656854672	-0.14431240223773717	-1.2930280413175943	-0.29337494563350036	0.601219281152784	-0.9929206243076251	-0.7587047950582825	-0.44822926609606606	-0.5099393774273455	0.008542266593930318	-0.22042024910198213	-1.2543839691378458	-0.9646288028614423	-0.1847089873206745	1.7140542911516432	1.9679151108201653	-1.017985239460524	-0.4069275143422781	-0.8115509663348556	-1.2837373100819403
-0.7472265260111631	-0.6003181628393555	-1.631419072739135	-1.459340156038827	-1.8130577488864559	-0.8280686168775941	-1.211572800929737	-2.170046064993031	0.4166840540875717	-0.5593345834144922	-0.5457852889418803	-0.0739144024042126	-0.8117623110424602	0.8031869197900977	-1.883389903105666	0.7386263214080144	-1.225354540790522	-0.6967161364709796	0.6821964027240599	-1.695054317536409	-0.4795637075918494	-1.2321274963519622	-0.05365703748431768	-0.9723114729395483	-1.617573150916307	-1.8357480490886204	-1.0375647878808527	-0.4481968151896236	0.1606454281706488	1.362505327520349	-0.9081433415840618	0.047722610725108396	-1.8167893001872881	-0.38737923121495527	1.0173610780230031	-1.348856423877074	-2.084061157128576	-0.669191282753812	-0.6945585229696557	-0.27992510435415335	-0.6203031170653981	-1.7708493023149245	-1.810457654143652	-0.718259968551384	0.9293909552747079	1.0747463076331265	-1.8284066282276468	-0.05674457468577479	-1.7854756311344502	-2.3775067991251886
-1.2481238659989162	-0.851633169723418	-1.6329781867692368	-1.7946103954450472	-2.0438883490613238	-0.6393257808499262	-1.5009226382130976	-2.9524834905579684	-0.5849582512106504	-1.3313791228897	-0.8941925578671986	-0.14029990888095795	-0.7529999045430673	1.0876518889817728	-2.0128853622399947	0.3192073478255468	-1.1794309145443436	-1.232639194045577	0.5029632121126361	-2.2652789637065096	-0.5428399293628808	-1.6834356527775942	-0.30946688704529424	-1.351593438444145	-1.164929720478689	-2.1261833087317497	-1.2005439722429565	-0.9588754211213367	-0.038727261104705264	0.9331332404718412	-1.486049124089141	0.12698157864510096	-1.8503824910515074	-0.6700973025031368	0.9741470147124038	-1.21692821384691	-2.7414566394119464	-0.9177354952972747	-0.4320386084478709	-0.12843793477561707	-0.5927393615475172	-1.49797369063693	-2.0869870055995063	-0.8942084715800375	-0.15620636464471194	-0.18057752036550098	-2.4148525322228305	0.35619858994921444	-2.1511279873742444	-2.734382613811295
-1.270835798561688	-0.7168238649906649	-1.10928831630339	-1.850808192278924	-1.417625046143406	-0.39591213621645494	-1.6093128268293784	-2.529655277444156	-1.4252088112292531	-1.4699760698241315	-0.5859740289715476	-0.288001638934655	-0.26041365305937064	1.1448984714405672	-1.5123326030960274	0.14936460239982513	-0.8352791230320669	-1.4565601911313006	0.5421670906453075	-2.227901447736626	-0.5569436900193967	-1.9980226624837232	-0.35631095622757525	-1.587066798776002	-0.39930360207442916	-1.7659085975307727	-1.3955247952131518	-1.1445763228353893	-0.061369195054132186	0.12973500720101316	-1.516807414202421	0.07941361021410125	-1.429339797222938	-0.9385801596178227	0.6842252569647922	-0.6989700464073086	-2.3485732232612895	-1.085243417202135	0.15763713001470678	0.25457997909896696	-0.2938302880828438	-0.47835017392536505	-1.7764915381128157	-0.6159443563710387	-1.0048016677284135	-1.0962787192132801	-2.427365003321957	0.8056863605907196	-1.8604711861395482	-2.2157469117534494
-0.8109682771586812	-0.19689424774533706	-0.15292937758949507	-1.5609420715679774	-0.18855768700317865	-0.16565770297238322	-1.5029062204167583	-1.0139780329646702	-1.717360138270632	-0.7604442655847	0.13759166253707564	-0.45700549648010674	0.3510159583581827	0.807875254511189	-0.6783755186019759	0.20293457464934872	-0.2119644815491597	-1.12880274293067	0.7257024239958038	-1.5966535050672175	-0.5750286148546726	-1.981255781379284	-0.34736735723514783	-1.4727491832993969	0.3810356989273343	-0.9656946646125425	-1.4323932062248903	-0.89207501311452	-0.0761086683215851	-0.7071042056829393	-1.0175187317215826	-0.03557568146583777	-0.7642202028815575	-0.9795127393234222	0.47497388587929545	-0.13072085616326035	-1.1197004708029126	-1.0763471161837934	0.7000854220222243	0.4899869066724901	-0.005747166470449548	0.8285125622880587	-1.1469299270646824	-0.07810734999385455	-1.219350158847445	-1.211312887380067	-1.7871117503657339	1.217074298821705	-1.1620038912325694	-1.12448258983335
-0.0965498488594455	0.5607344589868996	0.8632784185133769	-1.0149479392519016	1.0931670524566346	0.020272083208248564	-1.1664426113599176	0.9166972090442352	-1.4064296847714086	0.5243141237001114	0.8254254158033411	-0.5224989542592583	0.7772699359902956	0.1519498229540811	0.0994205803642342	0.350760012034254	0.483238442023572	-0.277969393382046	0.8391475170846368	-0.6523249158506207	-0.5315677150344615	-1.5540055490049567	-0.37487512123866634	-0.945003021422342	0.9612487584111684	-0.12839275340099987	-1.1356468926810306	-0.3075062056307909	-0.20863499328673835	-1.2733587379829006	-0.2841261430802928	-0.1381581846390671	-0.10161229296167482	-0.7092321113514674	0.5254617922964303	0.2063643952898344	0.28963452948053886	-0.8460720789500688	0.8219244182340416	0.34434915936553656	0.08630683912141526	1.8041750937308902	-0.5499965648470333	0.407780993868872	-0.7569873352150299	-0.571560562362554	-0.7300540333881721	1.4940633078979022	-0.4119938044806321	-0.02771063950377791
0.5528220484746491	1.3135558011468809	1.5337831922094067	-0.4165761026106004	1.8907154536623505	0.18397595548678086	-0.6125327445640444	2.43309171841908	-0.7520054214611175	1.7650572351452414	1.1256047915948992	-0.34103144387244316	0.9067386729184095	-0.563038945353471	0.6023805287605242	0.48905417385651717	0.941957449739753	0.758557230052606	0.712519837674251	0.2276117090977676	-0.2723655608749867	-0.8090450727741731	-0.38280249482753725	-0.15358615191787153	1.2939898278574018	0.3983187941935335	-0.5015835039771016	0.35802323942026504	-0.4161646078498377	-1.4165079047739249	0.34943623329865015	-0.18520542016993735	0.40440762575760125	-0.21909280402053397	0.7345361974973106	0.29993387378152786	1.1899809150818341	-0.41668060550281133	0.4187095255931224	-0.07891443581149304	0.02090601301600019	2.0279450716356076	-0.20427620468548527	0.6520939039312514	0.07089925051552147	0.33921324529055485	0.33908528435155527	1.5709170859487185	0.13259346744191655	0.5661791326273116
0.8889228461711233	1.8061436489543161	1.6902341413202029	0.048450522371664695	1.947635765376227	0.36436652762255256	0.08035944938241535	3.00499104484055	-0.1285863807068234	2.362392590809283	0.9896540288151203	0.1502419201227489	0.8230742750832825	-1.0602131949058897	0.8781023682386973	0.6024776056589132	0.9438973526718365	1.496656629271693	0.3653329918756089	0.768895823628358	0.29852440889558507	0.029371473402716317	-0.24394474140194525	0.605293178951479	1.434843219286288	0.48689647371927014	0.26469865242984997	0.8450404693276281	-0.5264955871929938	-1.1536793596393498	0.7213830023194601	-0.19529826945022805	0.7318236682699814	0.29763421813484686	0.8163583407142376	0.3755234805110193	1.237349822488254	0.13159329790863458	-0.26487004668934233	-0.42575859748558254	-0.003458986868946785	1.504803781427342	-0.10820566283797364	0.6977958177084873	0.8020236408180498	0.942289774596241	1.0772850035935027	1.452793435745747	0.4041193726417088	0.4767061485917147
0.833601876387417	1.8602746234089218	1.49261125632674	0.3347451086047358	1.3676414489688316	0.5571188902782914	0.7446570747768474	2.617089145707646	0.20680521396853263	2.0889780216052696	0.6430062820484672	0.8420549398175908	0.6653437854556713	-1.1957101162246526	1.1107317359570443	0.7248307326306909	0.5173592392876661	1.5829406364766987	-0.004291124547020394	0.9052684184002494	1.0709006966050236	0.7186557995857321	0.07333046171476407	1.0543269459109474	1.414160773950238	0.2276356595568425	0.8610919027716095	1.005197748877137	-0.40607715405900713	-0.6183498842659764	0.8724777540328373	-0.22951387858676103	0.9306575966352391	0.6774901605369097	0.541914542906656	0.6548120663207024	0.5588721344291514	0.6897300474387484	-0.8035936679736015	-0.38799179836852815	0.17591861221756827	0.6220710456260957	-0.11773786585626922	0.7240815956730671	1.0970511966961394	0.9394425542744715	1.3636319168493516	1.2144384020874541	0.4679147161108294	-0.09033425170615443
0.48023195806455216	1.4436797919025928	1.2746405722208682	0.5469259883572292	0.49309055149917924	0.6844682749612788	1.1629353201452548	1.663112424340546	0.23201350661449582	1.1992450047629335	0.37124971487090985	1.4483424373098275	0.4883365869382091	-0.996014351304988	1.3881076838986373	0.8539039349662505	-0.05813916775615003	1.0117477729549516	-0.18140263154907135	0.7454113777002026	1.7152138599168028	1.1135410695867058	0.41003594078103595	1.085614530003913	1.1767132099097641	-0.1938440358689352	1.0648156208532713	0.8480110145379859	-0.11093740740461762	0.007215423240247348	0.9101004919579271	-0.34483902132915306	1.023308100520825	0.8783911095497863	-0.0663677188520431	1.1152722379264521	-0.4062189773226349	1.153330769889929	-0.8846479048065148	0.02531287751741346	0.52146876844851	-0.12486863691461046	-0.10226955479362233	0.8370330416541661	0.9157354759042138	0.4699281614365614	1.2951856412443528	0.9560220259325618	0.40128281029100304	-0.7123946250164274
0.02047698047647493	0.6860124003716631	1.2631717598179768	0.8177213424138026	-0.3119491410869985	0.6285426773332351	1.1708968802048083	0.6444998615247509	0.11151730194642995	0.2360844509137631	0.298537263497444	1.6236108567459142	0.24419678607634007	-0.585610568080552	1.5673694317773466	0.9125423470227917	-0.43070942908651016	0.13433997724895494	-0.11895337137983156	0.4564468626125965	1.8463335549344988	1.214314165018008	0.49843749400428977	0.7932231205472443	0.650426882578867	-0.6211089939502005	0.8462124662822134	0.5050536874974396	0.11645152863824013	0.5359570388413778	0.8544569924247081	-0.5525213855886476	0.9499034458449923	0.9667664712759232	-0.7391941530784634	1.4636256477466654	-1.1981907551194417	1.4444719745724461	-0.5106859983227492	0.46234340813613456	0.7984508320779433	-0.44441293769005064	-0.04953331619481356	0.9337104818353759	0.4972930189204966	-0.04080079831880181	1.046042049160683	0.7441796294003329	0.22103438080613286	-1.0228414345157217
-0.35435728138077904	-0.1740231743385396	1.3888237137091266	1.1479914617825766	-0.8338402639329514	0.3128437442328957	0.7641098963681139	-0.1038960504653909	0.04506372312646678	-0.32160328809632366	0.32052001178582823	1.1543101636669222	-0.11545266312659441	-0.09029367441233623	1.360657846893723	0.7992336036520106	-0.42189133136094964	-0.5551897969505702	0.008794923396180574	0.1599246757051371	1.2681301406258478	1.1247676400442357	0.17136414352815596	0.37330817283152345	-0.1194859356104034	-0.9687927391899802	0.34985068623451004	0.14227879721345318	0.018576381258972395	0.8018043797373678	0.6148852633723471	-0.8072608374008724	0.6065856986302945	1.0190679311784188	-1.1572963359691864	1.3588338937986992	-1.5602614591823536	1.5170164802660375	0.028392052718118857	0.4821287869274691	0.746838804172055	-0.38934449302668167	-0.048486702784515584	0.7640133076901896	0.17328206380035943	-0.2162627985677128	0.7119581916984928	0.5763705421969405	-0.09002257991882245	-0.9101693162586574
-0.5329662417265792	-0.8921673219027622	1.3383958313842672	1.3497887200082186	-1.0547210406928738	-0.22409168195880289	0.12740498422259522	-0.5061276816228123	0.1276989040946317	-0.3299874085310376	0.22206134414883638	0.11116489254474676	-0.5301130899072737	0.3970783030687852	0.5851409101703811	0.4849347846179207	-0.1600080315736203	-0.7252998714898523	-0.058940998008422486	-0.09794912935070287	0.12748345468554317	0.9583761753852917	-0.4730051898306942	-0.0230161975021796	-0.9059556576775276	-1.1898578179585462	-0.2216135827907225	-0.12970574512314254	-0.46246137170847607	0.6955488329361351	0.1159017198128139	-1.030853367235487	-0.04686811160649141	1.0253086712638024	-1.182035271058811	0.709721850389156	-1.487058109955732	1.3543415271808328	0.38009557451601295	-0.09736536338156028	0.2873108418403724	-0.2483132178973279	-0.18317664286255977	0.1488338106297139	0.14223744768046184	-0.005484026128259874	0.2628370035723352	0.3911342428915994	-0.5028771970615488	-0.532302285388028
-0.5195362019578889	-1.3205054678184212	0.8164305799500201	1.1663329643958111	-1.084215023568998	-0.8191402687316911	-0.44991079977811693	-0.6573933802974798	0.30450290460717605	-0.0034619502073796335	-0.1311068515618302	-1.144954005054514	-0.8323361875399845	0.7760677685871153	-0.6165108304195227	0.06556815386207505	0.011016096214959895	-0.4089990748010015	-0.44067576094373057	-0.31079803714667587	-1.1421998923605723	0.7635544254383513	-1.10386837201315	-0.3664877797658095	-1.392331566363957	-1.239836424472544	-0.7186527160331777	-0.3020790190580425	-1.0968064936164417	0.21989503311757533	-0.5499392682662306	-1.1514148544740428	-0.8899134443887748	0.8823678093008911	-0.9365545467124252	-0.19965455029582008	-1.132330486246169	0.9733442237742901	0.37309682226663055	-1.0214512671462639	-0.4021912726700811	-0.29024334013948705	-0.4358292368616921	-0.8224096960691161	0.35001781847048585	0.2878459468538622	-0.3660265507983824	0.11675586559520611	-0.8998948276617101	-0.1645572253066625
-0.4176955877249321	-1.4498287089057096	-0.17939650100083757	0.5009337009087743	-1.0527606750113843	-1.2539247701868452	-0.7286497863845063	-0.677857214853343	0.4269103738567154	0.29389786629851733	-0.6810011334171491	-2.128422508618005	-0.8746372524582664	0.8925931616725176	-1.7705110661214305	-0.2865361292741128	-0.2014395225466319	0.026736620153283652	-0.9710528504184354	-0.4669611599119825	-2.0624161873006797	0.519238570756119	-1.3866170754866232	-0.7006800948113452	-1.3762847147750858	-1.092231720828117	-1.0722096115783168	-0.44867066415623447	-1.4873273337307396	-0.46905872115881253	-1.0989011310504027	-1.1315161217608694	-1.6359008848288523	0.4924230168404392	-0.6761102225030198	-0.8747152296802893	-0.6867872103656765	0.4381930822301124	0.10135700966975018	-1.7359064466136327	-1.0022436910011916	-0.5607527830954816	-0.6783647182330219	-1.786199775318346	0.5444376902627368	0.23303837369126182	-1.1259217661085308	-0.2733829346241949	-1.123142243592154	-0.0036727603175933767
-0.3693321571957668	-1.3691940734367885	-1.2834613769744114	-0.4212822929503016	-1.0379616271940622	-1.363933169233626	-0.6441652921504304	-0.6329645844918202	0.3557862290292126	0.31700823918884813	-1.222571200400232	-2.4799576667573393	-0.6725555492404146	0.5706581897864932	-2.314522566620351	-0.4424329393662597	-0.784305468066989	0.12342488825745446	-1.275661298300134	-0.5412185046720256	-2.3772886509440685	0.1953678166282968	-1.238331405381344	-1.020015014389604	-0.9314482499354297	-0.7869991101110966	-1.244688629560752	-0.6523067589084922	-1.3256384236334797	-1.0868920249444194	-1.2132806929551656	-0.9698269296723283	-1.9438675558244276	-0.10926538145277805	-0.5573483675876028	-0.9526713977252804	-0.30877300450007295	-0.13098215692947074	-0.19549722630186783	-1.7522204476434284	-1.2725924265158164	-0.87557844231096	-0.752715573480256	-2.31699831974902	0.45940130413400654	-0.40904027643758734	-1.7816688415431166	-0.7332489737738135	-1.0806900941982867	-0.061741260358179714
-0.4700775673548094	-1.1751689443675137	-1.960576608895434	-1.1142661665796323	-1.0466646312701247	-1.1205159606354644	-0.3173539049221181	-0.5525099764379015	0.044640501034417586	0.07709411834874506	-1.553605298848026	-2.154100033396082	-0.4249284617756512	-0.264893308639081	-1.9377115651625054	-0.4127213735587435	-1.3740527767635224	-0.3697812314769004	-1.0309097944257903	-0.5226055447027113	-2.168090628348884	-0.1781333942959434	-0.9004723756632012	-1.1943482888458488	-0.3839799604343217	-0.442986031858356	-1.1823232687216287	-0.919231809966103	-0.6057338711981228	-1.3347081348013325	-0.7717326699756416	-0.6822622761056445	-1.594977329762812	-0.7099452885631609	-0.4997408669843343	-0.4624049108790138	-0.10832775024796173	-0.577989326908122	-0.3397947853172222	-0.984098833443937	-1.2085103159939319	-0.9967215721628292	-0.5705454216663313	-2.2096181836264477	0.004753992414910657	-1.495427419222735	-1.9940696162717337	-1.1595729471742529	-0.821057780524807	-0.20454634291935442
-0.6996671392200605	-0.8994991818330723	-1.8500163191875947	-1.1177750498410695	-1.0310176312285535	-0.6364190170584905	0.050650699219689406	-0.48378492368238796	-0.43365568857078307	-0.22597211934151215	-1.6027620061452723	-1.4248568886369126	-0.36788269138386487	-1.4584728852423186	-0.7879146346069544	-0.3387122024214551	-1.478447304825532	-1.3272865026725404	-0.22693292375634858	-0.4394140640841076	-1.7437205253458223	-0.4964487310125848	-0.751145392922192	-1.0264205908657689	-0.09453958431004819	-0.18984129260919125	-0.837555994761338	-1.1376168390362311	0.35710427290821045	-1.0569986994497373	0.031076959696833564	-0.28405371662003026	-0.6320848563692656	-1.0179823693083359	-0.25958354993910054	0.2019179465359578	-0.13441359715795967	-0.7685364549471133	-0.3372104952142663	0.18357507034032608	-1.0145007023687125	-0.8369035988330283	-0.1566861778191086	-1.6206420257175989	-0.659840020285519	-2.5609231611777052	-1.5222572366964862	-1.438217322592123	-0.5070339533706616	-0.28191279011289905
-0.9101219280668233	-0.5100244438662235	-1.0157743155645982	-0.33276283089444253	-0.9099648649991734	-0.09545131703282188	0.3190709178940031	-0.4949031515245731	-0.9151852468349126	-0.3928040329034411	-1.441103128649796	-0.7030139559800129	-0.5651558781888111	-2.6086109180274626	0.5998210804701409	-0.38073144509146883	-0.8261038096202573	-2.3080587075911962	0.7699417005609352	-0.3467526531366187	-1.3951660036155251	-0.6375423090012972	-0.987268837116973	-0.41615944428638485	-0.19292398379572376	-0.05676917849937925	-0.2504531339921655	-1.1181549422354815	1.1169170502165793	-0.3475418317300314	0.7855615514736843	0.20827851056624633	0.6263721708719445	-0.8541776512947724	0.33652198130960764	0.57754720740673	-0.3377599051765836	-0.6639224950681235	-0.32265946893512565	1.1408459728443443	-0.9198950643420462	-0.5241133692006807	0.38435707667491514	-0.9562980808575202	-1.2114057315172873	-3.080487827340146	-0.4131804863925495	-1.4928622926991466	-0.30179537574597404	-0.23998138814774528
-0.8935287689466169	0.017986780180672412	0.07691266126631431	0.8410877979248762	-0.5915998144401907	0.3457574690692729	0.47995772025275735	-0.6099628693812612	-1.2069241677927798	-0.37471848468789354	-1.1862908920870032	-0.2800605746438974	-0.8103782402077954	-3.225227503021662	1.6101842674978977	-0.5910543107286147	0.40300893621456446	-2.800809793701251	1.4242106595385673	-0.28137317437782444	-1.194640795778217	-0.5501866984697373	-1.4259250627764093	0.4972683886371167	-0.46699600996301144	0.08235921293535542	0.3977926326607808	-0.7074678653128842	1.3648050048808025	0.4794253919935137	1.129322910358355	0.7551255266294696	1.7180588722912409	-0.3009061887097215	1.1882830647545906	0.4728485676082098	-0.543753251842391	-0.3622811864442648	-0.39550816900812175	1.4390399581753888	-0.9837730872137522	-0.27813903569454	0.9353024220310419	-0.5829174185553395	-1.3540968836736562	-2.760938427567014	0.9610103755873595	-1.3110306096380868	-0.25393396486276965	-0.13297825956197443
-0.506102642218952	0.6216416984497481	0.8495801940976446	1.7013650066572048	-0.011656841779110968	0.6227662928835673	0.6161970364263352	-0.7409685768202164	-1.160035616575979	-0.27739914244507324	-0.8949695720658636	-0.16317619034184058	-0.7465778997612096	-2.9898844044222557	1.8888351117464925	-0.8745676180359154	1.645974874609937	-2.5001856475618838	1.378933498309776	-0.2242312558937951	-0.9799001593679482	-0.3007709629257728	-1.6004071184635456	1.35026499723504	-0.5068403186749338	0.4324937485037539	0.8430979752245151	0.08740937794574406	1.092389551581957	1.0549496590832366	0.9800583992432497	1.2734367213660946	2.249666682445041	0.314232907950818	1.9257812377737942	0.08796274893947968	-0.49825620413519894	-0.06518183970201974	-0.5030270426065233	1.0507985039946883	-1.0438709500923953	-0.20762148840841016	1.4046742800861538	-0.5714277870189649	-0.9955486399064384	-1.685674799175481	2.0642643477502594	-0.9410454844568408	-0.2717267897760051	-0.038053130151055735
0.2186864880580687	1.1353416050553726	0.9701487641251823	1.679445002740354	0.8078203881618559	0.7615355682256886	0.790383816044367	-0.7026090708120798	-0.7349233089055004	-0.2394091493186486	-0.5388479589563204	-0.10698967445351444	-0.13983683556965532	-1.9560595537319154	1.5003923826164758	-1.070696587264152	2.2994389892308336	-1.454981225022555	0.7012708177783555	-0.1093315728098928	-0.5234739444598497	-0.0347347844674338	-1.1053206963606732	1.752832246881719	-0.016383817340353594	1.0987116372336316	0.9017158590136474	1.0470015294303265	0.5513068318255516	1.1643086135620693	0.5653869872048728	1.6447167317711808	2.0779260815412655	0.613543152478987	2.141160102535696	-0.17370857608842305	-0.0036391260378029946	0.02946192049725867	-0.48653767427746414	0.33754978604252733	-0.8509188486909729	-0.20335893835863178	1.7148029298271812	-0.6649806733340009	-0.3040158151617449	-0.24406910449974564	2.4726143767643545	-0.47155954243697346	-0.20675329791401487	0.04604619655832301
1.0439352188807673	1.3672640294918863	0.5429836068562096	0.7370919120037277	1.710190293963252	0.8232192937667866	0.9633073312086206	-0.3316563418293074	-0.03504505158752067	-0.30437008065270366	-0.07915968992312877	0.18289127526891133	0.8918126142815436	-0.5454804646745278	0.8183404062466721	-1.0904083713098953	2.111258339582727	-0.019356296535378112	-0.15614557300028514	0.12161850666369828	0.24925774023831596	0.12576342748163805	0.05721633574616959	1.5495873404932077	0.9310327846173764	1.9362336710489958	0.6257633488646472	1.8114105048216094	0.05664177779721044	0.8658036673881182	0.23011752968213697	1.7608481200734496	1.3618746403102482	0.42252467368343016	1.6854429831376374	-0.048962138624079235	0.9248464748070522	-0.14808690231668098	-0.2579163346759984	-0.22976642263257033	-0.2848317982958229	-0.026213471395799867	1.7744209475489394	-0.49385322581082636	0.38364121823459385	1.0866459176434504	2.1007451670451496	-0.009628861966499425	0.020291029985832022	0.22457784884558452
1.6239054297721958	1.2204081371013993	0.007434603712120616	-0.5597125371851314	2.418109097891508	0.842205527527373	1.013157206344131	0.36428713128363743	0.7147831792125763	-0.39673131784101834	0.4358462108265483	0.8154829256422007	1.8827714215000426	0.6750313950918859	0.24530846519320304	-0.9939200389814443	1.3478272451860944	1.3418219310640895	-0.6607643126367976	0.46108217734872825	1.160805434158355	0.1723914951371576	1.400640561173606	0.9529159154119528	1.8910544955879183	2.5666591939696852	0.31301107942357936	2.0536294724021493	-0.21469273966836241	0.4387696394853064	0.17338622087829775	1.5867856444752289	0.46164670439539696	-0.09659170257552037	0.8037997830561976	0.36421219222045964	2.0012005911354853	-0.4798583785546221	0.052164647563613706	-0.3846027447518323	0.5153867353072775	0.47354753548445905	1.4916192291650845	0.12237848814843545	0.7445073307587671	1.9646422227399643	1.2403109453126737	0.3367040764660267	0.3521452356073133	0.6263074341822449
1.6798222745889617	0.7692747680620201	-0.17735248226903794	-1.3710986458053989	2.6374863379409015	0.8023580031939358	0.8402499218414154	1.1490278417954718	1.2533173924840677	-0.41152399933544115	0.848389610835907	1.6117808937947622	2.285469821631902	1.302116633308729	-0.034024702737009714	-0.9398576549721291	0.6100267151794442	2.268744783271191	-0.5608011036356054	0.8234860610406034	1.8761601128424823	0.2158410690671895	2.2307388691603602	0.42818033540443	2.3215709845514896	2.5874128675308126	0.3255211759205801	1.6598613034053675	-0.29290660572202754	0.19401334739900356	0.3204298624246806	1.1980361484167352	-0.2555922708332889	-0.5387327008100234	-0.007304932244285359	0.6879498537164591	2.7825557792412736	-0.7180700593487374	0.1284328557753375	-0.19658978496895899	1.2114589588117801	1.1845092425042607	0.8448631069306513	1.0106320195144154	0.6357019866999408	2.2933697829677	0.3860208058505425	0.4777651293823675	0.6390456354771172	1.2733055114859453
1.159397723313519	0.22869510972060392	0.15631606815329507	-1.12334090739985	2.2159409630627707	0.6637079756901005	0.46752718598340703	1.6590390163628936	1.402708156333786	-0.32697294775257435	0.9782608558386089	2.2071061428142498	1.8291381919778749	1.2943475636578976	-0.1083003756493743	-1.0414512337518091	0.4148390888358177	2.6290980899200393	-0.044430460999728895	1.0926581016804555	2.12111922903906	0.39292422357761597	2.0988395992894073	0.383469029467325	1.9491619319530162	1.8492289244049358	0.8216769156004112	0.8050155534121568	-0.3252300128006379	0.27483008201507353	0.42340049903586985	0.7579548644743908	-0.5932339785069273	-0.5287184513088168	-0.33175957805202844	0.5848795348508561	2.9090990940879538	-0.6386422771529146	-0.29960842390488035	0.046579358269290445	1.4758452835166138	1.762462386976117	-0.03567165917354123	1.7411499184988557	0.15420510709342475	2.188774452927988	-0.04497167110232256	0.37080843985908096	0.7576460396592686	2.0036778159429334
0.2823303123839943	-0.17177922789264516	0.7817552196576165	0.09375076070398083	1.2625642217820126	0.41316217289250906	0.04637224900649592	1.6156395067102634	1.1613211552464953	-0.23159675418763107	0.7580160189321854	2.2904094199004814	0.7211534591551791	0.9395712404590364	-0.19380875939880793	-1.2461764161710196	0.8292268313437106	2.5066858650294956	0.41654566804749793	1.193395217771515	1.8643326306164631	0.7391595326365455	1.1129513369833897	0.8683215467107039	0.9694961173400446	0.6024664817926509	1.5954112078521376	-0.1323302873791423	-0.41982314989911373	0.5822806199375496	0.29978648890465476	0.4355943018577608	-0.5923212861184467	0.008400021930446096	-0.11851648794975454	0.058174409333258015	2.3206343165760903	-0.19816326238022716	-1.1912977145121466	0.0912359087774641	1.200933907504091	1.8573755067373006	-0.85795373745375	1.915840463488988	-0.43243269805123563	1.8604445200825293	0.06635599424239715	0.05114627895168161	0.7081900539980039	2.519330541833157
-0.562951842455723	-0.3237077051517443	1.2382243902639287	1.545937579148647	0.13568052342294382	0.09581102027015145	-0.2467539099244408	1.0083914370004097	0.7078948785643091	-0.23722681962386735	0.30625051265226644	1.8159858199698724	-0.46044077188935606	0.6281703413295386	-0.4212534093957621	-1.3447194615035853	1.4138826065962007	2.0970251396052046	0.4237295374037299	1.1305750084716717	1.3320936527164626	1.123851721528694	-0.12077438902251036	1.500046680216549	-0.06792047477611038	-0.6136921928291773	2.1626495830703103	-0.7724718725191307	-0.5544484509020304	0.8681476767275126	0.005106127907479534	0.307622203931246	-0.46232997337236337	0.7704147899881724	0.2896198678466731	-0.5189027181938931	1.2986369092188996	0.4118847537171016	-2.1103386845562353	-0.09502161764867978	0.5595223209178344	1.3746948582973058	-1.275676345828285	1.4390494356332575	-0.834523515047563	1.4932598637835692	0.5037090857390936	-0.3572897841927445	0.6109176446667924	2.543335434174144
-1.0175865583581003	-0.29196518734667865	1.1333483613766433	2.293765384870328	-0.7227720302688561	-0.20063357982172117	-0.3450514436823539	0.11716620032922653	0.30147138155776193	-0.35614507339922485	-0.12996334616231636	1.0393522155353947	-1.120837226751074	0.5967447885983287	-0.7228440205190934	-1.1172293178561892	1.5226443914994416	1.589133824498191	-0.052205707421575154	0.9651442835827396	0.8478264819768829	1.3060698525765762	-0.8926975874082838	1.690753942213847	-0.6185983993026763	-1.2869475980482217	2.0634579115703717	-0.934761380119653	-0.6147573046129998	0.9184434370056328	-0.20947527934363908	0.30724521533753196	-0.428765542857174	1.2582704936351417	0.4083532505035147	-0.6824236999481903	0.2950563865741758	0.8602907745268248	-2.430721330561604	-0.33012282613149235	-0.11933915933917405	0.5661472339403993	-1.074695272721294	0.5773289400931592	-0.8817865824120894	1.1862629849539732	0.8693023340965895	-0.6757438572778323	0.6032214828441305	1.9889989828526053
-0.9347367669779245	-0.24978498479303163	0.3841604380908648	1.775074615340551	-1.0246943447686734	-0.3991743328904906	-0.3470589070764664	-0.6528601007478937	0.1293987070359887	-0.46057115440735497	-0.3322467477381205	0.34936812245840104	-1.0125597149152528	0.8128747163544019	-0.8968398894888621	-0.5138781438256527	0.7559976567279765	1.0955970699159774	-0.6546412540055447	0.7486648180213136	0.6131683303665106	1.0838420022900868	-0.8463743968645646	1.0390833439121592	-0.49914090987510873	-1.2460083019902255	1.1819803352915672	-0.714647988640301	-0.5163861799578453	0.6893214451295467	-0.12511922567684133	0.2611934313709989	-0.5934422840144986	1.0993181550307038	-0.034614039813058	-0.25489277449302805	-0.3419823211980012	0.8694718663965298	-1.7308063648212457	-0.3897790950946556	-0.5616956281826359	-0.13366235516608563	-0.32656212658593103	-0.22877406187690086	-0.5883067519998478	0.9524779909634162	0.8244424997612398	-0.7489032913686279	0.7183131069901075	1.0257414964515748
-0.4459413770444423	-0.3478007608538018	-0.7479954428682705	0.1562660610183423	-0.8017266624406978	-0.48513313926154517	-0.4399822890413816	-1.0178907819725769	0.19759022156598352	-0.3776540243991402	-0.2559049163249948	0.011207200011702816	-0.3664061001498893	1.0573420167458512	-0.7857247486653085	0.26957344971229996	-0.7412079210193442	0.6457293890046508	-0.914671512897451	0.4735151681779497	0.5852182836276644	0.43750023727275505	-0.18095784444530144	-0.37350511316795265	0.006009029175556028	-0.755529515924103	-0.14483802822849365	-0.39527196521955377	-0.2992580398974624	0.30144008560106583	0.22058281742414443	0.0020699486839938254	-0.886698719151761	0.29670861565403844	-0.8987136068621281	0.48038543649728666	-0.5607168462023708	0.3862165006300435	-0.11693634411945247	-0.19508721773105697	-0.6947354610567197	-0.41353342730672854	0.6029998115800909	-0.658421914963634	-0.12234825691431216	0.7496126946672144	0.2729040374661659	-0.5319155914556598	0.8419716383484118	-0.009289518924608681
0.11919313673321445	-0.6126150553113264	-1.8263723292936778	-1.769405114175905	-0.3865394965651948	-0.5148323107669405	-0.7422999970142823	-0.9787870412850801	0.3372978535449014	-0.053767369427623474	-0.05430832632603559	-0.0002766249500362682	0.290173536176629	1.1155918460210323	-0.4201799463886478	0.8901191929055101	-2.340311213408156	0.21761611900101824	-0.6113703580445615	0.0841032727160698	0.5320418114301104	-0.43436608968050605	0.5304882641413861	-1.9877732766795795	0.35880886933719025	-0.3223607353374967	-1.3198942650122532	-0.25721345781582866	-0.11090774069819449	-0.08671889639197661	0.5115243415582327	-0.5088759991516003	-1.1287800501525422	-0.7637646945652066	-1.7235597092324637	0.9605806110917041	-0.5892857179349189	-0.38123579708469657	1.7607835557205176	0.1322585849216641	-0.6346356309292599	-0.305256139644201	1.2211124500444372	-0.6965311666241896	0.28692776651448	0.5130486827944576	-0.6072037920507523	-0.1297816072652794	0.7849400779260092	-0.8020841164614604
0.40793858727294824	-0.9417004888748421	-2.4812522894279243	-3.0603866695040245	-0.20798937792937755	-0.5697805112349136	-1.1871191295125023	-0.7920969848877829	0.3279370351140745	0.3514403609097554	0.039025802092719726	0.04198904374328136	0.4918515795890884	0.9241312744062844	-0.013198867896077908	1.0715323662983167	-3.303785832318842	-0.2238813149100682	0.050885365372974785	-0.45610410661700446	0.22192151380783892	-1.21668257334741	0.7607276870126013	-3.0791339008649876	0.1501999111836965	-0.3466714828769921	-1.8560329384724419	-0.41145310191649337	-0.09097269815282479	-0.4114722532553608	0.3750374642570571	-1.1280966309730192	-1.1510527389903185	-1.5520862852819277	-2.04325248580546	0.7585380092809458	-0.7320933507793805	-1.0847789030711397	3.0422715837709915	0.38037502885435714	-0.546183410424736	-0.14271351769377547	1.1680416814442747	-0.5855575744765882	0.45193496018470114	0.18350965766910687	-1.4787578074038337	0.2500836459529737	0.42138166015375744	-1.2322431925856046
0.21713036397156682	-1.1847371061119778	-2.5697888359053707	-3.1672189001755315	-0.5206462518068052	-0.685895972506501	-1.5442110196917829	-0.7724149893016294	0.05560803568492771	0.5404918259066858	-0.11286767756443328	-0.15939658784565866	0.12395689388163883	0.5737366505270631	0.19243059281946953	0.7869667125856941	-3.2198423261716753	-0.7002442073856878	0.5834061173219508	-1.0955547622326378	-0.38835061651727404	-1.6527539175798271	0.37852330081473845	-3.1765102477785843	-0.6153413506897776	-0.8607097410192998	-1.6683382657811259	-0.7570166712068885	-0.2520779248470829	-0.7281206577471421	-0.31094430974462045	-1.5879786569411996	-0.8976268428168296	-1.7145388700874464	-1.6931319122988737	-0.07911220171477434	-1.1314420056684533	-1.4372789723106925	3.1451134431411547	0.42495592680307415	-0.49480309535580214	-0.2814547296932222	0.42167711203106345	-0.5921751229507105	0.29577119182883416	-0.2648250676852607	-2.022500385846881	0.41891986649554463	-0.20500603485955668	-1.411587788596241
-0.41937159397481416	-1.2391582730553867	-2.1770939555753883	-2.198248370891085	-1.238194359620812	-0.8104334131946435	-1.5756041512247223	-1.0640673331754376	-0.4003134177297955	0.29162589650528953	-0.44299128937946	-0.6821274404847469	-0.5419360373779409	0.19688813678854475	0.1067240460608971	0.28023506572593143	-2.2128565986952853	-1.20258240374844	0.5723026747048111	-1.6839611748765704	-1.095192381881824	-1.6774498644202989	-0.31101049894949884	-2.3177256167070834	-1.5247049738884346	-1.531987902072385	-1.0864982466485404	-1.0757108922060024	-0.45659058452862805	-1.1085917544093575	-1.2686050907876918	-1.641660896093367	-0.4495749986154006	-1.2645841618181402	-0.8951791824075693	-1.0352060509932506	-1.6638025249883195	-1.3631515652489405	2.098745783566745	0.3288801493687686	-0.40493634165667114	-0.7878875494050537	-0.6765325192670754	-0.7720126986713047	-0.12729486069912885	-0.7968475693232142	-2.072417405002313	0.3322297921128943	-0.8815859886675753	-1.5676887673126758
-1.2568237124672026	-1.0883708524273432	-1.4987654423984336	-0.7738979736585497	-1.9788336730773244	-0.8254289783785362	-1.2147100816901055	-1.5370137838460467	-0.8124527722701635	-0.341642959182115	-0.7210125080887355	-1.3000144800861542	-1.0631354597043077	-0.14292298241199775	-0.13463144688246925	-0.09197140303642079	-0.8122938892718197	-1.6808478918362764	-0.007295234570959239	-2.0380856534239222	-1.5576714204649715	-1.4249295596406264	-0.8378206525745607	-0.9875819904536128	-2.0364770507245917	-1.9154221431552592	-0.5877464090669573	-1.186329670688635	-0.5121436271045299	-1.5084935131710222	-1.965274388852714	-1.2123055949155355	0.03150611656308313	-0.5318378713938879	-0.07766274902163291	-1.4781848758070837	-2.0347238178652103	-1.0081276392513596	0.5132802377208485	0.2858603382328426	-0.14721802511997675	-1.342097405564509	-1.5926487787870367	-0.9116504399093601	-0.654059398956471	-1.3066948117479316	-1.6522855809283215	0.13347845056246194	-1.3332542518728898	-1.8547463522674652
-1.9513203156031529	-0.7700441227558913	-0.7125224781495062	0.39391183014027276	-2.2964234828738492	-0.6314105183231795	-0.6342415848306094	-1.8727429374854243	-0.9517944502122772	-1.0078083853875826	-0.7142958653121899	-1.6303652887774007	-1.1228312310480584	-0.45893008278153447	-0.2650731029146856	-0.08931686755206286	0.4004412138831141	-2.0443193538724325	-0.7543680981343067	-2.0432630506010363	-1.5020208990065906	-1.115920744971195	-0.925666387635528	0.19913834657983584	-1.835513650345805	-1.7630994787979026	-0.4533719818216188	-1.0513844369085978	-0.3137470262133093	-1.7356281495862869	-1.9668739114810856	-0.456547627867041	0.39463102952363843	0.07244310285868023	0.4225702027316672	-1.1144298343864596	-1.9911627776640626	-0.6166340091024116	-0.7910319947338267	0.45488832181399114	0.3240711942861869	-1.4458615569582858	-1.871687390312468	-0.6922524016331769	-1.0657400780207675	-1.6456875833230937	-0.9241522968747278	0.07187167410947884	-1.3650170260766532	-2.224284636454879
-2.2006220182208764	-0.32531142500521165	0.07390812236962492	0.9025193168671237	-1.9520316587206448	-0.23788773618580838	-0.1457085364245272	-1.7764399810751847	-0.7349017785291421	-1.2563540179050856	-0.35613324854427364	-1.4175388457731155	-0.7064312911684707	-0.7492824091984724	-0.08320049087756037	0.2667849892131422	1.1109414535178022	-2.1851360434432285	-1.1133619451450192	-1.7206634653397381	-0.892087491319014	-0.9107099100877133	-0.6663343760205794	0.8453950669892646	-1.0214016687469212	-1.1696735273142624	-0.6018241814204223	-0.7753583304502222	0.07745629999632743	-1.573965082257444	-1.24626827454111	0.30043235624542947	0.566475124534387	0.2983792230740024	0.5539974885558255	-0.20203642177759387	-1.4932556852385797	-0.37234477688224565	-1.2512063077230289	0.8161411083104017	0.895477123002703	-0.7970166689025949	-1.358975649305752	0.0451741804706636	-1.1627872726148694	-1.688061455065528	-0.10242675640504377	0.3324186715282831	-0.9553362742368757	-2.446845241850979
-1.8607379452963324	0.2091160858796783	0.790754161048007	0.7979022422680179	-1.0559196984087502	0.2078563737771944	0.0035082712065243344	-1.1716997267297666	-0.27318990361618584	-0.8384863207904627	0.19612771767929083	-0.750333145098736	-0.06315277471997327	-0.9089680896206691	0.3913096337565206	0.7244644000943272	1.3537431288323534	-2.026883170438173	-0.7605930023338945	-1.213358839192751	0.03567912303994252	-0.8291491219891842	-0.3951903302041384	0.9281122652241743	-0.018280830872465785	-0.46385237904127125	-0.7109561864731887	-0.5145969508845868	0.47978412091119155	-0.9817831973787797	-0.21400179753821827	0.7257280003065223	0.56253278367345	0.15120875868405984	0.5141218047676738	0.6344226567384491	-0.7306204088409556	-0.31127175527598144	-0.8341930182965867	1.1609704625758255	1.3395013247924252	0.4437254702457121	-0.25781645506613954	1.1280117060176234	-0.847290327703213	-1.4035995448896261	0.6158931463949676	0.8850129180727236	-0.2558269497802171	-2.2707169562149017
-1.003487414307035	0.7554909538479346	1.351947316995583	0.4174031617709885	0.004510637354856352	0.488974017156533	-0.206731262572811	-0.25382012933408876	0.20424572393353527	0.09817794149556712	0.6526694514742397	-0.04451777230923788	0.48416500631529924	-0.7547934972008375	0.9153038675514747	0.9779179471050221	1.3465595720203556	-1.5780089207840238	0.1697618115470959	-0.7017801645451378	0.8882577474804921	-0.7805886595300026	-0.3878712436736183	0.6951418889341549	0.7110664193760353	0.052404760386211384	-0.5183465644211249	-0.373912003248141	0.7254385476331549	-0.19998592671639193	0.5604766491031896	0.6466810629629728	0.4530785323969069	-0.19461882313294582	0.5381712410401222	0.85216034884488	0.010095760984725794	-0.35159746151450116	0.032507062738545346	1.226807165454292	1.4459569973763524	1.7007901047998921	0.9917569521153113	2.1038772726393016	-0.1853286538541393	-0.8904662272134453	1.087912858235154	1.4619202862556115	0.4869423912928559	-1.6074124918115007
0.10138542906792333	1.1531212399554285	1.648693248794665	0.10073924080308015	0.7977324726015832	0.4546975428181329	-0.5598568552378771	0.6236403510228052	0.4952754412175141	1.068161693510697	0.7699517867862287	0.21966405733818634	0.7298118960306423	-0.1745066117958556	1.1777612694995716	0.8623345274577637	1.2465655330156273	-0.954136754135026	1.177461370009062	-0.3071726986556806	1.3126601349368379	-0.6624394169723768	-0.6273187049579536	0.42114706422439996	0.9410764523747364	0.31062551006166406	-0.05391108079305685	-0.3584723655117151	0.7799012406403691	0.3470061820452355	0.7377733915847247	0.13376133340874455	0.3202679364569332	-0.5580940935179527	0.694172917392308	0.3707081057922162	0.516390171547323	-0.3936342924288476	0.7895066257191917	0.8812020521666794	1.1452761039257133	2.3292594721441806	1.9321341036726376	2.4909395858466326	0.5886238769260862	-0.3384269478368421	1.2413603092652996	1.6980824628834341	1.035820709145132	-0.6137510360305596
1.0794282655529512	1.194336005953605	1.6079667609146167	-0.010051997020616836	1.0906715371079652	0.13911340833546748	-0.7492735049989606	1.1483454780397284	0.5359983866996234	1.5355840914449552	0.49853569981747325	-0.16213605158745223	0.6576920412717072	0.7114554292256047	1.0070529858921515	0.4392291500439437	1.034304280559704	-0.34236619233170074	1.7337039378977799	-0.04503826961100786	1.1652973051916702	-0.44118464613713576	-0.8219858953242625	0.22152601090911334	0.7718428144690179	0.47840154648047933	0.3825249869991775	-0.3962637672865476	0.7550027834439325	0.32237367126760325	0.4231654858171801	-0.5439373619121525	0.23545241611419387	-0.8507117192626786	0.8438947741847191	-0.3925399812750816	0.7394300491980438	-0.39729095194622893	1.0948639541152843	0.2253591379775665	0.5437403324824822	2.022257361334701	2.284753305025034	2.0663496688283933	1.1505749024554868	0.06473842995903711	1.086724321510199	1.3592055172722195	1.2460336504341094	0.38821471270697006
1.597431220781309	0.7538235029265719	1.2672236356291402	0.030321667436828046	0.9525597649273343	-0.22487355711887164	-0.5736740964149109	1.20949424944905	0.4089250596142576	1.2452937370219739	0.007499009458799587	-0.9377933875984067	0.3851693103473083	1.527040602688979	0.4884922228167861	-0.06911587583670381	0.604600765955059	0.08523251232814909	1.6203842566771622	0.15023601756736207	0.5702784061432534	-0.15588431190208873	-0.6515940960638343	0.04906451076580617	0.49854758671314775	0.7744050459464848	0.4796429635071673	-0.3943893589712402	0.8071614394621823	-0.26256912724686693	0.05112356774319858	-1.0610753924216916	0.25684063818591557	-1.050305495040061	0.7852655580640066	-0.8492835263908414	0.7609911506555352	-0.37622783847714686	0.9721920101789834	-0.4535919168978568	-0.1402889060641783	0.9953407092188766	2.0344900699979283	1.0081396506046585	1.2334564342695888	0.23092130415092993	0.7215539406043074	0.5124317647128813	1.1057357076969312	1.0991426109529434
1.5106947632187977	-0.0668511512941739	0.7929743234451941	0.11360600754004431	0.6689444294658747	-0.32604863432306275	-0.04620343229222635	0.9313535963674144	0.25604838863965323	0.3786124154674625	-0.42314028500877077	-1.522090229735994	0.05786947555994288	1.8198028027292625	-0.0862867963765448	-0.43154026672572066	-0.03719970552550723	0.2636987096116904	1.0360290080653882	0.3594697009685559	-0.15440277949152426	0.1439166468498929	-0.03940891211527014	-0.1626078262568261	0.38045895956006304	1.2566475220028572	0.19714474705312632	-0.28166747362420597	1.0008015715267893	-1.0023327193488059	0.03157089981247231	-1.1958289090581595	0.42501570082193035	-1.109179624196774	0.4453460827153524	-0.6787245212019852	0.6939315565717921	-0.3278745056220236	0.6974163405853083	-0.8478738492586855	-0.6841235560628516	-0.1784302522858885	1.3838325891504395	-0.19672873839245467	0.7755605330788147	0.21305999889661814	0.307482630610933	-0.4821639550845331	0.7338220995074141	1.4089872819751672
0.9417544793036955	-0.9053755145058494	0.4088098885816739	0.2083419547153986	0.5372644734594841	0.029068282389366623	0.6451962204205579	0.5773477813317553	0.17025085969349185	-0.5669845236118335	-0.5677826191652807	-1.3661912694529625	-0.21785693523039185	1.3482426908824765	-0.4022511893861399	-0.53320289129824	-0.6656353665817103	0.27441806728161094	0.4108152962655585	0.6239151120447529	-0.6590735194673888	0.4575658636422016	0.764835340625311	-0.36092930985938354	0.4781001269178602	1.7562779385355907	-0.16568927494450417	-0.02054562021050905	1.2434871469157647	-1.3327673308890196	0.42866632231073276	-0.9235449129934091	0.7386338823322113	-0.9146668015082474	-0.0405466835550595	-0.050497287253502283	0.6087790958499355	-0.17870034859366532	0.5461540624130994	-0.8030609095624351	-0.9422936615586088	-0.958750088274331	0.6251201803934217	-1.017189897064302	-0.01695565479927006	0.16252446311720448	0.009345324932593033	-1.1705158874935708	0.33828643762702115	1.4296445194588454
0.23638252196417223	-1.2883778939703354	0.268710374857475	0.3646608871410127	0.6824964877096195	0.7648732481708906	1.2769088861960733	0.3952255453759651	0.14564069803173688	-1.0888108087627097	-0.3751192822981032	-0.3396739987116915	-0.38095542462944454	0.2789010290163851	-0.3140592661136934	-0.3979796972792055	-0.9327880990259158	0.2991578104609449	0.08400268998590626	0.9346043919737551	-0.7315778977204216	0.8276285564477661	1.3545168922201134	-0.3767803966253951	0.654839718275653	2.0049958608943887	-0.1883038755955873	0.3923231823699877	1.3446271026609111	-0.9095207278868578	0.9165117676656835	-0.40292921585094643	1.1210633430652257	-0.36666063438637414	-0.42703424029632747	0.5251190666351945	0.5339249929271886	0.18688964944203545	0.5992300882904614	-0.3938154690104377	-0.8688517709631424	-1.1720594946482288	0.0066290551534601005	-1.1537356745176934	-0.749459502889177	0.22777703841542687	-0.08346109472118478	-1.2767359863455072	0.13794881062127354	1.3777116690940014
-0.200468275489539	-0.9074277719285605	0.3598251256368341	0.611173577833426	1.004448074104532	1.5377179942143184	1.7141882749130823	0.4939988138488047	0.11559700542788683	-0.9726810081721843	0.023752652915228076	1.133969213631023	-0.40010856875402656	-0.8658267186442965	0.07461855376970336	-0.1173980401879316	-0.6186209550986151	0.5088794012969833	0.08623395112849429	1.258121846875481	-0.3929750242790447	1.2695274990017316	1.4551651921604736	-0.07219299485532364	0.7114957637581949	1.8472040869383033	0.32375756533762895	0.9123090728308705	1.1562729939426137	0.13186476863320862	1.04376931576272	0.12702080057651483	1.4142546203686703	0.48229807065637426	-0.5488808218762344	0.5947998195034425	0.499101150866828	0.8206483721489876	0.7327906604592214	0.13604554829014898	-0.4974561015522756	-1.0579002509984343	-0.34741585673798325	-0.6680677328232235	-1.0374965618772005	0.4575972500503727	-0.006704037332742254	-0.872971694599566	0.26373356813569254	1.3986932842117896
-0.11363608078978575	0.15025939947165767	0.5073360525014659	0.8628688116055447	1.273303227701497	1.9095583049094909	1.935902941878824	0.8097693592013305	0.03889196913022499	-0.3851710865323202	0.4126158032959287	2.297042354486475	-0.28227029858223895	-1.5014759074113957	0.490249379439304	0.23904277172636865	0.15917095434201933	0.9520935782162011	0.1762550316964721	1.5644645649599196	0.12527125297934402	1.7023446540553375	1.11265888183507	0.4950024858356517	0.5373995115572546	1.363444206392555	1.1354977456982367	1.4251090359500738	0.6929631526870842	1.2335207365846135	0.6022734173845704	0.47760685430205935	1.4312027100680704	1.358238349460702	-0.443432459354213	0.10263800237824232	0.5537629462583895	1.6115191569634342	0.7687018776310273	0.5217092118232068	0.08354851892606967	-1.0141866482288762	-0.4427468920732118	0.09228309716415357	-0.7216948420472087	0.7694596201074484	0.09904200195877227	-0.3292908384207922	0.6809692420503555	1.464099447817788
0.4637628496763043	1.3909216583398707	0.4881829547572473	0.9464932268121425	1.294883458831522	1.6027805538683997	1.966917156206965	1.1613729151067065	-0.03949425945739505	0.2742439504340722	0.6259611565654859	2.50922650978601	-0.10143084232792425	-1.3328840021892556	0.6683683424942561	0.6577990324005406	0.9575579539109391	1.5128885070022648	0.0830117776565904	1.8300394950525396	0.5119016167088966	1.9566358145910827	0.6443136536043436	1.0435834650522293	0.17248697400882174	0.8077168144180049	1.700344877376961	1.7541620048091269	0.14250312193766587	1.7738684432628318	-0.18589016346199744	0.5994848860435253	1.0587550122766953	1.8662811539063888	-0.30434999071654195	-0.5776206564331855	0.7260609709754209	2.2899743181103327	0.6466120975539396	0.6207500897110129	0.7433297464096509	-1.2493153326860305	-0.36540968091644355	0.7116651565128816	0.03032007550591648	1.0016840847688728	0.07833801144641264	-0.06800346178961579	1.1857667828778669	1.4162183992487856
1.2292570438784451	2.1680880898179558	0.18520894622249204	0.7386666553788305	1.032917039320275	0.6821337785821416	1.802548597058195	1.3536828579653917	-0.00329529647757621	0.6406403186344574	0.6413882832478836	1.6480980170685697	0.0032116320662921366	-0.5263987406613829	0.5146354253398963	1.1428587953469218	1.2656897389344555	1.96792826643904	-0.24825363753598914	2.019590613397586	0.5492620290821896	1.8759813452082443	0.40008102153850966	1.2273515884129134	-0.24164787695308707	0.4133991240114778	1.535863126523753	1.7287609940921966	-0.24212222504362876	1.4904932101225956	-0.8109078821216125	0.5887064116105386	0.3546146015370474	1.7264238187165835	-0.30745049567670735	-0.9303147754256105	0.9594431563019794	2.5618422297501273	0.47919044400841176	0.47349870431928087	1.322136708227813	-1.609579270026932	-0.21540748457228995	0.931865528642586	0.8088297472094212	1.0143567809486196	-0.13122270558698423	-0.2800647971323108	1.5005644301180998	1.1229865333773803
1.7842542940841812	2.063761145261946	-0.31911346469704843	0.30060013715869377	0.6171976284622386	-0.45687228465199065	1.407267744405699	1.27393131514168	0.2528023194178656	0.5873262833376823	0.57894783850873	0.19863920914322297	-0.10091027948718034	0.41656305581689684	0.15006910307882343	1.651854570401342	0.8420926093008532	2.109614673083656	-0.6011789079488532	2.0748658391121655	0.23705535148419166	1.4456033605930099	0.5194106991533579	0.875847682448405	-0.5616572042171628	0.22708056588664574	0.5898444197334903	1.2952031535706243	-0.2965386582462992	0.669364968263171	-0.8444285573711043	0.6130108309464012	-0.4344070950910704	0.9857173806760139	-0.4567368209142651	-0.6790110269370305	1.102610110251726	2.29455264187823	0.45444670460865955	0.25795351755399387	1.6685547375216903	-1.7086825069153366	-0.06035953721050005	0.7631147401286704	1.1963396851279489	0.7738459413943449	-0.4460299724531359	-0.7931580002820788	1.431002512257247	0.6202724620469383
1.8608745745276305	1.1541991696559193	-0.77612332385867	-0.11975993944720356	0.2476876132141479	-1.2984358913099918	0.7924162806586876	0.9400797551267513	0.7319154219309175	0.24910653508764632	0.6135901638322108	-1.0328654931700805	-0.4266078161635606	0.9967329964678173	-0.17837987641356795	2.072001793138606	-0.10716553285271822	1.8601375570451273	-0.6654088221845764	1.9327956456123616	-0.20708915862985514	0.8432840919058535	0.8598725945665262	0.1363762536241571	-0.7129153210577864	0.10364447382814433	-0.6792423195331044	0.5981219634468596	-0.04270754402870538	-0.044762622983432594	-0.258984587504071	0.8010317488639721	-0.9697027396214499	0.03715869588356211	-0.582867037085319	0.02393587784918254	0.9925490012380283	1.6234419179898456	0.6689990014317891	0.1748869225755399	1.697589977353969	-1.2528594589238304	0.07273760440800474	0.43503279604262524	1.0151400913820834	0.368237828939963	-0.6812565879775891	-1.1848578655139195	0.9904696199525057	0.12531919101426287
1.4634389286121465	-0.025375529437593827	-0.9183024772800468	-0.24593155295360897	0.06809474675736091	-1.4948647233923669	0.09353998098167328	0.48563150029111773	1.2994945934246316	-0.11627078182349629	0.854282525797906	-1.4038139692983251	-0.8040588286539936	1.0296834501375547	-0.2573002957824067	2.2636764491274532	-1.0458122571671846	1.3073639199247862	-0.3042989464654025	1.5667540503901862	-0.4795797505581142	0.3531195982008351	1.1326515129938717	-0.6002462420311214	-0.6948143032897904	-0.13778582517427124	-1.5829616194394007	-0.048259193186292584	0.3287669460738881	-0.09612745946992485	0.5429777640277036	1.1542018896449546	-0.9977589245336406	-0.5990652840837906	-0.49953774301194975	0.7271218077785256	0.5853278875968967	0.8880102831408163	1.0245172340206705	0.32878282062325404	1.4335863507906652	-0.3071840199476239	0.17404190009905196	0.23256121564454632	0.43345551607193833	-0.052730706589978554	-0.6711035294191203	-1.0707956787969428	0.4005629152885271	-0.09952693976955876
0.8381455082060473	-0.8104542069384112	-0.6323160635533199	0.01612185598243249	0.09023069144433771	-1.0578739378511846	-0.44719667920986295	0.09090702136447153	1.7305790587518015	-0.3084199572343871	1.2597383763298198	-0.8139995972408652	-0.9489816644949206	0.7200113503918889	-0.03581349407430945	2.1403749019019602	-1.4496730663840713	0.644935757559961	0.2991918544922133	1.0184164161939386	-0.38499590606226886	0.1840392121903665	1.1237005626602408	-0.9487972617210155	-0.5460650356094479	-0.5297668009981503	-1.6560346903013823	-0.31666043346927275	0.5723130432291158	0.5864156609680297	1.013512506568517	1.529672741144761	-0.5085725787898271	-0.6014582181237345	-0.1887797114377071	1.0127900053582148	0.029578567783573106	0.42440511233910233	1.267254474992414	0.6644268992414761	0.9974022249690255	0.7045125919150017	0.22061207101214028	0.31708647500222603	-0.1430191079332768	-0.37038082236883446	-0.3865467471302847	-0.3769721944375361	-0.050171682610200385	0.0614064715995171
0.2964751707205802	-0.8247644248990519	-0.04829234140509048	0.47891262284481845	0.20620684817680726	-0.33492501700617655	-0.6146969457231127	-0.1084251219172651	1.8138620162424297	-0.283882630391082	1.6405143790572865	0.257747822092839	-0.6492867836294206	0.45817194672091865	0.34845151140888503	1.722195422614644	-1.142107070070485	0.06098720545101976	0.7388897059586609	0.3899896558327109	0.02529592450954856	0.31675480848270965	0.8282004465443138	-0.7789862180142284	-0.31854323335566775	-0.9009176986601976	-0.9618542058312668	-0.0720708596361788	0.519409603731338	1.5285360167807653	0.8459746843781984	1.7074843172201537	0.2270622585574457	-0.058115599136902674	0.14494672348177892	0.774080316771251	-0.39698009279226526	0.3480828217864783	1.1435414822918717	0.9880999051419547	0.5334172490349055	1.2711033284775861	0.16719480116297838	0.6305476345652916	-0.3326673192843243	-0.5594897242456485	0.03152168652031576	0.5884507606816488	-0.20412537128701788	0.47272755001141564
0.013850007744714527	-0.21248248522640417	0.516566393617728	0.7776185350532494	0.26602957922185216	0.21274941729920044	-0.3861842350631257	-0.0929529348147348	1.454035834111672	-0.13402518592761486	1.7511902775959634	1.0739586530878036	0.050668509808122965	0.5012320995182323	0.6518244446054627	1.1201142526027614	-0.39361491015215505	-0.3497283107615373	0.6610613331011755	-0.20263545103621483	0.465475184532836	0.4976915118295817	0.41101451173001735	-0.28654470180648206	-0.08046307640557938	-1.001282468786839	-0.03222461299422266	0.5107448551875144	0.15045505502763892	2.0347757802140367	0.17908703760961014	1.5112541820148704	0.7799666351814923	0.591137448799235	0.2110064339205702	0.24018700519977945	-0.46626839371535417	0.4778133218684602	0.5630561867592527	1.0629321049691765	0.12213297028294563	1.1385464374054108	-0.02969376179684095	0.9294903317555214	-0.02923519606926258	-0.6794669132139861	0.35174266428834944	1.3164467430894258	-0.1494321955744545	0.8170638874313697
-0.0621489535253079	0.4695025581889914	0.7332888360989224	0.6170531006605254	0.16385236909475442	0.2888977277687701	0.0057207398513423584	0.027349750955314334	0.7185188503848154	0.008003402153004702	1.426245544858894	1.1044908460790535	0.8179605957371744	0.7768574536908602	0.6594638313276151	0.4623250969536552	0.2777579069496409	-0.5972806483841292	0.019829651965874346	-0.681885896635845	0.5854722743055444	0.4018058393837189	0.049808053500056806	0.16213294424601443	0.07507076526530816	-0.712549826685946	0.514600023806703	1.0177523493553307	-0.422687954636216	1.674644253221798	-0.5267717871350441	0.9194088505388431	0.7866080390132882	0.8495261636385532	-0.1364689094200264	-0.24095595478323728	-0.1718647240758618	0.4606808581112833	-0.33879013770210625	0.7341228435137483	-0.2561586015594202	0.47639962395549434	-0.3682947153751731	0.9261471213997816	0.5200533034950879	-0.8029990330360185	0.3955227787515557	1.4140552011635035	-0.15704276570890766	0.799861625736847
-0.13947676378910126	0.6278204997259509	0.45293360686837325	-0.012509639117689974	-0.11629377243358574	-0.0767460504837961	0.18883592975458313	0.07234857040091339	-0.19207083975265435	0.047875482707875866	0.6844211303162271	0.3417486900728864	1.2094008965196603	0.9504909842110668	0.29524450586384066	-0.18173590654226285	0.4602197478066376	-0.7363430330262883	-0.8754337260666144	-1.025756334769108	0.20159863154496888	-0.13613188411490168	-0.19762842177830442	0.2938627540412294	0.054305751500392296	-0.17327018459484797	0.4030483857527439	1.035518592699074	-1.0337897108118406	0.5886246824439282	-0.8399311429398117	0.10221912258511551	0.14935716616244787	0.4942193783239182	-0.7532864322101019	-0.4695727853970888	0.24155079181878564	0.019271440600383587	-1.274903879389974	0.022601820347835266	-0.6749725146586116	-0.2502012125944844	-0.7724497328894824	0.4584651250553014	0.8654474100306069	-0.9352572794925389	0.1497516917445206	0.847383369732467	-0.4697027093076568	0.3508272314345363
-0.4061825266407849	0.026995577325913813	-0.20244688299956773	-0.8093775791663668	-0.5089336190139735	-0.5793086521943958	-0.10685301081092162	-0.10185976986112082	-1.0313870995022156	-0.047029994686275035	-0.2628063512073498	-0.7237062721526658	0.9625359137000967	0.6959714310415356	-0.346720414691262	-0.823281447888891	0.10950264381884812	-0.7909578659153143	-1.5587157268718101	-1.239320459118327	-0.5604063378094012	-0.9802160861154596	-0.3972832757341525	0.10683406727891004	-0.1747376990491507	0.28931512301823936	-0.12818881997197779	0.41873720549271365	-1.5416701428904453	-0.6025347869664897	-0.6675309388742783	-0.6451706888652876	-0.9042399713689339	-0.2841163799249844	-1.269403434572835	-0.4982320655402624	0.4325378821204611	-0.8447543265812225	-1.9625718621118655	-0.8654714023743597	-1.1661616614792822	-0.6036793374653164	-1.1077270987363925	-0.4042429252376824	0.6437443878440857	-0.9858921181955859	-0.2261749127098891	-0.04929805801669728	-1.0894396365980996	-0.3203923799165449
-0.8814753489105236	-1.0571119073601623	-0.909200713900883	-1.3475571892895355	-0.9091494232978898	-0.8563322593049624	-0.8411898022213133	-0.5073635385692578	-1.6097793402136837	-0.2655363884000908	-1.112569788190672	-1.4329506971453572	0.19890078630459335	-0.03978427151385335	-1.0544717605266853	-1.507387679375888	-0.4546003524548439	-0.7288788090333485	-1.7133371019295298	-1.310265568484915	-1.313185508981297	-1.7472645432198095	-0.6288215217485892	-0.1611838212812741	-0.5260830917029495	0.379424572605369	-0.5267596741391176	-0.5921037720321731	-1.870065116979969	-1.220768027898801	-0.29602687243464637	-1.0460245665594066	-1.9388362410410178	-1.0235162864622784	-1.3287892949499287	-0.5108961474127806	0.20384305651833562	-1.828800248666202	-2.2615326394736206	-1.6286369673751877	-1.6534308955280912	-0.45669947196304933	-1.245839718391412	-1.3807769501271376	-0.1767486930782756	-0.8220852411234651	-0.5028943063914274	-0.8002305099494472	-1.7278257515346598	-0.8570164555216065
-1.397036113335589	-2.01823986406351	-1.3335299939594052	-1.3459819068530805	-1.2162277064005809	-0.7223228531541309	-1.6461224205280742	-1.000004557768312	-1.86555226612463	-0.5667226323824699	-1.629731153988199	-1.3701105520886998	-0.620867773069024	-0.9768596764092335	-1.5985269226294332	-2.234435808678501	-0.7967827993895693	-0.5077584729938808	-1.3715593286853593	-1.1953595785228806	-1.6304131819574879	-2.030143630367551	-0.8737653035735624	-0.2382335650377931	-0.8070356578664044	0.04260925335768418	-0.3453196169942764	-1.4934200514718572	-2.0038823097938705	-0.9861413391476019	-0.14142496241623023	-0.9852258554467104	-2.536637386380267	-1.304988150347497	-0.8335100463569872	-0.6047242374078412	-0.34324668806673997	-2.503699862707539	-2.2166242451438087	-2.021054754791552	-1.9761100881813296	-0.03933731845358341	-1.1436199080188734	-2.1167824001451896	-1.252555741684275	-0.3743344092651394	-0.5235760811763494	-1.0938851747786096	-1.9767381520763225	-0.9870203501894298
-1.713599294257334	-2.305118255252003	-1.3283764476639772	-0.8325142775178852	-1.3592793033646182	-0.26892007227490833	-2.033552830451746	-1.349532130601425	-1.8741408817706093	-0.8711080572081492	-1.769632836579343	-0.5955392157213407	-0.9825585877497024	-1.6873916936761437	-1.828473036244058	-2.909829531690035	-0.6719883609805865	-0.15401870982561666	-0.8720361296587341	-0.8606146736912982	-1.309959072727622	-1.6478206589257214	-1.0092959266828139	-0.033248793290815565	-0.8172360121303885	-0.4934735949563216	0.42684929269102817	-1.8147419290429008	-1.9656016916301247	-0.18531919753990356	-0.4078773236693002	-0.5684168522103911	-2.5008100175057333	-1.0133393719505421	-0.011578689101394084	-0.6772407681431841	-0.8629768458048821	-2.566824444864877	-1.9942922009057182	-1.9838269647431053	-1.9944877103760323	0.26498173268870406	-0.8840301453802262	-2.3688627667376143	-2.0534876832655335	0.2756706936443288	-0.2927361872239699	-0.9604467604119581	-1.5956929596365996	-0.695403721300212
-1.6807335423537966	-1.7538298449275447	-1.0111228631083082	-0.0978297469644158	-1.3049688188267612	0.22267534352671922	-1.7056925799503944	-1.3695862224238418	-1.7908133786269769	-1.0552338108981074	-1.6840283826612958	0.42819852631989713	-0.6587291181817634	-1.8820086227780668	-1.7252762672741149	-3.3618550836875696	-0.17398138032070404	0.19821616082087096	-0.6106067394945489	-0.34926876704539184	-0.5077100459543843	-0.7597517926987573	-0.9159763695536555	0.3018775169642943	-0.4837820896583137	-0.8799386328596046	1.351973030992482	-1.401590637549623	-1.7959239697778115	0.5572219554639614	-0.9180115276286083	-0.05761406840979096	-1.926186803298974	-0.37025632199247804	0.7424807019189306	-0.522897853872885	-1.0012104615002122	-2.0083933904480977	-1.7649961709939275	-1.6758298383136114	-1.6985392573123357	0.21064316953538606	-0.6436722246590137	-2.1292129337741876	-2.167866773354579	0.8935563349953206	0.04132951425239822	-0.7052785751064318	-0.7134665021700811	-0.22172814407673455
-1.323138091083366	-0.6598623789752097	-0.6693071011770481	0.5099585681916867	-1.0577546136399216	0.48331499323245236	-0.7634500004024305	-1.0303502202476167	-1.7526451194512243	-0.9892135095918703	-1.5990543252968505	1.1445232086137982	0.13512206442832375	-1.583782995665939	-1.3941662658770726	-3.4207635811367254	0.3618304650591486	0.35764295315539696	-0.760796992744718	0.18171429771749925	0.3504871132643442	0.22606134584431373	-0.6021877719173038	0.501233342758076	0.06387022331066615	-0.8897585343159043	1.848483489777417	-0.5021088751558097	-1.5438466904845054	0.7302020216204569	-1.2431222672242752	0.2817396362226807	-1.110904372716846	0.25995778757709487	1.1353931477137356	-0.056077230606415465	-0.6496443717467544	-1.091905148909687	-1.6055371174888586	-1.374848593499696	-1.2309358728583737	-0.14522703327747943	-0.5971122191730008	-1.6147685196147428	-1.5373681798258105	1.1959219686317653	0.28865820061710523	-0.6522251362298525	0.21314271524480996	0.10791966220219583
-0.7992169017095211	0.43337494605943216	-0.5518608578916309	0.7899880778642475	-0.6589331471841035	0.42877227409312146	0.3328386611654022	-0.4815133372525944	-1.7888074102178164	-0.6187209088219874	-1.6397575104453659	1.2340396141616266	0.8865662153359325	-1.0685839208618009	-1.0081403280967325	-3.012095409373979	0.610911751958943	0.1983144666101692	-1.1540792302429692	0.5032128034622804	0.8279558800394323	0.8846173221732229	-0.22793559276607786	0.3947046816368742	0.548717312154384	-0.562876041614727	1.5859585185002611	0.3965804122448307	-1.2557391843114685	0.2797512055274027	-1.0321390732746187	0.32922050396962216	-0.37626842611131245	0.6281577100071839	1.1521531303326789	0.5409157333841876	-0.032647930157601666	-0.17906536229631007	-1.4718164297794774	-1.299240623905589	-0.7968801638641938	-0.5089686275546109	-0.8129701396604421	-1.1230107123986184	-0.48153236765572227	1.0091832204515152	0.32882247386685864	-0.8812547021528057	0.6746591097771655	0.09121245161468423
-0.27617926815928073	1.0681682206929017	-0.682570946424547	0.7507721614410309	-0.1810060215377565	0.19270340459781066	1.0332122228275538	0.03330244403155588	-1.791322380054725	-0.03645830302978875	-1.7200630951583837	0.7656226439766167	1.1383825745176837	-0.6314442215854257	-0.7285880669650754	-2.2090937127229213	0.47645661568242564	-0.22654666705330775	-1.3936103282206296	0.42578251560634917	0.7424086555105837	0.9921623549161569	0.005343542443117654	0.03216442584530907	0.7125720273844376	-0.14980297076092744	0.6929386678283204	0.8704201207944718	-0.9560928729550842	-0.3949191060669056	-0.28937748081685116	0.1596189729312254	0.09312908643456151	0.7273241984225794	1.0151058808853557	0.8951575076349509	0.4431229206756948	0.4715880584434028	-1.2463458652473864	-1.4581474544859334	-0.5227675209546061	-0.5776199737103184	-1.2072042846588678	-0.8402093481476066	0.49493422040096746	0.3899103336874397	0.15978592197388772	-1.1473491649943057	0.4386617799107077	-0.24324021202902363
0.175558704961451	1.1061332207326346	-0.8257499717266693	0.5123898613167032	0.28923478937343433	0.011954921183560587	1.026214265381305	0.3200859795090541	-1.5723669655374481	0.5292530002889475	-1.5832591434305137	0.09875466567977038	0.7992851547566687	-0.36752764853784164	-0.6354342996052001	-1.2143126167443195	0.12359156670693064	-0.6702985741429531	-1.1162108398847124	-0.08312062245185399	0.2659784352953738	0.6005327812068296	0.014382305585469699	-0.36868885522699796	0.48906953774582973	0.09564654713540655	-0.3517586176440418	0.7991116750478627	-0.6296545640428638	-0.7750903298158993	0.6075452567088785	-0.036317857716700805	0.3038203571755645	0.7127760141335944	0.966696635427465	0.7123025594957118	0.474721916836368	0.8015055768311076	-0.8255335586510716	-1.6313384229899053	-0.37191463948033865	-0.24903730373018992	-1.5847620817658037	-0.7234735674667224	0.9871999536944702	-0.3740924243249866	-0.13308566888226123	-1.0414212267305465	-0.295265823442626	-0.694285918311993
0.5897103015288399	0.7324108603679761	-0.6393863047040429	0.15901461284817336	0.6776422151448617	0.055536014838916015	0.41371437512070647	0.3463694408018589	-0.9856022190212256	0.8310229411304028	-0.9804118218325539	-0.37018902158254596	0.1916024531214547	-0.13678101074212953	-0.6952662667135473	-0.2802401662684035	-0.17090844454078324	-0.8114083652035792	-0.22626864260264634	-0.8565225523495367	-0.20318770597878766	-0.05481343136173733	-0.09268431601187493	-0.597904378286742	0.060418026400890834	0.11080835018146803	-1.0449437878327852	0.3953795358800973	-0.2262993295432977	-0.6252423197171498	1.1618785428069052	-0.1043233959782524	0.39096794711728	0.7078920164077408	1.0531388226832223	0.035084995953802565	0.08125169610481305	0.9020227885310426	-0.19703455362548938	-1.5041677489563037	-0.18786315020331082	0.33094602147581126	-1.7437898177801163	-0.5372847855108809	0.8949610265205521	-0.896122299169915	-0.4461140546740424	-0.28694073803634806	-1.0298636005919615	-1.0517442455331507
1.0178505394440445	0.2680485703299169	0.07478844335672725	-0.3194767627519341	0.9467553180568975	0.31622752115409103	-0.3758979736986471	0.2507789661550864	-0.043769623938850664	0.760321870157881	0.12503499359042738	-0.44259534701168307	-0.19706549797198658	0.26772563285180007	-0.7825159216479136	0.39082730060349335	-0.22302718204271588	-0.4470572723633535	1.0426919613159826	-1.5976368771704383	-0.3107008520102676	-0.723923092611737	-0.10233440636236303	-0.6039237765119928	-0.2533761550936268	0.05598299803260941	-1.162574685207299	0.02177629193454815	0.2992595043477046	-0.16091350326963869	1.0951365527661157	-0.04339030450648549	0.49719595438786124	0.671768134819412	1.0838283855268243	-0.7257247959639681	-0.40424979655063387	0.8826014970356055	0.5321456167326315	-0.8827392141272471	0.16140632158131812	0.894985225813003	-1.5769850786788238	-0.028326938562519045	0.4348805375557126	-0.8890298812776579	-0.7039931578246585	1.0281264561576535	-1.3067193419425231	-1.234264766774145
1.4297770090015842	-0.052960923679369366	1.1890284216511968	-0.9484267100604553	1.1005139286125438	0.6284296311836012	-0.8707723872320016	0.24457614343082698	1.0445504317159264	0.4321483910326284	1.468265238626022	-0.1963348121105543	-0.07633917920488018	0.8890100983416632	-0.7473472298274608	0.7201114403705844	-0.04628745587520502	0.3575583044053461	2.260972706702574	-2.027174653414783	0.021299659587773086	-1.2637204212008333	0.11617912304901548	-0.4988695515253728	-0.20860563534455728	0.1621262511085237	-0.8423158375301695	-0.06463916433559415	0.927924295468142	0.13979956035001145	0.5226530557746777	-0.00047504157308655374	0.6748040007431133	0.4422544803517422	0.8022069346510119	-1.0432925458744042	-0.5680740825832548	0.7704500558650783	1.1704468026667325	0.14493561842529518	0.6476687547708956	1.238113670931983	-1.1108972859191435	0.8703648861248118	-0.026864795889815864	-0.3178572749552645	-0.8563477112324148	2.443252149784196	-1.0133964868208225	-1.3030603140222583
1.6892101841069678	-0.19051818784290206	2.267761341934962	-1.6346521614741574	1.1636335420488515	0.7847243331306404	-0.8448181359366537	0.4679911196714923	1.9545433764012246	0.11812491594302892	2.5844748760676732	0.11134637741679687	0.4349227474586805	1.5033959424565273	-0.5006082966289319	0.7666289358790224	0.20390716223254426	1.26859253146715	3.0303724522803446	-2.0216233242408763	0.5484911755622909	-1.6444411919556443	0.4696976452994538	-0.4239776257344559	0.18663936665166514	0.516217902573392	-0.42304203140437796	0.13674515357002592	1.5362125168256289	-0.0679158141358107	-0.15186786571387295	-0.14314362591001667	0.8645781632159559	-0.08651976061812515	0.13488481186128845	-0.6464678324164519	-0.2125510000757708	0.5138331692754764	1.523965543939814	1.211096770397925	1.0657585228028064	1.3186854246945494	-0.47052615757003585	1.9411400028427082	-0.20415455904837038	0.5821017632290889	-0.8493210139165452	3.354047706845041	-0.44798406990150524	-1.3584025835567435
1.6304652310066308	-0.2459620493993113	2.79428065622268	-2.1208789745618946	1.1479202349039066	0.6637439245555448	-0.42921112775165926	0.8911422175052365	2.4037833278459213	0.057673419927586234	3.0507819393182505	0.22755369680054244	0.9006842341487492	1.737230528179572	-0.07250764077110818	0.6783252128469737	0.3783543620523862	1.8474711607206407	3.163994735412344	-1.6612090866457385	0.8696918404967358	-1.8721252161276871	0.6719049293528141	-0.4000836717781172	0.6592274046966554	0.9549835049538377	-0.19042351297039284	0.41234543574905097	1.9148690004667728	-0.6979564576199672	-0.5331926780185443	-0.5019680066426929	0.9498627431736797	-0.8107249647711862	-0.682207615535744	0.25880765188561006	0.490969446643205	0.07125833770899373	1.4880675733884459	1.8454925526431294	1.1608541344544392	1.2211336827353774	0.19253899478452258	2.762686482077681	-0.041277765006253644	1.4314925389737696	-0.6227902104954696	3.3386064855825768	-0.09802861785333333	-1.419242429246975
1.1790988971551308	-0.32701070131087256	2.4748403449145955	-2.105570617799574	1.0301599668479373	0.28994997334206957	0.011184955573944035	1.3190799879676876	2.2956872720015666	0.2776696405775612	2.7204392081967317	0.05103910149837525	0.8944201785382863	1.3250028330750234	0.3912209490511393	0.6049457832564893	0.4434782535378705	1.7887849995454577	2.7280209409017124	-1.1646484201155138	0.6898472330653918	-1.917778866865137	0.44284502553008326	-0.3017175654962854	0.838190222523468	1.1560213360704423	-0.21982893848033783	0.5172443922308482	1.8546980226972827	-1.2661801063519669	-0.4987381080158945	-0.904442737318742	0.8418716340591187	-1.4304860986385177	-1.214843076189781	1.0953794585774415	1.0993921186530533	-0.49834813786426707	1.1031161051451874	1.7304335429703677	0.8140831943330504	1.0410223355784805	0.7536094859717503	2.93069563628527	0.29303801381237593	1.9011668939979471	-0.15799604484863247	2.3839357282398614	-0.29112028520712563	-1.3943832766084523
0.4233318577822598	-0.4499698689588225	1.4288505258608832	-1.463070449044389	0.7617179676818915	-0.19489210763140455	0.13841847204079405	1.4954173836696583	1.7563734985467314	0.5609840016992917	1.7995509826650684	-0.33213404448265216	0.32036776397072303	0.3203342119328303	0.7020384893510978	0.6164164950705145	0.4675206217157156	1.0889806313640469	1.9533291770873247	-0.7578927763502127	0.010227325139959598	-1.722170089557511	-0.260888521316139	0.012128582951405915	0.4989553479333885	0.8661987120567606	-0.40463181558320005	0.3545726424958957	1.2644713456308194	-1.2385185657250413	-0.24203244062926477	-1.063517410633033	0.5435003369027258	-1.6368973274190561	-1.1146343881319964	1.2935149676261886	1.1790443786631577	-1.0245370087149424	0.5427416515545601	0.8859794071074898	0.15023546522973125	0.8041440368058641	1.1234635501837733	2.2880170375506403	0.5424443894611674	1.8608083451892854	0.4558219028776482	0.8834085700580677	-0.9615037460993474	-1.1715984027274442
-0.4191884587935839	-0.5455037862714828	0.13798283153266946	-0.3956835321222639	0.30951317171606546	-0.6095275445984948	-0.13858894693224558	1.2422098303848976	1.040971317935817	0.6041132097155929	0.7170150724702328	-0.7182454188110085	-0.504292361178257	-0.8973639796476214	0.73667142560548	0.6705264942791072	0.5104613413229832	0.042440269617889714	1.0972416373243996	-0.5585452864169094	-0.8688114553161448	-1.267088551607511	-1.1594753996874787	0.5173481234518869	-0.27317234412146946	0.10276645845118725	-0.6041850658777828	0.0262786265862607	0.2570949922309954	-0.44147655983451783	-0.07983866537457446	-0.7731217176679004	0.16033795362860045	-1.3321106382672767	-0.3764554084831375	0.6862371303139607	0.5820419208407484	-1.3064462094341964	0.03543473030562333	-0.32207419100759976	-0.5176931960283959	0.4838623841349723	1.2322072215036808	1.0255726841929058	0.5315678202915984	1.402886185828479	1.003819123808796	-0.5795022119249565	-1.6905323282552203	-0.7465248208526772
-1.1146498256960164	-0.53926771268898	-0.8217356702894327	0.6244523744291999	-0.29544563169018123	-0.8044676985135293	-0.6201301012095413	0.5586910525398979	0.37448118324089563	0.2609451795791674	-0.12597567133432397	-0.8988414168359066	-1.0637640710946819	-1.830447910650594	0.5201295977992765	0.6510713267143485	0.5275340604668379	-0.929926930513105	0.34165127515213595	-0.5372410129474947	-1.5225140853498342	-0.638388550989223	-1.7858018717319482	0.9589112728728154	-1.108036627697327	-0.8203906981753287	-0.7650304447295919	-0.26404738031665415	-0.8526974621649988	0.7694781240702776	-0.18266423562249384	-0.07800883618743619	-0.14115521040001724	-0.7063307606470944	0.6211910083368516	-0.3566084100036178	-0.46032397955455123	-1.2266388499751042	-0.2429495224842055	-1.354876421602069	-0.8752974114244931	0.08382705592758148	1.0319919366908972	-0.4053264422582308	0.26333099563573986	0.7456465987832641	1.2239611266422459	-1.5221722604871173	-1.9841792418580266	-0.272434619729098
-1.5235421391827948	-0.4223764453814386	-1.1007253703894653	1.1193386473659324	-0.935869331853986	-0.6985626329545601	-0.958262574589787	-0.3686219561227349	-0.16130789063764922	-0.30812263098817155	-0.5634800897940448	-0.7524439197352498	-0.9977848299221541	-2.142937507469291	0.22940657406013412	0.45888065605899553	0.38338371271007593	-1.5088510163637787	-0.23453962428272565	-0.5622465304215102	-1.6364727452662196	-0.009153400846114912	-1.7645702155336187	0.9863914773850095	-1.5517750902812637	-1.46534516787524	-0.9164363359637948	-0.3675094618847225	-1.6539382586127527	1.715852831414043	-0.43685838587905795	0.7096787857340783	-0.20593505732446074	-0.10278482245679355	1.333516131916081	-1.1564017560077364	-1.4765693175165475	-0.8159802433848627	-0.24849004226401739	-1.7563070487332944	-0.7966301103547964	-0.3065125975425141	0.5398187644994548	-1.514061745910167	-0.10049193800236937	0.09332556767650732	0.9574546870882964	-1.7615928100983722	-1.5896488570544276	0.028745165914820226
-1.6340531365166326	-0.24908969451486185	-0.7508899773165212	0.9103219472976299	-1.4345406841863828	-0.29081137488818287	-0.8784111651054387	-1.2415831438144311	-0.6173438868607393	-0.7080887480728858	-0.7011137212825718	-0.285103913792118	-0.3433539888631791	-1.8257747742811625	0.10486672251149355	0.1024346107607084	-0.022825279352683334	-1.6193490051040427	-0.627179445821725	-0.48509456925200195	-1.1606343723292354	0.4597592728724203	-1.0499122087124457	0.41709281457290115	-1.3217662119327724	-1.5271680747744945	-1.0658637190297866	-0.2849181931489281	-1.8085051138432435	1.8389615225555218	-0.5381330045324406	1.1765429932408102	0.03704004442137284	0.23103909809382728	1.383772735817033	-1.1661052131068945	-2.024050222072057	-0.22881592715110644	-0.07594256847969014	-1.3562154396036354	-0.40578372913971683	-0.5484288169671153	-0.10853260790547299	-1.9947907029496048	-0.3463679661836122	-0.451601825141257	0.2783280761970396	-1.429311053611619	-0.6379485446905524	0.03879449406428805
-1.5096306203401368	-0.07256954596524753	-0.15188308335169576	0.2503651973292854	-1.623607971170585	0.3313562416259694	-0.33701491661617294	-1.7697056642592197	-1.0594370836135674	-0.5724717068428556	-0.7744285550979516	0.3757533042673852	0.4999033032522454	-1.1499462144250803	0.31189950572581165	-0.27382747318246414	-0.6220135976448514	-1.4089529732534543	-0.8656891647649287	-0.2134413622911611	-0.3071724501108155	0.728077714244172	0.037681492367280627	-0.5651599695968574	-0.4637299166605923	-1.0065837858209294	-1.1120379637275593	-0.14002766402460898	-1.2065355411629952	1.0716566894075996	-0.23859298320577457	1.0594708009685565	0.5299973437087206	0.3138449845792024	0.7915417048060011	-0.32703506781374764	-1.91457832126056	0.345161322627906	0.10978584882753685	-0.3261242851859259	0.02809221643418843	-0.5592978171523435	-0.6551247989790259	-1.8326858156367125	-0.33024553007359214	-0.8786741110568635	-0.49921642498016594	-0.830054215920795	0.46696386587998023	-0.1354607886274475
-1.2093745483686884	0.11303274779546525	0.2522831619119355	-0.32374083399347997	-1.4239162768747797	0.9880569431637517	0.4693931827985476	-1.7800127355242832	-1.4439515312896745	0.15894230051730468	-0.9438674695074436	1.019238364160978	1.0435443587081712	-0.4618562224536611	0.831569409742393	-0.4541142899871122	-1.1518745890436128	-1.0961033007177823	-0.9876467895257939	0.2585108643769104	0.5822756182396429	0.9016583177314377	0.9975317068682557	-1.4451824663339563	0.6752640257829086	-0.19273387570487208	-0.8767109970149275	-0.06812371814906096	-0.03164126682990849	-0.11839477940327066	0.44313848957495816	0.4189491731731176	1.0902756043502593	0.38776051367238623	-0.05398200229336513	0.8939766339763753	-1.2713424227230035	0.7664195173500223	0.17444502881435575	0.9217130449906652	0.2809503529358391	-0.3943704519882206	-0.8083002372349322	-1.2528843777890546	-0.045446472536918164	-1.1933727024315939	-0.9677299015388859	-0.2548937323119041	1.3132079048696914	-0.20185737860062067
-0.7544766534411856	0.3633933568842434	0.22804246093890185	-0.33382522356688177	-0.8917230259510222	1.4346886531492853	1.226957245004509	-1.2779763476333155	-1.5973322148939668	1.1502160964130266	-1.1762205775446295	1.4131499161957906	1.0220617430919785	0.023906203443997725	1.4498686526748341	-0.28082129352120166	-1.2893635108975925	-0.8074814053566002	-1.0294153151463448	0.8580384966447312	1.2064511570452607	1.1429789982651817	1.4321818569069538	-1.6580100722013065	1.6314592220526123	0.5195374437212861	-0.24801289150254852	-0.11519143102854441	1.301239208988965	-1.0390633887341307	1.2063185516141546	-0.38529500792870014	1.4707427482699347	0.6936773447473756	-0.6500219786742976	1.8034787620499346	-0.4128894684703706	0.9774771851083874	0.08531746969903345	1.9247951569257187	0.3106408267245419	-0.22427160150803152	-0.39718485808953824	-0.5673192808152681	0.38807263818403687	-1.3526914478321197	-0.8545032069007547	0.13867014133859015	1.7073250334042178	0.1224564565703213
-0.16566224056048773	0.7105159746885279	-0.1365535411789881	0.3278569808213564	-0.20477428646152784	1.4447592046739446	1.6689488622274027	-0.4431908390978398	-1.331204484213046	1.847902736061366	-1.2901388333280588	1.3854274626693739	0.5298464111755568	0.29798943046014886	1.8613126776325124	0.22897071179542744	-0.8619358594665475	-0.5200458858127674	-1.018980422580624	1.46012622512584	1.4183108334101702	1.526596992512247	1.2466387208482899	-0.9476944906747156	2.0534374322765	0.8506902269822131	0.678418056438282	-0.22194378675048168	2.313064229931118	-1.2183326522575948	1.6573282628040729	-0.9074097963488336	1.46240220402869	1.2416668746292259	-0.6895831243331153	1.910020271757252	0.33610156532910956	0.9807543539135247	-0.0884774803523665	2.3552722593760462	0.24810297521191396	-0.2129812230465092	0.4984679852220107	-0.021362446508442934	0.7923750854159441	-1.2736855130580644	-0.19083246633604112	0.3342930934560257	1.7199298324245629	0.8902297306450743
0.4721256382475138	1.090663407546436	-0.5397906199330121	1.3269226850070988	0.40893318487374225	0.9286250049008442	1.686538078126327	0.4356353328356519	-0.6142828891725113	1.821550393596645	-1.1192671324311183	0.9048995957763588	-0.09025094120998148	0.47310223393308287	1.8338525532290793	0.8617966666249504	0.009554562330941693	-0.13822271520716525	-0.9655264658136138	1.918666426822096	1.2434983523158871	1.9506221686052008	0.6517938148367102	0.43728021592940935	1.850349337094026	0.7595231302460586	1.5884307931965627	-0.2917421493096933	2.6596771594056245	-0.6800407057864463	1.5654424314758353	-0.8824856471620871	0.9989792010897715	1.7624220029390385	-0.22428608940937814	1.2022395019170955	0.7858633853885368	0.802752906327396	-0.23855128158021766	2.1265237105091592	0.2628974154504078	-0.3886035249425116	1.541383136330902	0.28089008965787504	1.014074409352771	-0.911020962347124	0.6918935758604677	0.38657499393522293	1.553902868802007	1.8398765943457427
0.9914475657202056	1.3461922083782178	-0.6991854928582615	2.102089866264209	0.7658932307165265	0.02041094445239523	1.342255190444739	1.0652754083488825	0.3349378222115067	1.0406040936472447	-0.6627237530585391	0.12108711014011735	-0.5016387037179619	0.6374129514526293	1.3409676521792606	1.309489464272583	0.9465200467224598	0.36697563991292564	-0.8558306035906833	2.103464735616588	0.8248187345602136	2.1809392784063646	-0.0027993743703224644	1.8553119833060487	1.194631099265267	0.411915089726147	2.1028989177003536	-0.27612409791751164	2.271594675676116	0.12218343918674629	1.0048165090837835	-0.3763172275413959	0.20928689317274227	1.8878550181275313	0.408329282564018	0.11261415912297376	0.9123144592536025	0.4834487398934485	-0.2937932320564087	1.395615257986849	0.4149045201388901	-0.6134396785296812	2.2840695996318368	0.359472645610477	0.9819187889740034	-0.3373082809472766	1.346753933239514	0.34605225720006066	1.3630628501160498	2.5237216401094282
1.2082364272899822	1.316236226621551	-0.5396202056362642	2.219841878924289	0.7990398738177235	-0.9417336601111189	0.8058551734274989	1.2573299141239602	1.125110986755732	-0.10020685094728908	-0.10827380097527775	-0.6757830283155075	-0.5801273271803866	0.7698471714292109	0.5816306214683066	1.3421598150816634	1.516925065875172	0.8757110706217079	-0.6696856299633479	1.9451510353462589	0.34260238286617295	2.0074035964861183	-0.43808063100067424	2.630788194252601	0.4013561539045634	0.04308261810268971	2.001890186652741	-0.20647767725956692	1.3693392548980525	0.6429527580665811	0.291264330423521	0.27476100888417926	-0.6221237900897876	1.4297375219259718	0.8218272266016788	-0.7815501452019942	0.799136815197544	0.09262305769516392	-0.2571799054771685	0.47808494528323786	0.6073029042680084	-0.685042405451608	2.399582741203434	0.29325567285767185	0.7221779073786052	0.2496022239405383	1.465634537818544	0.23251020065013506	1.1639077500382504	2.575792163638058
1.036042703364088	0.9556479306105587	-0.21383796869692437	1.6319661546244884	0.572969134863668	-1.5619307560837665	0.26567869448231785	0.9998139490321548	1.4077684717826895	-1.0250773358652296	0.2870961512787058	-1.1764771280494661	-0.4387582786147424	0.7756479531515637	-0.12631722131345371	0.9463807971105057	1.4807992832622894	1.167206726912321	-0.410324592390817	1.4751813316571	-0.04949717592212534	1.4036698429670984	-0.564128208968135	2.43566208494815	-0.2341824719728126	-0.18298226631299758	1.3640203070006567	-0.15323328568351208	0.3477820420154977	0.6058170807112747	-0.2297707153826375	0.6870751163927437	-1.1806211231531056	0.5441510462632367	0.8138172134576307	-1.1058947088134576	0.5585905830336674	-0.2603845668712574	-0.1830407961702962	-0.2845464093641794	0.6717231848544603	-0.4946679570146259	1.8596696016538754	0.16280957993145526	0.33578244604912655	0.6158597728875228	1.0448840821117626	0.05769282933713931	0.8887361699360977	1.9430412521870124
[truncated: 72 more columns]
