# Supplementary material for: Diagnosis of autism spectrum disorder based on functional brain networks and machine learning
Source: Sci Rep. 2023 May 18;13:8072. doi: 10.1038/s41598-023-34650-6 (PMC10195805; doi:10.1038/s41598-023-34650-6)
Supplement: Supplementary file 1 — Supplementary Information. [file 41598_2023_34650_MOESM1_ESM.zip › matrices-bold-time-series/ASD/ASD25.csv]

0.8635953373822015	0.4626200078089469	0.2675209724440274	0.7437441538803606	0.4955963663885165	0.25106618566349115	0.8028546653544048	0.3989879045358101	0.6364181027915808	-0.05294184846984377	1.2405515651418138	1.2648451790142297	1.134727062430849	1.2659811481577303	1.029913776958267	0.5909105098568819	0.8546331486718166	0.8498131152906515	-0.4722559081885388	0.4503745461370909	1.00449532362208	0.21184548695165037	0.6522325989429139	1.1693070496718831	0.5168870442146722	0.8672859205322568	0.6325890123754023	0.40465198169837335	0.1640890193884874	0.8299510532195014	0.40330123487898084	0.5693265399185676	0.6737122268776549	0.6773261025595764	1.0524534410972874	0.24981568900565657	0.7639514157178169	0.9397606730187483	1.1574890367167097	0.6605031245280187	0.8627602235935481	0.9036255198728196	0.25663050353778083	0.4760306374893388	0.6285278921800438	0.8451534839500836	0.5843797621931178	1.0245865562194074	1.4289876676199618	0.4380102153313054
0.8075554811380276	0.87906942089074	0.032115695590354564	0.8766482033777862	0.4104490340707937	-0.06456554294247753	0.5771621279758818	0.09035421554578697	0.5544774062786896	0.4147382051719115	1.18825193711726	0.8935156039200561	0.9753692934051741	0.9269383255516517	1.179932032035205	0.7242657413825875	1.1028195109551797	0.33574312789815924	-0.023868053329003325	0.24083188375743095	0.34985388966828185	-0.17165938179383242	0.16005728262724045	1.4827607745432687	0.189700028565383	0.5862307359494321	0.5177681285653911	0.26067555686984106	0.1861630159018548	0.6785715415972832	0.20289695895168627	0.2875742847674722	0.7974443644259094	0.5343842217449407	1.2423930114066106	-0.12259448399887479	0.8131314502049009	0.5638031578421107	1.5061495539451428	0.651552193547193	1.0589811268699885	0.4204113884311064	0.5332236348130663	0.5106076398029575	0.8773303706803341	0.3219537016663072	0.4552629986354206	0.9368445115198256	1.5956362866434222	0.5598373009389951
0.45820087774132146	1.109632616716025	-0.35725459748858074	0.9446792499817683	0.09207172921400983	-0.453046124590482	0.13234357937872002	-0.25974886792331825	0.3157866732818834	0.7131375855918445	0.8209797024412956	0.1541501100181318	0.20057165972813976	0.6229620590458707	0.8992378889825279	0.5075802097625947	1.1098971617026163	-0.2300023959083061	0.3856043568190209	-0.2523058452328203	-0.6612744950139313	-0.5730258656244046	-0.5552824701525882	1.4370240775896743	-0.3747252848987125	-0.17080371557133817	0.2098935307043173	0.007936311569981935	-0.1575263562301179	0.2374367267042399	-0.2561259283517432	-0.14855834633482523	0.6864994941379634	0.023739637275236928	1.1062083191734997	-0.7815962595601992	0.6065614238940954	-0.10780161246868594	1.2697772065736361	0.26147487107639616	1.0216151377611957	-0.3643043714550343	0.5726331181082925	0.27510072235943583	0.8687310907703849	-0.32910188635097243	0.27127750835512354	0.4337307862260546	1.1354579455292095	0.4591341444362884
-0.02609521923179745	1.0089366865052178	-0.6486509707407186	0.9073495281842454	-0.3018980089711407	-0.6978908385257192	-0.24799265237168147	-0.46302346809195566	0.08448768641487268	0.7287543305623089	0.3124518940442379	-0.5147902159284896	-0.8098520659387791	0.44496480589276793	0.2954377239722233	0.06397334696367357	0.7856075367948596	-0.5352160069559969	0.5235889968557927	-0.8402089388442301	-1.5199500339452603	-0.7566532852107467	-1.0934900169635007	0.9970292732440069	-0.8158426993585595	-1.0936474482330962	-0.2156381058922077	-0.18065612618174537	-0.6954990571520439	-0.24923303785108894	-0.6599173461686704	-0.42382283466565374	0.38338930829997914	-0.5844810643845901	0.7387102691765989	-1.349477854080915	0.23730786460103442	-0.6843385457030697	0.5904746840164957	-0.3057963887361724	0.7647322912504951	-0.9634246833709339	0.35107747818208596	-0.09249132578982552	0.6045271431657187	-0.8141400159562782	0.1063104196168353	-0.23413245077892172	0.33868811440276536	0.18551137741408802
-0.39582459669022796	0.6313237395517087	-0.5940991583976979	0.7077077150263956	-0.5176530399619164	-0.6260416363655531	-0.3467897539231117	-0.4025108132002911	0.015076216324594825	0.5535164506656317	-0.10784381814296948	-0.7387307991360732	-1.4688360226609873	0.36237862167146695	-0.3317678786290427	-0.33853984657097297	0.16769770165848655	-0.4350502917214515	0.3543532197118682	-1.2198317087713315	-1.775285706105481	-0.6348808934865177	-1.1192871471762629	0.2691697201114657	-0.8105981056308936	-1.7059114512514435	-0.6492285445845997	-0.1514532414000454	-1.06840451916653	-0.503910324989549	-0.6570671298807025	-0.3310581276929583	0.004606932759012627	-0.9199618897557532	0.33567392667829404	-1.3963655770549535	-0.14805384195987276	-0.8217696421443538	-0.12631449417511603	-0.7043912196090111	0.39701072867969844	-0.9501387108553029	0.02133375261979762	-0.341295793965799	0.2217896859375062	-0.9415492206524877	-0.015261615749869348	-0.6913391640424108	-0.2962223611230836	-0.08789316605610306
-0.44977208892297044	0.2135546275450373	-0.14524395655367517	0.3310996645736934	-0.3654362545902864	-0.21768215407107494	-0.16693326652449333	-0.11437614730273944	0.13964667129092728	0.4007328781134698	-0.28688491710149233	-0.4554645495957233	-1.3512372650764028	0.28743182705113623	-0.654304363019137	-0.4751319583659256	-0.5651784216420731	-0.0422799075214033	0.036916626674638915	-1.1526697937676171	-1.324782159999504	-0.3361172947946731	-0.5908978929899847	-0.5385466662723017	-0.3014982056509898	-1.6462836860793268	-0.9814142247507762	0.11846308337402037	-0.9954849601649634	-0.390114262835138	-0.11981829595332867	0.06509624466916561	-0.31617000285882635	-0.7571856589882329	0.07718619166089148	-0.7545106275597834	-0.4320179938759574	-0.446866817153129	-0.4883386341615737	-0.6876441761317715	0.05819184884025964	-0.26381538185434406	-0.18758396874931726	-0.2978178773057204	-0.09378480242016747	-0.7275895265988463	-0.11022096592894283	-0.681164070223914	-0.4142589828972449	-0.16738101281620263
-0.15320469034091777	0.029510989962776218	0.4692202359668622	-0.1439869224154399	0.13611298410275383	0.3649018268350669	0.07692796204052953	0.222200259258953	0.34046393987986767	0.4330620451597033	-0.2296119482243938	0.061486532575951096	-0.4797488083289806	0.16460675039225756	-0.5061957793567472	-0.3258917980686191	-1.1553720640056697	0.35612019551302937	-0.22232455022085074	-0.6215367848213863	-0.48104896340385056	-0.11032647186867411	0.18895463661265505	-1.1918478634460892	0.44008991129947833	-0.9064900952296914	-1.1335461716275843	0.48701298506557755	-0.5077219082254388	0.003184716368087539	0.7235439608431554	0.4665554472699445	-0.4825379661966515	-0.17931036679461745	0.03972858041618627	0.3041288753698365	-0.5696737752374263	0.19622446809584157	-0.37639756992355605	-0.2966198970631546	-0.15807504308972153	0.7199902432052995	-0.1361912396669884	-0.01404004176183967	-0.22201115237019567	-0.3709089339416559	-0.18967516833161774	-0.24330282253970098	-0.050184820442018864	0.030777106106916693
0.3389632955752309	0.20608176145533286	0.8591039705684929	-0.5578721236445519	0.7396767579051122	0.8553942722050618	0.12379183141283652	0.38936306809215115	0.4304737720180444	0.6338675809755158	-0.08117971591380056	0.4136555914215011	0.6730515223806209	0.012533191392917172	0.017587314819128716	-0.09352736747574775	-1.3832442968293515	0.4972689387487869	-0.33914693535650325	0.14339355943319107	0.23465544261010898	-0.13529283754481816	0.7475260088064504	-1.510800150848956	0.9710382445861254	0.14219821430100682	-1.0779696507872463	0.7268978404577183	0.04010557325210354	0.4211302470382604	1.3982077878930734	0.5611465276195707	-0.4649304536991769	0.4602138621960687	0.1820611996680716	1.1812156380265395	-0.5683081977331758	0.7113925076656958	-0.0004416170992851241	0.14595107078449446	-0.24892937823188468	1.416521943598697	0.11471552160615527	0.2485538122330107	-0.17298064737399316	-0.11662916742255167	-0.2211325540968141	0.30240294434133524	0.41442944977295554	0.41028676962209387
0.7693793856992147	0.6237012167438953	0.7198161160270634	-0.7553839209714691	1.1052485331058648	1.0295291898869767	-0.13121023381952693	0.26803249312747573	0.28662723544237895	0.8193517041230165	-0.02537608377313542	0.3614351613993848	1.4769819367730719	-0.10585923471030076	0.6167979641559789	-0.05933023948805022	-1.1827776147798414	0.316926507181212	-0.4026744473812832	0.7933547773222099	0.43271260796766803	-0.36861816079600873	0.7389915543980438	-1.4307537978278413	0.9590611657459125	0.968336961815752	-0.8425101996888514	0.678743280998755	0.21019117221422073	0.6035495099286247	1.4790509595905261	0.25928502467541037	-0.3009041413559942	0.7627704674556262	0.39258248392953127	1.3142946202708568	-0.4321593150413749	0.8153963127958995	0.28375102181933837	0.2464965954184868	-0.29012354623679487	1.4065053197519213	0.3392667218008934	0.20280211792829864	-0.06165699344340676	-0.10080634769105923	-0.14173504794041863	0.5631460439872075	0.5509817125440308	0.7420310604339202
0.9225118192354804	0.976442792637041	0.048640330851125804	-0.6936475146547362	1.0157433798348205	0.8349941673015203	-0.5456154566404989	-0.07959109693243947	-0.0578024040274727	0.7822911144988322	-0.1659915823726058	-0.025248545522007122	1.5389468919173908	-0.1492815730803778	0.9615553903596861	-0.37418004498273644	-0.6899435039685683	-0.019413512887217342	-0.5636644082755099	1.0642049233212971	0.0986093157761085	-0.5639666915727379	0.17291107477895937	-1.0270757142634663	0.4051862212767186	1.2108746398701355	-0.49662365853587975	0.3773763831564407	-0.18484332376638896	0.4395362560445191	0.8796546555339156	-0.23509357539184966	-0.07396430717010045	0.5492557831283426	0.5505306476407485	0.5603336248441025	-0.13082863520190985	0.5202738717307932	0.2555160638695757	-0.179107639068212	-0.37729517088033704	0.7030783695930233	0.3160438240663706	-0.2381568805077753	-0.013977217773954217	-0.2742646701602701	0.07897651425196933	0.3343515864735831	0.21436408406090526	0.8103253724334974
0.7387928905189978	0.9632552693687458	-0.8216404156732221	-0.4897941894840334	0.530746678201131	0.4256391329924378	-0.8178879353520923	-0.439518878491586	-0.4270666516517887	0.45928186177646607	-0.46405080745358246	-0.4461008285580326	0.9369665538900807	-0.14075442745898326	0.8786406507907949	-0.9293339418104722	-0.18663510921072413	-0.24499333339336785	-0.851573241528682	0.9230411199557818	-0.4206500652914119	-0.45006092967502204	-0.5787611410396429	-0.4931611841153124	-0.3451626974837799	0.901417536012223	-0.12265674529496637	0.055765931396995205	-0.8996523748730619	0.020547762376752262	-0.06597430294846586	-0.5782195902659973	0.11948684050157463	-0.015297930818611518	0.5627679189999241	-0.6647004072618745	0.3706634147521268	0.10949063204973168	-0.004153420563690616	-0.9472314579492418	-0.5571534530175188	-0.26887089711781853	0.01564462934591594	-0.8603746156121083	-0.07109983016790639	-0.44829458157556146	0.37707209140849474	-0.2621333815697471	-0.344388486685474	0.5684904938059289
0.33366365882882865	0.49126778490242057	-1.4052179329587862	-0.35869416077670463	-0.03273586311624867	0.07507235374864255	-0.6940128053357667	-0.5732811850820204	-0.6131896293477523	-0.004534576985988477	-0.7639989986540558	-0.6016829178596236	0.14144875160526596	-0.153528025758121	0.43627066081093624	-1.3995262166660547	0.04150018246296187	-0.18308686709396865	-1.0801020279554705	0.5656998608325751	-0.6679264164617095	0.05459837094124752	-1.0074331181356941	-0.06979812957606675	-0.8151180154610166	0.42435839532135244	0.21612514907969163	0.005838881844971803	-1.3754304450213604	-0.42944272042432957	-0.7938553824214731	-0.5487888476951273	0.20764453156464754	-0.52462994534288	0.3746693568269883	-1.6068507484415906	1.0382653716630434	-0.07153289159006875	-0.18333422607379202	-1.5868009403637722	-0.7885913728135843	-0.9593771546524199	-0.33709032883370643	-1.2598359199288511	-0.15680668431370431	-0.4243754566484726	0.5950657054410694	-0.8564834395287195	-0.6662581696687723	0.19613122895553284
-0.0818486272653549	-0.24357774970068113	-1.3507289962166396	-0.4688521462925504	-0.29245034374486306	0.017305618208091064	-0.14752743634856422	-0.3642054357374625	-0.5062373254390566	-0.3439835580516501	-0.8857965704766816	-0.39483640568592965	-0.3139218972794624	-0.2555802484659398	-0.11581420211917708	-1.4352873001277935	-0.13783935735706845	0.13615404666501174	-0.9417563469929113	0.2726939783268155	-0.3862392030983411	0.7528578337774392	-0.7856776134578146	0.0578092168914424	-0.6967246360068794	0.23796159939132908	0.4945423747547085	0.3751829445194569	-1.101111365771113	-0.6878065197431942	-0.8541255296737943	-0.21406673804859516	0.17584928439035813	-0.5953888107796373	-0.020737076115553622	-1.6322489338415145	1.7165223655890574	0.13870584575146983	0.009973605751738399	-1.6183406152091755	-0.9554151731263341	-1.0437288026660305	-0.3909498021975436	-1.1006633257921559	-0.12908881550074197	-0.12038087304560932	0.5666402656918685	-1.0713301297412883	-0.42925435354065655	0.004912091897921524
-0.323212806668302	-0.8596012961720547	-0.65242644351045	-0.8122254768773751	-0.04733540528171769	0.307863557804306	0.5907744298318098	0.10997686869728726	-0.1572777193632454	-0.35422375383065674	-0.7246236464369774	0.03851292021156738	-0.18239733957442583	-0.4587023086123807	-0.501753808038894	-0.8822142922767393	-0.6203723131852458	0.5111262766004996	-0.24457505971879248	0.2227947579851915	0.3205246287069987	1.2806001870134707	0.02475979234168651	-0.14535792964734365	-0.04359306668691724	0.5463293769966663	0.7201013821315437	1.0346976721639947	0.020903905758944397	-0.641451212922699	-0.18673850304328307	0.1341150270405556	0.07926469744093358	-0.11751130288659561	-0.5609091071257915	-0.631770515025839	2.158783731431413	0.6070875093237762	0.6084498127620619	-0.8591380965976622	-0.9245107087427962	-0.6014000193956857	0.08425282214611089	-0.347936767850812	0.11793509124963734	0.3833305588899458	0.238845373313336	-0.7611777675191159	0.308702551239018	0.23706803229060439
-0.32227367955207403	-1.0194631987480125	0.3451440679660504	-1.186413960929467	0.5835112382412784	0.7883335564938283	1.1697438590026972	0.6232647005608474	0.26294180682412127	-0.03481760515629794	-0.30432395889610897	0.4657672933421219	0.3583787655476875	-0.7093873828323467	-0.5677136486683001	0.11166470702562382	-1.1113938528883847	0.7209043575858396	0.8802760847857182	0.38523727951951686	1.0712238718205367	1.3470757838913623	1.0062670920176362	-0.5313562528208479	0.767643653489875	1.1500078203046555	0.9056783905367563	1.6190999015542156	1.5579509331976684	-0.31357092846395235	0.8460261686967948	0.22722632029623058	0.021159712509864474	0.6731223220992172	-1.097812729713773	0.8931799938863058	2.1444434362555995	1.003947544571737	1.3376355245846427	0.43844133323051315	-0.620623224946689	-0.019823864541937262	0.9977518174163968	0.685779117416027	0.566379347480164	0.8960875812638895	-0.2568325922224335	-0.09417806454369601	1.1457214516123972	0.8794844397059236
-0.13949039325110202	-0.6453192524077938	1.145158492894766	-1.3157893372934573	1.2253411727424077	1.176039201307176	1.3240582861287573	0.9341271660184103	0.5736924538379214	0.40475162416391214	0.23510514267539845	0.7308387253887442	0.8600920733102712	-0.923055140117426	-0.3375679178714305	1.1654994890398722	-1.2862109219735824	0.675977964766162	1.9726813391797522	0.5528913747107971	1.4609292516497348	0.9346207724919698	1.6368281164565832	-0.8330793556697048	1.2781691848211585	1.5815348646787883	1.0381481983241834	1.7334891906342096	2.771509677365681	0.1817507835166285	1.6828867668324219	0.055382378260495996	0.09687785095252517	1.342702405993214	-1.4260505911806234	2.124707604035201	1.6172020351271394	1.0364108537613825	1.7938571444288094	1.7044633564837315	-0.08090716167428195	0.28766241722449465	1.9355162520693208	1.5154296599417925	1.056342055027832	1.2231723411829616	-0.6514958958123265	0.5675139586534578	1.6147268129833667	1.6205725508047082
0.09343712637423421	0.018415422984441855	1.3714988186271608	-1.0386296007593985	1.4787412144138306	1.2257501048780421	1.0131798744705987	0.9183300590713206	0.6840135466974963	0.6823281987633033	0.6989589295938937	0.8232522214491215	0.9258802254893264	-1.0323722237831656	0.038860834997092426	1.8657166175424968	-0.9801729154846089	0.457821196978618	2.4792144422814055	0.4843483002191308	1.305466888327586	0.3146739424891569	1.5993963698985423	-0.8079653699002579	1.2309358517951272	1.4342135812360786	1.0667306641690588	1.2040958393147554	3.0471412966347935	0.7039805191315802	1.8921323349515162	-0.10530825160591273	0.3280751931814544	1.525526960888332	-1.3719766191004112	2.4163180962011057	0.7489091215845599	0.6514423702122686	1.7142087105354198	2.355360613547619	0.5393581290492653	0.14514940379693994	2.379133961426866	1.7653990080620152	1.3518096154297292	1.2569896732784132	-0.6927879696738414	0.8964422542998479	1.4911651585083734	1.9969015948642335
0.25279433017042535	0.5388896190040167	0.9548411825704648	-0.43245728571087666	1.169126637745383	0.8681452081508481	0.41386309658262205	0.6202499310399657	0.6199364335028787	0.6282655187337378	0.9142406785303298	0.8079280425098859	0.4724516767435804	-1.0172138020653896	0.3901877672128263	1.9745417332474693	-0.29798861105056007	0.2273964619230557	2.0936814667600725	0.057735893393137366	0.72394073610838	-0.13132968519762328	0.9574473608851174	-0.38791024859240925	0.7159599826772324	0.6565873699284666	0.9249662951315316	0.2100845560671326	2.2569669792125207	1.123300903842146	1.3993800656545354	0.08926953170725767	0.6285031826626032	1.134426144656836	-0.9079965440277044	1.6657054733762957	-0.12728836687037148	0.06902755616687736	1.1415529196473122	2.104346153366576	1.0180966761299086	-0.3096883793582763	2.016842200659103	1.3755520800685013	1.2591247568818427	1.0067696019619106	-0.31278144039009764	0.7814217761626668	0.9064112744983471	1.6571687363286143
0.2741178154780058	0.5465821392403402	0.13836760637382758	0.21595772206638572	0.4534051400530441	0.24567700333880832	-0.20812361123310108	0.20002731842243912	0.47412781825595124	0.29282283302211953	0.7924620470559747	0.70595944675155	-0.23882690297986145	-0.904632015267009	0.6040191269197469	1.5296600529879598	0.4289771658364493	0.08371368904933446	0.9754660636721904	-0.657600261127738	0.03026961937922009	-0.15808581386072215	0.09566300218060399	0.2590272818247209	0.09151390543596327	-0.39226156160594366	0.5785392662566916	-0.7993321551713459	0.8276393256970573	1.3269212158625034	0.4892660894980839	0.7476216270762872	0.83336076455094	0.38907134127999177	-0.21513374365416546	0.34478822687192134	-0.6858107650568359	-0.3719994092506606	0.372574909015702	1.1017947563078396	1.157701966121563	-0.7585404092638266	0.9460703280118629	0.6068100867088945	0.7379183426173752	0.5674895174943317	0.3065105606089907	0.3532214277155483	0.20303251014103582	0.5881624069866038
0.15630903565581564	-0.0472056069454305	-0.675458609037586	0.584918426875541	-0.28383783671110774	-0.3704677373322531	-0.6475528074087346	-0.17602706197981455	0.3267719836119006	-0.09404914630512773	0.3640467123239296	0.4536544563172254	-0.8027531160286452	-0.7496667830421129	0.6422572382212461	0.7918101793118457	0.8225270100062428	-0.01162277470201946	-0.31420983224469357	-1.4440617619512996	-0.46904416558128004	0.20238809715700296	-0.5253883231550385	0.80830397391816	-0.25694423357504764	-1.1658924129431547	0.07072651095301437	-1.361210172644266	-0.5195260713297257	1.2265491059902158	-0.3925777570713614	1.5944961352935874	0.7875081546209648	-0.3383940182772268	0.37072816684073673	-0.8144105689351331	-0.7790770922294885	-0.44319703212261946	-0.25914073532066123	-0.1631175051344728	0.8780691901246523	-0.9248798916138334	-0.369554217284306	-0.1399509177071053	-0.054429957461648644	0.06363285488439051	0.8266586994221305	-0.13817594833153823	-0.3339351529457846	-0.8417362669880862
-0.06442444574939861	-0.9971195757606592	-1.1323953116649543	0.5226506142028338	-0.6747310220811475	-0.7284927046916476	-0.8363228985188254	-0.42252872040907896	0.19812409899219074	-0.2797680979347261	-0.22240133470366874	-0.014022574162806207	-0.9467032660432173	-0.6132308501963404	0.5077274051025532	0.08740885091403573	0.675352454470393	-0.18466467681505272	-1.1334245333995396	-2.053509941937023	-0.6313130238690725	0.6938850943369751	-0.6404961750700565	0.9662248146763964	-0.1584250603520005	-1.2795472081424675	-0.46753584191579367	-1.2709291106750975	-1.1826649845199981	0.7940914613377233	-0.8947340112674161	2.114316969451599	0.44492647438245053	-0.7460982589267813	0.5242969940653859	-1.2628895557505333	-0.5031732518814622	-0.17166283853701259	-0.5967869908596435	-1.1290208352990805	0.2663070514151037	-0.7280331624683783	-1.3667103894419819	-0.5596843850192159	-0.8147816385853034	-0.39484784707238596	0.9551231678129783	-0.4901965667912374	-0.6536946938380286	-2.0615698883392906
-0.3392053720289912	-1.8625920076489988	-1.0763976940630753	0.14262548658512836	-0.5938371129384642	-0.7212464917187433	-0.8218749655941723	-0.5468455381163972	0.059079323287509276	-0.15694334735111526	-0.7412561433883387	-0.6349560705209177	-0.6898466956955281	-0.5428812555081787	0.21228959821675097	-0.3559843328716944	0.07791699300581646	-0.5176396925816258	-1.1381251641644339	-2.3233471277290176	-0.5055366383725642	1.0287620892371925	-0.3121226122347324	0.653561043444708	0.25325691430609376	-0.7486005991782371	-0.859186968377273	-0.6971233877474571	-0.9906117779324712	0.11218918195605858	-0.9190798818960921	1.9030782959429722	-0.0855784798532445	-0.7503883025552056	0.12122010962869322	-0.9259795782181149	-0.11934471466849607	0.19311638472873302	-0.7189467706513446	-1.440808688931163	-0.4478178912539466	-0.28742689811775723	-1.7035445999962324	-0.5829555200755091	-1.2277848844174446	-0.7310704336577702	0.6262437539744913	-0.6420135796561011	-0.9001551333347924	-2.6029890495146524
-0.6120926633347319	-2.250954863807485	-0.5858404352620381	-0.25809388541440753	-0.22273880066943907	-0.4212501529340234	-0.6944311830229088	-0.5945462387974106	-0.12233418844157692	0.1659446393600213	-0.970738341288345	-1.1819132229720368	-0.2916115788362389	-0.5530402018718296	-0.2178887473084157	-0.4955337674648382	-0.6258979649650381	-0.9469450397702267	-0.4752883612409032	-2.229859642547163	-0.24878556839024035	1.0698891478939645	0.1435561491440958	0.06387117825686159	0.6461043590281403	0.03917214071522811	-0.9597929681774002	-0.06655389669571928	-0.23940431118581695	-0.6105614922316661	-0.6153220467783223	0.9767939332969663	-0.5869653053096191	-0.4826810722079798	-0.6669050672545666	-0.18027867951165533	0.11378415812618926	0.35838190103791157	-0.8203041921377828	-1.0942808063707947	-0.9883141869860435	0.18726090521032998	-1.4326521216751282	-0.3527291059614539	-1.1231493253595044	-0.9053579435407899	0.03830465922556693	-0.6521332551963659	-1.2155595627807303	-2.3526592469282073
-0.815366299094156	-2.0204266418051047	0.09184063297905433	-0.40213765147735536	0.08047276187410654	-0.017096302429086697	-0.5307774351714636	-0.5860912324030683	-0.3443276198938544	0.43146680125157444	-0.7937039701739844	-1.3821798146070152	-0.04942494814974881	-0.6064776481206616	-0.7097596422993911	-0.4509933764159019	-1.033365768576726	-1.280899146434492	0.33122543862513354	-1.8647663023335488	-0.013559663560062272	0.873976603367769	0.3730091533773056	-0.45089869719970366	0.7114813055088154	0.587774926867194	-0.7328018169428632	0.20436745157513841	0.5338451567659054	-1.103331806715581	-0.2516232923447687	-0.2004309394343806	-0.8531622608366592	-0.1655513852354134	-1.4454509534775324	0.4349590111278138	0.08631072101718863	0.18342295346167445	-1.0277824006008782	-0.3900385248882168	-1.1602109007502714	0.5184994785453433	-0.9243977003361494	-0.08753297045590967	-0.5778452258972478	-0.9202485884225315	-0.48093415123969063	-0.6066696529855545	-1.5706237304794193	-1.5994066915670921
-0.8770924052494885	-1.3322641489218845	0.6568613670710478	-0.21519758857033117	0.015245236319586882	0.2991126157854126	-0.38510083116774074	-0.5016972142007879	-0.5736852404009715	0.3905267060739649	-0.27415810715359484	-1.121498733114118	-0.10128591811841693	-0.6130997027613219	-1.1280017787289653	-0.4060075381104945	-0.9131355951003493	-1.3331757137724456	0.7221214950191152	-1.3645864251004087	0.11841115936144324	0.5863134581122159	0.1998605255801445	-0.5999829999170889	0.3531483270509349	0.6061339783869628	-0.2763360040218552	-0.04355699049495593	0.8730801138938414	-1.165337352569086	-0.060806248333172275	-1.0090668643409348	-0.8091998700886077	0.0314527420650604	-1.8066379485114852	0.5635978798962132	-0.1287787869874398	-0.2413062622896207	-1.3032867234634837	0.2539737936942826	-0.9440104328529666	0.6178220294002369	-0.6046242504375899	0.05604717867028894	0.09930541680634948	-0.8265093576423873	-0.6893196828753457	-0.5464867751077852	-1.770941627651987	-0.8464745234555439
-0.75235845367755	-0.5378453524117788	0.8751259557907289	0.13884008361828334	-0.4755102230044776	0.42212882443262395	-0.3038591634564927	-0.3239815752343245	-0.7773737797143561	-0.04816721781223939	0.34225698680577177	-0.5669224251514884	-0.36538158728610914	-0.46539115267240094	-1.3133111872675634	-0.49599137791722986	-0.3311759440304801	-1.0729117639527446	0.4465760520260316	-0.8388811031305436	0.13728577486993634	0.293846887793308	-0.29072587906465946	-0.3342392114512359	-0.26987125953334806	0.16097196844976766	0.21981136193670078	-0.6421888562873026	0.6241475083450782	-0.7933550181398549	-0.14515852157701578	-1.0907430370226565	-0.553142793622604	0.06351447366888521	-1.554414710557489	0.2171807834609271	-0.36258533696138356	-0.6752925463260478	-1.500482237753109	0.518145751853122	-0.504256644559825	0.47415027096375767	-0.6867322098295074	0.03497316805807483	0.5093294785439509	-0.7148198188660714	-0.5775729315282652	-0.46650019279569843	-1.631537325057859	-0.5035647829276174
-0.46280916774813813	0.018718224143908214	0.6644968964024763	0.3940512549264177	-1.1789725131383637	0.3551575209982853	-0.32220493080526214	-0.0936017270678674	-0.9478193191695986	-0.7615206838080983	0.7279182140711142	-0.0863674981163121	-0.6361669354610121	-0.1086961091636356	-1.1652984726885804	-0.7394756125622338	0.4046936584629483	-0.671732400411504	-0.30811289785566587	-0.3321491473437149	0.07390315107165787	-0.0329437340931179	-0.8328040207306115	0.13629108584476313	-0.8576269328305365	-0.4168038804765609	0.5683028804100332	-1.2349059989546827	-0.04845322854835962	-0.21244807594464868	-0.4630632248061714	-0.5912813254565186	-0.28785465973321145	-0.015243502802202708	-0.8079667669153675	-0.29093627570824826	-0.48508180701293285	-0.9006276206624194	-1.511540300553339	0.31667766439766315	-0.10210473170256644	0.1244428412214406	-1.0684721222674713	-0.11834135659065491	0.3701580511365694	-0.6805775509152859	-0.34758458897519867	-0.3673726792608296	-1.1637005181155622	-0.6482784627971075
-0.1107461733210642	0.1655532206113864	0.12776324175928833	0.38967949491117565	-1.7490479944834536	0.16601234606446233	-0.4292368635356842	0.0829072455370125	-1.0949153019904374	-1.47233022077207	0.6401489940862208	0.0021005360489826	-0.7443419378553915	0.3906593191219055	-0.7157050896049376	-1.0387538088647572	0.9445297132837932	-0.4002802211689811	-1.0681751913011792	0.1695184985419273	-0.02367504206704325	-0.4642926776148106	-1.1558277420534022	0.5011116808879384	-1.1525746997357904	-0.7841274843087009	0.6780135301853895	-1.5171009377261124	-0.8126857409216611	0.232024755580906	-0.8709402195188013	-0.04897706891988998	-0.18380301846474015	-0.12913031454867394	0.07760472298211393	-0.5831669476126199	-0.4883665409626751	-0.8601276166582507	-1.3691694376703292	-0.1980766554309756	0.04450387380324943	-0.35124155623846864	-1.4421137958661951	-0.3599646498450819	-0.31889651821589576	-0.7709515867551764	-0.24150480325019244	-0.2934248929301683	-0.6045887365695978	-1.0035034593030367
0.15710870612839445	-0.045233269079493515	-0.4836885303228467	0.1953911200029789	-1.9090123921851008	-0.07863365295793331	-0.5364613959353405	0.09625608437321133	-1.2119883624062604	-1.8840230086563166	0.06965581545528546	-0.3279799781237497	-0.6571368662527967	0.8350444397759426	-0.13282656213192795	-1.2403604049861863	1.1100494263937615	-0.4398345418008224	-1.3889957087023732	0.6970064665598182	-0.09612203103547437	-0.9778444350673983	-1.136898661906192	0.5721232170017841	-1.0713026332595796	-0.8076435977027846	0.5921217909568682	-1.411355554824619	-1.3642839770250044	0.27153831459331396	-1.1841087462652373	-0.0005859345555302231	-0.26365544172228184	-0.23988310881972674	0.7197364653701215	-0.45480122325361266	-0.46500439151995726	-0.6688301019373872	-1.2146649624692343	-0.7424476864780509	-0.122994386311894	-0.8192858790724175	-1.522664600855623	-0.6581624306390321	-1.2533499164313724	-0.945427019915716	-0.3497981334127811	-0.30870227733543154	-0.2520729672721545	-1.1418870568908135
0.22733003168329688	-0.4042423953954574	-0.8758027905345146	0.058897929044042056	-1.5932094666609102	-0.35172642817531513	-0.49924107648666133	-0.07144116250835653	-1.251280310707233	-1.8145864760517656	-0.7232319133370142	-0.7714607019886272	-0.4581686690050629	0.9753266897697527	0.357839814763565	-1.2211284729475251	0.9828599894361338	-0.7433261194966219	-1.1225865725805528	1.244963667265771	-0.08126273978594284	-1.3996296243922688	-0.8403122216457277	0.4090017709371626	-0.7124427426699197	-0.6062381327235038	0.44607720438404563	-1.068732697764276	-1.5510483245800064	-0.11831246779392517	-1.2388546320080354	-0.5848917799917026	-0.3890052119275467	-0.34865398189704927	0.9139510754516295	0.03176798509745216	-0.5090782927024303	-0.5026026786707719	-1.1626963356969322	-1.0519511040952378	-0.4764336535193239	-1.1108472716595703	-1.2317601083630025	-0.9659457472185672	-1.9673099378612293	-1.0820300914145642	-0.5425921329936405	-0.42690401248144044	-0.23486680103638505	-0.7854634597783461
0.09480497136056194	-0.6718053004227899	-0.8534935766614412	0.2088243942653059	-0.9536342608190284	-0.6560406271669013	-0.20343984108872096	-0.29874967725020884	-1.1406298018727712	-1.2669641066649482	-1.3243858361589587	-0.9038508439632187	-0.2456159102130882	0.6536002988756734	0.5903453741772848	-0.9571168218729142	0.8111275856056631	-1.0510487931041081	-0.47526877561916225	1.7355409453031412	0.05726729036362225	-1.492491322143938	-0.4382770486818158	0.25316734178120465	-0.25758935790658843	-0.4070006101501074	0.37013428200183573	-0.7175398789202686	-1.3868030817012664	-0.6926632023639648	-0.95272720554158	-1.431525801959175	-0.362971383842176	-0.4559410298305688	0.7140387459561758	0.6243562585097391	-0.6231044623169314	-0.4543454343703933	-1.1857537377715937	-1.0002739500807534	-0.7772013648783996	-1.0931206359460166	-0.723449078597232	-1.1892147182835995	-2.0747397667713905	-1.0357297005391841	-0.578286933692181	-0.5623068707301124	-0.4100978694752419	-0.008134795619397653
-0.11809329315851275	-0.6906495531689916	-0.42896737521242734	0.6546640653412649	-0.24944699213428445	-0.9836846116974833	0.33305875024379217	-0.3776172934405099	-0.8383062356954029	-0.4147725326068627	-1.383541585047686	-0.5013290336184868	-0.0450635448078582	-0.07438999823121308	0.5356591729420066	-0.5410649551350308	0.8022662436653079	-1.0584387221713967	0.15623352865037526	2.0250481826246807	0.2931471249168026	-1.1380476573971554	-0.08301508038122346	0.3173000652415847	0.15126582495298385	-0.3431814795306323	0.39833372299546776	-0.48631261329664105	-0.9915824547041215	-1.0810215634405564	-0.37238213531215214	-1.9214894079529545	-0.0828965415124544	-0.5261669949180087	0.3521205910476844	1.0488251808605447	-0.7048646443277187	-0.4657206670340312	-1.1271605117795873	-0.6383370917926672	-0.8108937407095399	-0.7591184299507177	-0.2575784270209469	-1.205082991397408	-1.4748054711333176	-0.7200104740184776	-0.31037857926994894	-0.5604533916908222	-0.4818536092760679	0.7904596707373294
-0.22252455007334926	-0.43751580694496833	0.17431519233752563	1.1360853421662176	0.2950725640962974	-1.2835038808094048	0.9261411701766059	-0.14897888219003713	-0.38600029827165305	0.47571254431826737	-0.8134974721848517	0.2710296102470337	0.1904307424003552	-0.9263234165477365	0.2896606230484217	-0.13723144605569362	0.9500160247667537	-0.6241804604465206	0.441170205141824	1.9635057789631198	0.5282410960970714	-0.4671421566515564	0.17792642127228198	0.5900712680523373	0.471924889643117	-0.35431614483114066	0.44526442103559427	-0.3339216138895053	-0.5199915600879186	-1.0158701518767426	0.3190963505015247	-1.6386535430702924	0.3610198696636787	-0.4928969958452526	0.06766549446496506	1.1505212577457185	-0.6243338741698935	-0.3821291465825738	-0.8416200355708818	-0.14773812474609926	-0.5024476727768789	-0.26208435287685233	-0.026852558295332295	-0.9366995448078969	-0.40295842063327547	-0.16384223560649638	0.1648698666753674	-0.3027461347151712	-0.25247431823020244	1.1270872507728416
-0.07753943860298569	-0.010134153478124044	0.6430049933494767	1.27479192325819	0.576195887744577	-1.4657428369289596	1.3061766967696136	0.3661683362420612	0.0867922364773196	1.1448194898072162	0.1493535371772268	0.9553599833804286	0.5000777858034836	-1.5194803785719198	-0.012504800737466388	0.10605117747696889	1.0248370512012248	0.12403853867761132	0.2938473292636165	1.487578689457366	0.6359464143703788	0.18212086118792145	0.39274357534021065	0.8137322855950719	0.7307710236457303	-0.25934130018499996	0.37025511849641035	-0.1273463730728849	-0.1138086242770387	-0.5022813624942527	0.861421283677787	-0.6905555990006524	0.7147480885393837	-0.30237001445267087	-0.03505445726012078	0.9375964511078201	-0.33173412976563443	-0.08705717651557973	-0.3476617418503486	0.2588283336516472	0.05115692774352453	0.15453033288541043	-0.05762839355748433	-0.43037963175467997	0.7004992612908109	0.4906491212017344	0.5408254910419616	0.18913013550321311	0.1975524746672678	0.7436515452147924
0.30926923808262047	0.4260981337230798	0.76103485249215	0.8395980397868891	0.6066615512479095	-1.4435483963526203	1.2782907355057311	0.9396996309902867	0.4214610974682514	1.4204095846597102	1.0659640823087637	1.123340176804452	0.8310361982087859	-1.574162246589146	-0.2856726120128745	0.13967252701575505	0.7456045051439476	0.8590046525025373	-0.12069650515377014	0.6973201048529357	0.5396102881947964	0.47179083108094444	0.6233616138424063	0.6696816684242438	0.9420717986824523	0.06409893774451278	0.08988727191258183	0.2094787337832414	0.12412167800306162	0.18160462421559478	1.0339928531613078	0.33571735892233817	0.7092251933579823	0.039109554454160096	-0.013823659980119791	0.5324684623127128	0.08553322010354483	0.38521190683673506	0.14505818758682795	0.4384020693371406	0.6415505151386635	0.3026945983113786	-0.2337235799550571	0.13627051638337243	1.4223943031919373	1.04821932246552	0.5052032877829614	0.7358337926688403	0.5562967090264704	-0.21076274767673983
0.7618016977898434	0.7042262765761156	0.547325140305374	-0.052586162231757924	0.45447366222308483	-1.1837304078572621	0.8575984884948388	1.250704157640897	0.5183573188125139	1.2583862741604592	1.5304031929810553	0.6908965839051822	1.0308676465506645	-1.0724639414293056	-0.518233496808974	0.04258929585424599	0.020549044452821262	1.2513433653606179	-0.5267043236069476	-0.14048897798488935	0.27162351518096534	0.2954167725700025	0.8611688494664901	0.04841377380244442	1.0534077182145238	0.5421240039967808	-0.3376963756678634	0.6042599610795706	0.15195814430912516	0.6555002874026877	0.7742599382461722	0.7620478560507846	0.24100580210443828	0.4502708017568859	0.0009940881804661017	0.08890456485813564	0.44139672497175775	0.8433446397182798	0.3754084779988341	0.37360507180237684	1.0592305132706312	0.17356086389247344	-0.3993394962746763	0.5407173265393381	1.569111002475365	1.3429422003087925	-0.020450473888803607	1.0981080561576135	0.5288267677542805	-1.2414393409843836
1.018543549702187	0.7166721467038519	0.24650911184548008	-0.9476024904882809	0.1872147473177894	-0.7334855805597789	0.27783915589958347	1.0806973895324077	0.39428718827483866	0.7397017063897646	1.3823410560305114	-0.011715043522566842	0.9362648469976194	-0.26930732103405775	-0.7178414427446658	-0.02719345346567277	-0.914257362239061	1.1623983877151567	-0.7106292182465581	-0.6887610469859773	-0.03685738846725291	-0.14122518919431895	1.0082364252978626	-0.797873038506863	0.9672747111607184	0.9229379281965264	-0.7212716673303106	0.8796129046535575	0.007919232807049936	0.6705000970006698	0.22230526858867591	0.2894207345234529	-0.5295684547684743	0.8032242437999061	-0.06556524795472175	-0.2698363944814503	0.5601951888249472	1.0480470683611458	0.2401489702520825	0.16308642275627058	1.1867686445902645	-0.05560405361854975	-0.45244844723832406	0.647121098007443	1.212733435413712	1.2993714668776084	-0.7800840762354877	1.1294779734481697	0.09398964286090507	-1.7812826841874616
0.8774631506411327	0.45852560751264737	0.16624497780101438	-1.2928775698433588	-0.1375714185918769	-0.2071430502687829	-0.146470035182767	0.4642074305998499	0.1674017183460614	0.03342471605765694	0.7724697480716896	-0.47382580077117425	0.49908120859446087	0.45612826742461776	-0.8359703868073494	0.06419216215971245	-1.5740264155931378	0.7087997239226601	-0.6173486142219877	-0.7025148411863158	-0.23729806129725853	-0.4627273555384176	0.9404537505732784	-1.3549931629645127	0.6253305033844034	0.9447805069096555	-0.8441305583164297	0.8959883929396416	-0.19382666982107014	0.25614165242423304	-0.3488874019807058	-0.773465112121066	-1.2318682509999161	0.9760356640961552	-0.16304511739568514	-0.47359761373358483	0.3821211361132234	0.8640118024412183	-0.09410605518535058	-0.04070934342506394	1.0286653488674034	-0.1459835162187576	-0.36903818895462626	0.4911540785181825	0.5856955088303707	0.9483791676272743	-1.3071870627229734	0.8751260114469812	-0.4424909874945127	-1.514709784524735
0.3190334323097899	0.03830910549136881	0.46151885275051713	-0.7709067066690924	-0.44579267176642007	0.25742294062262205	-0.21935554971475635	-0.31220401083978555	-0.021864483707921725	-0.6590862435662161	0.049224106267111004	-0.37457152948507594	-0.14451347576050388	0.8165847096221336	-0.7517900532492592	0.33191842500110963	-1.4960877038634313	0.16716060156599757	-0.3329746769439787	-0.17034814754577748	-0.26202136383612257	-0.39732257961428213	0.6071604262696128	-1.1609393453230195	0.08822404275819505	0.5321558325003419	-0.6081450422442023	0.6753801309534445	-0.3080141981124398	-0.3109031351419852	-0.6855128121182544	-1.6842911678317964	-1.469867281915353	0.8989875635799298	-0.15153462106143334	-0.503965379076648	-0.004511763580217504	0.3517526703875258	-0.2816228478376133	-0.10967056024460146	0.6771216229131598	0.03146597657615295	-0.16700985436138005	0.2528612315745236	-0.08305279868620918	0.40328489930936945	-1.2063243764176685	0.5406821912613835	-0.6577139562408968	-0.5602742446657015
-0.4684790667458165	-0.35766359650471496	1.0115764121212993	0.47604753198945376	-0.6298309955958576	0.5478173812818661	0.011020317788330835	-0.8736179245349409	-0.09906798888184844	-1.1627459518772343	-0.45458851029856207	0.18278635709463512	-0.7212043426818159	0.7643023589215718	-0.3505470208375684	0.6513306725769651	-0.5422424404845417	-0.20503192720396765	0.0025882212987434227	0.6567677520087322	-0.16761050641237057	0.016108075753836916	0.09309273451043781	-0.13641785342113463	-0.4591470703942362	-0.12577566696934162	-0.11883174763734555	0.39867019189839925	-0.23190295972748948	-0.6920460212582216	-0.6953584349521091	-1.7346735181231756	-1.0386919502568717	0.5749820702494918	0.08577742563815126	-0.3892738425093584	-0.42138911030414555	-0.26322225622442647	-0.04352026808510459	0.005870113822385071	0.25072724971781524	0.4022680611119021	0.13465459726352066	0.1321223092570124	-0.6712434435335065	-0.18098788318876757	-0.4124798849897441	0.34794168514617224	-0.3348548544354623	0.5951323510150515
-1.1811600060790235	-0.5445837110193106	1.4797975412125244	1.8772354922376724	-0.5795485131155962	0.6099579645347881	0.29014639744262527	-0.9836091784780736	-0.09176040489524637	-1.3748535029262523	-0.5997936116305462	0.7459073384082539	-0.9639624055613799	0.48134937695838803	0.3514123380068784	0.8323112054366316	0.9636054055646722	-0.308603613631473	0.27908169231753693	1.3832334966080362	-0.09002512843226389	0.4445251517546154	-0.4072231734166862	1.2976009852550003	-0.7957817674061509	-0.6781232568053069	0.3541464278933032	0.2693028783309372	0.035121905101536254	-0.7027884653562169	-0.48816887957930305	-0.7079059761450505	-0.050970017758569054	0.07410629025480618	0.5355052653076172	-0.1988380532878759	-0.7054860267868321	-0.7237447391319157	0.6061883453677043	0.2689374297915428	-0.15094470569476257	0.7417795561232045	0.5166012783046349	0.21391663992278254	-1.1482148857221626	-0.6471369139156727	0.7438976760460426	0.3797079612798795	0.3485342028860253	1.370454745872198
-1.5575860793975653	-0.43063468543269107	1.5240463204581802	2.7183343191980436	-0.2550162043445572	0.4580243071392942	0.33575092794990474	-0.6862781119176621	-0.08979248098029857	-1.2865488030323793	-0.47964938103760635	0.8427546080015151	-0.7640766680113038	0.23073897800551463	1.1378741836153956	0.7476460098554987	2.3669137906122444	-0.21881849678485604	0.44854133997857115	1.676427990142535	-0.14372679507934222	0.49832721305873595	-0.6919770922973961	2.4171763758307985	-0.7949792082043032	-0.8311727288918449	0.5285217785340377	0.3464667822237916	0.3898237691271447	-0.41937024880362117	-0.28661775134245165	0.9667759336770116	1.1012379247207629	-0.4866248155654873	1.0295802147647692	-0.024503191824869763	-0.7919052586566829	-0.8883392254209156	1.3299676721351983	0.5883579714120206	-0.45827937723908413	0.8359099907527975	0.9267380834893343	0.4197904683384434	-1.4832929730576825	-0.8693624016377551	1.7142360924329267	0.5275460138128254	0.9229080946518079	1.4125307644650535
-1.5100589488569325	-0.0697070300818968	1.0200331717751134	2.525906941816738	0.2510949448653916	0.16713228525176207	0.035486948467410406	-0.2665439297258132	-0.16130276743654842	-0.9734592339536382	-0.3114110033768039	0.3238257312737299	-0.23544895608667132	0.177327646882847	1.6599661757709079	0.4322046294024997	3.0220723152483147	-0.0883169215404839	0.511686316888943	1.4436541818380657	-0.3388611579542942	0.023972233607963953	-0.6661350998774181	2.6041358759340034	-0.5081751159985433	-0.5356832623221706	0.28364232306879655	0.48383459330651646	0.6891689003320446	-0.10990464701457679	-0.26759955498972277	2.457442787895047	1.933585059208509	-0.9701054672348696	1.3252305255884278	0.056475632819543875	-0.7269662614599989	-0.7962233879280813	1.6722616100066827	0.8669802276536943	-0.6213321544205167	0.6300646354078395	1.263417431189171	0.5791522072462721	-1.5790292801606187	-0.785613509411377	2.0429660728046506	0.582713098833645	0.9571284247380535	0.7821358905630319
-1.1517927097633678	0.3636232753968217	0.1489928216552786	1.3349452038175145	0.7218264546825455	-0.14481843268522548	-0.4721323122482095	-0.051632475810192875	-0.2871270221819981	-0.558678180969595	-0.26694382017749374	-0.5298135589693753	0.3497869352959534	0.2997436873658376	1.625099962672329	0.08202393238330342	2.6451716639787874	-0.022310275095791435	0.4929306722346583	0.8688965480129507	-0.5753391859785628	-0.7602892086128693	-0.3913451541611694	1.71768932272122	-0.13814380579033209	-0.016397716019420125	-0.25471174156999704	0.43491349570021287	0.8402375849564109	-0.03910286850486469	-0.44081602967808203	3.0123256132020884	2.1090543251178633	-1.2517908366130146	1.24372002231355	0.022083938610640015	-0.6148778280452631	-0.6110108125473456	1.368295403419205	1.0391183358754286	-0.6051530564559472	0.25910800110600496	1.4136478565813861	0.565836387591508	-1.3045415980370678	-0.4240105895054873	1.6195981795247407	0.4047181835298242	0.37687146050683035	-0.09611279282200683
-0.707554942667686	0.6711365445535156	-0.7069869176694682	-0.31350063607093986	0.9142141434649325	-0.3464631202040914	-0.888007186281242	-0.1851109210111061	-0.3620105597864745	-0.16169466190465118	-0.35993172510564214	-1.203650218000392	0.7138493504011746	0.4424977635688823	0.9938131703008503	-0.054965279756071225	1.4698907330300524	-0.01824638176469102	0.4300450029115608	0.2851656159813402	-0.7132709888450166	-1.3891170679326448	-0.038214660359963674	0.19492030068429886	0.08871050784773281	0.3747453351895373	-0.7799411448185962	0.0566433669696916	0.8542867939599021	-0.2772387162071369	-0.6450016117006363	2.3835377811398493	1.6043160872046565	-1.2574102113714356	0.7845405471579007	-0.07931651882245541	-0.5427398255512715	-0.48764808230201123	0.540479916005183	1.0842800083423747	-0.4046101646258184	-0.05626141991076769	1.3322229751729078	0.3979065353602712	-0.6136226169266634	0.09385730474916999	0.721106573228429	0.042333415976564634	-0.4671387919708867	-0.682436000033448
-0.36839533273814273	0.7440795206107481	-1.1888140008882147	-1.646699202640966	0.7016284925079144	-0.33617852381702507	-0.9500624572257864	-0.5265855598572353	-0.2626018930738671	0.14572563777864278	-0.4590100654803909	-1.300757078261929	0.7198934378323857	0.4557200159435012	0.04312849373986273	0.168016820829479	0.11201939038640865	-0.0025367664467246605	0.37464721913136795	-0.03603568715887651	-0.663537751383116	-1.4535653914596929	0.22604956521625144	-1.1870803807800117	0.0683590709353215	0.3827512302966476	-0.9866289139315266	-0.5421929778678024	0.8268593135402881	-0.6402970754385535	-0.6608874688280574	0.944356259053114	0.7149182846916109	-0.9953605310013006	0.1448651846542188	-0.1577388010963567	-0.5344090614878421	-0.4596012878025368	-0.3607635162294923	1.020734003377872	-0.06695440548196278	-0.16201585342899455	1.0977903485057745	0.22710714389872314	0.34964467255116505	0.589907823615071	-0.16966237700584955	-0.2860582778637369	-1.0365935353936035	-0.6219372102203455
-0.18533544951512718	0.6189152906773722	-1.1549539799351791	-2.058134751196165	0.17137738276421888	-0.09197785864198958	-0.6031721867962974	-0.7477436832179573	0.06459527674978137	0.35637569580161044	-0.405767908529313	-0.7930725170315354	0.4257460810189223	0.31254832623412376	-0.7694613682288449	0.6971596794350164	-0.7772176825942264	0.07927551330737101	0.38215969747820255	-0.042429999420077205	-0.43367712912875656	-0.8738277071341228	0.33716404371945385	-1.7450253673910703	-0.11816299010488748	0.004636433058730974	-0.7575542342298193	-1.032503344629105	0.8587605990179172	-0.8030229687780114	-0.3621516697538242	-0.5496522253555827	-0.10416762960718658	-0.5645496679115591	-0.37214097692127035	-0.14199823165017564	-0.5555767091742579	-0.42816441953265116	-0.8369766558273013	0.8900528570900592	0.3044334377776074	-0.05852113864383018	0.8845356914558459	0.22663843184025864	1.2602929604702435	0.9025136620855033	-0.6462977629902813	-0.34412123461630095	-0.9779556529009804	0.07180718459286774
-0.06886852167233996	0.43667421103284154	-0.7282706790919766	-1.414693031033278	-0.39672622019161297	0.2957157765652628	-0.030459962901948526	-0.5627899070856669	0.5547324445244892	0.5081944064653923	-0.1469503773424063	-0.006483468515923937	0.019312410433413058	0.1197579631562404	-1.0729501093649367	1.2978588724650275	-0.8643500294633246	0.19831756673571535	0.48161650171437415	0.09338947419914219	-0.10605451718731768	0.04680747814302612	0.3525591444622014	-1.260095301534912	-0.2740093249502688	-0.5201278751025588	-0.2374602402055398	-1.073415323520559	0.9754284870950795	-0.5147914975971976	0.19540527752270934	-1.3939366005463238	-0.4789903173391147	-0.1232308013088891	-0.5137614165038498	-0.03289899350210932	-0.554806561425508	-0.2619805838334084	-0.6527113827105674	0.7403420814531139	0.5819734821446697	0.130379592810711	0.8492835176241713	0.46022618549869965	1.7592051178006143	0.9614325216447167	-0.5879552097181471	-0.054845966688644554	-0.35977404501793725	1.0429038754188191
0.11175551325030826	0.3337910589481401	-0.18479511720329303	-0.111892406449534	-0.6757862157592928	0.6388878845213359	0.4669604004971014	0.06166385627647076	1.0470088646033118	0.6388315854545407	0.21373431431529122	0.6250955844451894	-0.31512938996227063	0.0224192180843377	-0.812227711644176	1.6831508560208404	-0.29055441109192154	0.25661672302323074	0.6434117102139946	0.11641625708477953	0.22052353598178492	0.8211121457811456	0.3797842117754778	-0.07376329934259888	-0.24392961124443768	-0.8691123597931301	0.2542612050490742	-0.5594846439283264	1.1025942474798982	0.21952454113187558	0.7997834236029945	-1.3031056172926858	-0.31006048608500275	0.17528761315263028	-0.2151205796900004	0.08958069601600611	-0.5051256859290765	0.06756907416178337	0.03217616140177438	0.6092566935647211	0.6712097879410969	0.26539016772062435	1.007712325400203	0.8274625173889899	1.6529889285309873	0.8184676066269366	-0.18264750258196152	0.42517437303831085	0.393243859807824	1.8011361557532022
0.4047473720680418	0.34392598163531585	0.2219084589636735	1.1452033357344047	-0.4838424263884775	0.7276142618062172	0.6548038142655612	0.8612439795660389	1.3629324885777767	0.7419966707575775	0.47880542352626904	0.841979453822531	-0.5097101848626332	0.08251624455520404	-0.2822634677299401	1.670930937437324	0.4468654952989172	0.1678688563121696	0.7771062260375273	-0.1229317161178048	0.47385050838070664	1.0902252476369516	0.47113944779973704	1.1292712060869763	-0.04807698813340385	-0.8376997351671365	0.41740634576308383	0.27277388636751876	1.1144381020070806	1.1127101228635474	1.200201778272592	-0.5155662015335661	0.18608475138046768	0.25109540394056323	0.35860997097082337	0.11428905314646708	-0.4181457091317405	0.4220129670616403	0.7910982878652018	0.5072169162110618	0.5603377152533227	0.28310365193084813	1.197534779693595	1.123391939370738	1.0327165252556971	0.6090607911742003	0.22442002000491112	0.7929421426032742	0.8136439426431553	1.9870382449443642
0.7203838519592489	0.3850821064833572	0.3802923855467939	1.7111362808717006	0.09486222052113369	0.4421567832750314	0.4942598524298036	1.4280485062308284	1.3928578818738062	0.7571125258889276	0.48982742387752076	0.6799086267642559	-0.6323553980795116	0.226701850736475	0.06706914844536808	1.2743927580630379	0.8022551695384978	-0.05871363189639781	0.774154453321573	-0.5643919215492584	0.610901301147005	0.8374050744000175	0.5672360957687382	1.705047632592965	0.1114448155462292	-0.4541409750082408	0.1499361386500198	0.9688789839226704	0.9184992112700413	1.7471460109723282	1.2391210234956964	0.3963996091705106	0.6109386260123731	0.13355366036772298	0.8921906724583836	-0.027052625541757653	-0.32701747662781505	0.5650104224718385	1.2207555112799808	0.40742868493959133	0.3288691931634608	0.20618544524392826	1.1731730894959276	1.168345713452911	0.22547648403803888	0.46509028413958137	0.34505889426188746	0.7932941034910314	0.7190565181434792	1.5482389948582524
0.8884623157569126	0.34326177755769827	0.3242009530416852	1.319839866433582	0.7425862965798734	-0.15806962180723283	0.14242229032904927	1.4655939093768244	1.1433473738319855	0.606679067525265	0.23854930224924714	0.3744534583299171	-0.8040568411215925	0.3018746567158472	-0.06674790352837882	0.6767756086683172	0.48811099108056694	-0.2972404115201158	0.5735219051288334	-0.9828688462887664	0.6002676789608471	0.3679655872250829	0.5370720688197441	1.3740328296666062	-0.010104747644940598	0.05503610813500411	-0.39682995273048505	1.139921667646995	0.5176162351291769	1.81804280801662	0.9236243274447791	0.8759505204094424	0.6195550492400235	-0.056511937226769005	1.0836077845433398	-0.3080839276217294	-0.25595981022286735	0.3319910930902796	1.1879954882650068	0.25389781686819374	0.10660239094349534	0.0866748053108101	0.779232038065133	0.9171491116721453	-0.3935289964283821	0.4355052155275309	0.09307348381017382	0.38993080933777063	0.32021319691282707	0.740810593456183
0.7901173839162611	0.18753567590354292	0.15179706927564812	0.1898533961530507	1.0857140844200581	-0.8317213955609255	-0.15872772486647388	0.9772592881408332	0.7253581420752316	0.2638558885674475	-0.11878840077305376	0.1576165805801629	-1.0746370219794796	0.19451701906049373	-0.6319463658175107	0.11625436751355801	-0.3941960123771644	-0.36737122513581927	0.2035145291102743	-1.1440469004527227	0.4238658467913345	0.0839477644034785	0.289042483972656	0.3173026078984574	-0.5033475137951267	0.41556399475172207	-0.9140634741200616	0.7168222260500281	0.008757722086718774	1.319463773910817	0.40715664695584375	0.6822622384975388	0.12284682621110084	-0.16949810555770822	0.8038507616870748	-0.6130137273957051	-0.1993355642707766	-0.2152544821304553	0.871077413231762	-0.007782808564489919	0.005273075318576636	-0.04753179743917841	0.08191194699505833	0.4763466911341743	-0.6049245202515731	0.4688884462798752	-0.40920849011669985	-0.20293445394843493	0.043789250531624246	-0.030301991115441875
0.46621619348573473	0.021093454345822032	-0.05805440331540829	-1.1284635113996055	0.9146003405664969	-1.2614296395926319	-0.2234938941611766	0.2645587920882639	0.2964720219999669	-0.19460961888216002	-0.3547790443617456	0.11512559078880076	-1.3481019876789315	-0.07681231449182545	-1.2559361767977948	-0.2417554119774591	-1.4557260390043678	-0.14299861809737546	-0.23482717041104476	-0.9595648408958193	0.11072595951234326	0.21515006826461788	-0.13097414560868856	-0.9740351686728301	-1.1919370859869547	0.47021373798258526	-1.1148918283752198	-0.0013310105091516207	-0.47543361891917346	0.5542145087242685	-0.09437791693326152	-0.017005088402216	-0.6632187559133065	-0.10142781170542177	0.16415853694758867	-0.7971997974765893	-0.12305939649740114	-0.7716471145939102	0.5854037996958348	-0.38897262311878	0.06162884702565195	-0.1885559143330145	-0.6446582521936811	0.02561709432290593	-0.4349554035891697	0.4683494204301862	-0.939417782827605	-0.6512566953109877	0.2117344728735307	-0.4342901575957351
0.1140599946710144	0.016858138521391234	-0.27293324588955825	-2.0661664314113266	0.3101387643741539	-1.2241349759785938	-0.010399656778495322	-0.26260042618423013	-0.010436576479408422	-0.5959598351361093	-0.3134991553440675	0.1933707932085318	-1.4191057766246653	-0.3642728209531846	-1.5027908875546199	-0.37093039162685376	-2.2685203696714358	0.3600512908734943	-0.6342483984034677	-0.5391615288446178	-0.23117226908567118	0.6824179631727464	-0.5364057480048848	-1.9789853078968425	-1.6999755638453042	0.25698378843977915	-0.8848616632349665	-0.5437025814786967	-0.8389774128540718	-0.04607027036871266	-0.4018229873779592	-0.7908102634616838	-1.3537555025812922	0.15676406147002855	-0.5494705349461046	-0.7676883207169632	0.013998832433827085	-0.9495328147539149	0.5331483972463226	-0.8324742352523485	0.22202763200858686	-0.301155905424409	-1.0819659547162428	-0.2960856029773181	-0.08668427982282927	0.3752055742592349	-1.3142068425438882	-0.709644393217998	0.810809118650898	-0.3792472089802451
-0.03909435840079544	0.2762820515299437	-0.4830497961326773	-2.3291729075565164	-0.4046124938806775	-0.7303023373191826	0.37744122920210815	-0.33850988015255057	-0.14012261583594265	-0.7520256406071839	-0.01358244707213592	0.30695405061502085	-1.1083475236736198	-0.4860591932530678	-1.1817522848678166	-0.364070032303086	-2.5997493990837697	0.9710276792688618	-0.9481620771339053	-0.11451461485655383	-0.4374152350783623	1.1661408483683713	-0.7082656076971156	-2.391294730032304	-1.6762570172628477	-0.037860054969110886	-0.32074397412945116	-0.5791548730513805	-1.0614425020111773	-0.18556654064027478	-0.44378198139364705	-1.2237032805066146	-1.6356485768927733	0.5151952405914687	-1.038854404400658	-0.5381067643181215	0.23099515384589583	-0.5329110356187651	0.657972107751425	-1.2264596580823244	0.37294722289609467	-0.30037704835658785	-1.0750743729078553	-0.4623293248767137	0.2197172516707352	0.21566007468190093	-1.4752027251021216	-0.3737322764938279	1.5043803917554266	-0.03817707486592337
0.09577685383083522	0.7183807661905354	-0.6758093146474003	-2.0118963640974656	-0.8598144639827553	-0.03971123969759168	0.7575739382889884	0.005974147905383234	-0.1301880182587016	-0.5741890659548017	0.35256958166608987	0.42251682560068987	-0.412462162408966	-0.34551818549409635	-0.492220435127679	-0.3573743343995401	-2.497305522936384	1.4350920669889795	-1.2042021344429972	0.10377714064840496	-0.3795141239473526	1.314518204941684	-0.5471446929342562	-2.214526545821473	-1.0365590563468003	-0.21100184140250933	0.346730011462769	-0.13217233559135602	-1.1842748816413062	0.10999689426890336	-0.27866494312925527	-1.1591635317031914	-1.4624873415777964	0.8229244880052934	-1.1582474224288668	-0.2289912766997397	0.5028490614831508	0.34035318471618137	0.6987017345087566	-1.4573240376207506	0.39734898161330495	-0.10536644115968327	-0.7395605364147638	-0.5488395363978521	0.3754811256568572	0.07368739873273641	-1.4862337042391298	0.11842633813675037	1.85658083432462	0.26608301020340347
0.3824555857971924	1.0959580522117456	-0.8442053218862017	-1.481117136302714	-0.8582181782701889	0.4729781093716476	0.9518576120330282	0.4836471225992208	-0.08457089359242238	-0.14952918990982125	0.5252703976463355	0.5403100062622938	0.43808750950759506	0.008302308267602766	0.10228486790249472	-0.45370123163588055	-2.19734711347974	1.5313446136803042	-1.450572507447054	0.03917599758100152	-0.07463970050417967	0.9486080783447414	-0.16002248974585834	-1.6936009751987908	-0.057393308833339284	-0.16975619080530038	0.8811515756833612	0.44256505457226775	-1.262063587508925	0.5080873446034767	-0.06591538609071106	-0.76905548846541	-1.0759673771472014	0.9287930307892531	-0.9817781344655738	-0.014553372423599808	0.7557927790720478	1.2083410941370696	0.3904919523901261	-1.4712526203100396	0.22795647001902866	0.25823261727329333	-0.3865110775051429	-0.6600801746822242	0.3987892017067041	0.01290921736315887	-1.4621114940315432	0.4328561652351109	1.5976376539411135	0.24762242801155143
0.5303552492516239	1.1470985820815078	-1.012787426852188	-1.1157678139035518	-0.47909668853457893	0.5364398870857505	0.8522756542127591	0.747048802272069	-0.11532914236250288	0.2830823419213601	0.32932771842743114	0.6111994132650495	1.0708209252648615	0.41616485641064305	0.19294364186547308	-0.683236563322821	-1.9347683102312518	1.179131635585082	-1.6764521888951405	-0.23095512307310034	0.2788082940639739	0.14624862231987354	0.19000200416236218	-1.151416766040933	0.7582822530446447	0.021162504107995438	1.138695711330243	0.7071109176306725	-1.3155073422927956	0.584085597819831	0.004845931544927247	-0.4174877336592093	-0.8339811302892594	0.7429323828706209	-0.7331603022931635	-0.04190117396425801	0.8861113951585553	1.538527203762018	-0.3354647583718247	-1.3027050578949433	-0.12384813031054742	0.6036814389733309	-0.31143030979647995	-0.8498378934669684	0.3531154288923606	0.013429719900980418	-1.4799056148845124	0.33992907386152066	0.7557363095395107	-0.1841760110276126
0.2914006903051291	0.7841889242996021	-1.2320669365395944	-1.0696740660437332	-0.003237648765594667	0.15610670205297975	0.4563526640101216	0.6046929201570084	-0.2760194133740441	0.45901439997640003	-0.21583114994404606	0.5016210415771789	1.1753532259042556	0.7102961945461987	-0.2782687331819738	-1.0050561092149952	-1.7864733584682002	0.4818140913235814	-1.7746403300868194	-0.5422171628344247	0.3963316965401914	-0.819598821131556	0.24879806106848795	-0.8257306136154472	0.973224508734936	0.1952798422143187	1.0945075563780386	0.43771339042199225	-1.315578490539486	0.10634162906981698	-0.19294880587688146	-0.4090694607852099	-0.9544354792411546	0.27995004947746105	-0.6252645774120263	-0.3584923564295909	0.7995809907076021	1.062971548173087	-1.2892371762826569	-1.0476184013598555	-0.5704610335162719	0.6593038550770965	-0.5916703885211548	-1.0872629187111882	0.2584949009277854	-0.020032582956520044	-1.521169766504356	-0.15329671549183788	-0.40044569260195806	-0.8739578028403993
-0.34600607115430243	0.18100976765181906	-1.5174598547349416	-1.2026931449154308	0.28523203643790046	-0.3711796744754053	-0.128658930237753	0.11792561475727893	-0.5196644467079307	0.24682145725663115	-0.8918094117403239	0.07921947544973273	0.7001306383466247	0.8110778992333844	-0.9524793962556998	-1.3302361991889429	-1.6419586215159991	-0.31316081922664696	-1.5889427383161832	-0.7391646086708935	0.09432239046111787	-1.624905427765075	-0.05707399469101423	-0.7764877992242774	0.48398488683253993	0.19991632072051022	0.8118571049739363	-0.2299143502563241	-1.2049194287561176	-0.7910069387104435	-0.6431306886852646	-0.7801359050771175	-1.3479188626467886	-0.33179612589450697	-0.717542951328158	-0.8785501409483383	0.45887857586854924	-0.02031041714689245	-2.1281912831833294	-0.7988012128614584	-0.977856053481531	0.2576513391920853	-1.034806814842033	-1.2819220095782584	0.07901441816664524	-0.1799373347379742	-1.4709946494033725	-0.8126066532904577	-1.5282306166292028	-1.4993185055173208
-1.1075433413147562	-0.320330785243034	-1.7742864079258713	-1.2142250976384679	0.282496631068484	-0.6247283393635332	-0.716409039704543	-0.4715768357883425	-0.7112767960292621	-0.2619013586226604	-1.388188470470015	-0.6308170285303791	-0.08923795400400265	0.7583508235994643	-1.2732524761324664	-1.5497959553441332	-1.3067589389876915	-0.9222796566602419	-1.0259027577157134	-0.7417629789616843	-0.5553142247918095	-2.030711265815709	-0.5635430016730018	-0.8874684609182106	-0.4107859234279137	-0.004364106571743317	0.39799714873554787	-0.9020684766784665	-0.9408138355392321	-1.6668601473557696	-1.1666739505588795	-1.2659516668505821	-1.662071341246956	-0.8856927356631416	-0.8883664843203153	-1.4048080292032485	-0.08264510773260754	-1.1285308318615492	-2.5498541458101647	-0.5910321669056483	-1.213494552715674	-0.4918035867207604	-1.316038328222248	-1.3425106871668275	-0.20783171633145803	-0.4692800611622155	-1.1736370599665953	-1.3143682001931085	-2.3559528425095735	-1.7368336175419326
-1.5801244172226658	-0.4336702256509511	-1.7924555999665182	-0.8812122564176564	0.10931053579135927	-0.31861800885358194	-1.1097423470489067	-0.9166506383421225	-0.7012748354481374	-0.7980987545391928	-1.464205096156208	-1.3627402964465192	-0.7446073011160875	0.6662940199577657	-0.8529589244568793	-1.5662546771124015	-0.6612462251087698	-1.1555379197784599	-0.1559897078765902	-0.5610482276782713	-1.2278786561179842	-1.9544618416837807	-0.9742227649870925	-0.9460058514971896	-1.1914463386548293	-0.32180689491853687	-0.023280041558178616	-1.1988477417081533	-0.5353041204561669	-2.037222756183164	-1.4912505781032905	-1.468544028286153	-1.521046877247629	-1.1748678782466457	-0.9400027792419527	-1.7025055406401088	-0.6824836906249131	-1.6306901788363724	-2.443882987695894	-0.39803227789305073	-1.198986648110905	-1.1985639583943124	-1.2092190755664105	-1.2294525892940078	-0.5339225088601202	-0.7808187197565288	-0.5226317255921246	-1.4259062409164132	-2.7330962335245097	-1.4310155648389637
-1.4715241218903687	-0.13278481436972614	-1.3605150471750802	-0.23498043244303587	-0.008831469679599361	0.5052150809935889	-1.1905000363599327	-1.1122930922685463	-0.42763252147335784	-1.0755269155620955	-1.0768584781407065	-1.7147434062918345	-0.8949168531426064	0.640779282847636	0.25565592043654006	-1.3329374359157435	0.23073409292423494	-1.0066005515542997	0.774287429695823	-0.27990310425395826	-1.531369687170099	-1.4716227311418109	-1.0612008728817894	-0.7605215421087131	-1.4337174938447048	-0.5871667087608547	-0.327475979954171	-1.0054351056921869	-0.07164539868281482	-1.6809072371287188	-1.3930039808486827	-1.121233754497984	-0.8049198303944733	-1.087139869899758	-0.7587452178993815	-1.6009152597753118	-1.1535323650136173	-1.2384310679841959	-1.918475277379259	-0.1832875156473655	-0.9483884728237439	-1.4031917030749075	-0.7488628324174965	-0.9746184689180994	-0.7415814871269389	-0.9669966683858521	0.45322477472892087	-1.1262884961474449	-2.609174281396394	-0.6809667655905481
-0.8104459061468104	0.3149677677806251	-0.45011458839816354	0.4467499478780067	0.06757537857436365	1.4752351142102382	-0.9868741486388282	-1.1189489322248756	0.015573488469495968	-0.9642063707163273	-0.40388335405353554	-1.4098001229381139	-0.47321953191996524	0.7153481331990276	1.565556787139102	-0.8911946644218327	1.1308226673334223	-0.6535853620451226	1.4437509606907424	-0.02254780354770846	-1.2650157527180355	-0.77149186245397	-0.8230160611516543	-0.2654519092649332	-1.0560862307552616	-0.6737265545003375	-0.4171856786200895	-0.5318958760496104	0.31386083171697937	-0.7873103345510387	-0.8379753771794184	-0.2781516549554055	0.22613560080122785	-0.6700809438843421	-0.4100984217371969	-1.0799849819082676	-1.3359335622434307	-0.19837461262218842	-1.2064668684117337	0.03859918805074301	-0.5705572044490438	-0.8876294115723844	-0.20817884608390494	-0.6655254335380475	-0.6818805801429974	-0.9504424115577199	1.5538865003642013	-0.6066580464953127	-2.012280018681335	0.20083970991791755
0.05654647462356723	0.5228842680881977	0.6646420177683489	0.8299211426886522	0.27481126230225855	2.091701101461793	-0.6672674936074507	-1.0631630980471527	0.39999203569715563	-0.5608501596298101	0.25236373641455045	-0.5343021924087983	0.23802068902223125	0.840524745888893	2.4392564103222245	-0.37748252336796356	1.744935642715365	-0.3595604868202691	1.6192730260431782	0.08125054188239048	-0.572402986097227	-0.08890505998714479	-0.48589553650250555	0.43395540051479814	-0.3410826414409106	-0.5725111900494698	-0.2685310620987202	-0.14753677827532918	0.4831598304973669	0.1569935013367728	-0.0308770319123973	0.7008326674776838	1.063481804629132	-0.12082554413413957	-0.0938417209627586	-0.29692789986138396	-1.16150697884432	0.8508710743771221	-0.5269084603062343	0.1863125650235125	-0.22397445733943253	0.13291074135859934	0.09233510765557744	-0.4081115968138795	-0.33894309041693527	-0.7856680719424329	2.4560571436061256	-0.15888911621360405	-1.0629710577796285	0.8403272851581837
0.6811653194229492	0.25614819245416826	1.4794163336799169	0.7657443279578138	0.39246662601587495	2.014760818055309	-0.44460657577701174	-1.0079097439125464	0.4823494530238814	-0.10788407953830866	0.6264430509810235	0.44399537833176755	0.7823278238581146	0.922087846627651	2.4673454900098046	0.024772185831808576	1.8791256329093855	-0.3169063104079964	1.281953334059831	-0.055089110558469066	0.13038169534789876	0.3766171947629525	-0.34229689752920994	1.1035633544208405	0.27381120263657366	-0.39108527116929576	0.03219320700168966	-0.11232877223007937	0.3644360410499602	0.6748271721370522	0.6776931812320952	1.3673253258444629	1.265654700387637	0.3094079318900271	0.01185925874390506	0.4710877856978241	-0.6764585329990153	1.2776362935097945	0.011848382692339975	0.16439086295544408	-0.03723548502866474	1.0951639754572033	0.011596952902809503	-0.2851989758672522	0.125818898287375	-0.6155152616909044	2.842208834831201	-0.01885847523820385	0.011283305666192718	0.9895297648134654
0.8025512820195531	-0.38840282656143327	1.5287519890644514	0.4120511557855033	0.22170988925497762	1.2633326073197755	-0.4383633963151902	-0.9009245249808701	0.15995523821555868	0.1809782034567684	0.6244694260807009	0.9344372204058442	0.8196562751293494	0.8759827411754012	1.6985982988434953	0.17991318618899094	1.5415122426260024	-0.5220533705286609	0.6371459468445814	-0.418127832547873	0.41747536458729223	0.5375819957227049	-0.5373895551763754	1.4958199079323533	0.4865859708084662	-0.2730831294598402	0.3054569302343731	-0.39526304806452395	0.0057286682195874334	0.5970911764771644	0.985203820385818	1.4633757533179228	0.7526282146677579	0.4514771431361618	-0.10023366972940298	0.9504155860673779	-0.010933982685439811	0.8582694864429754	0.42456032840372265	-0.05106261094514903	-0.03568539803261701	1.420754781195083	-0.3095083663524485	-0.3234539648382999	0.46078759902216876	-0.5501150394461335	2.557477145880201	-0.24806182313886121	0.9230259408406332	0.6528992694470055
0.5105543372291487	-1.0282900399291408	0.7015752173760792	0.14024583268738758	-0.2384562115287221	0.20045464931173113	-0.5863414020695648	-0.6412524176540011	-0.43856480902706224	0.2624234089230315	0.35482286953864606	0.6060174271600617	0.3446324723310583	0.6661170373577766	0.5807749784164314	0.08933787220712572	0.9343518078567251	-0.7644668216747644	0.000372335372541772	-0.8632707126098975	0.13315154986815114	0.4577010179721296	-0.9547179209239121	1.4821412065263389	0.3059663862390221	-0.2923411449928811	0.3649640092034951	-0.7037534839069148	-0.4214177591616073	0.1520283851690449	0.8158382196427884	1.0740050974124933	-0.12406824315806692	0.3136273353276219	-0.24438054021360842	1.0019951781851184	0.6842475808066276	-0.08382060739103842	0.7909516927790051	-0.36358494564907146	-0.1226457240389675	0.8828664612522756	-0.5427067776595536	-0.478371632867461	0.48991956594494074	-0.5655629147240059	1.708758494167984	-0.7107835632145579	1.4450862047628112	0.08184651170306179
0.1652117531081053	-1.247717278976822	-0.6167991801436666	0.2816860537427849	-0.7549582195586797	-0.6856128019194244	-0.6799285518249948	-0.20547132482647285	-1.0016549056974293	0.26960926540405755	0.041142463939984844	-0.3707106934729424	-0.31241985082249496	0.31067760047161097	-0.3355287404474286	-0.09158501171475085	0.3449959520726984	-0.754397069706979	-0.3712138282156261	-1.1534733108580295	-0.5043819260404443	0.31907660341431365	-1.2846348863215549	1.1266239731685137	0.0044749404961676965	-0.39366824285689495	0.13393517751813214	-0.6983195355945421	-0.6868726707502166	-0.21679013059340776	0.365001416306075	0.5477524688346634	-0.7929899003148699	0.06917115611905668	-0.17658334063764367	0.689174849453067	1.294662540716221	-0.8965695023462719	1.1748082901585035	-0.5946153114408035	-0.1380486038869419	-0.24581381707209618	-0.3998873849302049	-0.6451309362235021	0.23608437797436607	-0.5137928786291809	0.6363521302476947	-1.1512438909754543	1.5335445113969361	-0.3650629409907121
0.12498660416256206	-0.889167804864124	-1.707944308218639	0.8850439619267787	-1.002177206354398	-1.0645121711086922	-0.5143278967397062	0.2777288505461729	-1.2101903715510278	0.3816320707265178	-0.12227185415843655	-1.4060914860272635	-0.7032284027787981	-0.13507017252042341	-0.7252756073343594	-0.13888058851436288	0.0007020366138644595	-0.32431194908812233	-0.39989263563947625	-1.0774736270704153	-1.0478860707572846	0.3172956559298416	-1.2292528901633835	0.6522153243926683	-0.09784244897103207	-0.4224069448894455	-0.2864614592882923	-0.2383841933995658	-0.6158270234508192	-0.17700187931554373	-0.025451888908294265	0.24189991869920022	-0.8212856808774457	-0.06318193451499932	0.20670211574461322	0.24207422104612963	1.76241486251682	-1.0312777483636169	1.567808559265328	-0.5936385801134455	0.032691896726940096	-1.3694422717282422	0.16261291701409142	-0.6969677127671021	-0.0930998793221194	-0.25052600468527225	-0.24360717269117899	-1.3240673382823895	1.3507137617029887	-0.4233023442788598
0.47720004897859586	-0.18159175013845988	-1.9193887206660378	1.6587337151247623	-0.785403277941197	-0.9298702573776292	-0.05349384645161163	0.5803100363111073	-0.9352486082352567	0.6614580168477538	-0.07589698656748653	-1.856158299390344	-0.5509180529288868	-0.6011786433609441	-0.6349828214803092	0.09408881561079036	-0.030820020978944634	0.4241543833368034	-0.19258132489323734	-0.5920743856888336	-1.111419031716106	0.5388646950685482	-0.6990419900089547	0.31459436951447467	0.14810613550860194	-0.22513246792097794	-0.655904396565338	0.5138507714257327	-0.1926673539219671	0.25408330126594075	-0.08004615573987577	0.2771804978660229	-0.17978970548000536	0.031651423012856485	0.7591202088434313	-0.062438140092120537	2.067814615640325	-0.39754177967322885	1.8839277275162412	-0.3430256002294636	0.36879470311794726	-1.945233757828558	0.9032809667617854	-0.538985424271033	-0.24810752843914746	0.21348559234261985	-0.6444447086089032	-1.1070959803440683	1.1480343006626947	-0.07151586740066446
0.9703238757539503	0.39191279025123404	-1.0543919430068616	2.1514448945759392	-0.1831595626622218	-0.545398123852791	0.5181096064205747	0.5311136436873928	-0.3237682804606886	0.9950005902271273	0.10746124971661378	-1.422369191171045	0.0853666552539561	-1.0166707558941066	-0.36659339082276243	0.5666178131300336	0.1566858695123105	1.140695907584737	0.062427008520485244	0.11112019573059455	-0.6015386097917831	0.904941174153234	0.13797218730722144	0.26082177509569265	0.6545579358184168	0.24598626877682966	-0.7299199195804652	1.203142487184171	0.4141348242545081	0.7344108715994707	0.2545365979962924	0.4835597099145765	0.7652164765373036	0.294279934158321	1.1631217056468202	-0.035507420436962804	2.198825463364577	0.5992678969734186	2.0047265352667747	0.026383460967737145	0.7119045460115704	-1.7933519578044204	1.447029052162958	-0.1515353419163219	-0.10063151795958372	0.6681763544860007	-0.5396286854958782	-0.5395527229940769	1.0836253448985338	0.4618458790848381
1.2069247305717654	0.40732566820742444	0.5077151763929663	2.057854292004061	0.5013784718328298	-0.2166295459525122	0.9140221510615771	0.16292909791990234	0.29796958115656924	1.186669498197113	0.32407870457782895	-0.3111197506240766	0.8783584684017671	-1.312293098631679	-0.2028254228429369	1.0628066791121218	0.39679168101046336	1.4282906119613985	0.23215590381973364	0.6880107371569184	0.2656983016484816	1.2327640259529289	0.985273409050004	0.46337041363021686	1.2127146568107687	0.8968559309705825	-0.4071352102230013	1.5265500436856274	0.9373923969759492	0.8732432897740077	0.8147367557530044	0.5781684052649556	1.5242909536401397	0.55594931109309	1.15802266424618	0.3501863644710451	2.1391976249279487	1.3604153949190285	1.854500154718688	0.3317555532594898	0.8679801951865195	-1.1302743166924873	1.5281534722817678	0.40288464654979883	0.2948852192215181	0.827994419044618	-0.13545456628204916	0.2266057739501382	1.1173963225876227	0.8445932574350611
0.963437769293662	-0.21190767389773654	2.0496826834772803	1.4407769264483554	0.950526876267068	-0.05378348613001465	0.9634293766350193	-0.2697517830197817	0.6491815695676922	1.1391961283050318	0.5556245991166873	0.9466597815241784	1.474886698572176	-1.4201006828637022	-0.18214370434291616	1.3327855641335822	0.5696738990489906	1.1136961605998787	0.31774311711109454	0.850835479958142	1.154090309285046	1.3818678832820341	1.6238981783732074	0.769686720407138	1.678003747503819	1.5479566741559025	0.2118279444588594	1.4417838049582128	1.1678478145945321	0.5580076193201339	1.369792387625186	0.43676525294752006	1.8252512355893449	0.6956232846288798	0.7567020942868258	0.9801759990840501	1.884851280801818	1.5214792628723548	1.467953296517862	0.4820127031917935	0.7550302112788115	-0.3287524714778025	1.1632675194654376	1.0153846712305792	0.7775739643567453	0.5541108877999885	0.2955338642418489	1.023069645667998	1.0776302685318533	0.8555839604733314
0.39831584598704145	-1.1247580120533183	2.9574929196433986	0.7072860013412734	1.0512362504957122	0.1008695947678729	0.7657261227799931	-0.4364008171529709	0.6952039098204985	0.9670748234704587	0.8996504837587033	1.866946777127581	1.729857801472366	-1.2805533380386191	-0.08723272832268837	1.2728944143572023	0.6749247962078667	0.4059385692331251	0.42729197446297745	0.5769413069288671	1.8430460642128166	1.3764433403535115	2.0367398036195947	1.0249899164113219	2.0637980949081536	2.0418211072551387	0.8950300598769049	1.1907299780127625	1.0858528203573206	0.08138401994884412	1.7891110300912483	0.2372660142269588	1.7762763477595687	0.7647704257603077	0.2799966183326977	1.6799559582317731	1.4693944747992738	1.2009384986924565	1.0065991959951959	0.5579023114199034	0.49376789774698915	0.38557880466863875	0.6402682854449205	1.5859204052853948	1.215448095486583	0.011045487596909981	0.6036336939052493	1.7429403833485138	0.8532055321329324	0.5343548091325513
-0.022966878690583913	-1.7710698325509717	3.066166209191717	0.34005925368229467	0.9581025353986736	0.521683302783778	0.6450472090459425	-0.1522399755397978	0.6743425622002243	0.9318960192593746	1.474159535717406	2.2931580460845167	1.759232973586769	-0.863438413284141	0.348066060834619	1.0132663253396945	0.8111310052287003	-0.18702120807217587	0.6672455340901989	0.16235956136132518	2.3250300177053584	1.3952391590244908	2.3552780075041793	1.172259639581762	2.4639470059241932	2.3216413553359163	1.4254602418291527	1.117049800321959	0.8741103574395389	-0.04819488922357021	2.089350564002733	0.3401499003650695	1.7337172955108473	0.9647462161987989	0.15795526374069255	2.2916020277753586	0.9689975852150295	0.8896839776056129	0.6952005875438553	0.7548959053955449	0.36239299737499603	1.0521574899149664	0.33054855399515254	2.058727414175185	1.5735185844318487	-0.3827901427196409	0.8363039549711749	2.3491845345038906	0.5470329458884685	0.16336350073585137
0.14288843794157832	-1.7125113106649	2.6794256810930532	0.55747395495374	0.9482834089614138	1.3266832461694378	0.9067127632374338	0.4786170980155451	0.9152056797700486	1.224418465529663	2.2567303744323515	2.387673553383853	1.7789610366946065	-0.19913987977203465	1.1690675579370915	0.8353192597161714	1.0758605620632913	-0.16233459885554014	1.0309108749182085	0.05124293654968636	2.700682036077571	1.6121242695952387	2.672249043457511	1.2522410769466097	2.872542845239465	2.422435276699101	1.7112318511663471	1.3995306332019528	0.7892339645873507	0.5016703694308009	2.3253334813555675	0.9728077744952086	1.973511362502751	1.4668225379731077	0.6182770946930886	2.696419577630554	0.47448609176993567	1.0566405941055654	0.6921455074196032	1.216322991649654	0.6229200636415557	1.820574054065588	0.44558691637848824	2.412306912277704	1.8529350748085007	-0.21268278537615182	1.1408417640611894	2.814775035492591	0.4373617632851435	0.08208165983674941
0.9571554921356518	-0.8991601513902778	2.2670807368890857	1.1362722833878462	1.1748941868976879	2.2838709947908287	1.5564334267462296	1.1114161278172643	1.560688826695179	1.7522005788090198	2.986376403171769	2.3709455437472995	1.8643290631614338	0.5951041513273393	2.0734103906540584	0.9617302781769089	1.4539976775332624	0.6313511016748566	1.3645280510114821	0.5274462611044233	2.977852382388642	1.994709516105561	2.875686767316603	1.3078514449390277	3.0669185781553585	2.384607906009696	1.777475376557812	1.8854876452831832	0.9690239716205546	1.5718155162404912	2.427541684867567	1.9547295762251458	2.415366641535212	2.196552987049975	1.4798474928693213	2.791257810077262	0.04970236828566525	1.7530970367661625	0.9610820164953172	1.8756355998024024	1.320699132071513	2.669604670350194	0.8930178983507677	2.6154337159418914	1.9649364902368247	0.6247149621635065	1.5688209342715405	3.0503304770477384	0.74335580894764	0.44395107908919335
1.976411977829822	0.3021633042495418	2.076544969395889	1.531207767390767	1.5099064292738478	2.859526375488001	2.1998067688681013	1.3834781721327907	2.3961966942337436	2.1143645927273367	3.2334284201201093	2.246170491031965	1.8321544337453	1.317069176892164	2.537009227193567	1.3634259818899703	1.7755706318565994	1.836027608563155	1.4407039682336287	1.4707768050131964	2.9643396150015815	2.227761397873428	2.656092870307804	1.2803177866546844	2.6850387214258076	2.1653843983957723	1.656394622770276	2.1481400912412103	1.3086662890878207	2.521679836308423	2.150461400175356	2.701004519921204	2.619751553947582	2.7606907856518266	2.214180861630244	2.4726824496068374	-0.28851199726200893	2.5088964393554245	1.236923738851234	2.4357218341917326	2.193631077919418	3.264658992310283	1.3229114431067555	2.5930615788600946	1.6817344829243202	1.78293496871024	1.9409686167651357	2.892678317041485	1.3688973052403193	1.0759051097449512
2.485297342127719	1.3253196041361597	1.953156010517273	1.2286678487382439	1.608841673159072	2.51350101677831	2.235847585831146	1.165486427161104	2.9237242411933253	1.8247758252868433	2.6325706320813147	1.7561835785889424	1.3596623506351553	1.7279069435918764	2.127362510007248	1.7323397910712344	1.7846509688491612	2.7439529902551887	1.0986701647756143	2.3634477718182607	2.3712089164326597	1.8615988483481747	1.7141902184277253	1.0007048304074833	1.4797214831923617	1.6337397838896461	1.2833531017924809	1.746637021052865	1.504380866186426	2.59905648718813	1.2199215982271545	2.5548381011727113	2.083725352394464	2.6185888152405123	2.2586751285285147	1.6775776132644653	-0.5494506098070993	2.6146304713471746	1.1431781198003799	2.52390508803045	2.770565389992819	3.117077942987854	1.336376943212889	2.244485846206402	0.7598927786697022	2.6205597943978716	1.9009810037556663	2.188916615903738	1.8538993254207483	1.5466856989132822
1.9550294133725052	1.7229873115707843	1.5024318702947466	0.10813229343430304	1.1647019812905988	1.0703371603071379	1.2525846587932485	0.661824922301117	2.6585518078089887	0.6590324291885871	1.1470483528878326	0.6261863850018953	0.2690686802583308	1.6434944304870476	0.8040376638453853	1.6616859883511719	1.289899258572884	2.702408964635462	0.3647057848213561	2.576805688950305	1.06795238466978	0.6248426811848016	0.03805788725995283	0.3099479286212307	-0.4210454808246645	0.6745730631521861	0.5127277207406312	0.5310830169117213	1.2517519829363135	1.4450142871132818	-0.39873118965825	1.2508203623501195	0.6385600482604659	1.4287949043240478	1.3851544180350555	0.47103742506539237	-0.7252506707109931	1.6113355456056557	0.42395490741201197	1.9325558622569798	2.619501696507305	1.9602402806410728	0.7306602616469184	1.5159834959670306	-0.8163871560284826	2.5767667609438907	1.1520748900885287	0.9356320061276626	1.629472545793563	1.420377740894665
0.4249339585288189	1.3901073879833017	0.4648625198724975	-1.4303792632919494	0.16835215073560164	-1.0788454662904798	-0.6316627569402925	0.2744482766976675	1.4623861453451588	-1.1140893419367712	-0.8187669731021262	-1.0979817720971403	-1.236462658492856	1.033353351273331	-0.9957293845122867	0.9265349388580086	0.3086601748999609	1.5209582377043624	-0.5270260300883816	1.7729881500070799	-0.7093506047618898	-1.3019498167506207	-1.9565819644404558	-0.7683145704378462	-2.4552592687396717	-0.6626245956701424	-0.7275927817612089	-1.2036344598299435	0.47198314393456964	-0.6073309578105315	-2.3183009836418136	-0.8160001081955122	-1.3379531819085544	-0.6473729758657708	-0.12431126944702572	-0.890671477177751	-0.7701202797910929	-0.34593328675410884	-0.8420701825440858	0.7814546269847643	1.6024552275489632	0.0565533547798631	-0.36461315556929946	0.4794506793670065	-2.6586973709560455	1.5319498486139906	-0.2768973863387469	-0.6260055330168903	0.4359520584242026	0.5455478217642444
-1.4645559810147564	0.5731860021466407	-0.992666741577071	-2.6679312964227306	-1.026510033086511	-3.1018167597974666	-2.733280276689515	0.30868339027936303	-0.3160395164474343	-2.8039357761161474	-2.5665400763768607	-2.9061581527201645	-2.5875030633596356	0.06999423626306993	-2.555210996744606	-0.32658227824529573	-0.8901963015748311	-0.3807669295559719	-1.2362103272462104	0.15937303076732182	-2.384398456080394	-3.265528790709642	-3.556919745689967	-1.9399514720047222	-3.8573729605478873	-2.0878266580010307	-2.252402318175169	-2.825088374332898	-0.5933387319771336	-2.6639596992989483	-3.8177108908753197	-2.7367840173969915	-3.0674178878071015	-2.913427648267617	-1.6216217390209309	-2.004210483760393	-0.6343363665576081	-2.509947027717138	-2.201931268625923	-0.5205896297142896	-0.022012168960646616	-1.8355135821429773	-1.5390286495551866	-0.6506785932568493	-4.0502836527462005	-0.09047669717979494	-1.9370319426240672	-2.051946543549508	-1.3973560642353229	-0.8067644888008667
-2.8337153597180924	-0.3120795512344505	-2.307462930211788	-2.978771320718052	-1.9008506633893798	-4.1355556156953455	-4.138922148173965	0.7209940828155937	-2.0051260530183903	-3.662281413375551	-3.455461770724101	-4.034227853562708	-3.145425074304923	-0.917866701889182	-3.24886638411858	-1.6241540269267833	-1.8852986318405953	-2.191644532601591	-1.4899956428386778	-1.5860618767293806	-3.3252150507314306	-4.436427654483521	-4.109714756208957	-2.7342467784917632	-4.065499171280282	-3.1515003080627504	-3.572897634539081	-3.682301884558437	-1.498158100957264	-3.772814340045053	-4.206744600105261	-3.596036502696543	-3.803555103611391	-4.44840499605552	-2.470447772653967	-2.48785723819896	-0.33691042280834843	-3.9516367507284804	-3.031769186499451	-1.503012059624112	-1.7188730186765548	-2.8685465978381974	-2.3105286800325247	-1.595387206841964	-4.299257809518238	-1.5623337352873672	-3.139799688288312	-2.885943300422903	-3.0537323328510593	-2.058847504919285
-3.09652616124785	-0.9216471680783123	-2.870867851610737	-2.1961627586095167	-2.1024220124229167	-3.7513363083114233	-4.224287012347327	1.0979485380455318	-2.9882364037126243	-3.3219568924655527	-3.256360748677134	-3.9194156912153626	-2.603070884967207	-1.5865172549739521	-2.86517754764115	-2.4322976038978683	-2.29953849793269	-3.167228796329182	-1.230948034662112	-2.687800616364738	-3.213104663701628	-4.269357142795575	-3.395092150937607	-2.7512763204422015	-3.0533954746355807	-3.461889606701385	-4.081510009275475	-3.4538374352080043	-1.8540974403707942	-3.484455724368861	-3.2592878535240666	-3.0239808936191457	-3.275964305785912	-4.603311130687849	-2.4124583130780755	-2.1928206320773205	-0.014298592956262186	-4.099184953404912	-2.893877248707324	-1.903579471421388	-2.9508772488076827	-2.633896563783442	-2.3740958237514826	-2.147927371108221	-3.177464476816616	-2.282819484290763	-3.3291322931644727	-2.903787387482762	-3.6969444033619374	-2.640351138537536
-2.3145778685422136	-1.1354741524775733	-2.4489845165059463	-0.7048319164294545	-1.674875872182312	-2.194873996874019	-3.028188837051863	0.9096769549096546	-3.0535266819295748	-2.022036952597216	-2.2829507151057697	-2.5886577126309427	-1.2149260185937512	-1.7483659483139895	-1.6927628771008756	-2.4768627367738496	-1.9876817059644214	-3.0430528095067118	-0.6510434502728699	-2.7120017733163664	-2.242219875535147	-2.841010092390916	-1.7766041223273379	-1.9135384427466378	-1.3631868593755576	-2.911876736018784	-3.3955069140417966	-2.318875214933931	-1.5674289770540402	-2.106869959828619	-1.4179379777011603	-1.426361929927064	-1.8507711945481393	-3.3807727853866334	-1.6851210162394339	-1.317510554223908	0.11806250092552663	-3.057768065521094	-1.8324172030016048	-1.7993816727081737	-3.4409748289555644	-1.4391230048533208	-1.753537544422757	-2.280801915528579	-1.1456528231273293	-2.123697107577774	-2.416229709321013	-2.2568180463978535	-3.011974169971139	-2.313429055555076
-1.132378928595815	-1.0523476693444176	-1.362266857036933	0.790419281821597	-1.010167968861147	-0.2494041902842959	-1.2314028906308672	-0.10812159184248654	-2.4848659934424733	-0.46177168267869323	-1.2021419167298955	-0.6913132579385132	0.3188810689220628	-1.4734955558915577	-0.32944194364250423	-1.9027098762568206	-1.108383792523142	-2.1453666885180147	-0.08610273039429663	-1.7912676552954212	-1.0007615460494077	-0.834794620806182	-0.01727337250041554	-0.5487517460435201	0.19906333103098334	-1.7621676603165064	-1.646076711333771	-0.8482500045637463	-0.888949718480218	-0.48777766956161206	0.40593678286494556	0.27179817746317325	-0.298688015574108	-1.4456568153798655	-0.8243715851348206	-0.32496835080927	-0.10347242116661855	-1.5082279665100402	-0.39963161622768223	-1.5098046955500946	-3.266488355832486	-0.11954205246578678	-0.7772836278043589	-2.1428275063163325	0.8317880343746791	-1.4619968245359087	-0.8523424312355989	-1.4025621027451858	-1.4392213562276275	-1.3062758549362727
-0.3333252538824705	-0.8645047858185073	-0.28191973388575786	1.6655189840349223	-0.5496107133740401	1.2017417204291108	0.25741574079787766	-1.6941642412313516	-1.833671343206323	0.6281070675963591	-0.6286872877361395	0.8716511863863246	1.2589531441715887	-1.0483814107537408	0.6584242953422825	-1.1611886609413926	-0.039885687222793474	-1.1382227047740288	0.17331146683127494	-0.49717512876711634	-0.1040818796221506	0.8376807884555822	1.1376067924360218	0.7687026825547887	1.021185564958024	-0.5096668442324644	0.5025337083335792	0.3197535790392954	-0.23983713246340455	0.5295983292752465	1.3478709695699034	1.2054934820834726	0.6771259572942908	0.25884011687127567	-0.2980281907160261	0.31234403202128286	-0.6432627290508195	-0.26239076419533963	0.6393224415598929	-1.3415994527846895	-2.7396942275666745	0.5060864142668269	0.10276255827196162	-1.9384720780618634	1.8153605937281723	-0.8854284004683641	0.6231002246686841	-0.8393217108056826	0.08710169780854472	-0.1688807389006231
-0.3133374536592019	-0.7127879035031992	0.2190900090688151	1.6950152737577746	-0.4497129489383666	1.6515267295631053	0.8465489643675697	-3.1165755265683988	-1.5277331239326593	0.9155407159590163	-0.7548688608967558	1.4842335849409394	1.2640537491351878	-0.8009408117811778	1.0183762773900777	-0.6996976307533312	0.8104890375500315	-0.581871707332087	0.04595981799405253	0.5407785496621408	0.1747468644747813	1.5489955610888468	1.3587977162664793	1.5294922670661817	1.0078255788154955	0.38837525788992955	2.161640291077542	0.8244330745978339	0.06814368917330096	0.6168408512868445	1.1048982360003112	1.0883061924751058	0.8428403865688541	1.057610373150175	-0.2225510922904937	0.38987476069900256	-1.2174369807606398	0.22619878601334606	0.7606008064501417	-1.358276528603844	-2.1677940913578952	0.16591555063839356	0.5461641753142336	-1.7692470788585848	1.4470306649576548	-0.7771282578050313	1.407103085874753	-0.797438558329083	0.7411175089119522	0.5587654516635118
-0.8275620785286592	-0.6126438693072019	0.040641646337109004	1.1035816597731676	-0.4664836251093905	1.2013132868435352	0.5864367023436298	-3.5445725000457293	-1.5850847610627121	0.6165041872071438	-1.251438289063781	1.1590827007708238	0.5715291914473389	-0.8914101897048766	0.8800348950004319	-0.6652687989908399	1.19380966101304	-0.5947825845139882	-0.2994928995248618	1.0063636300211773	0.028978793724182505	1.2802085925873345	0.8712483121905018	1.5582638044068002	0.56746897534958	0.7603926230915502	2.6925797495769688	0.7434032089977374	0.024706524135490345	0.10683831240705674	0.10914856677028513	0.32941988820643364	0.5087626697519987	0.9081307893081969	-0.34538748077696274	0.08617729717834649	-1.414247914438697	0.08210160567320203	0.007437986240938601	-1.3395951044262744	-1.6582901976899085	-0.716922957138633	0.4841941512090625	-1.5538610636328951	0.17035741605126797	-1.064832768001203	1.3599637156389381	-1.0871530180392717	0.34048126173109877	0.6551338007662599
-1.1816615290518908	-0.47906370931454406	-0.4118218167830967	0.3498059695397189	-0.15927403983625582	0.42183966500966397	0.0716394807871283	-2.5328780927887804	-1.628871765150468	0.2754900736249447	-1.5045248631253691	0.4630825677376586	-0.19626790576569939	-1.2032342184282498	0.5961816833730933	-0.8266426262265353	1.1036239701205768	-0.8329530304134234	-0.5552295763666204	1.0159251611059121	-0.07749572954988064	0.5577852024551071	0.25752226821707314	1.0690717197369204	0.28465691771915613	0.7751739099755075	2.056866500171992	0.47978727136581406	-0.10691237536398508	-0.30097520200896605	-0.7668550617083332	-0.3130580662794054	0.2468214724836461	0.35402462519140687	-0.28290495077216266	-0.1730054131960704	-0.9424149619981496	-0.1622283875005099	-1.0368439475186617	-0.9618047030883178	-1.0960923355729841	-1.35855683964642	0.12227510586431285	-1.0960331864163158	-1.048358712705838	-1.3011832612399523	0.8272785489790172	-1.2176291645180353	-0.5608939013990528	0.30833585745752223
-0.7373674895994372	-0.21439605825576058	-0.5551929233408129	-0.19004607196330495	0.7229152233030678	-0.050249437218815175	-0.0016978666340120583	-0.32874658275573443	-1.1909084301948119	0.3430285639787079	-1.0352241751316091	0.09050528154995423	-0.4632452865597333	-1.4141297765395189	0.4821141009700454	-0.7685771715812767	0.7248012305787747	-0.781996110747782	-0.4727644385599653	0.9322809509917476	0.22389773440282398	0.06045496839356984	0.06405226361859467	0.4806541441942536	0.5047052534334199	0.7705288311837412	0.8148294993027669	0.4575484186442764	-0.014436851053434313	-0.05652353436827156	-0.7892863956710988	-0.28643154750331307	0.46024785932945167	0.10911359257985036	0.17094494266308483	-0.0225323460510298	0.13970541976547557	0.015755254662920153	-1.6281971201602832	-0.07112703728649143	-0.29587412100977656	-1.1881853959627309	-0.2085573316895965	-0.26377483010543984	-1.3333426835557363	-1.0106202757725036	0.35505587630349733	-0.7292562592871948	-1.0927536086344731	-0.05877964081568907
0.6116019538280173	0.2045932176963643	-0.07444236451633479	-0.4252232170088103	1.9590112806187767	0.08599524419725203	0.6810981812575715	2.1951607584841146	-0.09083644701577161	0.8510153318294118	0.1706633598735489	0.3876551388859567	-0.07408010768239327	-1.2119621103317906	0.6257490838004935	-0.22190742637878455	0.2969077078411769	-0.149896598496484	-0.028715552923681498	1.0365219297907167	0.9326137241281501	0.16770743684406253	0.4653994507682675	0.12708137966763422	1.1090148596223848	0.9775672921281201	-0.2322642884704114	0.825361292590543	0.4059375957313135	0.8617551684832949	0.15333391184135517	0.3840550245832223	1.1039230409656182	0.5567428348767182	0.886150627693387	0.5674516144935031	1.3787595540526516	0.7582144939101289	-1.3530261334447284	1.1456301551173609	0.7876380739794047	-0.25112836850298564	-0.25992172308523953	0.8448569982226528	-0.4531763621196724	-0.05608844803143019	0.30147418994380226	0.4670471549082287	-0.7065626569752373	-0.1017388027153243
2.3169357547901095	0.6898361688380351	0.8382975910780781	-0.5264523182385976	2.9072077688652627	0.6467652594980864	1.8496311211096803	3.9604474955576405	1.376145554939867	1.4084891463864346	1.635086204149974	1.1509924899522355	0.6354158498206115	-0.5184829058938953	0.8755662985326	0.7038749593069873	-0.01587272399320152	0.9093635526856534	0.5472076783538712	1.309880795770735	1.683773234001319	0.747475067047223	1.1909986748879986	0.06429870426774592	1.622368858845639	1.3369951994328058	-0.5279219470282333	1.3602614148423782	0.9463628532928244	1.951204653357793	1.4825223526587743	1.1520400890596805	1.736296865039778	1.4993385745084717	1.4889294286908241	1.244205295753455	2.1302972815970893	1.744660073282871	-0.40347850093770943	2.2199567753039613	1.9462067113849513	0.8401338056565992	-0.011179336208024832	1.879320004376617	1.046677836440317	1.2293905743105595	0.6119125837028954	1.9701039872358679	0.42214034826207825	0.2107061675164191
3.491492354993823	1.0700405789121092	1.6199064375576901	-0.7254992318091329	2.888346864174333	1.1417242694987435	2.845352032051929	4.224847319232687	2.5796799028204886	1.5079959004105314	2.675384651548605	1.8144490784334542	1.1032822056889193	0.4303015457499845	0.9878447531351856	1.5535734878591068	-0.17642760783304598	1.885598297913204	0.9051074035001841	1.4791032091351963	2.0135665312483355	1.3045856179071766	1.7396060593780207	0.0955365005640392	1.5658694127596335	1.540416623036468	-0.0623609719282891	1.6303193578541768	1.2162246483592132	2.545672153628594	2.320631166602453	1.3735147371204337	1.8486751529286412	2.3164943506924103	1.6229002958904624	1.4978242708120502	1.9161432523011745	2.4281352255575763	0.5547251792856428	2.6590404473085294	2.7876810994428514	1.3588774444542604	0.33218395057043326	2.3973356815484776	2.2166207827550575	2.2340690777196834	0.9016026623529945	3.084024159780968	1.5150322113975985	0.596734409808043
3.4556670723924965	1.1677204935698333	1.741011884259516	-1.1029700811443377	1.6546913524702824	1.138209335147451	3.0681245810896063	2.945120407430057	2.9352177694392134	0.9136260523631767	2.8158048897941668	1.8674868662582293	0.9427348006208002	1.2085099289214645	0.8150218664710279	1.8103010852076675	-0.23843396638197575	2.2434325403148287	0.7916573613694142	1.2717529589695842	1.6854398518080786	1.3615137403857605	1.7219716890217942	-0.02329032121659614	0.8066994690289032	1.269343370774797	0.6931464149329267	1.3051944830331499	0.9160528388807112	2.26553231018149	2.0750605618101075	0.7802796000358481	1.2315791981751327	2.409498986748932	1.1857285371816488	1.0156461225153897	0.7233504914266099	2.405928080084013	0.8390953899786034	2.2361503858376452	2.949725310452611	0.9854489972701717	0.4820905827832255	2.1220970797179572	2.3287490504477133	2.447494714339636	0.7708731088972312	3.2220941394142346	1.7492238421652482	0.6870918441495768
2.15765245922987	0.8920327797283073	1.0818712200377472	-1.5183213586064066	-0.3821537481095308	0.5574456304199764	2.363838727361294	0.7676658424394435	2.274237298614936	-0.14884415126000433	2.0581710899445027	1.2002669718747914	0.19790393050972474	1.4539565994588677	0.4049784750283784	1.242478560281157	-0.2702221933565393	1.7649377809231992	0.21815145708818814	0.6697928701991919	0.8464506202268649	0.794403697282383	1.1029368945531053	-0.3642649857643598	-0.33357813714888823	0.4604172372282485	1.1527902197317266	0.4054551766699023	0.066605676763796	1.2476002366429764	0.8253185648930059	-0.3329291493656399	0.12594095303091202	1.6198762782185259	0.3811745279703531	-0.0753479834240852	-0.9512876095857765	1.6679624837226172	0.2236526657674948	1.1289412923846278	2.3220955634620144	0.0230733335413152	0.26277336283018565	1.13388502522028	1.3392717784259929	1.7723353904251031	0.1176834452289687	2.270466558809449	0.852661073459574	0.30963498060145306
0.2017247482380353	0.3077670324054366	0.012688352313741939	-1.7192279422678634	-2.339752189564019	-0.2898797434198245	1.1022741729282095	-1.3301694879871266	0.9598628584553119	-1.1306123934276509	0.8493215911236467	0.14916346222774232	-0.7113151561881622	1.0857850535447509	-0.04453385491619262	0.0804016977371217	-0.3015497554029126	0.6787317095416944	-0.5265649618112963	-0.04246517879333299	-0.08296764201750777	-0.10184139044660273	0.19807372472135235	-0.761138869651311	-1.2799850373717798	-0.5982240235424043	1.0187229030258371	-0.6787792361978121	-0.966116236699207	0.01876527620934343	-0.7374382149838284	-1.3249848692553718	-0.9323401096041772	0.3378072500991714	-0.43035538090185077	-1.2516621768341831	-2.3578330015569957	0.571809421129805	-0.8960846613540084	-0.17542451590795563	1.135994032911806	-0.8340323519437457	-0.26498632326542976	-0.13441577908403754	-0.11062568471985171	0.5674937767094123	-0.7770184231130005	0.6796490793634461	-0.6879047123025308	-0.3721539123157006
-1.5193070399039457	-0.357430724444236	-0.8660788178235764	-1.5352442379347115	-3.3642970736729345	-0.9344840679308204	-0.08342749522381887	-2.533547868438746	-0.3256672915818108	-1.522449018842554	-0.21386193012482702	-0.7567480646862359	-1.2954327957429714	0.34371699676290274	-0.32902834901637357	-1.0983031643264647	-0.3238818754293717	-0.49570517111013723	-1.0309737803740622	-0.4762488808928016	-0.6897726386483697	-0.8418106848408353	-0.5487653002774021	-0.9403931956454398	-1.5724825393924393	-1.4178334094215654	0.44610564197235486	-1.4166655016935044	-1.6694747226891171	-0.8685679746158549	-1.7635746365580383	-1.655126967839649	-1.4531144139867713	-0.762148138763881	-0.958315413402384	-1.9047578515564938	-2.9066833147493027	-0.4098394815801739	-1.762439177535739	-1.139080965018935	-0.1365776114521831	-0.9972442330453226	-0.8291591712423788	-1.1076578636056014	-1.1379223823956575	-0.589968787653001	-1.4455735293765875	-0.7798525453326532	-1.9512135294409765	-0.9651853237845716
-2.338942980644797	-0.7895971110041909	-1.123681516285195	-1.0075167286325801	-3.120346328264528	-1.0707656071013054	-0.6986985686105712	-2.547692115809891	-0.9807978029635245	-1.1839059632211455	-0.736535105307883	-1.1429896226663077	-1.3230229515003986	-0.37217772768332386	-0.37030194551803175	-1.7028339324130017	-0.3263518636070366	-1.2690542119009136	-0.993202110434935	-0.42983854814025707	-0.8133692661611758	-1.088608032448809	-0.8414814657469034	-0.7425104537716001	-1.1532596073219463	-1.6102567817826499	-0.12107388482581505	-1.4644257920638297	-1.6771767583162434	-1.1694596604015026	-1.7780648953808844	-1.2348098399705574	-1.2809383253097228	-1.164452894970127	-1.123150576981335	-1.7194923353064375	-2.489027074173409	-0.9776825159935569	-1.7635794530785929	-1.4337370278831199	-1.0144609502603215	-0.3818566711883506	-1.1075625331799301	-1.3642857518458098	-1.1938636845625608	-1.2518975428984835	-1.5623550723927468	-1.449512165665784	-2.203318377886966	-1.120549754351329
-2.1535101544063453	-0.7344183157883178	-0.7524796336451319	-0.36352272749528264	-1.9536032767403861	-0.7435786011282937	-0.6579826906641594	-1.6499690296951162	-0.8165137142620571	-0.41663633040442855	-0.7107997392895943	-0.9859599892512643	-0.9427205118233333	-0.7472276640220237	-0.25029697276302093	-1.470261243091325	-0.32405486598105876	-1.4515570935610886	-0.39328649370723917	-0.04746027542724708	-0.59350628873938	-0.8590780728885836	-0.6782851987639835	-0.25959440932355204	-0.3875948274208996	-1.1338442919495353	-0.29862078615673476	-0.8762546782211866	-0.971500883546958	-1.0279644681004585	-0.94318614483843	-0.44752646821428155	-0.6489488044633612	-0.8284906022734079	-1.0325082027602481	-0.8688224443611413	-1.5084034107693507	-1.1382036225161971	-0.8430933210307461	-1.0596566040394968	-1.2373549543671152	0.5669357289727815	-0.9259164417277097	-0.8445271185816039	-0.38882836204043547	-1.3260192889876103	-1.165387144940064	-1.1373844002552511	-1.3772246059463547	-0.7787846978813768
-1.3926095988223546	-0.15095768056313727	-0.1131875036260471	0.13597869269192117	-0.630526946091359	-0.2798303901947677	-0.26432630468523943	-0.45190029531204806	-0.12160890434655876	0.2528567541856954	-0.43821423710118107	-0.549703101007826	-0.5343842687947505	-0.7166307505832546	-0.13425272385951367	-0.6022960266117406	-0.35001273311195835	-1.2070155119905683	0.49376410765504325	0.2806183469254117	-0.31437360251839164	-0.4655382719140505	-0.2911315320943739	0.21802489115166984	0.18451071398504326	-0.31506829750793347	-0.030290498462962865	-0.05957187694455397	0.12130940940192059	-0.7872199081191497	0.10106984167489477	0.15041903741196547	0.012593691997537031	-0.1724201972624411	-0.8435367935062738	0.10427084687233651	-0.609510662221214	-1.1173073009785075	0.4668387063738476	-0.28616246632176473	-0.871231254808168	1.2142875330442262	-0.37016915102418163	0.14446202282020992	0.6309445562026594	-1.0533277984232703	-0.6157837452420097	-0.18431566951475506	-0.08325382144470679	-0.2113320251205917
-0.6826628401015769	0.7171981065856704	0.3564016180042097	0.3606935376744651	0.157813174699582	-0.030624870699214983	0.05167040007236479	0.4601001632040144	0.5568537796162644	0.41616042250002866	-0.2742751181182186	-0.15012837795136802	-0.4198592429467889	-0.44781918875984045	-0.149448409054977	0.3763408069732239	-0.4206078405745626	-0.8830564775483812	1.2453655318603722	0.20571667131816898	-0.1820590390810889	-0.2615668501939059	0.05260742288261283	0.40647499330932135	0.193736426726819	0.36693176559599083	0.41121455793903133	0.493351849344455	1.120565643929805	-0.702231285337037	0.6830039280608899	0.21295763212019014	0.35965786239732567	0.24265316110464988	-0.6380570851467549	0.6367413394761938	-0.2812580862110428	-1.148573585899455	1.405671553787865	0.5142142322457769	-0.2445911849788702	1.1774351695785676	0.25660410672709866	1.114999889148445	1.143552635012539	-0.7823638777193479	-0.3333124773978308	0.7824471346199363	0.8365155685003494	0.17106061139973047
-0.44825040651038267	1.421436501194665	0.43517335795803935	0.3691261367653565	0.19188030135323006	-0.1203331524342691	0.029632643068373554	0.7980806755288876	0.7580061279936724	0.016085348316308267	-0.3849511999492491	0.05891388731151929	-0.6508173988309631	-0.17432878641399455	-0.31003104059836895	0.9358331278743237	-0.5115459579476569	-0.754240418573803	1.5068108663154856	-0.3191233374495924	-0.20262327434307079	-0.3918000182677092	0.23143117557668944	0.22934507148012642	-0.34127894781496304	0.5816339317071194	0.6665697984217787	0.5160789628599766	1.6349889669314301	-0.7777999154093642	0.518315604292463	-0.20108603397994337	0.3134713860717793	0.09455672799863113	-0.40633033449164413	0.4924753753798692	-0.5847065275999941	-1.3013704464222764	1.4858012323576604	1.0255910897005016	0.23551306027097135	0.5524708098514475	0.6061159935519199	1.654618213840908	0.8230535872170188	-0.714086725378536	-0.5055074430512044	1.2375819412322433	0.8791767958464985	0.1058922219557291
-0.7045843203418125	1.5280557651636864	0.20489735255362596	0.33007015096111597	-0.22952137694728694	-0.38434523893406564	-0.28819053011538304	0.6347756425665702	0.3561556288549884	-0.6682126174256839	-0.6731643670965558	0.13065890463529342	-1.0152544800829986	-0.01768996169610152	-0.5361980253339081	0.8337660199984483	-0.5733320604382466	-0.8542113454940994	1.1514520116140805	-1.0031794638023572	-0.23392718895576106	-0.7231106853748629	0.30847035009223844	-0.1365198155420766	-1.0541133022136808	0.32815209501888387	0.570618722494997	0.11382134799049935	1.519013824512303	-0.8336967352547615	-0.16620142630192117	-0.7337142386286207	0.03474147435511514	-0.514135828511068	-0.13166492684502565	-0.1214105950146881	-1.166341421999771	-1.4620625748350347	0.7925940731514275	1.0714020552665213	0.2844048496246014	-0.21164865558249102	0.48087206478906785	1.6032909950021796	-0.085553141514984	-0.7890772773708938	-0.9785115329088657	1.040673669687531	0.1778356422147413	-0.34232605599376803
-1.1390083049724107	0.8728279434547438	-0.10227036987827778	0.37714153251240085	-0.5881112543480677	-0.5320711196836634	-0.6524843259231885	0.2663337435757304	-0.42113584647556956	-1.2407676452441714	-0.8987606272036447	0.20230781686331414	-1.2329468444622362	0.06962362566804622	-0.7420279020810361	0.21467984313231298	-0.5784363621412504	-0.9930505735987	0.30861683476156215	-1.4354101239811823	-0.1474334420370723	-0.9857065963280098	0.41687689885764845	-0.4036398910317198	-1.4852648558932813	-0.11843944092469916	0.2503115771138482	-0.3471851700931411	0.8789162834874986	-0.7139234348297863	-0.8530638230425915	-1.0210983258173878	-0.2538930548273594	-1.1748178927527675	0.11934684483931471	-0.7355799153640958	-1.5270937382373357	-1.4574108468632263	-0.11093077592010069	0.6226556203894975	-0.13867898371654266	-0.66681012352136	-0.06122134938193338	1.071068819776417	-0.975780278296687	-0.7730208911765439	-1.3973744676763964	0.4519196552046294	-0.6587922998685699	-0.8377737618560055
-1.3807585719317579	-0.30331325500371215	-0.33955857441296455	0.5095830245563316	-0.5510356893500371	-0.4036061905714265	-0.8277450967695912	-0.007776322523622655	-1.1812944029013417	-1.439879476223724	-0.8813163991749886	0.3306183140444844	-1.1757173200390623	0.2105501021645561	-0.9156815286848418	-0.5172889023032271	-0.5587204485631456	-0.9234045863271492	-0.7311104283713659	-1.393696936969321	0.0385197175727486	-0.9963123705198554	0.5948400733165262	-0.39533295003103086	-1.376218333583785	-0.44037223860390373	-0.02628324904376373	-0.5208878681333426	-0.03199207884406325	-0.4518016353586628	-1.1152158632659561	-0.9417118188830841	-0.44625210589468267	-1.4870939842522708	0.19746452111177235	-0.961147228687307	-1.3567511377775139	-1.2094228997903507	-0.5915257368308254	-0.2222272108500586	-0.8326089378498063	-0.6722454776007606	-0.7481176565372037	0.32046785710311915	-1.3022284414981018	-0.4575397520549143	-1.479360840960565	-0.09893104495204254	-1.0154727995254351	-1.020728240642595
-1.252981459323091	-1.443804252442264	-0.5593791931120545	0.6102201319232624	-0.18805271420877043	-0.11972106228024619	-0.7632868529858065	-0.050898642965590685	-1.6138790677957684	-1.254723251597286	-0.6328879601609817	0.42612968069096663	-0.9461242606002286	0.45058467841637617	-1.1244368845262576	-0.9484848602019778	-0.5921653883302498	-0.5276367009888742	-1.6567934661964971	-1.0140018233159223	0.15645657751552303	-0.7871950281800809	0.7062221947810488	-0.1770026330305615	-0.8165815348427982	-0.5110626708227641	-0.11326819245071376	-0.33120803210238325	-0.9380444497346245	-0.2526038614675441	-0.8875201839553274	-0.6487435414389472	-0.6015730090802929	-1.3338900502019622	-0.023526597971896733	-0.7538892433955061	-0.7162827304257484	-0.8030159981201583	-0.3724882295238668	-1.25398046182749	-1.4625860815651723	-0.44139146403782425	-1.2447751465676211	-0.39016865779567517	-0.9232505453033119	0.1728231134391478	-1.2120829218084175	-0.3154076354287473	-0.6958590744278392	-0.7672058432486563
-0.8470517077356615	-1.9684242330550625	-0.9174109449497372	0.5596063861658694	0.13621337091378508	-0.004849219128183463	-0.5993953931635263	0.07634066513090373	-1.637833028839624	-0.8622046069122783	-0.3358862022461619	0.33042677877308746	-0.7689877512491586	0.6816979149614047	-1.4371559899708068	-0.8683317691948969	-0.7361686079392579	0.09784270332715925	-2.2410056730209744	-0.6899472906743472	0.01265534067173951	-0.5517036111755081	0.5156326587387935	0.0033219704121458904	-0.16455490167881645	-0.46021986601622417	-0.13505882906705877	-0.014508875227557241	-1.617066754917513	-0.3124305531682466	-0.4608401786834244	-0.3965416553227852	-0.8453786628078102	-0.9299696696188064	-0.5178900937389693	-0.42173655297948015	0.03327025022747689	-0.425786915371856	0.31157127902389964	-2.1772074736284996	-1.7163866028611814	-0.3269256483516601	-1.3176900217177312	-0.9075431682051567	-0.15335630201760675	0.9157215871875608	-0.8331976529527723	-0.20603660329009452	-0.012390625282604175	-0.27408188685566665
-0.40477497264393114	-1.6095365685286362	-1.4620465819320858	0.3539397564100788	0.08787680240219756	-0.3329565572018758	-0.5279283025666286	0.20229117345381303	-1.3811546317677648	-0.46988259671309246	-0.19932464191540314	-0.03742152885978762	-0.7945010883336833	0.7132392834542718	-1.8235105790311723	-0.33353547080020046	-0.9523954859115084	0.7024572585767622	-2.370887254166526	-0.7727464791109454	-0.46346025968416016	-0.4641916521510826	-0.1294548172110517	-0.07845978233224894	0.19233772986620393	-0.5327827932798228	-0.3847630012874544	0.071467486899561	-1.9205617659635168	-0.6279285261640236	-0.23439926898626812	-0.3224280480155049	-1.2165059694015468	-0.6306342799912558	-1.0676179477346153	-0.37852616648183796	0.4844478344132421	-0.2362959655867626	0.9207843367737103	-2.6769076698818957	-1.4407196341257666	-0.5319173173299502	-0.9216406560136887	-1.1931541806635422	0.47508215642127655	1.4704434118155632	-0.6171755112953743	-0.028825276579559845	0.489135484781205	0.09064687745907639
-0.1259901109545168	-0.5861267474384523	-2.0028790794780305	0.1341879908825503	-0.3516654573400915	-1.0825406309336918	-0.6299785041364369	0.17740570145368534	-1.0433225093469842	-0.19506468923033776	-0.3067687223423366	-0.5874618255308075	-0.9703062673606855	0.43696107024507674	-2.113421068242727	0.41974522230195527	-1.0863478996667113	1.0315187437687	-2.0291753251025306	-1.2902535406985065	-1.1528410078671483	-0.5249618734495167	-1.1392449683046775	-0.4247273734340832	0.07740155691758398	-0.8588662280586824	-1.0431841044311756	-0.2689923604797289	-1.775213907132769	-0.9599494127444373	-0.41887019720682894	-0.35710132917518056	-1.5872242688414968	-0.6567645199516525	-1.36121491917601	-0.8208623142839118	0.4390783790772528	-0.2616536000952467	1.012227357958997	-2.5331145548698224	-0.7051636293349601	-0.9672198266873951	-0.17818175789917978	-1.2726376116291933	0.5574216748390793	1.6120707991883396	-0.6394555446677903	-0.07197724310113006	0.440193306571532	0.06413233487860988
-0.04875561837533176	0.50699889388021	-2.1883859431175035	0.10143697361452005	-0.8557617946698324	-1.8892940534127716	-0.8148602232040936	-0.028944244252063524	-0.7538812194857205	-0.049528455223343815	-0.5610382536397536	-1.090823378998342	-1.07612269567777	-0.04895941376906818	-2.0629010068210274	1.1308749302560595	-0.9345432763236285	0.9666919317966822	-1.2725334900922367	-1.8929495107222918	-1.8035148758340842	-0.5530491095892494	-2.1660694720070977	-0.7798652253009479	-0.37949679253788743	-1.3154128952645245	-1.945395497537516	-0.9012827574342518	-1.1969935545080326	-0.9917895115829493	-0.8933759108231194	-0.31513272841959095	-1.7201029298333848	-0.9382537250195475	-1.176761831369036	-1.5540681323515704	0.005480793549482671	-0.3921885251304467	0.5480306568681663	-1.7353122117771407	0.22915343031716656	-1.3420195076826424	0.7148100429104276	-1.1824751156681481	0.04478155954399242	1.3101146313020908	-0.702443274441214	-0.4364444129575816	-0.1066633016998261	-0.3070711202961292
-0.07142115171770713	1.0439634658014565	-1.7505794545814997	0.3767465751798618	-0.991287401344875	-2.248941607110001	-0.8956542517318327	-0.31509123986714743	-0.5172379130956193	0.0005775920029887642	-0.752205217168382	-1.310830854923142	-0.8860591528862829	-0.4669693015871591	-1.4984850007803852	1.6336792773674949	-0.3712244374411012	0.5797334574679157	-0.23232805010011712	-2.0727482550843876	-2.162506599689834	-0.3298479258663506	-2.761178680017704	-0.7923402147950109	-0.8364332602404226	-1.5885294715620317	-2.6033570298714603	-1.4326167693624499	-0.31041945798576015	-0.5675048700400164	-1.2952666586729438	-0.07008186237366569	-1.4207738702759523	-1.1779279651199244	-0.5269193040931619	-2.0887839296620556	-0.5009376239021588	-0.4648187628416821	-0.09819662285109511	-0.518938097899018	1.0232790726942296	-1.3925118081890056	1.5717861937470443	-0.9513417954372634	-0.7639399200550994	0.7318052187089248	-0.48364066367913505	-0.9680254725900818	-0.7525402942516312	-0.6818710699354924
-0.07167378794317199	0.7418760948485575	-0.7324788944408366	0.9027609740992529	-0.5404307844495478	-1.8437776665427121	-0.7324620360668007	-0.5124534101702668	-0.25652854686561255	-0.01825333895430638	-0.6912124282835159	-1.1393280108246788	-0.33199504831606114	-0.5335620153844398	-0.45251408937264387	1.8848153876329352	0.5421636964701964	0.08453044279627181	0.8793298323702055	-1.5060057364278845	-2.0938437396431495	0.21945246378379107	-2.6179471904685325	-0.26794845087754293	-0.9535602389120406	-1.3943460314925162	-2.5057549701674238	-1.4776905234472155	0.6621049416795496	0.17077461834583035	-1.262038399148836	0.33605292712749335	-0.6785210701437022	-1.0746447629484555	0.3343416504961944	-1.9469287628157819	-0.7609982617439196	-0.36779227195525843	-0.42308265157275216	0.7216111832612323	1.4098457718121	-1.0641634398043953	2.2576213537125502	-0.6129221149213453	-1.423152695501046	0.1456226783313841	0.20182924462397414	-1.3720178050912513	-1.0551028728467429	-0.6510539049326183
-0.01434082034157211	-0.169232065301182	0.4833378319231812	1.454246856830582	0.3344357201720235	-0.7718673782822543	-0.3329584735321622	-0.4862245072005499	0.09830707459403412	-0.08298141728774004	-0.31965203987718177	-0.6521787694431089	0.44853619358323144	-0.15839992180760312	0.8021792943037493	1.9168237179015657	1.5409305889188838	-0.27228369212435694	1.796502120083387	-0.2847217194992085	-1.6203337557091098	0.9450995780503996	-1.7551929184568589	0.6614643328056332	-0.5932291330837246	-0.6980484979728595	-1.497781861994747	-0.9315257315336036	1.4628078595225746	0.8550639216486637	-0.65902034666719	0.7285292795797755	0.2996997483792884	-0.5377990240629965	1.048949804743832	-0.9782858754848863	-0.6166007454213164	-0.09662579429544552	-0.15242543470699493	1.6103019701586851	1.3113033178520872	-0.5222124695840034	2.677217128809186	-0.22256460277941825	-1.5880399413091169	-0.2103108852435853	1.2193760729868306	-1.4178108013403765	-0.8200770624320057	-0.020502092020203942
0.034151647721953005	-1.0911721752255659	1.3811295591318034	1.7509477543929142	1.198578010350414	0.4834117653343283	0.1567034486339168	-0.2162497575838267	0.5473127978854814	-0.13785425352945013	0.2620123152373008	-0.06270841575331852	1.2020335069098134	0.4779680173531141	1.852602735873164	1.7724048984271408	2.2577550422691623	-0.32245738915078825	2.276368772974256	1.1207530942030868	-0.8883853150139429	1.5523225624741166	-0.5266236035425614	1.575016045732674	0.10723616043959791	0.22911908152856453	0.03884559079399364	-0.0560861220993783	1.8918410135250578	1.126939216228207	0.3421346718570822	0.9337400035886979	1.1800684493186766	0.2542536324457847	1.3454713320566043	0.5153275925089946	-0.10829348550816324	0.26333472824248355	0.5722091425162702	1.9565145253187544	0.8676232907005055	-0.010011464409515752	2.7559422553678337	0.1436311343998781	-1.1680404334055108	-0.22856411008306182	2.152779789361462	-1.089254552279522	-0.1833122921184908	1.0406297948901213
-0.01693588853113856	-1.4285405190148275	1.613780768381833	1.6019925931253174	1.638442790007052	1.3326332173063762	0.5516161702703548	0.18276938315888852	1.015091729843014	-0.09164531993553086	0.8458786347657651	0.38363838028896724	1.7086436681425163	1.0296702220509124	2.3334512214380285	1.469936473207983	2.3916776529167523	-0.04338076465632552	2.197020996635665	2.138728270601702	-0.09890702513004598	1.7823927108008628	0.5540413825695647	1.989574206425518	0.8215176896745999	0.9594680142305186	1.361389722917651	0.6823638726572483	1.8778456602941058	0.8704083211680004	1.360816566765818	0.8908879030380027	1.6567465514648694	0.978243249100536	1.1642251251709095	1.9260703764075753	0.6000732966698321	0.5995392920939875	1.2938111895712736	1.8107279084999803	0.3543129077676926	0.31580448681680684	2.4472951983861533	0.40588534322732805	-0.33167673403212417	0.034427246278743835	2.544306916829842	-0.5860442315253117	0.5360406328029758	2.0834724161674254
-0.18652973320458538	-0.952073722366796	1.1905407820076759	0.9981040835514126	1.524838374128543	1.429342209669054	0.7390479505387295	0.5120167612542569	1.3884756164181131	0.11946193629010614	1.2053703925546249	0.5103153352130135	1.884025078964637	1.2032972052952928	2.1004871377269008	1.0131937031228408	1.8543047581739003	0.4375504370925537	1.616357253457096	2.4254477818595137	0.5538033852163592	1.5675864948043798	1.0735083591705328	1.6363923509786542	1.2199153993906409	1.1646124668913114	1.8050948595201295	0.9134978908119428	1.4827819485337153	0.28040603199089664	2.0038092557459986	0.6562597075255799	1.5809309985543873	1.3715350931547947	0.6517597372577766	2.6655552841183305	1.32451920313002	0.8306435103336895	1.540134255424189	1.3808297335862165	0.02990619448308274	0.4498914768920614	1.7689022745741154	0.49848628624923225	0.6013688832450367	0.3940132679237111	2.177252985938742	-0.18826399638021496	1.0646233922066461	2.634979242256793
-0.386756122731413	0.07356854921476519	0.42886148452849926	0.10821763406449916	1.0643309181996108	0.8628035423269468	0.7262379664911799	0.5861388765425853	1.5616652278836587	0.4476599504305484	1.1782554735543507	0.2677197843392173	1.778838818718788	0.9367404615589929	1.2946692879982096	0.42400916880966216	0.815155737850066	0.8983720105493131	0.7473895240445692	2.035094840382226	0.9235294669423008	1.059170827642811	0.9180204095231463	0.618879201628918	1.1465455689704318	0.806281716401735	1.1996885303140314	0.5943421268056087	0.8454964974922757	-0.27450820759600597	2.045751624887265	0.3189389480742501	1.0051088527774377	1.3742014386457302	0.050905721012408284	2.474969232032983	1.9150398441315757	0.9293947439305119	1.1124684738757453	0.8764479323388459	-0.0035427190067956298	0.47927665305226863	0.8335115293024328	0.3792862037401835	1.3051490279304334	0.6223025893661235	1.2131938765666246	-0.08348009972171257	1.3086210910992626	2.457888496296591
-0.47438452624879995	1.0718562125067814	-0.2769177918943367	-0.802946381320871	0.6207877006846947	0.07444917459669723	0.6071918711148129	0.3288912194747669	1.4667727808671496	0.7163673177925047	0.723701535436314	-0.2559701905887337	1.5052620405199242	0.4199533272733808	0.26558264782389773	-0.23276764184619292	-0.37334761048250087	1.1190426532260098	-0.14120312572171162	1.3376846068607333	0.9446634475041346	0.5221870032150593	0.30412970272487116	-0.6378471049007638	0.6937489628344552	0.14139483190939187	-0.019599737390966758	0.016803809712891953	0.11284810455225787	-0.49212517073041734	1.5114422436546655	-0.07619131695046469	0.14138346961310466	1.1234774621274342	-0.42722649136273905	1.544268318693479	2.2505335889717526	0.9127648819941336	0.18171761946417483	0.39501894424536116	0.15555439928211673	0.47955108321116774	-0.16199338595672447	0.038025394928555216	1.5672851551545106	0.5524685873356259	0.0983257320028728	-0.26814108727879465	1.323050279272316	1.6580148911865373
-0.3457913753295515	1.5211267231893613	-0.690951920277175	-1.4817147695849886	0.45361426021269174	-0.43714684677988247	0.4886623959780623	-0.1843830809954284	1.0927032860652932	0.7190412497874623	-0.05060349771888815	-0.8614322175875464	1.1650666676849255	-0.04430604792020472	-0.5982479435285593	-0.8491244735954756	-1.3258045403879877	0.9856686797123427	-0.8387063966102561	0.7625279118375748	0.6597509669332409	0.1793417158644959	-0.36539304848675275	-1.6064261088339624	0.14129977286628642	-0.44969664943014104	-1.0865789346603951	-0.4049952664869762	-0.5907953496107066	-0.31255987771775845	0.6420971363941673	-0.5195251324391208	-0.7262362778670155	0.8274779687212671	-0.6716508784144423	0.38584443842327354	2.2253157750451242	0.8219581416388982	-0.84271120062098	-0.07533248102705908	0.28910685970955724	0.46519292587175654	-0.9966848342605868	-0.4851583065891802	1.3543599761970908	0.16452740009845376	-0.6915044203534529	-0.5737802316289584	1.1907614582157373	0.5934753247061264
-0.0034000928397989317	1.2676052234946424	-0.8117716910911651	-1.7648460542245328	0.5648763359003126	-0.42151272325815387	0.4325321775730418	-0.763609870175786	0.5032939378341615	0.3831431562734251	-0.8986588244214653	-1.2982735282900808	0.8302637681457925	-0.2301276942775881	-1.0379635581508309	-1.296809922122844	-1.7711213675869226	0.5573776255106918	-1.251261423382078	0.5478427416460633	0.22340814296545486	0.10723819723742846	-0.7282068303076289	-1.9135330029185995	-0.1987038629728146	-0.6883942636246411	-1.382679099895331	-0.41227929930720786	-1.1478933795908526	0.07926139423376614	-0.22012069638350654	-0.9558476319419902	-1.3321863268993948	0.6225742226008503	-0.6626224374426909	-0.4499002371538984	1.7799047113673767	0.7090316453953902	-1.5562400239892877	-0.5555062926823532	0.21679668197586757	0.42575598735287074	-1.5040501213426731	-1.0758118612738372	0.8138229728428765	-0.3883512122151021	-0.8986787508926196	-0.7835369381830026	0.9433330382377393	-0.33195407134432553
0.4513376700325174	0.5910503727929072	-0.7630627988337487	-1.6106027937302483	0.7497798877088815	0.006108454719188403	0.4438780740893619	-1.2026999223307813	-0.15022810874867676	-0.12768071067272815	-1.4989352696283456	-1.3554284146553526	0.5655283866228464	-0.095807511950139	-1.0085434741265495	-1.4622625839832193	-1.6338624539351048	0.05463482232167301	-1.3805312637784037	0.6498035580728166	-0.14261195529448373	0.23628160725869202	-0.6400686303544137	-1.495299538412498	-0.1442168942412524	-0.5309843857022385	-0.8017798443664514	-0.05128666157741861	-1.427806003936173	0.40652300159332205	-0.7737088118875395	-1.226459906791154	-1.50017373940019	0.513054303286476	-0.4257228514807989	-0.650726774657499	0.9730217232646401	0.6283327717732621	-1.7492798446112412	-0.974481464271898	-0.07028445547657873	0.3930320198724489	-1.6236533131670847	-1.5426922166333306	0.21045488937379092	-0.8393152206685953	-0.5767782694022304	-0.7545859490924516	0.5912508495776636	-0.853325571582696
0.8865737840621121	-0.003176827453106382	-0.6204016794101495	-1.0907881674353688	0.7873504933466263	0.4963387366191685	0.49251610727312767	-1.3840104765630301	-0.6469794453797532	-0.4778594574165508	-1.5722333142259672	-0.9586691919103992	0.44122452188457767	0.2472503995196804	-0.6514056781606876	-1.2835988989398062	-1.029735211324718	-0.24135338587683483	-1.2585345301265787	0.8396059000674785	-0.24207228125146754	0.42880447178044256	-0.21156521135491482	-0.586815692449986	0.2718675061320019	-0.14105218650479015	0.23286706952182162	0.3982997734660593	-1.3137732731702023	0.48932716646151064	-0.8723572341946667	-1.120818712196675	-1.1903644116732044	0.4180735788611598	-0.0016455048626663228	-0.2658904084181067	0.03086545495000964	0.6216672373750559	-1.4464192550257178	-1.1640481170614672	-0.3899256420674553	0.45706953415538937	-1.4010315916805514	-1.6659027141897813	-0.19079946878850199	-0.9401141584105168	0.003823139487487744	-0.4741593183362682	0.21196145717317708	-0.9121896032930896
1.2169964685491927	-0.11680584483844822	-0.33426641776768584	-0.36210972604231484	0.6124431922502401	0.7368213297902628	0.536706494991576	-1.325149393359074	-0.7651172870260503	-0.3765834847992875	-1.018746416162658	-0.2254409481120934	0.5022733712105935	0.650588565282039	-0.19139222953283894	-0.782062695749361	-0.1966591213241823	-0.1382268858045974	-0.9055413547159175	0.8909542024951097	-0.0017461681148067455	0.5667974049371002	0.2984462541249416	0.42360172354165276	0.8327558347174806	0.25459341048659156	1.0917776014693692	0.6488785673373937	-0.7831823438800719	0.34255787380730107	-0.5720247702712598	-0.5272671816402154	-0.5182603963018407	0.27094798575050777	0.5492843928253943	0.37004789575483543	-0.6976766926567015	0.6953174371865773	-0.8158585571657454	-0.9668005168027373	-0.481936400586263	0.7019002097980974	-0.9479346939263026	-1.295158895147087	-0.2539543516872025	-0.6046606318040498	0.5477933174908042	-0.03262475198202714	-0.018298886105253154	-0.609036699237994
1.437265597850642	0.3010209500513642	0.1853937018749521	0.3740860049612019	0.34258583295047373	0.6659448025355978	0.5311975861775169	-1.138916920553132	-0.3883535699422944	0.19584063078458336	-0.0016017384259841706	0.5716059688788527	0.7128555627197857	1.0217738403832646	0.17405887411900087	-0.07736021256790908	0.5991185573919929	0.3488581886365924	-0.3510616425252773	0.7184516459163129	0.4879262128967373	0.5949581919712008	0.6522636941606179	1.1833450957212475	1.259384042379942	0.5144447303348282	1.365957646382338	0.6124219852790922	0.015862018111315247	0.1355684030361075	-0.09068627011239223	0.4306796792720025	0.26917719919626903	0.08716187927567152	1.1314046676134966	0.848936710724632	-0.8903750294587551	0.8037644646570435	-0.04806384085118091	-0.3787830934613109	-0.1851727037434961	1.1132742761565129	-0.39799770352118136	-0.452739090408946	-0.045238402841112815	0.02119655516502231	0.8882103597769888	0.44786930580232515	0.08646858781626472	-0.1133675099379398
1.597164060776826	0.9475867513503695	0.9054875636438885	0.9238813134775341	0.15795447718593514	0.4850020236799732	0.42789465388486486	-0.9349028942005391	0.40380816116475543	0.9270247950479548	1.0917156861117754	1.1341964651507002	0.9358888816983258	1.3260829853156646	0.33884349333480296	0.6277511236831524	1.1476508835635433	0.9857454259590674	0.30563768604258185	0.38649392209289085	1.0225675130828857	0.5130918246508589	0.7582909555798487	1.5133475477805136	1.3509986596087444	0.6406315494896547	1.1034490437250912	0.441834579841685	0.7727226950053396	0.06443187756224014	0.30684315618182817	1.400597020508283	0.8716888858681945	-0.046947668116101945	1.6220952131396782	0.9098413221382673	-0.4304563782229105	0.8598654542498056	0.7083541860373587	0.3895897472452239	0.436470297748377	1.5451180203568102	0.11587841702281734	0.6283879652423033	0.20577440393172064	0.6195115934334217	1.0170324915062432	0.8726705895723642	0.5649236646594625	0.3969439139322044
1.7445447559467457	1.3774706164069235	1.5868045388765384	1.1594894239108926	0.1466689486310884	0.4749215512296805	0.18780262344812976	-0.7339732789422133	1.3278767899605322	1.3484036103401296	1.818362158802743	1.2950604114464057	0.9888821689014239	1.521501821617713	0.29202755746985865	1.1027003506773427	1.3503689502375773	1.435173673338947	0.8662848347867456	0.012837322576713873	1.3977193725981987	0.3492449867483643	0.6849033336676836	1.4431783079153144	1.068984312046082	0.7303359166314964	0.7092326102723187	0.3876202954269517	1.1418407369281867	0.23242446090578459	0.4478276079294937	1.9797339576502206	1.053834402132614	-0.04770389832584614	1.9125731693794903	0.5542416970310986	0.5018556187326908	0.7758408002376509	1.338828375577913	0.9980652434802915	1.1050880740633324	1.7868356441063122	0.466300002626279	1.5767982322370933	0.25241337507874806	0.8702402992258783	1.0074837763960893	1.189162621914399	1.216439491354452	0.7528887507239733
1.8782615260960465	1.2806075031744337	1.8828693256142577	1.0636124371328755	0.24338712822602804	0.7623666730912686	-0.19216248138093897	-0.4612044880475886	1.999373904536578	1.146934654089974	1.9021559206439047	1.1011804214728083	0.7544498868668204	1.514908827229711	0.08633067601807586	1.173517564579819	1.2354387915364504	1.4412855920229573	1.0936171461864257	-0.33882491786103996	1.514412003056441	0.1443038465358126	0.5741423507490728	1.146790300713233	0.527091964334781	0.8781522676703787	0.6030189226680391	0.587805284169928	0.9339953208212852	0.6055392839710408	0.340087236544818	1.9568512768428086	0.7546706136407962	0.0914070549359016	1.9524606889761695	0.01011214565572333	1.499873182407526	0.5149332221104946	1.7344043694037812	1.164475795352072	1.4759134542809915	1.6888050033478264	0.5443166733429571	2.0459163718834423	0.0022813448927300815	0.6360860549146757	0.9135867938421613	1.3648648677869173	1.675479751269257	0.8078983192284964
1.9391661498124981	0.6533692540206584	1.571763052045805	0.7311415352813571	0.3021815221793935	1.2101791679693095	-0.6574841719839067	-0.02723887196989617	2.1086696512355236	0.39868432651632785	1.380820706653281	0.7613852694068375	0.2683695485403116	1.2048857510054805	-0.19369789688748526	0.8016640414314979	0.9296185068238275	0.9744812528876159	0.8486655665016656	-0.69172476880202	1.4098265978681288	-0.04952910194425219	0.5283696880308609	0.8232749390332514	-0.09159630618026814	1.1068605090030745	0.892478056278685	0.9526462513971933	0.24965874369469185	1.044765087475336	0.15363055387520205	1.4428507176517664	0.12786970579338866	0.28036872805752594	1.7597270575575288	-0.4173787293072967	2.135474610746683	0.12123798987259507	1.8000022922773977	0.8339156793568412	1.331662120404837	1.2527776748694124	0.2984140345406739	1.884715537031842	-0.4026291722512269	0.04609225665058056	0.7284405031119691	1.3632351642781895	1.627745515262071	0.487145979841279
1.8395054359579284	-0.22472417648900617	0.7506316912194749	0.31630384511881404	0.2312815670947805	1.5114439424058808	-1.1053472415142838	0.5609584273214413	1.5775700173683693	-0.45018799551540656	0.5812258660356607	0.48995987808931907	-0.28789786712846654	0.5882631891101131	-0.4468316045173819	0.11318417944528154	0.5935421565856722	0.24660495458341333	0.21765130933041402	-1.0987663807332617	1.2017966024666933	-0.17659067520802654	0.5507616977549716	0.5839506930329534	-0.6308245729792737	1.3651036363109403	1.294872786985731	1.2282878582053152	-0.5497183413118074	1.3724504291144575	0.09947668940532532	0.7855618453190382	-0.5213630200917898	0.3810783399430586	1.3863665077605418	-0.5174293100856863	2.1791481306290157	-0.29292481660971015	1.506573266333941	0.21337036601231874	0.7045278654425611	0.6214872580017274	-0.21568932859056125	1.2156084675807282	-0.6655251414582113	-0.5807162905371098	0.42017110955539766	1.1460814047699237	1.0236755426737405	-0.14047373164520713
1.510781971815866	-0.9678786687569502	-0.16962138318580522	-0.051742771108833484	0.07024966510407127	1.416528895384048	-1.4292199202294735	1.149745779778348	0.6049936908599687	-0.8571283775868935	-0.07231991128308272	0.35918021042130005	-0.6963913837536493	-0.16770861825911343	-0.5630721968890835	-0.647363837126507	0.3449375079995951	-0.4142251631490116	-0.4775160063037337	-1.5518428448382882	0.9976251087621807	-0.20553480153829604	0.5726673109596154	0.4007650085275746	-1.0121513000313327	1.5729731061288	1.3541374693736357	1.1870003728405223	-1.0370649996913086	1.4332965121691406	0.2791745763673946	0.3232795553069453	-0.8794019060706879	0.28990482732426176	0.8719218885945637	-0.27581417419163756	1.701167518435816	-0.5949223343202543	0.9391813427835017	-0.35447396792819147	-0.1469006860688331	-0.016859680537551214	-0.8179309375534973	0.3682325597491201	-0.5344129920074258	-0.9273086023055308	-0.0009747389757376668	0.7040342904063126	0.13045937952345055	-0.8333273895756368
0.946330872513738	-1.2909603768952382	-0.6937770094098892	-0.3338316986147478	-0.05563432693216146	0.9260680777154237	-1.5712607406046248	1.502709740125045	-0.4300727199985685	-0.5309634026417406	-0.3025628530573702	0.27340866589243	-0.8406042642797446	-0.7763499521824302	-0.44481082339783873	-1.2234375967616904	0.20805126129159507	-0.750597740695784	-0.8272402471027098	-1.9363360863451717	0.8368194169589668	-0.1623467537112897	0.533894724138826	0.1438116752254065	-1.222332541438481	1.6673710730540767	0.7902963965379155	0.7988685882517446	-0.9702928451506768	1.1412012803765479	0.6063426560291394	0.15788229439066206	-0.7741539345159559	0.0022688240197208847	0.23184560490962322	0.13738662275573188	0.9960128831032121	-0.686007663884088	0.2842415513079724	-0.59618668087242	-0.8862256440256532	-0.5291978845920793	-1.2564919962948131	-0.295991043846244	0.011088194832049182	-0.86331833631991	-0.4491852402509717	0.09039828372061248	-0.6272184018055537	-1.253081894309442
0.22191437790073462	-1.1295303314014715	-0.5527035496936843	-0.5802051386963267	-0.061920524261605686	0.30730424987898625	-1.5428737804325916	1.4497599471705975	-1.1568138835395365	0.3836474120397894	-0.1236213972792963	0.08606165187765333	-0.7726717830866778	-0.9994698502409418	-0.04848641890035547	-1.4609731217814037	0.12090055017419567	-0.707982759019542	-0.5735466842742751	-2.07139240940858	0.7003624578086448	-0.1345190172037879	0.4444430079894541	-0.3076504792354453	-1.2666860733513148	1.614793970102459	-0.26951353486890584	0.2576395644705798	-0.43914275676363623	0.5201354951254639	0.8592189805755787	0.1185526044969204	-0.2509678227470093	-0.37700858339524007	-0.502114307591439	0.4748120329694403	0.3867805958050867	-0.533524530117569	-0.2548119754728177	-0.45917393263885	-1.2775494611046823	-0.8703983346207826	-1.3229738624313758	-0.5665184587281132	0.721983330774507	-0.5031911796644352	-0.7924433250662059	-0.5717103222323225	-0.9347429344384259	-1.1381605972273507
-0.5140337156958376	-0.6302606367203663	0.11826870493722476	-0.8602562524158694	-0.00035300536082940643	-0.08268316308310443	-1.39586435325871	1.02101870559854	-1.3870934571861544	1.408020531168363	0.20422452323651483	-0.23574465986812698	-0.6609560150516854	-0.8198348323663849	0.5718199678064463	-1.36936849581631	-0.00037384816127239645	-0.4352875729312796	0.20477343770316705	-1.812536435292413	0.5598438239867826	-0.2258481766866957	0.37462593363910546	-0.9415795136370421	-1.1388529613956258	1.3976663862182312	-1.3400609401364139	-0.15533739820291356	0.19017805822512626	-0.2687066590726903	0.8329907760624065	-0.05759732134861953	0.46398518980961573	-0.6804716394174501	-1.2243504194880457	0.5460938958651739	0.04031936293395135	-0.17309976253398757	-0.5628538740611412	-0.11889166932816334	-1.2864170684399563	-1.0439229028594494	-0.9712502420886109	-0.46869143260203705	1.228508625409101	-0.10540175193269231	-0.9202768529642089	-1.1214631719576975	-0.7798384918656105	-0.48048401018285064
-1.0819341081752232	-0.04966618476665644	0.8621148844038843	-1.1709604438781822	-0.03515477071221297	-0.045599063896567496	-1.167610185149366	0.46181519602042	-1.1820684767588912	2.037559841394504	0.37273838541513993	-0.5412686199372662	-0.6595585874664524	-0.4800475518792243	1.2530364356595667	-1.0963535986752608	-0.18174205705085175	-0.16643530603537868	1.0922253905785844	-1.1503413428544695	0.41031838346740146	-0.48142304446723366	0.3806007234158208	-1.559059841291724	-0.8360964984667267	1.0042658886789826	-1.8729660676053381	-0.2659309516369874	0.5001552414514088	-0.9478194501359909	0.48592337730566043	-0.4719727617584918	1.0858646781849528	-0.7563571960323408	-1.7438321032398698	0.30529496947216844	-0.09251728477446657	0.3066998659970658	-0.6650481933358332	0.15015226450674443	-1.0534365471988443	-1.0513238855691762	-0.36307248719486696	-0.20945999189197057	1.2776687911418305	0.11009687783411409	-0.7988469306633171	-1.4177570634307965	-0.4388797621959717	0.419559234488543
-1.3358717271582472	0.36559182002645474	1.1936083638876194	-1.395951103981248	-0.3108730768432387	0.31167790050945726	-0.8486811807455558	0.10023768609128883	-0.7835350019316101	2.035151039331125	0.23893884963864284	-0.5947676297313971	-0.7999454311603187	-0.33613370144003196	1.7678534698954043	-0.8339007864775628	-0.3561998340553847	-0.07138549795358172	1.5458504893663108	-0.243010347091602	0.2560508193102717	-0.835626757369403	0.42848257917525767	-1.8454155627416708	-0.4034793125051452	0.44236054470693703	-1.599311325882765	-0.11844394439066566	0.273556289225597	-1.222606465773726	-0.027196615446255516	-0.9435485308245594	1.4060513190450217	-0.541695342154015	-1.8559520440785733	-0.14753518575686575	-0.18901599622323692	0.7817631474191515	-0.686491458310965	0.14623068039328999	-0.7743148209522717	-0.892748145775183	0.20061956902124303	-0.02871466955631044	0.8923198172026736	0.09567506600593233	-0.4795626464503654	-1.3914965006974096	-0.273153125103248	1.0837656974919252
-1.2286217792395155	0.46207250709818454	0.9070938732721908	-1.3586831225947085	-0.8147845547965477	0.6388041421767044	-0.4058518548410922	0.14383040938764818	-0.46144884202081965	1.513332348687479	-0.0903043953937553	-0.27803303011369523	-0.984398090671053	-0.6135440590527882	1.9168850965132758	-0.7115442260171118	-0.408236458102066	-0.17502838207452415	1.2039796074520668	0.6373835380714742	0.073259486722391	-1.1301660254446106	0.38837359755962597	-1.5496167378524286	0.042274173937574926	-0.2338420382691802	-0.6969061327722329	0.07278565450195076	-0.38571761071060784	-0.9380666969340954	-0.46079392408673564	-1.1261832793249253	1.368779871604746	-0.09836597412578003	-1.4690439966112165	-0.6363448938478955	-0.39714606995329843	1.1105888194791473	-0.7480584009066723	-0.15321476192005332	-0.5737591649791194	-0.6170431608665188	0.4335859442243203	-0.053899257513697174	0.33704046416599054	-0.027784907089082416	-0.0673770313184877	-1.0656679315258384	-0.48192143771361373	1.1160723200597005
-0.8431052141994494	0.21328450620139855	0.19408078636243759	-0.9465878573339277	-1.347632995033105	0.5761157726896164	0.1538384170189619	0.5411541054676045	-0.37078843849345305	0.7764060419161968	-0.3521985587906736	0.2669155578367819	-1.0775987933735358	-1.2376227553542147	1.6259408588910018	-0.7372558679106254	-0.2743589619589056	-0.38375139371494055	0.11339582197484059	1.2167876188858135	-0.19512008712971102	-1.2024908993973638	0.12002706061879004	-0.6742166914044964	0.3487132099309756	-0.9139088554271507	0.31893545935655715	0.08861424945919238	-1.1285857169053375	-0.20700779381374193	-0.6459676913751172	-0.7823191848010255	1.0621402661854378	0.40501351428783217	-0.7010057950793221	-0.9978830505336533	-0.725697756527366	1.1652542332555893	-0.873793742576444	-0.6017618521702041	-0.4522937891899878	-0.3540107107641869	0.21724297159052186	-0.24297086714834185	-0.08267489765891632	-0.09615139751150957	0.3194026628347333	-0.5358238973099583	-0.9803614111990747	0.4395456096721892
-0.36376471457075776	-0.28294987294772506	-0.5000630232242652	-0.22393769736638466	-1.635688545939471	0.0075830901032234235	0.7335821959364578	1.0089013894025103	-0.4936813472172455	0.07312259268172962	-0.3249777224167508	0.6907952785063126	-1.0142333793792597	-1.8680482829055465	0.9952389429377043	-0.8133012143849622	-0.02524455557395818	-0.5793958916716787	-1.2651272340209658	1.334172813693526	-0.5845822736184816	-0.9906889426676665	-0.4015521617413039	0.4539476890203554	0.41488457142755897	-1.4588246683642105	0.9034052949412008	-0.13759252331587885	-1.5701796504970467	0.5942752563639222	-0.5939056035211079	-0.001653687091264588	0.6484391414713156	0.7625004262498822	0.13548551391447214	-1.1360249472494877	-1.0539153687626137	0.8814327892019699	-0.9752375079605778	-0.9814695364103169	-0.32653314087534635	-0.26216980509091725	-0.33651220580319563	-0.4366415168145188	-0.23620304398771685	-0.043422595920368956	0.5739875509815479	0.07407184719563507	-1.4728767113758647	-0.6407911709059919
0.008368373474791819	-0.8319264299774974	-0.7730830349947991	0.5548937675550188	-1.5078100869367785	-0.8362594712090189	1.165588945361855	1.2145493841245982	-0.6837302114669594	-0.5365658833618534	0.015153904473718451	0.6755801039173679	-0.831712717528714	-2.1220180224737164	0.26875394183011836	-0.8080728276755214	0.1453732061322994	-0.6991175921527876	-2.282954092679104	1.008351363065983	-1.0311608942875221	-0.5820775456792122	-1.014510705794615	1.3088445824223278	0.2715283857344712	-1.7547188129344307	0.7939882644070034	-0.4823983430417395	-1.4921861613957728	1.0022304659176777	-0.45738555280703297	0.8139370228963533	0.2853297090051986	0.8262170615979855	0.672791280153634	-1.0227207166749825	-1.2403034942450217	0.30927084026361273	-0.920175064665236	-1.112911036771069	-0.11912414297449972	-0.40324867922101154	-0.9472486866583355	-0.471723801299395	-0.23513171282027764	0.052432116596440245	0.6148930598135279	0.6542356497635292	-1.6541218194032297	-1.5960572757421256
0.15477207829386153	-1.1961666473438601	-0.512599621333884	1.061379792119027	-1.0090696213698094	-1.4977520996179867	1.3024583197275332	0.9943904278904933	-0.7698635997865232	-1.1084576386254321	0.4837596184710679	0.19228636110720915	-0.6056040833889416	-1.830806141985157	-0.26615891298018335	-0.6349887267090844	0.03969895930559668	-0.7447608292184883	-2.4346449749295527	0.43023979102463533	-1.3506145445101576	-0.167249991079878	-1.421379949106777	1.4432722747078914	0.08653868517508377	-1.7572012020244558	0.142786739496423	-0.7329988723891852	-0.9210731462108537	0.735591815604113	-0.38325034828012705	1.203632932192795	0.07777205057108776	0.5844744286186591	0.6792348724922314	-0.6690259149730291	-1.2396482283112016	-0.37389088972238044	-0.632701947248164	-0.916875677661462	0.1720015485417168	-0.6439218651583771	-1.3120213752509717	-0.2780977655625092	-0.3034260578718969	0.050918944681792505	0.40889980578591895	1.1293696927653096	-1.3929154241169182	-1.959693108851207
0.09264571488484738	-1.177927000076221	0.0638473403014906	1.079173481019628	-0.36831639782834147	-1.5630085749872424	1.1238391573831805	0.4578516307919624	-0.6525078760024966	-1.6251628388247787	0.8213734022524628	-0.42752586787390223	-0.3537789017496752	-1.1467455622070377	-0.4012892808833214	-0.29305191770248057	-0.38674762738480384	-0.731629464357245	-1.6091091735996423	-0.11483994872831954	-1.3269165947724089	0.07379708484041685	-1.3508445820261825	0.7642901141404171	0.07311512514677444	-1.4966431833326097	-0.593581700495504	-0.7435980957464076	-0.06240736300215791	-0.10795438663887545	-0.3769970196397861	0.9597708211650199	0.06811224002428098	0.1783359130924912	0.18428201049302584	-0.10768493861938383	-1.137346201088092	-0.919639033671041	-0.15323089365064976	-0.4167696387888609	0.47090970531389675	-0.6973540052225823	-1.2491200865835679	0.0946771667354105	-0.557289938848422	-0.11347562043823003	0.008356289206487939	1.4533243489730554	-0.7859478821962703	-1.5692450709042702
-0.05504770057841387	-0.7104833840286222	0.5821596998158417	0.644450024825031	0.15478835998487997	-0.9168623842794935	0.7769328714250763	-0.09381767214304101	-0.34361375718071946	-1.8856300586809294	0.8660561337688529	-0.6898573458039081	-0.007338342839167075	-0.42676487912680755	-0.09374390588936095	0.14590377145124514	-0.9443308380250233	-0.6379588715607792	-0.12931984984076045	-0.36413469027157236	-0.8736191212853625	0.07903812356112366	-0.734955381240181	-0.37323750303149095	0.3492568523933319	-1.0461053091571233	-0.9251355268184388	-0.5303095305960851	0.8341375414749135	-1.0743628576457296	-0.29458028199982506	0.2689026956845982	0.24570641813898728	-0.16272734730379684	-0.5425222337947071	0.5911288225908307	-1.0767571526881998	-1.122534656828572	0.3785731527387683	0.2888173949420455	0.680623685887371	-0.3208392327262743	-0.7647836087309652	0.5223121333685862	-0.8769246835019916	-0.3540605108688965	-0.4250258788247484	1.5923824161831852	-0.07234498511723074	-0.6252974869836663
-0.15529495293383727	0.08570073324299986	0.7631628295622932	0.04158908134363743	0.4304867504957991	0.17503230691431526	0.5071730183587329	-0.3756526107134218	0.05605282127441094	-1.60484165544858	0.6416957576624471	-0.2870556531857594	0.5094488843757976	0.0168398750716024	0.5221131535251158	0.5840481181800706	-1.2844096400667835	-0.4113712121498776	1.4250243610024398	-0.1874522337329608	-0.1514910423835822	-0.06449783662586762	0.21720826279662003	-1.3380264435093214	0.8418622652273715	-0.4829215004708986	-0.5981118757507672	-0.2406297388493191	1.5790828528276655	-1.6092293808996245	0.023655359311816667	-0.42401515224859276	0.5558085438983141	-0.24094574778817116	-1.146383060418562	1.2903198801652407	-1.137047152908505	-0.9327951510962431	0.7979872387474919	1.051879870757789	0.7515826336228975	0.4537818905233769	-0.02314551733122975	0.8804746435597318	-0.9845731245987422	-0.4829277872811855	-0.6533302362803766	1.5180243927316825	0.5080464026802913	0.449516057956934
-0.15973870993927716	0.925518399344081	0.579415778655323	-0.356712955948973	0.5138533447553097	1.2062451725213745	0.5123219299908586	-0.30495703803994106	0.4143208825175888	-0.6723301854985845	0.30961051183173843	0.6512612407323249	1.14922868897072	0.11298765688498494	1.1965222498346006	0.9435642354433996	-1.1070379082989352	-0.03301097323959635	2.4997042907845795	0.35658348388440825	0.47071209171953654	-0.18266121159132512	1.1105799819986155	-1.5766088118943364	1.3089486021884114	0.12410664290053708	0.28070889805616117	-0.03005525709225891	2.067385527654757	-1.3992872829159453	0.5803679726853398	-0.7283722968995653	0.9045091837369038	-0.0018677556197158988	-1.3782022427405676	1.7885651764608586	-1.25618048490289	-0.4930038618075026	0.9913029060821447	1.6950771512708864	0.7106896675154623	1.2454447288440218	0.7437934880907295	1.0996726591624983	-0.6797293949830607	-0.3541576186298402	-0.4688356802203871	1.2212016910034826	0.8140893630292613	1.2456396212639917
-0.1277205738768693	1.4686725013695254	0.22751102849123767	-0.3130435123168061	0.5639603807361195	1.7065577045571265	0.8135658445990773	-0.034049445754586204	0.623135774611005	0.6382057768515867	0.034752056065091415	1.602815673171647	1.6821913191829028	0.03745253786052304	1.666081932131232	1.186440054542337	-0.37590068802670595	0.4181361098234617	2.79919944266846	1.046109888314165	0.623360989737253	-0.12404328016866314	1.575625395950002	-0.9412458650556002	1.4774169746074923	0.6984989432841494	1.3153212670000631	0.05520461386182195	2.248346952407086	-0.5767149877241512	1.1550914961885033	-0.5669850880361307	1.1721639595708035	0.43100414651788593	-1.2055849054409544	1.8863842107607567	-1.2610558489666153	-0.06278955665534573	0.9281034253316566	2.0450555501531142	0.6334123204348145	1.5102627647769533	1.3283293661908748	1.1755564630403892	-0.04850303190818562	0.013755077840002749	0.16868357431062095	0.7412017572236619	0.819169653205579	1.5480189252694847
-0.15829385858077333	1.472423573086145	-0.03967254383245803	0.12749322721244566	0.6988331310597206	1.4923091262254091	1.2336389037940179	0.1870082841497489	0.6304281394016498	1.7123371823406395	-0.12494135048554546	1.9844016437453658	1.790334841676802	0.040009675912138484	1.7493808152160248	1.3061293042181301	0.6098061360653928	0.7683455575094426	2.365542717872477	1.5959247448810865	0.1888091328927857	0.15369366342733243	1.473460511486648	0.21543580820438632	1.2127632484332256	1.1394941013418243	2.0317533623716884	0.10097371293289202	2.102464368909708	0.3591766016401479	1.41614975311366	-0.1948293906024267	1.2459093996036097	0.8255294947197216	-0.7867218413948615	1.496168876464902	-0.9893507660503592	0.13174481755399983	0.6447560612119279	1.9903157005568892	0.5837136515561498	0.9042675866220432	1.6034471633332357	1.1432901573120955	0.5320211828550447	0.4370513387229679	1.0516088316989651	0.1856124279315435	0.5735159462923041	1.374752132198759
-0.28432143844467334	0.9112735616324682	-0.08850673049286048	0.663875178479139	0.899850485024967	0.7483092194269453	1.5027169731579941	0.20764951855485075	0.4473782917160496	1.9202460076152545	-0.2264018227675358	1.548322355936682	1.2807931492135283	0.24086249632070506	1.401493001525473	1.3080202804349053	1.356290516668674	0.8376175052589455	1.4942823062837254	1.7858396686271425	-0.5813550869483335	0.5682167315512064	0.9659704094713047	1.2461134121945632	0.6099439942817111	1.3385277520512262	2.1107716451860243	0.23979531723345202	1.6586455076533155	0.8616724988860107	1.1447951894198705	0.02532215599155524	1.064129061266976	0.9755254793231203	-0.3418827340317642	0.7277173071119604	-0.42084448414363684	0.030429524290096936	0.20961815099411213	1.5427278505337323	0.5675078145020358	-0.4202669362343602	1.5407921878864195	1.0428803909102469	0.6265665454646345	0.6944298715350612	1.7770154515427954	-0.2838052816765723	0.1689696144518103	0.8908869308383006
-0.41906475571904545	-0.0013651326984241798	0.030619880165998894	0.9276316102130644	1.0332682008126939	-0.09721124036010569	1.4251751047792216	0.0802244307279021	0.14062593466340798	1.0310732072908861	-0.35415701131008376	0.5611881425974219	0.27377613895784125	0.5580452842098393	0.7153147636512267	1.197938998333989	1.4588629050981616	0.5599365239433904	0.5610053821832444	1.5529699845886373	-1.1916966085410592	0.9632621497413975	0.40595343139886414	1.5912434236509336	-0.05639608315530751	1.2324292520815447	1.5269877762206359	0.5248782186550467	1.0268292231116658	0.6878222072794806	0.40991594880814486	-0.08916612683482236	0.6488729334179038	0.8161258097375189	-0.017450372401024136	-0.12384503797974265	0.2741397307963539	-0.23552077694046314	-0.2967881533385054	0.8574423024415105	0.532456247559679	-1.8198396641355892	1.2064598878870376	0.8980700997434812	0.059701977204516345	0.6877015683394203	1.933139056048618	-0.5070824008539504	-0.269435278969662	0.2890266502503009
-0.41228673129792076	-0.9038257845663242	0.1547800601773719	0.7156819811273452	0.9625787563945705	-0.6236758287801033	0.9971847845340307	-0.009954833430403614	-0.18424297176524065	-0.574023982961301	-0.5204561180687314	-0.3705905026033114	-0.7898715181093814	0.811523871928667	-0.12147921785952116	0.9856002947893674	0.8536814451744615	0.04651970754206799	-0.1429767625225199	1.0006142708758199	-1.2107725832945861	1.1830620738561777	0.11701897008503451	1.1005227424798856	-0.4912841971395557	0.8568801907838274	0.5363433519262223	0.8587260740650247	0.3903030480689993	0.042949332038909376	-0.4443969934736482	-0.41055823784004963	0.10282520010257232	0.44500413562678764	0.17185214471165014	-0.7074391647672101	0.8090596552806414	-0.4447257480005915	-0.7804484320511066	0.1785035876397944	0.4122060795465005	-2.5094459145015926	0.7431418346217998	0.7147448108089345	-0.9134456953703972	0.5099247548436108	1.3275464080962287	-0.40339354788047377	-0.5891691056280672	-0.27871653281487146
-0.1865298830988367	-1.4449919323288554	0.1442364954329427	0.1191287704158439	0.6582413255561692	-0.6482018686918051	0.39850813295483994	0.07016613689750548	-0.4093304600042358	-2.0677605734726217	-0.6402444695048696	-0.7126752508616874	-1.3659196386047292	0.9001154499482102	-0.8942391662607867	0.6950744121826571	-0.12955271846315466	-0.46392455249860604	-0.49816796381115036	0.32397700660678097	-0.560482586997079	1.1277012198073857	0.20230880523547803	0.09626222117710696	-0.5454296951660699	0.35029614395848	-0.46873211057822817	1.0307757226085852	-0.06941532547032286	-0.5803741687692072	-1.0042216730153377	-0.6215471544485379	-0.4326639315396984	0.03792824235495104	0.3015292904373645	-0.8016867610868031	0.9389069416129122	-0.44531396089650044	-1.1337045669065038	-0.27511086174871086	0.1820938015788076	-2.051212831270802	0.33064240366770004	0.4911574326196687	-1.7258549701116095	0.364579656177937	0.119982251908814	-0.028061603860745347	-0.6507146580914526	-0.7015376453767314
0.15127849048403094	-1.4354429102775677	-0.022736750613245284	-0.5342508653186402	0.2208697067370348	-0.30814506185096313	-0.13141168798462657	0.254788125836876	-0.4431470832473311	-2.6458200542702124	-0.6028883598413253	-0.3633655798576622	-1.1327620220704429	0.8879892703574364	-1.4322414853756675	0.36873833271896944	-0.9581050722962493	-0.7441223291196352	-0.5542105396952726	-0.29731878139552526	0.4175018193185871	0.7758019968168914	0.499229194814884	-0.8487695720618695	-0.2841631313447847	-0.11106607928171842	-1.1553668274086408	0.8418423658539776	-0.2772994479339028	-0.7552694075867545	-1.0465359633699232	-0.4844021794268835	-0.8371291426778771	-0.27828988097670576	0.4445992253119586	-0.44508552750579	0.6077284188891795	-0.2616236081040441	-1.260737025946261	-0.4205431063789326	-0.11355621839454273	-0.6541228212732234	0.11779495615706019	0.22935963576833293	-1.846190007850737	0.39558925314742144	-1.233465830066052	0.4304725597535853	-0.40382698459846633	-0.8923454272910183
0.3282648638386212	-0.9246901363068835	-0.25557087021541136	-0.8852792767301233	-0.1922346277639895	0.041036801032461614	-0.4445747412407766	0.30200221921427106	-0.26347879179311184	-2.007490699361429	-0.38108325021291234	0.2908293733127892	-0.21593705997973373	0.9189941049829258	-1.6625964679200305	0.05776447627248945	-1.2145068224912832	-0.7150630501537719	-0.4648564206200246	-0.7721148525886777	1.1750079613892332	0.18800937384802166	0.7005312684867813	-1.2629981033785769	0.07538136983925608	-0.41145800799529403	-1.3958933710179346	0.23630687070735537	-0.318531182547386	-0.4165955633628327	-0.6720274175004799	-0.04365030177004036	-1.0556592432561251	-0.5013842989175907	0.6011897820698091	0.07941244735726753	-0.0037320760930711896	-0.07217428042241243	-1.1260981258030465	-0.348392659049519	-0.38230214953664426	0.9342119120176761	0.1447005978820962	-0.058175212062969564	-1.1261308218340322	0.5610507635552314	-2.206334179814429	0.7246733530007402	0.05104919442222235	-0.8058466896545283
0.07265225510089127	-0.17679132006712567	-0.4364286328992175	-0.7623589726408948	-0.4712936329877118	0.0460836999266537	-0.5594901050058702	-0.013577707264567392	0.05596206350040745	-0.5352747217669179	-0.08501934431875537	0.6596648434087544	0.8512865786212368	1.0333144923853632	-1.6298747908355569	-0.1957581036397319	-0.8397063872136233	-0.4864475156240891	-0.40132852702370897	-1.0963460115517276	1.3096651021540104	-0.49459584634186615	0.5565583381165313	-1.0278090307226624	0.3058353947059298	-0.5579233311329368	-1.2911328311373922	-0.6387392220926867	-0.38384940606044193	0.10812819344119072	-0.21629542318208403	0.3964269468325481	-1.1066761816698027	-0.7221473005791056	0.6959085414272912	0.4080806185127387	-0.5618984907865445	-0.0747022417079239	-0.7921707454657967	-0.2584049016908494	-0.539925025910411	1.8874771343028278	0.30290172502039936	-0.34801282471848816	0.09136471540686923	0.6543509770774264	-2.470524464942316	0.662863470187148	0.48028226750832437	-0.49231883873592763
-0.6697534487252654	0.440850183119581	-0.5098093773428657	-0.27352624105665124	-0.6051484815650566	-0.4330384764933882	-0.6145721753297266	-0.6788286315659827	0.3577761181813314	0.9447627672452307	0.08882204032820351	0.36676932983866795	1.427677758798326	1.060243200832822	-1.4709442204228178	-0.3725314403274899	-0.1454400141894525	-0.2723886962295789	-0.47695417312076344	-1.293145612337178	0.8136803479615157	-1.064422126421612	0.02882523735373825	-0.3827081189664883	0.2928101699655871	-0.6556677466028233	-1.0666103681122234	-1.4806545739582286	-0.6278942727751652	0.3518105193204946	-0.005893287211037261	0.5009460883550819	-1.0543090376127937	-1.0125309576627795	0.6352133325121673	0.31340854878657026	-0.7517516373019607	-0.3358058811893236	-0.4061941399913646	-0.3316717680550316	-0.5657948775418339	1.8083062700516752	0.37886653424686284	-0.6109544871466327	1.1812684968418865	0.4643824604859588	-2.0492677760019036	0.20672994924784444	0.6309371238527582	-0.12765566810267784
-1.6282642172185113	0.6122719939333249	-0.5103683288499626	0.28258726741709367	-0.6463083798425904	-1.237470330560836	-0.7413432138511581	-1.372846049312063	0.46005755292986344	1.6642087321972812	-0.016493214615025776	-0.49513734271159704	1.146737017038063	0.7127207819425739	-1.3489065152447435	-0.4757643175744105	0.4070324096788209	-0.24131809718692152	-0.7033889616106455	-1.3523512782007248	0.04957231976407107	-1.2962798160098552	-0.693598189950008	0.2876634345276857	0.06916747947140174	-0.8088834370160963	-0.9092603204829296	-1.9578356738175953	-1.036202023979391	0.06076478847975724	-0.13696672783912256	0.16250412006252837	-0.9662766609350776	-1.3250410505020815	0.37949575242631733	-0.16056408188101523	-0.4428379951824826	-0.7342851578468825	-0.12849160823308006	-0.6194800597495145	-0.5200537317345367	0.9423365590200241	0.17981583915537583	-0.8216672184514656	1.6239922753948297	-0.04337868452246006	-1.2666929653012384	-0.5027857859491109	0.3832614077200076	0.043774366662693416
-2.3134843683283743	0.2164885939269757	-0.5180363452204163	0.6202171872811083	-0.6316294522374382	-1.9924273965656703	-0.9529213365231742	-1.6338500490454384	0.24431073291773145	1.3510875647513243	-0.4064388044159837	-1.4412120070084398	0.14328129524110317	-0.15765978771841152	-1.3699192550385924	-0.5174666609934139	0.5098600583824707	-0.40395842643823016	-0.9895522510802187	-1.224079336280189	-0.5193055267513406	-1.038807055712708	-1.3102259249262442	0.7141517515179031	-0.23956589194859773	-1.0203690758892126	-0.848628562311787	-1.8529708920285703	-1.403977202968779	-0.6072364417501943	-0.43342284859088576	-0.4088865325510399	-0.8816235455217447	-1.491327957668557	-0.016033512166947244	-0.7308565160403785	0.2391676817117829	-1.039098676593118	-0.03966143713460528	-1.0164097218809582	-0.5076720688072786	-0.03696960591014667	-0.3237436103545234	-0.9683641087591038	1.3120410574509749	-0.6655963407325447	-0.5344122935918266	-1.2082403716832824	-0.15873580123126366	-0.1480270694940392
-2.2987232735079024	-0.5948803744899732	-0.585208582054903	0.6441775149271317	-0.5359065628016053	-2.3096095451063947	-1.1276493927690125	-1.1715330381294111	-0.2688242073197342	0.3369315404890957	-0.9165167759509976	-1.9316982767213338	-1.020113763516447	-1.3407849521367579	-1.5218299848963024	-0.5020047074812087	0.19058541077795987	-0.6137028244243946	-1.1850032457350659	-0.874009909289644	-0.6402205914705283	-0.3149397257468162	-1.5738582202742064	0.8687552403330062	-0.500470706190069	-1.171721745682995	-0.7606477860055622	-1.1613741152915065	-1.4570897880487867	-1.1823648572693253	-0.6051929483949264	-0.8297815281215926	-0.8014061336243602	-1.3339669869242508	-0.4109721684261144	-1.055001328833011	0.9726026113663673	-1.064807061495089	-0.08910895785147685	-1.3281287871928964	-0.6068457262464847	-0.5067266140441486	-0.9369001503810149	-1.0550590938685576	0.5779271794643868	-1.0752015076592958	-0.11565783120694392	-1.655120106215474	-0.7092959013143663	-0.6564029311184004
-1.5041600000141095	-1.4285188414079282	-0.6958971416544557	0.48446189234383963	-0.3035325468664254	-1.9969977904309164	-1.0968563343482265	-0.1111646698263017	-0.9003638034159929	-0.707220972035325	-1.2998920863863466	-1.7201998571138755	-1.6820095393940815	-2.2877163423271445	-1.671079318763284	-0.42003219173558626	-0.2415980781451369	-0.673100859273686	-1.1542389490859752	-0.3534263848537696	-0.39962930600425794	0.634770705419669	-1.4041978404854933	0.8903430751233026	-0.6269176175726177	-1.109091371648936	-0.49268664804267137	-0.10850249444906919	-1.0426240166977763	-1.2085707324415693	-0.4790869323175308	-0.8101428372189186	-0.7005438396876763	-0.8146600606347487	-0.6308665003842054	-0.9420660390153256	1.3991931081727218	-0.7919720456170043	-0.1272516350398372	-1.3844411399607568	-0.8034741931578404	-0.2925451125516195	-1.3230497993141805	-1.0914014905039826	-0.05905841327448432	-1.03631320311971	-0.013303063948844753	-1.7049957290950528	-0.9598931921799991	-1.1925272227244963
-0.2865763765542105	-1.8001500820320722	-0.7852977491366935	0.37238379214060613	0.06850363529697422	-1.162471615346958	-0.7721771736403441	1.0189121019090572	-1.3724944465866795	-1.2052159293360634	-1.3616172600788259	-0.9763656098245826	-1.4642167863382693	-2.412624337983826	-1.6290763564125994	-0.25881652174853753	-0.4359123631342521	-0.4682988046722677	-0.8506429261749917	0.1813226706359741	-0.09148664501972902	1.4202810933920507	-0.899425778112006	0.8992976147809647	-0.5828342595144737	-0.7764319012339677	-0.02254085812548263	0.9191066295331899	-0.25941531580811367	-0.5642358141692213	-0.12643040519870025	-0.3457840293935391	-0.550678839455761	-0.10431029909558033	-0.5378021710162812	-0.46259115537721013	1.2998308880107743	-0.36808560975753035	-0.00894265304617264	-1.1267403970910015	-0.9752407052893086	0.2831147818036874	-1.2013235783454086	-1.0750027616464641	-0.24106093107946966	-0.5679716525732069	-0.037901631227164494	-1.385406468358211	-0.7586605199342736	-1.3697723446693257
0.7475791433525528	-1.3635641292408498	-0.7987878962048439	0.45285487214703013	0.4735709240580075	-0.15677269515502293	-0.2229291289950113	1.5783981923828405	-1.4297348153161245	-0.9922506585127918	-1.0546606073373055	-0.1270192159563547	-0.4798682818097542	-1.4989131872741115	-1.2608962573418931	-0.022987668918258104	-0.251377285806355	-0.040893158059313914	-0.35155447663160194	0.5305495034877534	0.05028480424038535	1.6741353968090336	-0.26479654911531236	0.8650748465587996	-0.36811153238299565	-0.292760456723771	0.46926475103615956	1.510589900116942	0.5667115553726384	0.44720981434064533	0.20297149996651662	0.2953133131179825	-0.3435947870542478	0.49112518222186946	-0.09791155195270695	0.10545611809650794	0.697884609103168	0.005623189762631399	0.29637983079141766	-0.6260491794086656	-0.9448532262357516	0.7045291670244406	-0.5418790402700956	-0.9816323716122205	0.021982962164058723	0.06078461656870201	0.010563667687595127	-0.8576460639339315	-0.19807540742042848	-0.9500147445543631
1.10351962628122	-0.12038101408613466	-0.7402009880306203	0.6692828190316843	0.7269243593971464	0.6109981568479025	0.34819786742602105	1.2111088389139382	-0.9680279788495967	-0.3357011917020747	-0.4879795874552416	0.43679044530755273	0.743600764854742	0.07855819916386583	-0.5794006456809335	0.2491690418400753	0.15600939959341917	0.44204407314956146	0.16948442301830635	0.5617610339312888	0.03186012319198773	1.245147678294205	0.28207115288127677	0.6357343804358457	-0.0238459610826876	0.09792224321809835	0.6839920330794761	1.3950897985556479	1.0549810527888033	1.2953713159199869	0.28046617865688167	0.7654123524695935	-0.10710479217694588	0.7115481878405026	0.5767476964488505	0.4504259361168606	-0.15925438143695123	0.2127615531729961	0.6633902544325554	-0.03737847745427189	-0.5827354531031809	0.6647741815795002	0.3747960823380308	-0.7781994993519199	0.41013970335824823	0.5008239365957766	0.18408258811152223	-0.3289719248408247	0.44035830917268093	-0.03309877894838459
0.7041258589651533	1.50863079626997	-0.6697795838547878	0.8031978927499629	0.6779224691983493	0.8829394179698699	0.7127662550038691	0.08662557365880902	-0.10529407338958625	0.30350654355587936	0.14065138949875222	0.5657034638984245	1.562954234134369	1.504894089480021	0.232287095587317	0.4882000353442758	0.4638463796667643	0.7866770640741023	0.5238990470517653	0.2940206007758079	0.04956227865137801	0.2987597782287139	0.5788383759649359	0.10134981442257768	0.3411824934475184	0.1834106565237271	0.40722443457315355	0.5745048509084753	0.981940870231343	1.5650907325355516	0.07259004099318012	0.8547052864906389	0.09402217822950469	0.5095046702844934	1.2371174439522568	0.40484118614587994	-0.9262803454987929	0.28246524896650294	0.8732991771385771	0.46996671109284344	0.09452610170287087	0.2587101841204678	1.091800370927895	-0.45722905552603177	0.5487064229105516	0.5369186238591055	0.360893932053262	0.03955110610638271	0.8433417581618158	0.9539540619329482
-0.06489123489940585	2.8245621773054808	-0.6517968370892586	0.6391085480466042	0.32450203773862324	0.6715925139260307	0.7366524770582453	-1.1810366136207542	0.8509564111551801	0.5727850721646327	0.633405694191179	0.3487555394211537	1.5554027325163688	1.988826392179277	0.892292675924688	0.6182939430425384	0.4294978912852059	0.8677009859416073	0.6004238027279333	-0.10625258241819012	0.2624179934087491	-0.7490366270907071	0.5474838877786109	-0.648157798605847	0.5456314972189499	-0.05960182094236599	-0.3044517680526681	-0.6406053409474314	0.4018883160989715	1.20373633720994	-0.24322269325528817	0.5811915188882201	0.17829866228895222	0.08284061798899538	1.5751480077147555	0.021020105640025648	-1.3255708877907597	0.33274912578085614	0.7476595263284346	0.7678993484617647	0.8911421187932599	-0.15948204921459003	1.234208684569589	-0.06943413979523684	0.26797531338084907	0.19859159553745717	0.3607587565011184	0.18616132416149572	0.8255346990377334	1.4874559262849922
-0.6086151376075106	3.1700394076862928	-0.690523874239732	0.13504221066242736	-0.16116147762729588	0.22491421274471443	0.43999339416187694	-1.895771987870107	1.5336130815138354	0.3929428151748144	0.8548168467449332	-0.043200038753038156	0.7096927037722653	1.2494411574426016	1.1549170450067008	0.592779312773812	0.07090824076607166	0.6661524000593176	0.41685893239756155	-0.4198339141252963	0.5915862393465523	-1.440351213140406	0.20254664862603086	-1.310478353342609	0.39796591464238623	-0.4271998318374641	-1.0954883265975777	-1.7326782062757087	-0.3928695060114866	0.5121991260337307	-0.4264366446105277	0.11531000017186142	0.08746488483853589	-0.25745978256698754	1.3596235779558208	-0.4857267461627063	-1.267258083193565	0.4487848047887961	0.2717944431135942	0.7977753218931536	1.4971123422580837	-0.3113959925707304	0.7331586586206764	0.2773433943994075	-0.30627977160822667	-0.29756626210292797	0.10727440348263684	0.14874423741445966	0.4041064042053255	1.264406318353753
-0.5129009248061376	2.2779933919102873	-0.7041825666642623	-0.5258172281495183	-0.527869576730007	-0.13875896623773115	-0.030923153340980315	-1.6934467965082833	1.6848679805751692	-0.08169953164234223	0.756460504212118	-0.5022779746372482	-0.6065141935839414	-0.2982862735549826	0.9380970886031819	0.41878104804696015	-0.3470026772262248	0.24854673812942266	0.10209899684067625	-0.4976231001022037	0.7343350018761211	-1.5121488628912463	-0.34656792482007287	-1.5333622229947736	-0.18041218664321673	-0.6114503566706798	-1.489878782636565	-2.196935589646547	-1.0363486840289935	-0.09448662056272833	-0.36308147157195875	-0.3681706440572295	-0.17001909989029387	-0.2987672437755268	0.5734832473358293	-0.8715437397784059	-0.8671915735599808	0.5970049746519982	-0.37222466040014474	0.5790740920990237	1.6301865713167387	-0.23401655886530479	-0.13051292113824778	0.4660541044595356	-0.8686599545487463	-0.7140008224655705	-0.2877192587134752	0.027353047062969604	-0.23553625513178117	0.4018364431718296
0.18664864583675433	0.4528445731499281	-0.5631209735511018	-1.043390603643451	-0.6051020733792497	-0.22623465023326	-0.4916185371246148	-0.743651860457105	1.2782637446520486	-0.6231204884802084	0.3815763992912611	-0.9929533751464855	-1.8517720186684783	-1.7907092268641718	0.3710821238341264	0.15286399172522505	-0.5070330896266527	-0.2730893696608876	-0.17931136120188798	-0.33129298420868525	0.4036671399773138	-1.0243629062719173	-0.9083651115971413	-1.1459326229130897	-1.046487039786478	-0.4125878877797929	-1.1814216134673368	-1.7879442501792389	-1.2714549031750846	-0.3726513766325294	-0.14785383626618911	-0.7792157150352638	-0.50020138716404	-0.07273351572689962	-0.5318940038849175	-0.9851333435661633	-0.3635208942121336	0.6446931257974701	-0.8901881057328567	0.20559760402820607	1.1839224339000074	-0.225326938985499	-0.8961797246070858	0.44149003771104617	-1.1478441706691502	-0.9335640780167952	-0.5831923608670868	-0.06560905891626044	-0.8416823485553889	-0.6203269754291412
1.0350858261940175	-1.5429306499978672	-0.17622626601245567	-1.1963742288838355	-0.41918746484159636	-0.078173082916304	-0.8088007721071917	0.38276876824144956	0.5264650240873251	-1.06421638836377	-0.13606444024648753	-1.447135152656774	-2.561091653129829	-2.4369649849607016	-0.26837295812717077	-0.13342900937409205	-0.2727026202300871	-0.7635243203235692	-0.31453745900899366	-0.03125866143577149	-0.3920570417990998	-0.30658178676731673	-1.2591568706811442	-0.2940828574500112	-1.839336740506267	0.10398278767219965	-0.24965850922647254	-0.6638927449240054	-1.0498166184726718	-0.379467861737619	0.001194451494188896	-1.0858615877365976	-0.7532000510398397	0.1673719957855458	-1.5260025051305004	-0.8132277849417959	0.013684854155655199	0.46921622898972354	-1.0335782526553836	-0.1774776818401116	0.2972580928226924	-0.5461549090853788	-1.2002652440084263	0.2533869073526613	-1.0594234936614282	-0.9757934239827674	-0.5718400470473218	-0.04936630139231162	-1.2018554656085134	-1.2453282098255904
1.4651785941311941	-2.8616588272439105	0.4251167248462483	-0.9894215156788653	-0.18291748624587073	0.07418017169356249	-0.9429835776338129	1.0814907070699067	-0.23388129803896107	-1.324430871140971	-0.590078460536455	-1.6818889656832232	-2.5210770355669387	-1.9728207966270512	-0.6957942362232004	-0.39767730159700004	0.20803806321728063	-1.0693495709968324	-0.29226001373865396	0.260803267327785	-1.2697540501526847	0.239634901766859	-1.232560444531626	0.6221514541085804	-2.1367085735018505	0.6226603403221359	0.8533053794566559	0.666425442691041	-0.5144464070902904	-0.3714202035037604	-0.07796668793721562	-1.2314943863619858	-0.7982132185291021	0.12567689023685671	-2.0127832922189484	-0.4498232990209034	0.14562241530304443	0.06893154767441571	-0.7402096116025286	-0.42555028315906407	-0.7020400012171115	-1.1351244366815374	-0.982568301128631	0.029978959200048148	-0.7081915888532383	-0.8967155066289335	-0.23164784883027803	0.09401270804789948	-1.209696701319152	-1.1733677522634287
1.1728395992301874	-3.0059539372026416	1.062038977439975	-0.6476508174008119	-0.16043599318962415	-0.02340269764196371	-0.9327670289369663	1.070571719234016	-0.7196906326805658	-1.3564170573406968	-0.7601999234555868	-1.460387239454604	-1.8136722736755755	-0.758249398699695	-0.7631102209759845	-0.6486832914122511	0.6011939217418409	-1.03887160956647	-0.19170665610856366	0.45489433766558457	-1.6908634288651978	0.36133740444931495	-0.8107982137789601	1.1737664307554334	-1.6965670887989714	0.7689533923411815	1.55659706039135	1.5875715763770448	0.09666111998299803	-0.5685454061093889	-0.3623564685601721	-1.108169918924829	-0.6060656813344203	-0.3210624022334719	-1.8572164037068446	-0.03322450185757318	0.05078921720542226	-0.4142293192079999	-0.1746267679181264	-0.46523250750390066	-1.4565127122905694	-1.5906137023829747	-0.49249467147472387	-0.11188832643742654	-0.27250434198853446	-0.6774206518759236	0.2426961339035675	0.3055285111521587	-0.8862888911304262	-0.5278432949822007
0.3101608854181638	-2.0761187811001043	1.4704118075470847	-0.4595445186316869	-0.49360599826720875	-0.46166380823045344	-0.8441020753029236	0.5096600293807367	-0.8418904601587603	-1.1085212453125746	-0.5126546972041743	-0.6806128880089625	-0.7417528665479004	0.5197637900449942	-0.5237982664925964	-0.9251665352359068	0.6158833633459284	-0.5813036615902659	-0.12490348999050557	0.5347494295758508	-1.3417650420690188	0.0703638770480349	-0.15608921519023672	1.143125247281322	-0.6346313977629772	0.35960412230073285	1.513682872881801	1.6915931170151193	0.5583336256631223	-0.9703029250948985	-0.6650179804177294	-0.6397656380409346	-0.2840167643135184	-1.0172555072016782	-1.2784155028709285	0.3050675458889752	-0.16491542533559736	-0.7809438684303911	0.35836149050909744	-0.34427227509624264	-1.7534180020083117	-1.4605615111307315	-0.099891999152708	-0.15983594909130214	0.11876278261792839	-0.21343413808073158	0.5548518702906993	0.46183963324802846	-0.3660608390582415	0.2500182227693953
-0.6262350050838811	-0.6795840778337218	1.4295607443292602	-0.5748651888684316	-1.101077488600398	-1.082020846913001	-0.7206803410202676	-0.1710576540606556	-0.7272922484340791	-0.5640896127374232	0.10345216811712049	0.46068499522009465	0.31077381277012567	1.3102998356531865	-0.18556672890402345	-1.2389689530553156	0.2027154868896678	0.25440866601335066	-0.17005178075779442	0.5187257593417185	-0.3929134527464074	-0.3999128274027387	0.4568648773117422	0.6253502552334709	0.59494640543177	-0.4524551794149224	0.8145846774583226	0.9881697231843846	0.7305714673550628	-1.3558096040834484	-0.7839920024421072	0.08849266561531585	-0.02756941970336885	-1.602633521851627	-0.7261348899709532	0.46736588594000406	-0.38817626923221715	-0.9036584681121601	0.5809470320843892	-0.21489669436092332	-1.613096835826536	-0.6257141829895984	-0.043546557474994516	-0.22605165375615563	0.42494083784348596	0.5717087789800314	0.49435713609722237	0.4238150793009468	0.14783181064497622	0.7013112396337148
-1.1254355769882813	0.4450756095898483	0.8930507411370021	-0.8964657568759491	-1.711923685968448	-1.5502119542352966	-0.5611463131421941	-0.5895321206999021	-0.6094829483158488	0.1749356592362308	0.8362250999198327	1.494231568977836	1.0256071973342682	1.5024808863654942	0.018991528080557343	-1.521529830266308	-0.41455940566227106	1.2415975260599312	-0.3323036495916785	0.41002896551930657	0.5770597864047203	-0.7531878182430175	0.7834188137053621	-0.06372048409537913	1.4313570059547833	-1.2392909322772279	-0.07437261167997436	-0.11267647819109414	0.5877115563531378	-1.4542324532894682	-0.6570840234516401	0.7867937880710896	-0.005748226913506422	-1.718344332588077	-0.5940040611479961	0.4073528567715595	-0.552555684882285	-0.7983536959040985	0.3969729829660831	-0.2398065781287299	-1.239688585528078	0.5308715543462551	-0.2855580602408275	-0.4623550924540448	0.6435422664503727	1.5782400810575876	0.07338074874132985	0.11375990162565557	0.4588686975926865	0.6410660250553065
-0.9816818927556437	0.8592464420378815	0.04494853618176465	-1.141263096940163	-2.0092068912986125	-1.5489320016521184	-0.32857747443148067	-0.6495622717542657	-0.6572806805961622	0.8568143185393062	1.3311792735429104	1.9247616964103351	1.2555469606352805	1.3814299452473873	-0.03285959800287	-1.6212573982344722	-0.8904867434372695	2.0336409599152323	-0.5471530149473567	0.19014073154157513	0.9635302936542884	-0.7986060278381337	0.7434434501998882	-0.5964642868158725	1.522340513602552	-1.5347958657395655	-0.6069123212536766	-1.0372139613532074	0.21678104775875778	-1.1451691423246728	-0.40038149179973265	1.08711596573623	-0.2471217556342354	-1.213752467391677	-0.9446580988715593	0.14966091162020786	-0.6398450790116427	-0.5837247745523784	-0.054429391492249055	-0.46965788770156025	-0.8683580440594103	1.3259164372235648	-0.5607367345082096	-0.9180975667254132	0.7439647437751018	2.4819255561967672	-0.47667646618211634	-0.41315282043229173	0.46797863327098216	0.25123621607177843
-0.3919813009958471	0.6450172871540312	-0.7633884546736573	-1.0302895544140376	-1.7948226115676227	-0.9727409871458972	0.017979481122253883	-0.5455314773999852	-0.8513198894443114	1.1708110356389128	1.317572034966664	1.5465124633245193	1.056307299341487	1.3082000293085576	-0.29066900741162643	-1.3735651979056036	-0.9824041235071396	2.3131308500458023	-0.7178340339863901	-0.1364733418799998	0.5587182667555471	-0.5332964120725472	0.4581021795414688	-0.813526742654231	0.9249310756472745	-1.1041899396832118	-0.4958162603055892	-1.3638987588459146	-0.21029807696978345	-0.5364256776860715	-0.20541401865178255	0.7842673816286131	-0.6048540425041309	-0.22989778793348348	-1.4369514935192773	-0.20177446164735544	-0.6450871255569186	-0.36287265011108294	-0.47921795561935593	-0.7787974329059238	-0.6102690071175991	1.2261413533408008	-0.5753192614627791	-1.445841375683889	0.6616091923672043	2.8568654624643863	-0.8458427536408004	-0.9532090724378117	0.23607542306545978	-0.07474349980653285
0.21755924632260798	0.2854244186161192	-1.1770286612881213	-0.4802934119830527	-1.0840931405995993	-0.004328668965095674	0.48596647894380945	-0.5576107693331545	-0.9923295844696196	0.9292628311437221	0.7735094108821129	0.5979740102450309	0.6334680255724895	1.388594595240513	-0.5708621303219164	-0.7154081174934166	-0.6932201776475091	1.9549347100461476	-0.7649260511700984	-0.4927571332325542	-0.297183301435685	-0.10885749279572336	0.15912887438134393	-0.7653415667030836	0.05762836029004344	-0.08334012463067374	0.12609059251234764	-1.031974190756178	-0.4980864216887569	0.12982983219289057	-0.18325537068386294	0.02052615693902183	-0.8349946828660574	0.8790333144557485	-1.527034004199827	-0.49378423411459815	-0.5478002475169239	-0.12693227088845085	-0.5998794660283001	-0.9226331166965781	-0.3985258502381453	0.22606719890681828	-0.2131367405890343	-1.7432341864153391	0.36350763874072584	2.412152846162428	-0.8325509908812707	-1.226404201279444	-0.033951547144211544	-0.018042939889595256
0.4987831116457533	0.2942931161864987	-1.020182705582324	0.3306120198017583	-0.09019918845360217	0.9769433747208782	1.0213779137955261	-0.8061163913164812	-0.8413850597891164	0.2194865759731207	-0.044994379573869515	-0.37481828682019136	0.2255941351917636	1.3853078755592434	-0.6706403784765994	0.2261388460187748	-0.2419537865254234	1.0977317867776926	-0.6659667931006884	-0.7348711127595683	-0.9596928619920673	0.2765563434795007	0.02906244632567509	-0.612586544434725	-0.569497460021782	1.0919763775424858	0.8212589609261693	-0.3272928192442637	-0.5187928743048408	0.6570174295440114	-0.2825184861972181	-0.7472173077759485	-0.7473185905049223	1.7247732497248505	-0.8320114023428689	-0.5992070177101034	-0.321068462101452	0.2338528182249399	-0.320649424160512	-0.699337426447236	-0.07034430317085191	-1.1254338571285194	0.3872129031628715	-1.5293943728280845	-0.07759023143851095	1.1891384464072148	-0.4592603995504658	-1.0181533375909215	-0.11097202338930323	0.44665491913180505
0.4019511334905135	0.8461159228472229	-0.39462451117995884	1.0648028706503483	0.8765481249230391	1.6000679213952902	1.503834087893021	-1.148750935449577	-0.30389471725910433	-0.5975037914088996	-0.7479298873711366	-0.8667713428594332	-0.02085061908948404	0.9317228029931496	-0.4853253131253152	1.1428217877848983	0.10540124964756165	0.06686496158763305	-0.4693165192353772	-0.7310279011286075	-0.9506127163266243	0.48582633563867417	0.08310410289672941	-0.4792767015383771	-0.6711845805160916	1.9181395666186212	1.1501489876640645	0.3277407267547725	-0.2952867252637164	1.0135379686642818	-0.34338992068918145	-1.0140652781575463	-0.3331812697158017	2.054823997565214	0.5783586812558275	-0.5002212502912707	0.027584912361680793	0.8104421062873993	0.2113263549285431	-0.11401393472715941	0.4738350762034656	-2.0758071808232836	0.9246029484221479	-0.749357797315238	-0.4805985498710929	-0.4218948684105051	0.051856285693354064	-0.317852921341699	0.10895030195380075	1.0401100242338754
0.1649086007862091	1.6504267261980632	0.3701532529677747	1.4246166798970445	1.5333888791323462	1.6974535248972695	1.773612043638816	-1.2875519930751482	0.46630921772418193	-1.0670332513607994	-1.0475847361786657	-0.7321388512244712	-0.11585301401282463	-0.12434913076992955	-0.061861902830799835	1.6727799225822022	0.21885530467399134	-0.8105988828220334	-0.27466887770084747	-0.46423807933539585	-0.31224750064335405	0.4933818330445884	0.17682806819489394	-0.37074699962421365	-0.34210118296579617	2.0774149305911567	0.9507026384067815	0.633996007390229	-0.014327878071441992	1.3010816141101498	-0.23701999240679467	-0.5653147646408382	0.21782258760946474	1.8298688809223804	2.166355988756081	-0.31543795475164127	0.4228936797500416	1.5368771482976928	0.6898243040729362	0.5778748483977022	1.15022528243996	-2.1484948251416895	1.1233543484416646	0.33977774440095276	-0.6489348500166636	-1.8702449488242372	0.4219220335044195	0.6349726252017786	0.5089612110303483	1.3687733946212406
0.09818190114423384	2.14790528526968	0.8949847848953824	1.3187910140149577	1.7188502958690786	1.374772674569451	1.689142820247601	-0.9956416890222456	1.1217317046721853	-0.8980110436168509	-0.9330616331990544	-0.2461226606813379	-0.18842472651193382	-1.5135644239210906	0.43641450080780964	1.591282083383284	0.17490098515705757	-1.379007621331274	-0.18299955203960933	-0.07566064544961246	0.42094510237061566	0.3681910806885599	0.13364976820424904	-0.20498867572665436	0.04679569980682201	1.573475101853036	0.4104227089029557	0.5608781507066798	0.06827951344459865	1.6070421464420361	0.028312678482183055	0.35010230299733197	0.6305151977562266	1.195931061644712	3.2173203976992104	-0.2301049657171004	0.7357419759287125	2.150777339552494	0.834350072659844	1.0012275313295227	1.7037766417940408	-1.414159727832811	0.8899655069613864	1.2822834582520999	-0.5004541943849986	-2.7241016395549433	0.4841294874186138	1.4436586045734565	0.8023782101931474	1.1781595224905739
0.3359139587228784	1.890646339760902	0.9574093306622357	0.893950067843338	1.431766002522232	0.9201815048420068	1.1970735677752662	-0.29205179430087186	1.3138105876921946	-0.13454601968937985	-0.6596398983234064	0.12997266503137672	-0.36830182889417934	-2.637885227610506	0.825174366926307	0.9557969664534963	0.1749308638681626	-1.6981759734249915	-0.2334731313440281	0.20216514158757706	0.6209570829780384	0.2180345598039532	-0.10342487410740593	0.08497144092316312	0.13094902825919358	0.690531254722324	-0.10102874920564905	0.3028355429942237	-0.20199837724221922	1.8715198676510012	0.3214425462448299	1.1503075967081944	0.7166546084679787	0.3974642672238812	3.2613742683290696	-0.35749956336075317	0.8484891734269273	2.3068851971637576	0.5676673801705187	0.8985120489784661	1.8557805270801706	-0.37641178978796186	0.34822876662994945	1.6836529537325133	-0.1363990514095024	-2.8651458370199174	0.27525201999172194	1.7503841405041642	0.7180110416213115	0.5026876874517919
0.7365078816773505	0.8509201723811618	0.6039435697632032	0.4234769367797731	0.8193487471933383	0.6170033638978827	0.38264950169743195	0.5601565500846252	0.910094461369861	0.8688774866767466	-0.5524654523424252	0.10045422003624017	-0.6654001566910819	-2.9086283802654034	0.9944370228372487	0.10777741297191862	0.38016187009245317	-1.9297299560647254	-0.3595698274309419	0.19232185239518843	0.04702483603295819	0.13441431505432994	-0.4118185051942852	0.4683301864720134	-0.1860217039017557	-0.17734549814727427	-0.3040960308678843	0.10446172726326781	-0.7366566591592569	1.889668113550507	0.5072648181165577	1.2869088073128405	0.49411424570352225	-0.31084295261319833	2.35559337662075	-0.6242338524243238	0.73162776268479	1.787769722805749	0.07533106834524142	0.3186771281193347	1.4933172285157008	0.41972440838282454	-0.24754201135832152	1.4527924358711775	0.21092614820505245	-2.483654488678959	0.00021072243262547838	1.4280328998633283	0.20479263400277592	-0.3703851873425571
0.9985257484410113	-0.5424944767977016	0.10087781723126324	0.1383242684866987	0.12748359255635758	0.5796759931187863	-0.532077063838021	1.2235768185147073	0.09930463834305694	1.6507650237852065	-0.7565222164337554	-0.2595560687776341	-0.9345850468485926	-2.103416692841255	0.9507425952022832	-0.4885382466485505	0.7846002953447254	-2.1522961398127713	-0.39902136515533193	-0.09724540235617377	-0.9462190441294366	0.16246305304306227	-0.5704252858100631	0.8189787749353095	-0.6708324708885213	-0.7176766132007985	-0.18836291222128598	0.09192698054420957	-1.2039695869768448	1.46269398040745	0.5664642135227322	0.6081050178470442	0.17275653149235326	-0.7250642067121899	1.0426947108658844	-0.7759774310009807	0.4746504164440272	0.6768298190310501	-0.2972361062583679	-0.3806716657638314	0.7706055250813253	0.754698335009864	-0.6471113092970403	0.8599210083435301	0.32419137354374056	-1.8972492196883508	-0.10066106886241581	0.6527920081328221	-0.4934342212576564	-1.076896727900876
0.8974666401093963	-1.656134856328458	-0.24212845608238456	0.11229639046546921	-0.3753755545406818	0.7109680394104596	-1.254795450901956	1.496340606824739	-0.6888771056830777	1.8932757021926696	-1.1106095849266913	-0.5924438846795101	-0.9589402427616824	-0.5088188298472858	0.790546529127534	-0.4895770559116143	1.2125447313718045	-2.2494115898321616	-0.17086784502773125	-0.4597143253563932	-1.6331263713279223	0.29831794967605274	-0.42432157315772007	0.9967456922361098	-0.9339160925224572	-0.8123971692669181	0.019697094522364955	0.22566850675468855	-1.204719093141277	0.5882901755221667	0.6117312134242386	-0.527796642449429	0.01645004731415843	-0.7312774564423219	0.014336983308193416	-0.5266081710034112	0.24127222396749237	-0.6299349288092542	-0.2553618952280887	-0.7378144612046054	0.04480984962582184	0.814222398177863	-0.7024204726388202	0.3609778472515977	0.14274654591250208	-1.3318681891115836	0.10318131653163512	-0.19068938725220813	-0.9661784678940099	-1.3648919581424335
0.4638463173891722	-2.0205824393075655	-0.2594496800863613	0.264300605199747	-0.4868104068485718	0.7963530284723652	-1.534071287750558	1.4151177729241575	-1.0101410886691655	1.568582897628658	-1.2432255842602253	-0.560197717086439	-0.6002273431495242	1.2331300430077647	0.6310052597196955	0.1405210923084569	1.4348555068194944	-1.9668080328576425	0.4080847690168486	-0.6126623002461086	-1.4191410034410714	0.5036524282014653	-0.009410031942602785	0.9409502006982553	-0.7078515802006378	-0.5353984797399953	0.058760685417556774	0.38715055910791835	-0.5344373878964072	-0.46156762709202204	0.7837963305405812	-1.4686819514273413	0.1744175852664816	-0.33573327906115524	-0.29967565820545516	0.23225774668146315	0.17323269874020136	-1.5994119319303064	0.25297436290567576	-0.4753406014933518	-0.32280936214031325	0.9525988114986229	-0.3931941195449627	0.2998943965008034	-0.19724536945576363	-0.8156820734123154	0.5598987943147914	-0.7176253261212441	-0.8982757428994717	-1.185565504354698
-0.029400034514831825	-1.5801462520164107	-0.006866475068316953	0.4534569654251082	-0.14603687367870405	0.6642243535196324	-1.2675203715884926	1.1908571021573875	-0.6485177722325668	0.9091722041631815	-0.8337934134654901	-0.11868307799418872	0.08831642025721537	2.4631064970358265	0.5445095565577676	1.1110673431364804	1.317022488644077	-1.1124180939117814	1.232392945412831	-0.3824071539015646	-0.2630340718499994	0.7260858634036773	0.46058938283531364	0.7057710469410582	-0.033400414258273316	-0.06674578749261698	-0.15733409225795958	0.5105879936752016	0.6376951552127271	-1.2551224185564862	1.1133436282002516	-1.671814919981105	0.594076968622332	0.32092279058529377	0.046916880228081666	1.3046862246061266	0.30726766886073575	-1.830934171422882	0.9860318693711486	0.315962240150962	-0.17808560806813165	1.3518003678079535	0.19719624075068304	0.6895434573716138	-0.45058420233464236	-0.24208551150335192	1.0707882673222484	-0.7406602591889531	-0.289489419901351	-0.6607543736096471
-0.2607154703375046	-0.6803759323042643	0.31382536138778894	0.5837190093897466	0.5374602203741814	0.3042684600205808	-0.5550792063417869	1.0395280333700976	0.2646253304189746	0.2466958448825708	0.13840204960678998	0.4499037026292412	0.8708928568755965	2.81500841523557	0.5326864497332486	1.966489971387197	0.8972470921218647	0.24012964012469698	2.010716372945435	0.17515428149289589	1.2804931715384902	0.9177286045701969	0.7404888654650321	0.41633698180061485	0.7708006576183443	0.4106494367070716	-0.479166891773959	0.6439525779314728	1.8109417317470757	-1.449851794998934	1.4668842181124333	-1.0280388923078723	1.068516586639747	0.9907538666715613	0.6118688875597704	2.251272446975181	0.5636374644124903	-1.265123963950098	1.5369718884506585	1.2231798237893095	0.3365998332885407	1.8540282668957928	0.9118201221692197	1.2218230435533763	-0.4176598249922052	0.4693869717346913	1.4042662346745087	-0.34193569491598785	0.5291126016658733	0.013744785163781777
-0.09428417506240162	0.17214248771128415	0.517850625479294	0.6421307917033515	1.3246243429390956	-0.12899660638873642	0.3313202807071294	1.0375222682058987	1.321670308849776	-0.16555184454214836	1.3345230750208767	0.7667785336885324	1.4592459147725667	2.333068496782368	0.5454797353631756	2.330760000502545	0.34902636393746317	1.7016097222200315	2.3854579289065305	0.8017701517208391	2.423530763911689	1.0459234787610374	0.7268422863513652	0.18463998711415783	1.321998478263202	0.7772797082412082	-0.6486097295974592	0.8882612307094414	2.416560552058505	-1.0147790054841797	1.6281074043765935	0.0976509952470743	1.3775324211325395	1.4022034476599128	0.8888137011616953	2.620819391030245	0.813352066851807	-0.21273432242441281	1.5686543212309674	1.760694272536497	0.871665437651527	2.0927551195173697	1.5383995468321348	1.497889460214087	-0.06423499676357076	1.2509166693447622	1.417480286814279	0.21185386113596022	1.1058498715115668	0.647494509981143
0.313713873682272	0.6052227956562364	0.5631211152310159	0.6569856018709479	1.945445068377291	-0.4215890687748861	1.0514178115477566	1.0993964813556993	2.0538789328869975	-0.24679610620737485	2.2366941359893078	0.6619222692374159	1.6757759706753697	1.371179276372269	0.523391617414928	2.0883403670657743	-0.1349797441135696	2.731835223193502	2.1198789344902234	1.1950229540566788	2.6512352348467787	1.0916149530186285	0.5273670661733136	0.04890614224242319	1.4125268030854718	0.9885909632783199	-0.5085565188078461	1.2671262358298683	2.149854846981946	-0.27134125656120206	1.45473358997522	1.1170032156188663	1.419546450916366	1.376910920833121	0.6300446719964764	2.2144257151232267	0.9720807079832456	0.8086525663757109	1.0112120284562767	1.6602151919979677	1.0810503442113715	1.804291072380373	1.8373594588555175	1.3132851495370688	0.4641469470780456	1.8990298939647519	1.1184841918534045	0.6430014409553577	1.1657715872507088	1.080746520698061
0.6139714674185952	0.5479335838333356	0.5465763045108668	0.627613491107542	2.2079740724692907	-0.43899834533445903	1.3296226771055348	1.0761627140214183	2.1647616486070738	-0.07453961685830796	2.454664710493367	0.31031239106727865	1.5372128044507478	0.3771124129788762	0.4329118335003649	1.4009560555114777	-0.4519113284068692	2.932169720991918	1.2487111279468466	1.1902501299185486	2.0179769848250566	1.0366480725682299	0.3708994232787612	-0.02558250316879159	1.1102956609814614	1.0482801301080487	-0.13256966590389618	1.6395387144678348	1.1583474210073663	0.28709973094079017	0.9862543620233032	1.5783652435980475	1.2458355812274258	0.9194349408453879	-0.04035244167717775	1.2103459245534363	1.047466607730455	1.33337037613294	0.10021589417484704	1.0140577979288656	0.8213191900703108	1.061876253629025	1.6104673157735634	0.7935215299810526	0.9294705750765567	2.2073993961940515	0.6430366277597646	0.807875511915352	0.7852457670112925	1.1825981848673004
0.5015092216153839	0.19365310555804496	0.5820780893047562	0.4960306978148985	2.0600914922521896	-0.20741354993155897	1.061487425202775	0.8843408264562357	1.65495735828589	0.19288660811944697	1.956308239114081	0.08961346519059489	1.2057634776214023	-0.3019867896460435	0.2777732738503292	0.5682009317540799	-0.6194841762926836	2.282685405346117	0.09430441641794236	0.8455635989898462	1.0439814700112506	0.8513793132085321	0.42231733386209325	-0.09675116233555091	0.6666356900490414	0.9731714525962367	0.22326449440848398	1.7408959464658968	-0.04154903678173398	0.29125473928329165	0.4147957927502443	1.3990863218598244	0.9853314072564398	0.22020537075838476	-0.768359780593202	0.06348632975813887	1.1020979057042135	1.1603688096125997	-0.7657555154044358	0.18785997692276316	0.21858125217406518	0.24319881842760094	0.8047917610362404	0.28461028228370044	1.1256535725034578	2.1115654583322296	0.1704477449424846	0.7296267886527471	0.3179108894767483	0.8724868197610346
-0.0693302616287189	-0.17494206516081878	0.6660916356654475	0.19066236617993507	1.5748396865520373	0.11028526546474665	0.3513725646508779	0.5637426791442558	0.7844355963887071	0.3937261844061165	1.0707416654150184	0.2713234497611667	0.8536451824422366	-0.5140028311206558	0.08894409786611639	-0.162042280841337	-0.7198335320864516	1.165658772433769	-0.8772937858127404	0.38106124820689263	0.31500428557717686	0.49955963281275795	0.6419870057366233	-0.19351279247291253	0.31773085367592	0.7726715716008902	0.3079697452527099	1.3411815634002402	-0.8701233372877504	-0.27665266303966995	-0.05853878238074427	0.8426535063456362	0.7290632605456163	-0.441135105723212	-1.2339571823517241	-0.7577883839129205	1.1620926813705015	0.4175188648570358	-1.254188121539059	-0.424030707991844	-0.42810227177835636	-0.24110770882658122	-0.40495177866351906	0.08261355142606745	0.9668196679462038	1.731054805459762	-0.16724510771963902	0.5211979282786074	0.12585579599341148	0.18029705264374316
-0.8362273159394822	-0.35942453162341226	0.6504977088720031	-0.29203141919157327	0.8802097855507953	0.32077013054778786	-0.5312363579640258	0.22816120230997514	-0.08632954934554819	0.4087672688335716	0.26756351225231145	0.7903778756939881	0.5494568577540918	-0.3002135823895685	-0.09171145605377451	-0.7059418459175573	-0.8093396000719529	0.1509989657730206	-1.288208029203047	0.02590968758193348	0.08987661430319102	-0.031195970986294116	0.8007866780274357	-0.30085090944302173	0.13281309128710697	0.45029297586317585	0.06110565880098826	0.4169661609087918	-1.015428298361277	-1.0668635839123293	-0.36544426937549795	0.2944124233792895	0.468035647376238	-0.8405871648541137	-1.337805120122886	-1.026604477697022	1.1494917492093488	-0.5349098856568618	-1.268217967507044	-0.6281331460945212	-0.8340794168762086	-0.24133462875065007	-1.630185503390916	0.20521722679528312	0.5052469468392085	1.2771115112025198	-0.3332420044266148	0.27633188411767473	0.31376708873052034	-0.6993427925931245
-1.3779640379110107	-0.31176223710811757	0.35856984784840906	-0.8388219466941157	0.08956123464273755	0.31591746067552734	-1.2576508093712315	-0.038893785534559466	-0.674855241456958	0.18475523830985277	-0.13448142460748339	1.2782624177977076	0.251912808454084	0.15646160966002293	-0.22220473878377892	-1.1178306027157343	-0.8654097668684766	-0.32647753716610256	-1.0371390660570137	-0.11489066533306137	0.19100500706985424	-0.6869476929827603	0.6478921783306371	-0.3853413760850829	0.012535455171888418	0.02130485258903209	-0.3410404564998278	-0.7854402765437137	-0.5791269516774697	-1.5680312571996107	-0.5940406362297336	0.012198367038637494	0.13044084577344509	-0.916453012398282	-1.1946127677251095	-0.8428836009026829	0.905468674684813	-1.2915731821204313	-0.9564088364030106	-0.4995892356666819	-0.8844301548894684	0.04471286453171179	-2.4091210851370417	0.3779240920146033	-0.1067297203518148	0.8998241804330961	-0.37342157908979057	0.016480236504784487	0.662302450947879	-1.4291037527905042
-1.3642205357326467	-0.0869526424126546	-0.23869554868590753	-1.254011704469549	-0.7184076076682318	0.12592986725875338	-1.5668484899143484	-0.25096767209193044	-0.880236648907453	-0.24628972756584283	-0.13496008985846278	1.3388559240274154	-0.09414191476952154	0.6007318854539885	-0.2656242517585376	-1.4688245557222717	-0.8072492822727029	-0.19737081322217134	-0.3348440012196916	-0.08810795142572207	0.2257903644953541	-1.3262716228521871	0.11252005050408558	-0.4306777850067026	-0.1805655185285267	-0.4667603732651237	-0.6099943445058561	-1.8494889912896524	0.04359459457705023	-1.4090823968529014	-0.8747505956622758	0.014526698185101267	-0.317681464915315	-0.7740690753827958	-0.9754888369854505	-0.5080861522198189	0.304517245644565	-1.5788099781000864	-0.5735220272026119	-0.2665206128323948	-0.667160323783226	0.25328759048555827	-2.42171478711697	0.24845001533247632	-0.6752272667437328	0.5949325897099853	-0.3626541879433214	-0.27549410062953505	0.8082331559888779	-1.6584227105776204
-0.7495107268705034	0.24136828200160343	-0.9302733652532788	-1.364406258015057	-1.4666046178285053	-0.11588828239898621	-1.3648463450861839	-0.49147440236043816	-0.776164080315721	-0.7565470903202133	0.005983502029832702	0.855713051096354	-0.4505304637090665	0.7892051388394512	-0.19787080760935505	-1.7380684517996527	-0.5704113890952995	0.24407047897238027	0.4301271022644366	-0.013527480447067405	-0.05914776256931209	-1.7514990499909808	-0.6103470479002678	-0.44920734994499417	-0.4756988850541142	-0.9256945084224414	-0.5468217434170652	-2.3960277711145963	0.44974239042823	-0.5760990986858155	-1.2248402983078157	0.147145160936256	-0.7961605254537397	-0.5918249361066429	-0.7501618701908176	-0.2929881675753006	-0.6152335304166028	-1.3449567321558449	-0.30130094697454124	-0.11857847094495388	-0.3813276418927415	0.15270053046165286	-1.6622768669205157	-0.32816197916865336	-1.0199042871984791	0.24293022033107542	-0.34966303876986854	-0.5797659592958739	0.5332593307855322	-1.2096329174701783
0.20253403826645644	0.6196876999312295	-1.351539979031667	-1.1262414695666942	-2.0378849051105488	-0.265141350945412	-0.7573315320823408	-0.8164371215364664	-0.524869194046128	-1.1482466656402042	-0.006544810311638904	0.09301394865437294	-0.669625166165375	0.5887322344542888	-0.022384795121856756	-1.806168929716713	-0.17661031201252675	0.5622972124490357	0.9086632431515925	0.02486504431562286	-0.5711761171459857	-1.7931703431374117	-1.1611098725961537	-0.4615355052993162	-0.7506454468047845	-1.241386976086743	-0.17527773834973154	-2.272987684450397	0.4759764134156831	0.5795324297082548	-1.4879128936238133	0.24011798260874245	-1.1286776093080444	-0.49615924155042956	-0.460317213979342	-0.2672501258828254	-1.6060503287226564	-0.7436798675238789	-0.15544410675561904	-0.08715527334305946	-0.1964075642963537	-0.18131346526247896	-0.4604964500586397	-1.1473788592671121	-1.0230416443933188	-0.25129617274828253	-0.33415037233395156	-0.8011004962493401	-0.05869180864444419	-0.20861531741230938
1.068525398226934	0.988141497464303	-1.213004698772655	-0.6587086419757194	-2.2802379187177224	-0.252525012136824	-0.0004026313493757215	-1.1706535413048211	-0.27768416118235356	-1.2325897028165316	-0.2766682968620638	-0.48974055799040594	-0.5964380317975605	0.055781423221310314	0.2155801375563367	-1.554932579970537	0.2539794816827169	0.4717379728280943	0.9586362596346657	0.029925095275102436	-0.9598088601860462	-1.4071241084209216	-1.2409994093643402	-0.4669124263482576	-0.8226318912348971	-1.3125384715718065	0.28393476820468466	-1.6147060603999035	0.24792833671518025	1.5374511144387852	-1.432285539389938	0.224694473009438	-1.1510665420684552	-0.4896636289486013	-0.032529105011072625	-0.30161120498749905	-2.301413970919758	-0.03962308203783261	-0.031982020357263614	-0.0731564491300892	-0.1591740270893543	-0.44786833643105645	0.6751931739817777	-1.76796249372232	-0.6738979812243114	-0.8306731845540561	-0.2846407431602988	-0.812798163584281	-0.6111220357459118	0.9390168463085588
1.4900743929725062	1.2399861476983214	-0.518129268422399	-0.17778614016023242	-2.0765380002899305	-0.11327706945977739	0.6124132904557046	-1.3927401078303285	-0.11626656361743484	-0.9345596165095226	-0.6499073867596113	-0.569992409773054	-0.21323381125952662	-0.5622657517853206	0.4308321724973946	-0.9913348350857529	0.5585587953109502	0.008310659576835982	0.6712978283770674	0.05419667298430645	-0.9123692980034501	-0.7222139862234432	-0.808292684499745	-0.43539272470188595	-0.5971728095134354	-1.0991716996728098	0.5706387587214921	-0.7448862253198928	0.024471869255031024	1.887483175684966	-0.9421636327398408	0.13871533064948668	-0.8331135018797166	-0.474388477337142	0.48253945033729273	-0.21977456805918416	-2.4037988512333293	0.5110028537496952	0.16039111861969207	0.02279643234181538	-0.19867359181350513	-0.3871439239622656	1.3099997004076613	-1.805878518891978	-0.09315113174390421	-1.2771728174005144	-0.17836055906213855	-0.5554340327467364	-0.7790526558683804	1.7362804082227086
1.3427203986230767	1.2343905370620698	0.39352135952367906	0.12698795954404563	-1.4379258418800134	0.04938895151912317	0.8782476991931389	-1.3155823108107827	-0.049420638369339104	-0.35745094707766406	-0.8406913348826242	-0.19087529513770232	0.2956055415032433	-0.9389801892725879	0.5265204120981194	-0.29208866518004756	0.6195128636973531	-0.5205807085687545	0.2624282363792573	0.12023421799233146	-0.4154889256282223	0.0030403015701462887	-0.10970269525751655	-0.33241524670048994	-0.15575700632593034	-0.6551178633037528	0.5562386031383744	0.005410864024026123	-0.02420100496552972	1.5317655524127434	-0.1516180910197869	0.04941000612344993	-0.3213311125081209	-0.34397415440071494	0.8802884077369791	0.031141725338640427	-1.8571914777458975	0.755677199004021	0.396060365704186	0.1880413179301022	-0.20723490428437213	-0.011132031861027162	1.2881990245748347	-1.201912423702674	0.4913584976804326	-1.3411653584761754	-0.032144160117150475	-0.11039637573444434	-0.48696548302356474	1.8498929061579608
0.7653685395718532	0.8789363841193746	1.029132463741021	0.19175144443370737	-0.5475613427336086	0.13482331378825194	0.7679170302455706	-0.8926660881601823	-0.044984470728949094	0.25110901542007563	-0.6535330191775858	0.2830423145824186	0.628893737883955	-0.8547480861079907	0.4410615252830981	0.27590773970037835	0.4283939602732804	-0.76045618309429	-0.08114416336479528	0.17662835474147884	0.22067017872646363	0.501863872075748	0.47459555842507034	-0.1561153350493957	0.28630305610470885	-0.12039103272509068	0.3097550734606308	0.4501297638771761	0.06709284866771228	0.7063040260389555	0.5958522526675475	-0.02010409214956829	0.13553228126120612	-0.0731400189296661	0.9243151113582541	0.3265584414127157	-0.8927821346312479	0.6861583857816071	0.5411834880636099	0.29848818719535947	-0.1284835861553851	0.38894920915255393	0.7774117624966165	-0.2723721607837616	0.8316460738014282	-0.9223472247944892	0.09799433190873366	0.32001583724846244	0.015037339491073337	1.2828511170200358
0.055202668068913156	0.22552653689311106	1.0432123373669229	0.0917874825869931	0.294788379134745	0.10214258689999663	0.4221153969584573	-0.2562048211764187	-0.06508245943065413	0.628964216238774	-0.13565967976809137	0.4442346581521074	0.5598041889039832	-0.34662010463561826	0.18810964861250834	0.5096451363721906	0.08818075754963935	-0.5512299889207684	-0.2938553743001663	0.1327191748121767	0.5872191171346716	0.6320017798725747	0.6658169832538949	0.045902728099130825	0.5196282339180412	0.3315964942906963	0.02433731956403621	0.5905045817214023	0.12286236258085079	-0.17212101929975535	0.9504079246693267	-0.09721937745297901	0.33222964648278025	0.2583190817153971	0.5321549444673713	0.46343739921415117	0.0869285693995952	0.4170574457785154	0.46624698910651735	0.22756262215018425	0.009431285770266085	0.4658155438658486	0.1372341218517539	0.493145104728314	0.7807896604543204	-0.1711931119618242	0.148459775349254	0.5253328753770082	0.33852086822319305	0.3600427277611934
-0.4954043324453501	-0.5063025204923421	0.4565410219389853	-0.031178064249441206	0.8099685002575219	-0.01705587569460583	0.06291171793198976	0.3411352223245567	-0.08509333776750387	0.6498372557439529	0.44482612783387976	0.14175939033866627	0.09915880054732105	0.28925298744173406	-0.13859356701018327	0.39079839528433524	-0.24396721149404996	-0.027074362486721976	-0.41571470367280206	-0.05635266267238232	0.47155057387638905	0.4398585289247384	0.44375344809700795	0.1984339734075392	0.4736599786103531	0.5694701650173603	-0.12881282661971402	0.5471753374192285	0.001583181933708172	-0.7330108952657394	0.7825876566327616	-0.20745295174493647	0.22612869949008144	0.5179212471377174	-0.1255952241116654	0.3275357439715167	0.7180287183362826	0.11726131672537593	0.16860043448546572	-0.0323082803233872	0.12845965054762368	0.09289079838609379	-0.29730716984125694	0.7439883954742708	0.380804898926412	0.5696253958631413	0.08941098003725167	0.41868908954449696	0.24438128154817781	-0.46328336476519666
-0.7270649379958161	-1.0212763763466837	-0.35793623468477376	-0.07038679980963186	0.8790772853776473	-0.14941956531992626	-0.1301710435117043	0.6668136151871361	-0.09567447371416875	0.39349726881746233	0.7740308746918981	-0.4202288620695988	-0.4940546408033379	0.6668998051437093	-0.40560119833182745	0.08729913220367526	-0.4366356861231449	0.4816455010698773	-0.5060621304589038	-0.32950849669920074	-0.001376238700845606	0.11646255125554437	0.02837531023985182	0.24583229537638987	0.24782367989500886	0.5615500081323789	-0.10827032057623243	0.44958153078874585	-0.2703169906366443	-0.8240847493356674	0.2689486569945949	-0.32507316680059345	-0.04971879466865856	0.6057386128551852	-0.7041018693026615	-0.006740948668374221	0.8528282570646374	-0.0734410038352143	-0.1984343422439759	-0.3414037128545822	0.16609072515439563	-0.5244752784392995	-0.3844361338139944	0.4742137884969122	-0.1474029928333278	0.9543602237315308	-0.052152110104179084	0.09378261523887559	-0.18637462178528613	-0.8517359997470503
[truncated: 72 more columns]
