# Supplementary material for: Diagnosis of autism spectrum disorder based on functional brain networks and machine learning
Source: Sci Rep. 2023 May 18;13:8072. doi: 10.1038/s41598-023-34650-6 (PMC10195805; doi:10.1038/s41598-023-34650-6)
Supplement: Supplementary file 1 — Supplementary Information. [file 41598_2023_34650_MOESM1_ESM.zip › matrices-bold-time-series/ASD/ASD26.csv]

0.4203958513877534	-1.1324446018252783	-0.05689894165939577	-0.0002970978628029164	0.5936766075017739	0.4952635198895464	-0.27121650610872733	0.2746488031530549	-0.1880458579965778	0.5385410142247986	-0.484091149271655	0.3734837962995073	0.8685639699178521	0.4327287642492897	-0.14895700896145408	-0.6875326269039178	-0.4764796682282148	0.5200074569787612	-1.060822547436022	-0.7363952892648513	0.9174679091441506	0.5846171461877514	1.0749742708799526	-0.6011251506275606	0.5885997635016309	1.277740368478725	0.3143635072845036	0.6852823329444988	-0.787764310663911	0.5167945435460843	0.4593366000902077	0.14635015854796135	-0.023308436030623488	0.5364899834115687	-0.7386484101087749	0.9176097365107991	-0.5784921451746329	0.34698461769210037	-0.25727028227661475	-0.09644456764771454	0.6357300705207057	-0.5269150748510515	-0.19626281228616863	-0.11792650956824478	0.030278293073766553	0.6464429482899707	0.07421078321476253	-0.8347783508912469	0.0489606676200816	-0.05500838188698704
0.12559051020159767	-1.3760383599715262	-0.28743899610909573	0.5768739418619858	0.4467665022318876	0.7488422405194267	-0.11370256134055112	0.5342185862972549	-0.20909290407070374	1.1239199393071264	-0.8563532440492378	0.18900451438874719	0.5967782785154143	0.35524123628101034	0.3208793699195925	-0.6060105925099895	-0.11244778859684952	0.6613479830528368	-1.3620124359838903	-0.6810324417885244	1.0280129116975558	0.5177060137920821	1.233174519352249	-0.3155639980739965	0.1316645759025358	1.3958138142791703	0.38681443817880234	0.4703910602889855	-0.8713408377856167	0.44187019452064824	0.9564724382743465	0.40306116658246155	0.6212716264320393	0.47692395990080755	-0.9744975465659688	1.03336988265398	-0.2681615642426674	0.891265886165527	-0.2648290923048406	-0.1422684820406115	0.7617024982296751	-0.46581669123321795	-0.15795418696047878	0.07484830928564878	0.09603723072144504	0.490858668230149	0.6260129857200671	-0.7029896332055322	-0.03095355653809668	0.26818151849139943
-0.17754908515960346	-0.9856273253890301	-0.21022735531211412	1.151627731441629	-0.0143839389652891	0.5008564606189685	0.07698415793913536	0.6081329803351855	0.012263067886115238	1.198126735654237	-0.8082072516601386	-0.16428246582032932	-0.18634471855112852	0.5352414211294986	0.7782568306082437	-0.23062025360536842	0.5162098662606378	0.7584002898361311	-1.2391110422823095	-0.3705136946573035	0.6347892691686791	0.22119722693533564	0.7292630250920091	0.17137443773636474	-0.740062861941685	0.7702236097440599	0.3344109351814994	-0.040248942264367885	-0.6126722658166411	0.19129641475451456	1.0821766679103448	0.37403238324559945	1.3338703766904696	0.04084784525262863	-0.8254177255432144	0.9196185122485989	0.30341897345410085	1.3674308346612123	-0.1646958615878244	-0.04099728764740548	0.8192228800988963	-0.055616059844421736	0.04336574687316224	0.39517932832258	-0.049650545849452776	0.3059583339002506	1.2274457861828874	-0.09545012783967939	-0.02916670260470704	0.5886090072228127
-0.3577188856776257	-0.14232908802684466	-4.9084770307295875e-05	1.2981425852091886	-0.6107091879996739	-0.2622053363323443	0.16809766361415945	0.4260288255108391	0.29197637069683596	0.6509164544858037	-0.3334153662223022	-0.5837246726041838	-1.159876152269251	0.837225191959561	0.9160661943475747	0.1619023824299301	1.0285093035555746	0.6759481858178211	-0.7929959614627191	0.01210999653940427	-0.16881786958275516	-0.2812975248907444	-0.2589305709682573	0.5723930208942826	-1.5322286829740304	-0.3741586688223193	0.10030454474964975	-0.5915247637382046	-0.20618869073779678	-0.23419992332676912	0.6429222210748153	0.030438962107599762	1.6399272666093077	-0.6374435636976001	-0.3775301088331026	0.550948766899979	0.8223774581652191	1.41743850007066	-0.06266781524989948	0.05974856018205691	0.6501528547822816	0.39316148145990576	0.23597235415655657	0.5617124802927075	-0.3915660603262303	0.18353140958295575	1.5175576030274547	0.6477689747205406	0.043339752438424875	0.6725751855705485
-0.4225551609668961	0.6963607792591028	0.021102272575232985	0.7900621596850328	-1.0645419510713352	-1.1780387899086402	0.1087242977232498	0.08174571383334191	0.33781196472859054	-0.17768910442401425	0.2703161973619741	-0.9086346079369207	-1.8397728906302473	0.9305308685933067	0.5974095691665753	0.25181700824874237	1.0922648526690435	0.31410215413351544	-0.3123198673550496	0.22526159457660466	-1.057454321869663	-0.8900876967503377	-1.2441064893171743	0.6599827476447099	-1.7111046315113636	-1.4919482714284023	-0.2694953554683368	-0.9229992452637832	0.04732561736595689	-0.7321091484718135	-0.2043813856491772	-0.418428918771717	1.2568778980720625	-1.2359320472721145	0.12432892112593433	0.0007483886411862418	0.9783818145381982	0.8779581163888888	-0.10504673706597231	-0.04972103686971023	0.12836783090455026	0.5159252672383443	0.1854340606902583	0.3426076419074399	-0.7358196440595727	0.14242353699669633	1.243139089899716	1.0669855419255916	0.08064298068467621	0.36973819449894796
-0.49727405329496077	1.0912383181946863	-0.33638459102692914	-0.2077992155230461	-1.1719663340970434	-1.7112007071006126	-0.03393812069494451	-0.23643329419287232	-0.03596616559027891	-0.695603683106488	0.5799099134675603	-0.9979741339259448	-1.852864416408164	0.5299449327128356	-0.03840112911462738	-0.08753921000226608	0.655295537400423	-0.3022670527817066	-0.08512274829356567	0.13745884971825095	-1.6646372124144548	-1.4537108343621212	-1.729049101523898	0.4215976487806345	-1.0822321344825114	-2.0533984934806075	-0.6326247698067636	-0.9480561117097926	-0.05235462256980748	-1.1262713149091517	-1.0097517697986291	-0.6598915771744388	0.3025492272487706	-1.4192127239980246	0.4339034812116844	-0.5629412966487004	0.6465164125155209	-0.07887815296041314	-0.3635303241992877	-0.46282719838858283	-0.7142545362457274	0.17790366212287553	-0.2181723293419976	-0.25507841029160233	-0.8084605826990166	0.1201786890406309	0.4387860407852386	0.8954680921373465	-0.041856983741852885	-0.2658129515479072
-0.6955172795743029	0.8988243418750117	-0.9282767372747709	-1.1971456981758186	-0.9360898355994477	-1.507898578481171	-0.13040297911699855	-0.38521284527795685	-0.7326839076209151	-0.4700252009733998	0.33687685346277874	-0.8102289449985086	-1.1608143846842884	-0.3613598119019833	-0.6531814111213242	-0.6754215462623011	-0.01811499850589421	-0.9923013474505274	-0.2121018282483232	-0.16304942405200332	-1.7956361015631122	-1.8172227457358168	-1.5222724318244274	0.06536789454973523	0.03497333590869834	-1.87430016012374	-0.8205192785820518	-0.8010545059343577	-0.4583449671150856	-1.257874436334257	-1.299928112383785	-0.5005457774674533	-0.765089153744261	-1.0419161108030857	0.44295256513106834	-0.9354266344474119	-0.043968709720349594	-1.0269722361065778	-0.7528931817331943	-1.0375226168627605	-1.6344118437168036	-0.3967702266020845	-0.830827618325169	-0.9475468358118929	-0.435749383655458	0.023794280927061495	-0.5619500673601401	0.25368396918036296	-0.3575847346536739	-0.9652915094494415
-0.987710557972774	0.34211697693447124	-1.3335072856295713	-1.6373435104213954	-0.5635578984766634	-0.6559668000666481	-0.0919243337141585	-0.36673296802207517	-1.3782122222238624	0.43619165803837223	-0.35597518466836003	-0.43646274795711465	-0.09296327545541266	-1.3935925370718423	-0.9236689620510292	-1.1265118999956805	-0.534471108621069	-1.48421204478348	-0.5491219755788604	-0.4020214373871157	-1.518491716848329	-1.877582559434371	-0.8537135786900407	-0.1278445365534471	0.983635329982431	-1.2112990956883989	-0.7317088307268427	-0.7150512788906127	-0.8976058707798591	-1.0865247348912197	-0.8917216660258727	-0.018478530919670073	-1.445017278015879	-0.24843823837454268	0.21502992234638696	-0.9740756639145461	-0.7909972776067714	-1.5454535381177135	-1.0547068241938582	-1.4447735340555057	-2.260212422141996	-0.7648289766859412	-1.297144192203625	-1.3329814790510963	0.31128917080625923	-0.19953693860468938	-1.3056230160966473	-0.4207562247359826	-0.753509075849571	-1.3727203698017452
-1.1815155192787803	-0.16497962528385232	-1.1564081396076507	-1.2864602907529514	-0.3188661997314901	0.34675263248924243	0.06233855696978445	-0.31025023077977243	-1.5329938902153195	1.4586008247039821	-1.0820279377056468	-0.05951431815015951	0.8362852642505179	-2.0600297471253235	-0.7459256306950066	-1.1103202316462766	-0.6435228154907824	-1.5544874656726384	-0.8144718358945653	-0.2855455695444743	-1.0787044409936233	-1.622948325228547	-0.21098009673535018	0.0015525346252740217	1.1962169887019651	-0.5578655671475206	-0.39043059524197393	-0.8224733715390103	-1.0500703698757505	-0.7302737739068462	-0.03411596390005196	0.4705039954478151	-1.5199606465954119	0.6022020008115508	-0.08953225614926746	-0.6883064080014123	-1.2894837558285142	-1.4783831856171676	-1.04765731871555	-1.3738308561268056	-2.284964746514142	-0.5860538795703636	-1.2614781751879796	-1.1517793332849193	1.1168747512049757	-0.52251398868665	-1.4792333680160143	-0.6681550516289159	-1.0227545868222123	-1.2469429786589226
-1.0446946245134636	-0.30463127902668136	-0.3584094154990265	-0.3621051521381712	-0.3340390789236321	0.9120468970222183	0.2279956986193969	-0.3486879807552566	-0.9865285739027789	1.8851620516316463	-1.3818556907824167	0.14400469522398746	1.2166859985539746	-2.0187773095443653	-0.2879196627560777	-0.5857519117462201	-0.3925422381439072	-1.1629588004661908	-0.7799712489076439	0.30508583175854787	-0.7103226653955973	-1.1375111062690748	-0.0105525504855773	0.39186532795919005	0.5816279402623419	-0.28878590484954186	0.06659340942143953	-1.033915033592436	-0.7630545836354464	-0.4060666135109258	0.7322666741673285	0.6200873154911598	-1.1781701047611002	1.1433870202595742	-0.32394063795880207	-0.25796192481904723	-1.377851372638452	-1.0126188437956567	-0.6611651519283291	-0.7583186117432877	-1.6598757629016208	0.10652930274579646	-0.6143692514846834	-0.47210470197114646	1.585995135866127	-0.853232517636601	-1.0823924683026591	-0.32318530145209706	-0.9961950270601583	-0.6155634714786055
-0.4866249144121791	-0.04677257402087568	0.6454433877085549	0.5932709741383358	-0.5097975847475041	0.7558263409794441	0.30777768226893626	-0.48950215535278346	0.06638081928659817	1.3389147687016252	-1.061352410493249	0.10305955854072542	0.964424025766663	-1.3268445641550377	0.14562379285079144	0.16252802409164807	-0.04935993922280961	-0.494897847519133	-0.4095943510164175	1.218082508431725	-0.4868321034912581	-0.5686844129921848	-0.33124605514794897	0.8222643179102549	-0.40433683167839224	-0.40864050506844635	0.4670030831015058	-1.095402584461539	-0.1507586292293925	-0.29786489187407816	0.9204169610081305	0.29752513124366586	-0.8415556478394481	1.2080346839091687	-0.4158831816394935	0.05184661669400066	-1.0797477161870153	-0.52165664914867	-0.04017001550887303	0.14525705451647794	-0.6550248071109968	0.8998372546101622	0.40118959304174107	0.3343015248316566	1.4835296342894944	-1.0888823943877097	-0.3983153969003981	0.37202835070033663	-0.6586990255427222	0.2236725025843825
0.3391191968596494	0.38064534555612967	1.2320485881408638	1.0576681559911603	-0.5857443586810344	0.09055904018554149	0.2943795239553909	-0.5888090263052277	1.1050445191997758	0.05393400465750033	-0.3171866369511368	-0.10992666052884567	0.3475091500387689	-0.4176454515475029	0.3374422149955138	0.7209796108754483	0.1399419408108579	0.12877837336713852	0.14549405616926847	2.099588642209133	-0.31789124841542116	-0.07144758559565331	-0.8893500109356934	1.0832147763658293	-1.0665606400004715	-0.5829355713918267	0.695171765795307	-0.7900404974165401	0.49029245272244937	-0.43422148707236574	0.42248658441701503	-0.3042515725648441	-0.8270644476582641	0.9035413242033945	-0.3507007704995622	0.045482757549749356	-0.5416956704297141	-0.29354061781496865	0.5353510051440906	0.9005141531273129	0.2691220464495983	1.2814541687287277	1.3132447798485527	0.820616235543153	0.8945509404094029	-1.16597014066438	0.21173296477378684	0.9407655517597486	-0.16183827169137327	0.8665243579174084
1.097072267771879	0.7004355667282066	1.0071976517925099	0.8549699012440315	-0.3380918399538922	-0.5260799377956913	0.2705848277960103	-0.45991901535971	1.5863651614230063	-1.256386479878586	0.41046341804532627	-0.33065270938928437	-0.1933173304995872	0.17274463249850214	0.307368484249674	0.8407472448007814	0.16264306670398973	0.42882618597560307	0.6765316187553913	2.58228612210688	-0.0823197134919479	0.24480876313966227	-1.2623109305670066	1.1218218753828653	-0.9496588128001626	-0.42411356483478274	0.7439367518940547	-0.13575789708184163	0.886960256006152	-0.6596236787859444	-0.4071283893274749	-0.7714875684478987	-1.0938155180768294	0.5118053104231675	-0.11996821388453945	-0.2712418932149168	0.06379087802043557	-0.3435874774020213	0.8275040405534069	1.1701769784761196	0.7149382853374641	1.0143954216640785	1.7041662191255462	0.748870165662603	0.19225561765389645	-1.0753886391111043	0.5437603888255489	1.0077315945547565	0.2782483138248095	1.0345843690185235
1.4628221802728092	0.8027167483535742	0.11960546025357159	0.2435041207378188	0.23264111702438778	-0.5861173186624409	0.3223655782927084	-0.03973282144788477	1.2810158110030359	-1.857854145828803	0.7482184569895706	-0.413996580209482	-0.3128713127053826	0.14986210908310083	0.2772767376769998	0.6135419812173424	0.24603480574639275	0.32617762216267077	1.0617824432022422	2.4747697596112896	0.21800087365207896	0.3446464674703087	-1.1950128472481658	1.0524066787460984	-0.15558917759349297	0.1815680533886169	0.6978025893810098	0.5757201694388813	0.9665007124460688	-0.7276264241585302	-0.9779901351638747	-0.7322946489827596	-1.2685662104664817	0.28933886347086357	0.2960353628325148	-0.6770650928458889	0.5953018248147294	-0.4448639825263086	0.7893419276896149	0.9379753376473668	0.571657425753115	0.3289910768176279	1.4652043273968585	0.23700385384134334	-0.18061954286798151	-0.8434389241317041	0.6513068021127704	0.5567426757118739	0.520519015318604	0.7293015170764887
1.3149405655901973	0.8033929442070252	-0.7972656449923945	-0.2851998642605099	0.8633299101231655	0.005829989687937022	0.4377058532732845	0.5176284200961329	0.41718074657005155	-1.4709288061231236	0.6335321188242017	-0.3313515057269357	0.04420841432741789	-0.35628551900647015	0.4765480248479449	0.3943550733773577	0.6456928509395425	-0.019696999074071304	1.3137623583683036	1.8396599373127167	0.4144959530518341	0.2622896718189546	-0.7713820894557598	1.030765023772376	0.7235524042577158	0.9506537714088552	0.6643359913892659	0.9437008660439989	0.8775674735245379	-0.46321679437221364	-0.8574192167904853	-0.11054427048524602	-0.9377380697329311	0.3061983847531514	0.8842531941717623	-0.8667479832438982	0.9410481854666869	-0.3422927341996688	0.5754272947428795	0.5102496775433197	0.06640987193887737	-0.2234677230497941	0.8470069598900113	-0.3322243821552638	0.012899379647834379	-0.5061884731554285	0.7466973894518395	-0.07462732573576486	0.5700836701376364	0.20805256972888103
0.7944347614653362	0.9095259068659022	-1.0443924504154578	-0.3515622409182582	1.1795242517048303	0.8577083171311605	0.48422823908378015	0.9054953597659817	-0.46934604507864275	-0.44084277562163304	0.3161303841590205	-0.1851296572580757	0.63340361205301	-0.8912954370800935	0.9328660065641989	0.5191919111670683	1.3796864307633387	-0.319628746480393	1.5017338793140358	0.9291560122381683	0.2838220314768714	0.07337655275608491	-0.336455342495785	1.0989120624884736	1.011463450595665	1.379185801327135	0.701231924695335	0.7235885789996429	0.8442609596768869	0.10882980648633485	-0.07126583447341985	0.794926561114146	0.005197389920301917	0.42862752187637193	1.5344843870115992	-0.6551026472064722	1.0025557810475514	0.022683855970925707	0.40514796837219086	0.2874561841309711	-0.39235753730207995	-0.16570444785204314	0.27188918635684495	-0.5774398257530547	0.6464760114417399	-0.1027140204280295	0.9868208317325702	-0.4554065370068346	0.530935322215796	-0.19958521731992784
0.19750096221550292	1.2092816361875625	-0.3557764709272356	0.062441829146802706	0.9425798092649645	1.3566779094555712	0.30047743117259007	0.8579659325736898	-0.8801687261680926	0.5074495947799574	0.1275823213892065	-0.1253298370566745	1.0779792555591003	-0.9867519145415986	1.409016539605193	1.0220021833559125	2.1280718978548387	-0.34133730806765855	1.6269065388241133	0.03922971413258805	-0.2621915122185201	-0.13971056884697017	-0.23297128926741295	1.130767057340913	0.4096319203918505	1.0975337711052044	0.7841984877729908	0.009338787201072854	0.9670062689468181	0.7568187563172568	0.8937734584751893	1.4635472877035731	1.2152624808887007	0.44514515350210837	2.030207672755644	-0.1180962194929893	0.7192263136043627	0.4544256910093836	0.38342489865767426	0.46450771193690926	-0.47695145779927106	0.5414195989666827	0.042566486211636785	-0.3749014267916938	1.2963974168899564	0.3129095819524894	1.3126576085755335	-0.38113521458005284	0.4882693588831606	-0.30878597585137163
-0.21361625490039757	1.5613117724690717	0.8817013290307589	0.6236252576040725	0.22487134715247506	1.0899841943882775	-0.1590682346517927	0.34121859775164537	-0.661113167567422	0.7542987517114939	0.2075486788389879	-0.22354959664268145	1.1018969342243456	-0.4675368862055831	1.5442802833125528	1.56590712209454	2.4007268437864053	-0.05177026211206774	1.5684738500316928	-0.6176081884378272	-1.0532396096868433	-0.31399138823228506	-0.5440333121543209	0.9288099068093814	-0.8020677812531674	0.15057334340599257	0.8297622360895447	-0.8000966655252426	1.1245559460572152	1.1679802871585656	1.3956924094643655	1.4515253379215711	2.071434602180759	0.23581775283734288	2.134791926348169	0.4359654705858001	0.13859985898014265	0.656699191617973	0.42048598507257284	0.8776286607878232	-0.13606240343138515	1.4355611178272047	0.1545074573871949	0.07242337318477371	1.495712032073628	0.664781364810956	1.4709851037365538	-0.015048053332708212	0.42689051495964436	-0.18135579470508187
-0.3465322301073691	1.6779696174587537	1.860397165494498	0.8962724875969611	-0.6130550013078666	0.1264373013634626	-0.7408732133105642	-0.39724445844584294	-0.06608481469768801	0.1783579491586923	0.4052884510690668	-0.3970465433902492	0.6840303393666818	0.4472213005315101	1.110249819279664	1.655551691451163	1.8720485739913535	0.37665892697949244	1.1615307775517334	-0.956585649575657	-1.7085842137962668	-0.4181451678367593	-1.022992565434272	0.3993793267367071	-1.9547870631118123	-0.9986110388365432	0.7508825305627942	-1.2381701614237737	1.0566731423002722	1.1324596589521838	1.0537808057502671	0.6587723580623853	2.0614213749754766	-0.1395562420292812	1.7332516923938175	0.6613896908770825	-0.5306219079783828	0.47410327868505725	0.31862817327500664	1.1156520826306993	0.4004784114832392	1.8509693119495492	0.34000963816438373	0.3967922190047354	1.0193610705928544	0.8753344216650991	1.2077739265983105	0.2528721313830197	0.2607541364973638	-0.047189100110756714
-0.2792767259296192	1.3427063165854476	1.8889175806075502	0.6451461765347704	-1.1370256785095547	-1.0324465570557648	-1.1533304922635403	-0.9676481694609089	0.4533713277674596	-0.7982435644658821	0.43227655752505917	-0.44802348169464373	0.04758007266716319	1.3034160887579092	0.20201660120204645	0.9931305242507265	0.642936703391399	0.6937279069811951	0.35669293222416826	-0.9906619810316436	-1.8417700767751002	-0.4536296919822489	-1.2567954300166697	-0.33386023638446843	-2.4256211107499515	-1.748364033411665	0.506737885360498	-1.0595118723943715	0.571391351609607	0.6706603046746912	0.002757483288220962	-0.5933345568083688	1.1158253994695857	-0.49259489664220524	0.9307261358513601	0.4119132392389573	-0.9634642297579415	0.02635769881271575	-0.03867930074037948	0.8234319792046761	0.7995239184335303	1.377849609466803	0.29943001852381	0.33819504533754025	0.021318900462159732	0.9065285151174782	0.4883605304579301	0.11940891850449338	-0.05004327443645036	-0.10998476990568726
-0.15260609931669433	0.5940543675003149	0.8630784530356701	-0.017206691007766162	-1.1063306740540892	-1.7876445888442272	-1.1495556825288862	-1.079183168961955	0.5705233160019594	-1.521678882304526	0.1373490775467214	-0.20382818877085787	-0.4948015237356544	1.7064153110679912	-0.7777715704443066	-0.2717667925691717	-0.7720036194727382	0.7384484603847625	-0.6659347910797442	-0.784059296928733	-1.2943104517251185	-0.4486433688100048	-0.9480121959370124	-0.9772805277327464	-2.0126584931975953	-1.7301451615315078	0.11962746426541104	-0.3902496192547567	-0.27562246141114777	0.02366946287228264	-1.183565431568453	-1.7184720262141258	-0.33330618770214754	-0.6504604902336124	0.024344502029875596	-0.1464330013527024	-0.8802287483826983	-0.3775304338853539	-0.5486811828129545	-0.01808422379205183	0.8523973973468073	0.1607680694129966	-0.0620030286458929	-0.07032448977352133	-1.0610423147910208	0.788220625861004	-0.42862925330338086	-0.38682959623892577	-0.40281446209056404	-0.3850628589766149
-0.05757265162394707	-0.2699621758620324	-0.6603849194765743	-0.7274240491756528	-0.6148556733239726	-1.8232485298798087	-0.7104033654296542	-0.7217185290491368	0.2829853266053493	-1.5457440636512954	-0.3277928531718222	0.33498728577804393	-0.7325724504098398	1.5441361725615088	-1.3453803733732652	-1.5839643521102211	-1.742322046545461	0.5269769540131575	-1.5346755280672808	-0.4367767317571814	-0.24489262412137042	-0.44507693813685456	-0.12404374064664019	-1.2528343585296284	-1.0055434433162127	-1.0203970908464302	-0.3410134695882763	0.3588579616032534	-1.1670567145038646	-0.48626017894505624	-1.849629079252434	-2.166694608151534	-1.6040288578630089	-0.5810463729042693	-0.6495109115920129	-0.6361118412366971	-0.2412714913843377	-0.4844552472209792	-0.9256652036928064	-1.0399571151247804	0.5925051140018136	-1.1777807664546587	-0.5713419597050533	-0.536785382680997	-1.771150794468488	0.6009148720642391	-1.13375112026807	-0.9194441048819307	-0.5791471493657285	-0.691326635377925
-0.007081761573136656	-0.8786676666175778	-1.8391132277481672	-1.1263982931502692	-0.011769514726049484	-1.2714505416842938	-0.09043195023302969	-0.16354846205190923	-0.14460028688470525	-0.9016609624051621	-0.6014518557975334	0.9510668600181857	-0.6632344643447894	1.0000342923645524	-1.230636720775174	-2.30223606967946	-1.9078739575195913	0.20535049533678662	-1.8739933494462324	-0.09502963461132904	0.8797815997404653	-0.4766386890610079	0.8639479339932927	-1.090139923490742	0.06511351514054255	-0.05743659743722927	-0.7872359873540287	0.7587053023070087	-1.6960131756515255	-0.6357457608019424	-1.6634065515323362	-1.703645175958595	-2.153360030594675	-0.4069266531929162	-0.8977760538072411	-0.7242374745042004	0.6672040645030988	-0.3099589622157858	-0.9020454918634123	-1.7064611786212007	0.23041859771478207	-1.939384634311884	-0.9396475759153051	-0.7349765808527835	-1.8958404788007315	0.4153960329843723	-1.3349504871534483	-1.0813164961519295	-0.39908543914939415	-0.8019911468337547
0.006806660377158136	-1.0334849776408632	-2.1029940180538405	-1.08476162588033	0.34210986442730373	-0.5651826060578813	0.3233092132146711	0.23368969251792732	-0.43068828686221133	-0.03809030112286712	-0.4028011532014048	1.3214355441504793	-0.4535408847471845	0.37696092047369384	-0.546568246736729	-2.088524825254567	-1.3879568158021107	-0.08568648067587442	-1.5245419946392742	0.058979790221203775	1.6376935029964772	-0.5414618799939078	1.548814247808744	-0.6821014912458059	0.7933665118962229	0.6651717208820219	-1.1340825295278936	0.633787388708319	-1.611108633982982	-0.4083639678780119	-0.8086280142504381	-0.5204945711682205	-1.8516149973977682	-0.30248907452092877	-0.7609424058478276	-0.359435730669028	1.352032743207591	-0.14266024783551143	-0.44761944036322737	-1.6594964204475344	-0.028761574457077117	-1.7992499309387386	-1.0004928007251102	-0.5511798189989102	-1.5623537140119268	0.2343143802358273	-1.060866768230857	-0.7427152394880162	0.10945091297247383	-0.6361973818557142
-0.051345201374157	-0.831786543923532	-1.502455943427865	-0.7490142807821705	0.3138214187958438	-0.1056131566446994	0.2579617605885823	0.2561973589227026	-0.5108604270201305	0.49772555999509605	0.2095630955142144	1.2262860817645376	-0.29453796015591827	-0.11659725590331547	0.27908709284197714	-1.1081891328457742	-0.6710660460256399	-0.32001590661791074	-0.644623099197621	-0.12664462861897832	1.8034881304528225	-0.582380455386927	1.6274971513580538	-0.35840465962579837	1.1141778562115863	0.9090960390115417	-1.3107073265463678	0.1661164356473199	-0.9682694507494196	0.030680734285840946	0.15323668191658893	0.8740214966213784	-0.9861369332386196	-0.3557518157895138	-0.451761019632491	0.1820204168990373	1.3967292247126963	-0.32002761177846073	0.1700691749273904	-0.9477826671090892	-0.1366979462264576	-0.9950227201851921	-0.8405834296356451	-0.1681054284881455	-1.118039300727349	-0.008660671966900003	-0.6463765176212852	-0.16262929675523613	0.6726979174697054	-0.3389601250003331
-0.24970949206996199	-0.5793767136146197	-0.6123867397798843	-0.39781553860821367	0.07023987222648907	0.007303456935512934	-0.25608916710635204	-0.02846875869755548	-0.5657766142900461	0.4063394641096284	0.8323671247208025	0.7186775845614408	-0.25713226348788815	-0.45805395749343286	0.76704467645942	0.08826372036082333	-0.2686138441368216	-0.5782039523627402	0.3804209681411997	-0.6729492195580402	1.4631467347351776	-0.4933474377442592	1.1403043950424598	-0.3648587693384383	1.242024621867538	0.7975478244985534	-1.2722482448915438	-0.23057350060329654	-0.08835164388781999	0.465192988337534	0.6517710556690365	1.911094711574515	-0.029227766045295558	-0.4995403627900677	-0.19174127645714098	0.48393077323039857	0.7380913185520647	-0.9347132211654231	0.5519365845861638	0.015566594501516397	-0.20403964205616212	-0.13459499615037632	-0.7155361727188193	0.07879154574599286	-0.8832183697831097	-0.3754822557221307	-0.49987658092518467	0.19133265394102145	0.9244991210251277	-0.17917625161174
-0.5994156173887165	-0.5567329279807478	-0.0801529621339627	-0.23097983600327768	-0.061832617247438916	-0.004020282219963485	-0.8858427985794869	-0.33247955899793324	-0.8217760035163899	-0.21089561114946867	0.9960152678278009	0.1283395601592245	-0.24986793289675574	-0.7318804637622965	0.6740821813394915	0.9145892561242404	-0.37960326648117404	-0.9273411940547055	1.1608533051312027	-1.4092917330716224	0.9285645813177636	-0.16219748352218843	0.4456275386922162	-0.705568936117772	1.4197703196499607	0.6648104846203515	-1.0209169517986347	-0.18093727534471074	0.6444852173764826	0.7687255491922502	0.4628973139369923	2.2290398729869807	0.6492043689629281	-0.5616060823010316	-0.06708981034074586	0.2881923662972197	-0.25940908346371727	-1.696706951612534	0.45410325242871097	0.7310679799499131	-0.35822756207670287	0.22943709467293513	-0.818327923968952	-0.03190405803824108	-0.9451896081595013	-0.8240154137748876	-0.8102223848032934	0.0007040628733125468	0.6612172237335643	-0.33555123173004625
-0.9702570598242038	-0.8108155166254594	-0.15771529759466352	-0.24634136624309486	0.15696103099813588	0.1841833834218992	-1.1928802541739387	-0.3551337821033135	-1.2910665967821624	-0.9596730670990795	0.5284716839542051	-0.1249942030897771	-0.1068858133169112	-0.9718923258103609	0.12241861963890201	1.0905569706963056	-0.7966053205518198	-1.2911943933723131	1.5061667242848125	-2.020850764198478	0.5415278002942733	0.4616592186758942	0.011776375626800728	-1.157240233195819	1.695775774263101	0.7783728226141339	-0.6269136402373157	0.4099252203890804	1.0015403788394552	0.9603931153542496	-0.17419967502281528	1.817327057398716	0.9386123971126743	-0.39399851462800156	-0.00630953225381152	-0.30578470813823955	-1.0072698914355265	-2.0741146217767934	-0.016324852438950505	0.9275586720074329	-0.5805759778244103	-0.044089438977247104	-1.0914809291308136	-0.4170415897692602	-1.1251214898259319	-1.168017597857851	-1.4001239783880843	-0.6348952597263371	0.012041171274486687	-0.7327446013531164
-1.1135259070935066	-1.123777109142965	-0.5558247215095021	-0.27862908715248086	0.7011918133042726	0.7145321408081159	-0.9016308717998645	0.00968580030006504	-1.6776222626533563	-1.4144435640292545	-0.27834404488384074	0.19766830599232355	0.2586900701845394	-1.0745379374139696	-0.5043165788398104	0.7552691928807915	-1.1022376377038345	-1.4334450824008047	1.4777022522578207	-2.203359547797117	0.49334257025038436	1.308744972592624	0.15024879946672381	-1.4372983638394838	1.9007335552070144	1.1415726613763102	-0.2247484518622014	1.2906412036942374	1.000816238687178	1.145882770097339	-0.7394131055857445	0.9783416036363992	0.9495894342586018	0.014177718509958886	0.11470804890335451	-0.8875092788637093	-1.0604559950273102	-1.6352385618730227	-0.4564047026093967	0.6976532292616243	-0.668623082607679	-0.6366829946430387	-1.2460695692950372	-0.723421901996291	-1.128024151295903	-1.1552905013943509	-1.8342458366339163	-1.230098748740587	-0.6187324045777591	-1.0615751595880354
-0.8138927644997418	-1.1793497342335135	-0.7104083620207574	-0.15024472479510928	1.296969070543726	1.4179209068932577	-0.06634045006774468	0.6059205143702817	-1.553118825608481	-1.3505948544980804	-0.847866872816013	0.9753983019288147	0.7495298187284632	-0.8672303810085215	-0.8210788571623292	0.30000484846691866	-0.9960539912477909	-1.0971670764854913	1.2724060765658145	-1.838917043340916	0.7578335784568989	2.1807047862918325	0.8395164909586852	-1.3970798735517165	1.8216267862967774	1.5104358374684514	0.0329021112339756	2.008692135957042	0.8259579005764192	1.3966785955915633	-0.779860889669266	0.1440014552624585	0.859321600565867	0.5201368029470073	0.3329415017947035	-1.0053030101791045	-0.40820646335402566	-0.362422220625637	-0.4528937530304491	0.37501195387719216	-0.37453479269141593	-1.0397026866104633	-0.9882322630691148	-0.5745089777071325	-0.7637178110129316	-0.638017042214469	-1.7127336715112038	-1.243188268652428	-0.8190529901699308	-0.9839851895735993
-0.07527888145730177	-0.8046664078189918	-0.24582956706267614	0.1888544419987272	1.6146572319595969	1.9243551823420721	0.9653960929670939	1.1251049791515109	-0.6927410803449945	-0.8189533432592039	-0.731618041735291	1.7684884922140427	1.110939229577967	-0.2806149892087581	-0.6842075738232583	0.06301378117461584	-0.5079520229059031	-0.21852159990306497	1.0423369026066902	-1.075449285076301	1.151470873820629	2.8116457237722066	1.7311372309994066	-1.1007469001215877	1.4119062290342606	1.5941815695134671	0.05198454682462699	2.1735007865053286	0.6533785143250207	1.6624884458091849	-0.19375676431993674	-0.347461085784933	0.7794053957747417	0.9137328610935689	0.5408862664806421	-0.4786205489271898	0.5155086525582809	1.2833084389570448	0.10106153626257698	0.26120803887239624	0.3723983282260998	-0.9292119636465129	-0.28203778143734026	0.14046065788963796	-0.08569609386220657	0.2739395651317738	-0.9504331540881681	-0.47589524560104607	-0.4640656467611609	-0.3823947497709721
0.8092911361269693	-0.11378697357944956	0.7172031853463589	0.629368231968003	1.4950050140276856	1.9236533543431913	1.758799318226162	1.3079286465908697	0.6816455871486833	-0.05918955987481851	0.04534850734042017	2.0692286712320263	1.0832188653126764	0.5219666902036861	-0.26488754855072305	0.11069104984500518	0.04767786522287147	0.94342108055123	0.7930970569230297	-0.24757630316294127	1.457390712331609	2.9808322375730145	2.3301640856876453	-0.7447108329574529	0.8571744355686868	1.278369251754772	-0.13963850721536492	1.67971092331064	0.5258850366168659	1.7842206365597983	0.7225737802749358	-0.40020075829860946	0.7306918114700206	1.0411445126343501	0.5597299426056317	0.46200160538721524	1.119443961848068	2.6018206257382825	0.8959576624191771	0.40948500654642545	1.331535246001866	-0.3764193206487389	0.5660600534964856	1.143046735055761	0.6411256970366768	1.2002178704339517	0.14869163834912788	0.7458338184019865	0.17999288264712565	0.5291736481139555
1.3894964476243448	0.5467902249307294	1.6341925725098607	0.9836510413664111	1.045712899654358	1.3811551255950343	2.0280926111568136	1.0951914236463394	1.9572399033059291	0.6549516794939916	0.9726789762562946	1.6102720846162826	0.5820422914980601	1.1826058766164285	0.08129201075983326	0.2475118908282428	0.3229972838563365	1.8809299652334786	0.43189712640021194	0.31566745683648495	1.5284827402756915	2.622076729253854	2.253630633520342	-0.4956866694996866	0.4425129135672733	0.7049593111539093	-0.3928190601364186	0.7640547959930779	0.36220036107387105	1.5989444906628263	1.4739193947334432	-0.16940213811529967	0.7026836116743358	0.8807308727402394	0.28396391501057666	1.305353991777974	1.0487883181829603	3.046608307055281	1.400243728613492	0.6166842511597539	2.028561322646901	0.23774373699817655	1.0894707964283203	1.9057513040024276	1.1120412246683715	1.6620518978739336	1.0708529696258782	1.7518424545087878	0.6325492928428822	1.3221338659348358
1.3302998532731436	0.8089831170836214	1.9264043369358765	1.102559020046854	0.5442005771948483	0.5574120292347607	1.7571542783717007	0.6314751523496911	2.4807594101996613	1.1349461067352455	1.4022296809396744	0.5330222677993228	-0.21858628749565026	1.3533647949732117	0.0514664163298809	0.21981414963924173	0.19030291811411654	2.1012365579033054	-0.08882605217461137	0.46931358904172416	1.3218707791753608	1.8674561720581495	1.4348579159721764	-0.3817659279324552	0.3333681113978021	0.1600697993297466	-0.5189817886837933	-0.12946356886761023	0.0782481621794021	1.0598156248535027	1.666250435264286	0.058675045926686986	0.7088931637641325	0.5286168035259969	-0.22171860926974443	1.5732047243319331	0.4124735947623024	2.518709406029552	1.2334691373049922	0.6116277620170565	2.0200313907879717	0.5141903164166959	0.9929894441851158	1.971427924466072	1.1694288975224258	1.35646989074799	1.4016352583541931	1.9554184784929334	0.5395277315884711	1.6250902490252832
0.6452396916970331	0.5037443995224076	1.3927096558289949	0.9405083287819155	0.22596676939242838	-0.17017018494388955	1.1494596819240572	0.1351760249120931	1.976830356587739	1.3159140701988932	1.0100931168121339	-0.6951964255605904	-0.9679305524034243	0.9316809502053913	-0.41764889116651877	-0.05990528399345537	-0.19296727795104066	1.4249580513123452	-0.6645533176363642	0.29868275241339726	0.8755583156925482	0.9931775232481985	0.16993757935786422	-0.31832125765274993	0.4520531952957515	-0.13474684772851578	-0.4144829133894896	-0.5928497482237419	-0.292504897881743	0.28276989557547844	1.2150786901472201	0.039733284126269565	0.7735096717216408	0.11936928854580314	-0.7564751062856729	1.10766133671108	-0.316273327426553	1.3823079125468452	0.4518795902163844	0.283531454686451	1.1779733899137979	0.3058431236699674	0.38891121820090574	1.2416831508879995	0.8785204696929149	0.36296947503906957	1.0586703204873782	1.2370325436268166	-0.06735372882246413	1.3621170429175684
-0.2829413250284818	-0.25194980181571114	0.3438656449936029	0.5391290990454722	0.1201482710248941	-0.5466131549957692	0.46839262598475107	-0.2584865762331064	0.7414466327000684	1.233985443349753	0.03445275077426835	-1.5625126342296896	-1.3426611549102692	0.15342106748467688	-1.1248186177468031	-0.4423569809740007	-0.5430322095388614	0.12291831513333865	-1.070540199478428	0.010882706959211983	0.2719962697175885	0.2893186648185537	-1.019450171382338	-0.2339273380346922	0.5520891840445012	-0.166655385321346	-0.14853314791663833	-0.4676457666066396	-0.5880836268399279	-0.5143385707842244	0.34973199157240553	-0.297554104786377	0.8669832458390153	-0.25238324875418505	-1.1269061738503892	0.1476491993284728	-0.6551815654552517	0.21260383548973408	-0.46825187838786325	-0.2262241220497557	-0.20049639155272267	-0.22164397165483699	-0.25174302873485016	0.04295385033879129	0.4506191736082414	-0.863638318487305	0.3032827297821575	0.020353913054657415	-0.7872383123821206	0.789592329625627
-0.9280169339146953	-1.1439919177877746	-0.6250621119365293	-0.02951239592806279	0.054363781654524275	-0.5719493252007227	-0.11100001975771709	-0.564704788885695	-0.5349710510600959	0.9850654097545885	-0.8900676866646066	-1.8085877675947337	-1.2443797905800882	-0.5368595411758524	-1.7405194682763363	-0.6694519043203122	-0.6920055816607784	-1.2108787386098152	-1.1189709881398004	-0.2376366454576481	-0.3770180706403518	-0.07869912459300656	-1.6409902275678838	-0.17607580976543646	0.42969404961133206	-0.10834810016192933	0.054551048522567064	0.0854914903171391	-0.6329737098352688	-1.1355623993641792	-0.5573294064582127	-0.8262268420219305	0.8690828695266017	-0.5569148104590375	-1.2882110301352743	-0.8400018552353422	-0.4676172521022501	-0.541774047734945	-0.9502207840032968	-0.6326110577723927	-1.5420920071417357	-0.7534148425445263	-0.4176146538574921	-1.0709503594150973	0.08103526611622817	-1.7310819298516391	-0.45628306875910335	-1.0085714252084077	-1.1367074280436194	0.3066595020812135
-0.949894841421595	-1.8483022941390388	-1.0413982279247596	-0.6957431336003546	-0.17985081343343093	-0.4497592279388549	-0.5483546315586355	-0.8851732843853813	-1.2011232196521604	0.687135232873213	-1.183281697244745	-1.5438514976880289	-0.8580118785024596	-0.7605941986153342	-2.0026216235662635	-0.5900568547308734	-0.7135469953175668	-1.981215512596691	-0.819150835605741	-0.4422207281257174	-0.9273560732071092	-0.1402941789953648	-1.4757223689864665	-0.292272922822186	0.09832104889969927	-0.1565793567028904	-0.05375182033950265	0.6913401720306557	-0.3893839072268666	-1.5037056748029807	-1.2036481596222097	-1.3031210514116822	0.6208043816337562	-0.7985691150710382	-1.367902534569674	-1.4446915270991163	-0.05766619434742667	-0.7626269149002499	-0.7174759039000197	-0.7242319303209154	-2.313416137262219	-1.0612632843834136	0.07486610817433309	-1.6452997830309266	-0.17571744531526967	-1.8416543626568271	-0.9194517358341534	-1.340847612195687	-0.8978563280626358	0.1767849201309476
-0.4041051455484688	-2.1856485405470876	-0.8396996440979382	-1.3747901330182102	-0.6329607832554953	-0.4095007688130487	-0.879635523456595	-1.2733914555934638	-1.038384453910251	0.44210365178751504	-0.7244311370596099	-1.1227587576617775	-0.5259742894510469	-0.43952685359927823	-1.8443231735426768	-0.2886830786337777	-0.8310668041870424	-1.9089934982512722	-0.4044968265934661	-0.7041939583943697	-1.2132590260969924	-0.08165172651032812	-0.6823312857616887	-0.6879211134735839	-0.2198861112998102	-0.3646908165046626	-0.5721485685602824	0.9738402924496316	-0.01887739198209161	-1.6624886608384968	-1.4773372710728088	-1.503184239151634	0.04549869765122483	-0.9701304293976774	-1.5469609586616722	-1.5181033786099607	0.06688961001058442	-0.6263913952058756	0.012346739975211993	-0.5191084946051847	-2.299200939902509	-1.1248746668120977	0.9322501402116132	-1.5654980290165164	-0.40571850242897345	-1.2111203862960465	-1.0315032278618237	-0.9416089099258734	-0.2694626652649895	0.36050235209289316
0.3141899055350074	-2.156751742817824	-0.33420213067841154	-1.9324127473733481	-1.1289563862488785	-0.5400071361255175	-1.1256508937835232	-1.6418158616018401	-0.34707980948315525	0.29369989936696883	0.08566713076935592	-0.8703914075106035	-0.5155912074912378	0.1711118444980166	-1.3860903364483197	-0.024763136826783633	-1.1851963277533537	-1.1470261968429687	-0.18636924655084974	-1.0814740031400887	-1.0972169413057906	-0.12148559885000197	0.2973741030814005	-1.2737440616008457	-0.28416474592790064	-0.5997387081095739	-1.3427489522408353	0.7587329474179706	0.20781192257288933	-1.6899339180446011	-1.4358490584687194	-1.3295719575488776	-0.7532885213197548	-1.0369325111802397	-1.8874494349761524	-1.184440010468586	-0.4067774168386753	-0.39562767050032077	0.6831567495641503	-0.24224151541254813	-1.6676103366703539	-1.0641063380609592	1.5724419567724244	-1.0662072179862878	-0.7192334077112894	-0.23405707297933165	-0.9308113044988382	-0.21401531974378923	0.2923840381858581	0.5759808406336485
0.7509607163140775	-1.8667190741709287	0.0679096349380654	-2.1921978847705663	-1.380484109373135	-0.7456645615497804	-1.2483735167097072	-1.789505718266104	0.31992492265719524	0.20086758080473255	0.6449007094608054	-0.8590575104149814	-0.8322981226603152	0.6705083420225965	-0.8195826298141162	-0.02933101372684267	-1.6536137448177153	-0.13356842682502368	-0.3298851870068077	-1.465328394348009	-0.5479816541719799	-0.3731079544931357	0.9825336078074711	-1.7407721722794094	-0.055380733465539435	-0.6538219624826255	-1.9920888097313176	0.15648503416062576	0.09860714906313454	-1.5985287830676125	-1.1968765244157564	-0.8458399227613546	-1.5073986899692555	-0.9614930976179441	-2.243930314190298	-0.6861369762832384	-1.3289292645253505	-0.21181839662267812	0.7972177473774957	-0.14758812351792724	-0.798943627756586	-0.9687477761274116	1.5265191120849149	-0.5251415809813009	-1.1139349320608343	0.5801185344819489	-0.7739694058163594	0.31984827681294953	0.42426932450079247	0.5360037673036295
0.6996410468806624	-1.4208327150643127	0.17290010446589232	-2.0092551028247314	-1.2031605753913006	-0.8371523757080741	-1.1832518792796525	-1.5361308591847591	0.5696961615780206	0.05830394032186639	0.6054923122924231	-0.8898989962722932	-1.2054393335528741	0.7857569999547985	-0.2779974131466929	-0.3162520138516339	-1.8807588664461672	0.702169157269148	-0.7161702018720668	-1.5976090475110525	0.30101955493114024	-0.7732443222658333	1.1096886602530986	-1.7139625130086482	0.2363995414217461	-0.4188580969320804	-2.113457423599234	-0.5135592510157917	-0.30869389464420544	-1.309707337236244	-0.8422072396999328	-0.22596288925153454	-1.9215359670672083	-0.7412614746184494	-2.3376420042877957	-0.20473146188545172	-2.1530465206334557	-0.03626727630890845	0.26902425459819473	-0.3233618970305409	-0.01692425065923235	-0.7899089387171093	0.7720111778815112	-0.19986955960206126	-1.4284914618699394	0.9244396604558713	-0.5885481995701903	0.378416674997759	0.13057246037289896	0.18132653634227705
0.319419540239165	-0.873573989744273	0.09532342385145144	-1.3709364107773436	-0.6647780854794485	-0.6756347713953594	-0.9097661603035936	-0.8663644849937744	0.42416714538007416	-0.22828920850228387	0.11938034011647641	-0.6840531205148295	-1.2612148633184568	0.5385244426503462	0.2169657831568793	-0.654043311543246	-1.514376579514216	1.177206668327293	-1.0019003740565182	-1.2344266848966712	1.165487779424022	-1.1184522170319724	0.7529646465123752	-0.9983873701185646	0.24506416219635832	0.01359729723958947	-1.4932092347773251	-0.9087024200173682	-0.7472730406179795	-0.7329928038695798	-0.4015466932512102	0.3373785906284332	-1.844294869157501	-0.42265958060331466	-1.9491506264334697	0.21110243103344423	-2.2976827242119566	0.24283636960109323	-0.5168481254654786	-0.6262430551399566	0.58165722843143	-0.39318718243237555	-0.23938288137109598	-0.0897594307699576	-1.430270235661172	0.8557027973637206	-0.26722461280875154	0.06799397124958727	-0.22639833891765157	-0.2643084426579545
-0.008365976607379097	-0.25116781858871445	0.0942709646574437	-0.44729294535516184	-0.05067862687256848	-0.2671737170713033	-0.49571452684112044	0.022265586088411272	0.24175519881083646	-0.652670816072996	-0.30795607211565634	-0.13606160161490718	-0.7727656512073754	0.19471602693047488	0.7063802948614761	-0.7229738657487028	-0.48285535799004825	1.3844970457781363	-0.8463274376117385	-0.3427035368147882	1.712587410076423	-1.1868002122178734	0.2391076812005532	0.25114160555745424	-0.22355366494655224	0.4062980128165238	-0.24906537179651186	-0.8508960859326714	-0.8835731717035126	0.10530136323573877	0.09453526804915104	0.7111203062587997	-1.3522751597311948	-0.07945220995128933	-1.0908912554767627	0.5843114561550112	-1.5515927997864016	0.6466663314003165	-0.9820580515975869	-0.787668050694188	1.0910056768166687	0.27409150128935506	-0.8801098252083729	-0.0016893905139246433	-0.9809131877691065	0.7002380301341914	0.30170791487259824	-0.26273232720942946	-0.21456535262023632	-0.45806467897846787
0.029846690932669433	0.3976695097126644	0.31108523350323114	0.461566014255272	0.3344994846347168	0.24385634064620168	-0.0782846315707721	0.8080529979760125	0.38439729783871934	-1.073215861632337	-0.23539214330259922	0.5624810515575537	0.17534000475608555	0.0465356648319636	1.194715950288175	-0.344056619247093	0.8937577873716774	1.5229623919872521	-0.15175412307882682	0.8213067161861316	1.7115672902932635	-0.8735467259503646	-0.08417626105091873	1.5680566650084615	-1.0325866114316058	0.5434763505350272	1.204701948318407	-0.41363341776203616	-0.5343638494038585	0.9879828675476434	0.5607223597140034	0.8510813700495136	-0.6884395591650858	0.2226524012294988	-0.02949442107266861	0.9015190559063159	-0.2352706602324944	1.0283288820309913	-0.7624422852091642	-0.606603074432985	1.6092296003422875	1.0561275478531145	-0.7612177648489258	0.2520956740145808	-0.1624795878319548	0.781559510138051	1.0807320303173353	-0.32302646463003193	0.32190937569822364	-0.19870844923477965
0.45829920207626146	0.984253278920169	0.6354323360350665	1.0625926615251116	0.38101888573207104	0.658271907108812	0.2023170453705213	1.2150292544439367	0.8978003697864382	-1.2757765575486253	0.35129743090776344	1.026636855365791	1.2157924991145235	0.19502368201910522	1.5852585433147182	0.38510339959502554	2.0532474788037796	1.6794708776883471	0.8509517917396139	1.824961944957651	1.1531560015376858	-0.26320106462894194	-0.07394395240673439	2.4137383479034344	-1.770775025658069	0.38351434074297974	2.349517603169874	0.1339357485726849	0.20864578572594228	1.563797790014445	0.8649150480667912	0.7825639162032509	-0.10420150708779194	0.44255697866977384	0.8647992102472732	1.073587349285166	0.9956109876719151	1.147670316277955	0.044742112873392505	-0.0860680218012165	2.069368216857686	1.6325571436799557	0.023996425540810773	0.6833990884315453	0.7314316590763382	1.1677894808075917	1.8368695107948627	-0.09492993369372847	1.125340111731038	0.4088654020826642
1.0122435358807877	1.4167221238654921	0.8073078478960688	1.209459999584616	0.23959142851264542	0.8178324959942584	0.2680123863032109	1.153929095892381	1.455017228278807	-1.1065868550565132	1.014044522638224	0.9410309269224639	1.9022962469462317	0.49245219891286435	1.7071926781304423	1.1423790523873611	2.5112917069482603	1.739218570118117	1.732426341718022	2.299577177307638	0.2651725381379671	0.40161181174656846	0.1363400201754427	2.473883328915142	-2.019272294888553	0.08065167382791874	2.805139758783957	0.48435614028731494	1.0295662495676365	1.5218068143040093	0.9023374964886242	0.5599655850937396	0.2760575108081106	0.5510592748404098	1.3378534967691333	1.006864682986322	1.5662630429171953	0.8420803454718302	0.9622388044240265	0.5769852206903389	2.2372663984650467	1.724482638365698	0.9851652426244933	1.1109439396607614	1.3452865103514238	1.6167281636362032	2.2500452537282025	0.19361620349538558	1.7037043296167653	1.006496061564978
1.343451123529463	1.6558754684402128	0.6602289752163157	0.9578766281349325	0.18431168090275407	0.6624573840706776	0.12770453778455054	0.7472194966296124	1.6051774476708889	-0.5854922270792171	1.1938935974749243	0.29580234022664126	1.9590034583234537	0.6772037398546561	1.4224950827361054	1.579711564166533	2.1412714832369617	1.4917067525744727	2.119847923425314	2.1487893637750273	-0.5945352711137105	0.8358945760960038	0.2621790955775822	1.8248435207881464	-1.6434362793373098	-0.1401980907577869	2.490689826296881	0.45486609408822837	1.5758248852590133	0.7809252327949231	0.6787604525355665	0.23623471112855307	0.4741774883715238	0.5118415613512365	1.3865199960618904	0.7186743540502669	1.329418151757847	0.16327344657043516	1.4685353295306607	1.12463828883335	1.887084828454912	1.31223967130298	1.5709680721790087	1.3000710572850611	1.4616609783591101	1.7518564877925709	2.1052519116857744	0.29533926034928454	1.6909520470528472	1.2151227167371255
1.2660485993024104	1.7343225794379087	0.2917238548430652	0.5077109480084387	0.37605013905680745	0.23994607621886552	-0.14047871453739458	0.2331256376755167	1.1311541434830317	0.08864376484226276	0.6424358583009149	-0.5757755384275599	1.4227128524885013	0.5865250417168067	0.7406245605274441	1.5268429548009534	1.231311463645381	0.8412408423699604	1.9024094896495853	1.5847260514059693	-1.1160293868808908	0.8497781182202405	0.09649226944194712	0.8687808635485207	-0.8981506579277997	-0.15857926017281992	1.6265254861141396	0.06563332552056378	1.6534250871202205	-0.4307029953161799	0.33151788554201733	-0.14442136486745658	0.5650685360378789	0.2900694247917919	1.2187404146084317	0.3806809618961492	0.6121922227914847	-0.6241392938082448	1.3351084027471138	1.3852417259862995	1.0170641386180734	0.6866057313726739	1.5097279666094714	1.1447259705581119	1.125132916597469	1.3377601310120435	1.4336805733728708	0.17192428498615808	1.1130312237894293	0.8807747704486337
0.8610446279666456	1.7162183696472426	0.007053382136089622	0.07954472075958068	0.7124796135496216	-0.31295492559673393	-0.423604113326797	-0.17639054049296773	0.23489641603686684	0.6553081302941447	-0.38070076501014016	-1.1919372019249177	0.600783447149863	0.2767995252612987	-0.14158344271044518	1.0654322386549935	0.2898060601260349	-0.05489119216343789	1.2557352924247662	0.9725152399940804	-1.1892469752216777	0.4375338958527901	-0.3256600474165186	0.08792681798121829	-0.2642791414493051	-0.04767565129265994	0.5949612734377514	-0.49854306809128696	1.3050097391316176	-1.668028341951588	0.06099961339844477	-0.5381730239560312	0.5656886789591739	-0.10342692382435406	1.078316484212008	0.22737205132906904	-0.04772658369630621	-1.185801181200141	0.7274173949495745	1.3326413244332882	-0.07445863226753477	0.2706405865940994	0.9253043167186016	0.750366551853836	0.6111113313103792	0.45599636218034156	0.5035075177503207	0.03166679696399148	0.3565136537416694	0.16391246925785236
0.3778466732595071	1.6312877628860891	0.07116598936351201	-0.18947749656631993	0.8917561271813007	-0.8037162046506513	-0.6018493896519151	-0.3871520873222525	-0.5977666295949442	0.9543320574448618	-1.296773373824666	-1.2209209888113335	-0.11298742042479434	-0.04163947049616532	-0.9116293093326178	0.4402133410020687	-0.2623393217904284	-0.8443313731890166	0.48832554953773855	0.5970422105088138	-0.9433962715197903	-0.2227461530269213	-0.7472508129232797	-0.22032393273465883	-0.12519945631406923	-0.006967500162891084	-0.24748132939701697	-1.0032547780589327	0.7362960607155392	-2.4851729028624177	0.013120871487652255	-0.8938939021000302	0.4097469371494632	-0.5667733353541173	1.0704339400817084	0.38222355951930376	-0.2709958514527938	-1.307174943783403	0.02167199414186369	1.0384074846440463	-0.933867018158235	0.3243991385427528	0.17889608831847492	0.356247917821487	0.25967035513184844	-0.5415277333388195	-0.3330108990193372	0.1433057629127261	-0.1332579612118433	-0.5802166072311659
0.028839707498484655	1.4453077785285784	0.4682157586939706	-0.27252733860583156	0.6542735940951051	-1.0354741852575198	-0.5709163368899787	-0.4156446499167195	-0.9523153146611603	1.0151436735847756	-1.6362291439541623	-0.6827091880302061	-0.44124081084681305	-0.19809153060112553	-1.2898605857767997	-0.11055859856256954	-0.3105531794325705	-1.2049028961683192	-0.16304761010835483	0.513873756415351	-0.6503379664348244	-0.8532803216573902	-0.8809205556083594	-0.06763654260573906	-0.5071018363773528	-0.18869932429210462	-0.7032011703540616	-1.278438287040742	0.1630477121591311	-2.6470669796394284	0.19243020691755264	-1.155960265496176	0.03240839985463683	-0.9136779598168375	1.1156550940422278	0.735843818254216	-0.047822056981508154	-1.0065653028129034	-0.49599521066212804	0.584604488242695	-1.2309629795185044	0.7450258004893517	-0.4126318454601953	0.15861377886383593	0.27868668498705246	-1.2626717209143952	-0.8320155327211617	0.5784200143148883	-0.1877563898871312	-1.0333913114490172
-0.15433742730004124	1.1016893652438613	0.8728958983126885	-0.2096070024055019	0.02185931644650784	-0.881702753514948	-0.2750628764856229	-0.3133150457001079	-0.7876919936279476	1.0065420528508007	-1.3741961269544474	0.07863736072387373	-0.32801419918627295	-0.22073330529950158	-1.1693219548797846	-0.4786653355838442	-0.05046654862607426	-1.072815326659124	-0.6396573077425515	0.575817461671376	-0.549329367205453	-1.2010120903639374	-0.6310394363501756	0.2960286280862399	-1.062419728737351	-0.553384429947882	-0.7604114077648413	-1.2699912749536364	-0.3047898915573995	-2.213047442106279	0.46591211524306986	-1.2751756687777587	-0.5121092880327517	-0.9558848382212121	1.0555037496724653	0.9866597240491045	0.3360331454694982	-0.505663795322268	-0.805934232312958	0.023662459652648023	-0.9748157947346457	1.118515532835039	-0.7606342224577046	0.16980248918966567	0.635970642203892	-1.5202868782207761	-0.965752315196408	1.099654528191191	-0.02218248508314707	-1.0913551110574218
-0.29786443211743974	0.6057075738607921	0.8755665120570995	-0.04955756868081885	-0.6596694643472754	-0.3623423659247273	0.24734539314355453	-0.09992818075137916	-0.45033271435429567	1.0860073846765144	-0.9141896229812195	0.6264263866428395	0.09156174149242749	-0.3218575284652888	-0.6644045541406323	-0.6893525612209918	0.19625870742226897	-0.6965487134685714	-1.009544813599345	0.5936044379553691	-0.7001634002332605	-1.145343484421473	-0.17900506737142832	0.5737482146242824	-1.305550518710482	-0.8725170901851973	-0.5334252532016003	-1.0205936287912438	-0.6702023755992026	-1.4546134832359143	0.6537282747204546	-1.219837360032657	-1.0147089789698096	-0.6234761535216512	0.8143402533584566	0.8367354858280258	0.568129673001183	-0.08711716855589163	-1.081105191699237	-0.5868911842675819	-0.5048899564768664	1.0019925036698252	-0.971635486193487	0.2190674873302299	1.0996635213002728	-1.4197977402449888	-0.8875536487119057	1.3031088045937829	-0.031482861674872464	-0.8739352396700344
-0.5332154044371722	0.07756662845479818	0.29977503017963036	0.17044713946147438	-0.9315071992593263	0.32951460473917904	0.8358531014294476	0.23429551977277976	-0.3862126523350452	1.2666955817946355	-0.7364603940484512	0.7049126046211254	0.6052104087044851	-0.7071485947358065	-0.040245513720109524	-0.811133730201794	0.20877547274026775	-0.46340520079189607	-1.3271098595389266	0.49503458260646904	-0.9569946047280576	-0.7444642015662397	0.13783914553824422	0.5961609556224989	-0.9364528413865059	-0.8875429295947472	-0.17791967369323863	-0.618229204381625	-0.9689016016271035	-0.6760966485172589	0.6425366934122543	-0.9831395590790323	-1.2110874148355248	-0.03928639280300439	0.4817908644022921	0.21161446523234523	0.5488362988818343	0.06485913270911048	-1.4473511649130553	-1.1276765312241694	-0.25396699464583067	0.24499306295648843	-1.1621224153406007	0.09332480601973919	1.3922310727804372	-1.2368883390166099	-0.7961303541124003	0.9226995747648099	-0.4398426401607585	-0.5876903335792869
-0.8552613110763391	-0.2850501299038583	-0.6325182195784178	0.4033506562600229	-0.5512736599359187	0.894684185054667	1.2421165905417084	0.6647645107000345	-0.7724741082793571	1.408088264235903	-0.9912380623450884	0.3734977467576552	1.032512582533886	-1.3549191954515818	0.43369809965046907	-0.8656984688915526	-0.015680391732494827	-0.6169068521658188	-1.5368545251466097	0.36068099649486296	-1.0807713378166597	-0.20357841895479234	0.0711246231394454	0.37836710450113115	-0.032581249418605525	-0.5128091217192094	0.16588794284631433	-0.1586801417329521	-1.1888821340820792	-0.060715377731683895	0.44392799309121617	-0.5897051661460602	-0.9578109621707268	0.5223591407783614	0.2477258942386814	-0.658277344103844	0.4223535629745669	-0.0531676349862127	-1.7976344139508145	-1.420390790511365	-0.4463239044613662	-0.878441677181033	-1.3024078503635603	-0.2884978724110279	1.356989833942705	-1.187385037352147	-0.8020401341775167	0.06729599654231645	-1.087442757144344	-0.3646896408399043
-1.114174478893076	-0.3256804986146294	-1.4263757524754594	0.5696641135913646	0.2977651241808171	1.0783366704740822	1.2416949045209973	1.0743609021356921	-1.3576110038417173	1.338780011873732	-1.3632560094649346	-0.07456046436374231	1.2711590684937453	-1.9520777524367214	0.6187665949849588	-0.8162723448928028	-0.31022091663686524	-1.0722767255594663	-1.508246148923707	0.3207939980780352	-0.9177407243826804	0.22043626306094466	-0.34721208062986164	0.054720959688953755	1.0126358966171658	0.07164504941960437	0.3907240165337086	0.26251048791782927	-1.265528272040932	0.3685920414046856	0.16332862509343476	-0.10342993630513639	-0.3526944116419809	0.7881533442252726	0.24316642806119962	-1.3657719370102597	0.3993534288688974	-0.2931031663089505	-1.833005736868213	-1.3210704339011319	-0.9458478195852061	-1.8275122124077308	-1.2309290000202644	-0.7982124082496348	1.0365737548269758	-1.2659041832164366	-0.8823076081121823	-0.8028330070189035	-1.5338692288471518	-0.20179559839928946
-1.1454642489686222	-0.04897159622439498	-1.6502473611923925	0.5772662843620545	1.0864377843764377	0.8239523334528639	0.7773415367777181	1.2721637121343183	-1.6432834279996802	1.0123434411510093	-1.3239791415955124	-0.3338503473151896	1.2849645820528952	-2.0675237111860643	0.5544385163204443	-0.6342187342658906	-0.48866714421876123	-1.4730514654817013	-1.17181904232528	0.41138743527452687	-0.5231659658554133	0.3386376274978818	-0.8103254056225905	-0.23310344442358402	1.7498928960807558	0.5187142872380759	0.4246746630490903	0.5502599892748634	-1.1537403069738514	0.6749155718187961	-0.08938678978198869	0.37009892140869566	0.30277950290349426	0.6600206627636833	0.4191439263852126	-1.5852541014412262	0.5384082764519639	-0.4606330712682302	-1.3117097985579456	-0.8452028323712067	-1.3635503928145618	-2.140248550737526	-0.8236731594545701	-1.1767051918732219	0.6243535894923704	-1.271780841013435	-0.9352079627696543	-1.1663796707294443	-1.4072551784363867	-0.029547699965135527
-0.9226997744864681	0.3527977917100122	-1.2398867745161015	0.38391393661210155	1.2754664315773108	0.32449904884986946	0.04081790413028697	1.100247083969955	-1.277618553028138	0.566198564220762	-0.5823560898335429	-0.2850039357574758	1.0779316271639434	-1.4626427111807674	0.39850356441533824	-0.3708955095456842	-0.4764696579599831	-1.4567976006763204	-0.6352507469834094	0.5184149629842155	-0.1392123327116326	0.12281655290094523	-0.9410802259305662	-0.40895835963261673	1.9477626515290243	0.5470698057819872	0.24504161948380498	0.6320438038748779	-0.9054655900188541	0.900439361758245	-0.276247537260285	0.7007042724236912	0.6866820565810554	0.2910853004457841	0.5685086878247955	-1.2833915417735302	0.67763455547006	-0.4252673901364767	-0.3059171341474754	-0.21710812344957367	-1.346970609417381	-1.7316114614653226	-0.16281680978545698	-1.2121159720877128	0.32949469992100217	-0.9961654291770449	-0.8757560670039468	-0.8028708797344518	-0.7267278079376995	0.1699466650048558
-0.5966590701989918	0.6016247590126608	-0.5440587227183884	0.05370061612188473	0.683819830961425	-0.08393434903399735	-0.5851212585192275	0.5610244360039067	-0.3600672839819771	0.22722729948163503	0.6195721536612584	-0.037478577793742036	0.6888116495277798	-0.3172315981053618	0.30717648916485946	-0.15592933924118632	-0.33639798117867814	-0.9393397986983278	-0.16713598723118206	0.46424694610721406	-0.030946016583140355	-0.27335751751515885	-0.5537207836636857	-0.4629767127467228	1.6986319508481564	0.14694449369455256	-0.09724292836566568	0.5028221570120025	-0.6711735477607734	1.0186157957282032	-0.4374871783635222	0.7781655107107419	0.6610302399279605	-0.0011324087473443356	0.4829144768041918	-0.7335155160439886	0.5752592110942673	-0.1765808999487569	0.7583796646883906	0.22389484514075605	-0.84149566411529	-0.9399259082838163	0.4581777162632476	-0.8898011040310284	0.24427646031876446	-0.4219564180390366	-0.6947121431926766	0.03323991900394134	0.06590360775494133	0.3119680265596846
-0.38010876494287965	0.5058433567289536	-0.07458332675497116	-0.2502032815339107	-0.37120737175697455	-0.1353575277533756	-0.72151926847665	-0.13638872223551263	0.585498268600527	0.13133349973835093	1.6126000287074678	0.19296240692517835	0.20016943123199135	0.8141773434587426	0.3360152416434008	-0.10834887591125705	-0.19257660678962424	-0.20431286480386238	-0.039993762030513004	0.17055238109723034	-0.2855142367358072	-0.583183958312552	0.2119221751498328	-0.4108820035452198	1.3019930814657021	-0.3933853116785486	-0.47115495362785037	0.25597551906995414	-0.6066773641799882	0.976961127141667	-0.6272474786119752	0.5712989148516758	0.3515494531311577	0.06066861138398756	0.12655891528728366	-0.3224126884695802	0.13901678451280763	0.18981892355743382	1.3432613576346693	0.22199042380569772	-0.13341276114300996	-0.2909967246929345	0.7214739806981966	-0.4070882320234538	0.2933193932865038	0.22102650881958694	-0.44580893277312567	0.7605011052404725	0.4107504823771271	0.27608978307915405
-0.37001656833542057	0.08661929953713081	-0.14167055432949008	-0.35003585017537703	-1.2717812366006733	0.18276789670945692	-0.22269181773060778	-0.6679729309338853	0.9673796610190553	0.19978207723757518	1.752502715298298	0.26345591792189826	-0.2708051305526566	1.3204593383879766	0.4231328743755667	-0.2282499940240752	-0.12752887553234318	0.2797967139851856	-0.34079262548200195	-0.23767406835128818	-0.7169179942792189	-0.5627713925297844	0.9771161873925032	-0.26517605414247974	1.0256284308960169	-0.6716473507114054	-0.7047739634398013	0.05622200405656128	-0.7511567333084128	0.781677016026707	-0.833679599727275	0.16746821729109115	0.04586048076783257	0.5234452763176511	-0.31244227493127047	-0.2850052339474209	-0.4544419283310167	0.5336797246585462	1.1645606765377765	-0.22149893625569816	0.3568155730892105	-0.1428312941624445	0.5260121556301504	-0.04303700614799298	0.29001615934229497	0.5940483692097009	-0.18794268133580955	0.8484633358784004	0.05225892503113327	0.03378873913317554
-0.4578459713619148	-0.43193737624733625	-0.6400283352936024	-0.16494510737224657	-1.5074554612574886	0.6091821565889344	0.7056474888218063	-0.7843302197269335	0.5585308161859039	0.1797835723856555	0.8948186577498757	0.20167008379388882	-0.6175459164923118	0.930666757477882	0.4579547777158355	-0.3646142018330627	-0.13166677023888618	0.19434871318736052	-0.8930823955659907	-0.483931372799981	-0.9590426221403697	-0.1313406246834458	1.3681777234957424	-0.04284340078916679	0.9209815825597252	-0.44733139631465546	-0.6653585967053449	0.049141107051348575	-0.9772463354789609	0.5396747756595325	-0.9514317303678159	-0.24290482909562006	-0.01406233015093504	1.159538594913776	-0.5436669020003689	-0.5518230228339176	-0.8627890259559515	0.7399662676865012	0.4112430827116288	-0.8288189162465305	0.3803748772920133	-0.452968193776444	0.0851160926673827	0.024657260707427103	0.06200404642959698	0.48383231574971175	0.05935404152242179	0.16977638185205512	-0.7432748498189937	-0.28080922364648664
-0.41199769442089257	-0.7666030598194536	-1.1387324985305933	0.2306221154222169	-1.0119697419679452	0.7815290672596	1.5923410092169852	-0.4761526972380516	-0.3160777929470466	-0.16682583001024687	-0.46085049342805995	0.15806114991702722	-0.800698963739562	-0.08133973367716475	0.38095722957805705	-0.3026717480851232	-0.13088623783114461	-0.38118092482403154	-1.358040721272663	-0.32603586004177965	-0.704127750677111	0.5609664812646867	1.2462268452721244	0.2116891432389627	0.8183961965814909	0.1813965939773708	-0.33694759608974056	0.2597112376822285	-1.0662637344703751	0.4102465084232463	-0.8354344013821285	-0.44505832447812377	0.20643358883412735	1.605036141657516	-0.38733208209572373	-0.8115580205396574	-0.8336966517571834	0.7656988218555086	-0.35929533532501445	-1.2100573048090892	0.04177161374388546	-0.822714687456094	-0.21570343510974413	-0.17062791137595748	-0.42887158847361684	-0.036712228827182315	0.3094672785611339	-0.9128943128207434	-1.3551433288348702	-0.43458731249809596
-0.07547249020541472	-0.7551994738419467	-1.2031647930165443	0.6492597813837715	-0.19221709354291713	0.49525415573781295	1.9581548553601196	0.0065361781423006644	-0.9858751080829937	-0.8613622711461081	-1.474974273826671	0.2651015405367709	-0.865006632912979	-1.041107168651864	0.2407560728035542	0.0800690227680318	-0.05530836810685797	-0.9928148019097247	-1.4489631978330286	0.25453331449231786	0.06567251068781364	1.1876952244600383	0.7693347892573862	0.42776473333535275	0.4936014686958385	0.8287950408163747	0.1587691837807988	0.558744745406104	-0.8642171351046481	0.496905523285153	-0.4028392773643693	-0.30802384831883806	0.5319809895796648	1.592461297149682	0.07813259034717335	-0.737963942696977	-0.4105735176182946	0.6499464647372649	-0.5933899505933755	-1.1089233507738883	-0.2766491899940966	-0.7821805789352225	-0.10852928289583195	-0.4189790686076795	-1.040035293820531	-0.6390772085677553	0.5645414261193195	-1.7797418510904621	-1.2528189707573032	-0.2604503523948304
0.4794347942871148	-0.44874757466891907	-0.708481758859466	0.9080015780045739	0.3716566717663223	-0.1302250876129939	1.5953908343938872	0.31272258741282677	-0.8960828633770631	-1.6475877584490313	-1.5125298978984774	0.5236380283120773	-0.888117496737105	-1.290662515273136	0.16657363715811066	0.7021597327788018	0.11087151079974032	-1.1035836526289458	-1.1068255292420666	1.003714321076002	1.0196727985009701	1.4100353693279257	0.2595068214703607	0.5478754268683363	-0.12415198197385159	1.0742407697642766	0.6218142458430921	0.7393757827606225	-0.403259399632566	0.7653578171182636	0.2890957286019563	0.13912818985251682	0.724801748395726	1.1221405854324178	0.5489649152060675	-0.21797574713572176	0.0858729762755327	0.4891006444243185	-0.12146802518057269	-0.5632750625379038	-0.19311070321547977	-0.11919962833796945	0.3388820751296119	-0.48136569712955907	-1.5022469984470723	-0.9406812386729754	0.7829169826794443	-1.9419780721083513	-0.3935036501421872	0.20134897720444367
0.9735650125242868	-0.05443790169822356	0.08438837038389986	0.9376055421557113	0.34173767612791994	-0.7051107375198938	0.6950703606795513	0.23276197426503906	0.004817828464230411	-2.1306352062827525	-0.5451265023290478	0.807005777663735	-0.892957497462107	-0.6103089078696674	0.2742602144227293	1.3018781198446603	0.3313221277060303	-0.45672058190627285	-0.5118312288735094	1.534736645630139	1.6561436765293933	1.06930408029774	-0.0160719605091888	0.5757059167110543	-0.8574923034447899	0.7478176462846966	0.8833952602845061	0.6642852416296815	0.11120409054848983	1.0592391283444524	1.0483085290363732	0.713346738676862	0.6632578804641803	0.4565024299314961	0.6943837697679421	0.5754667126392076	0.3024802248005698	0.3900110381814905	0.7287138607510844	0.13236147925484196	0.3940671861502439	0.9684743612259498	0.7558403343194445	-0.24347562854220212	-1.5501605305481656	-0.7356267291127926	0.8977228466753319	-1.3227348493760014	0.7286169918880036	0.7062139043807303
1.1187018077266357	0.22367393071470654	0.7386443236593586	0.8053736855165977	-0.14359197838958299	-0.8219646711317695	-0.2637502542958835	-0.1396142408035652	1.2307584797723556	-2.029310554582272	0.8660507137144186	0.9738987895122624	-0.8012644813656935	0.637174571259068	0.5713606208767211	1.5926449233989897	0.5564928849478743	0.7417883647038364	0.07160827470193544	1.5691293504314894	1.6197675703243015	0.2970852285488995	0.007775121984403081	0.5844997383641763	-1.3722890706700106	0.052270869744096865	0.8975930913893289	0.37921258250239975	0.4504673961144811	1.2098302206287173	1.6391131368561058	1.1689543360494872	0.4162290440446199	-0.057715576139619876	0.3824867723709677	1.306707940752054	0.14350400575029332	0.41986167978120364	1.3732060515236257	0.6372446123937815	1.2280469542943426	1.99420564430891	0.7464137653137229	0.22721078353785806	-1.0676651901396836	-0.096826365518249	0.8787830167920075	-0.2558773915287074	1.4308205984252553	0.9690417937490023
0.8458894987439044	0.32548289807884556	0.9728949487575825	0.638596642745704	-0.584507839228583	-0.3441395440982072	-0.7988608921920585	-0.44956716263401725	2.1010802935750874	-1.370574897028225	1.9782067441880196	0.991493854192618	-0.48908795411859773	1.741817495086801	0.9288981144124411	1.4481710389976632	0.7576320496235117	1.9506593229745612	0.49397465047063405	1.1147617350531096	0.9541253040904009	-0.5333740343838882	0.20621704054096365	0.6643870427823695	-1.396588595039197	-0.5661056147260173	0.7550819320741167	0.09737053031190605	0.5437717431476263	1.1583187848024474	1.9022715428485144	1.3230433401193444	0.16592676086763486	-0.21728206802067374	-0.22785870451487963	1.7000788982508825	-0.12492274750158795	0.5735484619158286	1.397741213245321	0.7995854763431168	1.8717801872691762	2.4899700658917925	0.21394230737940773	0.7493639413928541	-0.17689068160848037	0.7099331421474381	0.7851158333002397	0.7687644721261719	1.3409553126523306	0.8781682603852448
0.38374664669506625	0.35185873492995673	0.8623478908840516	0.5117003464985619	-0.4998175692117982	0.4687774380862118	-0.7091577694034028	-0.3183053386694111	2.211398425682757	-0.49219858084569557	2.3605381974398845	0.9614221151666955	0.07456885888865315	2.107826953351468	1.1433212856609924	0.987300230208825	0.926376262403474	2.643547140471947	0.8096514172682394	0.4569135742520953	0.1081090936731273	-1.003004746568353	0.3973738117642044	0.8400528856672782	-0.9191351292474192	-0.712950321896423	0.6092539706701805	0.04764292857792156	0.5495533293593956	0.9928291845433529	1.8265595714742	1.1405172081927812	0.05128584757695183	-0.08669612079383449	-0.7963489828537986	1.7039331461928002	-0.05554658612140533	0.7735135326931493	0.8616998503784995	0.7494556868234865	2.012252072630145	2.2946522994578653	-0.5161781299690965	1.1595989297447948	0.778812733774597	1.421664480413561	0.7524711644778231	1.415855307923575	0.6807368601008128	0.5976431429025989
0.11170780407504936	0.4470063322709495	0.7596625374633875	0.387251946708105	0.20332149482370604	1.0947608581504056	-0.18413517038652952	0.37352687953540903	1.6916443954866849	0.149204699587133	2.1216523889514525	1.0197827544385791	0.7095425748574253	1.632783141254655	1.0518429044407038	0.49474352834477653	1.0465595327213522	2.6384206492169486	1.1885051550805932	-0.03305619034267879	-0.3321563466396471	-0.8859254083973681	0.4756449166813161	1.0235256549326084	-0.2295261715937177	-0.30748420238945107	0.5643118375328492	0.28710131768515496	0.7466847008723596	0.864733695045516	1.5277737003731675	0.7304569275890885	0.061418980197218254	0.060249764915767605	-1.0348318915504984	1.4905146109048804	0.6306167395084763	0.9024484380256784	0.2583435570987423	0.7832061953789026	1.6694324609650317	1.6378141303652538	-0.887002955704367	1.4073717228686318	1.3630121895388727	1.930978406094433	0.9062653595456963	1.6551662671177578	0.11694470557181505	0.4664353476196764
0.2832729951923423	0.639511303145674	0.996773941743761	0.15755895900185107	1.138835500020271	1.0657072612827139	0.3240344078825689	1.35170290352402	1.0685561759642443	0.2382069618323891	1.730015352584836	1.1872297704938328	1.045497855558791	0.7507601147506813	0.6291289661696381	0.22875297740149078	1.0716991993945066	2.1782308783496243	1.7224586039366496	-0.14164107931086378	-0.027949945551188942	-0.28982800911621626	0.4449941639125882	1.0491043848745845	0.23658279461693138	0.3673455054146499	0.6012361111587415	0.6212624330614827	1.3079578829080842	0.844730601105573	1.1546063893619036	0.2640547492176141	0.06158363064933391	-0.06527232115947056	-0.8992691933807316	1.30728060163977	1.7811516851761962	0.8523203483212798	0.15570545157353133	1.1218704708040115	1.159589982319549	0.9729914375087461	-0.4969384587315209	1.547851285292775	1.2386945565596612	2.2862107788317814	1.2521296584387092	1.6731261450900667	0.2769186174680971	0.7490200437197344
0.8197697289616592	0.7716544386350264	1.5931874864834195	-0.24651034004522485	1.6979640903972695	0.2648516809677487	0.380498226641385	2.072852749815194	0.8405827851269291	-0.23491901681397115	1.591182308486725	1.2940099821083029	0.716818628661192	0.11393557824310896	0.006110881868775034	0.24795930388954335	0.9370168359332268	1.7125473563694884	2.2851367765174646	0.05393819842648753	0.861730497096942	0.3956906646503112	0.34904966363902706	0.7780779691323888	0.15754156586875334	0.8582855507260659	0.5922111597199011	0.710644856499975	2.115743908923365	0.8341180974008684	0.7897322042097285	-0.1255122633361116	-0.07613129545615989	-0.5720394877861729	-0.6049396623867507	1.2948747055395604	2.8414952993250813	0.5651663565728	0.7719673077105011	1.716615198585638	0.8426772333976371	0.6770929956738124	0.5858962539430057	1.648681628451982	0.3407270602936645	2.554198174949114	1.6258684143351188	1.6471474999105182	1.2716696297560557	1.4077297400557656
1.3327647112793075	0.5856459063446583	2.1931173139724596	-0.7668853699695991	1.4700112253820572	-0.9865645532565996	-0.17408949782210525	2.047885253248021	1.083297200732745	-0.9944699814080628	1.7155810159127083	1.0572360364696904	-0.36850437760434784	0.13358812166435974	-0.5975708180698399	0.37818157156715254	0.6045326421084195	1.5429146495839379	2.567234254697027	0.2487670964534689	1.742916906201391	0.7239126837254665	0.18397701015186652	0.2048737796237498	-0.469289531276733	0.8436580851409107	0.3943905612813066	0.30747915413443516	2.766743443755322	0.6136498696332273	0.414731651607887	-0.3946678098792837	-0.34896668296056926	-1.3194234692429136	-0.45702737999932236	1.3979370838872642	3.177266473078764	0.048958034079698495	1.7869444314647198	2.242803660507493	0.8415479908280924	0.8130647030458663	1.8115901794258085	1.6919530132522336	-1.0589932872304657	2.6720995552133155	1.7549543004066168	1.575127799771937	2.570311785958476	2.065708386599298
1.3711386009745388	-0.08091653214915254	2.287774197891892	-1.2230102315329552	0.5277171121226832	-2.1077371627537236	-1.1374931759187787	1.1643981774860621	1.3798203529608437	-1.6493899793430353	1.7255975549264628	0.2759217181419531	-1.871357515843732	0.6960621782184925	-0.98277165844141	0.34331462283730335	0.1098168050855339	1.591356385022958	2.278208451071044	0.12078646835968387	1.9423172505526864	0.4603642837259144	-0.11267644423603654	-0.5116065746537106	-1.3084766344285723	0.3367071718764661	-0.03934544360446742	-0.5405475094771485	2.7900822060444983	0.010598482250147439	-0.040433645445057	-0.5669717638799507	-0.6095551122415538	-2.007384506358182	-0.6199376160247762	1.4188554705511034	2.477438080949906	-0.6298479568944774	2.525277107824182	2.2938438318906624	0.9421263603408305	1.1048917154616302	2.4625845313132606	1.5551739312236024	-2.4400727128644353	2.4262553072172928	1.4106860077490506	1.2920229692057343	3.322978746120928	2.2060262290175823
0.7259237560603542	-1.12627176865694	1.5724108153223095	-1.4121208206611116	-0.6234728443889506	-2.5855958219192705	-2.0691917012686294	-0.20545339663359788	1.1319850590154628	-1.8941105518228107	1.1838114502994697	-0.9851096142956209	-3.119437522568465	1.2473451143792915	-1.056471892562804	-0.029542324326698868	-0.42672466607998105	1.4625143429674752	1.3745342054579177	-0.45403285335284166	1.1386927155149773	-0.26736724755790797	-0.5809474505899629	-1.1190386554396905	-1.8724264869297356	-0.3437953120167009	-0.6062506280199176	-1.4758029746428358	1.9521517469433343	-0.9316364120889956	-0.604484918439971	-0.6678984692748716	-0.6737197729830303	-2.3525306643056414	-0.9900531491440377	1.1634730916432707	0.9626818950650495	-1.3618495911139394	2.388203146713723	1.6487014561152082	0.7528558747151669	1.1341196385939947	2.092036480748144	1.0942712363099294	-3.249997079571223	1.5976791590264119	0.5629951877339668	0.6486833415505652	2.914460638629986	1.4911590469343763
-0.41746821317247745	-2.1727314779858085	0.1890898530481697	-1.235065829174567	-1.3904980861335143	-2.2457813494380576	-2.5354389875755294	-1.395632466799978	0.028939022618684227	-1.6273859887226687	-0.01887114441603592	-2.357639851777021	-3.446472008156543	1.1860467503424175	-0.8513378806439316	-0.6720384084527922	-0.8391423449455553	0.7583343928528463	0.14463078050017836	-1.319344892652856	-0.40791382715528074	-1.0368209616366637	-1.1412177953304004	-1.4027404382247783	-1.8051334489572626	-0.8053436914330054	-1.0929966496383414	-2.035421149866806	0.4487939354376855	-1.9130772791748178	-1.2013498652377528	-0.6776888152032993	-0.463211120362567	-2.2309490135490098	-1.260879787384724	0.5737474172885431	-0.7432304767362898	-2.0063503542900585	1.2429150516443441	0.43698669588869193	0.013087244198760178	0.6271541272930401	0.7989755015558336	0.27285588683522694	-3.1527263334912607	0.17810981842506662	-0.5631213452296143	-0.30108057059292437	1.3724693058337079	-0.00023077158304694254
-1.5827856726011602	-2.7426018198994253	-1.3165563914565148	-0.7594713186416183	-1.4817130549253965	-1.3101073990612297	-2.329038591868708	-1.8277962890651496	-1.6671049596034226	-0.9514531343722558	-1.5154922580645591	-3.323969402007676	-2.5847598474976397	0.2939601004911848	-0.4828228158487186	-1.2990246717548393	-0.9883488978178602	-0.5796394065531862	-0.9243532308017431	-2.1319563220338327	-1.9844960602896091	-1.3803103523930884	-1.582544759723681	-1.2946029139710853	-1.0934279302562684	-0.8465029064595728	-1.2861588138004223	-1.9455010846145273	-1.1536767884367183	-2.515247660436076	-1.6682866109533814	-0.543688260193286	-0.06966734490927894	-1.7084218892519454	-1.1333871385939822	-0.23457985450266294	-1.9876792725243324	-2.4041058435705116	-0.4852319777718666	-0.9061505696732441	-1.1709489961932913	-0.3508090011455948	-0.8340993690131766	-0.7576080917852699	-2.1865957648302077	-1.509822032959571	-1.5764589936566407	-1.2640296253010153	-0.6393767361112098	-1.774534796579431
-2.2873771679322403	-2.5250496826963786	-2.30114814119756	-0.179752714438485	-1.065142555853299	-0.2282581883564359	-1.5500236007095987	-1.3486806324920377	-3.2303488638512587	-0.0910029534628321	-2.6694922982740485	-3.4815501667713025	-0.8599203202276735	-1.090156566462497	-0.08295445967795805	-1.5807964654783828	-0.8295074321973187	-2.150566218719159	-1.419938471811516	-2.5606805585224617	-2.8373050392236028	-1.0670975199501274	-1.672253686916118	-0.8958490378178602	-0.07547939837457643	-0.5693885530293886	-1.0888877002180548	-1.3006949795718656	-2.2086567526657284	-2.441482955831183	-1.8487324090257113	-0.24139017593929954	0.30948408157192864	-0.9657040334704635	-0.5252343411764048	-1.0385282763499135	-2.453392321389296	-2.4089414122034785	-2.066050204224555	-1.8668177904544405	-2.3377337871545643	-1.4171033684173981	-2.08814738486315	-1.6938876045144837	-0.7461699042926689	-2.9031062608136495	-2.1118989905125263	-1.861905876862494	-2.226126557451598	-3.1675383359737994
-2.313301278322779	-1.5692308935657415	-2.3935056841618203	0.2922762373306034	-0.5956017086939424	0.5890528122732496	-0.5258017414776931	-0.3117165263454954	-3.9097742425819586	0.7031371919079902	-2.98388583980586	-2.7615464600194897	0.9574274167556415	-2.270854711145522	0.24746537959900522	-1.3502185482451454	-0.4388247196364397	-3.2953379520430874	-1.2395767384842757	-2.4628148240858985	-2.609950016518795	-0.2443866276532371	-1.3174714774746308	-0.4092110019432645	0.7620565471886331	-0.27006022896488524	-0.5771857692006324	-0.4976875937943329	-2.3394247514851694	-1.7042240324796019	-1.6971353972021823	0.1699952162146523	0.5107142818623015	-0.1923915250503138	0.3622026775857876	-1.6225076497297855	-2.27679788435758	-1.9471412751540835	-2.8852021224184	-2.120767011052079	-2.9338475281958334	-2.094313322725056	-2.505680692162846	-2.2236208919349014	0.6084282692133471	-3.47238906763776	-2.017723567841491	-1.8691234680757431	-2.7841261249954323	-3.685507855342232
-1.7923331275382741	-0.2783247262045063	-1.6934055578697367	0.5292144536712058	-0.45244069633417866	0.9649327770469999	0.36307986531134956	0.6470718212094435	-3.40033443239154	1.2280123086678305	-2.4169990799677747	-1.469622719778264	2.072896310540658	-2.634028369771164	0.4525093193248819	-0.7108763277519896	0.01491379977938785	-3.4932927236430915	-0.6334218133843436	-1.9394974018457616	-1.533186685105499	0.6506954662469735	-0.653797870087454	-0.031643454466434184	1.076216100625542	-0.19833492575926523	0.03399337908366863	0.03561793689751789	-1.6358036772250752	-0.6313002064020081	-1.3200501853143836	0.5514623546871358	0.5104512233494646	0.47671024447133203	1.1592718046392976	-1.868431869407204	-1.867721697848983	-1.0838715291195526	-2.7611313453099293	-1.6860399699322477	-2.658037586020998	-2.0959373971460473	-2.0935928953639382	-2.1917905643943647	1.4179045941101274	-3.0187967494070205	-1.4287733971859775	-1.3615073756304605	-2.304538679135935	-3.2426076792783594
-1.0709731160312872	0.7987093035965201	-0.6830662362721094	0.5226915680879209	-0.6614663100736912	0.9792821882887197	0.8513451094362862	0.9945944340690113	-2.0306176902825595	1.3800000065793283	-1.3857358601946117	-0.1257192343823193	2.1100267556547956	-2.0301402206624517	0.5142630144748708	0.020614679752165882	0.3429551836134242	-2.6911678996730513	-0.030623414631481338	-1.2558607645543554	-0.25506844579825205	1.1533878004692857	0.01892043268352365	0.12792186391219137	0.8686852645409907	-0.3685064584117141	0.4946477159018329	0.12441531050061634	-0.57939662539612	0.3190452827357065	-0.9182030281962	0.7569917440904222	0.42016065133224567	0.9629839273973925	1.544186561249938	-1.7807869263250422	-1.5855817672006542	-0.04884229166675536	-1.9786530109043001	-0.8824385045230826	-1.6572348666398895	-1.4981969687604793	-1.234436837512647	-1.6883587970646963	1.5261966298093803	-1.8032423065673469	-0.6828915411594294	-0.6685930533001206	-1.2918475279484587	-2.1670007394556055
-0.4714395790841426	1.255532999137951	0.07737500759596762	0.34899622815299186	-0.9022654002804285	0.8437955612174664	0.8770983641223835	0.6041958191187744	-0.548250551944071	1.1903956427483486	-0.46937820888458026	0.8006227314585271	1.2987341329020867	-0.8541345432683968	0.447666407906658	0.4980921354993078	0.42302703442260986	-1.3432979075696396	0.23107507952660122	-0.6906070285022639	0.5677447755500079	1.0447173879163092	0.4193805748034707	0.07211547651023757	0.4684036613566843	-0.5580665492915744	0.6391172315176882	-0.05831598963712457	0.25041908170580246	0.8174028158396214	-0.6617383753719182	0.729291714282993	0.3844203058739661	1.220007393295108	1.4186941981129013	-1.4534004621903334	-1.510695545508632	0.8218506571005413	-1.056714412426016	-0.13831685138147365	-0.444508047021789	-0.6911360696706599	-0.40618208486539714	-1.0007326721844465	1.1149845057643615	-0.4168307171720797	-0.13082352816995724	-0.16417008586074483	-0.395825160800649	-0.9927721387787376
-0.11892581886483382	1.0273611510707061	0.2705120534588334	0.11177118924698458	-0.783873240889498	0.7402151440851741	0.5704313917320288	-0.20656289741700867	0.3440193942320182	0.828750463432722	-0.03673343102174851	1.1073840344605397	0.29689306201076604	0.21841805861606545	0.3033981453942593	0.5392368723652757	0.2616991465961113	-0.13529913021775156	0.09501797036459864	-0.4055539465113942	0.6502853406802732	0.4682741869568567	0.4574651410783028	-0.11005108470482851	0.3048790987783393	-0.48864338258069107	0.46277236067331556	-0.15218019774000344	0.504581228064957	0.8315683807924317	-0.5797377495029629	0.5493954526204815	0.47053559583343874	1.2320950321125317	0.9397795833577065	-1.0123400680394552	-1.45704813629505	1.2252093613518067	-0.4287311780367926	0.23438612012536053	0.405980583578947	-0.1376498271673234	0.08524489933447087	-0.4570488544492666	0.5621439737752588	0.5360511268335338	0.048740081235597234	-0.04223085360132578	-0.02484668818674807	-0.17532012471864136
0.06465962579002466	0.38966522565177675	-0.03361451312928238	-0.09154905569631433	-0.17205765430637057	0.7309002633341449	0.17008296076521912	-0.9114157536467697	0.3919048908711649	0.5427983651558451	-0.05643894678964061	0.9162152641853926	-0.23265047928006222	0.6535031623779004	0.1635559248192473	0.21395995112964367	0.00015588841350214116	0.4261341014617139	-0.2189969099214297	-0.39503087645150964	0.19712371379157184	-0.17607485283508545	0.27067600781476564	-0.28622035282991226	0.6163329721865753	-0.049058386784188224	0.12122002829851304	0.09796827408308578	0.22969675500332656	0.6024664518944519	-0.5410003062894724	0.3986634859986733	0.6363558001828848	1.0443275783675041	0.40421866998792355	-0.5669506986619248	-1.1843542012027524	1.0482048144479368	-0.238099064172038	0.17493218878652156	0.587837051647495	-0.08830408792138861	0.20325887920857408	-0.2520592101325768	0.2149507112093004	0.7520716985911777	-0.07609935757398675	-0.227948608986769	-0.17943087316513792	0.10691113324071126
0.23078254501233067	-0.2296693597092611	-0.474702826717785	-0.17307249198116126	0.6821566686304165	0.7756475943492904	-0.08571282153343722	-1.11813232620802	-0.11837315105945488	0.5316668154480056	-0.19971176751406655	0.5551709656922889	-0.015096006246379511	0.36181630840154955	0.11142378706934312	-0.21626969128369494	-0.14957603687729565	0.2903532164019839	-0.39256216231867413	-0.520307313301594	-0.29307003280869504	-0.48712954934621044	0.09942449458567998	-0.3221625589682842	1.2827490913533839	0.6068455421864037	-0.14709423877090655	0.6380873317171645	-0.21457276726972302	0.4554759058615074	-0.3463862952521561	0.45091718193265123	0.7899802816614917	0.7843359928131632	0.07276206466406798	-0.18313652838460867	-0.6268434782680148	0.4464445691637463	-0.3437661729112323	-0.13758393690842652	0.2081799332259522	-0.4299077588551273	0.09418668535859104	-0.35630724956120713	0.2112514385408831	0.35525003152482115	-0.2622150481785108	-0.4701318809117923	-0.5632607655791597	-0.025782359531591716
0.4582653801817003	-0.5018655451240851	-0.6549860404548943	-0.059709621701712234	1.3093527231612911	0.8063764550603925	-0.053181639299269556	-0.7948117264614295	-0.6101673123871355	0.8097428952456173	-0.12980844604009967	0.35238493780455177	0.7150186085864033	-0.29869359158507935	0.17844078517246972	-0.4614271985727127	-0.01907844383855964	-0.16437596523827835	-0.22899331941185605	-0.5939253216753969	-0.3827800558279685	-0.3023520033816719	0.09840847465815557	-0.12442401870870759	1.8964720391366974	1.1577230723829826	-0.1414196580527543	1.1435737791886533	-0.41432230795941744	0.5798826976840623	0.12064488036787609	0.7605736441997817	0.875504161745474	0.6267150753464668	0.04325348465670893	0.12047242903774744	0.0372728638340907	-0.22014370130777922	-0.4836831737030704	-0.4137823995806969	-0.3285164383862805	-0.7662624673779415	-0.07189888377463585	-0.5577043487651513	0.4433098728935153	-0.22823976762616832	-0.25868799164992756	-0.5337515373312358	-0.8405751399046473	-0.28687677201925194
0.7003069555189381	-0.3623416263794946	-0.3805704653466185	0.26975757097695513	1.3576676827669365	0.7829645329570691	0.26548161788619223	-0.24660281500807388	-0.6162270768644121	1.158667923021745	0.24663546600404532	0.4618830264552632	1.4159443541744337	-0.7949381836974165	0.30116852115064635	-0.3674784167079562	0.4034494912867604	-0.42719276013063145	0.22784283242397133	-0.4696518954245228	0.03158361416570757	0.22295721044105765	0.22866760620965004	0.3097748461017474	2.0282127881433607	1.3312727195875507	0.19048223488052937	1.2702606193142305	-0.16430405074756008	0.919660717275942	0.7813460719535921	1.2160680374481248	0.9013921033364063	0.6952081997702889	0.23307150856145736	0.3558792269508242	0.5152930494351639	-0.5758061982573079	-0.46090876285349885	-0.4203475906940539	-0.6049705568416761	-0.6860885500209277	-0.2025839585502302	-0.6058055218438492	0.6666682547011326	-0.5533249120663459	0.03428080958260093	-0.3517887266634407	-0.8436903514640741	-0.4094468900134697
0.8442160496048774	-0.004610385179264644	0.24538488876541148	0.7290595839818018	0.8467049301885793	0.6911279492667123	0.726985101153314	0.11943279654428463	-0.05941440222731642	1.2330435899127106	0.7375548077674005	0.8075203815467373	1.6040331738733966	-0.7663667903466349	0.3300395011979104	0.008267874441518063	0.9282288557534358	-0.21056438512140488	0.7380778869370267	-0.10635579175499667	0.6944088996304185	0.7343917480858893	0.30958545164807444	0.85193603306199	1.5147559572404832	1.0782043930652057	0.7045828174273685	0.9251372919219376	0.42263985800039805	1.2337721862597244	1.3654005003317051	1.5859894957307705	0.8869063469003309	0.9610746918456561	0.45540925348640654	0.5328665278475269	0.6142604139320738	-0.43841560879961056	-0.23888490817168312	-0.09882219128976602	-0.4504257469590759	-0.05268763896831469	-0.27712828049560195	-0.3707838846696641	0.67047874596177	-0.41456495703042945	0.5070553299386433	-0.04090074572463624	-0.6152794264706084	-0.2781706311743233
0.8141495360634295	0.27200530379259136	0.9081504400078286	1.1062650454407879	0.15258167890044178	0.5062584801467429	1.1076873031368764	0.07011502772533505	0.7476584225104875	0.7845199754580621	1.033935307807908	1.1555630689441592	1.1330369619160916	-0.2223450129372816	0.1048678756304336	0.4421044095772597	1.2310538183463562	0.37118509315953646	1.0239025761071472	0.4103903461294123	1.1996325150109872	0.9066717278225345	0.18326048101597203	1.2516982119849043	0.5762580001610434	0.5801085452261726	1.108028967933226	0.3474312428137016	1.007710231082514	1.2684261799455907	1.5408308114008868	1.6292404725418903	0.7849436923846053	1.2218882990200608	0.5256951973655645	0.6238668331604171	0.3713444890467493	0.07803055272927147	0.08019018986608317	0.41171577309711743	-0.014231144547124534	0.8710438065868685	-0.2842579696173929	0.07578549829063527	0.399623138399774	0.07149899837035234	0.9099745237334262	0.20781842743453277	-0.3111490447731645	0.04596484135859373
0.6264876231543368	0.25337479428635185	1.2702799697580263	1.1344100481843962	-0.26100013876515576	0.17951025518098912	1.2006106839709976	-0.3192726656449402	1.3461787515581682	-0.13299173863867772	0.9400950616519836	1.259267155750074	0.22392349482892246	0.5133128985869012	-0.43648941627971977	0.6721056878752691	1.0181883648143106	0.906678534097268	0.9280381993978521	0.8955629092516005	1.2688173282093056	0.6322128608608374	-0.1443512158004005	1.2284047732698817	-0.3176176862753046	0.09709273416042948	1.0935861955927513	-0.065705907190324	1.2417839413925449	0.9181954611034312	1.1016133315290992	1.207911820778807	0.471567715752717	1.202519500666942	0.3385531114854812	0.5524706415801545	0.009669438619434747	0.6363979308061809	0.3424198151012201	0.8482952623612888	0.37255643017043805	1.5523011463675638	-0.19099691432194052	0.5027376386132908	-0.03611448394250563	0.5881898763440835	1.0011490273830497	0.2671149864171895	-0.07601584734173167	0.39366043258908456
0.36189760809001137	-0.07489092502185522	1.145493531083744	0.6413314434146602	-0.16455179910456363	-0.3216609773836014	0.9102863194525881	-0.7440018240354108	1.430363744035585	-1.1313847020625707	0.49423889991753756	0.9933668447230307	-0.7315943593552406	1.0381452717402426	-1.1846882585857825	0.5345799956667598	0.20911177364853525	0.987762852938557	0.47949970564333866	1.1378921043013672	0.9088837900417724	0.059404447033141385	-0.5004017854971883	0.6259491734445896	-0.7447056443351507	-0.2189726259323461	0.5064311545633833	-0.058766078816349564	0.9637021342849561	0.2766383516180688	0.10530401389157736	0.3493151277497706	-0.1599396103260407	0.7328803781039918	-0.1053975499539915	0.22858071783038547	-0.23119842629051282	0.883866788030346	0.4251762762476121	0.9550486262235053	0.43511928462436705	1.5047993316916886	0.019736969247220865	0.6567268395755667	-0.4505746422595433	0.8435642484265274	0.6819586411271112	0.14114136136347905	0.015223429213415476	0.5925284742025685
0.09345481643910342	-0.5421015365708803	0.5712143487100002	-0.305544857065653	0.2964350203331354	-0.9437162177186738	0.3016924030688906	-0.8884021046506332	1.0079681592085332	-1.6843533274019828	-0.08695823543562527	0.4156931463829748	-1.4227005404059203	1.1113046709508463	-1.879178788767788	0.040812637049560875	-0.9715791287236202	0.493690162875414	-0.15060255006372206	0.9987224639191101	0.36463138965680153	-0.524786992178861	-0.6822104189224263	-0.45001945371071517	-0.5913140923076522	-0.40081850319595175	-0.5405767283086045	0.28599595563823965	0.27115120768849654	-0.43665601058095105	-1.1222640334271037	-0.7613679934488335	-1.060105659397334	-0.11077894652256966	-0.7083577028707845	-0.3746374351186798	-0.25128916562851994	0.6654307956399882	0.28057504427181384	0.6125824880058082	0.12863118322433548	0.6021159062650342	0.2865492689033701	0.41520451810496156	-0.6934518580651619	0.7454259736373968	0.04526368514042476	-0.0686067502908412	-0.05562055372725627	0.553342857381388
-0.15837711127056978	-0.9048258915663678	-0.23471973430118276	-1.3684082937642692	0.734791402040892	-1.512832815434753	-0.422383829130317	-0.6272902479986174	0.34785702858212314	-1.4473849425338106	-0.5678058233637425	-0.2631889524518628	-1.7468548410338889	0.7510211726166662	-2.2259582166066134	-0.6345095053884756	-2.064830636795122	-0.32780520073931835	-0.75008372017577	0.4952242262479035	-0.07033849871361136	-0.8751886744923474	-0.621672057958673	-1.613607812119685	-0.10296024190454252	-0.5813075773502981	-1.6760012862638762	0.6088875803409728	-0.5544768297105112	-1.0041996455054014	-2.1236899866851595	-1.84244920391754	-1.9586838427389	-1.006289314102545	-1.2991586306275702	-1.1462360903062547	-0.11951975244037007	0.11059597257821042	-0.054723110422052655	-0.09187156886444385	-0.3547481631244509	-0.8081950033350538	0.4617520387055486	-0.1313705281719156	-0.7113824317107951	0.42485024418971207	-0.6803912057024062	-0.25008267887046315	-0.2759230304261241	0.30597460944165195
-0.40692716871969165	-0.9749350651107449	-0.9861895031311733	-2.073735996631227	0.817468568984623	-1.7862037764394951	-1.0054938599395349	-0.08385250580729738	-0.21170339073579725	-0.49447354593292664	-0.8227955280576911	-0.778841628535507	-1.7557134539421113	0.1638168813537498	-2.0510867767014163	-1.2363590808150937	-2.5912382400605263	-1.0228462352638479	-1.1519898880123134	-0.1803281900531021	-0.2357578181267126	-0.9112912952295422	-0.4401183743104092	-2.3469424782774144	0.30361056603306996	-0.8292468011766457	-2.4196892737929274	0.5483919876285865	-1.2018078044923128	-1.3042919863868714	-2.516826625353657	-2.602369007737076	-2.45771247173673	-1.546108777222026	-1.6686608348078953	-1.8281620728696115	0.026114421803970594	-0.4561884388844331	-0.46614834440054814	-0.8885324173684428	-0.7271354333808272	-2.06822378311303	0.39450956857225594	-0.7131157898004119	-0.5331956210826179	0.11661845932313748	-1.2459364317297585	-0.34302997874873137	-0.5916383180737476	-0.018652935160258344
-0.6429178201504187	-0.6908705610203375	-1.4429757104083982	-2.0550366250174865	0.49839500508559637	-1.5769094376638426	-1.2406987866587667	0.4726889418183167	-0.4481580046430822	0.6983205646523437	-0.8517790439667133	-0.9315138771144291	-1.5103108385167028	-0.4044898546482578	-1.3982244258767507	-1.5382872257503455	-2.2976113495817496	-1.2150002392454837	-1.268734470968973	-0.7307630274555748	-0.16070038811018791	-0.7157286859733448	-0.34370351319958853	-2.2593638969676193	0.33045629072884175	-1.0506124417743408	-2.4114352280899563	0.0256268920286026	-1.4652651906238185	-1.3245909135464944	-2.162416293220454	-2.827569602121142	-2.251414218037762	-1.4673721255274796	-1.6268003604579977	-2.1061886665326113	0.10817397641159901	-0.7160835705456673	-0.783817975776909	-1.4385846196638734	-0.7825457601181847	-2.55947841631747	0.05551586581136622	-1.0111555994108539	-0.21361618258528856	-0.004482134295396629	-1.4850922099584516	-0.33743704190233265	-0.8749080883900966	-0.24645418964064936
-0.8012363467610184	-0.11200670660631445	-1.4802244802502535	-1.262366703357346	0.021792548306961226	-0.8781569911096766	-1.0428919372609526	0.8004471553600254	-0.3256018950171801	1.5281159899914005	-0.7049010570771352	-0.6719904798319958	-0.9941592347791871	-0.7781487378610843	-0.5082020994458066	-1.4283226515304586	-1.2941654613765008	-0.8190770332682181	-1.0852034237785957	-0.8912516199787862	0.01795404414094221	-0.43228390686768303	-0.43917419504791116	-1.3151720145905488	-0.01373043516871365	-1.0455099099532177	-1.60120267037157	-0.678533471639579	-1.3002436203419474	-1.1159639204681702	-1.2081945245796357	-2.454038208018485	-1.334909456459656	-0.8071634502508269	-1.0804982857109118	-1.7702777331438764	0.15818674948843728	-0.5345272181123202	-0.8342791174910096	-1.4885002917748675	-0.4927000501784843	-2.0323839383678663	-0.39802102671116235	-0.8149091166213244	0.2067661325634186	0.08143417195965044	-1.3551775447535372	-0.2322035757224422	-0.9319655183882427	-0.23506558042837664
-0.7882860789568977	0.6319096702261531	-1.1021733477955749	-0.004273337790427657	-0.2896353744222406	0.10036099668829165	-0.4630043773081101	0.8092812917454744	0.054900081931787637	1.6254658551632133	-0.4106829794686643	-0.1181147583140917	-0.16326052004815653	-0.868352376579131	0.3087261256678346	-0.9406137893639518	0.0019247648017931363	-0.0570826377525829	-0.6442235308253068	-0.5655957667089334	0.18722418563528662	-0.15061205520107657	-0.6190323585331825	0.1146477742483326	-0.45402188858410564	-0.6807385244387762	-0.2911436293984824	-1.1153349919231885	-0.7965062385452186	-0.7423768925884623	0.0037328233831481683	-1.6027307558349844	-0.05071509796570155	0.11799637400844859	-0.10272127859722036	-0.8530842598337386	0.2536896931661301	-0.009434598012830414	-0.5200788842314582	-0.9906017112164831	0.02302810818089907	-0.7234511979159586	-0.6868488266861621	-0.12474201848850325	0.6930784309014657	0.26363820874914434	-0.9130346712114573	-0.010268789556347675	-0.5912730409030178	0.061581552085942466
-0.5497434236566171	1.388370183423202	-0.41577498017106185	1.2112542536606734	-0.28542356625288645	1.02055242943979	0.34745441039749203	0.5704514180174123	0.5515233600372302	1.061880947520075	0.021172713075935493	0.5046085554016617	0.9200527228875249	-0.6358623071461867	0.8298773885079658	-0.22842023636264883	1.0860839710278747	0.7104499100165419	-0.042608979681518375	0.11603874355564212	0.33258551750551185	0.13888779655697514	-0.6170012911788518	1.425320432285797	-0.67686872116845	-0.03640148646005514	1.0047004419574828	-0.9886280414059506	-0.11245047288567904	-0.2661876673144552	1.105374487072576	-0.5555238941368053	1.0772329158672413	0.8958814111297716	1.0555313422879258	0.3499511047044761	0.4142310684094304	0.6241965079571854	0.10833124895974941	-0.1265909934195494	0.6046168269147285	0.7979782338108764	-0.5782503636523394	0.849419008964832	1.176879236578267	0.4069560467020532	-0.26391924321246096	0.33799979952410014	0.1653120655985806	0.5658133781951588
-0.11999358232451945	2.003374685728017	0.41265807091049767	1.941725785558381	-0.08080516515682429	1.583340881686716	1.190168318995447	0.23397782580445559	1.0435609252882356	0.2696360430656839	0.535627985248294	0.9698443226739207	2.004996894458881	-0.07563693262038357	1.0119223781765867	0.5019727870232451	1.6194053118221616	1.2067490897434878	0.5737224622962348	0.8562105502170478	0.5102479489523503	0.4972011390314716	-0.20478652761359883	2.086468374260485	-0.5700590508115235	0.6035007423261727	1.812695817051892	-0.36729827274707344	0.5837530719533971	0.23683972395151115	1.8521886644739718	0.3392356741383638	1.6259224963121894	1.2465952560413636	2.0412798818854774	1.4101929042061219	0.5606889998422673	1.1499219575329023	0.8422558165845965	0.7802891614469875	1.1424947879402287	1.945823298107382	-0.048578377986052544	1.7866595642824312	1.5351533692781343	0.4521025443490047	0.4731871559470068	0.7662957819100049	1.1274916196071105	1.1017079269189909
0.3901388407747575	2.3306057128778375	1.2010649359838652	2.0192336248973963	0.07059859847153092	1.6746046685473637	1.864951813675648	-0.06920787681933299	1.433789753056005	-0.2623193471258789	0.9876050326644101	1.1509027377325018	2.722023835060629	0.7423687835222087	0.968558795762624	1.0644255965799945	1.5681934173997987	1.366140907070406	1.0387187095717816	1.336940422589302	0.7583098143644618	0.9424672549733935	0.6106135083767648	1.9076076576046679	-0.29727693084362783	0.9266978322976628	1.9241826638235537	0.36486598170079243	1.1467534412003628	0.6688835812412047	2.1807772873345534	0.807646619922208	1.491118038545778	1.1504264717407637	2.544017779888197	1.978353037913068	0.582309541295939	1.4725985809098527	1.394515794038479	1.4172587916517125	1.5903352049406227	2.3987601989734673	0.6761880821690003	2.3950045652262815	1.62414636294781	0.4393091403177371	1.168655326915555	1.1547322974892082	1.9197702479003702	1.4665610309911827
0.8558628815595459	2.2585700665720605	1.7880545882154804	1.5839841134942745	0.010225095170919808	1.3995382447680738	2.201334352085146	-0.2749757985000077	1.6273394811542699	-0.3007705991283865	1.1858630331095632	1.061449635800247	2.779919047154601	1.6199727750125963	0.8607995971508712	1.343929357680965	1.1592127847914	1.301793114942202	1.2235398546432836	1.3723552159158738	1.0297384952358812	1.3857013934081697	1.5369522605761756	1.10618466095404	-0.1582217877254884	0.808825104275336	1.4656703360025214	0.7793259277526603	1.4687777891855884	0.9341262051494591	2.16379041804017	0.7744224016755186	0.901862113184469	0.8032665771262617	2.437730397116655	1.9513645942314402	0.45459784402459325	1.608511021881311	1.5383100863965309	1.6148102071371149	1.9107133647233465	2.1903458101062974	1.2366865304003656	2.521050149596367	1.3581648922811667	0.448840974799001	1.6746392404412154	1.3575970825124117	2.190708529848113	1.5165851758907833
1.195573390569344	1.7652558138523482	2.059867652221953	0.9424917184765252	-0.183618237546162	0.987166838475507	2.0897569078311378	-0.3743805624716344	1.5380683392536547	0.02191095256381273	1.0134667504297372	0.8148139323063955	2.153951645750216	2.247050934094877	0.780378784510339	1.3115000690785983	0.6980794687591431	1.166261123545588	1.0949692712601946	0.9831348155069759	1.2015368313011625	1.6467192832378428	2.1388824402457667	0.146197941030554	-0.34784890778462757	0.4020116433043235	0.7803619751920967	0.6889862398936567	1.4923786819978586	0.9844766366790717	1.911412677037339	0.39683679593168614	0.23340962127951428	0.4457955418488934	1.8377875004686552	1.4888399791465363	0.29679940234096264	1.5949014903344292	1.2248254831350394	1.391380657688231	2.021138751453992	1.5878041895853916	1.3398400527496714	2.1813611144214553	0.7809081026656051	0.5135902471080286	1.8411243774871042	1.2920856388561366	1.8145793773212027	1.2248527165846055
1.3750675038853215	0.970524758768251	1.9666751680978631	0.36261316859834103	-0.2667672620972166	0.631885694962871	1.5202761519532437	-0.38156167639448163	1.1359840927542055	0.35691179237341414	0.5337182212623957	0.5295615636510592	1.121495601622581	2.3262462187482105	0.7035766730950198	1.008754417027849	0.37854790388412735	1.0229066976912804	0.7341445611877461	0.3584214752593407	1.1472671850123513	1.5426918688057172	2.0817077004780855	-0.5428874841879191	-0.8018441193167253	0.018338316163387627	0.20209943721831808	0.24232477399663202	1.2244204821069562	0.8478835427174632	1.49238260835016	-0.025311209361664817	-0.2422165264401983	0.19436951682134662	1.0331516437823831	0.8736724757666394	0.3001341303819131	1.4103721445409352	0.6034717078608546	0.8980821834681024	1.8043931167888516	0.8750325782866696	0.9137717580172655	1.5148381077417366	0.07325982173261757	0.5745393052742146	1.568769589813899	0.9992546362704118	0.9675241313437163	0.6836746679595611
1.3650707071825927	0.13423160920172308	1.5272601052710282	-0.05558417297644127	-0.05877977861296207	0.3796620133119033	0.613831774273861	-0.3222666944374734	0.4981614708546401	0.41678368601974025	-0.015025072204398018	0.2458373669861011	0.1082030661543997	1.7503132019721916	0.5381378356757784	0.520951718633936	0.2013015874443533	0.8204576265409544	0.29549120083718833	-0.2607603382231808	0.8123674700230636	0.9945048142878834	1.319183973522585	-0.7902848761895415	-1.2449639909145411	-0.1108019479401639	-0.13315921395527872	-0.2297075344043363	0.7395881231184241	0.609214599660011	0.9232003717610417	-0.2229907617867061	-0.4943479285779032	-0.008844484979513767	0.3288106886957995	0.3181666124289712	0.5663517895368594	0.9815952390194939	-0.0697202270065228	0.31335061579351314	1.1892227579519985	0.19857264170323333	0.12680209469730339	0.6972509305992832	-0.5184840323285175	0.5130422456943955	0.8731872619024137	0.621192645660372	0.020129636207199965	0.05518833704657662
1.108693871866026	-0.43147201620966924	0.822572054974441	-0.36496668016651473	0.35855464480203364	0.1347318073004844	-0.38583228252693424	-0.2467604281165644	-0.19142447131206278	0.17091827942685525	-0.35335197403159874	-0.0865860765979701	-0.5530891420515027	0.7089205484510152	0.2204155111758245	-0.04381428464656634	0.03465701576202396	0.47409814223541463	-0.07338005249112395	-0.7006596269477586	0.23878683783112453	0.0885683788154444	0.11403826672944695	-0.7235674252624084	-1.3996950327610886	-0.014788650258827096	-0.3233110570926565	-0.4798265005528736	0.16099600279016993	0.35329765486337994	0.22124149609887486	-0.11283257283742254	-0.6778138918891299	-0.3009046548347935	-0.10961209088168317	-0.1466300332691814	0.9823608891935142	0.2756619151377719	-0.5740684599944625	-0.23875694081488436	0.24253547034342532	-0.4351606384469562	-0.7236804210821164	-0.1279564319019636	-0.7955628992122544	0.23558788476675105	-0.08795776925163906	0.30297850569832635	-0.6832797685774665	-0.49796169703795945
0.5525627768316442	-0.5109648864684854	-0.01952528768897571	-0.654260781013507	0.6495792569853862	-0.22123588826176446	-1.1808442847137637	-0.23451819403724322	-0.71436791998905	-0.17261038754217217	-0.3388778964984223	-0.5353646095923754	-0.7848205587377081	-0.3740105055351153	-0.2112418011411847	-0.5651088544784624	-0.24849360337179086	-0.024825767444409563	-0.301277266551548	-0.9102644519263869	-0.4659580802483353	-0.9378532344076592	-1.102342296138786	-0.6232699110877582	-1.1885430512874242	0.044063783683789874	-0.5732044607884921	-0.5102078685798416	-0.379792163356912	0.11473233748746374	-0.5284018207189015	0.16684950347433733	-0.9464362863283136	-0.738963018299292	-0.31736014557442815	-0.6243335118668701	1.245965746539936	-0.5983739259395073	-0.8227205707728142	-0.7020032883687948	-0.8058569486039641	-1.0469800672456389	-1.3645462754804445	-0.869674043505712	-0.6942718991729017	-0.2500138169922084	-1.0589691203508595	0.09280495126570253	-1.00834873067216	-0.8644937715680803
-0.2649248423037705	-0.11628182526386634	-0.8454797446753742	-0.9367631367404803	0.4587904373427622	-0.6855985105858556	-1.532433445796888	-0.35982587361725493	-0.9269522364182619	-0.35905843794314307	-0.060820746895435776	-1.0781438486505361	-0.7436858374369558	-1.0611809816834417	-0.6191676718121163	-0.9211214729227504	-0.664354826822706	-0.5635084446374943	-0.410084829388033	-0.9364929628741332	-1.176329957220111	-1.7771734136165656	-1.9266302139134153	-0.7078904491078718	-0.7709529636816768	-0.20343436748777285	-1.0035488713560028	-0.5142434874349762	-0.784673285188366	-0.12339679765701016	-1.1522500623379364	0.3667485589411164	-1.2906462531600904	-1.2029634003218703	-0.4658946972625945	-1.1944500211140592	1.0505973468714147	-1.3718771737595898	-0.8605961747190846	-1.0466006243843777	-1.6430194851248807	-1.5747983196265458	-1.64501393971378	-1.4658845210825966	-0.29994397638582715	-0.8195584900713515	-1.7891699983591833	-0.0777440872393539	-1.0574379840542987	-1.0007445243548203
-1.1427910432727526	0.48743739189125473	-1.5013943807877619	-1.1313368070816299	-0.2926414741589339	-1.0767272578770402	-1.3648973928451202	-0.6275784162705316	-0.836364821495324	-0.2862014097810161	0.22195452395178542	-1.5455655853844081	-0.6494427185032422	-1.1507984618692577	-0.8421272433934237	-1.0141597376398863	-1.1109970364278194	-0.9634373590350475	-0.47410327802527436	-0.8548405626013199	-1.772009995729568	-2.1597607126639398	-2.121404527891402	-0.9946640650328932	-0.3895336887875835	-0.7784607086313018	-1.533941404150617	-0.6553705715474584	-1.0114860178614409	-0.38063902526315574	-1.4423968829151768	0.3117971642366972	-1.5254279669753161	-1.440289671177508	-0.7198945489284683	-1.7732498383983533	0.311759539172557	-1.7202479783472286	-0.7819850958617937	-1.2279656011254774	-2.020143198454631	-1.8684075064810934	-1.5425610812147037	-1.8527253568041866	0.21054303662822038	-1.2874951193703137	-2.1385003614258333	-0.3119115833392134	-1.0371595852397657	-0.9200171596068436
-1.75041266764907	0.8985511680564228	-1.8613993490918237	-1.138117251239524	-1.2765549258122704	-1.1178941768591046	-0.8000025667302648	-0.9301261667583174	-0.5915525253117073	-0.056196869322182985	0.2595462336823627	-1.67514315610572	-0.6051492369144743	-0.7877943702948915	-0.7923921958018396	-0.8113903014414052	-1.447486646008308	-1.0936170657013373	-0.5571276547794226	-0.7111620104047116	-2.1329160076212124	-1.9489776812941897	-1.6482640120864498	-1.313862397477836	-0.15475422162854724	-1.3761836424319667	-1.9222685401428217	-0.8765479905218948	-1.069464505319398	-0.6244781429274129	-1.2620391701058018	0.03208274554065456	-1.4327781259197903	-1.2295620833626435	-1.1114880128697038	-2.11391546790712	-0.7280707327615924	-1.4373914552063611	-0.6444833591329048	-1.1934623859082663	-1.8780960676901277	-1.7952791343731036	-1.1138319197057438	-1.9621956890693355	0.6520363146571804	-1.4958720127212224	-2.121560533828594	-0.6280763885547662	-1.0789908878026737	-0.6764292956705791
-1.783363193335286	0.7882887419261227	-1.8566177463313198	-0.9351369216796438	-1.915242240308165	-0.6228972044377898	-0.09711669316117823	-1.0768953772563377	-0.39237128026168683	0.1416951151354694	-0.019112325338528066	-1.262638933704202	-0.5464168890943922	-0.3550894201438613	-0.5116898196206222	-0.38040455971386866	-1.5868976963857653	-0.9552640256902323	-0.6729919910714629	-0.5094865754130553	-2.1396251473690406	-1.1943793535293772	-0.6317548999620054	-1.4447244286865903	0.050604339100744	-1.5468722392114838	-1.9308339722970929	-0.9089641892757387	-0.9984235599069128	-0.7640783185200423	-0.6409548668313516	-0.25685659174598285	-0.9431434123936077	-0.5535369051682114	-1.5119647875022613	-1.9605891728166986	-1.6055806318877497	-0.5743918549753413	-0.4475637526016926	-0.9361941209439381	-1.370742310333701	-1.3668139307614555	-0.45461782649934024	-1.7575268044494614	0.8886563326796927	-1.3844634239835898	-1.8646199277003483	-0.9053071318198708	-1.1497041086916338	-0.35500438990815275
-1.159523490806094	0.08848146432420381	-1.4986895627495016	-0.6121570254040226	-1.741823717733191	0.33400572168204384	0.469349856307721	-0.8996165820439371	-0.37439407851192724	0.1995923651039833	-0.46347809447714877	-0.32218549053308315	-0.34712413677389725	-0.2118299509594662	-0.1534139408158217	0.11199552465791923	-1.5338990072768095	-0.676562181076457	-0.7909867334656695	-0.24034224460449216	-1.712676497078728	-0.12792595136907103	0.684836389684314	-1.2673498502824858	0.460307782530483	-1.021337308801971	-1.5001186750849689	-0.48578031847550635	-0.8497598361617495	-0.7088135235068387	0.20182453207137627	-0.31563331643615417	-0.2132217142846285	0.34054166471794317	-1.7147060005700099	-1.249797856335272	-1.8988095296109586	0.5493729648197957	-0.18023338037322223	-0.5452131220489254	-0.7700364282186883	-0.7735341869615173	0.302457644344494	-1.2802907643783834	0.8464209543328208	-1.0082089193353903	-1.5091236817947342	-0.9534272211857246	-1.1076291094869684	-0.06013995245023808
-0.11748152999214008	-0.9549146192342536	-0.8881395000627479	-0.3162179382508275	-0.7235071671705706	1.3862191459140079	0.7259220056092646	-0.37232275368829215	-0.5398502454688402	0.1603065889524045	-0.8105003270476153	0.8558415460145534	0.018407188032873237	-0.45440981034389655	0.09533001760816275	0.4570012046291374	-1.3527446817352797	-0.42501842258575245	-0.8701405725801994	0.08421385489906628	-0.8832505690725622	0.9017279008239945	1.9712282543945483	-0.8311975953594574	1.1889222942756879	0.056199372770326564	-0.8062192305047184	0.40489780096049993	-0.6782854081958142	-0.4509332068522374	0.93316510229808	-0.0708646228577897	0.4600931155853088	1.0438139045443382	-1.5709628828011797	-0.20683591403707155	-1.478699357140452	1.4791164034608006	0.12149168470404517	-0.19370562034856703	-0.312770238324187	-0.28779905912700027	0.9814373731041919	-0.6669165423308331	0.5022675100048707	-0.503697273336415	-1.1311635853534368	-0.6674552870372756	-0.8423895935128366	0.11319653878859345
0.875643307086737	-1.9012886366849506	-0.19758767600706667	-0.15748730152552606	0.6800338189664343	2.0267859595047533	0.6482911567832974	0.34044551039278437	-0.7708460741961958	0.1344049205189973	-0.8617731023753359	1.806939665682844	0.4006139266063557	-0.863282823300638	0.10630051450326586	0.5028703234072853	-1.1084364790528929	-0.303989951901384	-0.8869368320369908	0.42061409454098814	0.15800258586954347	1.5479047696128232	2.8628791195155494	-0.311050865353661	2.063485227559433	1.1732995914391533	-0.1601940111353338	1.4369020425646388	-0.5381429199215384	-0.10344738861776528	1.2489580896133679	0.30733820163849884	0.8247099063909835	1.1975012154616123	-1.0897043829250208	0.7483315654000383	-0.5856652507577744	1.832884285934459	0.3746409118869955	-0.05083369229258939	-0.08395832118958393	-0.09758609352705387	1.3980610543540517	-0.1079569296231743	-0.11541780527063678	-0.03200369812364991	-0.7310613125035443	-0.14797564334324226	-0.37469859126417376	0.12625573865606823
1.3750914957991038	-2.34404782154765	0.37425785181489607	-0.15262901611550278	1.7755165378074145	1.8750637476252638	0.32818663652711033	0.9544390653322498	-0.9065799111270441	0.15244909017790367	-0.6020314824999561	2.1131107053627733	0.5578054320597859	-1.0695979626637295	-0.13020679533286592	0.24761586441557515	-0.8364158071209422	-0.3057379913657185	-0.8339278804117135	0.7149454625019226	1.0929670847828878	1.6051575724432596	3.0720486837264507	0.10199620904912042	2.674308731152485	1.762476071887908	0.181789252137265	2.119155180547145	-0.4696111171050954	0.14802857355380822	1.014993408776806	0.5053004073832925	0.8208735228888756	0.6890229813842461	-0.44124910410971674	1.236949071700205	0.31762973472990874	1.4751684817873214	0.518512760526256	-0.1667484588738981	-0.003435417399101238	-0.19195007515648926	1.4483210319126434	0.2378912514181838	-0.903605552452634	0.2734133098901023	-0.2909105910357065	0.3213459973808255	0.16475465149883023	0.03585058701936127
1.2184252311758417	-2.1181779480861476	0.6695948543328757	-0.24581315807558252	2.0486658873360635	0.9068378260326291	-0.1031703791649362	1.2216740629622853	-0.8305204168141945	0.10118060819578743	-0.18342067429682152	1.6198200026036849	0.3368280894663822	-0.821659359343659	-0.5037852281201898	-0.13258095588850963	-0.5593011016629122	-0.34538347877690617	-0.6982258256981663	0.9351242561750568	1.5998839411566932	1.1122033423833162	2.5345023237656066	0.2963460693881903	2.631270113415727	1.5731904158246524	0.16738260590188117	2.11511980857361	-0.4741360532424896	0.15514111266708389	0.3326272163336059	0.28070450275726205	0.5885845440460578	-0.2831131402764641	0.13094291772152372	1.145891694698179	0.8189989933819403	0.5694221822705164	0.5930386603254872	-0.41316665268769015	0.08797953696657952	-0.383095555271856	1.1972951068710318	0.3275707969866191	-1.6667852876191553	0.34096063410360644	0.15644142131173855	0.44808430156512213	0.651008643730069	-0.010885146826086236
0.6237349669638722	-1.3695952594762322	0.636744729844467	-0.3795513121782061	1.4629317157807553	-0.4968912115773871	-0.5385037242362248	1.073887992104574	-0.5178090216772321	-0.18086052764336685	0.19821113787463476	0.5208823375626858	-0.19257912009709738	-0.1631285724331813	-0.8365901069108225	-0.3499718793787089	-0.3201301710159536	-0.3385479174714977	-0.4498447111970438	1.086989874757423	1.5103361155512756	0.35770941028364034	1.498596224144182	0.27105360184952265	1.8470296626567417	0.8404213106188445	-0.04356926439779847	1.479660583144202	-0.4938314801682375	-0.0981914212008234	-0.5067694787154545	-0.3573936757619581	0.34082443766649567	-1.3120945437156109	0.4300318942606946	0.6893220002370616	0.7798472508677807	-0.5090763178984115	0.7434989494696976	-0.5342225668025715	0.30895971819981743	-0.44891843853649877	0.8852655094574381	0.26123125098712746	-2.1490371703609576	0.17902177987735035	0.5125497860150312	0.14609536862659525	1.0673184132140472	0.15659430156221865
0.054125502833143206	-0.4545230580835437	0.3621889103263529	-0.5475125537270886	0.4558835065878389	-1.728574954469801	-0.9124959803292748	0.6588123997601759	-0.028179903646152187	-0.7207927306048383	0.43471402619302985	-0.7410979174256335	-0.7624578583764401	0.5981957610498838	-0.9652287020875322	-0.145354981978925	-0.18569555817751363	-0.2581496959355283	-0.06119716167168797	1.201967936454643	0.903987436564765	-0.23770892560144194	0.45810608885502674	0.10406222839110811	0.63422746920898	0.12550380628354782	-0.21131918403266284	0.6363590197879616	-0.42053881839697005	-0.4870451900154255	-1.157705787399901	-1.1344795710268833	0.20624946577437722	-1.991660027924446	0.38507978655203706	0.2650078160402424	0.3760578203144143	-1.349055103852359	1.1214192851240832	-0.28987669524351123	0.6643638437410664	-0.29095857183272816	0.8111695106596241	0.22904068424901453	-2.133148617937603	-0.1199868243407254	0.6728554180558173	-0.36769819663459474	1.4989104518670198	0.6297398945217436
-0.06920715938532229	0.2604168330385155	0.044064143110188796	-0.7821144687017398	-0.35097897822996155	-2.270699058061243	-1.1851530069166107	0.24550038330678922	0.5338457738171911	-1.3093584283373312	0.5504865557091194	-1.7005692640212131	-1.0808342075761854	1.0999855295998544	-0.8178729167045674	0.566589725368306	-0.204709692582336	-0.13119401295461347	0.45185796723792254	1.3063549355534816	0.0751715148733307	-0.32471886855862697	-0.08182906538090651	-0.10400698072486153	-0.46770902482689736	-0.06262418954414785	-0.19152083527196032	0.10426743379179988	-0.14592550066341892	-0.83207764830939	-1.3793835487683965	-1.6783139435324292	0.15892180016195473	-2.112234247993273	0.05311380583024707	0.20153681107681637	-0.050025677697310346	-1.6812729812387002	1.7416976815600498	0.3920628675065478	1.0569309076295297	0.006587404467751348	1.1452784497185136	0.40122606163194446	-1.5679001747689278	-0.3970828434100067	0.6154736157209647	-0.6847634953890841	2.0181872591717696	1.3436119485526752
0.37868948504872035	0.5730928464384175	-0.09426204563291041	-1.0911893867647526	-0.5282136567619415	-1.9710703089535335	-1.3263481708413907	0.0633603029458668	1.0572654665981536	-1.5992521663871107	0.6410104512812285	-2.089504587204643	-1.028404400119637	1.1568334105903637	-0.45385815579518135	1.6259877432552923	-0.3543890367842067	0.009495140635176818	1.0024603527924398	1.3949891721859022	-0.6151488835660607	0.185135476006301	0.11113063501302482	-0.27248751857023934	-1.0225063245032842	0.39974204377135636	-0.02840907314971631	0.1641303758394921	0.36603584275404605	-1.0177765680634687	-1.1383819961291688	-1.7546592515589363	0.07731047136305669	-1.7400451961640184	-0.43927631933264705	0.5637702653031981	-0.21420645801272453	-1.4808329805021896	2.4090771103502164	1.3507892207332062	1.3608361338832085	0.25505554169074496	1.7927380014139676	0.8222648211687242	-0.6432292950907831	-0.47637081294231826	0.44238092565292103	-0.47026939128264666	2.5604634526279284	2.081304995060299
1.165402097388781	0.4992436604141638	0.08201701544718183	-1.4060669086598188	-0.058567014149272845	-1.1137505079598125	-1.3254275653975462	0.18115608449762433	1.442346332482507	-1.3611103386685073	0.7662981272472174	-1.931029375868808	-0.7303657414284423	0.8493348544970444	-0.04377208961208638	2.674965047945298	-0.529308977881321	0.16643718089420723	1.4496780989821392	1.4277010735794364	-0.9148254665835943	1.0534460228009306	0.8447792851177406	-0.35701218789856726	-0.9526097091568153	1.1950926995626043	0.09832401181435496	0.6953655927829074	1.027523532898721	-1.053554544683062	-0.6056089004872814	-1.4074840384368168	-0.1270132645418991	-1.1472893466975822	-0.9644527326949501	1.1390195719127363	-0.04527431540622743	-0.9556949907975083	2.791831511860183	2.2568882330397932	1.4961991732306485	0.3126406994825102	2.4148847604845485	1.3712666706289014	0.2553414889986534	-0.24257072655092038	0.3271390429798441	0.2900363522239719	2.907094254760007	2.569519479072045
1.8622190109567527	0.19467552058953289	0.5355609234085246	-1.595873968098673	0.7181129223658008	-0.24079124486141054	-1.215055203154938	0.4977451449331015	1.6040513256404059	-0.7058532448846485	0.886814093770902	-1.4688769391237513	-0.449784465709406	0.4194308209321952	0.20996524668294111	3.3055946299806886	-0.5961766764010494	0.3692846495062391	1.6582630240330742	1.3512547706141302	-0.781173612174676	1.8248687816860316	1.6025147839399079	-0.348956084531414	-0.5433311601635268	1.814283634970017	0.03173270046588671	1.2879114610662923	1.6369638591534779	-1.0334436594138565	-0.05307995366993344	-0.907955827467745	-0.4195690678677579	-0.6455515780065516	-1.4284822189455881	1.600212983280041	0.3125126137118551	-0.4328321926714048	2.6147732417974985	2.768208662836206	1.454273870571808	0.19363686459729562	2.6153814608021664	1.814014458553877	0.7148363642093479	0.2847593979272636	0.39712527872693787	1.2360064413257326	2.8107902846256456	2.6145638624665413
2.1101290761327864	-0.17874399590617795	1.0570103760642098	-1.5457167615845613	1.3639746945042677	0.16930078711608482	-1.0753167577557814	0.8337148562903927	1.480357484651432	-0.07649886779109603	0.8871784690734147	-0.9954644861656273	-0.3844154737113772	0.06689547798411387	0.18149147616063782	3.236780702628726	-0.48083698529747826	0.6226641848611956	1.5643879677183248	1.134296828391232	-0.35822627856155204	2.064843831710763	1.8517926604688348	-0.26939848724027626	-0.20464860820157602	1.9196383626718754	-0.21584272828455298	1.5349447734315544	1.9580483521454657	-1.0311322072848625	0.2918920061649384	-0.5533353770048889	-0.6626676720495092	-0.42214914630125344	-1.7645679666348342	1.7250401224734861	0.6246930281542123	-0.19484994176726494	1.8456029627085082	2.6858473066360755	1.2689503522935839	0.05666208849198412	2.1806945557543584	1.9197237222210224	0.505831811975834	0.9278368861897119	0.6373235585481064	1.8245621596059	2.1797402339457754	2.1979309010825228
1.8141904489881933	-0.5427398225304049	1.3627187298010568	-1.238681581151709	1.6115618212681615	-0.028489621408492267	-0.9962412743741104	1.0455595419368084	1.0559191334228168	0.028340644404581877	0.6616737775003689	-0.6924448014107085	-0.5214824215946238	-0.18921308184826896	-0.09687305627935372	2.4334088938360128	-0.21943030853021936	0.8599602733599913	1.2026332779674023	0.7963181470559013	0.13635184726101002	1.5947692607250556	1.3673654929791859	-0.15781205290982936	-0.17654141379500585	1.553694571082976	-0.43782624038081414	1.2910856074938464	1.83065997481462	-1.0201777016478013	0.35622560833724715	-0.46300921017634106	-0.7248360847887029	-0.46677708475342633	-1.9129304016214237	1.521685657040159	0.7206198138187437	-0.34125314103727405	0.7379350813211636	2.0268442461155267	0.9728600943270368	0.08573526755968461	1.2169688130355456	1.5788839505949952	-0.2830583443832652	1.4104918214547664	0.8961547344296378	1.6528918314845829	1.178911152436899	1.4743570489627058
1.1532378503516938	-0.8941938130846518	1.245999326895132	-0.7736177213963732	1.4683514254671786	-0.590227126358296	-1.0157519329143294	1.0808444164694047	0.3903532036230615	-0.5744817772877935	0.1926103245260808	-0.5718276063996833	-0.6588869313996403	-0.47928934105201415	-0.4346370216159162	1.1129509578113925	0.07214603617293067	0.9549780184101324	0.6770691813702795	0.41461487915013306	0.531013147437486	0.5872998857174128	0.35438716340832743	-0.050432063990078	-0.3966595492116491	1.0499319287991542	-0.3560565721854263	0.7215554656286204	1.2521291101202974	-0.8900224413454288	0.23671358775983828	-0.517015202872429	-0.5900620296030653	-0.6163717691954832	-1.8218524466367716	1.186287721358575	0.5786378599020837	-0.7416068851627462	-0.31205928188627874	0.9886677533867387	0.5824677926368006	0.3554443022063373	0.08862788866356781	0.8589586223473169	-1.2722901104948716	1.487379374449983	0.9998090385560162	0.7063883600256223	0.15948933102295396	0.6780748416296128
0.42547649315389274	-1.2258251737350487	0.6969418563293138	-0.3009732055570857	1.1208974440359316	-1.0693086324463	-1.0808545210557878	0.9514830537414157	-0.3740470457549687	-1.5596996089911286	-0.43305547117686133	-0.528872093803134	-0.5728911986290988	-0.9165359814635462	-0.5814820618235138	-0.3563355296062137	0.29130966264777264	0.7982242223568317	0.10097292547223904	0.10223856999604303	0.7559248858324347	-0.535705552922828	-0.7103120515875329	0.04648212459338995	-0.6147053091131343	0.7309769398099939	0.1858979457315586	0.13223874164847854	0.38144554910699346	-0.5495602844734173	0.11723184198316047	-0.4748968935656032	-0.3798837318646671	-0.6771184711938256	-1.4794410299586915	0.9368172819423704	0.3072332516227436	-1.1094987368781375	-1.0045692481662083	-0.15476062232481935	0.12355643936772923	0.7769879309948363	-0.8023852291875533	-0.02925338642656744	-1.9738440857421957	1.0783714143171328	0.8936860482127155	-0.6293938204502482	-0.5457644985680713	0.0008462415397683477
-0.14446258970285258	-1.4572688262340656	-0.0857767030819323	0.07385422831039408	0.7457731461956141	-1.1182001419267968	-1.0715913925315297	0.6720908399316672	-1.044709013738093	-2.248237029125974	-1.0706258753632767	-0.4469450574036189	-0.2009073352931413	-1.4398745253236045	-0.37919816594137823	-1.609054385789111	0.43033457345326986	0.3870975062156609	-0.4484165632756592	-0.038127169662109044	0.8227518096110317	-1.340155746052853	-1.403241446730869	0.16843726130458822	-0.6425471826017208	0.6398142048868463	1.087568543594833	-0.2700661184535902	-0.5354159029309631	-0.03356970864936843	0.13916426435423543	-0.17973306222063953	-0.2709236232104544	-0.5435656127785405	-0.9503286004038447	0.8480257518464669	0.057625033393401894	-1.1662516635947764	-1.3054659831593802	-1.1579848752001773	-0.3340185877450104	1.156653571508126	-1.2484966506593491	-0.8324832374089263	-2.0312734528075067	0.326775348239826	0.6984266796344676	-1.7978693768068128	-0.8195669396163335	-0.48227872722060106
-0.5052022096295254	-1.4459388921124428	-0.8064342931770246	0.34310620556568444	0.38293798685811326	-0.707961734295657	-0.8811864467393532	0.23395628080987496	-1.4472038182031797	-2.0356937354322997	-1.5848474987110617	-0.27546898363537625	0.3012423056972044	-1.8061892028657958	0.12403526559790198	-2.412873716755846	0.5762699033562316	-0.14249073018092845	-0.9299754029644778	0.03326748132316717	0.7721823043735324	-1.6064566892390957	-1.6131319733098415	0.37049816571648403	-0.5262604796239801	0.5189536390183432	2.009592547112003	-0.5017432205561185	-1.2739120770603247	0.48318780705801534	0.30425342576154907	0.3081336071456138	-0.36980142830345974	-0.24541086347432758	-0.37644661823732656	0.8016162518126237	-0.0651994687523387	-0.8089044078279629	-1.425852096498416	-1.8625022848336397	-0.6779856684560658	1.316426745927144	-1.3256768596493302	-1.3669328602398831	-1.3863867738331401	-0.4640992977669443	0.6252943843927686	-2.389093993562228	-0.8087418867614816	-0.8034649043828397
-0.7389670374648288	-1.0800040305835397	-1.242566598724714	0.5658976212260463	-0.0435524325073756	-0.12629386678783971	-0.49747450108398145	-0.3552106740540582	-1.4996718997780147	-0.8128169037170978	-1.8905670524026168	-0.03913307169280015	0.6699408349515039	-1.7533453835882147	0.6809649691310409	-2.720959945237405	0.8239445890281338	-0.5794520910520541	-1.3045277392452297	0.2608767709682058	0.6424623488145463	-1.4109894549664488	-1.5540295704422107	0.676415631107824	-0.49626851170467345	0.05495292728603621	2.5434004581028256	-0.7309912732373354	-1.710972691207576	0.7908432360107746	0.4708317597117273	0.747634481835742	-0.6360566295415675	0.09718806865692903	0.07861199250708176	0.5797749749265207	-0.04392853211526466	-0.18297932831495944	-1.627473031239976	-2.2046863568655612	-0.8091106392339985	1.1900070748159806	-1.2888654827103116	-1.584012794804202	-0.2871780101817965	-0.9888755261570574	0.804362255876575	-2.3418132804877825	-0.7910380454676287	-1.033359271251547
-0.9419011140383453	-0.38549165320284373	-1.364747255545656	0.7861490268693033	-0.5974936810386531	0.23558740910604228	-0.022000779660409708	-1.0039580891342348	-1.252898761926392	0.9185760799123125	-1.953291299582507	0.20598014024560368	0.7259629431706943	-1.2148888013716972	0.989073748682985	-2.6371462803610446	1.1720396583821973	-0.7617761678479561	-1.5083748767664495	0.5060210992621434	0.47581797481134647	-1.0246789221813841	-1.538601352196986	1.0350348335809625	-0.7380265577602596	-0.8071836199987704	2.4350563175991096	-1.0889051798736245	-1.8381503648883777	0.797931581561307	0.44878432252867057	0.8954933274710486	-0.9041243859622603	0.371081550929604	0.3187751414036514	0.03280448887500669	0.06439870346944081	0.39365821678691004	-1.9977358631029807	-2.198705815006901	-0.7177650018701184	0.8382518318482799	-1.3594033105377061	-1.5620679470522283	0.8548381312849207	-1.1018736887785683	1.1565087784263652	-1.9126279491325389	-0.9601561230546203	-1.2134847897187384
-1.130042033382465	0.4398835998619708	-1.323909261983022	0.976153293303173	-1.215856610015123	0.15677306352317238	0.3937120082100441	-1.5168091264710306	-0.8693087165703951	2.3309062190006786	-1.7717946192597345	0.42060180950642756	0.50182609093601	-0.41511411488440925	0.8925288070704958	-2.327019326347213	1.4942011516241895	-0.6763863682630943	-1.4699635942696452	0.6087252322575252	0.3349715366827337	-0.71028609111913	-1.6974366202822528	1.3270413790505915	-1.1787745030180752	-1.7385294263463118	1.731118992139169	-1.5267056353617188	-1.715685258442877	0.6149392784487976	0.13691639869422248	0.6934626626340902	-0.9826103642918735	0.5514366407178602	0.38134168326974854	-0.7923949208277712	0.17234831898383154	0.6212435532367935	-2.3626062120465114	-1.9179791209084593	-0.5188324427826781	0.393962900300364	-1.5621449698510403	-1.4375174110103994	1.6681565090111135	-0.8830957282931803	1.4204879547307965	-1.4558726008262581	-1.2873485282987651	-1.3374288473809561
-1.2380327714168569	1.1060032608514896	-1.3126204731892015	1.061043601924167	-1.7081560885724472	-0.2653888209566518	0.6510743864502814	-1.6658138072695787	-0.5454598256504188	2.77732684029281	-1.3716568350218123	0.5970768925480798	0.2105119167951319	0.24581890511212698	0.510394045079797	-1.9277964799552092	1.6219981446396352	-0.4598136310992592	-1.1648953957164911	0.4736173816351056	0.2908804106705803	-0.5605571476207559	-1.8673206332186634	1.4337826210153937	-1.4812186575863275	-2.2100723902755495	0.761028742939475	-1.8351814927284962	-1.4112630588509385	0.4926537858206783	-0.38405262290409997	0.32604309989304425	-0.7595630140379575	0.7128303913721203	0.42668744186941554	-1.6445883610002074	0.207449488572392	0.4096222502460416	-2.406059294926949	-1.4770317056756572	-0.40152256035948886	-0.008593998432343474	-1.726504903636903	-1.3187950633177519	1.974462468262554	-0.5660999378587279	1.3345092716210474	-1.1790473313450258	-1.5576704395119123	-1.3820003475061085
-1.1946021610401798	1.3819202038158787	-1.3982266451945722	1.0069265679303792	-1.873355102080321	-0.6885282402039472	0.7689666960788848	-1.3234670172210752	-0.4146179791647191	2.183496122602396	-0.8149342615227466	0.7410749074366091	0.08385848584706576	0.44997084089760586	0.19158228919645875	-1.5006574942679	1.4837587648035322	-0.29428561429854744	-0.6640025299724537	0.13032590966859967	0.3748649736163672	-0.48112520765039585	-1.7367578481614512	1.3282989725737615	-1.2725620101416006	-1.8680952290387711	-0.03301501903487854	-1.8063929087647184	-0.9687443863685349	0.6473395989841874	-0.867809875371586	0.10654513607177751	-0.24908099221776123	0.9654304407882862	0.6440583303069234	-2.1844134333185687	0.14216173439812296	-0.05495484298616621	-1.9128387894308423	-1.0017200214063922	-0.5111187868657447	-0.2712639738429327	-1.6413755674569483	-1.230747914548789	1.82462432053855	-0.3746686204011304	0.8473453680422274	-1.039289597873536	-1.5470321659287756	-1.349026303620484
-1.0005536490516738	1.2240746528433133	-1.4530365316963625	0.8928582151935657	-1.6433094176187735	-0.7611758960173507	0.8589134146858513	-0.5663942944040197	-0.480373399506474	1.0664275845548954	-0.2042179740287127	0.8497371127114868	0.20540498527741607	0.18111146289783556	0.30503423242699707	-1.0402250552024253	1.1878403777775997	-0.27250409952582566	-0.124867738686981	-0.2768224026631505	0.5327086549260996	-0.31420645259954166	-1.1331318584616872	1.1183729438238559	-0.44378610123839835	-0.826067018392573	-0.3213503741679802	-1.4043692817128244	-0.42116307270501413	1.0955725604291908	-1.0286461832307765	0.27322671391911113	0.43553934830378366	1.3628742793098858	1.124029172632816	-2.1560437782960666	0.0036346446003908085	-0.42117959300408797	-0.9585649044454432	-0.5855337123072892	-0.8379460991269718	-0.3330133469487577	-1.2412392844918894	-1.1162283286963273	1.4247836895060553	-0.3766583443595216	0.19477972903399127	-0.8336890007633878	-1.2030687248285599	-1.2758016220682786
-0.7431476440312473	0.7970417940645149	-1.2428224280313132	0.8903225285848508	-1.141945945546658	-0.35419112323293933	1.0290926862627592	0.3337774210632615	-0.6192965926897128	0.17805606142143846	0.34208655314337094	0.9124856942822102	0.46091994038012146	-0.25885607281005596	0.989541624614504	-0.5241245783538597	0.9710973572532451	-0.3319147247675782	0.2828874133030838	-0.5758314713618097	0.6313748980583654	0.0007543126735827672	-0.22032079279582084	0.9941611636334254	0.7155420200480932	0.3553465375413911	-0.0436567895602126	-0.8084308259839401	0.17556036698667576	1.6236920867648954	-0.7084418701291291	0.8378515358734836	1.147138585989297	1.8476151149406796	1.7790087278959086	-1.5209279432460956	-0.1381219003839151	-0.39848079453575164	0.09390217207933864	-0.2526771138001728	-1.1976186929642785	-0.16675710309978892	-0.6814681866692687	-0.8885986952323847	1.0144136259758387	-0.4529136985177567	-0.2365595040763521	-0.3963958262400867	-0.6948850510766362	-1.2059746218346936
-0.5402605486660346	0.37310472777925446	-0.6189153279460574	1.1465458542765723	-0.6150351809046444	0.36856057423593414	1.2929168028382827	1.0414374689208554	-0.6548348039659444	0.0227362430652165	0.7392529883300678	0.932005439926545	0.6354705027461589	-0.4585181104282757	2.0290059633275046	0.033413310962344865	1.0351115519236813	-0.31090273810874275	0.47327500306966563	-0.6828259077085931	0.53320760579878	0.3546097895380943	0.5605002862620494	1.1006708386780404	1.6669816872038088	1.0070140382085304	0.5816914760508245	-0.29689192621397137	0.7272267552772766	1.9233612277974765	0.015912111515431832	1.585477012858633	1.7600749734753887	2.273285229390806	2.370917876778904	-0.4874569590931275	-0.20355946222754054	0.04993110408011018	0.7960322725424281	0.04156178089405116	-1.3317836970551051	0.20179872206606697	-0.24594369554054715	-0.5014524736805707	0.7650842890487622	-0.40068051299253854	-0.1789201509472116	0.25163277777391324	-0.29884344592401096	-1.150990910403871
-0.46488225809675493	0.17639791786836054	0.3260651717857477	1.6536704974602958	-0.28238273010672954	1.0773914190826461	1.555974238706939	1.3310255121338133	-0.4638730517417467	0.5697855049399495	0.9765488386437725	0.9382126190565574	0.5748264165563673	-0.18731835240269099	2.948184007597516	0.5584158298278923	1.3870067821735745	-0.08765056434269058	0.49050392904945306	-0.6679403169828715	0.19415376337796011	0.5388125783245127	0.7775423469617218	1.4198528909141526	1.9628374316860109	0.7808943659878987	1.1897259866650445	-0.0637089899090117	1.1257425736547328	1.8024938617562964	0.8552134247185158	2.213837248179338	2.191887960796483	2.4895623260471678	2.6395731478865954	0.5740193378743703	-0.1494260071784971	0.6805694905064333	0.8782772908320902	0.3625598321394505	-1.073845499279363	0.6668665012435813	-0.154455812020431	0.006427023707160791	0.7359600960848822	-0.09706763554671013	0.3046398750523841	0.9068193936744285	-0.20954398532007062	-1.080885541465709
-0.5100148743690067	0.27029998133099187	1.2653379077144662	2.212318269338882	-0.21833100309392792	1.4997280351006506	1.6925481919575442	1.1913225222906603	-0.05485483064824909	1.3320932947504527	1.1125217054305474	0.9720267124607044	0.2869121980513314	0.4406851469160727	3.2811847571110384	0.9393675665652322	1.8108525200542165	0.30432459702109477	0.4661498983835493	-0.714866551320158	-0.28835886425005647	0.40410897232898446	0.31438528367175816	1.7547937608417288	1.5321626670843866	-0.1307874178859854	1.461945101084002	-0.1077720430369873	1.299471448990826	1.3216141420280505	1.45511696702847	2.5072192939542988	2.401533485885459	2.430710734984554	2.457629480897724	1.2888581489789934	-0.0041321192997821185	1.1343133322361074	0.4015036282185838	0.7278613006424698	-0.4701168462040441	1.0510124593513706	-0.4093557036201658	0.5183888732485836	0.8816498494495203	0.3952867478890638	0.8334075061223619	1.327766053753944	-0.415239685799738	-0.9551117941443421
-0.6142953316901419	0.5519992720677253	1.8229360167025617	2.5366353018529253	-0.34007464681617167	1.5775168927339351	1.64892795630351	0.7953206166521846	0.43182884639353747	1.7259201164775702	1.2220747671058638	1.046030199153889	-0.08553985597621505	1.051026584808783	2.8457228022611916	1.0825404183597518	2.0049647329066347	0.6783358383158914	0.512576130127234	-0.9872211342165695	-0.7242105730222187	-0.013641424680654213	-0.5352120079417663	1.8442380970199734	0.7045678792060166	-1.1425107448073484	1.2755893381283194	-0.2713507484923871	1.2516626753624602	0.7563560126791992	1.584996669030194	2.4290089661539453	2.3870525877989732	2.146451341682559	1.9145264527999666	1.4376715691811643	0.13472967526439444	1.1832286526573899	-0.29842755442880087	1.0702476709555346	0.23268598258401701	1.1779142255367836	-0.7904522710034438	0.897333060745242	1.0880937767672563	0.8584919606914095	0.9599049974882767	1.4061763845154185	-0.72172525087465	-0.765218322839089
-0.7183093271240656	0.8431203966101847	1.8177380242633736	2.4403127428026883	-0.5008581399320808	1.4576622889593236	1.486627722053552	0.3662804864724641	0.8065898953027255	1.4492460234330715	1.3334633194541603	1.1176325502059823	-0.38554055853507296	1.2833415108485675	1.8459580859652691	0.9679469638014794	1.7942010053421382	0.822746233709484	0.6304504608747018	-1.4875549499627094	-0.9514062475377651	-0.49768031547036967	-1.260175043514412	1.5403886843401242	-0.04138625146560215	-1.6841660705548833	0.7383442641661725	-0.38582125546676266	1.0557136492274488	0.4118440864350374	1.256753973904739	2.0890664622917146	2.190465680473857	1.7559990065444724	1.2720636746627865	1.0478175650216839	0.15045323742838043	0.8878751176921217	-0.8234978761176858	1.2685224594099993	0.7354081093682494	0.9815496113369396	-0.999968214974863	1.0613909772616086	1.2172316002265062	1.0668428629392188	0.4927335033647319	1.2380787933928754	-0.8956907134942836	-0.5477863255076614
-0.8031582715196856	1.0044899141132941	1.391618567659151	1.9723896051294074	-0.6105842850543901	1.3433722487024111	1.3271399971319198	0.04149599275172384	0.9491437873613998	0.632604207155268	1.406314694981389	1.1080319163844785	-0.5510428823191984	1.0574500500404465	0.7379916632197617	0.6711648236552153	1.261819331107548	0.6648669936047769	0.7034205924972358	-2.014951687023311	-0.944622178864856	-0.7851860926595385	-1.4748169135807763	0.9272683118090759	-0.41181951210117695	-1.5813161779902114	0.10533618016633739	-0.4042823875111328	0.8083397242227862	0.42163103970586446	0.7019309864558306	1.635605390892245	1.8958056934825036	1.3628735492313075	0.8148423933096667	0.37440912541914545	-0.018973976906956874	0.5512244079439036	-0.9348708739078692	1.2323591448879483	0.87563846806082	0.574157874049506	-0.8551356054026743	1.0327616867459017	1.1542614742974882	0.9466496990173244	-0.34268106035904106	1.0494387176147728	-0.8156374336422252	-0.35227775281362556
-0.8869008551816757	0.9976982137143934	0.9179377575313958	1.3974438917404952	-0.693265595949367	1.3336973340813985	1.243620612791436	-0.17137500443686537	0.8869307465261899	-0.3026937268643712	1.3713033560865564	0.9637200396178144	-0.6273185337738472	0.6341913487500868	-0.04943177340456886	0.3343758735121876	0.6972431820474231	0.34438733051167403	0.590082182289846	-2.2700861261278247	-0.8288843825444837	-0.7362613190992643	-1.1620266560229517	0.28809098989579757	-0.46190577240975184	-1.1404378454787116	-0.3633148801915646	-0.42033767945587414	0.5741062090080571	0.6728146350858745	0.22199518470640717	1.164696012937748	1.6031568721655298	0.9968247163558674	0.6875514252147569	-0.22519302097497015	-0.3318904829685049	0.49772634268535826	-0.6445779161396685	0.9805191838512277	0.7283829799865319	0.20316018574565436	-0.39814002550321875	0.9268395167906173	0.8534501633543576	0.6314409837485984	-1.0371306488266976	1.0370514633373717	-0.525093505487982	-0.19247257695006934
-0.9940634022139717	0.8649078976734228	0.741890424520193	1.0238183912077734	-0.8439682450934517	1.37464850951727	1.1942132694764545	-0.32810865829414704	0.7764400764899994	-0.9416894392574627	1.200607226647092	0.7148550581471307	-0.6842761165050268	0.4209863823031973	-0.3514599069055301	0.09925593425241308	0.39051816967212344	0.12957735030080103	0.24742134924062556	-2.05351847607731	-0.7828917043750665	-0.41525338960045693	-0.6439792645514739	-0.06765516659747087	-0.4761277804799934	-0.8873263756426241	-0.5231432916021002	-0.5682357104309892	0.361316771994753	0.9036990017444201	0.005730319577824765	0.7072679547418038	1.3825854530301886	0.6265764419477637	0.8211239359192806	-0.4685631162149164	-0.6587819075452804	0.8327788242994376	-0.14338256869905883	0.6476589023896054	0.5437894280970768	0.10015479864482849	0.14335919978014244	0.8823177764834585	0.3675259318865472	0.3684744894080541	-1.1476613384410776	1.2406135766997095	-0.16642503360902744	-0.03160282808285084
-1.1314778379218617	0.6611603015663403	0.9329159042679527	0.9962736741732712	-1.1240538164134986	1.3459813994548004	1.0614226183616102	-0.44156444620374175	0.790881586732515	-1.1104355223892246	0.9488948119793067	0.4749984766993238	-0.7217481325496016	0.6592115261531373	-0.3096654082204515	0.03804758385015461	0.42143712532029	0.22526660286687977	-0.2101913180632525	-1.4254538415416713	-0.9004317525198154	-0.027811751649683598	-0.31310323614915975	-0.00494260743365247	-0.6742863450098296	-1.155658690247845	-0.3864283081909485	-0.8917381610063807	0.14435659896121006	0.8935067254068285	0.02813283306993596	0.27887675620746694	1.2366567432771167	0.22859825010279083	0.992553935462131	-0.2896026581966492	-0.8602332046883173	1.3555779747865278	0.3548838420031401	0.4033133629161853	0.5595963313553851	0.3135269152398587	0.5073471245557838	0.9702685272073078	-0.16233986319995572	0.3403369864639016	-0.6223031816230085	1.5301752618696887	0.13603898706354997	0.1735177197872268
-1.2872502870795026	0.40293729959946306	1.2322618017426046	1.1997080112585086	-1.4764915968556585	1.19486654175614	0.7717602783927365	-0.43326923933303885	0.9839493327543688	-0.9113124706452371	0.7249628256050675	0.3651845704279716	-0.653820167856834	1.2216707038795498	-0.210932168136781	0.12218021583074597	0.6003031758169894	0.6090759191306288	-0.5695709981195588	-0.7054054735038905	-1.1137953071486515	0.23569437184309147	-0.3337824557078872	0.3459984793793965	-0.9899765004174328	-1.8257201356802115	-0.07788028015228109	-1.2862127763183173	-0.08926551476550697	0.601200275120965	0.09249286291336005	-0.07374875240564817	1.1024421979140087	-0.15201082937572788	0.9758979678330786	0.13455619508481342	-0.8764590290112544	1.690626038552875	0.7302843268826127	0.33460845087362306	0.817452787258102	0.6481418833779234	0.5522167843828588	1.1385015913848828	-0.5666201785423312	0.5303686840278639	0.13898007693994982	1.7053986825566367	0.34710451175437707	0.3987924278829565
-1.4397541169140091	0.07403864489875168	1.2448460585656271	1.3426153309638496	-1.7252069184897407	0.9923300385206962	0.39297619281006047	-0.1893049353223501	1.225573320579709	-0.5833110158988659	0.6109783432187244	0.40794671999578774	-0.3921668765765979	1.675087202520867	-0.25693538570899366	0.24675137422437263	0.6074257100054744	1.0227153495073082	-0.6603868601061088	-0.2916781127230945	-1.2395816416790593	0.33072177449400475	-0.5401746833377212	0.6730748917495172	-1.1084396319845007	-2.3990932979321338	0.2527088106222649	-1.5535192224241874	-0.308296306605963	0.15809720200203958	-0.015524732781873623	-0.2829779199389627	0.8968735534777427	-0.41071398156698546	0.6835175154475163	0.49352999644344137	-0.7632033455371979	1.5459342601371804	0.9652697713526923	0.37917787711200596	1.1159935265800383	0.7747939216050914	0.31654739984914965	1.2322261180474348	-0.7360719646185377	0.733335919869913	0.5454524000860804	1.6273819142740926	0.49975495594726604	0.5174521551066527
-1.5532407325783193	-0.3231546871895188	0.7455067745242913	1.1593382313198275	-1.661485744999213	0.8587811458189699	0.11149319841446605	0.32287195651252903	1.2669072076367212	-0.3245874139765201	0.593723406256675	0.4745614125964505	0.04220901153200318	1.5744904419467687	-0.4393929367588832	0.29593528581017126	0.23038306308006704	1.1386959803376764	-0.47800213573192946	-0.40820407896170435	-1.1152343751707365	0.3646434057870018	-0.5986052744900348	0.6828404857567796	-0.7395566307985604	-2.350512978097152	0.5014025533558779	-1.5203674379052443	-0.45052138088715654	-0.2630183463036242	-0.3657104759522169	-0.3204205891619709	0.5742728607355145	-0.46861793080298947	0.20688329709006625	0.5333598777432075	-0.6438510184912082	0.9138613536309478	1.0712699098877285	0.3652743014083642	1.1422158170956456	0.45300356882847215	-0.04001254494286568	1.0879124819885035	-0.6879993608975404	0.7095642292740575	0.22506034973076736	1.292777386289325	0.6170792455879264	0.35450553643222965
-1.5579395097958357	-0.7225299811981211	-0.12276290949008709	0.5857828298917879	-1.1619230903845743	0.8233435487178655	0.08571141063899808	0.9755607582419393	0.9066841386720464	-0.20556273597126656	0.5688034578701934	0.34474599536022205	0.48286425421311613	0.787436132399643	-0.6052053655065327	0.20971945408574794	-0.4760302360052667	0.7931348103800075	-0.1917782874549345	-0.9482071409972823	-0.7240360024748614	0.47638578538009396	-0.2971877702148921	0.28003971230772273	0.09467957748815677	-1.501751807120296	0.6266163729654187	-1.129843934465044	-0.469037358092596	-0.5849492709193153	-0.8214983315396025	-0.24697487197087997	0.15322866472870159	-0.3693085574338546	-0.2622022473353123	0.21365668394483392	-0.6098424052453292	0.07239056344706499	1.0213357735482753	0.13927834994234728	0.6971368630272591	-0.2810776386031995	-0.35674570740377326	0.6488089598013124	-0.5605256202211752	0.3743810440624598	-0.706584285838434	0.8133812722289346	0.6566594666121456	-0.1845957878810083
-1.3433335118566723	-1.001987915443108	-0.9126767106691667	-0.2128556700424878	-0.26496850550827405	0.7492170269001757	0.28240983596252417	1.5147600735008029	0.15423566514916048	-0.19936360166614012	0.4230130488609663	-0.1396273603642611	0.7067141693583395	-0.38193355726730166	-0.6426947358601032	0.012561343980335489	-1.2248687773872569	0.11825076966895284	-0.023283087566621705	-1.528884020695314	-0.2129166032882434	0.6871635561054596	0.2701919878675976	-0.3930937473130796	1.0027213538535271	-0.15331088195574427	0.6165511905341872	-0.44957085679781217	-0.37223191783804777	-0.8549782945399215	-1.119929413169554	-0.1951616338059461	-0.30549741171037054	-0.2975000440977426	-0.5667719788969049	-0.26859887675120125	-0.6436600961253924	-0.6093078498463068	0.7586507889078756	-0.30742281502120067	-0.13980841174892583	-1.1007977820408115	-0.5626291753933352	0.029145564607947247	-0.525825926932289	-0.1167702189202892	-1.7144694817706776	0.33499865782698823	0.5317336615090353	-0.9958737856161974
-0.7977875043052868	-1.047102228925751	-1.16625179418631	-0.9711282964393412	0.8367734990411532	0.41314427207133686	0.43994250492220305	1.6958904247805764	-0.727605722653251	-0.25890216873155336	0.1346052387793308	-0.9239751662107734	0.5948295741328632	-1.3637269374132168	-0.6232421162525589	-0.21016237900985693	-1.6985149551367158	-0.529072909539107	-0.07669190122845122	-1.7300579395431974	0.21158924027350573	0.8465911448007718	0.771273062169263	-1.0731915870076143	1.4670459178778628	1.1117459976593518	0.44832985702022693	0.3876343190121025	-0.2203321845515322	-1.1480414734331825	-1.0406006069308977	-0.28332183179646925	-0.7469573447026072	-0.47710246134385914	-0.6780746784356938	-0.6091494937888177	-0.6253811517179435	-0.9149640955380707	0.27456870481757134	-0.8066634760504923	-1.0273952628083889	-1.5754442227112126	-0.6815948880929623	-0.522323238337812	-0.6702525821257265	-0.457467576042029	-2.2076808713524976	-0.036858826602990905	0.19355040298001558	-1.7672896754363356
0.1080542324946221	-0.8267311096386133	-0.7347716587575913	-1.5033181835226879	1.8788941061047233	-0.3000276836397719	0.2211478777336112	1.4294393794482956	-1.3468067650774405	-0.35434946220955527	-0.18997166409527297	-1.7090189651497523	0.2440247573151754	-1.6783964412003676	-0.7681530294194077	-0.36850938157051805	-1.7640869521900888	-0.803051283841738	-0.24628438839445926	-1.3598842204899861	0.4297979915658365	0.7293541992748981	0.8998228501672235	-1.5526027706206191	1.219926826117492	1.804976177246537	0.08253854418247593	1.2476632060438682	-0.0766003867826093	-1.4377165962462095	-0.5522836937869502	-0.5247725844213567	-1.1508477960479668	-1.0001391331773903	-0.6854347475781533	-0.5991921609663168	-0.42176490375750725	-0.8966479648692731	-0.3181148439664279	-1.1071924450936517	-1.5583924734545975	-1.442476184652139	-0.7644376373116201	-0.7497757144434611	-0.921544309734373	-0.3993754317420116	-1.9416279620906975	-0.2592180133326385	-0.29537993186490996	-2.1127536937579507
1.2466280547857178	-0.4239069745530613	0.10573359253828297	-1.7989012988223123	2.6328680774995448	-1.2368782961053928	-0.5287503191576678	0.8326036158140893	-1.4093768348654994	-0.4494494123849986	-0.38019965705512876	-2.086798828529013	-0.0684187583683464	-1.2386262811663715	-1.2536609610603522	-0.41863940897116453	-1.5435153408260858	-0.6072186079097643	-0.2778992656946792	-0.5673187616593444	0.4843131006062028	0.2212758180240638	0.6262241227441223	-1.7866970300635068	0.46426260465111546	1.8243398858207873	-0.4949284438061147	2.014928340394646	0.04804011708151294	-1.5617263918386386	0.1580122078674914	-0.8089063828147236	-1.5149679773891283	-1.7087107903606067	-0.7008297329027505	-0.2660154137429689	0.007363883426970049	-0.784983201793901	-0.7945593423551274	-1.0343329174419964	-1.508417040307838	-0.7841076508519388	-0.8109158799224859	-0.5394260103827664	-1.0817477479081443	0.06350896320157327	-1.170955063130018	-0.3285261875897368	-0.7627210289285684	-1.7841373737737558
2.3369583892540393	0.003237752043855624	0.8324304109956818	-1.9727942497289763	2.9834704351208305	-1.997161032028713	-1.6063253552162182	0.1500094958287101	-0.9071424323792808	-0.4690884758482295	-0.325713294640212	-1.780835104579749	-0.06132927807076579	-0.3936478456269146	-2.0075260420394274	-0.3772070977344641	-1.2938820223193666	-0.16325237860144992	0.04712899235007843	0.27412105140005066	0.5252694785511295	-0.5438458741475893	0.23250478401894378	-1.8656244695351203	-0.24564653921535576	1.4667814976402904	-1.215619709181608	2.574581881315102	0.20614989612736756	-1.333028895496148	0.7897038827662587	-0.9794593847914835	-1.8121856038135031	-2.238083996870006	-0.7599654812832852	0.1455566555427054	0.5660385454660387	-0.7757231899490558	-0.9248095181156455	-0.6067299640843087	-0.9723616965641778	0.014081234683145738	-0.74629876162411	0.00010404931696498358	-0.9568858733873009	0.6696069497395191	-0.44420910959957066	-0.253976193381076	-1.0098766424199292	-0.8302639696679338
3.0531768773239665	0.3048777546010068	1.0245859546789193	-2.1270029411783344	2.9443163250377133	-2.1614963930599638	-2.5107653670990144	-0.3984672062732516	-0.13754005479867729	-0.3216146843303648	-0.06872406858900547	-0.8428455600062603	0.34600803179832673	0.31074650404662774	-2.6757688537154145	-0.2969578190473733	-1.2003482047825353	0.14615227852988746	0.7293267041227703	0.8257456170931158	0.6684633945046383	-1.2128492537719078	0.09762327191944385	-1.8942528336151923	-0.39608503732790906	1.1719650661117618	-1.9101071969623815	2.8045106834987257	0.4604599657711623	-0.7207179457622953	1.095481414097408	-0.9566917677280868	-1.9707156580348306	-2.2261003968493047	-0.8008587244957062	0.3394647488280806	1.0753958742066334	-0.8677234540055864	-0.6143093840856051	-0.03002115790323582	-0.29749161428920606	0.49815118138095293	-0.4716990909025107	0.5811765308091623	-0.5043367154815351	1.049780657666353	-0.1932875207816382	-0.06037107426332288	-0.9220152619289932	0.4058135444297026
3.1866456767061706	0.4105576531037405	0.6350707236759748	-2.246518873235024	2.615257664448614	-1.5872215068377304	-2.736215577608531	-0.7344151699765903	0.4686938223552865	0.021332966534639966	0.20884551303477156	0.3317583881788614	0.9463368363217675	0.4896336422230791	-2.8197313778275985	-0.22798039205241324	-1.2480936486285916	0.05488856260163395	1.50189576924994	0.9997006123330674	0.8806500039653957	-1.4114234382477684	0.394936618472359	-1.8918497035756123	0.10215665302439608	1.1928908265454279	-2.362911664912826	2.612331499474633	0.7992837065426637	0.050063606779320605	1.002010748128489	-0.8087473253357395	-1.9125331247608035	-1.567897358955228	-0.736336963894016	0.16620414849365886	1.3820135917995433	-0.8835705488114257	0.018537940290798548	0.4262622098569965	0.13997527964220863	0.4189894679412453	0.047714991147662096	0.8859135090997364	0.10316597600865263	0.96785176878892	-0.4229727725138585	0.18606331663613382	-0.5303554151789641	1.459181959502775
2.757242069178433	0.34308993495054574	-0.008957740353589172	-2.216572713129149	2.112510083952245	-0.5598339388246382	-2.1131268947704522	-0.9253381315366892	0.6075989345479398	0.4570488352959321	0.3001233371120552	1.2007003039484392	1.345917319288259	0.15072523685612688	-2.224849051150374	-0.19513823719065754	-1.2714084807435133	-0.3862723633748111	1.9619331543281937	0.9795001559714837	0.9893172389338626	-0.9910559252340808	0.936496076387612	-1.7965203793814146	0.8277232243671664	1.42728527237578	-2.4228112947432687	2.0000832200709797	1.0890664048305465	0.5857803537516092	0.6138471623731814	-0.7099505565067243	-1.6311701194619548	-0.5387492642441069	-0.5581059066609049	-0.2878334501341343	1.4384618211592346	-0.6558745801888918	0.6859148986917472	0.5817354689725315	0.16304902003612765	-0.1344659444819756	0.7202140279348742	0.7357289525073215	0.5514155613765928	0.47597533929666136	-0.7330737194577933	0.3671320819229523	0.010235968413458045	1.9820883821622852
1.9915502136220489	0.17477370566627973	-0.47143654261748463	-1.942293522437316	1.5111961363449082	0.3331402667360167	-0.9562464169556903	-1.0872110683481946	0.2815635068839032	0.7761401579317772	0.10914289950852092	1.3767095296562368	1.200206116929612	-0.35054905946370235	-1.0988292162462663	-0.2040420940210268	-1.132020471345992	-0.836696303587192	1.807052412621375	1.0393223153129487	0.8190064409401564	-0.15598522154824312	1.291219024637704	-1.5626217562863958	1.1402057581060556	1.5173565575258672	-2.101421205598554	1.0983377385878408	1.117656223521009	0.5675058251122398	0.11344750467046505	-0.8090708331588594	-1.2426514319448263	0.32519285370451156	-0.379377097874305	-0.7807122578129143	1.2985206801640201	-0.22420796531834203	1.0735359855751179	0.4257525271740179	-0.12388427690630728	-0.8200173624617645	1.3388300120081247	0.18152918900903553	0.5625583031301743	-0.125733743118827	-0.6576035673319013	0.34872564058499017	0.5053390249336953	1.903934577812672
1.1766100575050702	-0.032820553334035975	-0.5381995941424073	-1.463428623999589	0.8302223423335167	0.5508268792811453	0.107151981737917	-1.2699640485648587	-0.2208134051113903	0.7891824612319961	-0.2906491532852327	0.8497216457363393	0.4361944571891642	-0.5898235874242893	0.005004241829479318	-0.26129507174520533	-0.8716320983782715	-0.9111629788601169	1.0277267779958739	1.3066945037514304	0.35398003588670324	0.6300637450052471	1.0974417394728921	-1.2538886157770865	0.6510114999052251	1.1333383133950221	-1.5862406323002038	0.1251300098398073	0.7206317461628963	-0.013553160855310678	-0.36064109432375013	-1.103841796516712	-0.9482685682493447	0.5409720004241851	-0.36761328720258385	-1.10038690254294	1.041788191857465	0.13048560835119977	0.998316876709143	0.08206997275891412	-0.4446288123590739	-1.2740159594223923	1.6690969659961956	-0.5378407685240071	0.07078727302134294	-0.5009440530283763	-0.06396512043014109	0.05389297301440719	0.8083187771410005	1.4225555892412514
0.49206523454290374	-0.2568645128816012	-0.36516744358142106	-0.9590872256795749	0.06630871492697221	-0.05049101595444553	0.5340698131634467	-1.4162297853680135	-0.5308513926350408	0.4712996869943903	-0.7166315675026591	-0.014719665444396304	-0.6803950424540511	-0.3839773153930082	0.5150913210164243	-0.38209666982646767	-0.7025175400368283	-0.4750043967261489	-0.06969154503110095	1.654487455583046	-0.20290718847293737	0.9142329753269782	0.34156494855904945	-1.0339062668296573	-0.46456071860842896	0.2352515588029952	-1.1427814808364893	-0.713558031088209	-0.08410222172550377	-0.8085361498181921	-0.7691513102313143	-1.4207827033567009	-0.9116460829986092	-0.00367286578761348	-0.6078384494921197	-1.2116393164666432	0.7015595524516607	0.06610929892231146	0.4919466492719899	-0.2993288785723017	-0.5642538887002131	-1.3276473072306512	1.5693376130679488	-1.1396789680504542	-0.7159759610118129	-0.5147257621568008	0.6982322702001261	-0.47611387710696773	0.8638334492167025	0.8509019538859935
-0.055384697286706815	-0.4916303772734647	-0.3338910789035051	-0.6292574083310112	-0.7440202747301207	-1.105316750207261	0.2228293432008778	-1.4195187969531624	-0.45147523227336805	0.005957454645005104	-1.008795008842646	-0.7067025962175689	-1.6760513127230627	0.08555863224016559	0.20934006985899023	-0.5707556564592261	-0.8324281274295142	0.22378775193796163	-1.026606918658326	1.8074772749741694	-0.5360470981215032	0.5363471079147938	-0.6042077136855853	-1.0431325001664062	-1.5474198288557421	-0.8654136926642502	-0.9564212732898707	-1.309792763068518	-1.050595673020589	-1.312043540717841	-1.1317200715376192	-1.5257496037589384	-1.1297193534730396	-0.9455114805117925	-1.002032463051623	-1.2511985268968187	0.2646490672390237	-0.5452266327092387	-0.22711910012885536	-0.6324669568225678	-0.4497467898769188	-1.0716615029079886	1.0782164664706935	-1.4519464442742767	-1.4131655194899089	-0.3301957200078187	1.0289286576135026	-1.0837305543850326	0.7011720073446843	0.4330180275112488
-0.5479017298072661	-0.7035759153860982	-0.7258110813386245	-0.5460434434101197	-1.4766508548580006	-1.955534495311085	-0.42351472207270524	-1.2275753605125501	-0.08263879407700686	-0.32567260248486773	-1.1337594965842355	-0.8903912724336315	-2.1182329692563893	0.41862087966552985	-0.6325306542392519	-0.7874635677251051	-1.261782592717938	0.6917325636992885	-1.4815575135073096	1.5807344778683634	-0.4277134062560587	-0.2602542401850054	-1.217123455554463	-1.2574549883330395	-1.8836822722051767	-1.6777762351612142	-1.0155517123321351	-1.6586811251394555	-1.7992388342859447	-1.1945022113581838	-1.4397235437912361	-1.2935211479460584	-1.4026211161606454	-1.6451670528915179	-1.2968088971677552	-1.3774795455518225	-0.2560342369046352	-1.4563345280862943	-0.8647438727821437	-0.9026661770912195	-0.2672431763970442	-0.7505118733682477	0.4178932215814457	-1.483453399150849	-1.6625748124422253	-0.29259781160269765	0.5345793216573754	-1.5694537766728838	0.4033229127351817	0.24726731872250163
-0.9961744633559975	-0.8107756381465958	-1.4654763709929377	-0.5996139215633811	-1.9288142471563219	-2.0647816900502987	-0.7852230959879749	-0.9037485445209605	0.2633217776273385	-0.34318391115730307	-1.1858213209549318	-0.607168737814834	-1.8348561999309623	0.30281377736193094	-1.4099430824376837	-0.934172025845118	-1.7269237047206085	0.5158204964845811	-1.353629040041285	1.0597803658227058	0.07074728975459274	-0.9672314069441117	-1.1666118908297511	-1.4570188627345337	-1.190089591321879	-1.8164740432762854	-1.1217275494394963	-1.7823238550131022	-2.012465600831498	-0.5414796606715444	-1.608613981743234	-0.8164598511031121	-1.44937262156711	-1.5823917464009554	-1.242351547696524	-1.5997244208790218	-0.7492033048886935	-2.1417280398369756	-1.1798666221025147	-1.1014366363338148	-0.2276002026135368	-0.5835174472722913	-0.09795114957082246	-1.3739236008873834	-1.3234243787767088	-0.6761211857242383	-0.6253429884664689	-1.7945683444109957	0.07790600813593264	0.23694229144547296
-1.245820186441645	-0.7158137840163964	-2.1339088572106863	-0.591949163170593	-1.8996714778109836	-1.361110668073408	-0.47445383250320955	-0.5970971190139378	0.29324364914266726	-0.10726288474150278	-1.290509053780697	-0.23174418927445942	-0.9850108312722845	-0.24007081042237255	-1.603497235260778	-0.8848848229620272	-1.8583344888745046	-0.3389302723438951	-0.8552767272318659	0.5707204154105505	0.6352960236923691	-1.1185402880253474	-0.5240582274656251	-1.3594074234985676	0.17912719340076785	-1.2165404865713947	-1.0321640661633484	-1.6478192018946078	-1.6179735686879335	0.17600767240623397	-1.5227331681225	-0.370063324807543	-1.1082795717544578	-0.6984825043557643	-0.7824074804080048	-1.7338821345707065	-1.0193826375582284	-2.113349101986753	-1.072782587062855	-1.1621964488193994	-0.4025325530764439	-0.6437611015743644	-0.2129962830526459	-1.2685952945050074	-0.5423272070611754	-1.4655953325812596	-1.77448323178116	-1.7449642858248682	-0.16621275345895134	0.312790786774865
-1.0496663764529865	-0.37696662554793425	-2.251579608244247	-0.41060815385601307	-1.3109389008950436	-0.2814095685987115	0.3696952447077196	-0.44668819646737995	-0.053861821745850316	0.11276319261007925	-1.4900005618255971	-0.20786576218169733	0.043340216175721584	-0.8457153324454076	-1.1255503403884057	-0.5534175113798936	-1.4533299314676595	-1.4665884374712304	-0.3395144613587058	0.44773630714375534	0.8523349800845563	-0.5759979742241611	0.30155972501603956	-0.8393591385289599	1.4458869081770813	-0.15544566178817745	-0.6455987910380547	-1.1680520228319213	-0.8402779225531831	0.39832242629688025	-1.1457118000800648	-0.2509330529771271	-0.4830108236203858	0.5426069603448287	-0.1363249370934156	-1.535925278741157	-0.906514156903368	-1.2499876679798823	-0.6082341306116068	-0.9685483264628857	-0.651985829312884	-0.8607529291701644	0.13824386299094793	-1.209221973364315	0.3323598137578194	-2.3247125908554125	-2.1414985298177185	-1.5159213952428512	-0.24803181592961196	0.43159766156354
-0.2727260004703976	0.1334666442696967	-1.6267075179257482	-0.14245967679643393	-0.29722300867753826	0.5115053869748007	1.1563648467244407	-0.49550453370533776	-0.5625175855824658	0.03318693256640303	-1.69990017275675	-0.7340897185794008	0.8360554490654779	-1.0484254097333476	-0.3741648449222186	0.04184595029503642	-0.6600715812261767	-2.2445061346326782	-0.08484793270592944	0.7666067695259172	0.48030777507904	0.38586062682827016	0.8472579068454339	-0.07125330174750198	1.8958391506600867	0.9122942834030472	-0.10149297575306586	-0.3048909409228898	-0.07643962926987309	-0.14670432908642786	-0.6048527043552369	-0.5905610359698219	0.08558950837708686	1.4263595979129233	0.30412400415594143	-0.9179338941097712	-0.43167153104889033	0.091110321684173	0.02098298951265001	-0.4421611705143173	-0.7182274228404376	-1.1106982510031849	0.7854823502502969	-1.1158947219347484	0.9352748562397781	-2.778607649637656	-1.3874925395759268	-1.234966450764265	-0.1501159491111001	0.59492496939954
0.9240407771277348	0.6340875304783027	-0.5119683963157712	-0.025887832606594493	0.8043594232934668	0.5514569848647267	1.2486241236478073	-0.6761164053857414	-0.8934085410464307	-0.4246107641477591	-1.7674955906417926	-1.6050094539227382	1.1417916657069254	-0.6085237329111891	0.05312139927288068	0.7638952199909753	0.08092841945844843	-2.2049757874319176	-0.14800597693802567	1.2515137621049754	-0.376467561670589	1.248476695792474	0.8954155534807944	0.5338478865306403	1.313355413801208	1.59546250808013	0.2890328272883718	0.805701193125534	0.3369683381093532	-1.238892157591658	-0.16233451242873856	-1.2646927750566503	0.2274709699455786	1.4259500736611723	0.2145423967245061	-0.07235299674039933	0.15632989092017893	1.2719118527623776	0.5711904905526929	0.3575147997769006	-0.41727978717292474	-1.301309989250402	1.400986234559095	-0.8658767013205126	1.0606514566867087	-2.4963494733390448	0.13178001739620696	-0.9827375034285467	0.062682953924346	0.7921930839574053
2.0837005357646197	0.9139608882127119	0.5485574717594428	-0.264489105541909	1.5856253226029773	-0.14469761702412293	0.42336059722014713	-0.868858986972791	-0.8204480130319454	-1.0525891175471922	-1.5816607428694227	-2.3153963541025404	0.9599921699045606	0.30002215802416465	-0.20805759364934107	1.4125736613243625	0.31929531752985973	-1.3161876827378605	-0.360453572568714	1.4429039718207244	-1.2965753135000497	1.5649246998459774	0.5873951952648861	0.5825710348894874	0.08620042697944763	1.7438200323044908	0.24949715623242605	1.8308579657590895	0.3235534926316945	-2.2743701511576546	-0.06394778828877036	-1.9536806448421717	-0.19662461867746842	0.5261898121468976	-0.437199073168552	0.6147050277179811	0.502546927924316	1.760543215879851	0.8440957076394796	1.2114955276057382	0.21414325039963514	-1.3855129044422925	1.671504038374483	-0.40591042264869753	0.7397860389895722	-1.4943136760660916	1.5659496005224718	-0.7671516302692429	0.2719383055006494	0.9619448642565545
2.676641810001641	0.8470660851458969	1.0735980554882671	-0.8401889735599173	1.7632023212047094	-1.1052133243361373	-0.9379541947445827	-0.9775251354155688	-0.38186712791514793	-1.478312811150993	-1.147784383415747	-2.366310179648048	0.505495236553419	1.176005446077435	-1.0096454567594888	1.8211471668609782	-0.08744666700024246	0.004211524249128402	-0.45277113965323484	1.02080302025704	-1.7618418865541534	1.2252493614009272	0.2911515571600953	-0.017522702115839704	-1.065519785754491	1.481214586621843	-0.25151592603696094	2.382147069071288	0.10502967090033077	-2.6233028819469375	-0.3548055426652509	-2.3117817624573984	-0.9638584165491999	-0.7752950281831421	-1.3360454385122396	0.8222973007989538	0.3775445821677426	1.4536089485374708	0.7738459741331337	1.8344963752624317	0.9255310378955582	-1.3174757281260763	1.4753771827858284	0.18715041984484693	0.19383791989076374	-0.13565227341115563	2.1099036932625626	-0.5592500267754316	0.38291230083635797	1.0225394101953422
2.4167326311881543	0.4736558171662702	0.945802795480503	-1.4763765093897998	1.3279513074781022	-1.7129960639899708	-2.0704179532027323	-0.963583295864398	0.15912028864383312	-1.40791963055209	-0.5748052201327777	-1.5817858137448968	0.0862664977843189	1.5017307785170568	-1.7633387425957607	1.9337317701861154	-0.8486830871325344	1.1425012247922197	-0.22191335323596265	0.05435423435475605	-1.4409987139397078	0.5087576421823127	0.33358104153353546	-0.9492895221476547	-1.5356148818773834	1.1001154440715981	-0.9357524045902547	2.2513442658967726	0.04721449132468603	-2.007949118790724	-0.7966978695137693	-2.1400592004076553	-1.5927982970076024	-1.7863177977985238	-1.9847592027583398	0.5433603038313728	-0.14197623956248068	0.7197229838685648	0.46653178179469307	2.0308050561591795	1.4100498037235736	-1.0219741457696843	0.9602156299295989	0.7416093600217964	-0.29442456493601527	1.0661121331392538	1.5216070596658824	-0.34914294115180117	0.403569353573564	0.9503363782700268
1.4523972606967512	-0.005177458647880469	0.4485691013210173	-1.7960821737481834	0.549506162624553	-1.5843414402858262	-2.31716424966584	-0.826971466954384	0.5080964188383024	-0.8188472892822874	0.004657398825814228	-0.2360046973674931	-0.04271829857706969	1.0761875511512948	-1.8217094474772597	1.8125373175257669	-1.4090063694848174	1.6383355906189616	0.35301341621565174	-1.0094879055220392	-0.3735789664090953	-0.1038326718005927	0.7873433018722598	-1.648409361179788	-1.1603627715875078	0.8892682003800193	-1.3579471493227344	1.5731504275413122	0.40619221132742445	-0.6617332299352258	-0.9714203895205029	-1.466646255372745	-1.6303137180307679	-2.0450964610214872	-1.9931095265684131	0.12695858170661978	-0.6935569895289787	0.13742127241602423	0.1578244462201255	1.8045659817634694	1.4999504375705877	-0.4332104343763948	0.4623041693839555	1.09399463936739	-0.5139267123442298	1.7110757618701316	0.26734161375967413	-0.16859868026044794	0.4561891254385066	0.8266354355094305
0.28553136111165256	-0.32487465330889465	0.024805938556530807	-1.5726595492145667	-0.18001722042862495	-0.7754661454821477	-1.5601738779045804	-0.5738732570593112	0.5405542142466448	0.02906184302801445	0.5081441240292996	1.0908636416971136	0.20899986866533704	0.15024982624744215	-0.9132890165626018	1.5708050921419152	-1.3056181381155665	1.4096097789243145	1.0969809578543592	-1.6227040763073615	1.0450015332367604	-0.23614254185681474	1.4435491197685764	-1.6468179401834462	-0.24502170123321956	0.9836347532706353	-1.1772658461512098	0.7726428973035094	1.13430132778725	0.8227878546934297	-0.5331679083990913	-0.5049742982511608	-0.9391221462431089	-1.5738065427403305	-1.3091372808542165	0.055699584707709214	-0.86678988265666	0.10585882423015767	0.08834236219941051	1.3411564628430432	1.261097278300331	0.41418222151665035	0.29996956612736686	1.1820365682393672	-0.4024453048406463	1.6861714346853998	-0.8007157736031076	-0.06182718205797008	0.6879297212173432	0.7895534936093562
-0.5412872478188058	-0.29843188723308495	-0.05362107925694171	-0.8931268782892019	-0.5743662415644867	0.29484198348731205	-0.29822937617420336	-0.21976520723562237	0.3629405298865098	0.7610113343128743	0.9108443184806971	1.8406286359758455	0.7288909326288104	-0.7285668487111241	0.6608627275313286	1.2802245177971359	-0.4742284648917903	0.7298969435229139	1.7179686488594017	-1.4912638148497428	2.2595301050119345	0.15213694948791043	1.9624464863321545	-0.8730207241214125	0.6814807608565903	1.302066577607349	-0.3829488136446854	0.3018167390027017	1.8732119406863286	1.8473959333480237	0.539451764918703	0.46606097106008376	0.20596944283285207	-0.8043370188209946	-0.24474369700732	0.5962901812887593	-0.5080330993024781	0.5887464460975852	0.35108596603479186	0.8679837710364707	0.923049330648882	1.3247062824118871	0.5583692596296075	1.0595018137346928	-0.04807201307795649	1.161814396318635	-1.0098143148346241	-0.03665289605445375	1.1256290719181723	0.9081665076936611
-0.7792234333876117	0.07438846952456535	0.1400814104654574	-0.10962378042803016	-0.6093743271864539	1.1279760562361827	0.6803550287396297	0.1691169299411921	0.19568432684345805	1.105346194722852	1.1914218532838048	1.788325927152766	1.2502483433633167	-1.0641046322994667	2.199574698393549	0.9219661071553888	0.7051186428316468	0.0059185699992105835	1.9305152386096494	-0.7613860266947671	2.8185300218772698	0.7487403279830079	2.0806331371089244	0.2964889844556007	1.189708616209839	1.5949654643967044	0.6815114442121524	0.3347661281909033	2.147475768653022	2.1331466695393555	1.8632464226310699	1.2233930954660566	1.280906601449061	-0.24368126415182684	0.7184512755922523	1.570468951112368	0.13147064621631707	1.1571547685515544	0.8037170032231165	0.49424215281593126	0.7014775411387517	1.9901361277952725	1.004695045655169	0.8268034998961402	0.3670916865017639	0.44451327459699824	-0.2897661833636445	-0.049095883866851875	1.5835152164634796	1.0775769159298088
-0.596535736723103	0.5912943523910135	0.2889812882907378	0.3946287609628295	-0.5021938374518026	1.4354738582498812	0.8089610444827305	0.44836246917626293	0.17662299085940034	1.0125101527323506	1.2813961439147596	1.149525384148051	1.4745206679283205	-0.7271367643451137	3.025629277972909	0.4211177650145633	1.652459195307134	-0.47484009341089867	1.5709894447438848	0.09215091933621404	2.567875678860168	1.0928784595312555	1.7393912246102412	1.2762949274773114	1.1455791445570718	1.579000450088997	1.522955840817839	0.6441695838556045	1.647466971661391	1.822459046315524	2.8194700836353204	1.665335391103764	1.8288427173510327	-0.1183965098755538	1.214434679364691	2.4264705916870057	0.537561849354971	1.2938902711076605	1.120916410472861	0.14959385583575094	0.6464566008085039	2.1450617001892667	1.2055229128033236	0.5382653471342299	0.6480732609323885	-0.2001114073055705	0.8231048167000367	-0.04462905785221668	1.72017822990579	1.0406852622187657
-0.4063480313752759	0.9400135970784198	0.1170964028901419	0.4623402176497683	-0.5246013080999483	1.259826525018509	0.09755713636301618	0.4429635908754122	0.24350453298394964	0.6156361455685084	1.085059107777243	0.4252202187752547	1.2215631607610473	-0.0322812811753592	2.8809913024416356	-0.25651985881684275	1.9547047584332542	-0.6605449847128019	0.6683907403933274	0.5932279588235518	1.6884745707148514	0.870250217775357	1.0767204397712478	1.6451773813409059	0.6971573841947867	1.0986117564118958	1.8047094139930462	0.7672910624928724	0.433444707160041	1.3213534003563168	2.892597774904399	1.8099209668710305	1.7231416587654758	-0.24187811478026727	1.1858473257843123	2.5857585924393103	0.29538033908075073	0.7510593854104651	0.9827994244375972	-0.3280312587020083	0.62759699362087	1.735622762071279	0.7938216693034381	0.1667496345322793	0.6643695091900583	-0.6434455374322182	1.5831392064943655	-0.02269428086328988	1.244711239336511	0.5560996998681476
-0.5288429698240171	0.858414810309469	-0.3688140737901985	0.259817418911982	-0.7782246571607877	0.881619911657635	-0.895832322501084	0.07236958856278088	0.1923493026733209	0.09774664670933951	0.5743888957684922	0.08715113426113368	0.5381173261440771	0.4761228442291232	2.0422128096868546	-1.016303538345832	1.6084189273965845	-0.6662999612961245	-0.546929361767214	0.5730848311997564	0.5790660239496082	0.11740438097718242	0.32369635221432425	1.4038358723387858	0.11994077864653173	0.23492219768717557	1.552879747178469	0.3597663837395566	-1.062291136197804	1.0109704129871557	1.9809928322036405	1.750267516420639	1.2102846560712197	-0.1862305511365967	0.8694635593384441	1.8394058457676994	-0.5724438489473821	-0.2742696306996966	0.2982815499997869	-1.016924884017623	0.46285309595895824	0.9780211464476768	-0.27194607074796334	-0.33857046406263896	0.4036827604197296	-0.8744224566851723	1.5438342064218875	-0.058071223115438345	0.15218425742913355	-0.3896227326212943
-0.9401543258944525	0.28408040486379926	-0.8655691025693283	0.14570645398972848	-1.0935074005992005	0.6088248239984803	-1.4429207704285059	-0.5278566228301045	-0.12975829766860106	-0.41212461397607486	-0.11328769858103968	0.2995973859909948	-0.30043567254789383	0.3918782443484748	1.1000522081238615	-1.6283631589383	0.984722875100132	-0.6080577619739919	-1.7019428261117677	0.24473743369499806	-0.34226860083856253	-0.7870787001980043	-0.30875656828021725	0.9461190552244811	-0.3443023673683844	-0.7039506252821294	1.1227257412615201	-0.515733431406578	-2.2395145919732364	1.0233935301971198	0.4839728307320218	1.598838062701818	0.7180599858075538	0.37230245058789385	0.6004967342402359	0.5199226306393635	-1.5467390828596876	-1.2534306929966719	-0.683012735377378	-1.7812838793094208	0.0896479164548349	0.2493304380976573	-1.6266692151286728	-0.9434390465096164	-0.013795312740149923	-0.9155959602415652	0.8270874580810147	-0.23878350303407048	-1.182490552535596	-1.4871036151631016
-1.2963971676782824	-0.5857440384207354	-0.9937300937058863	0.4047283775988521	-1.13457456473234	0.5991772922734131	-1.1110788477727207	-1.0021544472399133	-0.6491097580048142	-0.8413041900364916	-0.6715259548517512	0.8435439284685988	-0.9142689470853165	-0.2715021186045932	0.5692215433433725	-1.8252180005333387	0.5559530421108729	-0.4848664335575838	-2.399599538032114	0.0009167359651740843	-0.8178402423320629	-1.3367689615169969	-0.692489653177323	0.7684527617845675	-0.5628179637837746	-1.3243967138544028	0.9446707820090128	-1.3894533727187346	-2.6260386486073	1.210343831771342	-0.9009510047662787	1.4407275475503878	0.569836233082541	1.3818392215293813	0.5789127341194769	-0.6808536528935595	-1.9098665558491015	-1.645860397849702	-1.4656347510264718	-2.2951747608128428	-0.3554076355987555	-0.12941908656649326	-2.6664103424941	-1.4623595464932884	-0.3729590044116587	-0.7604588705906339	-0.013600852732450172	-0.552329450229201	-2.1525991678780563	-2.2280550317882795
-1.2153068959483235	-1.3647852972178984	-0.5796379822914741	1.0356588603022976	-0.6481324981797453	0.8142123328314346	-0.014231011406355784	-0.9418491544463554	-1.0556899335616676	-1.1077528513492794	-0.7553036947918744	1.2788698230570061	-1.0172866677396413	-1.0736971809143951	0.5924938508489789	-1.454116782772807	0.5802936089268089	-0.1993833024691566	-2.368351398146332	0.09413954806387781	-0.8332683304430389	-1.1879257436358273	-0.791598928425719	1.1192812865096062	-0.5031139959462907	-1.3586214692990255	1.220199034606969	-1.695103754912088	-2.1027896650851705	1.2935445548223257	-1.5588137020894883	1.3048682575206452	0.7974876623014477	2.4080583112059486	0.7551783566684447	-1.1363989756354145	-1.2273176331181077	-1.2177423890637182	-1.5782609153570097	-2.2239300937700808	-0.6146563933120627	-0.07634589333284557	-2.881153475252883	-1.6101981370854728	-0.4518494297393058	-0.38340712195681487	-0.41332574764237984	-0.8134895044038486	-2.251535800885567	-2.1993681848977222
-0.6020306780911705	-1.6570672272250702	0.21410401517764333	1.7419029245879358	0.3144467121718457	1.0980919368077549	1.294293888453772	-0.14955866617593172	-0.9897559732137036	-1.0855704291899058	-0.18540402839339903	1.2338476780906393	-0.5827492228150016	-1.4278015643974238	0.9196292449738804	-0.5908774497551585	0.9550847905352579	0.312400594464389	-1.5878386231279755	0.43893958072427286	-0.577395175114257	-0.3564353848007002	-0.6503253921847758	1.8270066709267505	-0.20161254074683554	-0.8287195168966988	1.7751308828903636	-1.180977874235391	-0.9421600380600053	1.0729768010559941	-1.2907880370485691	1.1605240290184635	1.163859410915221	2.8972232822602586	0.9005794226436479	-0.6732309856795702	0.30930250066197484	-0.16713520611750607	-0.8641475485712142	-1.4515527314785888	-0.49423157076664037	0.22513656279881838	-2.1561123865358325	-1.164907074935237	-0.13247189909456156	0.19547169630866232	-0.18848160545640372	-0.7202069115524258	-1.3908970494779045	-1.3639434153831844
0.2325767404347903	-1.2631279683969543	1.0018293058429701	2.1278564934240047	1.3660606490876708	1.2973617679721747	2.18815084798982	1.1710197826679887	-0.3059684273792935	-0.6678701847101102	0.9037361020888666	0.6392065649482921	0.12582858505976227	-0.992862302777988	1.1442162785499732	0.46275725780750265	1.3212491305489085	0.9598431556253025	-0.3266808899071637	0.6808801616050292	-0.3100483291820566	0.7891321542725389	-0.37994623723686616	2.4186849390397933	0.24400797390233284	-0.055944387664063615	2.1733003521957457	-0.12309852398067177	0.34732772365828357	0.5531434433205621	-0.4016902252613394	0.9460538413380688	1.3557897376690162	2.5304404194422294	0.7975567912030079	0.3339587462269279	1.9303479102922707	1.004246175211529	0.39327331964014145	-0.2010199433349662	-0.02242566849989006	0.4721047331470917	-0.8534298275161762	-0.14503677053684472	0.5179688437056137	0.8567708282795289	0.3697495211932293	-0.039523960284041024	0.008478399312401196	-0.12977838285607246
0.761704716055888	-0.30588477548514964	1.4380112553194866	1.9611980112744247	1.983816723936615	1.335641782959167	2.3380930645897102	2.45662021098656	0.7735296822207482	0.1098655459288451	2.084144684773771	-0.2330845533637977	0.6888295214450468	0.07569136109851424	1.0117748072035255	1.3088715529420352	1.3281012336906146	1.4950269673357481	0.9454718910652626	0.4774655867870709	-0.20912447867226036	1.7277049025026991	-0.13434447294945395	2.4429770442955965	0.6707535784466291	0.5088097755872535	2.0168660025489737	0.8283424675968922	1.2732685986663845	-0.07684008719140997	0.5064678856138246	0.6245241896044526	1.1994476484827907	1.4332339091209767	0.40908764728160724	1.216571560512835	2.726924400197013	1.7764921197278327	1.6027199061719037	1.043057567373185	0.5378473698989189	0.4551699147571738	0.3836028781570347	1.1251854096907317	1.2481183204645978	1.3973546382943274	0.7459868437250226	1.1826994505644817	1.232759390983468	0.8628147806592209
0.6109051760671564	0.8019080499303353	1.4302604201787905	1.3215401876893678	1.820591113213739	1.2142035802357636	1.854898891182606	3.074627739390868	1.7412235105060663	1.0022590680686605	2.8319385178070413	-0.9402035351570299	0.7597634979017764	1.1890728705554683	0.5829656953894937	1.6431690954604854	0.8706521076548971	1.645432386326012	1.7498855445432113	-0.2199461211401786	-0.2772943568547649	2.0592581180573433	-0.05522892983916811	1.7767970858970121	0.8814196760726187	0.5433230988899236	1.2309568441635617	1.0764862779102975	1.5711988395992116	-0.570880224382932	0.9024621424660982	0.23763650480427972	0.7531150989540354	0.10702649594909278	-0.0887869591999876	1.4386810329782087	2.2123383624715878	1.8770031238705471	2.1867663808130806	1.774204329172078	0.8414600985267053	0.19064492125710725	0.989549000574464	2.1327927082831453	1.7232681158005894	1.6188702026092172	0.5953308669233187	2.5432946338896567	1.6793441224718293	1.1159238168331076
-0.16228887079498	1.5488317311641193	1.1521751097413473	0.5425294564120241	0.925597606743916	0.9701596616522311	1.1461090405001229	2.7032723688075837	2.0878752436912347	1.636786207374539	2.795269283447216	-1.1342159879959377	0.25599590669034844	1.676169066882342	0.155307699679075	1.3990162338635563	0.14855161708165954	1.2922398467151568	1.8102460663906794	-1.0935634608792473	-0.3592438874888424	1.6967179662253942	-0.19660022127106505	0.7136308797136719	0.731390863002834	0.042788934526729445	0.1387199867290169	0.48285842964121933	1.2770015303448017	-0.7648718313378805	0.6280849572136835	-0.08431888780678562	0.23489150584841342	-0.8646786736062004	-0.4254039285162057	0.9122287679094044	0.6420809443358928	1.3819332280882612	1.8998850156327929	1.7263920857867319	0.6811187040601786	-0.11301865107283325	0.7821961726239697	2.4300396449751536	1.686510558487751	1.4355623859416504	-0.007418230849823322	3.428571195973179	1.1995797271654836	0.5719938521536053
-1.0860967392591356	1.584715282618758	0.8671989816833859	-0.0005426206669127201	-0.27442479317039314	0.6425587526199688	0.6175473294375764	1.5574441676415935	1.6121158780624463	1.7253405917360214	1.975401916488427	-0.7580488627008025	-0.6032075006012418	1.2095453744269442	0.021719022836336598	0.7649905095003409	-0.47206218173512077	0.5660969923978499	1.1753763019133658	-1.6524622888240839	-0.26128237310571867	0.876568276259055	-0.4763162625252146	-0.21690931988078607	0.22837227708221478	-0.6864204083078455	-0.726968007497616	-0.5389378126021386	0.6470915910219617	-0.6456230385830107	-0.04342987833542953	-0.18157466772211625	-0.13861997519299432	-1.1409825012026025	-0.4158989742352822	0.0065693097354248865	-1.1232803095469932	0.6211030128920002	0.9485069837887137	1.0043513599223797	0.12782245476580562	-0.2183602965821434	0.03237259387778118	1.883538070567487	1.097138024400155	0.9301316339613894	-0.6336826207700367	3.3367254521290364	0.16376739596210813	-0.3622066380986233
-1.5846102306226302	0.9090531355318846	0.7170670804523938	-0.10734906309075465	-1.2244248526801358	0.26975317009898636	0.4312910866954514	0.2948584799899241	0.554369752122769	1.2646979110029515	0.7159609718473425	-0.05875556761749361	-1.4313802173884231	0.035772055179964825	0.25017822035433235	0.06862458068010213	-0.6846105231396592	-0.21133723329202556	0.18335600754880504	-1.5559733005619096	0.09672191766959753	-0.002308328709511039	-0.7060244451679335	-0.5720798457846739	-0.43498645440430145	-1.2300402404258122	-0.9523760686197942	-1.3108972129691432	-0.006324848870101531	-0.32981643166852936	-0.6124537181045909	0.028916286399205755	-0.2777615464945944	-0.7783751912151733	-0.08009223673951178	-0.7271446112770353	-2.130548826692643	-0.03285440438876021	-0.1553310659413576	0.010033744966104489	-0.5044416898285458	-0.027055718666137308	-0.7335258835071359	0.7654383413413184	0.16527733365529973	0.31934284666603924	-0.8192806066100875	2.193371630046746	-0.788758785086249	-1.0836851640471084
-1.3634406947463236	-0.1251918488659493	0.6426899867321605	0.16405318231197377	-1.5589102042337117	-0.09712996078313549	0.46385569206184796	-0.3597333624930842	-0.536421345646776	0.5679060969071519	-0.48607835664674826	0.577170025581614	-1.8944158881121422	-1.1468026142489338	0.638745595605784	-0.4042429318225583	-0.40717500429900017	-0.7040491903127888	-0.7175101282841212	-0.8401069694149048	0.5949227419210368	-0.6050721034215308	-0.7024133239465209	-0.25165204187141893	-0.9635739038365245	-1.3339937199495882	-0.4967686081475797	-1.356380197489081	-0.46630613203396154	0.010845869554106007	-0.6778419540398207	0.46795286039773426	-0.23166692577570497	-0.13830659582319016	0.37291530993258376	-0.9108462001173698	-1.8942197651271668	-0.36020953068400824	-0.905547300739826	-0.783077485893822	-0.8495491610229794	0.36451847410322136	-1.0631581937521315	-0.37867343339798093	-0.744700358487976	-0.15118802244182258	-0.39737655603555033	0.453649309407013	-1.1472683516787199	-1.1762495406800797
-0.5994111844952451	-1.0060742552485125	0.4866505098631238	0.5800817044397895	-1.2843514524361248	-0.3934589487071571	0.4568812961731067	-0.04292552444319868	-1.1224041304498773	0.07855734150279782	-1.2295954607513144	0.8545175128294656	-1.8777995863855457	-1.6013272876987503	0.8659232030924711	-0.551075190154085	0.2007087359011115	-0.7409439374975664	-1.1931800943039035	0.10762645538346383	0.9592559906000195	-0.8173244227918861	-0.41499902959583584	0.46652023506857376	-1.1217805447442517	-1.0556731981003364	0.29198017197983933	-0.7132008898618817	-0.6762654719879729	0.22633940077405576	-0.17365171020244752	0.9008238781617887	-0.10480655877516173	0.36771881488226477	0.6739807992386375	-0.5369401590767559	-0.649871766639725	-0.37337961157591104	-1.0779117166620842	-1.0712802120006244	-0.7134757828590689	0.7486083873645075	-0.8299143838559925	-1.016207680892214	-1.2938313536850676	-0.32189217425765315	0.3883682340492536	-1.1005075014223626	-0.8172822188130582	-0.655841353259704
0.19543219411158325	-1.3505420447763978	0.17501967882835415	0.9004221813291681	-0.7185804919288165	-0.5631649826850231	0.22960993057834914	1.039772960263737	-0.9830017241900268	0.08124082593777002	-1.3770075447635801	0.7226875970805959	-1.5062106500266166	-1.008153328220379	0.7188096504429852	-0.4790848821228149	0.8515424783641129	-0.3860595530497182	-1.1695441639857342	0.8006895241913748	0.9252476608625015	-0.7489407450769816	0.023201755543338223	1.1144837836613668	-0.8709036769692418	-0.6944046548791626	0.9036537376409919	0.12387068426472186	-0.7064356379482499	0.23591243431102027	0.6198747208654388	1.054650881404256	0.03649560781278737	0.5191847233259184	0.6474564676871729	0.09638990928423788	0.8461744842809146	-0.25681252639051044	-0.804598314076961	-0.8442324690547288	-0.19008653607316361	0.9522454793906773	-0.25917248800423903	-0.9040704358635668	-1.3326378119433817	-0.18249422337991894	1.0577258475683675	-1.7706842474238491	-0.12390871732494772	0.07727184537805497
0.5323259761559442	-1.1168576205005138	-0.18526649777380505	1.0098670621532722	-0.24615163085481492	-0.5859388779924748	-0.19545275752204253	2.259409313366712	-0.3204517526411122	0.5093687655996175	-1.0636098241678447	0.36677226612551184	-1.0222528203571373	0.3211964844041868	0.23572454401665235	-0.4103455909662789	1.2832274362628788	0.13223084594176573	-0.8235522991225075	0.9544650560462739	0.4221167998533973	-0.6019308833832868	0.37178609006568436	1.3122811578310816	-0.3849261604139104	-0.5527042139139401	0.9805006085867127	0.5785778132875067	-0.6638256304128634	0.04419180670843516	1.2764216209151034	0.7843724645031938	0.19130256045646649	0.36876528948525533	0.29641482514788875	0.6279390968982926	1.8182790958459667	-0.2216139509103926	-0.4232454084065186	-0.33852272599695454	0.4005840958875756	0.9337871141156715	0.2647790595681832	-0.19650439192488808	-0.9592068432097602	0.14181302870198428	1.2186117084352108	-1.3230200362600102	0.44752600439733664	0.5334576058547265
0.26977405926518516	-0.6105429934409203	-0.38140746037328216	0.938640840846302	-0.06789569731214125	-0.48444720547649994	-0.6207293889083062	2.9610073161814947	0.39050646264772687	0.9914615932609718	-0.5734583730247262	0.05800819421872748	-0.621016187498427	1.6127360523476795	-0.3298547729424561	-0.5290604581010139	1.3623049247558434	0.5707009706636462	-0.43857686912857646	0.6342866464256343	-0.3484453718004621	-0.5023563540931666	0.443445060945061	0.9637053481181198	0.06884385681683666	-0.7035083459027157	0.5174031895252745	0.4052757016408245	-0.609364120849378	-0.2654392783525746	1.489261196694278	0.17723392662360365	0.37686969991468144	0.1411189106969872	-0.2182401444982025	0.8627114473093185	1.9339192092470683	-0.36605453591273723	-0.22415555915005142	0.12920308609090123	0.706914394554455	0.7688103428093062	0.4655828165829218	0.6711573631681317	-0.44388479323149643	0.46262851284542406	0.811484691272866	-0.10957205797170316	0.5810330139189456	0.4651380324980518
-0.31995143870928955	-0.276904376078589	-0.28134672518599085	0.7879102199103808	-0.11344554636636049	-0.3060186076124792	-0.8127415560096476	2.847310619911836	0.7028229240203513	1.107320561055917	-0.1756407399155862	-0.02974200388047486	-0.35396464474014316	2.0864768902091253	-0.6883729535374489	-0.8635676229672621	1.1021491301348139	0.7951700638633507	-0.22309276802045738	0.16665741149621166	-1.007628579009384	-0.41315294071733577	0.23581940387925301	0.26869332451984673	0.2997231912415133	-0.9373436507489763	-0.17011571682589724	-0.16268913112200456	-0.529079446526598	-0.5578512832491972	1.2302177421851184	-0.48628434660149245	0.5646050633260269	0.044099450814954706	-0.6749685674252897	0.8364007598260602	1.4336451798587362	-0.6192610995187939	-0.2733497015706188	0.34034478996955764	0.5492804661144534	0.5567216471896195	0.3351875514940023	1.2433631292253484	-0.07134410086172065	0.6158724590533411	0.11483962238628213	1.1453366509046807	0.30652842589526175	0.009138869749274501
-0.7733084527349124	-0.40851873702147934	0.027622907981810677	0.6387054620136224	-0.1589990011109618	-0.09884267738349095	-0.6481887819464449	2.1019275554780337	0.45592011501258767	0.672287462220879	-0.013625575724627732	0.08120084352553307	-0.15294171382788452	1.424676011576229	-0.7057612677925102	-1.2698053360516246	0.6194924378478173	0.8086605752126685	-0.2065138416238125	-0.10408644168840289	-1.2245100565783087	-0.18581310955860264	-0.06697870996896346	-0.4264496188801672	0.2937787944246336	-0.9329355967054748	-0.6705155872713605	-0.6264973032263882	-0.3668490897245024	-0.6961425035372267	0.716280443357668	-0.9026801141972202	0.6667718672297017	0.12973116700153037	-0.8998883222160967	0.7059706780674564	0.8743870890063031	-0.7946670321304325	-0.419224741198021	0.26593906753395896	0.011961261377129159	0.33737754071987475	0.09386206055437525	1.2892409520105832	0.00518566208116909	0.5252417756164535	-0.4702625861375233	1.7630771205942173	-0.07733976874605474	-0.44480797390739624
-0.7732902800632028	-0.9537514094517803	0.2749677068081017	0.5140848200416271	-0.04350698660549373	0.09295202441090511	-0.179746444110496	1.1920299223702495	-0.15826507454016098	-0.1517163198656455	-0.08497721054398848	0.21341383943025188	0.0662739362722677	-0.0346723931370006	-0.47779390688429957	-1.5203237469544808	0.07418395695443228	0.6907063402813193	-0.2673878572791452	-0.03602385780071411	-0.9303788930318457	0.2874536276881207	-0.23234868739913295	-0.830032831065473	0.17920158048496426	-0.5270937123837567	-0.7340831768312032	-0.6248398034370662	-0.08896978937056389	-0.6055936914452248	0.23180611487822345	-0.9373847474209606	0.5920738151955914	0.2879465163727418	-0.8318628501762131	0.5851684521313706	0.6932567154576634	-0.719110960224829	-0.4535428651867407	0.03870250954494033	-0.6205705606240507	0.08724108134000524	-0.002265846402824343	0.8920857330978735	-0.18139004785841878	0.22310202881110366	-0.6894521194093974	1.4788869944649319	-0.2535357960965967	-0.5512241329592059
-0.3577784844834684	-1.5499374719350316	0.20453495849436293	0.4046880910231577	0.18765933783630184	0.21411477250382907	0.3995139783469803	0.5121109699566593	-0.7429692603695943	-0.9891092017225618	-0.28808354475387876	0.17670889003899978	0.31322967757791864	-1.4969698069950907	-0.2457139645923759	-1.4415796366666018	-0.37965263545444133	0.514051061924984	-0.25814248344450086	0.2551859563474725	-0.3748357495498459	0.9311030052889115	-0.1587190748101046	-0.8382244980214331	0.09583179949461391	0.12109859559059709	-0.3987292321494119	-0.21673735280951809	0.26526367123229055	-0.32147031704529744	-0.0576520134240563	-0.7037101831102558	0.3247021930482587	0.3548713425329439	-0.5274461023538267	0.4643301357834887	0.9042513547094067	-0.3611339182081781	-0.29312992652576975	-0.15584032926562644	-1.0313222360289107	-0.2114144540964521	0.14042196637524362	0.34879438469937163	-0.46552629860521266	-0.16955770027977204	-0.570665891687688	0.545074128438101	-0.11878574634223975	-0.2547717847470334
0.1390350378009313	-1.759179259309545	-0.21475635842623572	0.312567320731651	0.3189276449182821	0.18997683535498852	0.8533610496865369	0.12940996524609036	-0.9481155761169269	-1.5168778028699275	-0.4876492878661975	-0.089483039245569	0.5150029319683337	-2.178252469652304	-0.22068510263016983	-1.0171924900258429	-0.6292086832556546	0.3057894272591961	-0.12899155448073668	0.5189416870905244	0.02736059575736708	1.4628267641027455	0.03944598760025863	-0.5446378149176566	0.07839818182262656	0.606598281948463	0.07869859093500017	0.1692229128409856	0.5818593179564937	0.01642958776533371	-0.17593215414507565	-0.4671839448981222	-0.041972581163027003	0.24331480263267483	-0.12108248275243276	0.2640190794443407	1.1267561385230995	0.12118623119201308	-0.04698634688825641	-0.1937904192623713	-1.0370511687237796	-0.5010143847281685	0.3878003911150349	-0.037955695431639756	-0.6627119390266879	-0.49234416359494293	-0.35013473306496695	-0.4729328796892241	0.1626757320705443	0.18451255693646287
0.3509797313647118	-1.3513732989564917	-0.7345180840862285	0.26181638006319585	0.1478066002753194	-0.04548028062855658	1.0021434158527178	-0.19767405401508018	-0.6659925504577704	-1.6601003337444464	-0.5661155411280495	-0.46834426335825996	0.5882043685646123	-1.75315478129817	-0.44014778433706436	-0.3984286446247781	-0.6317411352529892	0.06988356300531336	0.038202316924149646	0.5601774773559562	-0.03152234185682251	1.524435201697153	0.111800404890014	-0.15136191543968372	0.04559137398763655	0.5553711626833515	0.41478152844485877	0.07824599773185416	0.7242415581571859	0.2352558671965796	-0.26194396562709077	-0.4388077182157742	-0.3506487540692839	0.0019416788352963083	0.2338039232143301	-0.04604673994055022	0.9027249858735947	0.4514610810390021	0.07245866848437137	-0.06943576890586715	-0.6630706393200511	-0.6527199562730142	0.4838593608181738	-0.13652651590242218	-0.6680158387914136	-0.6087804595106411	-0.2659744809156972	-1.0587664302145938	0.30415948476439353	0.3928224354152568
0.14699323186753985	-0.44870209871681227	-0.9845018230865217	0.26575872360182135	-0.3291398222601103	-0.4880193758877254	0.785033524375035	-0.7639580635015013	-0.0644981352183036	-1.5777361248370054	-0.45667792454038697	-0.7400669328154162	0.5232640336206876	-0.5151483337168888	-0.7490516565941995	0.18051904562474805	-0.43093891773618687	-0.1673717739589616	0.10564498465383311	0.3572003550682998	-0.539981733468999	0.8992594900192673	-0.13548479263248017	0.14715249539660402	-0.10289613667222634	-0.0906614819740785	0.47345666511141354	-0.5963341848796401	0.6115635368269243	0.23361348428872808	-0.42559330823699987	-0.6072047255117157	-0.4745509275758286	-0.22821842364128606	0.4231507817565485	-0.3808340464892899	0.06216203356725996	0.3952052691223353	-0.08075389607532867	0.12546480573605898	-0.10155695167013622	-0.5535179520070549	0.24566626893730942	-0.02992721208983004	-0.48721626296132464	-0.4650316170890714	-0.3804253909913445	-1.031442771658892	0.11943957742820913	0.15827195279832665
-0.28890040354232477	0.5595402231070677	-0.7357131705532766	0.2878874418703356	-0.8736294232669826	-1.0129072985617553	0.2744220925834666	-1.63191257221685	0.5383837741692354	-1.4697360671227642	-0.16546076628984205	-0.7250518506012579	0.4072319387498069	0.8335748221353994	-0.9105025442383952	0.5296791395725211	-0.14397263866445348	-0.3428523250442189	0.003638649476682586	0.0387107667031875	-1.1629959001954664	-0.3170545752610235	-0.6765520564226302	0.24282855787967011	-0.3685439726770218	-0.9900558714256515	0.31176178844061153	-1.4923202868647487	0.27767988721525305	0.052794107532537465	-0.6497982719738299	-0.738906879723456	-0.3923459321939833	-0.3168310971062794	0.4163865683854994	-0.5907729167532607	-1.1234811870393937	-0.08118512473715588	-0.4640446356877363	0.2735067030847437	0.40377273458685264	-0.21042330568849177	-0.29135693126152684	0.08013138710810543	-0.1996996476201584	-0.12096864252958858	-0.5540629587684313	-0.5912357386319091	-0.3409067210438691	-0.4158907655497316
-0.6068751167036389	1.2674848723294463	-0.07716602406144682	0.24383694683934376	-1.1453260247762158	-1.3924903685308556	-0.351336205285135	-2.536378563037986	0.8632290595297536	-1.3767402342639334	0.22002861796932066	-0.40063641056842175	0.3645653049230672	1.614297351852989	-0.7662721698964551	0.5978018408963642	0.08864654581262973	-0.3934447235961821	-0.19336830495559748	-0.237610098081709	-1.4570519102627486	-1.7086717636625794	-1.257197841308235	0.13131847042373238	-0.6193726082657693	-1.592807445281825	0.090227325434138	-2.007113661869913	-0.12773029866686636	-0.14070421321521792	-0.8082456224523535	-0.5564835569705119	-0.19070156347348205	-0.22926539847752675	0.28168469978484123	-0.5871036801332454	-2.1002858819768115	-0.7553425320888874	-0.8599384236225943	0.30569399391431384	0.6734183869062137	0.21723615637050975	-0.8766479232776151	0.026879794365741345	0.10559430589537938	0.26654567782296157	-0.5744384618101687	-0.12867279517470304	-0.8282858448380432	-0.9816636118884083
-0.5460235906088475	1.4953003265491196	0.6269441237992351	0.05580531620358469	-0.9279030749295581	-1.3991803098905875	-0.868193391438895	-3.050487312441271	0.8048995626022242	-1.143631405044484	0.5520239492721855	0.08231345682816803	0.46302602479755733	1.5499469114099234	-0.341464451805421	0.4815580651442324	0.17129673811377905	-0.31361905392093936	-0.3002406423959633	-0.39870895575350607	-1.1650175107976553	-2.7182730914923603	-1.5541109474883479	-0.11680335753851645	-0.6739105277544936	-1.4854442195053508	-0.06533605189966173	-1.7131354201700815	-0.40436597805551566	-0.1610324061187348	-0.7756815526455705	0.030057863410020185	0.0022440294991257314	-0.03889299122135678	0.15813432214107612	-0.4312890930671592	-2.3842049373925587	-1.2482474357367146	-1.0129765764034193	0.23596113110186123	0.6521287059725576	0.4961900820027931	-1.1916830775574607	-0.21663218706703147	0.37342046577378135	0.510539838162813	-0.330992437079617	0.05060348168060221	-1.0681786385227754	-1.1814708060396804
-0.10712176777232153	1.3631380487458986	0.9733938504571026	-0.27884037495190944	-0.28172791777833023	-0.9446732409766301	-1.0881255308484268	-2.887081762148273	0.45095523598266	-0.5793578279837754	0.6818793895206942	0.4892595339424803	0.6596701418691147	0.8657018560200406	0.16948762376399315	0.3494100533411064	0.09944292907109599	-0.17935552426054133	-0.14625839663897297	-0.47933764572706655	-0.39244122631641787	-2.9226542749679005	-1.3907794998143117	-0.4006996146552977	-0.4411005448874798	-0.6582349943668611	-0.14342180209684005	-0.6623064032052445	-0.40306047077910845	0.06756440058279196	-0.5388364386151999	0.8116756645561715	0.09911025115106602	0.1315505445409773	0.18520016270236758	-0.3046247750853829	-1.8627938047809252	-1.2350808585783217	-0.7926906456301934	0.141967278765781	0.40038860351208555	0.461835322509848	-1.0426272315543181	-0.5405209420931386	0.5840023519462648	0.48517828637531846	0.09509960206901413	-0.10161160366692434	-0.9360463163334589	-0.8801591552471169
0.4684153435283112	1.1590129177330732	0.7827805001119272	-0.6623900530230672	0.48453209762163657	-0.16334698453316163	-0.9382008054857659	-2.111782152614802	-0.002244222239606077	0.3203990363570701	0.5378942175073058	0.6374927491428457	0.8294278011061683	0.0789348417620878	0.5199655585636577	0.33092194570522254	-0.04847572402989445	-0.10825451168222135	0.2938329279730045	-0.5543023424353667	0.4554488597191736	-2.251899590776218	-0.8556572961823804	-0.6275326672847343	-0.005155893015061707	0.4861087674526656	-0.21958056872141254	0.635277275253677	-0.10934507593518865	0.4469630577736171	-0.22029004110616274	1.3830086685109149	0.09230807098408776	0.19101588393665367	0.41769449206717774	-0.3728639818564475	-0.8503824663063587	-0.6464034727164945	-0.27367016348460205	0.10896579408086983	0.042246510151776176	0.12577542172564854	-0.47584003893828236	-0.7888349330953959	0.7281606895923326	0.19435683462798967	0.48529780534254774	-0.40054800718383693	-0.5194626090840875	-0.23940069552960158
0.8778957320078796	1.1081993132732426	0.20555043693915356	-0.9432971319968073	1.0033003765248147	0.6305765208715538	-0.5001532802993569	-1.1128927166941815	-0.366911587595389	1.2802421550517873	0.17592508787014552	0.49229605142517435	0.8537312878640355	-0.3569015249662146	0.5540591331343139	0.44072593417820244	-0.16990600840384262	-0.1783329728056946	0.8568414218336661	-0.650402556864208	0.9339773158330735	-1.0262169231588054	-0.2394040448258996	-0.7371478489711507	0.41533833585813285	1.3851270955726573	-0.361040634103697	1.5379863140021341	0.3409632227434836	0.7574245426878605	0.0026191357111094707	1.400521905718724	0.030748291512081194	0.12796598529484446	0.7760054477880213	-0.6499480670110911	0.12324150416851999	0.2691601938503152	0.31348683491635293	0.1724799647568759	-0.29358443232991527	-0.3294326886641308	0.25089861319150153	-0.863766981173505	0.7872816679920841	-0.2248000075184553	0.6340388625331809	-0.6009612805780237	-0.04037220939355201	0.402198479606287
0.9534545659682282	1.2149367370428155	-0.39571667402035055	-1.0072961676306806	1.0682537247091817	1.1028220241493907	0.019949272214064027	-0.3532923974446758	-0.5444368711855978	1.877349093893835	-0.23811944765793566	0.169659358717124	0.7013232621584196	-0.3137778526657061	0.2885023551066897	0.5818222874779504	-0.20699846196350968	-0.3657453673363695	1.2726194546490415	-0.7154743006119345	0.8398960070079231	0.2117923556546118	0.16017109437070487	-0.7140521998873011	0.6079859117108787	1.6568342819155732	-0.5497773116461243	1.671605340386688	0.7283752867138461	0.7971837058275286	0.021404612977371073	0.8197395148264737	-0.03530835894966619	0.0003055815834567159	1.0728249629616569	-0.9713961792757339	0.6350459159020164	1.0719193817813575	0.7191854294770023	0.2942021266963542	-0.5142871562833384	-0.6658202495756738	0.8157558036607914	-0.7727048907251692	0.7382189969787248	-0.5720501524471658	0.4832547401677493	-0.576893569142825	0.29158407698212013	0.7475694043162502
0.7401992184352058	1.285760320767585	-0.6943358641658387	-0.8495244033151592	0.739693877899156	1.0828586336161015	0.3888601614973767	-0.08470886151148697	-0.5385805309586701	1.816341591923981	-0.5145229394375134	-0.1466532284813317	0.4423967498107458	-0.002162552954506897	-0.10963720866034977	0.6213006313557515	-0.1767515671696624	-0.5524808966653708	1.3221789013073315	-0.6663624903660808	0.3247689535814298	0.9741379930068006	0.22361918724078397	-0.5870212327875921	0.5040573394933344	1.3022859146807975	-0.6874721560837331	1.1293283817618356	0.8651173327061156	0.5169578052443174	-0.13051341069674488	-0.05798021438544548	-0.09168473716714225	-0.11524407635261265	1.1144241212201842	-1.1051092901860071	0.5888783586039842	1.3796661843648554	0.8078265909661433	0.3854309212907511	-0.5796548942645441	-0.7353691247921686	1.0044643004068805	-0.5984824292770405	0.5770918401189034	-0.6913433350084086	0.14986975378867998	-0.38455867832050106	0.38966554720755125	0.7073294681618424
[truncated: 72 more columns]
