# Supplementary material for: Diagnosis of autism spectrum disorder based on functional brain networks and machine learning
Source: Sci Rep. 2023 May 18;13:8072. doi: 10.1038/s41598-023-34650-6 (PMC10195805; doi:10.1038/s41598-023-34650-6)
Supplement: Supplementary file 1 — Supplementary Information. [file 41598_2023_34650_MOESM1_ESM.zip › matrices-bold-time-series/ASD/ASD27.csv]

0.5207742371094544	-0.036748711736237415	0.2255138570802623	0.016370007674297377	0.3271751763556348	0.026910224052391796	-0.34954613886579033	0.10901865141726658	0.2868628146929449	0.45891714556155755	0.24529425193938598	0.3700779357473251	0.16112016176143423	0.7682525407072143	0.8581332836243899	-0.0025338776199181996	-0.44594632165256465	-0.2797429228161318	-0.23611458528436782	0.49350164738863406	0.2541801832960367	-0.05009270429708851	0.20361710457762305	-0.46596364054422557	-0.02026041336958165	0.07359992331750102	0.33479281256663246	0.7085659229665897	-0.10585225825373971	-0.5086859741264156	0.5824318760704351	-0.7785232828139853	0.28571082593720504	0.2667097087905379	-0.6125001813995291	0.23436433640943524	0.1891329148355454	-0.2837853523351437	-0.6750233767126452	-0.6603551708520655	-0.3787322000506081	0.10985476514744574	-0.24572283388814245	-0.9338902993803264	0.24944565802840502	-2.248998791225732	0.38745305392473545	-1.12213195078276	-0.8783963591466276	-0.07204908674057173
0.3070088575107544	-0.21618539279951526	0.05958961370744546	-0.3346436363638156	0.1964839992150309	-0.1406156039689955	-0.7797352154084348	0.053927944333653215	0.007824793125956263	0.3792459626787036	0.21127716866115046	0.14822921273308584	-0.1125611022346804	0.6292359361440295	1.2023023260580588	-0.13680253650041488	-0.6166225877285348	0.019846640982026098	-0.14227489665146362	0.5495226130375626	-0.10814653943569548	-0.5069972760234317	0.018255771105630075	-0.30532845326438407	-0.20849648980217017	0.014211474469299662	0.455963158047447	0.6959716746025687	-0.09234918925289282	-1.0898899473723243	0.28896044870097365	-0.9933246447863187	-0.07745025973904618	-0.07068089455380916	-1.3609116715490361	-0.11037275660585309	0.38276939356538564	-0.5508326332168483	-0.7362280723763239	-0.8866982836391546	-0.38764068460221457	0.21086489638448586	-0.26351739880956193	-1.218766963236444	0.29720922907712416	-1.6842331843449994	0.5780376341150373	-1.04388206864384	-0.8800252193150753	-0.4258852008976139
0.011700343324332117	-0.2822067512916498	-0.27580977487557373	-0.525627287008051	0.041770037660766146	-0.25278059908292416	-0.9874264448709138	0.05600289341707733	-0.25069363769914077	0.28446875728553783	0.12644948187506597	-0.07860521249537006	-0.36305294224299645	0.3827941979910294	1.4560574753986728	-0.10026894271128266	-0.6862754691611687	0.31989014217656586	-0.005996607139999247	0.4820611378028961	-0.36139426451142675	-0.8988104528376051	-0.13309167804120026	-0.02916142983097279	-0.34049066258199767	-0.03345415250396795	0.5699671889803296	0.5344182936056645	-0.16100087925524473	-1.5727665715325847	-0.07352721561669909	-1.0720091454039722	-0.35746660296924737	-0.44380665367927585	-1.9360973446664358	-0.4853759141670005	0.6039603631863106	-0.7444470083146867	-0.4451384089745721	-0.9121961838543517	-0.0758401228016609	0.22309863971648142	-0.06682110258142379	-1.2068451797775421	0.40057650964663377	-0.554668322914839	0.6409855254022562	-0.6363763915093951	-0.5543176644095117	-0.6420267969008037
-0.15278875313861956	-0.19126297111272364	-0.6377854269002045	-0.5067418379949447	0.0017232597574522496	-0.31903179383255964	-0.8836180751810792	0.16414876849744497	-0.29374493581022476	0.17865794151317116	0.13178175139121504	-0.1888486670065619	-0.46030310833410193	0.17546090869273445	1.535852896467287	-0.04193417999409514	-0.7384580305110662	0.5797939332056651	0.04389038814552877	0.31116608396641676	-0.28334062653544184	-1.116986976660378	-0.06555654768311064	0.21586993543448693	-0.29172024199915414	0.024424490574819203	0.5604390903450822	0.3289527051767798	-0.26795086740082474	-1.782748371636556	-0.33767496365339045	-1.0529239518256353	-0.36230493599648234	-0.6254407807001726	-2.095426519479556	-0.6754434459502455	0.844618652848666	-0.7821928044657989	0.08653939256921053	-0.7074709935929425	0.44670458981559197	0.07815788604527679	0.18719374900889119	-0.8652976987287685	0.487657278518424	0.5456453190321339	0.6239189406286388	-0.05114347632946578	-0.04255775508529932	-0.6219455278370373
-0.0734574669883746	-0.06260848729471506	-0.8389053321657725	-0.38457627451324394	0.11786664822934244	-0.4373956494296679	-0.6127032021378681	0.3476389003978873	-0.07571174133938699	-0.019333259761913933	0.3109849521009603	-0.17861022350485217	-0.4037625115355414	0.10459987926457091	1.3846101950755325	-0.17079813387257	-0.8727450460036488	0.8009022515754345	-0.054302713687040635	0.09733007127775603	0.10937317164244283	-1.1788548598531945	0.23957215972899845	0.292061042528047	-0.07648164355891914	0.18016999850519172	0.3271067213087493	0.16979321048354645	-0.32074149328581814	-1.6824093422172854	-0.4137289084819173	-1.010910038942446	-0.06841903342534578	-0.5401680636354059	-1.838296988434525	-0.5850821029210865	1.047256179759801	-0.6748333745434872	0.585565487267145	-0.38087893570265785	0.8974694612273862	-0.18929606911395577	0.26083066310111647	-0.34418023580100293	0.4252498988072838	1.0733801045657065	0.6175649623137183	0.4619908303468034	0.4126232284442899	-0.43430615484601914
0.1774363716734097	-0.09180260899639213	-0.768251597327625	-0.307320066290358	0.27577554904756485	-0.7047941784166094	-0.46128622373147965	0.4945217115115043	0.2527375933719674	-0.41163634667166915	0.6101826562137237	-0.15908911768194545	-0.32965961206273625	0.1524002080366618	1.0125841564622946	-0.5646523307603395	-1.0839717000539577	0.9878303864364644	-0.22877729619533507	-0.0832829816733157	0.5511584724205572	-1.1867270821773905	0.5898226205221578	0.17364451154196936	0.12814871481794146	0.3021039967213184	-0.09852935693620256	0.07532608981030281	-0.2388623511374647	-1.4049314112518785	-0.3198391485609791	-1.0102516486819326	0.3619917809857002	-0.3238126344366687	-1.4058114282831133	-0.29658568406003416	1.1098598717600678	-0.5417718781565791	0.762665942052557	-0.11858175201030674	1.0068506220196456	-0.4467432781159009	0.006824915866031896	0.0973282089866408	0.128225869222538	0.8659445522566283	0.6712338768920993	0.6888927909714532	0.5961445655903	-0.24679644311726112
0.3968841403189093	-0.37847575523124266	-0.47068422283437167	-0.3297582707941119	0.2730904605145337	-1.1076172705008194	-0.6491967290550424	0.47730122520408663	0.44209575020112646	-1.0009572173075059	0.8583618997502094	-0.26070850226895903	-0.40873882838768477	0.20584364313828232	0.5116539258269227	-1.077691320205074	-1.2144355026515086	1.1115015736328406	-0.3166963871864793	-0.1678734836973058	0.704172167915877	-1.2266683509052474	0.7040655552882501	-0.022413465148672644	0.09104752651632035	0.221636876414399	-0.5205314602051163	-0.0013863050297691648	-0.01787676771742745	-1.1768427862871573	-0.14432995770089907	-1.0717912575052957	0.683964405672051	-0.21538747040756367	-1.111720904572629	-0.0007772653561245256	0.9472344604531562	-0.5466114311888975	0.4788701672036975	-0.06752471919499636	0.7048531524791812	-0.5467996279231049	-0.5170502703864793	0.24250904283130412	-0.3415519885456545	0.20849884182529949	0.745030236351585	0.5655412692772587	0.42869008942054376	-0.18979581722973118
0.4048946363474209	-0.8029133554048477	-0.1247586354292673	-0.3764009770951383	-0.022824823928290393	-1.4824277953010996	-1.1475782135471124	0.248512731635599	0.32280713683896234	-1.6104339035395077	0.8821661906924049	-0.5157766140578719	-0.7052210956859031	0.15171354809569026	0.018637760706385023	-1.430881578522232	-1.0410670481619002	1.1147613731607386	-0.19279718410250204	-0.12921825966702113	0.39905249045060104	-1.2858569532169513	0.4192382472277105	-0.11148532843913249	-0.2989919143753105	-0.12697079015179044	-0.6778252645712897	-0.11274000750357793	0.2476385754185206	-1.1726891439484555	0.01770709590703334	-1.169668580375609	0.7214788953114635	-0.3569079090588131	-1.122403106608714	0.14299255070392566	0.5703362454545644	-0.7804033374348982	-0.16894696405716608	-0.24169730568512063	0.1713033578768143	-0.43251493746930764	-1.0780285393818203	0.048692273266157445	-0.7736430141221938	-0.39621092576833783	0.738004898916747	0.20281715296368727	-0.005824151029031588	-0.26222680409645294
0.1783884419107779	-1.0626590327228063	0.06982318991321809	-0.33346119371228794	-0.5449522718077644	-1.59074173032114	-1.6611778499807732	-0.10349144134955368	-0.06306697000359464	-1.9292583571495094	0.634640844209853	-0.809737374826287	-1.1024450523989824	-0.021567382407407427	-0.3579723853724921	-1.4197077945837095	-0.45321310525877617	0.9617627141167918	0.11345073903736344	0.015913108460176534	-0.23476385774041028	-1.2524740725259431	-0.1734776899327342	0.02275815014008906	-0.9220999504419909	-0.6237281503723004	-0.41951626086751825	-0.25706527453041167	0.40447711601606584	-1.3962400845417893	0.10500385879939901	-1.25245743464825	0.4658629150157982	-0.6556571007740596	-1.3428452028228426	0.11097303436169981	0.11597802239460746	-1.1687474607519746	-0.8966166174771392	-0.5175370052190585	-0.2865416760867678	-0.185998748533465	-1.4232087414938892	-0.3309986446734491	-0.9238640285371309	-0.580755125062355	0.5698139745049534	-0.18909309594081875	-0.5202547093825786	-0.35185706542099243
-0.13834451768219785	-0.8656934404101075	0.018926713253383198	-0.18475908665015006	-1.0345877609081744	-1.268307245354952	-1.8029661117256939	-0.38998548244451375	-0.4775397292553006	-1.6847007355515244	0.24175282357364283	-0.9423824899683115	-1.357117755050812	-0.19440331545714	-0.5978186139524825	-1.0740892028690303	0.4103573539373148	0.6895309264085483	0.4116956277823943	0.21450428397591725	-0.8462689692809102	-0.9998307840749507	-0.7706344474769666	0.3303500664568135	-1.471879716754724	-1.0136185873377226	0.17180241679482458	-0.37179757443411743	0.32687360949575267	-1.671167459948805	0.09183995780586382	-1.2707764841383722	0.06017953685890289	-0.8258427027187457	-1.490445576191397	0.00955357696207462	-0.21390223405517378	-1.4792265202212451	-1.3861977992772085	-0.7204662079952483	-0.436405855954585	0.02168445600415665	-1.4448988879840434	-0.6523443120474631	-0.6746538518927735	-0.33675001879466265	0.25119830624710526	-0.4230137899660603	-0.9265574584608195	-0.34654192809656403
-0.35216040898811574	-0.15343910927850066	-0.21263630658578103	-0.06184014569543704	-1.1995284579238503	-0.5495163625810485	-1.3525031909378926	-0.4375678640459764	-0.6448569536535083	-0.8395522444695727	-0.0722118305804659	-0.7604081440896018	-1.2518557819955192	-0.19034640974925887	-0.766572901738506	-0.6383822339225222	1.188718651766323	0.4118311359099741	0.4762073800752501	0.3989391996163343	-1.0947616624531535	-0.4929811586313302	-1.0521188593876916	0.6162595219791059	-1.6378826449138886	-1.0682265843894165	0.8121251065096643	-0.3860188743085307	-0.0008038531947037574	-1.7523399339810652	-0.027499589817900315	-1.1950584210947144	-0.3094444792653071	-0.5939162429882637	-1.303081791045279	-0.025868530071462222	-0.27545996169139686	-1.446471157791313	-1.4520798455304826	-0.7383834026539611	-0.25539719988714166	0.048748204469530855	-1.2344904676803818	-0.7394504572483446	-0.12750890683382354	0.03619459717340767	-0.11119965922119221	-0.42546556038292915	-1.1175631804195534	-0.23768166085225684
-0.3713112975416956	0.8105893740075417	-0.4558603979045928	-0.1469329147095148	-0.9169306690400844	0.32299626996385206	-0.42272163065515905	-0.2098205060007306	-0.44154610086050683	0.3259831378283468	-0.13043684441892114	-0.26983869670125293	-0.7420746738790778	0.08998337120846778	-0.9477753191483638	-0.38159200385684106	1.5034339566703425	0.26058005419583885	0.22052297329347756	0.5149641587456293	-0.871927437372745	0.1620787273618587	-0.8897954819371269	0.6776449878161555	-1.3032796210716446	-0.7450063254446514	1.195547151290418	-0.28679109060699315	-0.45578522455691173	-1.485150587306478	-0.24074836553480625	-1.0182070047023262	-0.5320492488139503	0.07805867153848635	-0.7312996254398961	0.058610777543779476	-0.08325915571856703	-0.9476249734771903	-1.1229034306323975	-0.579575338454322	0.09216337219684402	-0.11519423633341742	-0.9884328559544179	-0.5878346583848899	0.4450502654781433	0.19585890758778685	-0.37783422302720193	-0.24702630323514352	-1.0884025104297972	-0.12447466226593051
-0.26567373842661657	1.5675900739572994	-0.5570736895315285	-0.49647327710681805	-0.3303874556323509	1.0192656008578498	0.5854819329366041	0.1536702304397567	0.018655393622963628	1.3273368338771436	0.08257668401544253	0.35084362110237105	0.006363978605926329	0.5696592616844597	-1.1591722922381928	-0.3856639525312818	1.2155505313839887	0.300821549513303	-0.20895386183427384	0.5436045911786311	-0.3587582864724022	0.7660877732702539	-0.41863486627701446	0.46158009584470644	-0.6174621692604371	-0.22304807972224736	1.1973157988490517	-0.1393601240314386	-0.8242504951233686	-0.9047749286360729	-0.4997167604149149	-0.748402929990718	-0.6165908881356794	0.9223022571715265	0.02283616499907109	0.20314172245525955	0.19281773108711767	-0.11171307578075358	-0.5977705452874937	-0.33658239336866963	0.39789028250648695	-0.3390526056344791	-0.8427022658873679	-0.34036529074178545	0.7630218834192891	0.025850116890116195	-0.45837468828150124	-0.002438281674305948	-0.9009496406373558	-0.1123938245762404
-0.19003116146290433	1.7374458065516714	-0.4736635246528042	-0.935256905999978	0.23936854967689888	1.301494891528196	1.219271973123439	0.41768678253743163	0.4668726503878655	1.7338319878395418	0.4187322988487839	0.848090262985048	0.7165539513555261	1.0098007642928815	-1.3228978529784488	-0.4809246654024447	0.5502186569458488	0.48004638810143324	-0.5015218425613843	0.5045081897376319	0.11647727047272588	1.1408764209815943	0.0761026257573477	0.12039606926555714	0.10906351771390824	0.21846714995770886	0.9487776142410905	-0.03883689016211209	-0.9020099045219531	-0.20792028462865836	-0.7075603384626032	-0.4008238577187915	-0.6405289206697816	1.5151379590606404	0.6456860650227002	0.29974127391546934	0.3427985620650345	0.7241326376809871	-0.11289212673817449	-0.09092605660058656	0.5498036153355477	-0.4415620265825745	-0.7653731477197876	-0.15784810523907505	0.7098930992611977	-0.29136969444082034	-0.35483285999394043	0.20598327183929224	-0.6273577556217065	-0.1926646658740667
-0.23800445333931608	1.2619546693638133	-0.27913220566185726	-1.1315519434599706	0.5129121308356391	1.1504151442126274	1.247245767778535	0.40297516465063754	0.6675446595024144	1.4148465221624715	0.6725950419814438	1.0378230740618226	1.1680685806513982	1.1412475354666711	-1.32067875734942	-0.3829750228955222	-0.020632503446490695	0.6503755114159212	-0.37954853130232874	0.4362549785301153	0.3101415125739159	1.2317962368989996	0.3643952618564681	-0.09077830827155876	0.6104461629086582	0.39359332021169197	0.7222913910546142	-0.03061935248442778	-0.5957694827460532	0.38047014753915726	-0.7425858303664918	0.00587906090822644	-0.6532501738134637	1.5515562711632012	0.9274173212544496	0.29473921866755487	0.2652442152463453	1.2009707526121993	0.19438757996937564	0.16016418198194388	0.563517591118763	-0.31788901272099923	-0.5900118168907525	-0.08400646782718843	0.39595845788020245	-0.4365892521984044	-0.14351915391962122	0.3291360669866114	-0.31236401907555494	-0.21328960930401444
-0.3544029355696202	0.45078903000735376	-0.08235855697905807	-0.823818613631669	0.4407156091324936	0.761831971923839	0.788944393359822	0.10508718371778708	0.5742671183995439	0.6117315935020317	0.7144753977433966	0.9043852570274916	1.3165275334561224	0.8327018444745568	-1.0959880915024818	0.0749745907452118	-0.07999936011897851	0.6500421032947269	0.20580599973747188	0.3636826727301653	0.21662019174543265	1.127505413711245	0.413396615895742	-0.01014409155752772	0.8211756418229268	0.33043558110378385	0.7086950315577796	-0.0682032602367	0.027449119329096838	0.7484712015021556	-0.5214311875374146	0.447209993848034	-0.6173669919289275	1.0510006975716608	0.8975086602870267	0.23863721648201094	0.037292255363959116	1.1542671611352673	0.34287651397038355	0.4915117747025775	0.5007537724945782	-0.009236015213902646	-0.16262896871362753	-0.009617343381433666	0.07376683517423514	-0.21211639289823925	0.07829031605040733	0.3623549210627757	0.027841830355954875	0.017178162800221563
-0.38722230092314497	-0.20773934883053083	0.06780234435693143	-0.03764529907242673	0.21916294121203625	0.42107528956180523	0.2167050155750486	-0.30514763916271687	0.3396464217934111	-0.2174118006086146	0.5538751037210081	0.5949734233633964	1.2858405149788579	0.18184754798886504	-0.7204781112816182	0.7977201372046456	0.44670828767714554	0.38990613202621777	1.0175994408000018	0.2743797887887358	0.039411065063387596	0.9850626333749003	0.36559417553307116	0.28749225772108933	0.8709531156194825	0.22656218652638044	0.8585070748610805	-0.05071873916710712	0.766077385996678	0.9453792019014068	-0.06481631540497096	0.8866982235243522	-0.4384366000640081	0.3434930489553311	0.786110958932526	0.23958411022187934	-0.15237199586701522	0.7160578692192697	0.45939359669181795	0.9581380129742267	0.37080739080979735	0.3329032318048716	0.5129010380860555	0.2331055651488432	-0.032459055497848326	0.30633034529771636	0.2352852479343143	0.31484630749715153	0.38044308421580564	0.5622241009214122
-0.24141066998031338	-0.35095319257662716	0.2123761889838588	0.8827477270869342	0.1193138817558935	0.33838739058007106	-0.09816711901087041	-0.6015855581216268	0.17703121559961496	-0.6812919521145047	0.2958912086022937	0.32075117715322693	1.2468782577771849	-0.5372086081182252	-0.3629746645668432	1.4863616837007398	1.2234522823331768	-0.10749772595146004	1.6603929650238083	0.12531755465618058	0.012701941120420331	0.9157110169554539	0.3839458921652743	0.5221619580882617	0.9328234877440227	0.2724434999929998	0.9169817969702145	0.08357224519793072	1.3692935632045162	1.1068484048676936	0.48550560679568716	1.2703197334794545	-0.06198794056760639	-0.1579235039398435	0.8444029136503798	0.3581043350663319	-0.16130798401837493	0.22831728454563407	0.665001252829002	1.4979193909086306	0.11982541322843383	0.5556716070571316	1.2445988006188677	0.7143986003667342	0.133920763704095	0.8334148202897145	0.2823574040440384	0.19591606651847474	0.709929247974002	1.258417370959897
-0.0015118215458086591	0.03679697850844186	0.42202011838648346	1.4778163835017901	0.2589492489074136	0.5453589641747733	-0.01786018552132489	-0.6564904981314393	0.18486458381051152	-0.6806890717943755	0.03827070092926776	0.23258700518312547	1.2771161429358386	-1.039584006863888	-0.17511440215970672	1.8532075812402038	1.7163969073499759	-0.7290588716432744	1.8119002736935268	-0.11767531249420352	0.21224241375474984	0.9144578622079633	0.49670894255614767	0.41246765941019625	1.0526458806740653	0.481428056426358	0.6366204990287379	0.2841297004717501	1.6395073317311606	1.3206736267332515	0.9224363548909515	1.5279744707683378	0.4398004589194433	-0.23569087429533267	1.1572531479462091	0.5316049263168353	-0.019689615554355364	0.020399134900100254	0.9726338300514138	1.9157653196490647	-0.27575584833337624	0.6006482142490295	1.7626817537515886	1.3093817745327474	0.4425184760932035	1.0922669456846033	0.19242823517962845	0.0312535575898903	0.9524474626726167	1.7779316612350822
0.09791316413500609	0.6272522855620232	0.6989956633828908	1.4822742791083505	0.4978596063271215	0.9047781708095225	0.308354626463944	-0.5150511010613998	0.2724464640135539	-0.4291491528907953	-0.1997576630455272	0.34660731174208637	1.305424561088529	-1.1979216129892625	-0.17982456468043273	1.8227829643462132	1.5525473539946282	-1.3223466658724334	1.4089278110234844	-0.43096438661457354	0.4943115459317809	0.8842598625167976	0.5687604614716762	-0.08768115886913755	1.1017734718488632	0.6648101758788344	0.007747496483537007	0.40425542420255095	1.5071176673049653	1.5424157765039033	1.0745486263049735	1.5889813508957913	0.867779044622239	0.004464235095709289	1.583061628511033	0.5964115490893646	0.08040999232525002	0.2003788140740532	1.2610419772796735	1.9802985716444998	-0.7035289456936865	0.5151470906175764	1.8895593900787955	1.742641831947504	0.6765309298313641	1.011705708555008	-0.04395423063646333	-0.11357125870360431	1.0357787208366855	1.8284656568541708
-0.1430339370890128	0.9671562449808556	0.9302416287373522	1.0192084481906842	0.5466416384173995	1.2111355635358647	0.596988184985384	-0.3367882909698803	0.24660050044002632	-0.2649810184432762	-0.4578900748122646	0.5538773797864346	1.1791735532642316	-1.099116557481889	-0.2557765009789239	1.5605497002302045	0.7796772532344353	-1.7367221711161207	0.6712179856914857	-0.7131827611899282	0.6014516222885029	0.7357832209830937	0.420087329703507	-0.7018550892195472	0.8955307244305147	0.5808914865770021	-0.6788710606676402	0.30810854989875364	1.0504619244538667	1.6311297390913002	0.8904288032336595	1.4132220827579762	0.9976704933075196	0.24732779447878536	1.8604849336296057	0.39914078111011464	-0.06436738014819036	0.6039140132933134	1.3398384426739351	1.578155742923501	-0.9182141177248216	0.3795214747049249	1.6455799270894171	1.7571585611487286	0.6728595902675952	0.7546404088303258	-0.39464117806084	-0.13862312936687687	0.9143589567401714	1.3582091159445937
-0.6827043560418656	0.7641668545324306	0.9449134325817046	0.527052220749609	0.21400807849745973	1.3085077676513253	0.6696011711041495	-0.2520153753015059	-0.008049918780827597	-0.3941220521544836	-0.7462127224850261	0.693307923136655	0.7984437784363544	-0.9531035351097541	-0.23997623386234657	1.310471747987131	-0.15517294830376582	-1.84079094935587	-0.04230731691039257	-0.821621934685847	0.35188764337138934	0.4860951835902838	-0.007620717135035271	-0.9818633388921187	0.3837079337009942	0.14900232750323436	-1.0053570148784698	-0.006753150843501311	0.4589681027335308	1.479891267356134	0.4547876101846298	1.0274042921279725	0.7237935814909728	0.23436416371802693	1.8012380569725244	-0.08179720345280898	-0.48857223087603835	0.9343964989187417	1.0649824404305879	0.8192442004676176	-0.690265013143546	0.22132042695390391	1.2174519499464755	1.2959295184081117	0.40500702110408754	0.5690618795640356	-0.7619804049462539	0.04206922170595717	0.6013042187681193	0.6179631997509666
-1.1838258975149065	0.055555431104364214	0.6465098005763285	0.45714371266393133	-0.3975663879370424	1.1560687925121114	0.598384433960633	-0.248693542492554	-0.3992683191579235	-0.7464236448833955	-0.972585682176059	0.6358408599341439	0.21343664192826503	-0.9227620309424692	-0.07337567258989126	1.1776830050372247	-0.6976316179007382	-1.5371834597777922	-0.44249995444493395	-0.6562323585289916	-0.2246656351313405	0.27647203569718687	-0.5732376325289356	-0.6125231231940911	-0.24642739922539014	-0.4397776823770471	-0.7243756990806264	-0.3705664617368796	-0.04233220346004491	1.1365099893323505	-0.0668853369713895	0.5435879906348744	0.147432410437864	-0.022140564729152587	1.4293179579122606	-0.6944083102464835	-0.9926201365696377	0.9910129251026011	0.43594698877044163	0.009954668481070945	-0.003507757437208544	-0.0025273786083791594	0.8196313015623008	0.5674206095537646	-0.03393873564683586	0.5904609784661824	-0.9992342462380115	0.43545111041956297	0.18091006355898512	0.02580890871818339
-1.190605094398778	-0.8363407819327285	0.12239026287495833	0.950489565928417	-0.9107476534608604	0.8181925897276543	0.6483112369073392	-0.18321681946056068	-0.6580251583814634	-1.040561461990177	-0.9632596662163877	0.33635680370217735	-0.3887216638376393	-1.0006603405637302	0.1303399545812443	1.038048407344717	-0.5484394196247582	-0.8012466866126078	-0.4504245030441328	-0.2432780120666336	-0.8950616648975968	0.2854040157397302	-1.011964546267473	0.33924664673901966	-0.6536540818156663	-0.814128466052414	0.03601595010177138	-0.5313474497244606	-0.2784231214180183	0.8100913064305254	-0.510151782894604	0.13666619836092106	-0.45706286132632495	-0.24365844719908827	0.9693456672689558	-1.1837618708633406	-1.2580626914406399	0.8168438276425619	-0.3811835517975411	-0.5025307106726871	0.8624770150841858	-0.3345536765101336	0.5551622545719026	-0.059405971978333034	-0.5135209963180839	0.7530529966946573	-0.9808181144656103	0.9366933259763035	-0.20766724415400345	-0.08366191590942469
-0.4423937677135107	-1.5128209363150935	-0.36291865531325734	1.7254726463585914	-0.9139732151981638	0.40738428506966257	1.0564158383582833	0.08864656804177415	-0.5191035253961006	-1.0000895703222477	-0.579477964735254	-0.15787884396139557	-0.7971041454266338	-1.0235260601972689	0.16188642946716159	0.6544529241620444	0.1518898844333397	0.2623902198574341	-0.19550210513772745	0.24246503220803803	-1.3588849752749155	0.5905253143030168	-1.1067195907244467	1.4197660729078763	-0.5676425876560226	-0.665356623990296	0.8230720715006971	-0.3224947705449932	-0.18986468520954825	0.7430387515040277	-0.7646516574612131	-0.02353760710014599	-0.7866254709202899	-0.11064382989693068	0.6960568993004265	-1.3279514659314313	-1.0725567690232456	0.6570765303503622	-1.117197237565964	-0.5224074864033161	1.4629538901356427	-0.7183579186625223	0.37577606131244756	-0.2689394868309607	-0.9382822577094608	0.8703056460021176	-0.688969705098525	1.3622167715467526	-0.4144877801644646	0.33779792976336454
0.8913807922850822	-1.7224665921239573	-0.5066665157841177	2.2618755981219376	-0.26071447309919327	0.028505625009870496	1.8110977472094345	0.5633788283680705	0.07638246185221499	-0.556981772180421	0.1505283067664234	-0.7266934993628519	-0.9050842779848903	-0.8128006107860292	-0.10565336630378347	-0.08929045793026859	0.9372499766446243	1.3929037112044036	0.1017863581315215	0.5490618184410044	-1.4130368010895644	1.0780190665322744	-0.823445558106938	2.053515352768825	0.007650335362730368	0.027646686095349402	1.1467615123754862	0.20882559434784964	0.14646849344787627	1.0344331445761863	-0.7766445489693081	0.14165123768985502	-0.6782529154375944	0.4595552731427432	0.7531166253429892	-1.050140915948056	-0.5018743408417918	0.7579365888128694	-1.5153393135916573	-0.11244061548879651	1.46809110201852	-0.9700523114707228	0.16097639330242364	0.01583812073971218	-1.2588278352676823	0.8059673710379798	-0.24964336620981403	1.5372802938355885	-0.3375282720025931	1.0282588404288393
2.239822810060702	-1.4597069613976004	-0.1574177408404428	2.155445806197945	0.7910479220853163	-0.24559215493256747	2.6002481719935644	1.048315871971911	0.9076614372223144	0.10446132014635036	0.989454817871306	-1.206250046115904	-0.7599779587726884	-0.33419505972520525	-0.5732771119742545	-1.0267987801446163	1.3394237942211236	2.2296234120649436	0.268229555533502	0.4854965794847408	-1.0400288603109653	1.4755782437750378	-0.31123659089185124	1.908873637513637	0.7712631885988355	0.956410838164517	0.8077070488506604	0.8106430974368095	0.5528155056210823	1.5473418721894439	-0.5261430244834134	0.5657686276062716	-0.19715804379559368	1.1970328275887867	1.065566922525037	-0.44151803679477497	0.12622896679963727	1.157248619190244	-1.4394783358784518	0.4523458329443849	0.8975774108103525	-0.869634829818994	-0.15341633953199377	0.5966509492582636	-1.4324045783610622	0.5881076331437838	0.12521852235825676	1.3866780824912004	0.02779147779329602	1.580645187623524
2.9353913047692437	-0.9006479328429432	0.5718971501449458	1.3954262898220595	1.7114534184360701	-0.3718059885724176	2.980543939654409	1.2742867139368328	1.5910042825042645	0.6866572843733509	1.5870124362043123	-1.425174965105224	-0.5029652380405675	0.247700138904982	-0.9320897785319506	-1.7602285375555997	1.189341218788417	2.4571788106268198	0.24983117841622624	0.04766543783580202	-0.3822756177274974	1.505748504677368	0.2217397140242186	1.1141371046390334	1.3141593726111869	1.6618783800472559	0.030479018714300136	1.176133980691669	0.8319136675346692	1.9792946153245823	-0.022085307997321304	1.058416378490138	0.41088969503751266	1.626927076627792	1.3994990383509127	0.3034942495731552	0.42901863865715945	1.6271727598323076	-0.923379140986386	0.8538468878814243	0.12583390344201387	-0.32438836468287696	-0.4981604644707253	1.132674083151965	-1.3903577151796283	0.3729040017882278	0.2644225890608765	0.972227547562424	0.5747732099511305	1.6835714239484376
2.6114233777118465	-0.2538828477363818	1.350644866108674	0.3736007810689204	2.0226273829226473	-0.3331147085406766	2.6627070872960044	1.0885773802061611	1.8097899003626257	0.9876080292195493	1.6641059358069672	-1.2554875091193338	-0.25217089062114967	0.6674081615826807	-0.8518039396377207	-1.9019174680054984	0.69123716558429	1.9718928037472525	0.09413023123897568	-0.5530156369167183	0.3547390050668403	1.0710698017342017	0.6488716232304577	0.16995935863260608	1.3914277663308416	1.8150546732430124	-0.698786806679001	1.1356448471214782	0.8605822952666239	2.057006468758488	0.6675019826595764	1.4035428237212444	0.8717657463911355	1.388161321610183	1.519445003127048	0.9831008071462132	0.22776090357739956	1.8190119175058812	-0.14316782053157312	0.9145523872463968	-0.3669558368297753	0.5158891135247928	-0.7004126689114923	1.3519534679996832	-1.06187528519496	0.2939287234234519	0.14925109977140336	0.4552252143226004	1.1222702728729492	1.2849094051721264
1.4312843029120805	0.3507355418711081	1.814397358725474	-0.3751952584257507	1.5941306204852324	-0.14998102162620378	1.7200623129800188	0.5835509942588742	1.4991397871531746	1.0196473967159032	1.168852817115034	-0.6760526574456106	-0.023232948427423995	0.7422057958512858	-0.22010836302203377	-1.3351959925613737	0.23562999264094012	0.9627831816185665	-0.11509371301408311	-0.9923456416827078	0.9935789014318464	0.34929522461682266	0.9694861709744859	-0.3842001242361842	1.0806538681454447	1.4083431000437876	-0.9782229632173012	0.7583344894173131	0.6493799044710717	1.720519457662811	1.3809153367953473	1.4838218119847884	1.0421664241249144	0.5006045557039202	1.3320817059923418	1.453522094446876	-0.3243682559265144	1.5095904786165706	0.6658799176669575	0.6827026978825265	-0.3295142871708702	1.2955952281906977	-0.5939307478083954	1.2029547850627058	-0.44849343678984654	0.3293986105325263	-0.07374619898331151	0.010251711194971707	1.4923005799039484	0.5888433806124492
-0.008477117308931265	0.8633786389476874	1.7697977876213384	-0.5151687720360434	0.7089754374544575	0.10306589023771312	0.5730558330028356	0.05444386336942995	0.8607517595463338	0.9540495686124421	0.3042379042995874	0.17896334958264745	0.250874157829387	0.5066063314932177	0.741269057533222	-0.30397025251893395	0.10342254926693117	-0.16284533406620352	-0.3100278471540122	-1.0189884502666224	1.4220940705838245	-0.2768498250012227	1.2324643311022978	-0.3174037475744682	0.7077883657552229	0.7327953098963353	-0.7710233883532859	0.2938453258406775	0.3334623517707699	1.1627307606210637	1.8778588557270703	1.3528009734539883	0.9754386516794655	-0.6129147806437711	0.9238133496001654	1.6429421965709008	-0.8390189000049867	0.7705230794683875	1.3031586969946494	0.3746210594571868	0.08527126860443254	1.6434220594166706	-0.1284850620737282	0.8543271591128808	0.311368594815104	0.3055376324391036	-0.19569720847206215	-0.2560181046329718	1.592353791479892	-0.08831686490773083
-1.0413489940071325	1.2343309645772282	1.2892051861779348	-0.10069442882248064	-0.13795253635552848	0.3031003140981115	-0.24934338753053795	-0.19587886498928794	0.20800228522053035	0.9457736918305568	-0.5863053973060962	1.029459806838973	0.6199507261505682	0.19412955110301516	1.5812480840776457	0.7337170362811781	0.2799817746053838	-0.9815111085170664	-0.4490293082656025	-0.6135413205189232	1.5851098976453017	-0.42982492777744474	1.4210171622762628	0.1727645997708191	0.5928227063800763	0.16985244367263005	-0.416245174799042	-0.0012495644954809908	0.09477382040352128	0.6917849906280584	1.9304291828783164	1.200200467081449	0.8561486984708905	-1.3738377408990217	0.48003888978404047	1.538208617892273	-0.9482880489325837	-0.06476687052577577	1.6636933248731975	0.22269736378796787	0.4411645451955073	1.4007093006703002	0.5929671391191536	0.5564554317728755	0.9562467863594489	0.04128998569738394	-0.09404161338956292	-0.337853428310208	1.456592009528534	-0.4960353037749991
-1.3211309096109274	1.3508682195212909	0.6393437337065562	0.49880170364099957	-0.5600198731800203	0.324367867316304	-0.42077783470496605	-0.06879710128921078	-0.23803546275988885	0.9859912827000896	-1.19613296377443	1.5419370898082396	1.0222878871381103	0.07274759632964127	1.8866157387040985	1.380593287418986	0.5025163380743489	-1.2640257021977683	-0.5015808617329295	-0.016097904215395094	1.4717602031782384	0.03142335874100823	1.4150428623216451	0.6428524459748545	0.8038060132798781	-0.04759338445399737	-0.3596333359928488	-0.026337024575368934	0.05700782474972433	0.5134491995967324	1.4531550391001236	1.2221914207732147	0.8520449916803089	-1.4004966932924254	0.15476078352392375	1.1789544479208658	-0.5412859909068111	-0.6148331650236163	1.7458927612798254	0.3318272077032571	0.35238280040342934	0.7312217457613065	1.3623619345113516	0.4681803636956866	1.211899293176806	-0.4796735599778884	0.18194030458388663	-0.3082832628475432	1.2181504669230605	-0.5539871028778367
-0.984741911106246	1.0726588863837732	0.10077062110801525	0.8650281623955658	-0.49351206598179065	0.10934297155702047	-0.0018495350108099831	0.2587369522258914	-0.4539087053667566	0.9062807443085646	-1.3834543840632787	1.481680376108661	1.2814598522089213	0.24937307990784466	1.5330837008296867	1.5089676748150613	0.4852574547954604	-1.0610122006887912	-0.44261184095524425	0.407931554936237	1.1249895800858525	0.9014437738736846	1.0796508547546673	0.7444578268994869	1.1046415895506163	0.058317311813020696	-0.7999781842963477	0.12438119437283333	0.21555259296072685	0.5915948679508547	0.5871726266738989	1.4759073378931677	0.9860620880738517	-0.7305534427682453	-0.015296484580637471	0.6657394783637559	0.17898886872272549	-0.6925108751649209	1.6155625401831268	0.6307330071759383	-0.21821326924629586	0.026988036219146	1.9561893692033223	0.5661577166111992	0.9432682155834679	-1.0523151674943831	0.45390396739625627	-0.26721117809459927	1.0241980376098765	-0.344384437117378
-0.4928901298571863	0.3589196638708163	-0.1947022924050494	0.7907557055338649	-0.17136076726056176	-0.278285785731156	0.6170346230467847	0.46246586656858285	-0.5565398167370602	0.5356564292788091	-1.1848556661494278	0.8506443022394459	1.2111138415862104	0.5858904318892446	0.7484100439583462	1.2697981210681872	0.14131368589794113	-0.6123843989083972	-0.2698035115512603	0.39188954340141247	0.6585081229954562	1.7161208389769111	0.4136510696307669	0.46770217207773956	1.1385187310206868	0.29001832743479805	-1.5118226736270692	0.26446872483291756	0.4470654449615268	0.6892698440960617	-0.33480856147468824	1.8172183510653708	1.1168474167265934	0.22844067427473988	-0.10015188344288867	0.15500207641668046	0.8468353657956265	-0.4056352448731443	1.3554456447497931	0.9351237641857088	-0.925203329368702	-0.33589819371632434	2.2096452798469657	0.6881840832788753	0.2527830679113938	-1.3653540495168712	0.5543954749627386	-0.2929574682436478	0.9430620386786154	-0.030322998430867505
-0.275107589304071	-0.6103831468340434	-0.30196936103282407	0.36352939444849486	0.09845285751695618	-0.6627932799784548	0.9699675552745529	0.3103552368460081	-0.64740544085695	-0.11499507293898185	-0.7343500187766909	-0.07566855268006914	0.7584836682954602	0.7924365164682932	-0.051666297888680005	0.9236163623021775	-0.36268055022263124	-0.1533092674811379	-0.023541454737804075	-0.054311434241414144	0.24250707739561098	1.9967963955155532	-0.37317594346717514	0.11111233507404986	0.7105312246807272	0.45463230026195905	-1.98097078008465	0.27076929122531884	0.5941277717889574	0.5594801261821749	-0.9440123521985858	1.9730477004738698	1.0427478761850404	0.9728902096995525	-0.19165936154100496	-0.1880138111333643	1.174074651295213	-0.05341587204911331	1.0300344532117431	1.0681883315687912	-1.3023295541986062	-0.2296913650826876	2.0486988585946646	0.6664741299363952	-0.5464034753375752	-1.210917884382205	0.4571810345416369	-0.41475685546099605	0.9223282811601858	0.23108800784691955
-0.4325022026635113	-1.4364972492634718	-0.36358910374084275	-0.15368854703205068	0.16781744530922882	-0.8379705579092854	0.7973164634815606	-0.16125693385206663	-0.6950345730345199	-0.7973533175721327	-0.16625132930842265	-0.8550954942759896	0.07902071500649968	0.6368925197123537	-0.5329777649627817	0.6407855036541293	-0.7450741027108124	0.2371736833704644	0.22141522760926682	-0.6297753767945491	0.038943546667284556	1.5115638406162362	-0.9415616293639507	0.011859777582363035	-0.045367650665985616	0.4960789904825998	-1.7640273729226124	0.1682284741850189	0.5702113060671719	0.14252798523836407	-1.0283260087126989	1.7112955458032095	0.6591579816929172	1.205938364216542	-0.3168566803787352	-0.2698478671029863	1.1065582192274617	0.09397093663014434	0.6790882099199496	0.9570338166459	-1.1235152767480105	0.16221497133065738	1.4925692759295714	0.4499621426762107	-1.078955920768819	-0.6354727320953784	0.2965135618897862	-0.6047008211608702	0.828066271509748	0.3367154219744128
-0.6983543906783891	-1.6700296644591706	-0.4601080337997076	-0.5281265975060283	0.12186748235925846	-0.6830923597134587	0.17625872170917856	-0.6671079563462173	-0.5558760005470738	-1.1627286993790955	0.428265918682677	-1.090810209750598	-0.5245756216158239	0.12413491392530193	-0.6267237470370762	0.4209651897486745	-0.8200506746054674	0.6337773339695809	0.3984135523979375	-0.9127832183424739	0.11494974337589609	0.4004502902716795	-1.0273629431722826	0.25209291457161576	-0.74675247074812	0.48632629386033865	-0.8196924933753358	0.08179300090105752	0.4141264595041559	-0.37932517152661	-0.6448513806592585	1.001632972239641	0.05910284707401296	0.9691009823893723	-0.41581384890286377	-0.13093693784026228	0.7994929274384774	-0.0346253061033805	0.332152521835797	0.652369098984653	-0.5847145036041453	0.49317154360285403	0.6502367446064834	0.1321603711469235	-1.0984580094632073	0.08014280133711783	0.2587268511705069	-0.7827552433694949	0.5435775587978932	0.24748455239797126
-0.6672054678336914	-1.0680877341285933	-0.5284557485627868	-0.6921070220793217	0.15362510643719204	-0.24576265912675044	-0.569949515122882	-0.8774430180293679	-0.11787344486968453	-1.0065689558686857	0.9805957775891067	-0.6399952097074789	-0.7722652696550454	-0.483383437132676	-0.508897495949067	0.16878043396125025	-0.6162912245587389	1.1192278449733901	0.49403179305521766	-0.6209847135457803	0.3953245989033068	-0.9082917595829888	-0.6274894067440009	0.5730127682872166	-1.0370420863003877	0.5058630459343285	0.42439484878277217	0.10193087908449892	0.25543359035890795	-0.7127049861357787	-0.08036787798208436	0.05943000926049994	-0.49964829109811937	0.5369393957752243	-0.3965055948522129	0.06792704100629313	0.4554879502289398	-0.30974688744642903	0.023983160193667714	0.2755030256498303	-0.15993930633276904	0.505263691357501	-0.28688450977436036	-0.12562962821802046	-0.6143999821521772	0.5976545309358413	0.42920663947029347	-0.8370506594242899	0.06448803060941499	-0.015494396999078496
-0.1157843230110675	0.2176145057281306	-0.41164207104550105	-0.7297303826506386	0.3596180310453851	0.2640860586596459	-1.105561091218894	-0.659032673463126	0.5518428651204764	-0.4424965466726244	1.4065125914876637	0.29958550911899334	-0.5790509254296152	-0.8229641823441793	-0.4138027898887839	-0.16668769420703575	-0.3244604012938499	1.6223698542257377	0.5523091288338728	0.1950673733177047	0.6985500218507128	-1.9375072732728142	-0.02388497324241113	0.5667393401108997	-0.851412680113851	0.5324072997003175	1.3217712860424335	0.18051452603310492	0.21341276999692463	-0.6724186052807889	0.3156641933937752	-0.7623933829895588	-0.7499500943204471	0.1786014609332226	-0.22057741710939388	0.1439366639195999	0.16634901872940758	-0.5496800181259069	-0.20602844297208658	-0.06023495658254675	-0.2343584988174288	0.20650432867375176	-1.0788272912526904	-0.21272864336203035	0.1144917240262209	0.7274078539981145	0.714144991265091	-0.6668945371470427	-0.47518220671252503	-0.37665132364882353
0.8148861419659478	1.6583576498550896	-0.0021301987443863627	-0.7611871667309748	0.630893286883465	0.575381146098318	-1.293449317089439	-0.17560316042667856	1.1829618011868988	0.13469241986965116	1.6044743283903846	1.2816739823078078	-0.11494445767541253	-0.6632576816830831	-0.4400779910698521	-0.5213357090633884	-0.13406761505813652	1.8870862750079713	0.6244305219882819	1.148234022340247	0.8425846873812983	-2.410444473439206	0.3864971862827595	0.0005307144660585601	-0.4726177142904761	0.44203444429361743	1.407120877158936	0.14968173015008276	0.3001392932016954	-0.32441987280104756	0.32036284573542023	-1.1697526069340791	-0.596393174589092	-0.028058091686856794	0.04725283317180713	0.01598700635633447	-0.1189499965389737	-0.6847913188150095	-0.3322192528605465	-0.3024736402879328	-0.793967558808985	-0.1502098189425725	-1.5148756537992896	-0.14371448158334227	0.7140890533995794	0.5196910264867277	0.8997818820930491	-0.24368744537957912	-0.8697122821099315	-0.7245927743031774
1.6968729940327556	2.5902821440095507	0.6307431092877953	-0.8377923339485432	0.7284394175761324	0.5008219563080863	-1.2476662152149045	0.22611788638220787	1.4373098682020664	0.291840347479637	1.5019062265752168	1.8376170395299927	0.29162068334676117	-0.05615053814649586	-0.49979273773864147	-0.7721981241752096	-0.10080798996442981	1.6206811830763173	0.6999498938342656	1.7126847739825326	0.7514532038318156	-2.364019974523608	0.34513783163988654	-0.976504516678377	-0.3277852670594321	0.12442988549639462	0.6784820119959283	-0.1437907008216794	0.3978707396460021	0.055718614910724544	-0.064777152135161	-1.0898713631997865	-0.19961776369709738	-0.20242003456010632	0.26446905285382155	-0.23750688819687343	-0.4906734878111157	-0.7995309163940995	-0.36480585367968343	-0.46495629036963776	-1.4157939436998868	-0.2666041735627234	-1.513535660640301	-0.042765063146411667	0.8816557519776772	0.18806044909959982	0.8054390505541524	0.33944280260996024	-0.9646400957082955	-0.9568290942658081
2.085774565617792	2.557153857791843	1.2302124224457345	-0.9279634115304967	0.4788385483153714	0.044048572323836306	-1.2097205550034213	0.2597696016944068	1.1164105754829843	-0.15006583941831514	1.1096559051777215	1.7127602647124027	0.3489478102249597	0.6893803686713673	-0.43626872908945613	-0.8587442886003881	-0.1470222788098109	0.7249959768359349	0.6812748096656817	1.513356947460823	0.4876638839563225	-2.0705256682915816	-0.1070689819126159	-1.9072347433924857	-0.6701769716822366	-0.38917568861537066	-0.4201497152678023	-0.6932614634505788	0.3304106222633069	0.17808025277587933	-0.6541388661208047	-0.7002888946174655	0.10312554333513853	-0.5057357923994626	0.2938538646651364	-0.43901010171920996	-0.9426867106665909	-1.0217882604018342	-0.35646742165006046	-0.5974436582315379	-1.5768854489818749	-0.029834115745096295	-1.1835350280091763	-0.05771008042943717	0.5291005130028543	-0.06398621949442458	0.4138002234398943	0.8713163877826764	-0.759839218769033	-1.0376096695709025
1.7898605057104982	1.5580089015200085	1.4770811853301453	-0.982386466672968	-0.07179142819172339	-0.5945002508982601	-1.352017776343339	-0.10751086706853409	0.29538328284986487	-0.9753314735325006	0.5318238370945653	0.982483285748637	-0.026148430120614876	1.1897861591063064	-0.19706707753869707	-0.8490455288599698	-0.17858863948389772	-0.5664283254988426	0.43697317128961294	0.5402583457884941	0.18780385416215786	-1.8336485310820103	-0.6731915303951435	-2.3319481802575406	-1.3790887625088273	-0.9041495799028723	-1.29120939964436	-1.2970509750263859	-0.018044938538786394	-0.059182655190345185	-1.210676006392082	-0.31245524088807847	0.002865454072278871	-0.9633251054188174	0.08688194541507246	-0.4549030299864453	-1.33065173859764	-1.3611466321764423	-0.3828320881072566	-0.7487431434463454	-1.0544368229087822	0.3927767981469994	-0.7875398665498002	-0.26842137314860987	-0.18420433554860102	-0.17807349128602495	-0.11998987489505247	1.1019053042175309	-0.4247029046147108	-1.0278410223709031
0.960296201528797	0.05132342334336458	1.1728599068808354	-0.999821288957407	-0.6733789202885349	-1.1199091238679808	-1.6527509290532323	-0.6510295325094821	-0.7126584070827595	-1.6900675998819223	-0.08502677584609174	-0.011773181807849989	-0.6652020289374468	1.2042896726893855	0.09262963438000077	-0.8823165367735091	-0.20318946727876513	-1.7684284393919583	-0.0931847848274128	-0.835644987322177	-0.048679244171278155	-1.797764508392887	-1.0128791515088607	-2.1012314335908626	-2.0283724969130907	-1.1811134113352024	-1.5463764574577568	-1.6737358037724535	-0.6176223145752439	-0.5111157376853431	-1.573934211204154	-0.18988304154024574	-0.5766168370844973	-1.4102960291389415	-0.2885427179266461	-0.31499462861088817	-1.4663457157048259	-1.6451647833889609	-0.5035063088181206	-0.9432118937680359	-0.11285911967015004	0.6626245241492766	-0.6067297987944141	-0.6484895288916028	-0.9367058930072835	-0.24423307326989058	-0.5840919362319588	0.8708064274080752	-0.2099262219275374	-1.0508700533240714
-0.037046373226379006	-1.2907098147553504	0.36177100272896134	-1.0272596744257136	-1.0481711042282917	-1.297805715577045	-1.9242965705893462	-1.0677332758202671	-1.5368137324994207	-1.8272944732594616	-0.6260088301058302	-0.8604953137661043	-1.254599408053328	0.7517579620004164	0.22249808438564314	-1.0345046813562315	-0.33839561879273106	-2.410401713647427	-0.8182734838502708	-2.0517578916133687	-0.23098382547462695	-1.888745130047136	-0.9688862306969701	-1.4669298973508083	-2.1788268269317492	-1.1113710200145923	-1.203360458309045	-1.651350788875561	-1.299560403345519	-0.9107511408185412	-1.7072970148459479	-0.4151040130830913	-1.4100912624782826	-1.6024253043368815	-0.6917727766763596	-0.2091971318768338	-1.2718249596527587	-1.6249880028658508	-0.724515432708148	-1.173408472332925	0.6709515582238914	0.5038325112055007	-0.778478014243815	-1.093971386133283	-1.3998445544191895	-0.3870216264211964	-0.858006993019648	0.21386611050012796	-0.30474773079592704	-1.2026758590829913
-0.8560646511841282	-1.935635794629361	-0.6871851359179062	-1.1001081659187504	-1.0898755249960226	-1.0756863476453005	-1.9620911527156901	-1.1954364393732937	-1.9480608171792135	-1.2421963450255724	-1.04680744317104	-1.2971115120204597	-1.5189127264352524	0.06697608643356394	0.07777921968268638	-1.229566406765348	-0.6979234147422143	-2.3149221117021614	-1.5109526751950277	-2.637486516004708	-0.4522055265935267	-1.9081971390911194	-0.6480727714499573	-0.8894876555336155	-1.685590408860699	-0.810340430961187	-0.608518635871383	-1.2912345447145785	-1.8496890270481297	-1.0763406993619835	-1.6582401606415191	-0.8770353016396746	-2.0925810457201073	-1.4028609378332542	-0.9917619192475019	-0.3497177476785975	-0.8620815903902157	-1.178724694549623	-0.984999626651171	-1.401811886163443	0.8204038565169912	-0.10316353498261831	-1.2122800795349675	-1.4861797561052723	-1.3870486880031876	-0.6372304612161469	-0.9784972977919942	-0.6261699617271845	-0.7240818960300733	-1.4667344431931717
-1.3424319103688331	-1.7476155597823675	-1.624361785092826	-1.1891157117599156	-0.9293217842344205	-0.6032653385345601	-1.6973587815126039	-1.1039857978976142	-1.9471753737214936	-0.20358289109676528	-1.349890361673879	-1.30215213932099	-1.3663535213823996	-0.557518238377688	-0.24857029413596235	-1.2862613923668271	-1.254975561884432	-1.6944852326758884	-1.9216851835558943	-2.4328738446459144	-0.7872185500033868	-1.6994839820971468	-0.3103415303858222	-0.7111386868091574	-0.8000431071317207	-0.5462697583853316	-0.1666015170797278	-0.8498919624213591	-2.1240354082126363	-1.0381355520080857	-1.4868896616855023	-1.3660469705514249	-2.2830823273742706	-0.8979822775401484	-1.1324336456363504	-0.7937213178885962	-0.47926550227234493	-0.44886993963011157	-1.1791626666291004	-1.5680266606666082	0.3036711894704203	-0.9019298702313129	-1.6468424499911953	-1.7409671392927517	-0.9283857341917432	-0.894226610548259	-1.0778787825689702	-1.3080459387468883	-1.2940537543834982	-1.7046746677777034
-1.5431954090529005	-1.0063407799142134	-2.1964200141528485	-1.2140404551658328	-0.8163834525705524	-0.14253977108603583	-1.242313820579298	-0.9960687264948235	-1.6985021783457197	0.7766636776304765	-1.5277775668425793	-1.0543950062375989	-0.9150941084819857	-0.9337225566073473	-0.515752333351027	-1.0732151603787061	-1.8084012324757517	-0.9953474881631379	-1.9217589648121591	-1.629562948976642	-1.195363068277885	-1.2635382924024299	-0.16155453635270497	-0.938110140146889	0.0046835538962209855	-0.5478709813602923	-0.0759586616388811	-0.6009040757350255	-2.110197480111917	-0.9875347598173481	-1.2266550944875942	-1.6995727276817654	-1.9167978418880072	-0.3522280226476035	-1.1421456224784052	-1.3636875058111695	-0.3218861522588262	0.21211744634596325	-1.2055359234868284	-1.6053947169673906	-0.4485648638191747	-1.5233572347149154	-1.816919289265199	-1.8199511562045987	-0.23933400924463288	-1.0046839118607964	-1.252167201119369	-1.5661614772649377	-1.7465654295451845	-1.7444286876919533
-1.5848340088929638	-0.19401608030043077	-2.348842069660587	-1.116961292031099	-0.9136778434136668	0.07907931274590056	-0.8017330421806121	-1.0081585740657801	-1.3800996888156134	1.2613519562450817	-1.5349832245291972	-0.7796539037973521	-0.40012813198162306	-1.0489407677393996	-0.5263273941492517	-0.6434296266243512	-2.0958712925468173	-0.5977275832328669	-1.5775838281581904	-0.6297977063226606	-1.5112287120650276	-0.7491681737643198	-0.21117524693133857	-1.2826531887664034	0.35517323492080216	-0.8326106378062549	-0.23983113988796054	-0.6447254680480493	-1.9010904109085445	-1.0939163284466498	-0.8975266914501525	-1.7981404416046487	-1.245220418922246	-0.03485649178538981	-1.0901067018172568	-1.7408619089861035	-0.4007628778852244	0.4689425063996939	-1.0202032449364484	-1.4698745462425409	-0.8660287291246476	-1.7155636286042693	-1.6194991356677237	-1.7155031412923185	0.3983201358702725	-0.8894270549828173	-1.4703444691479763	-1.3485130320509606	-1.8689443310530807	-1.509921523755763
-1.540552970841676	0.30503587504743973	-2.2034075347780036	-0.9247790305300339	-1.1669453913091759	-0.011425723353032432	-0.5243270834890158	-1.0810827472090454	-1.0719110288487161	1.145499807482624	-1.3254533409210578	-0.6052041674044984	-0.03214548244693391	-1.021989280784003	-0.2919648960551266	-0.22445669021359468	-1.9744463072320164	-0.585460234689958	-1.1043530875282697	0.1792464469660852	-1.542444987750674	-0.33818034675786235	-0.2965411990989859	-1.4129105377331497	0.2133243421415945	-1.188284006280004	-0.38586629567665215	-0.8460069401794594	-1.6120477760331813	-1.3418833154918208	-0.540128864833222	-1.6831362741741696	-0.6716477397743021	-0.046377929402036555	-1.0284579671193885	-1.6802791161545287	-0.5368592412952032	0.2428065313854394	-0.667005856262323	-1.1721036055192842	-0.6600741097228036	-1.4848214039565986	-1.1666635292563916	-1.4395394107447184	0.7829043746888866	-0.6150706014548407	-1.5980272937367046	-0.8334872300749941	-1.6221907902413764	-1.0931355109487237
-1.394056026748677	0.40412067287032577	-1.9438460593359679	-0.7330885132770295	-1.3549274523798849	-0.30526048966606756	-0.40800246359528924	-1.0114722700950511	-0.75824083161159	0.6934368277075634	-0.9290234151406767	-0.5112385526984258	0.10235598678609775	-0.9956319517431828	-0.028729389989625976	-0.05522201072892695	-1.5259207727414845	-0.7457396567118718	-0.7326857025782048	0.6031785575301732	-1.2105747812845744	-0.11919286450318693	-0.2426126507403013	-1.204485406220966	-0.13822314437188904	-1.32774203564596	-0.28337671991581886	-0.9448661824580745	-1.309317177443659	-1.527791522302573	-0.22255223514849892	-1.427331205334692	-0.4854102148764918	-0.26902493976412833	-0.9637757844103519	-1.1969070849492363	-0.5058165897922543	-0.22115400061021417	-0.2677210221553885	-0.791802135252055	-0.027403486573142434	-1.0612904510471868	-0.6926810364240826	-1.03311512321706	0.890109042275015	-0.35436592060571664	-1.5117302411884683	-0.31609516973537616	-1.159664750109368	-0.7028906454974136
-1.1115367363487707	0.3009333269666939	-1.6955921147330728	-0.6148556972307497	-1.27745142273522	-0.5864162998989854	-0.3273980279143384	-0.6448444358532492	-0.4202063554137199	0.34519902275695485	-0.49354957914943104	-0.39580683645480824	0.05111186089926279	-1.0430104061303218	0.02678042271708527	-0.19319541009525662	-0.9974256293064092	-0.7873448794853132	-0.5822598738673359	0.6828206288217434	-0.6323936207104734	-0.0437106833737704	-0.022788649253516955	-0.7998164124882192	-0.3373862397565572	-1.1050523369819916	0.10124229501743866	-0.7590697479801457	-1.000894340911618	-1.4272236153087101	-0.0033648074974775882	-1.1109491983944029	-0.6702340714614005	-0.4705303117392218	-0.8744573989869355	-0.5800034430369366	-0.2172870791564231	-0.5219561041888046	0.02612363398398107	-0.4563670086711654	0.5142140639703594	-0.726115415086252	-0.38790039857310427	-0.5840845476746714	0.8670156958318754	-0.26694178574013017	-1.2045928657309806	-0.037442127886792693	-0.73573352290991	-0.5171377124652332
-0.7388552357206093	0.28157166870858064	-1.4754065571595976	-0.53466778776893	-0.9289772862536309	-0.6592434235266692	-0.15665674386389736	-0.04818068861607404	-0.12045288679246324	0.429803498147701	-0.23462024238936596	-0.19019269887452325	-0.06819790044537828	-1.138315164568544	-0.16385077788838967	-0.4531989325023755	-0.6175367997348923	-0.6018699790103558	-0.625394925606587	0.6040012353544673	-0.07483068388283208	0.011562520767349132	0.20930412175839033	-0.4451298049775906	-0.22089574691728503	-0.6320273041587643	0.6047601860377047	-0.32567512134568305	-0.6849335295619258	-1.0029264040695434	0.11807224259626235	-0.8097923669329076	-0.9181078029741512	-0.4779586571665408	-0.7527080757856807	-0.20900734241848917	0.21220923826143653	-0.39204766850674033	0.09949422615806196	-0.28588776353280443	0.5303507633523475	-0.6247130799702079	-0.28276812242022803	-0.222267400993692	0.9239845996613806	-0.3905281312752561	-0.7933012295515304	-0.06403922535971378	-0.5570826302405597	-0.5469435888409901
-0.422751794888801	0.4878490390238439	-1.2278504447808305	-0.3586052331451997	-0.5151388273647622	-0.4531495561216652	0.11237611257574577	0.49397497486773606	0.006003751037134095	0.9715615131723769	-0.3071136329702895	0.06784314645670728	-0.1492058098800832	-1.190712377707825	-0.3734447690957458	-0.5424177187650217	-0.4305233511183738	-0.3614198028159425	-0.7508388736832694	0.5526252761013251	0.19652334103504868	0.13524098383332198	0.2422077162601177	-0.25594390556671803	0.07174047075042657	-0.2060502647766392	0.9972257003685389	0.12444698370228843	-0.40220515995178446	-0.47947702823107885	0.21361747418728141	-0.5987217621627012	-0.8444083595473858	-0.29218993334163135	-0.6305284697339032	-0.28901080626807657	0.5513295387114537	0.10571492937193684	-0.07219245836697613	-0.33189826692205837	0.006533614510777127	-0.6881933010258667	-0.26275905562977003	-0.07376806971883916	1.1865274883241501	-0.6196817996632149	-0.4211974133472256	-0.28379026100615073	-0.6620341083667656	-0.6218687281788133
-0.32409935968848164	0.8091685559657266	-0.9042603323189049	0.02711817452294352	-0.29462464791051063	-0.04790203945837947	0.35212860057504325	0.679206788212783	-0.14372325184741733	1.7002516320042125	-0.6860623258406328	0.25713747372442997	-0.14212766440871255	-1.1052494828792752	-0.2675045203814564	-0.2970406559999059	-0.2813783230819963	-0.3736065106066646	-0.8623596473090983	0.6098762633095559	0.07966339325536036	0.31613290670414934	-0.013655419683107132	-0.11539122462564794	0.24208769885776468	-0.09999186806018169	1.1329875629820327	0.34047480965781635	-0.23686424847424378	-0.20639101279852076	0.3787124614546198	-0.5365146129183961	-0.26218690031425607	-0.06462774901981297	-0.5628960328741858	-0.6909569451582943	0.6388263195454849	0.6259693146901584	-0.4081124168094518	-0.5470201280297918	-0.6368049060582043	-0.702107014752054	-0.19182347771292757	-0.19056893398604158	1.5990926738254745	-0.7802928642295336	-0.1423101312114745	-0.5037733688785582	-0.8973398432998555	-0.5185660746476424
-0.4879589399191154	0.9683227234587763	-0.5185615563387206	0.5787492100083731	-0.369825891312813	0.38599851990318174	0.3993363469141101	0.4385054510485721	-0.5263030654271353	2.236517242716635	-1.154535539030761	0.2706875884174617	-0.04905908418060653	-0.8331005104888295	0.32047273431276824	0.16671602583027248	0.0339182551451931	-0.8054835872905431	-0.9285171269071085	0.7390274385904527	-0.29753914508401125	0.4725327918281356	-0.4310486259343798	0.20616993843097847	0.1058439161936811	-0.36739885480376105	1.0189516470293913	0.24315380326304822	-0.2561852885469345	-0.39695711438026055	0.65567740342274	-0.6232322934776737	0.6713954583176472	0.03656545427625035	-0.5779290756834017	-1.0177454754199258	0.5145562229329519	0.8050086073233811	-0.7559940179637891	-0.8068948670445811	-0.8595756236837648	-0.4633685136932999	-0.03843456598843727	-0.500452910867104	1.9467700439391848	-0.740229318695027	0.11122799121993901	-0.5714686387794718	-1.0068341365368787	-0.14076001633142435
-0.7795314259814381	0.7353763887056983	-0.14250944040111485	1.0664275314580278	-0.594820650933868	0.6879029674627721	0.19813705658318737	0.03554488925890017	-0.9318593933254715	2.317651464690862	-1.4262392220498437	0.10859155273086825	0.10553445458255996	-0.3944563932507209	1.2130763322268305	0.519120823722804	0.5723630835653966	-1.4965445650022906	-0.9520382533815774	0.8479244702586838	-0.6522418034396855	0.5452964339981415	-0.7337027369470586	0.8111358166420963	-0.22463552773690112	-0.8043119992621262	0.7721670659512987	-0.011104822951713668	-0.43713439304332957	-0.9382943052492821	0.989096958870138	-0.7640002783680495	1.5407349635517253	-0.0365841286841256	-0.6350599735486185	-0.8633130539304908	0.3907311028025213	0.5458675442305851	-0.9615210097522003	-0.973479841077402	-0.40693177349079745	0.08115997213598738	0.10000838306276022	-0.8200225903744018	1.9884777101465323	-0.4793584848600812	0.4468982796363548	-0.43964767496638574	-0.7828589153229577	0.39000590423463216
-0.9502803784240398	0.11634520066192727	0.14603570091505771	1.209426493429612	-0.6808102463111242	0.786594301333523	-0.12670466958799384	-0.08918315271793632	-1.0925076851175064	1.922030346689686	-1.3285717014212959	-0.10934753062490433	0.2937537252117458	0.12363709484796451	1.9674369184673788	0.4653851777508071	1.1630064015456105	-2.0209804505163964	-0.9038308131550332	0.8666680834298871	-0.7166838418517741	0.5695937068725734	-0.6822862241080645	1.5226069430438185	-0.4010352810499047	-1.092947627007007	0.5199816527628323	-0.1439860899415966	-0.6476437732964173	-1.4300273815232376	1.254049294929014	-0.7892267742059492	1.9363875061531621	-0.1758458684787748	-0.6325871152427825	-0.09532174160560032	0.48284454442360464	0.1057409549679537	-0.940595822095663	-0.9625867265924956	0.5011706618810988	0.7945514250036347	0.09318233933857308	-0.9373768773852941	1.6197383590843584	-0.08179034083928076	0.8843100639939617	-0.15040677577495895	-0.19490110351838125	0.81208078729981
-0.7990179001298767	-0.618515125162203	0.3145358905873519	0.8948549864941949	-0.4243873300554075	0.7182263609196997	-0.3322070911279831	0.3602148789876949	-0.8533682235356284	1.235689117610659	-0.917591849513957	-0.2256995731051383	0.4788233210317939	0.5883969516953266	2.1705856093823233	-0.009454725754290749	1.5142954923961627	-1.9719137736054324	-0.7010589806546148	0.7840429854774835	-0.39783372671234546	0.6567203482536093	-0.24618146141546973	1.9641574208154302	-0.1092950343052568	-1.0200854651367322	0.3242070497886754	0.03586762324892449	-0.7135835865387584	-1.4453031725329815	1.3406530598154802	-0.547116854343744	1.7206463851997218	-0.2059645301942512	-0.4719317182528421	1.0293480838753744	0.8310392487465746	-0.08937195672737566	-0.7177716543489078	-0.7774641339346713	1.3343293639712142	1.4180795455103554	-0.08802019537920809	-0.7243961274668421	0.9568721851567866	0.32793915420770314	1.2971092952162575	0.2223953171077394	0.5787568571854272	0.9187815831569849
-0.31612825403654204	-1.0918102097397107	0.38627289800457315	0.3104829056284233	0.1164385634220191	0.5845904250678514	-0.22128211634885625	1.278032989034599	-0.2848251505771454	0.51353208583233	-0.4376983769800593	-0.1628314630068432	0.6020832010893489	0.8599583437731368	1.7377645217133169	-0.5947863875903706	1.432473580037261	-1.2652020361292313	-0.2690170783157495	0.628544663421209	0.1691700655473016	0.8929635031478834	0.36105807181998933	1.8274923942124186	0.650917851853746	-0.6127578800278274	0.175570601521438	0.48388330392984336	-0.5346698870960027	-0.8377656424512673	1.2310422215147974	-0.021292348868838667	1.1120789273046288	-0.028884252930781826	-0.14033728629182793	1.9972492045164474	1.2523109392435228	0.22835106694987495	-0.40958271224894316	-0.4945105762362353	1.6404539462724435	1.6965213065238403	-0.316294155971671	-0.21443184173789898	0.28090509746291703	0.6512363562283053	1.485856829235354	0.6117722926695675	1.2367079362122737	0.7212249850638995
0.29475818643012835	-1.0593022009815678	0.40673157764235257	-0.13678758515240058	0.639676110242593	0.4876385475310598	0.2052312831479705	2.168938660407666	0.3489515820058772	-0.056024783100223775	-0.15048135599414428	0.014081571767797715	0.5907515439151543	0.8441555387596075	0.9821617677782482	-0.8580886782315913	0.979937489572882	-0.2324027435836407	0.3555917222752346	0.4250504500937915	0.7008586587526345	1.236966751267209	0.8076559789199587	1.123491891006192	1.4979149204193474	-0.10031065650189398	0.043542204927846384	0.9424927425747893	-0.16683722562322106	0.1286143952200627	1.008102244557352	0.6129128321539895	0.5296285869201666	0.2866850677895014	0.24917699573087818	2.3353547976828937	1.463895771158298	0.944583850273021	-0.16043481352109046	-0.2180627131684262	1.363642510768399	1.4916443293227193	-0.38735662385391634	0.4023578763780375	-0.12779142084131218	0.8441644876788154	1.3326569205140733	0.9506385443759965	1.5108848033689748	0.4450835665973295
0.7379352472101294	-0.5729357225040521	0.39902075902640427	-0.09051380814884545	0.8066701578129017	0.48104655539039937	0.7224174088133521	2.4494362597280164	0.7486792298649194	-0.40131783060315573	-0.15603623550627044	0.1408704698663966	0.39674824061670205	0.5426300941687597	0.38958367330931004	-0.5560531172183562	0.4425665284927996	0.5813780457581459	0.975806875542909	0.17272772097946354	0.9252957794738172	1.5083576549146565	0.8455689236088603	0.21124546668534291	1.8853275868210029	0.258340229748944	-0.07100431283937994	1.1214316269127713	0.19620265816364074	0.9318893423505625	0.7887609263243932	1.0544373633935065	0.3030719965338446	0.5385917444911965	0.5011688549279312	1.882653976685305	1.2864524073905041	1.617638794937744	-0.06580353201623108	-0.03580802380427837	0.8555434414111963	0.838247498700304	-0.17922237447972414	0.8665181232814205	-0.1568713278462413	0.9066435798368179	0.9115633794357733	1.146754229740632	1.3057137364708558	0.3530642159479792
0.8085990982252028	0.04408813606304856	0.3481680418566745	0.479665663932074	0.48975378099698735	0.557713747255389	1.0115051282832734	1.8453381293807518	0.7585045673044845	-0.529918106642011	-0.33819509515250396	0.07805015355472857	0.04449844610770314	0.07129727210053183	0.2584713766699373	0.17823631612222404	0.12182363793281695	0.7828373385061567	1.308669647019183	-0.1344186205881893	0.7269060188173609	1.4947152868873606	0.45689243092034515	-0.4344464469359563	1.47041144965365	0.3489323612915397	-0.12395518756840117	0.9044801841136393	0.34033078762642	1.1305569968170948	0.635631185060544	1.0440089199878186	0.4504953882167949	0.526415000875623	0.4503105408561712	0.8695811892757338	0.7746666557176112	1.7831255454970014	-0.12594565504435612	0.003931159577446556	0.5802226822372026	-0.06728327654848963	0.2346966463190787	0.9726224839666424	0.07989087597039338	0.8579836134810004	0.4543394368941986	1.0903543633889332	0.7410311114025391	0.5263833786777075
0.5138163783161045	0.3967671304768358	0.2275364780895103	1.2085648302621845	-0.12428318589875896	0.6645089762871557	0.8670907735036885	0.6065098614543362	0.44468025824101637	-0.4664715698579977	-0.4725128744434979	-0.1755441068584722	-0.3526705060524292	-0.3749103509191699	0.47824681250110285	0.916661717825542	0.10763884548076091	0.4007639287240322	1.1568616635609423	-0.4643760009879642	0.19860977183292633	1.1090268005379458	-0.14250936745577047	-0.5511514758406609	0.37828646441136776	0.25310393660210556	-0.061188828187548	0.43173598353661535	0.17201301360307164	0.6546072133611675	0.5187609872029322	0.5319402433256658	0.6778662691940934	0.19551288876313905	0.07636789869287337	-0.2308866341618781	0.17921687982763412	1.2902284935786272	-0.25592976717983507	-0.1049391100784934	0.7431731667230864	-0.9328418198577308	0.6168766427064368	0.663377666831613	0.33052399759300377	0.7224678506418347	0.18473701108522364	0.7145014186354188	0.07629716657266765	0.7821872180282433
0.05343390115469663	0.2638161093464661	0.04345987563496127	1.5507153056198169	-0.6550296762726583	0.7240882701017102	0.34324642912279535	-0.6256689159543128	0.028485206785773237	-0.23372510341496044	-0.4112775758211354	-0.4669487091146285	-0.6336766334767372	-0.6037421273365686	0.6229408704675278	1.2306727200608032	0.21024283918227596	-0.13652908509649572	0.5630376763420677	-0.7260364870092323	-0.41745584192826746	0.4801297127700621	-0.6333120613172329	-0.2643051988822776	-0.8337783503596355	0.1522897014639641	0.13346050923549502	-0.002297828345949239	-0.21426307718419663	-0.15461121209676953	0.35795631994511756	-0.26975701489476867	0.6010758120269943	-0.3085085906416224	-0.45682529808854094	-0.97180740126745	-0.2274408644728981	0.42065164838296965	-0.34342578322420086	-0.3268118956647497	1.1275291853631824	-1.4701832330789257	0.7303601869046328	0.0499766428115162	0.3738047052697096	0.5273913323036948	0.14660569754593125	0.06990477565378536	-0.43527354104923	0.807092521089896
-0.31810460331653073	-0.26860410324897666	-0.14309665242254666	1.1505032465327483	-0.7875953501875063	0.6533936006274332	-0.26385180013763215	-1.2229414946151018	-0.2690208193832908	0.10890852035002394	-0.199751133407084	-0.5899144400867563	-0.6746946987292751	-0.5133243779175191	0.2983100468759246	0.9835770050251424	0.11184702715913487	-0.30689541145391086	-0.17536957322505534	-0.802018880974555	-0.8581227546103338	-0.10227937659228693	-0.7692116637493666	0.027584019074535546	-1.5062084354783585	0.17141883368389782	0.4116104173627473	-0.15940854347160674	-0.5906080203459534	-0.7817190388059333	0.10858670206459421	-0.9961696528391053	0.03504386029350724	-0.7121771262738923	-0.8743250435139976	-1.1494835438076445	-0.32847434594829833	-0.30363473111770767	-0.3157151134685276	-0.5787591195645279	1.2596929055785386	-1.502439584109827	0.5187650514904544	-0.6428817235381578	0.14915850800767635	0.30120240798545034	0.16764918273346446	-0.6555388496284907	-0.6721947134199955	0.41750441935362564
-0.44830478437961974	-0.8681157720895467	-0.24213800919202752	0.10960975218562687	-0.4810931281829999	0.38505572848623704	-0.5912927578952883	-0.975565957600522	-0.35641072063824714	0.4184204423403136	-0.031021997651681003	-0.43400162297187433	-0.46747871639389615	-0.13575754923642672	-0.5198542524575206	0.4080787948666918	-0.36995232425267355	0.1316968565502869	-0.6629214431029485	-0.6247482648302106	-0.9639902840506799	-0.362519949094236	-0.49725551258249645	-0.025708257815398594	-1.2904766837570754	0.28825568625165177	0.6714008876518998	-0.022091010042227494	-0.7354705018602072	-0.8807373201404447	-0.18390087798569968	-1.3339667206511536	-0.8525776098921478	-0.7676054621131584	-0.9387420201961232	-0.8513323998982771	-0.2139901467486711	-0.4888909455235596	-0.17226989021314007	-0.7295407686145111	0.7779993870323686	-1.04340838142631	0.16375436865566148	-1.1715229476264608	-0.23948395644736836	0.06528063740731557	0.0007799825977625439	-1.211840675226677	-0.6745386001516706	-0.2537873082818605
-0.3557747521959304	-1.168015320872783	-0.19339375008846937	-1.048474505243895	0.02483146563561533	-0.09880996055142342	-0.43079091748709697	-0.21782075467843093	-0.29067556462663297	0.4813889496209271	-0.07407503210986335	-0.07292530647911262	-0.1357704992741897	0.3877482739616511	-1.4224540274381379	-0.07936718424876218	-1.105693275631182	0.9663655048491268	-0.6405703222665454	-0.2445646411935415	-0.7402243970756852	-0.2155918013766389	0.03339885580203154	-0.4430807332121701	-0.3712607130533082	0.37495722854442726	0.7983107837070852	0.2092058658905693	-0.5617928327559406	-0.48125565621966565	-0.41043990689150806	-1.1868153774266132	-1.6305884807527826	-0.3919142287707252	-0.5848345563739105	-0.3371209622420934	-0.07850135792584047	-0.14636942800443892	0.03610439884570124	-0.6257829444634438	-0.2709177187533151	-0.3068622768744381	-0.03102260192852941	-1.3600825856714112	-0.6357452035365331	-0.17096883609453428	-0.4570683976644399	-1.421482677351122	-0.5672307069654793	-0.8043777659098603
-0.1751770192400479	-0.9905587637991762	-0.014197609562587173	-1.7064718965093486	0.40664900724117264	-0.7277154691361604	0.14768634429336527	0.41736612076209373	-0.18852615806801198	0.11246826381910287	-0.3122319280915602	0.27771344917157603	0.13024734287471396	0.8801907735661711	-1.8418288557253526	-0.1782264151351522	-1.7033624039598094	1.6806561683751193	-0.13804564900265115	0.167509301311144	-0.332202990352155	0.18147341782926632	0.5624399562621021	-0.8857257192771265	0.653965368397988	0.3312829499633347	0.7163874557157036	0.2839416304673316	-0.14718874922794836	0.08106214837737331	-0.48649519946925374	-0.6931558277046902	-1.8742412087590499	0.28937357010950226	0.04568012709054494	0.14316437887968333	-0.0542488606801775	0.3270197366208773	0.2620615403722432	-0.1547068214356351	-1.425600984316511	0.37769446259104367	0.14945488137692428	-1.1473159608768415	-0.9610823170420847	-0.3979367116922941	-1.0397754446496474	-1.2799173529707282	-0.4381684366297499	-0.8302724965459506
-0.030688592904814297	-0.44118778614355103	0.20456714558571065	-1.550552588294756	0.5077218109711308	-1.3282342054580212	0.8484969104365533	0.44776150303118245	-0.11114771247782783	-0.710815121280911	-0.5251696494279617	0.40944561359517745	0.18768364537187193	1.2014545231971256	-1.4677639497014745	0.1101948661056706	-1.7556355562204873	1.825679735213899	0.5648690782293094	0.40197899761955225	0.062090218601464665	0.544438926538469	0.8523154438074315	-0.9094160412621528	1.1615747527634614	0.19765612369841917	0.4319260772419975	0.11031293519740304	0.34735364694731197	0.4443920420700269	-0.42672837961878557	-0.09406223699497675	-1.4300386911104805	1.0151244955772523	0.6922011690224182	0.47379808484800756	-0.11241567738838812	0.4524589758873917	0.5057168827435741	0.6797488970060998	-2.095857674890408	0.7197967282684326	0.6792991902139375	-0.587333877836733	-1.2554942627436025	-0.5801186972745529	-1.3895034980015055	-0.9406052000991014	-0.26338049661683033	-0.22697392580112785
0.06386889393604477	0.17716709956869078	0.3595778192668921	-0.7578879380685196	0.4552129210067181	-1.6657438411705008	1.340081369470024	-0.11617279499876364	-0.014133857658363886	-1.7728013891778371	-0.4376364292819433	0.27199805315025827	0.03313825882055575	1.2805137421078616	-0.4916132191127721	0.5396984084135883	-1.1095887109739897	1.3464945020846446	1.141860253095529	0.33842307342942396	0.294391962176943	0.6629577191409252	0.8015692428167478	-0.30262789273103835	0.9010603327798927	0.15354956929022356	0.05468270708975159	-0.15155072084094603	0.8025875241271472	0.4945752022818202	-0.3368586599482548	0.44250867266264143	-0.4977595796542401	1.5292045546161293	1.128773490342069	0.6818482141466453	-0.10267178306534036	0.03533025528785368	0.8105659560533882	1.7165778907281415	-1.9357148111367912	0.6190510534733991	1.3101734782936125	0.18251729516054263	-1.5970839123130154	-0.6434408859736954	-1.1930646426679512	-0.5860230325904628	0.06262374644262628	0.7064455852031457
0.20760288790975615	0.5631586152592979	0.4145728487212897	0.15603761953940476	0.5553945478161986	-1.5450276343895506	1.453560798924975	-0.7757745648151393	0.2046143325011482	-2.6781061048190287	0.0738979816322639	0.01493500314405399	-0.1879486517624209	1.106155154095414	0.5129143457533224	0.8532280787054006	0.03297999848181535	0.630141136198366	1.4409207857412716	0.03847008541209689	0.333021848297767	0.5424713263689109	0.49344726569140995	0.7481684836444941	0.14598055797769757	0.395928535067494	-0.21918669905901073	-0.1876167933044125	1.2133579483254002	0.42845012052903936	-0.3200909834881431	0.9065511047335489	0.5156331159711321	1.7060699063166826	1.2826530756878025	0.8580785099758647	0.11049732250434309	-0.6774600618466691	1.2106057133227723	2.6753550589481847	-1.0459204013294967	0.22240317377186566	1.746552174641727	0.9885273633254149	-1.9722410645273538	-0.5034624615233347	-0.4074767160829663	-0.2791290162609378	0.6112370777897834	1.4558638572481024
0.5227664331632101	0.5958713182679891	0.4404907905965733	0.7145420184563742	1.0438732111666869	-0.9257769988436291	1.2609071391917313	-0.8949560156389561	0.6049082298751032	-3.0353758574612826	0.875424679730831	-0.11566708456220745	-0.2661163855733597	0.7089278744096917	0.9911019925116128	0.9923946619774536	1.2500195131050358	0.23945223432033513	1.561017632368424	-0.26543923855507146	0.2648162670098784	0.382485287397581	0.16213351856700553	1.789462100517548	-0.49858936443700197	0.9841156508778257	-0.17477251288110596	0.24211395567136967	1.6559035423417077	0.5662913997287141	-0.37062265135485317	1.3807775925780117	1.2563904450962013	1.5936758741748787	1.2431939649165995	1.0662337766847467	0.5282475807808465	-1.1699466694842535	1.6679599603159208	3.2704900024725365	0.11801808501471624	-0.15859633720740202	1.8466358344988583	1.6687335327490551	-2.215748109317682	-0.13141409928610384	0.6933195881617294	0.08371383375021257	1.306802917346986	1.6508781408866489
1.043957111884978	0.3835035292934824	0.5803931344559767	0.8029897681292533	1.8744888737488064	0.019215403448352958	0.9894585912729468	-0.15742195826820368	1.1352460887588711	-2.668824250952423	1.6557911025035523	0.04461698804777595	-0.05798018331662107	0.16470662645679596	0.792393544705908	1.1104519661886694	2.161898198825862	0.5193580394932108	1.7306342190845423	-0.2949905522834885	0.23550830996599248	0.4068731215323387	0.08493428708655792	2.4204812492401495	-0.5014051803999107	1.763571138616338	0.3115625034051309	1.1028053290698923	2.1810087836382808	1.0643646793380548	-0.3473600514910934	1.8884827841999348	1.6128502874737107	1.3567498852369029	1.1638190209026675	1.3018860432509758	1.00621765778197	-1.0394537255096112	2.0534133034774715	3.3466175079011653	1.0459595064463059	-0.23162168162624022	1.6990727584714092	2.113244249030875	-2.090360924900096	0.38659319845945744	1.6865102745870886	0.6677045742637041	1.9113793778462194	1.3333584106811716
1.668522398355266	0.16409272003405856	0.95357484701198	0.7031279023972997	2.7037484469081883	0.9561278455297236	0.8415346037646635	1.183115386829281	1.6483715808369535	-1.7276527725299857	2.1366936304868345	0.4535496335975249	0.41814863743003733	-0.3864127050267936	0.248422935966847	1.3850290679178767	2.6288885280202545	1.3515608012734193	2.084795347989762	0.10067595797287986	0.36241907828260395	0.6728984459459306	0.436591493725507	2.549414399829745	0.24293577189654914	2.425601766021023	1.1636147993975827	2.05514850608879	2.7223769233746826	1.753718450735264	-0.06521812158927956	2.29147940020845	1.7105635830960118	1.1589424232647307	1.1344191124402947	1.5100488942472645	1.3510072615539124	-0.31273944246771834	2.1960409267098187	2.954794915491642	1.4633583629713083	0.10157943140171888	1.520619142100713	2.287863369147443	-1.463351002303945	0.8550873326324074	2.257476673086309	1.5126158482330643	2.1382034045164016	0.9278431145549793
2.202283153875554	0.1355262812121647	1.5580462791714618	0.8212713529783723	3.088363988435373	1.5416916513248557	0.8485747359373986	2.4316691739634457	1.9868151706299586	-0.6164577869163117	2.2548609688705836	0.8833797870219937	0.9812193730134536	-0.7473956128256655	-0.11564088627014467	1.7967117885938804	2.7517080932932236	2.2277278657788133	2.5168126344398587	0.829026864316415	0.666899034837178	1.0040723953303274	1.1686787691918445	2.3892986682644093	1.3401372556842661	2.6668000708870685	2.06843233148047	2.628003258605595	3.0987806021571456	2.2347592112328485	0.5511823564224497	2.3396585469532187	1.7397171241403304	1.0538220689909819	1.119409578009849	1.6280917927926712	1.4394943828538318	0.5373981787416402	1.9789119330142535	2.3170734397292794	1.4263009419532244	0.6919327265438956	1.4571816796842858	2.2320177374915	-0.4501702091657913	1.0604080373053926	2.3556586757787468	2.412219803322147	1.8307989689699091	0.9194547974076708
2.4659991740002405	0.3282564382064824	2.237834685576461	1.3231292721536085	2.763585124799314	1.594614666040689	0.8589174048190432	2.8752838055959544	2.072071783478542	0.22117246825032252	2.1788740191221665	1.0760417153169715	1.3827636077675405	-0.733393350214194	-0.01397590358036155	2.0728096307979937	2.7014872472572784	2.5882145063140087	2.7268760813646016	1.5767424969731825	1.0623347307176565	1.1020444532649716	1.984888243387258	2.2094245141729965	2.1401352905764117	2.348406815947505	2.5667671750234082	2.4891984018374265	3.1166694514690567	2.1625029519339583	1.363833982970495	1.8523590421467142	1.762601244168665	0.9483398095507181	1.0045476095986139	1.615628165583133	1.2678939573118404	0.8968496419233349	1.4205301429753971	1.6947375610072057	1.1929166510346954	1.247580549417446	1.446135570523436	2.028510154508339	0.5950403080712482	0.9016678794941773	2.1435345084271953	2.975633591965862	1.0873806522203022	1.465949386099688
2.3885113188626277	0.5945947691486905	2.743715435862038	1.9583050968491251	1.8154070649121319	1.1834070806540478	0.6613545864616309	2.2221447611145795	1.9339635004125313	0.538471008658939	2.149720849602085	0.9211266044878023	1.4407989049486067	-0.28587415074634637	0.36127238837572984	1.8639919739014694	2.5350529170069294	2.1912083330248238	2.439790540830752	1.9719396656882566	1.4012560435918895	0.7598744928158903	2.450987800737682	2.0585202219893897	2.13507703615404	1.5622527531446293	2.2617554034836562	1.6442923869239956	2.7015933399504606	1.5111492531589632	2.053940742446548	0.8971935622905065	1.6553692110029785	0.6628293955124173	0.7117442610600568	1.4585349613787852	0.9064144534279326	0.4294694880029402	0.6847951728616029	1.2393060160654275	0.9981550883617	1.525205299190103	1.2532890243121442	1.7564757220377105	1.256885620786452	0.4713485853859599	1.800061523760938	2.8560254344833536	0.23499468649608116	2.232552490944163
2.0273702595507976	0.707916693697237	2.856336491410338	2.215471365696443	0.6348296357597231	0.5722842191817267	0.1523860681798585	0.7743912284953287	1.6671448140220404	0.39691136776683295	2.270187803522767	0.5264765922873111	1.1320250290645577	0.44397852055259895	0.49056666908580415	1.0290753380730935	2.1523779956871185	1.2617103208657556	1.6308845222844113	1.798526760583351	1.5502322907614703	0.021934817534363566	2.2073133000298806	1.7021397848443718	1.2578485422298398	0.5743899490517552	1.0525686309447602	0.43899115303294717	1.961560756834108	0.6181872896200082	2.2830166043042244	-0.18328957564424717	1.2282639472692005	0.05798870060756975	0.288215139708552	1.160339615402586	0.41848888324754613	-0.6786937933098824	0.00631553104860857	0.9202139701891997	0.9027692468547277	1.4751907670014517	0.6654869226917045	1.4516602306534523	1.2942251609462039	0.01652955928270163	1.35531652076012	1.9977391640720121	-0.34620455417817875	2.5880030288211815
1.5120630089231843	0.5005899796554615	2.498688198978319	1.7011588646183176	-0.310430476558559	0.056206067632518175	-0.5715009252788574	-0.7649414203722884	1.3564893590367575	0.08675221148653495	2.407915687482993	0.1291838579733277	0.5905026011237509	1.1266669090707644	-0.03734890041824195	-0.1958507503399978	1.4281195706901106	0.3266438506200725	0.5847848074263404	1.1346333344542954	1.4462727956707024	-0.8275061333950862	1.1782288072245384	0.8431438925896401	-0.09685853873508218	-0.3094350036635047	-0.7452213643516358	-0.6340664381903097	1.132744440056122	-0.0312662213448336	1.8818748343573242	-0.9434065935814742	0.42699232881034693	-0.8422245520513498	-0.10489291652858182	0.7383295117659504	-0.1717374029087412	-1.8196773514274314	-0.42649902928545125	0.5754191448924229	0.8040633475662625	1.239452260957399	-0.30190206432328653	1.0981534447697663	0.7753753278344508	-0.20767139417390185	0.7020258890757264	0.7193251732990408	-0.4443615326754712	2.04103859156055
0.9575848502601731	-0.041077626989084084	1.7696236071193687	0.4656783701574361	-0.7357464824860873	-0.20998717383650212	-1.25880515930632	-1.7120558912933028	1.0298813630407497	-0.08655147320195287	2.2892373090018703	-0.08628437526198282	0.02097884445438306	1.4184380733205226	-1.1371761230157833	-1.2917880353449351	0.40012512889225993	-0.14226759290425464	-0.2693977754041068	0.32423952391772176	1.1046537489413764	-1.4407879140986783	-0.3487698501503496	-0.5444881871604568	-1.3238693369543766	-0.877563216967154	-2.491641004764852	-1.2028155188680953	0.44271283097720104	-0.12909481222733152	0.9452305475892253	-1.1017058572247296	-0.5481088443593739	-1.809090808342442	-0.30159016870023586	0.2266798494733929	-0.8336823012007887	-2.3418275864780695	-0.5598204574343463	0.05071646376403056	0.5648370297705558	1.0077815523149385	-1.343187221613618	0.6586873498648647	0.022094732932517704	-0.09805393885610524	-0.22517996470477838	-0.4471629509108541	-0.14045464262303778	0.6156850467406368
0.41077295501739985	-0.7670617445865444	0.8800432819721028	-0.9663712803788439	-0.6706465312520187	-0.2783713913458241	-1.6509295706738645	-1.7767716147751251	0.6672471796760594	-0.005402976815012969	1.713702758693879	-0.12471597598064024	-0.4131418231860649	1.173216240573161	-2.1989532827830494	-1.767024734762197	-0.6555082706255237	-0.03191178216770086	-0.6372481033034024	-0.21195793435957472	0.5851021971984656	-1.622554571473335	-1.8409746945385772	-2.0505833132667672	-1.9585670327805222	-1.0827806368556194	-3.510177516453719	-1.1967058444747163	-0.014248158525640833	0.25271057036106664	-0.22447562515162992	-0.7187644011098924	-1.310069369023646	-2.488648462800754	-0.256729314084056	-0.3245053601492357	-1.4590908638353384	-1.9534596980392998	-0.48260274908559464	-0.6658069895450116	0.1411563419686787	0.8447649631111082	-2.008245401055939	0.12535062747250117	-0.5936926500377744	0.23607730408521446	-1.2651952274828786	-1.0680520273302685	0.24875807176698683	-1.1046878005937684
-0.13826478831483693	-1.4276702298512456	0.035973615451906533	-1.8932087606102315	-0.39497198992082855	-0.33140124838840973	-1.6306001707804316	-1.1689975899245528	0.24737354748933857	0.20400486631993495	0.7265859007798444	-0.1650134194812845	-0.6567310904915324	0.557805901587771	-2.4724721136429006	-1.4701760724024544	-1.3472815205979312	0.36145352415315457	-0.5541438018036363	-0.22107317391909467	-0.04627581315661531	-1.4321869623051906	-2.7845039874762074	-3.0029362782954876	-1.907806348363447	-1.0310101024094505	-3.4289855626440864	-0.8421940602342727	-0.3046588203817361	0.7231180943721637	-1.2770855610296432	-0.1524816199606117	-1.5068182099730594	-2.5745408597773065	-0.08889172105098435	-0.8613323445781207	-1.8535363052721145	-0.8894797198433528	-0.35586095534615314	-1.4051559150287771	-0.38446134692282935	0.6250895487877809	-1.9711985271129235	-0.4436544246407129	-0.8554704081720058	0.5571304104814749	-2.0251963099386434	-1.0623099441591923	0.37601636767712	-2.309151557796689
-0.6973535944728767	-1.769234677897311	-0.6541206592431112	-1.8616562811744592	-0.2399635093958636	-0.5214845378696883	-1.2740702051567578	-0.4027191578587533	-0.21140508987652393	0.2977879989361697	-0.3803374482817457	-0.40062252229939754	-0.7501710389950857	-0.031431175060600954	-1.6057124775197182	-0.684952712005639	-1.415163921503726	0.5552741368934458	-0.3530532667098181	0.22698671613276217	-0.7228530830497896	-1.105973009941993	-2.9436518561198044	-2.8926748278171046	-1.4347375395288233	-0.9092639369164507	-2.3814666981865895	-0.4919921268332048	-0.5717381566168862	0.8508575463213	-1.968230689657624	0.18732394895834112	-1.0469602801898341	-1.9847311028703862	0.0004762840936464478	-1.3403943029986396	-1.8306808064931352	0.2558182870924294	-0.3136239665222578	-1.9022214546972107	-0.8677704507118548	0.13711000602553616	-1.246484221434301	-0.9295708042191885	-0.7738106050611179	0.6671904616687548	-2.1031552912899723	-0.7200095568202382	0.08515898719077115	-2.4514016394783678
-1.2173494339817326	-1.6219918111077938	-1.1900495064119119	-0.9371293213265752	-0.3877775662940278	-0.8431113454501403	-0.7815957207679223	0.04659033663560812	-0.647182516305893	0.12916454851136155	-1.2381735943276564	-0.8552295794667458	-0.7584118260245902	-0.22082745202159973	0.05041494345236879	0.05913129742512566	-0.9214603491406728	0.21692302013023962	-0.4229419390141736	0.771144918515269	-1.3484701320587111	-0.8648361585918172	-2.456713310583518	-1.7539277928388484	-0.9358181842851521	-0.8900269159645742	-0.9399426878800937	-0.40417457319584654	-0.9045661386451934	0.46254209257073975	-2.2169114413564475	0.1171664129795118	-0.17253765815175287	-0.9359838459300442	-0.12085321831586295	-1.7280541444005304	-1.3542863713106352	0.9054875718883474	-0.39816242322942025	-1.9500929191018723	-1.195048485389791	-0.7135367397292379	-0.20648452953280008	-1.2028040429754627	-0.4974883102019214	0.5350586984634604	-1.3938756591601484	-0.46955111747752254	-0.4936466463121422	-1.5765103828966291
-1.5871684578993657	-0.9601043645507791	-1.6105794894485557	0.35154254754625597	-0.7850489346989717	-1.128150807408303	-0.3439136540016271	0.004874485566119529	-0.9824084758324108	-0.20760048821144975	-1.6126813766548715	-1.3187826888256746	-0.7010419840140452	0.08002588647015406	1.6058590554534007	0.3247943336718042	-0.23649251280476166	-0.6122644071355896	-0.9258456630572629	0.9651255775853382	-1.7712463782884	-0.7544396255297432	-1.7093912858412097	-0.20797649330100862	-0.6731313946415485	-1.0475381285972665	0.18991816050679453	-0.6053661917458443	-1.2562940382213228	-0.24549654268608578	-2.0605695800245956	-0.20507408768404986	0.6740990619555033	0.14264307420425473	-0.4034117856828138	-1.9807815058373313	-0.6131428933581964	0.8361314705892128	-0.5612690904368641	-1.5252548727154884	-1.3292247867895532	-1.7529241808525107	0.6169365267597032	-1.188676963514248	-0.1600748667470725	0.28979555503256216	-0.24047125087554255	-0.5583216992812894	-1.032864351011823	-0.27179312109890796
-1.6868235370277322	0.07391012919211498	-1.9045697319650237	1.3374997421002395	-1.20200142499792	-1.1648734909839686	-0.039328513190127534	-0.3625033291658141	-1.155105550980286	-0.4183012762163158	-1.5068395916010233	-1.4647040111400738	-0.5368465626859913	0.5976710092148889	2.1710157455953056	0.020824599684905295	0.18341115302800814	-1.5434472607166478	-1.6710496654441607	0.5401795554413025	-1.8088254690375112	-0.6345988147534174	-1.0727948484596237	0.8893587110003475	-0.6351070658074774	-1.3150526251816395	0.5408537392461127	-0.9081105304401699	-1.469138691006795	-0.8498270609209111	-1.5766048107504742	-0.4102630876896218	1.1021775583820703	0.8243314749610027	-0.631041374678238	-2.027396980378906	0.05225300041427158	0.26922696558013315	-0.7153787445889445	-0.8059785472504207	-1.2919014685418704	-2.5682361109892984	0.8263123027869429	-0.9086079398830739	0.20306692907129878	0.09407226354801913	0.7162301746304787	-0.8764843107008294	-1.216632519981364	0.7126831972237367
-1.4638383077190145	1.1899712075987565	-1.9783491385819283	1.5864648001245292	-1.3811550679574667	-0.852557063964748	0.17543258922040839	-0.7219536965232829	-1.1311564686074669	-0.21879354494798559	-1.0959524316003928	-1.0748976821198752	-0.21283209219640603	0.8706986088322779	1.4133586122625748	-0.5885799535627594	0.07624275517250881	-2.0854968011191217	-2.2343161738094315	-0.42946200812426116	-1.3389748497501255	-0.31897155505631386	-0.6836021729720392	0.9724402240663221	-0.5981259470667939	-1.5047837926143715	0.10721651150470088	-1.0536360950747017	-1.386687216027556	-0.9868143450150118	-0.8482007926097038	-0.19948267270117107	0.9801219599329921	0.9108638122636273	-0.5611544657667361	-1.7845393836007546	0.3430009349807986	-0.31398035784514455	-0.7893062901047087	-0.07666437978493298	-1.120145390030064	-2.7235685364978193	0.3702951643757154	-0.47067409111954167	0.6063642674305494	0.0068758000115117165	0.9199098550790037	-1.0520847281496413	-0.9305904820989973	0.9134459811009052
-0.9805493605660404	2.0277462084647238	-1.7140450609221418	1.0845213051691804	-1.1815521099928903	-0.28052575924690926	0.38951325682300647	-0.8101188035942631	-0.9015189486005131	0.4291781598484569	-0.5694225333371631	-0.21395695368350057	0.2618898591767078	0.5762773975643656	-0.24104772668194813	-1.0989338430172453	-0.47890554957176923	-1.941552049370228	-2.2393316115544595	-1.5563709090258226	-0.41005827627376223	0.2473846501992656	-0.4117731895225799	0.10708006967419177	-0.32480121302642145	-1.3953959625525518	-0.7030052926158996	-0.8810808835346476	-0.9737778772523746	-0.5821770703515605	0.006988925745949305	0.4261964161385823	0.4739114844577564	0.5357452506419291	-0.09602858702837674	-1.2152150009834786	0.18600223589584067	-0.49029528701644587	-0.752044157196796	0.417915221807145	-0.8461405605687627	-2.0333359576086396	-0.4473294820891529	-0.015844883068118324	0.996606007700399	-0.04777944760403401	0.2588962815965136	-0.7484584443629566	-0.31426635648253864	0.384065831777004
-0.3981462394542993	2.2845574303959406	-1.0830842965766128	0.16302498467077475	-0.64626962457832	0.32162186106038865	0.6446097213438947	-0.5819421628725042	-0.48517557070277734	1.2313298906852488	-0.017760354876547545	0.7768826104004328	0.7772164764025373	-0.2201317467518658	-1.887369533436128	-1.235099372295052	-1.1427106145741213	-1.172064350687364	-1.6091839972519886	-2.3476925405581066	0.711569971219444	0.9110549284007433	-0.025831593158014126	-1.0829881756362967	0.2470478585700331	-0.8597880542360882	-1.3424346096340103	-0.42129269690611415	-0.361809894841289	0.12423611166668418	0.7984273318819073	1.152955120246418	-0.09016176979410488	0.07499413549646346	0.6345889425590885	-0.3981849126332661	-0.22739018269024044	-0.13697458767502263	-0.602355608424871	0.5793013829266205	-0.5101948779916604	-0.7130673712423922	-1.154682097845137	0.34590781733292814	1.1967915893941992	-0.180674279638334	-0.8533189839788744	0.05454108512634376	0.3438328050856898	-0.41551486277334115
0.09546387878255821	1.852149909113989	-0.22946020340706777	-0.7413885861561786	0.02531417764578647	0.7219697727184227	0.8954890114618971	-0.1972514339883287	0.05213970080759916	1.705660380473152	0.549489881645848	1.4704175505676091	1.1545010251016636	-1.0811959151995474	-2.703157943641884	-0.9911227038510911	-1.5553029742931477	-0.13919376934072328	-0.6219039221942444	-2.4693885256141708	1.6182024923050358	1.3938598552234105	0.5762875482934245	-1.8453143110113641	0.9500681871614415	0.02899433549859928	-1.4455533656705832	0.12946368387014326	0.2094775285214817	0.7546441476328972	1.2862523951533358	1.5662613779092507	-0.43293752302563954	-0.08712470221589547	1.3384176500580052	0.45117002830607805	-0.5842044009283929	0.535438992899916	-0.35064107088524504	0.4674850820738959	-0.1767169013072469	0.7012745163312966	-1.375321860149908	0.5711446558390554	0.9929361309913864	-0.39672325579213635	-1.7458838927268907	1.0048932282416643	0.7845504755615236	-0.9596240677982864
0.37070692668977145	0.8919208322293167	0.5525214514477269	-1.3131437346002972	0.5717539541019186	0.8124649221896875	1.0476361250870154	0.11070073024335178	0.5817175474139166	1.4813289704376011	1.091761907325389	1.6022676159527631	1.2359509503773531	-1.4863170012404592	-2.414935235945415	-0.5727337912064118	-1.5597387503946472	0.7116733932371462	0.25837616474265046	-1.9153160815996417	1.945366553893228	1.475452783629149	1.2474791986314353	-1.7798521769415896	1.4927777314087902	0.9849751101910992	-1.0022799211934956	0.5254724690404141	0.514345767981703	1.0321956977201716	1.284887202610001	1.4335969369755186	-0.46505982402616697	0.20405107302476272	1.7288625955579056	1.049054285755249	-0.6742420456598033	1.1476896658855644	-0.0190003920081656	0.2281390991567636	0.07968827076745295	1.6266868453918797	-1.0166935015130965	0.6734608253799474	0.3163274371911389	-0.5476569381878914	-1.9278366615980242	1.5949153814180603	0.9083370733692638	-0.9809850524733618
0.4036757611069286	-0.21092973751725108	0.9530769625464237	-1.4478544178198443	0.7815473720795049	0.6407663931787888	1.034524014837178	0.17850584377936535	0.9317482322018024	0.5571282088204753	1.455443183241161	1.2103240077568689	0.9745419004792504	-1.196972368358419	-1.383245936425914	-0.2216893863061959	-1.260089460136451	1.0880860931827883	0.6547697867042699	-0.9903426321728438	1.5660506200504767	1.1408843754329687	1.673368591149951	-1.0458927325473748	1.6423852654102367	1.622526641734853	-0.2977450925786943	0.6006479933227774	0.45139311450901215	0.9189805404666278	0.7838318311697474	0.8557169912438548	-0.2927344194047934	0.7812557700662711	1.6823069083450681	1.180248375418859	-0.5307704269856814	1.3862126616441184	0.3411253330314672	-0.005037982316650372	0.21449218357685643	1.7363799088653695	-0.28985439517589895	0.6839946909506206	-0.628570661474723	-0.4385734754601919	-1.392790507113462	1.498260074616326	0.7844762308879445	-0.5770104830946571
0.2607927292882107	-1.0147264957723146	0.8194255023853003	-1.2091397633287122	0.5784921345823043	0.3417294434124672	0.8697008213466237	-0.01943223463468072	0.9570801118251874	-0.66254688648325	1.42214431237568	0.5764589648415601	0.4646022262200107	-0.4346125231461972	-0.2946545627350984	-0.06609381885883159	-0.8964291004162176	0.9690952291294663	0.47775665138218343	-0.12892340534408891	0.671256653082636	0.5879427701466581	1.5937567361604714	-0.17860075655915325	1.3590399015965136	1.6535640110996273	0.3127996510329945	0.33926720380971276	0.08091849273061225	0.5800983691707732	-0.013227957827590975	0.18351802931893021	-0.11388320233811984	1.268043433095718	1.283515762927612	0.8232421770596396	-0.3826617421433797	1.161991756476812	0.6401472180418559	-0.16887634979352284	0.24069862998528732	1.1125105873621646	0.43077152725168705	0.6157153683950544	-1.422879907814196	-0.013653381465532948	-0.5840400923916648	0.7873011473847881	0.5582716326942756	-0.07104617824320002
0.037044463227132826	-1.2334065010183104	0.25371460399480766	-0.7418123391861529	0.05103430716232784	0.035987201129261806	0.6332498662526557	-0.39543825066921484	0.6276352997934229	-1.5944697425543384	0.8705077691007373	0.022748802380584392	-0.1085753327600136	0.26808539022928257	0.29328066152947857	-0.08874740608895823	-0.6519819606598738	0.5594176077518063	-0.062029366177526774	0.3359385771359622	-0.32654993555863404	0.09397762131878476	0.9968128275421972	0.31987842379184694	0.7988238864836292	1.0603039005547585	0.6282026429504388	-0.13863088942441343	-0.42155602034663403	0.22981334450357926	-0.7825366626679677	-0.23114104841887093	-0.09384326557161762	1.3244115156018097	0.7420511487362724	0.17394599532761565	-0.4569601019354719	0.620768519383354	0.7755979246607084	-0.2651577652544639	0.20910617453817654	0.16621508791325282	0.8156649344195637	0.4581552010891625	-1.6746472360376656	0.5382667002428907	-0.057667744208229885	-0.12299888767855348	0.34049443276252245	0.2322435923350691
-0.20682260323375593	-0.8750498253165334	-0.43687142888344693	-0.22053204664407478	-0.5856736276498218	-0.22316007273147953	0.40657009482724765	-0.8211572513890409	0.0719605535962938	-1.8273230046832976	-0.07769476213946923	-0.2868372604042409	-0.5681485531618943	0.4455414799165845	0.24443481894187732	-0.19638672628370268	-0.5430150538718348	0.1336632550976739	-0.6121199073099147	0.31953236733597706	-1.0187618747013556	-0.15804732318880765	0.14099971188001148	0.30518248524413805	0.19713052759197716	0.1300979447486149	0.6803140329740693	-0.6533071078419027	-0.8584844681830646	-0.012883912384277987	-1.259496743034837	-0.2659171483294778	-0.29781579148779896	0.8660142654815031	0.2525005446707719	-0.4619966679929896	-0.787713346298334	0.03076262939799195	0.6867854737138693	-0.31496751640277304	0.1520942807530828	-0.6119019487716101	0.7418219889790307	0.2027890728441649	-1.284914422464616	0.8717037076096827	-0.09468192233364436	-0.7613322004310846	0.15838721831174465	0.21456969121409677
-0.4651494302208921	-0.22022653559304245	-0.9166062641734506	0.16326565431296278	-1.0841532932272013	-0.4258245602961597	0.21067334821537476	-1.1898859202358052	-0.4723827288943347	-1.365954398549374	-1.0655059526433945	-0.40281986073536086	-0.8303540953511276	0.034740920075223676	-0.18174775907765484	-0.3025374414112337	-0.46067902558549484	-0.1230312147804926	-0.8884748029893628	-0.023106598283909475	-1.2181050619128069	-0.17267856470010437	-0.6097106776847028	0.012115871954034716	-0.2775592951279263	-0.6878787219561938	0.6387601418661751	-1.0520758711269125	-1.095936621315193	-0.162099412343598	-1.3817927271412291	-0.07716150185691936	-0.6954458321468392	0.1152580221602153	-0.09914175134820262	-0.84668387187375	-1.18365086717063	-0.3656816419194225	0.4012435702023232	-0.320204491349807	0.044285780062852026	-0.9114927613694795	0.3316267591196878	-0.12584561858113802	-0.5359694465533907	0.7274147293255625	-0.5387171167019559	-0.909244261060878	-0.014565784230504896	-0.056112505311145124
-0.7555279699779051	0.3523503398692447	-1.0154440043393398	0.23080519130142538	-1.278672559798177	-0.5469446689108347	-8.167570844985854e-05	-1.4400253677325963	-0.7883413961668152	-0.603652944443111	-1.6901416809563639	-0.48175803893878166	-0.9223752880420351	-0.5831738733997014	-0.5918491767252958	-0.355286786313706	-0.30743817803360524	-0.19021618976887925	-0.8067489656887964	-0.43255980469256905	-1.0318457791552604	-0.10000842786284278	-1.0128273052594765	-0.20237288227532305	-0.598488946338685	-1.0314602053887316	0.6362552433220386	-1.2628231680906346	-1.1038390417589046	-0.29458070133720343	-1.2922735672930514	0.05481301271097658	-1.1987161826937336	-0.5451130812934502	-0.32904650190633494	-0.9395142293617749	-1.382862945584446	-0.45404992975819997	0.03137802813260321	-0.26356979740746456	-0.17240436456028072	-0.7237019110973777	-0.13715851007930313	-0.46270856053335124	0.08704361695521942	0.15097141521263313	-0.9586597118588671	-0.7147785480045752	-0.19683185473510725	-0.4447025234388485
-1.0634844113286592	0.5874989920340367	-0.8138822372913062	-0.10281380910590121	-1.1639020685021813	-0.5235851013765974	-0.28128061198463966	-1.5490223899999116	-0.8103659040336654	-0.0399200757121284	-1.7537906982644609	-0.6146869889444898	-0.928438827402226	-0.8744117097719375	-0.7298222415389253	-0.3156459847019027	-0.10099958417899677	-0.1797616217530043	-0.4762634032460491	-0.7067907990993406	-0.7482782983805419	-0.1047418907356703	-1.0704851872649344	-0.16397794112507583	-0.8419340517869142	-0.829773609773003	0.6545283884279526	-1.2985600043081529	-0.9441505587022523	-0.4501638877297496	-1.1987502854326646	-0.04350313539792293	-1.6890325309001244	-0.8137725121139383	-0.4786411324978202	-0.888035444613035	-1.2721799641985672	-0.26742522090902887	-0.28630060379012917	-0.1404367871185612	-0.5094839532507912	-0.2759547834144352	-0.3929764156455124	-0.7286231111676904	0.23255789749378458	-0.4995157311816366	-0.9929641951037131	-0.5389306641802464	-0.36687710096637	-0.8617412899437773
-1.3120970518339081	0.48379874580450366	-0.5605650510617368	-0.7356257006232011	-0.890256941217518	-0.3002078855136561	-0.6222828387465683	-1.5214061358123976	-0.6634290616320226	0.062391679283205256	-1.3919860899364283	-0.7354005504938407	-0.9081320107408576	-0.5658050111740526	-0.5730415913178545	-0.14417347081935655	0.042842320061072595	-0.23644843815436198	-0.09297730118474333	-0.7877914660176011	-0.6193448122955372	-0.2491839425763164	-0.9681141242777718	0.010607578209118859	-1.0766886654132322	-0.33030487827026417	0.5526881384479844	-1.225078809973265	-0.7243894225407483	-0.5894969169259626	-1.1978501153573238	-0.3090791832408734	-2.026342568912369	-0.6449553513874839	-0.547494209116754	-0.8863842646604726	-0.9914996958316052	0.06269356223847662	-0.4696872792441447	0.012065263333686889	-0.8693929286684947	0.15019105499307592	-0.31621828848940203	-0.8727194498332506	-0.06357848353892116	-0.7942042686491606	-0.6075906883613742	-0.658429396564567	-0.4834022482127479	-1.279772910407003
-1.3883831982780652	0.25264690556230385	-0.4782903647988969	-1.3668501299479001	-0.6684394062788728	0.09667680881107775	-0.912963893052557	-1.3814241721467888	-0.5726233289954743	-0.15785931803985098	-0.974429718494069	-0.6803530484939024	-0.8477207795052836	0.1321416593021956	-0.23613591069689163	0.16587576488341374	0.027574797548999153	-0.44017706416951924	0.18156596969007607	-0.7353380889238421	-0.6910106149146443	-0.4685771783949465	-0.8914842557434284	0.06854164367248472	-1.272478557355011	0.07426994216353304	0.2068526265220645	-1.1160977312910234	-0.5419399920571308	-0.6339529172574913	-1.200947284708307	-0.5058710553404764	-2.068856701366616	-0.243612339934347	-0.4961443369943778	-1.0060575060500614	-0.8281938098807539	0.3863196605342418	-0.5275876291911165	0.12018960287008264	-1.074265497231144	0.39030733757267483	0.005815007978761091	-0.8988690595343171	-0.4039456168427901	-0.5585593065386483	-0.08178048874748836	-1.0486467528692405	-0.526290532139003	-1.665446228658662
-1.2157262312394883	0.1414799800617427	-0.5943754607762199	-1.6250084449649023	-0.6322605468559184	0.5318054320073292	-0.9878894013870111	-1.162428661919329	-0.6986160710925967	-0.28810756961551987	-0.8412222751347583	-0.34627249687874967	-0.6785588567579407	0.6716151356758621	0.1846057694542644	0.5373090920990863	-0.11501595615610036	-0.763566679589052	0.2844069955791441	-0.6307665304640995	-0.7954588001964713	-0.6387569585267214	-0.8738231448312672	-0.11359236735396015	-1.2996835670926297	0.10990377240495756	-0.3532539217698109	-1.016537567858015	-0.44137445543966597	-0.5406242491365124	-1.0226375592171717	-0.42362596578407197	-1.7277288392285166	0.1027772695310961	-0.30927523757160996	-1.1281066941408902	-0.9721404342083882	0.606938132331555	-0.5236136669752347	0.11436731020433973	-0.9903368228903474	0.45864985182418744	0.3417476599240532	-0.8550434525989776	-0.332292576823769	-0.03272634515452913	0.24532176908806927	-1.40506432312519	-0.5087739965927934	-1.9165378560053863
-0.8227221910421175	0.24887856294356858	-0.7192484693599784	-1.2877302654058667	-0.7446483482497052	0.8275784627878228	-0.7275668413703483	-0.8846222816174306	-1.0152763046172075	0.02935465567528517	-1.0662188542377138	0.1891583192082974	-0.34613412276559613	0.5866643619085576	0.6756679323859762	0.80959077412005	-0.22660509567518167	-1.0985878993493665	0.24267972875755914	-0.4956014011629105	-0.7014148672567134	-0.6694039280195245	-0.7911340078880398	-0.3909738085640198	-1.0224510356514223	-0.1983316466738899	-0.9198985602589052	-0.9244462717357538	-0.4005501936733485	-0.34238251266112124	-0.5625587598773195	-0.05369477019798645	-1.038685004348509	0.22764262136248373	-0.05185262423034904	-1.0328082665548914	-1.3200597332036452	0.7174192866739506	-0.4966497459208495	-0.0242170582702628	-0.6600563726646301	0.48575608907193474	0.46095904340049676	-0.793073869741645	0.30243904795673177	0.285796397423106	0.2517694219341988	-1.3824589481686622	-0.44481422442986573	-1.8827716418073603
-0.3533194978541589	0.4629360518847945	-0.5957062294619141	-0.4497808234387053	-0.8152164563175399	0.8878168956716846	-0.15330342143271303	-0.5312306947818232	-1.3238668237684137	0.8063593700124403	-1.4246042951243727	0.690304988567035	0.12458663291101929	-0.12647520519950983	1.2395072124492743	0.8270422247758118	-0.14332094191346853	-1.3267570265993156	0.1236115591440694	-0.28747673425845444	-0.3057326655198327	-0.5508617779023637	-0.49792378865589376	-0.4625406220352328	-0.41648115266096414	-0.5508053772081358	-1.2187271584973647	-0.7946755454881027	-0.3528035997202706	-0.12229272878921267	0.06902868387490936	0.3930215713580703	-0.19320777000531147	0.17745817993793198	0.1447974236655894	-0.5830948146598275	-1.4932263599810496	0.7853827590185746	-0.40910153463147336	-0.24815127714126484	-0.3213607798286862	0.5957824592048224	0.27672426225748764	-0.7302581085414743	1.198196282895504	0.026764361251677297	0.11181756070764805	-0.8712240334552511	-0.30821889866872926	-1.4672684304683614
0.001056497372522094	0.5645148092579368	-0.11762963991686154	0.4979965505962193	-0.6299785933069497	0.7815181848318015	0.5492214244067729	-0.049223966498754504	-1.4019341931687803	1.6704348350272926	-1.5887747051525622	0.9221433274356919	0.6196859208634525	-0.9668304984056315	1.788233668889757	0.5638901910658896	0.15951164570330306	-1.3883779112077033	-0.015039039819252172	0.030502725823872114	0.2771669673905934	-0.33400334126059433	0.019656568548225443	-0.1419192632973449	0.37782736943633216	-0.5873702552344436	-1.078697987365346	-0.5637394610634637	-0.23835408450778106	0.046879903190357945	0.5951370212431241	0.636057075413121	0.5207800278417152	0.13340799136532075	0.166935039251905	0.13858209875540728	-1.078029905599744	0.8922602757068054	-0.1784879406285477	-0.4732360832891152	-0.26341329471224595	0.811367131182819	-0.1004120340945739	-0.6440553685183851	1.7977448802514513	-0.7243642111885737	0.12361794616780833	-0.10548489305361135	-0.03933406380955322	-0.726248530634498
0.11159042905528105	0.4163291885027479	0.5416487275258441	1.0952282659679204	-0.11504319570571758	0.7055638798039742	1.1012957538622856	0.6082444747497493	-1.1818849287504483	2.1146524976937386	-1.4001110001668235	0.8246957914460236	0.9939797013149119	-1.280746946016082	2.1270512070808563	0.177525569883483	0.5220822817314985	-1.3124906165227808	-0.15059022021460372	0.41073667727066737	0.7925306655804756	-0.08075792572661206	0.6075429539195175	0.4454077619438477	1.1119486632094016	-0.14576188394276574	-0.5406141146414798	-0.19001810478709302	-0.0590971331326295	0.1393606865117019	0.7678286209545769	0.525518965387935	0.8593856263188432	0.23208998048967178	0.005317363035057408	0.8522595558494577	0.07153422919191173	1.0557330685459196	0.220781449527327	-0.6317054086120235	-0.5990232650971286	1.0397400487918653	-0.4378259385819295	-0.5052195306183969	1.704548026168542	-1.4262787572720306	0.43792417301185066	0.47798212361552994	0.38350382236027714	0.12329777571559049
-0.006946749643682901	0.09371945012695887	0.9983755413501069	1.1070354726367797	0.5780475770448117	0.8360419060657531	1.2640523805844306	1.4145642309023994	-0.8228944309560015	1.861882145500664	-1.0022028438800237	0.5642154400585806	1.1568298597156375	-0.7663673779704128	2.0714910156654964	-0.08191625786235768	0.7039461873661857	-1.1937000227643706	-0.2954217446852997	0.7058653938470603	1.0283033813750504	0.16262605722859583	1.0576301177104628	0.9201677345095755	1.5628437076303325	0.6125701315628971	0.17114898217263685	0.30649535396605815	0.10071420686833682	0.1589456182496247	0.5719235204097974	0.14101803535103336	0.7659378841593909	0.4301726837472256	-0.23284223795154566	1.2571147000820861	1.686559886349354	1.1856036867188515	0.6685813422342679	-0.7089599776636984	-1.1234476512830327	1.134624552180183	-0.5422904077830021	-0.32210272068908485	1.01140376522285	-1.4524792664907085	0.9180254472838848	0.5314612116331552	0.8588534745854938	0.8085895099021041
-0.20298973228736847	-0.1479852061897274	0.8979878635738002	0.6835150701785224	1.1363064524126498	1.1742270096208234	0.9621738149416107	2.2270029660065784	-0.6100127995980364	1.0812474741601954	-0.7261281161829324	0.41245034761911464	1.1239209609729892	0.24412671082391088	1.612193365088234	-0.06136371355495198	0.5682404680964933	-1.1315344913564749	-0.4779334718568326	0.7432425122783843	0.9644238972377761	0.3540247484809037	1.2751924947958715	0.9381405204221785	1.6547366016763758	1.29663684616278	0.7914474195716944	0.8295791770269048	0.11411074267187837	0.09368592885071383	0.27186914325059136	-0.27921557659562535	0.4178276415413831	0.5239875206572737	-0.40577993533588197	1.2387662176361596	3.204184065091652	1.1170371235253407	0.9160480430801501	-0.7358709292791659	-1.3933465966951126	0.9853946955559333	-0.4017326710301436	-0.15553265419784043	0.2804182371364682	-0.5863828097107131	1.250417127978891	0.03523886217206276	1.1508301761408866	1.150364581237062
-0.28474924726803563	-0.057070904907593145	0.17328614565829797	0.26066117842564396	1.2728489549682358	1.5133429662517603	0.33105062553848896	2.8166722842063563	-0.7404601518608839	0.29448676032362087	-0.8130976519386028	0.5376692773702751	0.9946815722524177	0.9570358871320515	0.9810643202651831	0.15187680533906095	0.20738598393823973	-1.1680839261683356	-0.7102809719632855	0.44512049561029327	0.7752825499937304	0.43776144664108674	1.3526990229906475	0.4880233541026558	1.4857331880839642	1.537458547690888	1.1695431938350562	1.237840404917443	-0.0995634023593012	-0.09992316950830404	0.24526465637579578	-0.5162369739949411	0.13122652122996056	0.31568978208942367	-0.45010430566757553	0.9521379404028664	4.080223471921386	0.7217493970117036	0.7304898546080903	-0.7437771539916391	-1.0071213921991613	0.5792838926593701	-0.20299378519727226	-0.0828171837915697	0.15857937767274352	0.7325185474439069	1.2164760155734473	-0.6787005068271565	1.0004148694162085	1.1525503593250803
-0.14527561462212746	0.4056867178168082	-0.8583478771988682	0.2590510042793679	0.9225980211619061	1.5692566513735415	-0.34021667384595117	2.9746581001487336	-1.1479454996047778	0.029649914986425562	-1.1933502136179193	0.8633450211773545	0.8677864552386028	0.6532701575279584	0.538513953049046	0.26908096176887425	-0.09337607989029839	-1.2602462920319424	-0.9531596742302465	-0.09084032265592158	0.6836348855083954	0.36273807128437696	1.4764618270395384	-0.05094446910616528	1.2404278173800656	1.2268266079867451	1.3288913976010412	1.4182741399358882	-0.48992929115228157	-0.4512420579521273	0.7075994827602544	-0.5151955063494578	0.1731515868659813	-0.19951656976106716	-0.428128929735277	0.7105117031124777	4.081720454390084	0.03616161689853662	0.0840354013785238	-0.7203415404525803	0.09430700350615338	0.007595997257995707	-0.19881764052189263	-0.1298265788013868	0.8877226319501823	1.6349388174709003	0.8968979897572809	-1.129584653390307	0.3121188930978974	0.9732885815466883
0.16930191800027186	0.985990478466046	-1.6425736560277586	0.785196259138047	0.31204683240967435	1.1892183946426251	-0.7448396218819351	2.637434002961916	-1.5010517976172904	0.4619895347326573	-1.504901726840545	1.1051512311133145	0.7541360439085512	-0.7762809864106224	0.5427452037663177	0.02349674727448497	-0.0416437188056882	-1.3028985846252488	-1.1003704123664946	-0.6172270337804041	0.7770671749861289	0.13762489715046777	1.7336717973229891	-0.1675491286283051	1.0487975674747767	0.5818915194545405	1.3952304020106414	1.3653313078365836	-0.8631894177462334	-0.8987710203130678	1.525309223606454	-0.39122319336515016	0.5988068010702372	-0.777133169679065	-0.4618961539414762	0.754026791708315	3.3667230899599576	-0.6896916736611217	-0.7574708655028076	-0.6066872862418599	1.529684041320449	-0.579253712253817	-0.506190629346674	-0.22227667653327624	2.066774909443185	1.4066573824677535	0.6269095631749986	-0.9781422539202971	-0.712971070545076	0.8059172019083655
0.4975154260483901	1.2554661844454205	-1.7048105118929038	1.5458706567799732	-0.15907952153726557	0.479516296971537	-0.7094330146176201	1.9449829966541623	-1.395782372982382	1.2942428652720046	-1.3532245876405742	0.9664032384646438	0.553821461324611	-2.6802110034471203	0.9641474155540344	-0.5800962863299367	0.4517142841083587	-1.1890054735935773	-1.0103824168144586	-0.8664653596783155	0.9277779639741551	-0.128808042376446	1.9812259476671816	0.37784438519057056	0.8904247649313318	-0.007342295158684485	1.4534508738104825	1.2088211696572773	-0.9743608278863856	-1.2572737261216318	2.2636326482075253	-0.3055209805866456	1.2204224604025273	-1.0617339884699732	-0.6031757765244714	1.064763493127883	2.316216236532583	-1.0887928835751348	-1.3429579181254938	-0.34593816886054446	2.6798354272770513	-1.0396779518303079	-0.981858477509629	-0.20429883180192446	2.864043810731618	0.03445570063300942	0.7188672602052383	-0.2176926667930943	-1.6203896647824103	0.7591155088808663
0.6811526018377891	0.8694298013870143	-0.9428190566317751	2.039096241197486	-0.16550431598302948	-0.257948706729368	-0.2879214302927799	1.176595066222636	-0.624640255441344	1.959858821720503	-0.6213822079462734	0.3540138530768355	0.12338425951895197	-4.008114466101114	1.4858655032266832	-1.1996704157038407	1.1849984476253257	-0.8700033934545911	-0.5902641335554399	-0.7095134573281243	0.880558814043244	-0.2638713230978591	1.9030676742809967	1.3068346017536423	0.6136584802669105	-0.24387649942195277	1.4467303586596523	1.151356102578452	-0.6845308490056962	-1.2852797280572017	2.452948153822237	-0.32323030603838193	1.7265538025114258	-0.8397400020925669	-0.7537270646784943	1.3679639410308626	1.2602092878148519	-0.8938580110021468	-1.3061239795791904	0.04855926251174222	3.0725041366090076	-1.2976566757364727	-1.2837280060656184	0.06943680752020086	2.562390685788094	-1.6949319784364143	1.164610159494636	0.8414044376076101	-1.9366773470212613	0.8149290589179838
0.6794603140483926	-0.19642576113220817	0.29207533203570707	1.8910244538506253	0.3171661034240064	-0.7459777293336792	0.25015986931603845	0.5890124373134429	0.6564101359121427	2.003894132926107	0.41017457333880664	-0.5396913584211537	-0.6026957049615905	-3.956136629836235	1.699296980213347	-1.365387830909025	1.7663590163682457	-0.37998608661045585	0.10691610065416392	-0.24256438446626197	0.448662352834075	-0.1498473431979112	1.2391558010942463	1.9423916217007442	0.06076518657969502	-0.12370306123135315	1.202340050711218	1.3310839047439553	-0.08338350546158753	-0.8344827295361111	1.8987515928329064	-0.37360649715039457	1.8695657839417268	-0.23019826361829085	-0.7219683671216472	1.3262289699982566	0.30491675359481335	-0.15025736279856647	-0.6302290323922266	0.45915087993163795	2.6854588698257027	-1.362664768287932	-1.1013173814364936	0.6170045008746773	1.0731391978618976	-2.6591091604441077	1.5654024405232063	1.7612196110594465	-1.46797313354934	0.8766004007313422
0.5934429620098507	-1.583334497195139	1.3829712926518383	1.1064181381905898	0.9574226151100487	-0.9440673151845047	0.5397906259767115	0.2566167753099017	1.9800686989055243	1.3728316186998768	1.2389342191845163	-1.3470354482249203	-1.5153311534795	-2.4675806553785593	1.3618574729355168	-0.8409507398798651	1.8402893588934093	0.18833471325938556	0.8439448213835422	0.2590871319850194	-0.32454685516369725	0.15037799732622728	0.025615519561529635	1.6446626313601749	-0.7844672025915879	0.06428360098946542	0.57627883870622	1.6877256616138223	0.5207798183051379	0.013364517095524601	0.8227821170981243	-0.3429992834117014	1.5968831724200503	0.3375796473136985	-0.3930651888938919	0.7913235835503459	-0.6241653689205409	0.7289339875924846	0.28518560360296996	0.7011345135062845	1.9445161601127319	-1.3049845469023031	-0.4067498864075524	1.2665401719801133	-0.9429104655841197	-2.1445448961304496	1.376617156794948	2.205563196754624	-0.464494453602134	0.8524776432157631
0.5784494469316148	-2.7078374814986095	1.7930801504677871	0.06430642947271782	1.2365080163361177	-1.0774164613256074	0.30164956120469744	0.02653718149773616	2.812403272404133	0.41562004731064567	1.4918535714380083	-1.747254060410313	-2.3311607243465713	-0.2571741050646034	0.5417472763738381	0.13165746225498076	1.295065201242444	0.7349895433843979	1.2781121608800037	0.4983058195592786	-1.1583687283159827	0.37310020660317605	-1.3429098407535132	0.27623346621188616	-1.7298289113358924	-0.06059134004957707	-0.38308221623978544	1.9329389316302743	0.7647762242574595	0.9298830553410368	-0.2642524818687872	-0.21600171682977293	1.0478481049287038	0.37347931422682945	0.11754660645181825	-0.06830313928612579	-1.5833022484002799	1.1428136337154413	0.8343917618897779	0.6213012234985006	1.4045674919510853	-1.2004597840652844	0.46061499534236167	1.7046681889360054	-2.4501914841143893	-0.3677912299397475	0.31385522669189525	2.0736220849547538	0.48324602019818047	0.7083016876339601
0.7072076230020823	-3.0533947367781784	1.3592380709876624	-0.7292728465200903	0.7555787271924043	-1.440601704697903	-0.49788047075800024	-0.36565240709941366	2.8375349140389736	-0.38944121490049527	1.1929495184195682	-1.645604213325547	-2.706639123585887	1.6456696046895247	-0.43954017407813867	0.9198211377887962	0.3239395621888396	1.1926984562238578	1.142817289779235	0.3310244129410458	-1.6928615581704103	0.19530358406879372	-2.3009908192380886	-1.6309604794675405	-2.4421485387311366	-0.6995336607622247	-1.378612187629709	1.6798871530053197	0.4615902987100139	1.4828262929390297	-0.8742058483189576	-0.13408798360209326	0.43620850485696605	-0.3423885407114468	0.4700497378473944	-0.8606126089573427	-2.4377392356286345	0.6452923458926575	0.5831820431106497	0.2008635456682623	1.3353460862968978	-1.0769808660438625	0.9657661882660328	1.6279842190607914	-2.6734312456756335	1.6022834403892843	-1.3710667371343728	1.4859587602350715	0.7807857332137522	0.4612854159658203
0.88766858198248	-2.4299426098237746	0.35973937986442467	-0.9547077481850106	-0.49568111249040453	-2.1146847017821337	-1.5916537783174383	-1.083063888208459	2.1074893017933567	-0.7706273795487931	0.7401875086348352	-1.1934912879922948	-2.4116737538155557	2.515819313390434	-1.210970989492581	0.9032057263198215	-0.6876524753944935	1.5282477386556481	0.43261735349845837	-0.1485388012953509	-1.7061783847780767	-0.5269387980476729	-2.4420478312182827	-3.1431806555482376	-2.6163316818124827	-1.7088795786832678	-1.9796942145641379	0.6867979333789872	-0.2511557473128763	1.3691535272691882	-0.8295207562529504	-0.30393146758336426	-0.08552593880801868	-1.5642823609973844	0.30205943504110677	-1.2228302284859844	-2.8735803768848096	-0.7474429790753307	-0.42695363555193694	-0.4069011685877256	1.5147451558508251	-0.8985016952958903	0.7184487276797398	0.9199723188640991	-1.5763938453814665	2.4972178095914486	-2.962353314711681	0.669568313273716	0.19921571372923166	0.143525299913965
0.9057933968080614	-1.061262888039249	-0.6720358546434144	-0.648256195454402	-2.0739260295041326	-2.8245885969096762	-2.505375281653387	-2.0182861879469245	0.9764488675876942	-0.8135797876107476	0.5987257022260755	-0.6541246680138505	-1.4663660052560803	2.3014648042926913	-1.5526020520845532	-0.0729923744477854	-1.3684578901666435	1.7117384927640522	-0.5401344184069485	-0.6655458125030012	-1.2443776012423127	-1.5853483613568606	-1.771158283568649	-3.4700147001087474	-2.1464738613806524	-2.6487511913994726	-1.8598197456267938	-0.9244756538044667	-0.9600223675462467	0.5988232847065925	-0.34236212523276777	-0.8123357816474717	-0.48386287011280193	-2.6669431072478513	-0.4923986880345245	-1.0581155028557672	-2.603262694691423	-2.490861667750939	-1.6630100678440989	-0.9399466142638583	1.3920838851138093	-0.6031868255434579	-0.2396367802041058	-0.2517623483437365	0.12924351582473162	1.6564845021885224	-3.6805226336839456	-0.16506565654856414	-0.961388061552685	-0.21862722825198144
0.5735414206855401	0.5350123075071621	-1.2601913052350528	-0.13106280921109464	-3.273863033543857	-3.07749002520584	-2.7725946560101837	-2.7955647590571946	-0.11975104981141535	-0.8272870223908825	0.9337301705392249	-0.2259200818837256	-0.15860432236265115	1.5257686133210833	-1.4670412650727056	-1.528171526079538	-1.5356004584240297	1.689992192462785	-1.2869189569940096	-0.9298873823006831	-0.5796489096930697	-2.4613420930939793	-0.7065317232524241	-2.4399594676165424	-1.195722710876451	-3.0200525885711733	-1.0152709224207108	-2.631021377633119	-1.2141324651851408	-0.4897507331064903	0.15261731648942828	-1.4928788544845735	-0.7991864698294512	-2.984639167143309	-1.610587688990004	-0.5907316789843097	-1.6138387702029988	-3.7618315835467366	-2.407212078692838	-1.1649839380631841	0.5164221783388614	-0.1758628411134906	-1.4100768388026457	-1.4858508867283506	1.4428366048369825	-0.5433346105286986	-3.157466140338379	-0.8864424478926431	-2.0323284504223524	-0.5908200931678139
-0.11905886300237903	1.7952283420911463	-1.230135633302181	0.22838385312339546	-3.4835732005179842	-2.5131508238867903	-2.1735298218082297	-2.967898581157363	-0.8874259890173481	-1.045175388138412	1.4601446869725803	0.04819836506059441	1.0755302889429053	0.837740978555622	-1.1066522481377552	-2.6128234040318787	-1.2489043941975269	1.400908471642916	-1.423170244371949	-0.8072759149142443	-0.03161865252878291	-2.5996106064053004	0.1748733621369384	-0.6027469956815501	-0.12227279881779622	-2.549411432022875	0.18238041102670985	-3.719605100561718	-0.8130966781953167	-1.3999645495249702	0.2846269727883045	-1.9673348259222492	-1.054963639072525	-2.2078316135534264	-2.4566205140946322	-0.2029794276574445	-0.26054285748690614	-3.9010291686123932	-2.201884369645316	-1.0110975886368558	-1.0754560210482889	0.29663493913084704	-2.118708737443697	-2.329531031495801	1.6908043346227382	-2.9185149757065134	-1.672786920189337	-1.4361888740249402	-2.370410711820266	-0.9080022617338966
-0.9600611679149686	2.3492670603104666	-0.7489171883694032	0.24195208205594654	-2.5135236312473634	-1.2177140593674391	-0.8716936926690065	-2.300607248529344	-1.2685478060088462	-1.4054770742606764	1.6333551796535795	0.23819167254807613	1.8492642924506344	0.5597319531373375	-0.6458452049222723	-2.6527413349952544	-0.7409533865279104	0.8323043576362152	-0.9163875628814064	-0.39118394129985573	0.22393587242120225	-1.7605590580556605	0.4784020322074122	1.1010027316271118	0.6955806414534905	-1.3548060631339518	1.1558476466562047	-3.658861802741693	0.0439755790511847	-1.7351892545438103	-0.04142000415679419	-1.862259869070276	-1.2075106361732233	-0.5932559293144104	-2.485624476114671	-0.17063086874011058	0.8881143954063427	-2.7899209563989644	-1.1434464773949913	-0.6159339005855122	-2.7997614384986673	0.63877991518609	-1.9337853169803023	-2.4977057397794895	0.8978240510237308	-4.206032319704344	0.006128391034659081	-1.7921710196559628	-1.7409912122529076	-1.083068983157791
-1.6207209104605445	2.1408200364821752	-0.16647828679606042	-0.02631294210595414	-0.7181165358196712	0.25117449525184155	0.6381586312789863	-0.9614540440630109	-1.3746985050305423	-1.5897157812089715	1.0535949758627319	0.41136774413420785	1.9961791628732048	0.5480249314575876	-0.2054958645005125	-1.5981072927148197	-0.2857351957340214	0.08488447436964495	-0.1277244020222853	0.06686597999872136	0.23449019434205304	-0.21778575931927283	0.1968526179272217	1.8860437054458605	1.0357655016241127	0.10295129911378731	1.4325457269768198	-2.423679438858797	0.8588641890888724	-1.395186924425496	-0.6308618189219414	-1.0659544485221921	-1.1788963748936416	1.1514728532537193	-1.563543968873063	-0.48203185527894454	1.3686786639622466	-0.928279667381023	0.17397295010151864	-0.2489677525702793	-3.855364244983876	0.6791279498506796	-0.9452386577024399	-2.0077038620088685	-0.307632003834302	-3.8042068232048902	1.076304140480521	-1.9406957598527355	-0.4499180066196824	-1.0571901323918287
-1.844783603907368	1.3955776577821692	0.21646835161943317	-0.3635312853190068	1.1620002001730063	1.1868407955405949	1.7604458961262053	0.5194123788784408	-1.3422781442676208	-1.2931944035464014	-0.20649817700748568	0.5527910670578406	1.6243854358100025	0.427872778556802	0.13525936556431006	-0.05579552972360647	-0.08200307205152549	-0.6198387618847432	0.4050029336554975	0.32297885814043614	0.19764859226030837	1.353258536275451	-0.34126400256567624	1.543424207908773	0.9156334318876629	1.2535669807143481	0.9172526683413874	-0.5613687448336804	1.1344176106938184	-0.6045241359774073	-1.1605993696222314	0.1546189825527854	-0.9391597189138783	2.250803740819364	-0.09404501473498521	-0.8624470153788577	1.0967618238357946	0.844260465055972	1.0349849625649232	-0.15071971585333688	-3.725667086792207	0.37316316951897766	0.28974794632518897	-1.1550407643680838	-1.1554383957666012	-2.0553795541261017	1.1539728420665754	-1.870983557690636	0.853083183004879	-0.8551579277532186
-1.5941261660318964	0.48224903679288894	0.30181846605065926	-0.5843197406816728	2.359255900177906	1.203036610788981	2.0932772051820336	1.5181968257482912	-1.227866432186911	-0.514002335780116	-1.5946900496131	0.5858314370218064	1.0287586822264931	-0.01678945767831245	0.29429954233117206	1.1258782682103847	-0.19421946998901318	-1.0186779909610488	0.31945642737616103	0.2981491195945971	0.29925608495729406	2.2498188240973365	-0.7226534914317045	0.4944752979650377	0.5468697538965666	1.7040557074470004	-0.04292589356412126	1.071728135041952	0.6886256797933915	0.22810210698613395	-1.3818161230131727	1.2740369725126046	-0.5597062725743922	2.288260334823357	1.19483603350268	-0.9781646949323173	0.41185799303120046	1.8180881807251834	1.0540004451494664	-0.38162757430011457	-2.510466794461682	-0.1295022139133447	1.1071172664402449	-0.34656272366966506	-1.2322815695012144	0.07022645064787376	0.45436614295924926	-1.5807890023360338	1.566556573703597	-0.5913526007965626
-1.05063214924091	-0.25227080876689634	0.19164626596494208	-0.6470899992498871	2.454523897013025	0.5175841848084192	1.6257235344801422	1.6650281196982852	-1.0099921308733122	0.37703434287154347	-2.4099341345042737	0.4624980149841684	0.515431538330131	-0.6182990266414295	0.1893442711790907	1.428587719968508	-0.5512046058956254	-0.9445003291109633	-0.3136164455176412	0.12948293506440947	0.5789155388709415	2.149677249074353	-0.7152922259282184	-0.5201791632583228	0.2007332351138243	1.423230344519142	-0.8538265907540467	1.7715399213573821	-0.22028790828686434	0.725510365921087	-1.227284711621403	1.8045513978695669	-0.18404552049333844	1.4244465383336444	1.683565556436131	-0.6710641619139783	-0.13988287321055326	1.7898657006232344	0.4043834321770527	-0.7735075429975626	-0.8625867461227489	-0.537277724853234	1.163361637867417	0.11220988747289055	-0.6898842558311941	1.626833148543862	-0.39095340777583615	-1.0805699685839147	1.4746751554377577	-0.4053588431420435
-0.47521836061851447	-0.6036589599442158	0.06689241490473471	-0.6448622098576144	1.5740665271997853	-0.17501829522598844	0.7232170204033085	1.0592802254656155	-0.6693667080426633	0.8611897511659602	-2.247388453120076	0.23123901800730318	0.2402647155625245	-0.9383958893741722	-0.18991753643520115	0.9860077701241939	-0.9820716186021753	-0.4415616530224326	-1.0100319305994654	0.08457525731401247	0.9089920160322202	1.2874089898298184	-0.3759236029007495	-0.8949227334359838	0.06595284566820583	0.7301813988512951	-1.023344335663668	1.3766436936332163	-1.0418569266538167	0.7111957999327106	-0.7799484450861055	1.5837134580738386	0.06632860924088975	0.2790887344547046	1.2367681473903138	-0.06030171980171642	-0.14433859066953836	1.1208625479495236	-0.3204201941163744	-1.0177066879933963	0.4217085625384977	-0.5761351074226788	0.642019413695574	0.15739713942143438	-0.059459372746958436	2.2239106753844236	-0.7366405674096166	-0.3975918989843001	0.8293379444105609	-0.3660931322455147
-0.026999904227865572	-0.5542367665071348	0.054628019198230036	-0.7056463397486367	0.3078485984870235	-0.1814770078811156	-0.09279591830897743	0.21277640245000895	-0.2594316558459275	0.639255307658393	-1.2518047604634208	0.012747048355121643	0.15148262270084153	-0.6226635435381854	-0.7055523433490718	0.4332380615721145	-1.2735399296433956	0.22549361088312564	-1.1725061812542277	0.392596923983821	1.089348088031126	0.2821538705794187	0.04674836864490118	-0.47543138165429855	0.17373209796486372	0.10267412845583514	-0.45640782614236736	0.34584008871532984	-1.261523974027539	0.2573984936401601	-0.1675425639360007	0.8679356466998894	0.17500126475583375	-0.44607150404057094	0.27514191331102933	0.5513355532625227	0.43653366631803625	0.4566722975986307	-0.5112615043670806	-0.8415609953872026	0.8758172066548512	-0.16348043260920683	0.10288788797334121	-0.034901892336319996	0.158349340629193	2.1108473082597667	-0.2861592451419108	0.411623918917311	0.15153173973664524	-0.4174534439141414
0.32632285269076283	-0.243654802678068	0.17564456052343788	-0.8916571891758143	-0.604324473562978	0.6852909691315145	-0.4409125556814031	-0.2546255687564619	0.10369373486655743	-0.1310713114449318	-0.008595873734816297	-0.09929533946368581	0.06296064245225083	0.2870252048100441	-1.086924586037688	0.4067949999425711	-1.2417733753989366	0.6957324687566706	-0.48232333629147994	1.095292413319103	0.9843991077008244	-0.2666064539237172	0.31489985531240267	0.42546104542223995	0.4165502057087629	-0.082921579557029	0.487760339750572	-0.5327976171185682	-0.700190021477537	-0.38402787496937973	0.5126529823553879	0.16996561075361524	0.23203058736412743	-0.3719070263946593	-0.5024670097797805	0.8895816647895377	1.2621082557514973	0.30050649237053556	0.06398058451970505	-0.1695698460021582	0.5878150006913285	0.5220121013868544	0.08483939415277633	-0.17638416374585852	-0.17353685506536265	1.8329280412489408	0.7878295862975934	1.2437893356327807	-0.09728398797649587	-0.41309809048364654
0.7435022677172495	0.10972295257193758	0.3856307875301876	-1.1642412160047741	-0.6515089206712062	1.939205316711682	-0.27409998025862475	0.01306955558943305	0.32738687327934163	-0.9171327217899059	0.8450600562065197	-0.12226625071580252	-0.19374778797436376	1.3303414030613234	-1.071356035732668	1.0710977319526302	-0.8069056053299035	0.7107453196929328	0.8772095243238183	2.00665980073007	0.6104461658025527	-0.14300938824502918	0.3553095242225733	1.2746404579612978	0.632997787965506	0.2625239751254901	1.217542136852004	-0.6256038991050088	0.4000772284947702	-0.9084500957686652	1.1853249687965084	-0.05699190185687158	0.3489807296035232	0.3679618453651884	-0.5602705887697343	0.8848699111486662	1.8386812554456713	0.7155941800186842	1.1375830968523128	0.8266937574953229	0.05362284954353982	1.1346168662910965	0.7407015618959221	-0.035995717350353326	-0.7880964770011496	1.7681886459967333	1.9951688961111043	1.947795911574642	0.2386543530311021	-0.21941187993145223
1.3416591475642705	0.3048381274438111	0.6484130607875255	-1.4167883898886524	0.20284556434785592	2.73275977394842	0.14116773309825204	0.8953790931567738	0.4303183237671477	-1.1710436597104579	1.0176064744168363	-0.16973447426014762	-0.6371045376089766	1.9216997010897297	-0.5925419027068862	2.018195357321307	-0.04257311502234324	0.2726271159493199	2.317831266316021	2.8025992065467085	0.12390810865303742	0.4004077189458848	0.26839394745080036	1.644355034067664	0.7013357145023228	0.9242464825789045	1.2766918869555028	0.1710368402114196	1.5446005310914082	-1.0774036297346292	1.7396778990305255	0.3101213649369352	0.5556148530374381	1.254953520815046	0.15947308478726213	0.6932002819041669	1.8197905864283572	1.3349365028778393	2.1525845021459817	1.818766271871147	-0.20481968207043671	1.3702131385595542	1.7518434706244772	0.44540417506956703	-1.2567905413636946	1.8938899699017429	2.8205980475441597	2.362371464062046	0.9767814371618959	0.19008354617416082
2.0540725745400614	0.23789399413549303	0.9652792678052482	-1.5317126031077992	1.5308422729132363	2.4474265033347273	0.4365676361910613	1.8732912806684774	0.5494069292224334	-0.7166621119974925	0.7034482960363264	-0.3392637185360736	-1.1078681759150903	1.745603270597143	0.12538082729319688	2.6005000211292253	0.8326801247672513	-0.3414066367760514	3.201538823749238	3.184451121730667	-0.2716277774381524	0.8764702970104806	0.21448744826032057	1.4202663117340162	0.5915347310080444	1.5329318574804147	0.6285701833413578	1.3951325229892473	2.2843673848045727	-0.7934816814257158	2.006162518745461	1.0035360148220238	0.7647715839128674	1.7356883857887424	1.2410805702412793	0.558903660967426	1.1958331520341823	1.648447175878663	2.640552593983763	2.495022651796256	0.025098141459853483	1.154558621215742	2.5657149678720375	1.1461217617404613	-1.3117307919400076	1.9141264739450925	2.972931003586754	2.3877821236868924	1.7551904498052437	0.7199725976639516
2.6254708579203294	-0.06314456502385984	1.3352737527099483	-1.4218937028030927	2.6874727666997646	1.1503581139061612	0.39751169863374064	2.349182167916996	0.8440938805640009	0.11651353557830564	0.38967682281530797	-0.5973955151395488	-1.3645446806824506	0.9662339107723852	0.6646679104157528	2.4303966435714606	1.5337385841543112	-0.7292857046008566	3.2178186932307447	3.0205338809591105	-0.4361084015015648	0.9322423338457737	0.2814039204659613	0.8002193150445588	0.3580884504926301	1.7837892575465382	-0.3243199083226087	2.3345951510368694	2.446459397906892	-0.1256614804120377	1.8193216042630902	1.5418447480505202	0.8386683058721747	1.5651076653396774	2.0904944320887444	0.6274853670590805	0.272895092681977	1.359456793051715	2.4973989297134107	2.7116915430714448	0.5741684646206158	0.6813222949242776	2.771839849255426	1.8435226819580741	-1.0122811435335535	1.5910941633372846	2.472754844461194	2.05055789418946	2.2484544552077748	1.2237340031218769
2.7563301090717087	-0.46418739795622793	1.6907032910900528	-1.052369971619525	3.1501260663737676	-0.41722712388414035	0.09111290466991603	2.0092509771411273	1.3583093040664054	0.7164234300404848	0.4838771591004663	-0.7733842323889557	-1.2416090085922382	0.10334639486088647	0.6650369618745836	1.662645058733763	1.8277950414738557	-0.5995737615380932	2.535729392864621	2.389614262597515	-0.3580596828097128	0.583496272552621	0.42993472817189266	0.12812391138339582	0.09099130902782533	1.594010878005324	-0.9999067316982642	2.4778529117839483	2.1623389532896025	0.7104577685550396	1.1367040321488284	1.526172589820448	0.7064172554214485	0.9273344693315028	2.302518735465283	0.8444854377110018	-0.5235233169850902	0.5707434072981145	1.9791351387999379	2.532694603091759	1.0878559054379038	0.269472002880814	2.3453996505328982	2.3207037718257717	-0.6572583203292369	0.984516915770968	1.5763241235563128	1.5084268608490188	2.30205578243763	1.595273821006134
2.2981999789536585	-0.7994111463815572	1.880652112077	-0.4595122071594201	2.7624680633675074	-1.330862411864408	-0.21371937391382914	1.0038582936788665	1.941019010986764	0.6157399203097437	1.0281844259046002	-0.690427768462559	-0.767761295152675	-0.32885729944617925	0.06919916259667325	0.8517877704673104	1.633751076675859	0.04504933684009216	1.6424813506241034	1.5138559996940093	-0.1464043492373802	0.15571949954141254	0.5380715916937839	-0.31188713416694624	-0.13929589669353432	1.1107045774661009	-1.0095079993485645	1.8037719256173823	1.7070596826468376	1.4173089138421506	0.12178768121588435	0.8723856845124041	0.43694918364346297	0.2696502314867119	1.856274472506611	1.0067188735877797	-0.8876690802680812	-0.31119740345016333	1.4507499297551267	2.14365105897221	1.3078811370372196	0.1371846122231724	1.6003754594897244	2.439854630448114	-0.5348415501786062	0.4081233999484343	0.6168823439354876	0.9746699234965084	1.9356610407216963	1.8020571767902849
1.3634767102304488	-0.9566113200811124	1.7386519645102956	0.23084855782898367	1.7599615612434762	-1.1198388699254385	-0.2684778003936293	-0.16159141321409762	2.293409328492462	-0.17898109560296152	1.6859814833425826	-0.341513978776535	-0.16408681628727403	-0.1571882017131639	-0.811397488926464	0.5079633907845258	1.0481715149624249	0.8891687067523207	0.9956429088827071	0.6340870639364732	0.035788316991130255	-0.004722364001907242	0.49010164378867493	-0.42386948640922545	-0.3113349973476414	0.5776582984641819	-0.4030654370686699	0.7353617679439591	1.286297581578333	1.7208035390295393	-0.8893449540909727	-0.15179987918254506	0.20297841512090414	-0.026655757779317786	1.0394466573652092	0.9205097706805048	-0.7777960202149863	-0.8694946305605314	1.0957497576879367	1.706934659367096	1.222045528287488	0.25258345532436827	0.9159429699396565	2.1606908584441444	-0.7074401020875626	0.15865922928122855	-0.14255547715280925	0.5997866662374923	1.2653546322040368	1.8379741254568238
0.2729990760549854	-0.9269829788172935	1.198010359946026	0.8158091658287058	0.5868663084650685	-0.10171842997910284	-0.04441656727112371	-0.9481044764024416	2.1270985941898326	-1.190499415912216	1.9881989771115685	0.04170786848465375	0.28234138403787346	0.37280694089317756	-1.4704678277778127	0.7040663495783671	0.28685971372277425	1.46976346797427	0.7362116672149593	-0.093307177039163	0.055557780431677826	0.18315553879664057	0.2400774701542981	-0.3032390456846863	-0.44511723798483854	0.15910317687172704	0.37257607188865915	-0.1836561083283803	0.924471319089836	1.4891594216928365	-1.5385646457095183	-1.0906549125853098	0.1573307589589417	0.0891199416190835	0.20074462978806729	0.5485542880953985	-0.4009666802842259	-0.9554394309840996	0.8069290768165629	1.260157209713503	0.9974532190698152	0.36987978562741053	0.4618645286856727	1.5234450876195251	-0.9828458647708408	0.25834010813869146	-0.5897110259140582	0.38876949931324145	0.43097548713653194	1.6545797842963916
-0.6215584900277803	-0.7921934624133362	0.36899944178528843	1.0894580415680848	-0.36618792865357186	0.8315090753003695	0.23885244946569223	-1.1071540683482122	1.3418041918860812	-1.803015330055127	1.6533380326961722	0.11468558483606701	0.3919898344170051	0.8130814261393907	-1.5151153172762748	1.0397218885339672	-0.41836636769973573	1.4360454014683275	0.653059442771458	-0.6241608257420933	-0.12810747492086608	0.47410965040447584	-0.1793682561451976	-0.1424892455574317	-0.5685492685171801	-0.1561313248940128	0.773540659061526	-0.6465083581321932	0.5144915459717859	0.8105468541219623	-1.6280930944102223	-1.5552285692191017	0.3149808444595074	0.31696976497299717	-0.46482920913512743	0.04121348057488069	-0.06964278273422823	-0.7615871882848679	0.32855953390990655	0.7263250246734922	0.791754320083224	0.2257545430643806	0.1319412390639217	0.629414012918321	-1.0746985227433496	0.432111843812932	-0.7676449910991253	0.2169272223369622	-0.4264180328588533	1.1591569030940678
-1.1195123503754527	-0.6602451210263585	-0.49133116300554586	0.9633486829894624	-0.9412574081393673	0.8378716711966354	0.2800483165374602	-0.8021735140766022	0.11421789920633858	-1.6849363938031883	0.7648378526651484	-0.32175280122554256	0.2015463260903598	0.8489271421369162	-0.9070010040895383	0.9835607863901801	-0.9065918991730477	0.757389589551494	0.4020530534419794	-0.9818109059491703	-0.44926504708240506	0.5056761975366385	-0.6805793285703232	-0.10771155714299542	-0.6828913735359008	-0.504904144218319	0.5176724830986451	-0.726661503395738	-0.035500405934853575	-0.025252098749609243	-1.221639940580042	-1.4197367076800733	0.5336087880773164	0.2426761373273167	-0.9506556420443949	-0.3660757096703486	-0.02278392451069364	-0.6489314485244374	-0.4755693980435038	0.02330366929246058	0.6201693314225625	-0.2486539672175426	-0.2814388524592253	-0.36660761390811697	-0.8206725809684747	0.34115698283630813	-0.8199140162927442	-0.06027228575033135	-1.1593139890444597	0.3121362577969509
-1.2410841882338624	-0.5943205682453805	-1.1118272093565598	0.5570752183369043	-1.215446942764665	-0.27084625334696694	-0.06065728778851224	-0.4594790932343139	-1.158198885143907	-1.001931077089475	-0.2930919189223139	-1.115414686665101	-0.06603473250132891	0.5077417959619478	0.02063972510650448	0.3181274013897315	-1.1186782409232607	-0.24064443209333392	-0.19663018384945619	-1.1902265475916767	-0.7701417439077034	0.11048000365849245	-1.1414922060555586	-0.251229680365093	-0.7509902348585263	-0.9945047456505507	-0.2354777552526006	-0.7290061304180898	-0.6866617638490204	-0.6530479549636481	-0.6023578103965446	-0.8597320862505263	0.6107152291321596	-0.3336956761141282	-1.3080652315503332	-0.5136954006554977	-0.30691653996405066	-0.8590626961341339	-1.447425009787227	-0.8118330827851613	0.38615998445397604	-0.8598488029416477	-0.8333954590348652	-1.2665084464993641	-0.29938947197354454	-0.11972777698184452	-0.9015751930869608	-0.48002504147060265	-1.6312275577150952	-0.745128021006655
-1.1551672135308557	-0.5818034167435215	-1.3598418425814918	0.1693276986418263	-1.3567854878898093	-1.870171436096832	-0.6218697826693913	-0.45871135204752783	-2.030267044469518	-0.27410658387552406	-1.0718681441898648	-1.78532677313484	-0.1545953858152318	0.10325779085060768	0.7742821010976279	-0.6669067939975267	-1.0767094800450563	-1.0372003051066399	-1.0042548399660798	-1.2423748373688583	-0.9499627802923074	-0.5177860507033863	-1.417626826333486	-0.49549539816393195	-0.7176790198411295	-1.5623132070666592	-1.000362678664163	-0.889638084125133	-1.274476625925062	-0.8113876857937936	-0.11699738932527869	-0.22975290931692824	0.42469323620093824	-1.2093722254069528	-1.4988527069142235	-0.4242351828460696	-0.7689469387049618	-1.3180615892111942	-2.1968693539145723	-1.5814292531967882	0.02999344262452482	-1.283276531110131	-1.3162254060512337	-1.8662081155170394	0.22618807200732752	-0.7084562971750408	-1.0893203426397864	-0.9241220407390536	-1.7735058414239007	-1.6597773253556432
-1.0348545371472635	-0.5606482708695114	-1.3094918305214942	0.10772262478691101	-1.4574594541004275	-2.9266512691682407	-1.0169050687570236	-0.8740500983496741	-2.2072053652560135	0.012134106267420727	-1.2992537564582223	-1.7989371002694707	0.047745359101445645	-0.022820815348907123	0.9929053025195931	-1.3878191514969824	-0.8473482161648643	-1.189925007834734	-1.657782770615583	-1.1258109749637648	-0.9162342584280244	-0.9452965634877057	-1.3722300378648056	-0.6866956819222699	-0.5512772326961963	-1.9669922146625547	-1.294798110679206	-1.169348200518241	-1.6205836083261331	-0.4754053854467459	-0.0017669004633156463	0.13727901987392108	0.013195958132297545	-1.8729537213753717	-1.379299721943587	-0.28266791001557184	-1.1529408916330146	-1.6712691140396208	-2.360423543437421	-2.0108700218126603	-0.3551078610893127	-1.2994958865494737	-1.396623462311793	-2.0244788442349164	0.4846216125460678	-1.0072812797028365	-1.332896427007724	-1.1928686012861616	-1.6395451923116051	-2.012839234446056
-0.951330659340828	-0.4786034880924272	-1.175077467083221	0.4684604524001407	-1.4698620504687248	-2.6912177070341077	-0.8865985820520709	-1.4361800629704076	-1.66827973624279	-0.24583184223104154	-0.9831615316162975	-0.9389065174168875	0.42581888176362087	0.23955505577203032	0.6327639194766248	-1.4201599078842209	-0.5192910224476603	-0.5752018611458507	-1.832658512161969	-0.8774515656727502	-0.7027187257838834	-0.8262432862909734	-0.944162969598724	-0.6864674023482218	-0.2797319420194022	-1.9361464270468027	-0.9585611580508292	-1.301290595486607	-1.6548763337531713	0.1388359442825249	-0.284640630264081	0.09737545282256486	-0.4673084321510072	-1.8331891092762655	-0.8384363312044694	-0.3058356440197336	-1.245507686321355	-1.5271379770445594	-1.8649277328597045	-1.911137540801759	-0.5589023717309196	-0.9582731695752851	-0.8998387122889875	-1.7328659095499264	0.36347941692518665	-0.7520329719521385	-1.4825162133395957	-1.1526558985617326	-1.39296571449015	-1.584065503871186
-0.8727689281389859	-0.33826907124078864	-1.1524658963303271	1.0255003574102466	-1.283194175804097	-1.2084575368894308	-0.16064029742716396	-1.7316889166953193	-0.6618465591332097	-0.7045160480919782	-0.3497287791233761	0.49464055330925505	0.7090261971362205	0.6932695279590807	-0.05644456517039863	-0.8359413036842176	-0.19459953808557612	0.5346265861481595	-1.4761042358315941	-0.6124474578291225	-0.430818781698635	-0.19296683396428746	-0.2254691500460525	-0.4537722768354088	0.005538831959974507	-1.3763540574020618	-0.24773424177280864	-1.0469038587870179	-1.4510190211935319	0.7049527238810401	-0.8009952308251967	-0.25109592193977553	-0.8618383856620911	-0.9694227195897605	0.03132788031335918	-0.5898745318438492	-0.9946287858742595	-0.7447663857756611	-0.9984098663794633	-1.3142022652679561	-0.4249300407885238	-0.5429914618751424	-0.011765892718554256	-1.1380017444040784	-0.036447590113880844	-0.06115988408093003	-1.389348271338172	-0.8483861170576934	-1.2104984933729281	-0.5586962404149902
-0.7462009596189312	-0.19421562511143275	-1.2775179876149523	1.3415580023092843	-0.867206471652143	0.703341437970305	0.8562506682139063	-1.4964590958694513	0.41570653167424676	-0.837888718754302	0.30727699851919765	1.8100474687794634	0.654316010484875	0.9815951828287518	-0.7167769456699186	-0.15706314899649942	0.029122447877811763	1.6005223047562591	-0.8437318242508643	-0.48871900930058504	-0.2403292968695142	0.5208983451695379	0.5214348044203123	-0.07246926594910706	0.18788117654688305	-0.49134001225516993	0.35303905923609313	-0.4453302793167631	-1.1547925069916352	0.971741400449958	-1.2919029957128636	-0.6432132170152665	-1.1155296690800707	0.33659944623900406	0.8954332600953907	-1.0365395224320477	-0.5399469530857689	0.4310996297345762	-0.2322550505358227	-0.4857321351889054	-0.013153256393880021	-0.3560221972683883	0.7788075873471418	-0.4862449594743096	-0.4764657384907176	0.6211169272469028	-1.022936571783843	-0.4913932167808304	-1.1574669016228822	0.5014594404187103
-0.5782810789177426	-0.1066423943099735	-1.4012668693488388	1.0625373829806612	-0.3573936900052065	1.9819459360574294	1.6441992515839698	-0.8007774475670117	1.193381447194634	-0.33157934886654344	0.7594269258292731	2.3237006431229323	0.21989740325377988	0.8376882424927006	-1.0844586530862799	0.0439694223483198	0.09941908222082023	2.087380120704309	-0.3215896392598327	-0.617926539834591	-0.2077318296142617	0.7626971022327138	0.9613051935796234	0.29342221530635826	0.18882546765240582	0.29646749906723563	0.46588392328052886	0.15839332505951373	-0.8719169880824206	0.8874869809772006	-1.521864237039738	-0.803964757641181	-1.2706979618225966	1.3933680662529548	1.3371392374535895	-1.4064481545799976	-0.13516009224630637	1.4838285104195903	0.0796414389025706	0.20406657809918508	0.3953610621175014	-0.4833479883946122	0.9805755076773324	-0.008415483606241114	-0.7177405733999737	0.8346739821261536	-0.521675087491656	-0.3226980282946803	-1.134772322460435	0.9560176410963254
-0.44178118241839553	-0.08942611368147375	-1.3013699512091528	0.20580729379927687	-0.0014071017200006127	1.997572703297542	1.779646958928999	-0.0037624430925445704	1.47216662149425	0.6755816515527386	0.9006843559771412	1.783469990226429	-0.38887585139284225	0.2566091047294595	-1.0821422840297783	-0.4109881422072355	0.05242591569687669	1.73635678992465	-0.16919897365490646	-0.9798687505580725	-0.3029238787436124	0.25993727060932814	0.8735197286829026	0.4935686451288688	0.01992494872282914	0.5925685075939789	0.0714331613218407	0.3493907167991569	-0.6095346015090117	0.5897987741832021	-1.3649738798493258	-0.6016445714056631	-1.371549601254813	1.610365917005631	1.1219003543391808	-1.4657234352226254	-0.0003829062163498583	1.9210628438885606	-0.0873392224151385	0.4784375846475906	0.47953641343620496	-0.7184910504862971	0.4351333274980139	0.19321632385822943	-0.6311810614418744	0.43786106325861196	-0.12465384596122583	-0.44556166403272707	-0.9557217577412981	0.48893709486158593
-0.40498505130102336	-0.0933989332855823	-0.8538475887658586	-0.776858925488466	0.004213936084169837	0.9258684352725862	1.19920556986381	0.4846526829944229	1.285020237342802	1.6705988864942916	0.739322353853398	0.5362254842907374	-0.8365160996321255	-0.5160675902991679	-0.7767086045988455	-1.1606165494077831	0.01524400360766608	0.6971489586197072	-0.3662213071695382	-1.4054315751345208	-0.4141232070509001	-0.7483113975187348	0.31764315330539533	0.4777218843572125	-0.21192528294849375	0.29031910606135486	-0.49078149038758423	-0.027085945557062598	-0.3141230289764735	0.2809367640745492	-0.8409298978606398	-0.11937959828469141	-1.3688977804020097	0.8701841944361449	0.37571324567586406	-1.1341100311966699	-0.1868700794076189	1.5684685271192147	-0.4480751956037198	0.3011898866976679	0.11909399494570658	-0.7111370622236217	-0.5584423098800271	0.18671647114502282	-0.22854858705848713	-0.2843485893725959	-0.015812766861911402	-0.7487462161321168	-0.5106776539615769	-0.6518493752532196
-0.4507101372510528	-0.037167738185764486	-0.14524450674563186	-1.2451873122525143	-0.33269479938827584	-0.41211502210634016	0.2445408547409705	0.4666632140268104	0.8507731559988176	2.10421526075231	0.36734026436870526	-0.6768191214965097	-0.8624001262097153	-1.1479726318791232	-0.2787962288252477	-1.5753412554895942	0.1402538155710228	-0.5496576079837818	-0.6596380894455499	-1.6538967365293038	-0.42495605410622656	-1.6244881320729676	-0.3522572441904956	0.31790311867196	-0.3548396667931289	-0.3368585866130612	-0.7650105873514417	-0.7011131781564189	0.03612639377793126	0.08564553712505686	-0.1042710716601602	0.39292480047158457	-1.1230914379169374	-0.3807552895201531	-0.4641609342439816	-0.5419757245999693	-0.5387082487817164	0.6771693851616339	-0.6310123243935438	-0.1164412292021669	-0.49130872577311985	-0.23735573644492017	-1.4291170695702258	0.15224311045197264	0.37565678975202693	-0.8215244546336351	-0.18689237213990254	-0.9794243017902602	0.10464156847342687	-1.7643676910990862
-0.4630793442973538	0.13864625526041352	0.5557859655832595	-0.7892705526498729	-0.7778748657621649	-1.1084581572317187	-0.5412724252980058	0.06690758093035581	0.4473761819414179	1.7487556103831383	-0.0682951825017879	-1.1663249189840168	-0.4380798747474387	-1.4096737598014921	0.3181432299709505	-1.2415777542582187	0.4972412090403485	-1.4403743068395014	-0.760959876821758	-1.547934058640692	-0.28894375820355417	-1.7290338734549937	-0.669583278559554	0.1496074101998333	-0.2919619421952265	-0.7900353242963111	-0.4924062849668714	-1.1277862688502078	0.3728679169461946	-0.006626889662864535	0.606920502999059	0.6633873150153106	-0.5221946407041789	-1.3911458268244383	-0.9068863888783951	0.04068155933423069	-0.7846733413662653	-0.22193652097906452	-0.435868989206495	-0.4511308522515383	-0.9548306195838198	0.6079096824306963	-1.7048551369710576	0.25782044410630744	1.0269902565237963	-0.8019473528563962	-0.42902882024274686	-0.9168739226653625	0.6119899302572928	-2.110667731748271
-0.30459734567743035	0.4334086713246947	0.9533295466541818	0.45962662993622566	-1.0090445173739555	-0.7380172945078336	-0.7356083905462988	-0.3751933540191713	0.26484022380056504	0.8340126011622544	-0.4019581299592556	-0.6935461072980399	0.2266539039496219	-1.271043665098609	0.9238063011220503	-0.29158815308480984	0.9967882848394761	-1.6155794050105226	-0.544202269042127	-1.086230692380497	-0.04658063309157001	-0.8401812224171296	-0.3406717764263289	0.07235358557565214	-0.0041417470769576775	-0.6588991921890193	0.21825364513899642	-0.8661371480725405	0.5710510590215471	-0.08332438386061289	1.0570235553111436	0.5631865003257923	0.3725306526620484	-1.5577003562194762	-0.70311228608336	0.3621614966406635	-0.7117100287490609	-0.6268981421962756	0.05528787165098607	-0.45978332980516684	-0.9427181773995412	1.4443711749962376	-1.3099793062229452	0.5465606883404399	1.5804739748627588	-0.25491588099772494	-0.4773577394867498	-0.5247561103252055	0.7327555014496114	-1.3828039762026585
0.07060446822190815	0.7883711222045272	0.905189841964801	1.8593801047164307	-0.8251519899312819	0.42586068761378065	-0.2743566399070572	-0.5442323114555562	0.3100832227329967	-0.11691258710397241	-0.5085806638304661	0.4278724976278334	0.8282815138541565	-0.8709374255304192	1.409039675228884	0.6719655502471676	1.4146433650019972	-1.0938532358604016	-0.11106424724127333	-0.4608494030437257	0.22608109506659935	0.6829455587669636	0.5494340602627023	0.08252074883606801	0.4224923231693551	0.10735847536087545	0.9687436001350903	0.08055099359568954	0.550710392191588	-0.19374600715394077	1.1136988473100842	0.1969494667859431	1.2827029040275617	-0.7892231308104445	0.021248821195518883	0.3388668379615729	-0.31080484789923635	-0.3485269752692253	0.5747019117687929	-0.11265751370082316	-0.4299670601003388	1.8503315614310019	-0.5849001710924003	0.9062739023494967	1.9271602902189833	0.4153986035703462	-0.21421922591332676	0.024392847012369222	0.40850161729210693	0.09255548439594304
0.556506759046339	1.1199693655406469	0.5111714644830022	2.637135396287173	-0.2803856588308245	1.6521039343279775	0.534977202595666	-0.34751449167441395	0.41530571819831497	-0.6234740151742508	-0.3708417255076029	1.5700858606820782	1.1603794482573404	-0.4148892857776413	1.610800968847476	1.001564428160592	1.522263508115702	-0.23924531474595148	0.30287198597811976	0.03778808946895019	0.4919399323037259	2.1019258152409055	1.559884524968275	0.09058140491219824	0.846702630879132	1.1549520798827082	1.3323520883096558	1.2202857841482262	0.3598543806618822	-0.279510351749964	0.8196909626548615	-0.1429818405020454	1.8348682940998908	0.4463483388445947	0.874118944138417	0.10415635833622369	0.20642662997540306	0.39870774386094404	0.8792263735949795	0.4063323729237057	0.27596942311514466	1.6451571601192365	-0.026271951747350343	1.1394523302533843	2.0083728258697664	0.7187382963921045	0.2229439462331262	0.4659471536136639	-0.11054391181230118	1.5535497594816752
0.9412347779378035	1.3552892048663747	0.05094044613554885	2.3790247449184854	0.3528215840727365	2.245905142402626	1.2183567520202447	0.057796378802278885	0.35069720734571197	-0.5234952354711719	-0.10640908030347757	2.187709959700251	1.2176157269323358	-0.08146014271230016	1.4101385121721557	0.46420574774154927	1.245481816877869	0.45635700628840536	0.49481643732622294	0.17596701307471244	0.7821243957562402	2.7313557286869927	2.1474928850134423	0.010770235199458357	1.1455162529615355	1.9409631051772651	1.1148001161087884	1.8760526926435896	0.16049819244025362	-0.21350247202987943	0.38497697583011414	-0.14476043332376215	1.7856677854274372	1.4181231724716645	1.4585416050782296	-0.07767096081939318	0.5412418346897049	1.1450366304453081	0.9072026602547096	0.8208879120290264	0.7368630417556405	1.0071625192289928	0.05634417315519663	1.087511175121403	1.825717865006525	0.41765739863830403	0.5259987496832388	0.6144747690554225	-0.39959492152395215	2.2768746301333262
1.033463032333592	1.447146973028913	-0.18744296774474878	1.29763680841451	0.7655281372087808	1.953307054287411	1.417353976528311	0.4105100883053887	-0.017936840879544395	-0.019439932681801744	0.08596071007460225	2.1050644307135684	1.1470874779208982	0.021683006990805744	0.8305086458215888	-0.6011484054299006	0.7369919703899189	0.6501899373641102	0.4118730856076558	-0.09835145522124596	1.1465433436395303	2.3228407040006513	1.9927977842234441	-0.14896667140642578	1.2638029436199634	2.068746389262717	0.44771731526922864	1.636488706625463	0.11749738868471553	0.0804774658172693	0.08205370278516053	0.32390718959106	1.1949517910448753	1.580045373690483	1.597232722920417	0.016722708063947576	0.5073928411059326	1.4538477658381308	0.7733564396362264	0.9231657980745057	0.6729986135691861	0.3429469645021527	-0.2775804185181482	0.7305036026815996	1.4413671241196504	-0.3222977039720517	0.4475381105528676	0.468947815054684	-0.14534717723397178	2.0095869696018958
0.7823992476358413	1.3713541177118016	-0.07701020508817828	0.08751007417116931	0.8087474895925584	1.0368003248023767	1.0721938789690377	0.5427928356222862	-0.6210087990235399	0.5045258828131809	0.04837484401500766	1.5293833905535965	1.0960842996481033	-0.13403818578373894	0.06845097576895962	-1.532627309093878	0.2963776611193664	0.32516472572035104	0.1514725828180573	-0.6321128866935438	1.5624353781194429	1.1671867742113637	1.1853551162718627	-0.27528884345233434	1.2145499252713727	1.5222551573114769	-0.3260618964220848	0.6377128272271528	0.273488527976423	0.5264477749824488	0.09084237325746411	1.1087352345696162	0.41198500706071334	0.8868833814828974	1.3765736324895959	0.41850127509630036	0.15910374391512658	1.1714081144377	0.6296831681180419	0.6784181865889962	0.13741016680697224	0.006415135743139866	-0.6929296183842943	0.2025902995014326	0.9588807560595705	-1.0644601745502562	0.011125896258613393	0.1861714494072177	0.6121948027314786	1.0762957687877828
0.30884412074119044	1.1269450105120733	0.28775822600261797	-0.5378826994254979	0.5667254061700159	0.029501700948165833	0.4084183569810734	0.4806404039444525	-1.2019531703221107	0.7444858304546735	-0.22133203759016556	0.831400107508092	1.0826620352922989	-0.49373055008987304	-0.5878094203170925	-1.8046341020426628	0.17770589813680274	-0.2337423853234089	-0.12871943015763462	-1.1539861951405057	1.8864429861150729	-0.12381515867875162	0.14902154419753724	-0.23587423612070138	1.0430367993996261	0.6498335252750774	-0.8752504388536507	-0.5263136389118598	0.5126056702910003	0.9065230148966591	0.3886849647770431	1.832816995252225	-0.13317408810258619	-0.21295113669133414	1.012467446552112	0.9367066901648475	-0.24740426880823582	0.4911370686257611	0.5240716330342948	0.22304270183485025	-0.5395699651603203	0.07491283861131483	-0.8549091087371118	-0.2809150911251339	0.4874193571839873	-1.405161166996454	-0.4698343135994818	-0.04470716972590183	1.4674828532354944	0.10959311521690798
-0.17032319193258297	0.7529416035707425	0.6728971121924926	-0.31044920545313043	0.2630315514372912	-0.6194413847343151	-0.23847822335574534	0.3830123245180039	-1.4628868452743082	0.6380561984650327	-0.5503835188158693	0.28766764065240064	0.9955741295580135	-0.9143913266363964	-0.9077019406055999	-1.3579689654931493	0.41315304709351874	-0.6417797760515684	-0.3088826957758981	-1.4145815137484334	1.9155606471159352	-0.9906096184211772	-0.6334352184056531	-0.0015861726615503473	0.7931610210425205	-0.07914523062145302	-1.0543368666502189	-1.2045287537609577	0.6501688577383681	0.9935192747169092	0.7681107447553497	2.1088390741449574	-0.19794039412628137	-1.0870220439034488	0.6702808239501796	1.2780912410410041	-0.4369103062380185	-0.1944025878098282	0.37917628265882	-0.22580997196718183	-0.9837828758287465	0.34355924354632195	-0.6691038296736451	-0.5357231736857366	0.10870584266219675	-1.2286136198849182	-0.6011784968999764	-0.12710678051243698	1.9003253763358197	-0.38729002259979656
-0.4674861308167873	0.348641079485915	0.8689910290976997	0.44504427409800923	0.08012365637144353	-0.7660179217080897	-0.6314721737793243	0.3827123546263161	-1.2573884248582334	0.34113364162756027	-0.6979110280886631	-0.027724382167060056	0.7252769649632544	-1.1906497012302062	-0.8327884406688144	-0.577100177382882	0.7811885965193857	-0.6644335066347787	-0.34697222175551284	-1.29704210217263	1.537633409623361	-1.2113429725876452	-0.903239619597242	0.29739633796898124	0.504924857739624	-0.370034976738883	-0.9301855963929617	-1.1178816687848352	0.5837696656832574	0.7184158555291478	0.9844647292346017	1.7773965636440414	0.13045865454031483	-1.3191990385859027	0.3855002382841906	1.2469571856338746	-0.31231648522411726	-0.5498545075386846	0.10379139975336987	-0.48515125304468054	-1.0169939914666672	0.5310927314725468	-0.31199570698036827	-0.49360068082203357	-0.13284157535632557	-0.7439862199382333	-0.20508082091282204	-0.0944711995196494	1.6325837335327418	-0.33287535613531866
-0.5147387469674434	0.06500917627617739	0.8256463386751358	1.0727284410646563	0.033858501884048826	-0.5552066012283152	-0.7431227823436242	0.4649178391937238	-0.70596043573228	0.07377290618865955	-0.5247785200772614	-0.16101466346417537	0.31608837957876085	-1.1372454450895035	-0.47684749827994183	0.035060409108599144	0.9511771325287063	-0.3560513296853703	-0.2574475676515231	-0.8425131092123234	0.8643284288857735	-0.944332155410486	-0.7302984078066953	0.44173933262130954	0.2362315380369964	-0.25216530112345825	-0.6782709416115051	-0.5153680668004877	0.38461697380012105	0.24686962212366442	0.9376748284681287	1.019529155396349	0.5185904863889509	-0.942392396973788	0.12751969158833473	0.8932142315166502	-0.018758543109951682	-0.49687076439221833	-0.2696490021442412	-0.48259860732497484	-0.7412409097839405	0.5279818600779873	-0.05094033762981412	-0.2194374677333089	-0.21586041976134882	-0.3028289153332511	0.5179837301053283	-0.0493286454838539	0.8425195765598991	-0.02673337348699191
-0.3701688941685385	0.046223161969533785	0.6678347824933971	1.0587245693327152	-0.004315139410391544	-0.24434637680197244	-0.7195555247282359	0.4831155933018815	-0.1466510349567603	-0.033912865483885106	-0.106245565548032	-0.12667866404332612	-0.0006387804733542511	-0.7049295007837463	-0.020854961156767587	0.21681463807028467	0.7088957873629169	-0.001525155648304835	-0.07570375918067301	-0.19413582655877956	0.22425988807573516	-0.5475096332035547	-0.39308460746837365	0.28191880620535975	0.0714251605887445	0.0019743323264386453	-0.44970481534079354	0.04512103918431085	0.24662352708065766	-0.10584294384590237	0.7529899944319461	0.2599817285963761	0.6339850226293796	-0.3674220565665716	-0.08175172912684012	0.49794824719583175	0.17772273752083154	-0.2362120619359285	-0.5561756502974156	-0.2681103057408525	-0.4293414670077269	0.48462567018802977	-0.0148952848765735	0.13502808917081588	-0.1262411681275855	-0.14719303942987272	1.1011405669197363	-0.06841906441379733	0.0721499508114764	0.1576570202861259
-0.15638631587209545	0.3403292925614601	0.5863117912436363	0.3734832905410397	-0.16430498624933568	-0.029568397878190645	-0.7466108344762548	0.29750656792908503	0.06456188748685943	0.007245185737582531	0.3024616235756727	0.1476641586631821	0.04991911393219613	-0.05421972043293182	0.40643344773793105	0.073801698763373	0.1039967812909076	0.09477857529306252	0.1487429929373745	0.488036268042856	-0.02051420537428336	-0.32981834001135035	-0.1499905006277645	-0.13107296287512882	0.08401521477598363	0.1050225180033194	-0.30535721663538923	0.12184001919725299	0.32067549654755323	-0.07897305238948873	0.6860846797836264	-0.09162046867290828	0.3744103368466249	-0.07492698590793868	-0.12909090568608295	0.3865879570476358	0.10853113202347732	-0.08824293104180388	-0.544978429873846	0.024906507110019793	-0.320877675309982	0.6618989150720384	-0.10458746392387645	0.40368316331344795	0.13406496876060955	-0.2698066150565626	1.1354597767982535	-0.154285050133755	-0.1288142913714664	0.0875017295799164
0.010288218734668722	0.8358293864110848	0.679223085029301	-0.5530609835169392	-0.4368826194036821	0.013311211127275582	-0.9185069861724889	-0.08113954278973076	-0.21509939281390617	0.10531881126938104	0.4346825030146651	0.7139551327203911	0.5489046305162394	0.488034147208515	0.7665023411045112	-0.092479268599356	-0.5874707381278753	-0.17253164547663838	0.3338321769259951	1.0823455145841077	0.2643125585617344	-0.3999619438896646	-0.08234626856357447	-0.5537821648014799	0.26372622083750347	-0.046779205829825934	-0.2376398984091638	-0.29376185176717023	0.5597797584441924	0.3435526233923029	0.9059605414674607	0.09607113371619591	-0.08689103422381039	-0.2850049430690231	0.0914314718083782	0.6809937135698112	-0.15110596491579764	-0.26275869176114136	-0.19324693072739418	0.23789902515099204	-0.47440490348420716	1.1561404265660622	-0.10766536984648324	0.4661644010405576	0.5118271997240927	-0.4678359332966065	0.5766915783585139	-0.2626458675571177	0.41079640397431794	-0.05411849143181945
0.05299133834294907	1.281305713667549	0.8559160468815863	-1.1848635294406127	-0.6565726595860043	-0.114974721051619	-1.1877002623935327	-0.4672290725477934	-0.8045996880692261	0.18401887926628413	0.20033182346201622	1.430374217744995	1.2308387264530016	0.5950018571440383	1.0488937100049007	-0.08061915738269683	-1.0586220932403305	-0.6335521439003804	0.36472519803780734	1.507874841793588	0.8304581775139575	-0.6769982009228783	-0.11161536021901299	-0.7099750314042598	0.46547815897137035	-0.34090680096818643	-0.22481537880888666	-0.7949984608221794	0.7074825427254188	0.8910385225561149	1.3130802549078993	0.5805079522948613	-0.46555686208212455	-0.8189326017249167	0.5199912087928985	1.1611985587863771	-0.3297636420676055	-0.7094718155859417	0.27448802367964736	0.24232688517187778	-0.7643444917929492	1.721440090716074	0.08706653109059302	0.27924109551981946	0.8728791326991142	-0.5260478173162565	-0.19922090932497002	-0.36443545051369525	1.3349247337002117	0.022108918630684062
-0.06962341393796655	1.3982541751441862	0.8750566692923157	-1.2834618125936468	-0.6282217622928084	-0.3910455102958152	-1.4079322012871287	-0.6265660528614778	-1.292832423190488	0.2324696179904938	-0.24287519355950354	1.9025214418408907	1.5612175603474312	0.14116224345684308	1.18419591764907	0.046569803308356646	-1.1810363133279995	-0.9609515912366535	0.14657060146679693	1.6978953503967713	1.1399396208851191	-1.0043145573337007	-0.14280864207449417	-0.49487067319093686	0.44550067255844067	-0.5798428506837174	-0.2496067996954213	-0.8884393113655173	0.4635954154214536	1.152797519394171	1.5451090468657005	0.8899459555583327	-0.6049821365707377	-1.228955139873354	0.8667443682555878	1.3546256277064237	-0.17687493615228272	-1.1434983889457913	0.4689882833850533	-0.01493372413834931	-0.9949664527167997	1.854802772537186	0.3642493987743347	-0.11475330935113007	1.0213971068833403	-0.38217047046871133	-0.6498030974681426	-0.47307194391562646	1.9651439841902332	0.40335634742666815
-0.36737921918735256	1.0317375056295017	0.501982046552459	-1.0564587521267	-0.2980050368109914	-0.7622375861297817	-1.4235067554367535	-0.4602462844852358	-1.2890925870422831	0.2807122623756624	-0.5914569660852292	1.6489413780916187	1.0411910063741776	-0.6934704089028044	1.0359964138092985	0.058185447416549	-1.07189483487529	-0.9001805792015498	-0.3081838287959303	1.5900326909468168	0.6880052788761367	-1.2548931284840035	-0.18664449475020292	-0.06878670369224422	-0.0015863027443391773	-0.6504492238441382	-0.2672189957737226	-0.38011607122737195	-0.27461802063207796	0.8293917820788212	1.198448999293003	0.627875354780769	-0.5971948325679788	-1.0955752881926135	0.7409993169898837	0.827254371294131	0.3132975804864509	-1.225309060011785	0.09965623257658189	-0.4789042967248344	-1.0273803503538186	1.1196230564058207	0.4609544419234696	-0.5926547402961561	0.783261188539106	-0.15830425045511892	-0.45597193534975344	-0.604918692047609	1.737061899665182	0.834633157091652
-0.794446137161534	0.24775883951418812	-0.3102779317139518	-0.947091554126039	0.17320179246817838	-1.0989310515746737	-1.1437155933018592	-0.09860009656226243	-0.6742163634738418	0.34075818145287134	-0.6025537292064357	0.42216140792061463	-0.4345744746088866	-1.4987450860518339	0.5077712851601195	-0.18598601816880256	-0.9696022150473241	-0.45178279546570227	-0.8267528421895751	1.1586493603187522	-0.633596685833324	-1.3576573102391187	-0.3434502981419779	0.24502225054602195	-0.8729154412015976	-0.5897850289407814	-0.17302597043360135	0.4701855945425808	-1.2697297494661692	-0.06800749162376078	0.13191802345509965	-0.2520189210210752	-0.6856346159540552	-0.29416710249110084	-0.07927525909970276	-0.4938352652477265	0.8530184422877062	-0.7770200152730893	-0.7766900734405908	-0.9800298176639356	-0.8301691616080294	-0.5036324067802073	0.1966595408277091	-0.9707138645654307	0.11652819774434273	-0.05121817830764936	0.23679657358977954	-0.7101418807320706	0.5849401893304369	0.8810997813584247
-1.2139873229812463	-0.688354316034285	-1.3345947163593959	-1.2377121511874996	0.5051010014541741	-1.190288066236516	-0.5701967656438357	0.18091077797639155	0.31245068564965484	0.3751575051342312	-0.25792809380303466	-1.5323156823716906	-2.408693580028024	-1.8555450847352475	-0.31148762630521337	-0.5490856835157095	-1.0154171200531859	0.12206808579764757	-1.1230244222979278	0.47026679718091996	-2.3806596483889897	-1.2620088350818297	-0.6634029607794826	0.1991059139706067	-1.874191402193687	-0.5045734547998201	0.16661974696319304	1.1374091628585392	-2.0223249779409653	-1.1965379897168582	-1.361248640659024	-1.379429580743563	-1.0239951888404	0.9302929339775049	-1.4226531771794513	-2.182651565715432	1.0468197422538088	0.10171852548092447	-1.7113305271430248	-1.2749815467662893	-0.44444780124883004	-2.4943651043404125	-0.33015697445930275	-1.0522075678954348	-0.8237477075132198	-0.17445223749519878	0.9124993794494446	-0.649732658358413	-0.9813299529775743	0.2821523500684866
-1.4043403546946664	-1.4444898996312256	-2.1452190514273366	-1.7822692423116484	0.5003604075183601	-0.841197365471271	0.21510766673024756	0.1626563707619526	1.2124338256414529	0.32113130701230125	0.23158831179507017	-3.4918755035887075	-4.0270661158286005	-1.5673245893389536	-1.0996838322441453	-0.6772092363576093	-1.1145459983260078	0.4728567425195787	-0.9455431708825099	-0.2893508185101279	-3.7427014131006007	-0.911881997200066	-1.0177653749884759	-0.17453949206756228	-2.5130423427217097	-0.4303489635064861	0.8124121773800506	1.2156210111122592	-2.0461961974316387	-2.0543032212065064	-2.656620119687577	-2.1619245065781096	-1.4875620576200947	2.1073443382370063	-2.7297125165249714	-3.4800698969126693	0.6901921664402733	1.085928025629681	-2.0873596493995072	-1.141543623655271	0.07480861746635363	-4.012645950931581	-0.7503357016505777	-0.7042311825210738	-1.7248423716722956	-0.4676816892607064	1.0561738504155778	-0.264439807713091	-2.163587003724516	-0.7788444045368966
-1.1448068813499053	-1.7854419934748769	-2.3266702499953653	-2.0843755616088653	0.20168115720034632	-0.029402482587136982	1.0752818732870817	-0.12658166034143453	1.6273021642723688	0.14494350916296012	0.5816956562880647	-4.590248270647457	-4.478627579390336	-0.75612252524494	-1.4360835996471029	-0.27317029601892545	-0.9944054406131834	0.4021019492136113	-0.24572320552211876	-0.8590434521460105	-3.9861243990969393	-0.2797217288964769	-1.1201155997139745	-0.5572313457756162	-2.3524130035355686	-0.26838685854605154	1.6484871441502196	0.7081964013367658	-1.1757242909247054	-2.244324672362162	-3.1383353354042516	-2.128816887758955	-1.7053538898646996	2.795943783051102	-3.328680789884308	-3.6937156231419728	-0.04121130061484029	1.804939119993585	-1.4918779374890427	-0.4983332691702278	0.675274729814745	-4.350465294922229	-0.6575750854389973	0.06177475540394359	-2.2560187418107853	-0.7295583050556338	0.53494561927278	0.496839678016544	-2.347127241261389	-1.7194914397195913
-0.35584887736531	-1.6699362523236547	-1.7040177997640849	-1.6733268757035693	-0.12391554158453104	1.0001257202264104	1.8416536516814752	-0.41190157408336125	1.456572735212817	-0.12345649064243132	0.6335911633277209	-4.290063877615382	-3.460597354544357	0.2315085037166642	-1.0638698781458487	0.6315246521409329	-0.4283590650044466	-0.00472240268699403	0.7478218895012322	-1.0123348916424715	-2.889292310577611	0.5603201520285633	-0.7159408134403077	-0.558250418212039	-1.2893546279990362	0.12930118800942556	2.375037970369422	0.009874301285947022	0.29426139453617667	-1.6775223839618638	-2.5673568042519426	-1.2168136432311316	-1.3170756591984634	2.7917469141608073	-2.8282483299021486	-2.6028500399886636	-0.6709627248259098	2.032956841431248	-0.0037820573391830585	0.513541529182711	1.2736605042014124	-3.337949570172397	0.08873661066811848	1.0532941746180384	-2.2349633515731533	-0.7422915325166337	-0.29547554171399854	1.4839008161285243	-1.4605789144916652	-1.9193038765232926
0.7944901776633685	-1.2320056154084065	-0.4622192981000647	-0.4996705911514249	-0.17432355781307168	1.8098251150446736	2.340604086025858	-0.36162738228224806	0.9391647633666816	-0.40353590771995895	0.4497359735541403	-2.7027514623084805	-1.383929914576377	1.0354313318635668	-0.10698098360799714	1.632372946635207	0.5389886864174896	-0.43877054585157016	1.61478726525267	-0.6763420142428539	-0.8937996405675407	1.3952074631000084	0.1907453358256112	-0.009948616530146916	0.31980647039569376	0.7889293088420501	2.6390324083235837	-0.39843610910786986	1.7360273941340612	-0.6070589067091064	-1.236975480209307	0.1764065894080705	-0.2786717288510438	2.1820159897440132	-1.3758490706162219	-0.6182953554974248	-0.7376395215575595	1.777703559838655	1.7956631153799896	1.5493464425255192	1.7251412702413627	-1.4483897690184417	1.213518953290807	1.9434742151551458	-1.7213675554535832	-0.4027625182324844	-0.8457453358596062	2.3724323585090064	-0.005518053555293332	-1.1553737361359326
1.9107231562703504	-0.677071922968339	0.9203935622318122	0.9519686793452258	0.1583367750696468	2.0027217102449724	2.436087270023236	0.1531441910642528	0.47411056281611264	-0.6091553266213239	0.2395280458683575	-0.5460431768332686	0.8199810794929261	1.465043504628865	0.9330869338119748	2.1894617364341773	1.542420207141033	-0.5795663202341053	1.952488753656591	0.01589606826720125	1.1292609841612968	1.9338201259288201	1.2586955579459085	0.8710093813262832	1.7931979524606605	1.5066600231567722	2.239774638237831	-0.30652666890264463	2.514428570411151	0.5102603894094048	0.19224331642697964	1.4029121844146064	1.0174257598514196	1.250198464349471	0.3963900459948198	1.411824158994975	-0.1327936010372099	1.2293674540672035	3.111523080827406	2.195743965532545	1.8548577074224906	0.4646052108520658	2.1530906805207057	2.398522821926294	-0.9783883982259975	0.21654318169973363	-0.728110522768447	2.815356643352749	1.2483424942162	0.20097507294900507
2.538163446019144	-0.1741995593684234	1.8957491999916047	1.9335078760134519	0.689827992127041	1.4731011023140395	2.083599415947311	0.923003119696866	0.34399097963041814	-0.6854048339543622	0.17679827687619093	1.2435726332605153	2.188907537673446	1.5443531340083958	1.4390828446325212	1.9827769397555632	2.080028508927862	-0.3107586936626615	1.5878217370693828	0.781070382266996	2.353604286786644	1.9532964889274327	1.9685530941277423	1.5876796524232455	2.4650849399139396	1.9170742990800147	1.273476370461203	0.0858739363489702	2.3157476102574868	1.236157614954744	1.0746090417485452	1.912729213665942	1.9244975008203666	0.3154242958230865	1.715020421920229	2.6430288179959103	0.7869014994189978	0.6235205902308584	3.356381988169145	2.1666751651558416	1.5542465894104307	1.6326798341789952	2.389942539186949	2.2296030749731632	-0.3249188169779269	0.9022409980150013	-0.05152088209538949	2.628280850183489	1.7008311057576249	1.3828408605708689
2.3973896627028832	0.18705850311182443	2.1081515454430613	1.9097194094600813	1.0577726328150359	0.496512435239335	1.367828101818452	1.5028418073857752	0.5284962299036169	-0.6130172585621071	0.25177038660180656	2.0074305061142286	2.2310678730530977	1.417990135814503	1.053296989519744	1.1272898403173688	1.818974136960331	0.20697117260363804	0.6641608342224745	1.32429190153724	2.4182170578004802	1.4419845835986238	1.9324764424093146	1.6773120948600213	2.0449226283293136	1.7168869040086774	0.10509232119949467	0.3472781200169044	1.2870789523270698	1.3366681434459196	1.1327320331747206	1.5354497669676632	1.9294770773321848	-0.3952385511807202	2.0857473049538293	2.6622889046696567	1.4122277924028905	0.11726508695352438	2.454946515045577	1.4558511138410482	0.876691028648203	1.7560211829574228	1.776174666974166	1.4866647542558913	0.030210731543759747	1.4027452870580477	0.6466430771497662	1.8864019640634369	1.2242847553883185	1.7014157662425953
1.5435856115646578	0.3692872426177886	1.5533316837745443	0.9112570822814817	0.9727681651530768	-0.4217531011487925	0.4904788199369745	1.4978725318121275	0.7321313552868572	-0.3930519580052957	0.27241759336330873	1.671856067692581	1.148196206488376	1.2148871218551984	-0.07678321078330817	0.09289857112374336	0.8173854084357829	0.6504435951200876	-0.4460278371372298	1.4814349556077426	1.5466577467817961	0.6351260814851131	1.1439740431439198	1.0248826400759883	0.7775122312246759	0.8908159984265873	-0.8312547215210864	0.1679261395129847	-0.08251220623654561	0.8507775354361975	0.5623150523953334	0.5397262376346303	0.9925649956205567	-0.792722832711618	1.532320714072116	1.655487453765435	1.2866953389295408	-0.2485275078173496	0.8588558968530042	0.35308723522907826	0.04969372037945014	1.086218997000718	0.6292740859048814	0.43622666121384496	0.07357292210371029	1.5450941243674303	0.7899400954241774	0.8679200681068657	0.1694495119719227	0.9784189861553537
0.34461651981584884	0.34218583951428794	0.5514823087387306	-0.47982354812823785	0.42803167817675314	-0.8523547161598691	-0.30174119315393616	0.8398207651469198	0.603363548002697	-0.04418630211759413	0.0158728264143982	0.699594472244147	-0.3352998157025453	0.9795816689910564	-1.357999172546667	-0.6073793812096713	-0.49227073596853616	0.7505355763992985	-1.3425753871783024	1.2813679839795484	0.32546277922778183	-0.09667543578797765	-0.011161698409066405	-0.04540811908891713	-0.6977499053044769	-0.23393082233976384	-1.2789511991507174	-0.3843551463406266	-1.2477819282827864	0.033809216195996035	-0.15769157244461296	-0.546749348418868	-0.3981725480518122	-0.9030768823112236	0.5207555575827439	0.2358663731442939	0.4266761796922228	-0.5004228374427914	-0.7213207777223405	-0.6954502099302362	-0.6248562840533549	0.1913822729991028	-0.4630911684708347	-0.5695223621323329	-0.049390031279660906	1.314795156014925	0.19231372971682673	-0.11351461881689233	-0.8931316137644151	-0.3525845337808363
-0.7155592190600785	0.07951880912464743	-0.44255666693941836	-1.4996175411783035	-0.284703341537292	-0.6989720314033823	-0.8197884858890603	-0.14402384086518316	-0.006833445117953536	0.37405840967409615	-0.5836088033061965	-0.24951064296255285	-1.4130349008452345	0.7066400996826314	-2.0956608357464375	-0.7324030540203167	-1.5515498679260693	0.4596508228018699	-1.7869795245803577	0.894711478818846	-0.6778127621726941	-0.4468370973381274	-0.9942648028465785	-0.9717301187407563	-1.7053117151789114	-1.1632972855621675	-1.2882294044838878	-0.9016523066892281	-1.8782348364027093	-0.774214749659745	-0.598548328452383	-1.2358523228619316	-1.5072066864066924	-0.8190456364656925	-0.3578462540882482	-0.9342473930974647	-0.6716389703316105	-0.6585565936199469	-1.6943844183177872	-1.310655684255633	-0.9256353355754292	-0.41767610304054453	-0.9980902361665254	-1.25942157929568	-0.15402117789783548	0.865868394265252	-0.7875353254944825	-0.8682958302878393	-1.51067747399042	-1.5369121849339125
-1.2879802613326408	-0.3915988320921658	-1.0780092510727586	-1.6721886139305187	-0.7666680547042322	-0.23128933880736433	-1.0104608320382409	-0.9273073106295151	-0.9234889595338284	0.7389142553842184	-1.3521939418463895	-0.7112100754185129	-1.6311602405390295	0.41863327870165357	-1.9095902569044234	-0.41329450414326596	-1.9923936161509368	-0.0387701101061155	-1.773485414655094	0.5080744661682433	-1.1952722976013959	-0.33767894738388987	-1.435554096167757	-1.315046869342521	-1.8910933038703683	-1.5325949792612183	-1.1413048147925684	-0.9384981969447073	-1.9636991016367789	-1.2875440498986996	-0.6257654081645019	-1.3195363898938446	-1.789183178009844	-0.6582031220190373	-0.7286116967495117	-1.4823682401485887	-1.3511742910700997	-0.7063250094070064	-1.8559449340675371	-1.36227475181731	-0.8188609461827457	-0.5565319333132992	-0.8406529881991072	-1.5513335156284993	-0.13285054355858966	0.4521932006314718	-1.484395623023923	-1.3761793369436846	-1.5588962031998097	-1.9758974444750026
-1.310743243600557	-0.9397783389502059	-1.2602632328296557	-1.0669202061032357	-0.7755586314097889	0.12613766972496732	-0.9640609252769535	-1.119231676020358	-1.744600533196302	0.8886054472822525	-1.9643564360931642	-0.6210371015157039	-1.0675965881830074	0.19352701739270214	-0.9558974664533023	0.007829042994322567	-1.8163532747240234	-0.4721030225008485	-1.461437791549081	0.20860931473555927	-1.2811760238871595	0.05201696681858603	-1.3153645388181658	-1.031068491960133	-1.3662356922424386	-1.3193798881293441	-1.1290239601913814	-0.35106400763029333	-1.7249335844752602	-1.3708494826151914	-0.40511824782046746	-0.9278276435616679	-1.1976858540379693	-0.5316627614262158	-0.5910317332238725	-1.4322464863875306	-1.2227435250707102	-0.6243859035034026	-1.4122105730214738	-1.0068640437384768	-0.4462356153325547	-0.384738105749959	-0.26064820991944	-1.5452208096171647	0.003236726018778909	0.3004741445881519	-1.390186661056555	-1.7034065904150701	-1.2280952982569557	-1.5687170200171514
-0.9796942872938177	-1.3443148414774937	-1.1401266528859708	-0.18992622106603474	-0.3760149539192248	0.09702816505118055	-0.8465117282812316	-0.7099979959186995	-2.09035780633267	0.7095829451398974	-2.1417666974290506	-0.23940113533598575	-0.18446665682169766	0.10146538849745364	0.18654245743723494	0.254037960466065	-1.3321359172316003	-0.6617436163814686	-1.0372426245653075	-0.04733359425591451	-1.1214185287087903	0.41069040979808663	-0.8932394705679606	-0.4684951674378755	-0.5667327083778262	-0.823840727954723	-1.3389530506709648	0.5812619387426159	-1.421933018974659	-1.0710404207209157	-0.20303225871691666	-0.3978857794755842	-0.1674983996207222	-0.5138427704748137	-0.22936396133454529	-1.0573110741735103	-0.4099380970436461	-0.4486900509617166	-0.7845817700365402	-0.566316448188672	-0.01017900460081844	-0.20480476189690333	0.2793956707905489	-1.4185777923386063	0.17063080819569304	0.4776335311577498	-0.5127433773604267	-1.8769682095727696	-0.8373476419477243	-0.7070605212189451
-0.5793924712613632	-1.3959829857994537	-0.9659010659045993	0.389365140979534	0.12314071993428753	-0.26647169397888465	-0.7969579458271401	-0.05922514376383298	-1.8388123351094694	0.2416553373618862	-1.82483918887928	0.10211265729615276	0.5127996574832341	0.10556791965438096	0.8866264419663583	0.2885273759852173	-0.9142094789771892	-0.6187377304970776	-0.6066467066164856	-0.3673982144891525	-0.8206043790213818	0.4864513973650029	-0.46415001747846807	-0.10178811156308457	0.05774931105248173	-0.43448235178982025	-1.6037440637965408	1.341182340601172	-1.1971580041739613	-0.5843291968715814	-0.15540940711820692	-0.05446273739910715	0.7036866087455639	-0.6143408698500169	0.023943562255507634	-0.6272653409330481	0.5536905567025331	-0.2883720650356751	-0.34156205901085845	-0.3269926637517001	0.3533975370798692	-0.21155444990668482	0.429029025439607	-1.300968046120798	0.2971506200359468	0.825509221006654	0.6236057347869304	-1.8300775624411196	-0.6217177050683221	0.040829082531820673
-0.30305679667658203	-1.0271071194045205	-0.9042756473096984	0.4072038001318971	0.3905754678232436	-0.6491808122589607	-0.8519677108719651	0.362215332251166	-1.195427289121074	-0.28510625769151887	-1.2008988315152294	0.23428194101488004	0.7757094700175144	0.03174209391104697	0.8459917190677293	0.27115775878123655	-0.7592046549723579	-0.4963507159770984	-0.17945798528225898	-0.81142654517303	-0.3434354490746696	0.22701773435109446	-0.14390453299025438	-0.1925442253745219	0.31188639285360814	-0.35248787083624095	-1.6401238917184122	1.5260027452699314	-1.0402477033846331	-0.17036214584993736	-0.18158892899660667	-0.036719207630906324	1.046477279649245	-0.7702374927542933	-0.0029896610958878387	-0.240795205450805	1.0949106232360906	-0.2720028553035523	-0.22175192009851982	-0.38335350145940944	0.622288931467149	-0.3684331738147447	0.1450952503191871	-1.2103651611835526	0.3783627960796038	1.01942470489845	1.3311292652774727	-1.4685837968210096	-0.6237732155257936	0.3143265366090616
-0.18005186893769828	-0.37359942811831937	-0.9455375338997464	0.028637771378152172	0.28924644420283036	-0.7269770326049582	-0.9385824421783026	0.2954901727202292	-0.5568716261856151	-0.5426872231989205	-0.5766133674106844	0.21326562183121764	0.6959268866282594	-0.3316428014893791	0.255480637168455	0.3592668040351451	-0.8009863110157626	-0.45070470841544175	0.2650495834734248	-1.316946005837735	0.36304664327286035	-0.21269246673068046	0.15287486500442926	-0.6187177001198836	0.3124010696848372	-0.47538551784133254	-1.270599910197829	1.1072901952578664	-0.8636283194417258	-0.03772954047328269	-0.09187663928637192	-0.25893430906497533	0.9167211519900338	-0.8765399031084018	-0.2616649815427327	0.1565067087094861	0.975273688064742	-0.45355835000490224	-0.3289817804668324	-0.6153375423567959	0.8325764336448367	-0.4761733045351145	-0.33355126853070916	-1.0842862031855685	0.4702424500554351	0.7456535099673695	1.212083062741016	-0.802033372781985	-0.7285792770170434	0.14786749662866022
-0.13591948731019773	0.2922477636956558	-0.9443421345915612	-0.3280003240796725	-0.06162572995091237	-0.41823831881821644	-0.9344278765469824	-0.14185512361752634	-0.2631915431171071	-0.300352476951162	-0.18924309031990458	0.20610930971487082	0.5570691572089813	-1.0531133229095735	-0.36194046330083063	0.5319185484212383	-0.8194533805400922	-0.5210283183174996	0.6978906377031793	-1.7163605812213905	1.199876985051164	-0.5863011749187461	0.5448664993575122	-0.985248605771611	0.32418651103304114	-0.5185249685885606	-0.5637328312663956	0.41343379464236735	-0.6078598963490733	-0.24115335031513643	0.21717258503218828	-0.5030348914300419	0.6777928477513607	-0.8477737362868717	-0.5700376777220681	0.6232743085591412	0.41352020553012353	-0.7511216161226606	-0.4640666851571692	-0.8002559368227335	0.9824411392447632	-0.35765439683562233	-0.6884023047768771	-0.8697884293335508	0.6330335726877555	-0.08763477359963173	0.3980818111750427	-0.020943929226022798	-0.7842522027757147	-0.14006091780029611
-0.10865166375943826	0.7263018690235785	-0.7541560640778309	-0.31234328801007727	-0.4079898957308589	0.05129026927052131	-0.7535247291594771	-0.5597036380048751	-0.3986607685559466	0.39367998039760743	-0.08510350597374199	0.3177359355555415	0.5906113817433878	-1.9320312672564752	-0.5027622162695086	0.5842498941940809	-0.639482742986058	-0.6150517607339716	1.0117486394343542	-1.8356399905953593	1.8738809818865585	-0.7114762078424919	0.9877509525005717	-0.9266114398288601	0.5160082844824636	-0.27334629653711984	0.20580508480842574	-0.13852111618663387	-0.2948801902413339	-0.6392519784389861	0.6473287482178682	-0.5675226160918739	0.673680926825238	-0.6745888631331767	-0.7491134743420464	1.091380181145254	-0.11324655310313597	-0.9759143749809454	-0.4838281721663678	-0.7762963522431764	0.9875605760045902	-0.010263783360551289	-0.7474446426582672	-0.5970299370915709	0.8732571763878287	-1.236395284023189	-0.575042249406116	0.5641140766464782	-0.7107141382754607	-0.23867330724207933
-0.11348333148864179	0.8624017947669207	-0.353879031781036	0.12396699893733366	-0.5601985405075923	0.3134488506623435	-0.40555004479131385	-0.5872999003144441	-0.7614193642312543	1.179729678418904	-0.13564009910569966	0.5007138057381146	0.8131654927049267	-2.548111702750242	0.0037361663265091825	0.2927760902506326	-0.2647224625064049	-0.5987764358962181	1.0655803873760044	-1.6075516265059768	2.048679642756083	-0.5676405480542737	1.2343895279769188	-0.378674433153838	0.8203884071889361	0.19996537818229446	0.740718994987014	-0.3509235055150143	-0.003861646392839791	-0.9465449705981595	0.9580181956021231	-0.3796228920235478	0.9423842134921603	-0.4340274430166558	-0.7081514571364744	1.371290922615985	-0.23073233108201932	-0.9451727940317199	-0.38416484286461366	-0.5488080813587274	0.7332852680971828	0.3845401111635227	-0.5837441390811161	-0.37770245496410954	1.1248975989904915	-2.1987878485409276	-1.1460932575332168	0.6990836494889353	-0.5306255479214252	-0.08423090222492212
-0.20644186519597282	0.8351909179806212	0.12280047097735829	0.7264025829304881	-0.5172700708714794	0.12759645414084206	0.0026593599241201524	-0.14431419989966077	-1.008618897430625	1.557770695108576	-0.1603929588546018	0.605669418388702	1.0419753320734713	-2.489927023938765	0.9094602548892042	-0.38501227627228846	0.14395806422213908	-0.4120719670945254	0.7710672683443244	-1.1218842843832624	1.5862653865455894	-0.286416334989747	1.0046466043555675	0.3727728031133313	0.9924603189123298	0.5950491548671965	0.9084423037265835	-0.36161006123392564	0.1931202942805734	-0.8704464873439545	0.9509776074892771	-0.015602974832690599	1.1817601465373604	-0.241220301021973	-0.44695947268233394	1.289657397468202	0.07296366021708439	-0.6070869243267086	-0.2713757970939038	-0.27537815664370285	0.1838416865022303	0.593286132236679	-0.43508873129240394	-0.3282427126744249	1.2780097457500268	-2.47001418131407	-1.083445079412605	0.358546808640791	-0.3229639349999868	0.12378508979415288
-0.39195396043001374	0.8521920493538766	0.4723579498591459	1.140434994944479	-0.43290444753518403	-0.4420021967824225	0.31877553941014375	0.4975173039570101	-0.8751411259921242	1.180438096759041	-0.057693117280949405	0.5153087634147555	1.0518061864751427	-1.6273685580745378	1.7191198892305473	-1.235830876207603	0.410859461788043	-0.11955738335235817	0.16432399378074064	-0.576996082334019	0.6858881184794295	-0.056707307562376096	0.23677004552571707	0.8934273123793537	0.810788785879349	0.580997525047933	0.7974828112384219	-0.48976160517539086	0.2768881067106484	-0.27272346220122473	0.6302065109159666	0.3637928606098655	0.9916825837317069	-0.1741283082940643	-0.017042607764181806	0.8418644213805097	0.4658823056637537	-0.0901539246664861	-0.26191586620460416	-0.1480688542170378	-0.5436404502681041	0.5020645463149334	-0.5153081933424927	-0.4750048788825093	1.231660344578404	-1.837682023479737	-0.5793009647357059	-0.21676882281599189	-0.15041043711058713	0.1197780065943464
-0.5714025612098833	1.0066012008230059	0.5569618947285521	1.1557649637448466	-0.4664016671920631	-1.0667566771009849	0.417948121067379	0.8995597097094824	-0.3282542096996947	0.08892510160537734	0.14646214562074236	0.2469058532019083	0.7457853239387993	-0.24046490829760228	1.989662700422214	-1.8973996881313258	0.48645765251656675	0.1365648955568549	-0.5808278867422834	-0.1624601678531857	-0.2083423852958044	-0.012911771413528814	-0.7906903871448464	0.9002472817693856	0.26160756155885173	0.05481859739708165	0.612737522550627	-0.9410589846334977	0.2775568372027589	0.731108544273756	0.207618022852514	0.6097047960110332	0.2134923858185312	-0.22613749486934193	0.5004988544707603	0.22803459726424774	0.5374863572312724	0.3624110812891009	-0.3877504111726583	-0.25602402743093255	-1.2092051577771932	0.20316879915590283	-0.8511737852252381	-0.7135041472113153	0.9393933051414912	-0.5353288077433166	-0.05095922758092049	-0.6573908585271555	-0.017239843963780893	-0.1860308444704814
-0.5943729249825239	1.1755775795250207	0.39377549134851	0.8241464022617802	-0.6454547883017568	-1.37821716130156	0.259798730784711	0.7539337201436341	0.42697722028274315	-1.2696002756396227	0.34907213979883567	-0.05668952114587935	0.2205283991303855	1.1010143796983916	1.5677555829239171	-2.0652124049782308	0.47616153504484154	0.2378753983080562	-1.2067380355403399	0.05214290042991493	-0.6857926860651863	-0.1720865173440046	-1.5898275920095994	0.44549617025443095	-0.43251501902447415	-0.7665960266442806	0.5017420758124435	-1.6058198181991135	0.23714563593309468	1.7977612170654342	-0.0528091844622947	0.6531342782209685	-0.8857917655117367	-0.32224369403290276	0.986031221359317	-0.2656886143791709	0.10616629338536472	0.5335570769821159	-0.5681512634389632	-0.5191281724531469	-1.572883644704314	-0.06302399748952242	-1.250623065685244	-0.856655878928418	0.4286992219463283	0.8558073485288028	0.17525312073577481	-0.692251486534441	0.11843263945651325	-0.6119675429704239
-0.3816956783708645	1.0931300572481517	0.13711293945405476	0.3913579142996377	-0.8476909320677789	-1.2135938239629107	-0.09397910775368436	0.0876471724101608	1.0782614589688744	-2.2729821090421205	0.46372137291638443	-0.23523272197057207	-0.3062654628956264	1.8468993299374055	0.6396672631369386	-1.6524056754852192	0.5405040498954853	0.16490130552513718	-1.4690787654639352	0.15128099222673136	-0.639314028851409	-0.44492934974020293	-1.7753962834019963	-0.13679295734244926	-0.957977084848267	-1.4842804676765553	0.4500474810134215	-2.1084260525570038	0.17868875995347033	2.5050165244085436	-0.032773777199125935	0.5129795298631148	-1.730630766860094	-0.3853826594895116	1.2792989722390207	-0.45433313875374237	-0.6519420785572472	0.3564827779987638	-0.6593224096800808	-0.7331726999313798	-1.5262645136266857	-0.06970919993745803	-1.4173152512365421	-0.7448892581190578	-0.20560190134046472	1.7127415888763575	0.060850372026286584	-0.31284029192387025	0.2954455444009765	-0.8266903835238312
-0.017569954326351694	0.5570408469465873	-0.03018498034312638	0.11546140423174633	-0.9060438672909203	-0.7119476547773229	-0.5042501810570689	-0.7592927632526262	1.3810906665506657	-2.471633501710189	0.478814378593098	-0.23131176864725042	-0.6401000896843865	1.7717996376225182	-0.4032292400091915	-0.8064816320105377	0.7513239801443471	-0.005770380938097299	-1.2374655754683739	0.3088575914709966	-0.32715138271153327	-0.6988737968865799	-1.3348682273703194	-0.4705862467419072	-1.1188341790514034	-1.7811327100499663	0.3223637091570366	-2.0725502083634795	0.10800116333980082	2.549911866123851	0.15298205465644382	0.25408697148827664	-1.7911840071342173	-0.3985816987642337	1.2277398797932662	-0.3675692588030021	-1.3315376455423067	-0.05771776273097124	-0.5454408855677524	-0.6949990228967299	-1.1416574868437515	0.24012533295335572	-1.1359412974623901	-0.3478281540328336	-0.8258194440033185	1.7048291535410223	-0.1868950068722114	0.23650476769963139	0.5026126108599593	-0.5939729839943391
0.2794985607812739	-0.37907838575461683	-0.016924726784565365	0.10574342903751477	-0.7441138926310128	-0.2031943787131973	-0.8081740256594852	-1.3542859389893627	1.2737328729767152	-1.8391717086927266	0.44280774553493224	-0.13175909197671037	-0.7207338554757985	1.0807137892249308	-1.1772703761808552	0.1991654135503158	1.019251172655271	-0.16870546098971378	-0.5600782935578104	0.6654968148523537	-0.1744603256911085	-0.8283087794468391	-0.648478092634572	-0.3862521899037968	-0.9556852205255104	-1.6162278605649218	0.00818999064915674	-1.4029555801534828	0.038759080710716765	1.8915082943030046	0.2469386528981218	-0.06635736783320387	-0.9424893479119477	-0.4103334871447253	0.7793600946471478	-0.2038047168002093	-1.5750044511814127	-0.5005657258166182	-0.21450378610278933	-0.32854457993230834	-0.6103070132900759	0.7049484174670608	-0.41525150621420165	0.2080687325428905	-1.2877585027584424	0.9539143251226826	-0.32495366288190625	0.6313625158368205	0.6668882116272931	0.04190247291538963
0.30485871638674167	-1.3793704229367163	0.12848472209664333	0.2797610059975138	-0.429611387933168	0.02199361420939685	-0.8813230321732718	-1.4329397788433866	0.8785425705002043	-0.7702969173694852	0.4029713298456858	-0.1026494206078715	-0.6320333168234291	0.2527366254509085	-1.4720129321333921	1.0998756045912548	1.1493769987578812	-0.2598218793474222	0.3366342504957843	1.2236495908192995	-0.4540375520627077	-0.7946362314855534	-0.22844065501141778	-0.007409366147119356	-0.6927897107690743	-1.2108792898576894	-0.4507651314732373	-0.37313317192485523	0.008449369963821405	0.7637041018621908	0.048639709354698836	-0.425042277946932	0.4138862646678344	-0.4761973048972662	0.055598595997383954	-0.16306092316021775	-1.2933758131651438	-0.7931493674923844	0.22472710286758898	0.2636740503380769	-0.12230173333692461	1.0341054559867002	0.4943151274648446	0.703819655170906	-1.4849211226920043	-0.07105132051451941	-0.26655331276671546	0.6796260582277694	0.6854984763029772	0.7644693890838627
0.03195769427512112	-2.002717251011798	0.27114205328053076	0.4429002059273918	-0.10714662163915693	-0.10148595223417843	-0.6862150830215531	-1.0289118426353596	0.40973231511694164	0.16878510913152064	0.359043939651677	-0.2680364961899393	-0.5199144013716949	-0.2642583444460235	-1.2991441118567708	1.7120010798870091	0.9831611420521589	-0.2750048271546125	1.1233038919343508	1.8244474833075395	-1.0775410784727353	-0.6246277428163952	-0.35561330559895354	0.3675440039935451	-0.5595189111875492	-0.8480949790628833	-0.8572100139801092	0.5461917310464885	0.0622613389117367	-0.4425561648044368	-0.42553442732041413	-0.816194853953967	1.5556696614720826	-0.5841675386290149	-0.6693962876959222	-0.29007450282731906	-0.6860997277962213	-0.8718123778299954	0.5943210024505503	0.8512570400875229	0.223439730373908	0.9798486033355758	1.2187932208668786	0.944790023894476	-1.3896632665284374	-0.846262600025183	-0.10960504274676694	0.4279031663757917	0.48567321646141726	1.180361407261876
-0.33699701693936096	-1.9720604297450177	0.29959260067290877	0.41873296669720866	0.12686795716735103	-0.3905825362388781	-0.2886396164971791	-0.4054068143569962	0.05629012297066937	0.5751003783768684	0.27376863402742496	-0.6178802396442803	-0.48647557677822084	-0.301609365384302	-0.8343538440007634	1.9323682502662967	0.5212377913700497	-0.2334802766554139	1.4999948911662773	2.22049790718564	-1.6495864191893093	-0.37970789099558183	-0.8743821276109702	0.4864721320119136	-0.6210908436038766	-0.646826932666764	-0.985518427503738	0.9919312879934432	0.2144329490815883	-1.356937799151824	-0.9400366797131344	-1.2094513546759207	1.8514985410505285	-0.630221190470328	-1.097436848754247	-0.4488831576074509	-0.07127105580541249	-0.7828222713076338	0.7405506556127158	1.1965551273995896	0.42530284947066843	0.4886649764713297	1.4518698961637502	0.8611625841756041	-1.070457082193505	-1.0797984844624986	-0.004850305298958136	0.09804295496551725	0.08102937075790574	1.066188542117582
-0.48832563117601957	-1.3506659595892716	0.21004180952896184	0.14507468482703617	0.2981183091462309	-0.5546467659426132	0.16765130396094124	0.13997535543311546	-0.09236984333891851	0.41844260173246334	0.12891431757103008	-1.0038088829974903	-0.5321540695650137	-0.006379582255078639	-0.3101538923280787	1.7213501783686855	-0.061386736569177626	-0.13141141802294498	1.3352649057382064	2.2030237522452984	-1.745572087121802	-0.11915805953894994	-1.2972287061032706	0.3036986149099774	-0.740243907607142	-0.48588739720203306	-0.7434713773180013	0.9277686002309247	0.42192514247261537	-1.771173102664543	-1.1944274977222067	-1.5185602707000203	1.1258554822563325	-0.47541972066912225	-1.071901312787901	-0.4453539195083784	0.32986993014843674	-0.6068331990956748	0.620069129121941	1.1763734302491131	0.5195104452353694	-0.255764528075795	1.1186347514170776	0.5374011078744505	-0.666141414972869	-0.8194419883102112	0.0024991451989753257	-0.08721346930799712	-0.4066670307609981	0.5035637262134212
-0.21165973429945048	-0.4989920380398538	0.10488639403125326	-0.3074589654628492	0.5134796266561278	-0.3908147899839906	0.5213033620022461	0.45081374761973464	-0.050615066926268625	0.005563938319569021	-0.026053171795828677	-1.2191032077247954	-0.5735624234538986	0.33174404758194953	0.08170364172025671	1.1214837547299523	-0.5163886341477445	0.06352485888115601	0.7429362541358435	1.7127024541490101	-1.2122563316084813	0.12344668094886893	-1.148052981367881	-0.023248048752336003	-0.6908299437699809	-0.13203107026971428	-0.24555323988871644	0.6278702222946027	0.5997702457919435	-1.6810421475099784	-1.020560550005865	-1.6128651353342274	-0.24308390326918114	-0.05149886786257061	-0.6681601631519275	-0.19762950666086102	0.49717824509240244	-0.382905452663325	0.331419869835689	0.8401057221172631	0.5217275694124861	-0.9209944330564885	0.42463343430989914	0.16098548934436155	-0.31963270648120096	-0.34114776633952415	0.014468311196318225	-0.05703890903608612	-0.7787416320894495	-0.17795656520760553
0.4380901348199091	0.16088192494809112	0.11045151394785378	-0.7831900080717955	0.8401874245557657	0.09678335863567841	0.6639992894426059	0.5566583200859515	0.1099618672606812	-0.25753973455134915	-0.08136106690639056	-1.108585920705174	-0.5112169391123138	0.5167271310916258	0.2473261717253267	0.2987402764442403	-0.6670574306182803	0.3674931013802819	0.0433021832860759	0.8756865694170857	-0.2770731276830291	0.3422285035878389	-0.3017499977355219	-0.275691931554597	-0.3339754126511597	0.5329929837189725	0.2574017396262262	0.45062252762733573	0.6740252567604373	-1.2305312999049327	-0.48446127074747414	-1.376265673460055	-1.5446126860116032	0.562134261483487	-0.13993424032841786	0.18239334950929917	0.5508755193418887	-0.09364684108333121	0.07005121185905935	0.37775262862937786	0.4231598637189654	-1.1952142757847348	-0.24055870855566014	-0.07454422686606027	-0.10414113638259338	0.0739501278957878	0.17278281953073035	0.0821660232046965	-0.8392775924413626	-0.6018466932176753
1.1527573354832925	0.4095073232351816	0.27740824366554906	-1.1155074144089356	1.2099177188947665	0.7179274098367971	0.5869614055933483	0.5833982107966983	0.3149646442396763	-0.13667060846228352	0.06612405529589367	-0.6456352357736694	-0.2960564628890747	0.5688387212314341	0.20284617277344605	-0.46182772202590733	-0.500281550696944	0.7277815978435643	-0.3897573120049718	-0.05074129399139002	0.6052804709251385	0.5427310187115728	0.917656027108687	-0.33456064899891386	0.2721557135252668	1.3679979933934159	0.5395444774707563	0.5761877499144078	0.6345339283276847	-0.6127175869401836	0.16885569746710224	-0.7844606188847872	-2.1345282618797836	1.154095639481506	0.24639280025475588	0.4625616650290768	0.6026273060712467	0.2827551875923217	0.024835416667246767	0.019477054874573456	0.2356409138517653	-0.9455260980583883	-0.5018530294933456	-0.05847207212491399	0.010385761001002542	0.307140616171086	0.5021510484479226	0.1538352611124638	-0.49237882001812744	-0.5567158095916864
1.5572646566777508	0.3398719266611755	0.5375395885199706	-1.1916984491735412	1.435992445153613	1.2223500630207673	0.3775463513744473	0.6206928294464422	0.5153764193866007	0.301162065660313	0.4322288396501446	0.05671885660405736	0.04333758225035531	0.6563753818443061	0.04847417180407379	-0.8575688254012105	-0.15289701633161	1.0185856177361077	-0.32519814846752954	-0.7909430716676038	1.0509281183538142	0.7193821375445207	1.9429949708149932	-0.24196087990408235	0.902807122013223	2.028330092271885	0.5348329220631317	0.8965273657401231	0.5448596805761624	0.008533973086877445	0.6749973495515719	0.04776834045644147	-1.7737448714426003	1.4898731798848752	0.37464523524947796	0.46275956359255666	0.6513812476159526	0.7053690967478918	0.2691118576749918	-0.0787501357771362	0.03008934435815452	-0.28260073158113386	-0.1989078238613079	0.19702934366000716	0.12237509587553086	0.4120729885017832	0.8480349989415973	0.058644077885885715	0.19113062945125345	-0.09492273041221475
1.4456532676633798	0.24294319803219794	0.7469668210332674	-0.9909745311769098	1.3411492323492735	1.4367537378768018	0.16635675020509744	0.6536870927863945	0.6833257540417957	0.7668910323488634	0.911427025301792	0.7939610131476043	0.41802807349001564	0.9086447698048036	-0.08557911301417181	-0.7340816016048057	0.18553225800511064	1.1048875902872322	0.19457797418749406	-1.1638180075984896	0.9751695252831124	0.8422390268388981	2.3225073879031553	-0.13366297543077268	1.3075029307984796	2.1868889578275357	0.35318681330241497	1.1243570860687733	0.4970744302552693	0.5243738844005029	0.8958004922765526	0.8872556414984499	-0.7195653591537489	1.4460640928261637	0.3250460319879056	0.19227284738868472	0.6033343209478241	1.0534810082940296	0.7086809792487603	0.09433091539881495	-0.08329442943057523	0.49866212787418973	0.5208363312833179	0.5756171630185142	0.31339256057287035	0.4946859833575998	0.9730649198761562	-0.1515264163378108	0.9805204582119417	0.5240352540293107
0.9055335097054972	0.36206738590368426	0.7825346487438147	-0.5901821142529785	0.9010599861098729	1.3317853548409861	0.05475337699185436	0.6007291223061028	0.7937855923242224	0.9623961284056032	1.3186988474346568	1.347521339626023	0.7202385876994047	1.2688097878488185	-0.10421126002216372	-0.20350707000622378	0.3812729448439438	0.9347922638664089	0.8725020250288467	-1.1433504243064752	0.599826647291898	0.8645897539870956	1.981662996359333	-0.11222623653523582	1.3575965321059267	1.759659625764853	0.17782076554041049	1.0252261672562457	0.5419719749262284	0.8673480888479501	0.8585550810006389	1.4724374158744429	0.45990185649069437	1.0807340288985336	0.2769131377677458	-0.15430427563151827	0.3844945128341098	1.1842841067488832	1.1227021481002564	0.4111269753595675	-0.029772855361243716	1.067610912273058	1.2745338880818913	0.9161664609069687	0.5714069221523363	0.5838381444235008	0.7415195137478814	-0.3226008051623735	1.5758988058634438	0.992262529563304
0.24885361480631787	0.7017474707965151	0.6215870635656268	-0.13498980640291053	0.28971050358831774	1.0001102733181049	0.0655757035887386	0.41036211183628246	0.8161143945226691	0.7742842027522998	1.484038844620528	1.5605105257412075	0.8646672249406286	1.507122996728067	0.004227618414398886	0.39197504222126767	0.4093805016693216	0.5891916480276631	1.3240060387686627	-0.8453140040939519	0.25649424345284677	0.7510158857494191	1.2221427176641366	-0.16643943513292092	1.1026863234888744	0.9716062779764072	0.12933385129592137	0.5951011188011555	0.646790595647906	0.9948081108023755	0.6851884102041086	1.631117820125239	1.2173021348484911	0.5930820825563043	0.34868052172881525	-0.3394583809206234	0.03891556885017878	1.027807889388029	1.2814042946790385	0.6804143145762744	0.16046361368552237	1.216209903705676	1.6503121323906285	1.082175671363676	0.7824837153508007	0.6027846347769437	0.24331403028145662	-0.32350710882940104	1.7462263871846413	1.1134967072547513
[truncated: 72 more columns]
