# Supplementary material for: Diagnosis of autism spectrum disorder based on functional brain networks and machine learning
Source: Sci Rep. 2023 May 18;13:8072. doi: 10.1038/s41598-023-34650-6 (PMC10195805; doi:10.1038/s41598-023-34650-6)
Supplement: Supplementary file 1 — Supplementary Information. [file 41598_2023_34650_MOESM1_ESM.zip › matrices-bold-time-series/ASD/ASD28.csv]

0.5038003464983773	-0.4518459515296932	0.2781772234637835	-0.3051336510762192	1.3862878110195416	0.3137407162660859	-0.8844200853043572	1.0577188160967106	-0.8638885053034878	0.20284557836554398	0.3872956678124751	0.6860744373339692	-0.24564865102532704	1.1065027182772338	0.07747852427027985	0.4959845991468499	0.749978149967902	-0.02096950220241104	-0.1738229429153166	0.8098441041634606	1.3477272756383616	-0.990804752609469	0.47901411064462257	-0.24225675872094765	-0.34459146422645187	0.5864353706866503	0.8442644828313056	0.46038755143909676	-0.6704270325100559	0.15498490955613373	0.3770498065575678	0.41279779237902275	0.09848783625266523	-0.13042735553445	0.22741597115087436	0.32601302122116366	0.6524312617115119	-0.36821923907589454	0.05822906750598325	-0.001993541299448208	0.5621948751712442	1.0039385702338615	-0.1447097503116151	0.0216099000281331	0.14627148627599662	-0.3694949030387001	0.6121770545699998	-0.8807226294028789	0.7420080372290726	-0.3878387047647591
0.03189306131759173	-1.064180487804104	-0.07699685304700844	-0.2893481120721534	1.060712361778032	-0.05796347401638561	-1.318458075291681	0.9290121860078994	-0.732806741259845	0.01130188157831018	0.44911300457378356	0.4944037377428177	-0.666314660653545	1.186725221831153	-0.2130882850893511	0.6875176661193628	1.0420836533434215	0.4616560877384765	-0.41120482671077646	0.7906200869772845	1.1766118258623246	-1.5899187024555799	-0.17692408869710152	-0.1659830534098623	-0.5495245361833585	-0.35586060314973306	0.4667344432512528	-0.05248907388071757	-0.9834476109469438	0.7854556271059993	-0.06794811733299239	0.5759827845158947	-0.2578081438272975	-0.4627640076645857	0.26909015483876264	-0.08281116369153432	0.47514507909379633	-0.8788493320303421	-0.4833043429091153	-0.2972739474682085	1.0025560177680097	0.9427537487488861	-0.5037262746236137	-0.2514030644714072	-0.05745986976650312	0.23215609788169467	0.466566219752909	-1.3016472278230007	0.3464841415357907	-1.2242037968588264
-0.5987152111271953	-1.2793105289329951	-0.7859408076664912	-0.31893768178368653	0.21833475593483662	-0.4940165020843981	-1.7411313715776815	0.475166888202812	-0.4953121150250578	-0.28797191430492486	0.16182080361268655	0.2214373130591508	-1.0922611554192228	0.834456497751959	-0.6178929777864239	0.6098104013638543	1.0007818974379568	0.5054113972780264	-0.7631186497970786	0.42644623886129757	0.5093517999014074	-1.9613645918628342	-1.0696818194434157	-0.05559814897378031	-0.8592776330432053	-1.5954493260314617	-0.31978911687317374	-0.743918240465223	-1.3603471348304017	1.1996644259648412	-0.7572330490827658	0.3799864290316662	-0.7029701418300592	-0.8756937095513038	0.2827381320096468	-0.802850820770177	0.09308529291996447	-1.448476119658096	-1.2183968376355825	-0.7527844047979112	1.0801683986385406	0.5392485530578032	-0.8419921760299226	-0.5197159494772268	-0.24239416075568201	0.6020721023078099	0.016847632929615317	-1.7891605665351327	-0.5785139695604598	-1.9737960976924436
-1.110472251601771	-0.8130386812378715	-1.5197423126661274	-0.3615704783027176	-0.7467819902654002	-0.7393656568261052	-1.9320890565417839	-0.04255695191082054	-0.20851216975867262	-0.5457652855200419	-0.2560994231546327	0.016275141373701566	-1.3168672001402661	0.27116464200150303	-0.9072677595044766	0.3106227819805823	0.6532203870089444	0.052818051580431964	-1.1090790174847378	-0.013771302429700755	-0.3581374504789218	-1.9283220647613484	-1.7925916874879286	0.06895094464622231	-1.145606424715202	-2.515432624118073	-1.116300715846294	-1.2657877659882577	-1.674187831671076	1.1176889884966539	-1.3341291852019828	-0.05999149647288264	-1.0033293731319504	-1.1068194150584023	0.2525106671474571	-1.4399357495896021	-0.22202502820283262	-1.7712792070017602	-1.7862483332238404	-1.1423254722914706	0.8028020497129377	0.0011703134211594533	-0.917158898513584	-0.581411354483462	-0.28906744508226845	0.5765227897427152	-0.43470032147368887	-2.0037890228547175	-1.592944574977557	-2.2641931309646273
-1.245398415519306	0.21480376615528163	-1.804791457740847	-0.35684426008516845	-1.3424225895941264	-0.6508610304066299	-1.7268611799194635	-0.2946286753377928	0.07481412846545223	-0.6570896445229876	-0.5005244976436293	-0.10588543164260332	-1.2230536251304363	-0.20334827758123566	-0.9216271265914966	-0.026455282912132706	0.1765020752689915	-0.6453381315419026	-1.2199650204713712	-0.17740508937488716	-1.058825725687757	-1.4319050633077306	-1.996228677658657	0.1808291887364199	-1.2197142614900878	-2.576900881580882	-1.4801489930496323	-1.2911455749863436	-1.686660110312397	0.4737160821957391	-1.4608105922287271	-0.4843889028329252	-1.0100093843622637	-0.9495794254700988	0.13412660408053104	-1.5815809643084229	-0.18592105873190243	-1.632245393508718	-1.7878954544504075	-1.1908301627780227	0.35803487795065764	-0.42925174608404076	-0.5459397402560803	-0.30120157815540505	-0.19234942493609794	0.22405304191590156	-0.6088088052414153	-1.6077966912651616	-2.093668463725055	-1.8799446031914595
-0.901871111998576	1.3020152658146587	-1.3136919879508866	-0.2902835984627053	-1.258206774191573	-0.28424669971594846	-1.1526213092245001	-0.09078383040755571	0.32755212546594265	-0.6207755362686669	-0.40207730076733555	-0.25211438621758053	-0.8525948142275424	-0.4181479550016263	-0.7141593255842545	-0.20504171198979843	-0.22712285278729488	-1.1913239897847956	-0.8624520029740328	0.11937178448321471	-1.3543256137971251	-0.5792100300082368	-1.5739347983719656	0.2320730407868779	-0.9421868397085807	-1.6405867651841008	-1.1981535416183036	-0.7005896089906035	-1.1599647066127001	-0.506210502985703	-1.0273417010435908	-0.6941246740026591	-0.7798644695887852	-0.41795927804744076	-0.11160332853513255	-1.0702767832764053	0.29925432766541926	-1.0719369453104468	-1.0278783910067903	-0.72595982591089	-0.025369861696957048	-0.6142198639590931	0.26106266170194264	0.30429010054395245	-0.06308664642479651	-0.2030260727714756	-0.4536208983537441	-0.5432823867902805	-1.680780926411574	-0.8886367246964709
-0.20014101319280733	1.8584215733952838	-0.11643585580185563	-0.24089614738333925	-0.5436144727879264	0.15248863956103823	-0.45281306714662795	0.483908755469141	0.5569283059760032	-0.5176077292623138	-0.04521484669192161	-0.5235482054367587	-0.3746805511422663	-0.43416450356651565	-0.5332780950656809	-0.1554591656019234	-0.4548410665718718	-1.297582216197389	0.0512816962900265	0.7338982056887291	-1.2276687502575685	0.36181904494217715	-0.7059439613124583	0.15930141761008731	-0.3327024976308632	-0.07144647560191209	-0.42842168448737117	0.3286729324842559	-0.023338149704915427	-1.3897805148370614	-0.22436253479922344	-0.7025935832801632	-0.552101791488888	0.22203501529355338	-0.46738344179897884	-0.1265497421692684	1.0439137114487298	-0.38606925312068757	0.3207609996408577	0.20819813258376244	-0.21982800770907174	-0.571195956631854	1.2566047488225183	1.0601383370374127	-0.03725074773465409	-0.4252944289579776	-0.16831892833343812	0.8262481722151517	-0.4368324809018558	0.38159566961985636
0.5630097276468436	1.586615196892254	1.292032560908644	-0.34538810358086225	0.42308742865564974	0.43728781635956965	0.04000353673503763	1.1056728987768039	0.7941140124993392	-0.42981348781991274	0.3010506311920568	-0.8829603103711977	0.021903426819692106	-0.4703357689835039	-0.6339758849193459	0.011459212767002288	-0.5385217679047928	-0.9659726026563139	1.3627295310157812	1.2606820402756844	-0.8260160114042565	1.0432856324140947	0.2510904597021137	-0.076518181537846	0.4005566087942138	1.4420967017260051	0.3855710037838521	1.3875907001271177	1.5134803238136199	-1.757226917178823	0.5729391169563077	-0.7124381440769462	-0.5800016325479481	0.5978490315677721	-0.8380325716147635	0.773150737433348	1.6537614871939517	0.05487917126933567	1.7489879547169973	1.3477962505580023	-0.24584592901912664	-0.4172742908806076	2.0516759191640266	1.7153667617006176	-0.16067160796056637	-0.3008218481557511	-0.02775508364196921	1.856656177160247	1.078933162420855	1.5051066152868595
1.0533678778669324	0.6856778273637715	2.2383413760340227	-0.6852872706332728	1.151882284112864	0.46204604385343095	0.1142731284293575	1.410294049526571	1.06486037408611	-0.368759087691928	0.3866515428535336	-1.1383727399147872	0.23813953067578625	-0.7105020416318923	-1.0476544092483744	0.08367686757295457	-0.5752654251533895	-0.46988750518250705	2.691501388724819	1.292692106543181	-0.32016080337915975	1.1840281878573653	0.9514975934372845	-0.4362882665401974	0.9524972910871461	2.2493974816222226	0.7798656497400839	2.025248327680357	2.9928210826395745	-1.4342286406173328	1.036629746976661	-0.9326519450825327	-0.9288434242357617	0.47149563812023687	-1.0910250919521112	1.1922271537604217	1.762721082303756	0.04863330542136273	2.648171410298535	2.3241439186964117	-0.20511729307306978	-0.26629322861056104	2.307750180364663	2.0688244026764893	-0.3383441329608031	0.10017573257221278	-0.14665304870870793	1.9997065575053208	2.1406747145012135	2.167999197503864
1.0650213159213484	-0.27370059551600956	2.2575377074624314	-1.1744974841324265	1.3094905763342566	0.2685302046649622	-0.16725506012129696	1.227393471136445	1.3553690489028258	-0.2688577565281171	0.1656017964933737	-1.0700775720014946	0.305348010857193	-1.1370633584012193	-1.4937248683372464	-0.08786839423269499	-0.619732494210811	-0.15456839566068417	3.588196195744709	0.7110397564848928	0.2017195015756879	0.7232013789186058	1.2150631933139133	-0.7807492730217267	1.0957139632859372	2.069441754021613	0.5502522117968385	1.9658606979386584	3.8968011507484683	-0.5974599043070118	1.0824834013584634	-1.3799025639746414	-1.3900845708624647	-0.08311603781445889	-1.1407533831984247	1.0093622780272133	1.2730586008791933	-0.30205526427920537	2.6259357035199278	2.833588558339585	-0.16898632577316944	-0.1616847705716074	1.9177542157019072	2.0649197239406645	-0.3905542953206434	0.5471065455737246	-0.37179277413640166	1.181406207717457	2.2847600521819116	2.301823751171394
0.6279133878157166	-0.7260220826115382	1.378960178345548	-1.5450402882768037	0.8818483814296757	-0.012528528729240911	-0.4851320518329032	0.6915746655262995	1.5998707823656972	-0.05185254198369919	-0.1720245641341705	-0.6078430919693709	0.33937633195281947	-1.5184774180905272	-1.5294371115737393	-0.45685664989000146	-0.6302121552731162	-0.1923464484443542	3.7379123059289743	-0.20044226921798763	0.7321491733828457	-0.10833318396928648	1.0758404889802842	-0.9158985898917924	0.832912355618943	1.1089303448551742	-0.1253088393129477	1.2397900616578361	3.8981949891939287	0.3213800333635726	0.9030400185647767	-1.8247134202395303	-1.5908240483851797	-0.6955463317058423	-1.0135264423446966	0.4891857283144642	0.43981996180156874	-0.6565014101821312	1.7174966567056558	2.767680406966885	-0.11751445381947664	-0.08494298463267999	1.0654607655539994	1.8035502264207517	-0.17845802153923068	0.7876032636317573	-0.39255878053102705	-0.08863134336443565	1.582775816884001	2.0701906029913415
-0.002376065719178511	-0.48124005726186775	0.12081040193758087	-1.4718870061529898	0.1474200965586297	-0.2539954439990308	-0.45410986212654053	0.14942400555250918	1.7111532075687719	0.2908438740983323	-0.3384438058944094	0.0851229297882088	0.4504052372897543	-1.5645466408319995	-0.8595602492452444	-0.7847442183469814	-0.5111035864729315	-0.4567014893144385	3.102707428141361	-0.9101648999724592	1.258591866865558	-0.8645244888143788	0.7234741712821655	-0.6958839685823174	0.4185737477992362	-0.08457426863430893	-0.7949492242138986	0.16241949821135013	3.0322684881945055	0.8855455636253655	0.8183755994421085	-1.933135794548705	-1.2398261794605372	-0.9109799895094046	-0.832694988669785	0.1009408534042297	-0.270973224018979	-0.6615262446430112	0.3645305204749328	2.2367236262603893	0.027225198130790145	-0.010564274090028086	0.12410313285637598	1.4631040181197295	0.2907962257294201	0.6895592598132709	0.010857055239993191	-0.9876493088777393	0.5791722789426434	1.7309822221242541
-0.4739904758817602	0.16994597522254018	-0.8135645682967038	-0.7766905180722762	-0.5038822282080505	-0.38272138883077406	0.13161996280717192	-0.07826918636050034	1.646644391414436	0.6654625540660231	-0.14843905756573664	0.7001957733903302	0.6737044720800841	-1.1388281817917325	0.4077751969912614	-0.7916094286228275	-0.21199341396391738	-0.5976780324455586	1.9272381992626473	-0.9751733352004666	1.6896132781954243	-1.0955609084427187	0.390064598777326	-0.12399587340431001	0.2155519357785802	-0.9323662481089665	-1.0014803557274998	-0.8244302335288451	1.68526209867304	0.9091814925619618	1.0468261701920707	-1.5025400415922738	-0.3444634271538574	-0.468550439458153	-0.7199397752096425	0.20766943256699238	-0.47175800120842576	-0.1788460459588965	-0.826910077289091	1.486365135749015	0.3125951835565076	0.05697385033221298	-0.5456857362364721	1.190200567455026	0.8553937725891242	0.31123542174819174	0.7731615179233636	-0.8826117685221686	-0.06635316074608102	1.4716111096189848
-0.5247354329946448	0.6871415751780117	-0.9496706552866977	0.42205110928966416	-0.7862954809708782	-0.3665996972157126	1.1607024101703352	0.08470479547815242	1.4665558276312014	0.9232324315790416	0.3653850879294978	0.9891660284890086	0.9613432400326896	-0.37313078702111263	1.7592303946860004	-0.3580867273618948	0.2045672510192003	-0.2694889183001518	0.6126906584372313	-0.34045841318823944	1.8751642144412077	-0.590338628395556	0.24650946465922466	0.620008317179518	0.4626456207811423	-1.1141896541030203	-0.5465724468416688	-1.3635460157816504	0.4006032530758886	0.5598575588357333	1.5493221181860193	-0.6149943052207403	0.7606919211373543	0.5338839623974116	-0.6805222426973739	0.832905827155582	-0.10589903947878655	0.6392089516039176	-1.4041836019788478	0.7672788645558534	0.6946118071847598	0.10192606205581276	-0.7766637884123218	1.027597537539694	1.29315519810665	-0.13026241169841957	1.5579680054806866	0.2577264617302864	0.004214386896697321	1.321341140791761
-0.12600228902297345	0.6780491331317623	-0.3046338537513103	1.7279222196878359	-0.6443411090308008	-0.1799530739452639	2.2663989850825317	0.42495534539835844	1.3282221101914753	0.956945903243224	0.9959401458284111	0.9360587261408125	1.2257952631485132	0.4019409323903004	2.561664372113306	0.3645227440763054	0.5890339221879961	0.6337348783632063	-0.4636893686781091	0.6019691203048863	1.716400370609894	0.4927873932865789	0.34698896695487086	1.2570605777278132	1.1010133668783502	-0.6858990347753889	0.40353286938615235	-1.3375894107364723	-0.3888860090557384	0.23972964133597482	2.0493293133038564	0.407207056142147	1.609060475776464	1.6947219076989275	-0.5682876697181036	1.6543079703853034	0.5074967507454938	1.46675220059321	-1.2749749553782235	0.2346824003496637	1.0587324963544504	0.14724407304539402	-0.6495373658943836	0.9207312372235683	1.4525948703797986	-0.3696037972294229	1.9763899903418818	1.8240131937943698	0.6438159761128531	1.1827243404667354
0.4986286161324861	0.1743082790976775	0.6628147830755395	2.6649378411765334	-0.23475175492586756	0.1952950328381941	3.0444565680072624	0.6022867557976207	1.3937611787362167	0.777478928673082	1.5139220392164463	0.7604902107659985	1.3932980965248412	0.8641496706017072	2.460136191212908	1.0238427023684198	0.8088405909882231	1.8790352039650051	-1.0868069828447278	1.2423989765645695	1.2733940722110537	1.6981487906647261	0.6271612585114533	1.5515053313320202	1.7838694038697458	0.014234417291347182	1.4222484161068216	-0.8940935503010864	-0.5530327712439521	0.3170306046236799	2.212434711614235	1.2091501308977595	1.8979012243627509	2.5435541802736763	-0.17882731710226488	2.2176056972092866	0.8756568508220425	2.0182908857079362	-0.693242532909814	-0.07779724567410576	1.301349947838051	0.27215485045432614	-0.39999148759350667	0.7865634552726918	1.3318972783538208	-0.22699393898311224	1.8493020338962876	2.9415274752731086	1.3353952653214904	0.9405748150386917
0.9985894308350003	-0.41190128736731113	1.3703389563730881	2.9405137704278173	0.1998581528165839	0.7200281184901017	3.2788046157519037	0.4054975083535994	1.6942519494506971	0.5142387846173526	1.80388769490998	0.7423204933068953	1.4299771127776624	0.8992396721875181	1.6172244519313743	1.2806191637701863	0.8475663777637346	2.9911108767950005	-1.2419963461926014	1.1282331675685198	0.767101416642572	2.518865447777501	0.9428962237339582	1.4320298311642152	2.080613752370008	0.5904573923081109	2.062869768201318	-0.33648537949403956	-0.28002190239758545	0.877782088991879	1.865561686306701	1.6171801925170959	1.6822114857107957	2.799822210096516	0.5773618410925737	2.2202647975159406	0.655693195845417	2.203481085806593	-0.05566677254709481	-0.21857003591197183	1.39692195550175	0.5571059117746693	-0.25010686594261644	0.5869466857837266	1.058782943268872	0.29684923149633186	1.318108708468107	3.0195360858252256	1.5604172516392343	0.5607720830416648
1.1007713338641287	-0.6120111852378118	1.4806689803985844	2.6034568578755386	0.4748904830966518	1.2504778926169493	3.027460733539975	-0.08333088024288278	2.046418032103323	0.33804789480803077	1.8867535943154075	0.9956388446621952	1.3361272017410386	0.6540641442703203	0.6167977443692562	1.0270532493881614	0.8160417576929854	3.4879419300041805	-1.0601870565326628	0.2441229912821013	0.45056243417385394	2.674467323212022	1.1330933612700864	1.0143579281954396	1.7542597672383096	0.8065389135045908	2.0897322288258606	0.0527888270158316	0.07786827812473338	1.6580640376486602	1.1138206832151027	1.7029268505727608	1.3262891188830594	2.492496516187522	1.544975053486274	1.679647455328384	-0.1121588670087919	2.123816007698037	0.3473318134041424	-0.25738184219986393	1.3894975691872964	0.9862411274933983	-0.27686570208857175	0.35188996669664796	0.7963285502322532	1.0088310056758776	0.7245300438513671	2.1120638001830456	1.1432118385261978	0.11132985850188548
0.7752588146851712	-0.2610034579243368	1.0806849556104836	1.9889664306291261	0.5421135781081794	1.5630899820779705	2.5254027444076304	-0.538125117097859	2.1077409516429815	0.3598465042245193	1.8333786466994964	1.3650964144479916	1.1318065911235236	0.41065786792761494	0.08355671214764836	0.4584771838467212	0.8604203480665	3.124905634429962	-0.7227362520915697	-0.9803040553064858	0.4337038420304386	2.250108347557992	1.0893849382148357	0.5148667614261853	0.9312399464724714	0.6804446692068394	1.5749895466956232	0.15845479138370183	0.22514102418868476	2.2029765013307427	0.28395615010330605	1.662914100270535	1.2388932273629225	1.8821294877084658	2.3503721956659316	0.891426354506897	-1.0193747955628474	1.9379993268266287	0.4693163239769445	-0.24611359112609946	1.3176027319958408	1.3938830624522387	-0.3949714296019092	0.14157785284163107	0.6473667367010593	1.605277854622003	0.35597027156064553	0.8526641694019947	0.3417538493509351	-0.2961075564153664
0.25802478440468335	0.3761368755214212	0.5685418165293126	1.4844616131623676	0.47334796282285757	1.4712940961661063	1.9918871800956774	-0.6212549857739791	1.5725105350107573	0.5735808501361719	1.6632455231372676	1.5306723302408085	0.8560512489023947	0.3768251079783633	0.2724694491280902	-0.055722730614176555	1.0357093702659557	2.0193507506147883	-0.38247366728585225	-1.9341476167446428	0.5965278317237294	1.6116484664062527	0.8091742306160232	0.11821215350498704	0.043218560343107185	0.4244497202820393	0.8245940255151245	0.07043451311406618	0.07819314883225127	2.1524379264552915	-0.26376817765815425	1.6244123847857719	1.573194611628673	1.2629904384174295	2.5973173579019613	0.22882972321875722	-1.5477069805992163	1.7182547547196758	0.4661280450403694	-0.21376585812220966	1.1462376768446216	1.527256654958658	-0.4486226319294613	-0.014748844499588912	0.6201889903226704	1.8162440787825105	0.2530974886829739	0.014986175771069853	-0.3602415110653949	-0.5871113234393477
-0.09278130295059463	0.8049256205898268	0.3461624936779387	1.2747499251809824	0.380177652579159	0.9686384335923558	1.4911159186953842	-0.23501064738724303	0.40240601014173105	0.8771343642277114	1.3259161569519171	1.2503342999342846	0.5767921535695252	0.5454071001949378	0.9115634301675101	-0.2175143517211358	1.244998036903553	0.5964176287916431	-0.12834576734526512	-2.185886862041001	0.6694497154503724	1.1554023806152427	0.4039229321000811	-0.10991609969411675	-0.4324598259296916	0.2854434321780541	0.19521037421307377	-0.0009476426733381606	-0.22622106210953943	1.4716726029968925	-0.33415602051251425	1.5418629064738518	2.104600164242757	0.7935658470982712	2.119628102737701	-0.07140637994838037	-1.4043465006319584	1.4141461495468917	0.5301900817502286	-0.1787948609927214	0.7796713393444699	1.2118751026398742	-0.3364087621815264	-0.14817730031106746	0.6637548198817257	1.5451911230157087	0.22338910982707733	0.0029687324850922437	-0.5980563413875184	-0.7613646876321992
-0.025896297450882944	0.6774607442629981	0.5379863429939584	1.2421481740722289	0.3302519869907879	0.2858634497741297	0.944356563228506	0.3894111996791659	-1.0686689643267084	1.1483411072476353	0.7811616453264522	0.5615304426919726	0.38635515044288227	0.7196726614833616	1.4099513092150542	0.005104179571525302	1.2977051644425006	-0.6111994907843957	0.012192017303780138	-1.7130098714171362	0.4336059270687999	1.0593608028435042	0.04687413699141342	-0.21227754194610107	-0.2706389012028088	0.3861549731218541	-0.08585721435724299	0.12298553169664059	-0.45565521869294406	0.4800166175473372	0.012113490823445318	1.2685024430728888	2.380386086524176	0.46301176724608656	1.1202398663746596	-0.0041775731294818545	-0.7133491026917093	0.9437318520656396	0.7302304557397398	-0.15573922223684253	0.15895144120079513	0.5111057867653042	-0.08141973310196036	-0.32110047661684565	0.7275503610254185	0.926983607051958	0.040955413662689316	0.614244893041177	-0.36114490662076354	-0.8627321942096691
0.43165848841754195	0.061469286759851374	0.9241194514742567	1.0899635991807968	0.31016861253740974	-0.20926648315860272	0.2697425731837397	0.8337807544519757	-2.2598102929819244	1.3165599903615204	0.09850209904326429	-0.21373491133271813	0.3632431883110619	0.678464389450228	1.2879198091814916	0.367808872406336	1.0494960019436728	-1.208513037203341	0.05318532987880513	-0.8692607275604324	-0.10551165208857065	1.1988782400106544	-0.12283745995345853	-0.25462221042561245	0.35956136347152556	0.6557758422280622	-0.004219596090259082	0.46383102615490746	-0.44931507306750457	-0.3381553689067223	0.5175125224787321	0.7394877315639524	2.0448625933404667	0.18766938733812735	0.08629140051285772	0.2603440872848726	0.06322047291107957	0.3245778781216361	0.9655253194938407	-0.1498754055819193	-0.6342750886393188	-0.25183949648213305	0.19295486117420804	-0.5632197574498072	0.7910029658490635	0.2596218644901911	-0.3328410694735682	1.2233950288309539	0.036027013419378896	-0.9174246037720397
0.9771465104041126	-0.6001553284590367	1.1177881612490903	0.5990464768727939	0.248773719880243	-0.2301450786737742	-0.4735843815901895	0.7704514767590984	-2.6570950850125654	1.3798519279040655	-0.528372537878273	-0.6737537285082702	0.5135159491696916	0.35380419306538874	0.5281200204326857	0.5300650642484389	0.5219038649677817	-1.1106040584115342	0.026889363779959895	-0.13318538500202148	-0.7084548871347848	1.2751089827947069	-0.08766557018723496	-0.24282141620581674	1.0030669560480858	0.8818912381223867	0.2817470492016677	0.8648178496254401	-0.2222718217493071	-0.618046408884584	0.8845361170767608	0.10570851468495172	1.1158155297645795	-0.06446808707773001	-0.48439969929923843	0.5127956547196932	0.42240665281105005	-0.2749505080362386	1.0522014732623748	-0.15308664089533067	-1.3676415383483447	-0.6598672627624097	0.35215946039397816	-0.827370318838949	0.8440677201137797	-0.1657190630893563	-0.6879648466550002	1.240314326656514	0.2073996884509437	-0.9001012304562942
1.2180461427572296	-0.8105945133337564	0.8486986250387609	-0.1703188622254937	0.0781698844929994	0.23115117503806837	-1.0625781150609686	0.1839803056157988	-2.1330545291895433	1.3640534731944696	-0.8875829475864063	-0.6097292688025754	0.736068849982369	-0.11109965176336066	-0.39961404658105076	0.29940185181288176	-0.08866776556587824	-0.5612172182964912	-0.03885487701148443	0.18480403561373576	-1.0745991355408557	1.0576475163653754	0.029087484243030853	-0.11265499998846892	1.2072006349230697	0.847473539644501	0.5618832407993859	1.088064946726863	0.05041509672507889	-0.3158416389762939	0.9279419697567837	-0.3089465026658766	0.014570805031560235	-0.23106381929487282	-0.377384472278861	0.6139696708162515	0.1403200732227628	-0.6171356758011853	0.8659476642689514	-0.1554996039522619	-1.7758510662044935	-0.46882855572769194	0.33567525979827034	-1.0065320774707491	0.8496679971846903	-0.24184856504294644	-0.716354161563319	0.5182783895427522	-0.02213014983437148	-0.7607706588298975
0.9283397801703226	-0.38320277658772567	0.15139510178440702	-0.8832142086275161	-0.20834493952026384	0.8721918804272619	-1.2386616967385633	-0.6157698983352979	-1.0564151837708204	1.266443265808637	-0.902940186507968	-0.1505568362495138	0.8535534385212253	-0.4630990011148169	-0.8587924105318587	-0.22991127294954844	-0.5234192768914157	0.010327329934562078	-0.13939559307759913	0.09187024593463977	-1.0734211672465723	0.5660627207784263	0.03674709463991419	0.20022397400162192	0.8010198302532312	0.47132653845635425	0.6974643848279461	0.9710084243409209	0.14943973531459276	0.29181169146579244	0.6391678917214825	-0.21445743258304922	-0.6822119294732067	-0.22409094239408558	0.2154239200004176	0.519210037424768	-0.5928713285366436	-0.5524416802616834	0.4348377451873215	-0.16879203166157608	-1.7343863897731633	0.20431884423609198	0.18280749049720024	-1.0048384589435346	0.7366964711585751	-0.11448968612209771	-0.25916959488276214	-0.5626145265411236	-0.5074050572330305	-0.4900422625312294
0.20681853534850186	0.42057367818420643	-0.6631843477729428	-1.147276958117763	-0.5367654897245803	1.2559013732445237	-0.8974828574901942	-1.195596140562221	-0.09471792608308853	1.0376684420393767	-0.7086247680966204	0.3259430968443072	0.7082275987254172	-0.5203185681909867	-0.48930237709518626	-0.7380709064146709	-0.6187452258430556	0.22348351500147615	-0.29796599249904354	-0.15420907133640882	-0.8557938313311627	0.06154343764619391	-0.1938062648373916	0.6701360121266121	-0.014578122654417821	-0.13055430630436965	0.6794947478166686	0.5429995107823247	-0.050440897287884916	0.7959623509029778	0.1464378029543724	0.4225656673608896	-0.6098046129382504	-0.04066379090252795	0.8270324027543196	0.2398044245052796	-1.3055100826650037	-0.13239044058167812	-0.07764108070741217	-0.23723700071349643	-1.357433484134567	0.919992472660026	-0.007120742014442353	-0.8102335479023776	0.44350967473664094	-0.0834204522300378	0.5423544607936763	-1.3740601361011286	-0.9119499297622115	-0.16323965345759306
-0.5750829374949624	1.0792704289279444	-1.2183348106388572	-0.7939791876405122	-0.7841457614859394	1.088937066639644	-0.19717485235036328	-1.2749426745106458	0.18629392478292842	0.6230871015259984	-0.5677783572003445	0.4532115963764095	0.26832171637201574	-0.2971699350225511	0.5339514698222249	-0.8951929418779093	-0.4024146924494818	-0.04742175032508797	-0.54529087981673	-0.2547808440619067	-0.7487952068070225	-0.14397161310421697	-0.6288828828538626	1.149784380282283	-0.8167028326225282	-0.7012491794318598	0.5997417843203932	0.024094095561763312	-0.5029619045729241	0.9008840920660648	-0.3818522200265166	1.3119577735692058	0.14139162597429028	0.18967111414096774	1.0151605288686896	-0.1935578390306346	-1.5505693339951467	0.4107941253837693	-0.47667403681870496	-0.4140691257354351	-0.9315102432709766	1.1816774857184373	-0.14145013086823363	-0.5117204905290039	-0.01869064813848125	-0.38528051674329344	1.3121068007798324	-1.4689523918863876	-0.9651541899775986	0.08302409626456943
-1.0110146448750088	1.1832830386027648	-1.3093061452942907	-0.024518747661723416	-0.8463831625430284	0.41610319947382995	0.5035278806690107	-0.8896345385086633	-0.3261571142305104	0.03380983384076038	-0.6795087018890053	0.12286135745237935	-0.33079077759736564	0.017220886190386076	1.6024252459405732	-0.5804216329288834	-0.06866097422003749	-0.6073869665070248	-0.87833911491928	-0.0684854075155897	-1.0007688545504894	0.07555056027651569	-1.0732413314596028	1.4311613122782985	-1.2408133673641168	-0.9881268447728353	0.5626448622814324	-0.3002309977123825	-1.0148535099149671	0.5722255852885997	-0.8218667750962887	1.9906796122157508	1.0685775138683584	0.2731303005817584	0.6322063123693925	-0.7242216657573675	-1.182136281561024	0.8046383951179241	-0.6478517679733341	-0.7082530378287836	-0.7180234820935244	0.7642896956713161	-0.17975530674990298	-0.24541374108395764	-0.5405143731137194	-0.9995111775060896	1.6741044754295638	-0.8627258969611952	-0.6534178851362966	0.1338716258941212
-0.9288338853317859	0.7146265099952404	-1.0084711291143353	0.6892125465262541	-0.7051767458393462	-0.40718409110271975	0.8447759631699647	-0.34221465384398153	-1.2270863841348503	-0.6121556616488066	-1.0159553419625942	-0.4543169546429199	-0.8516025119731037	0.20573114884628713	2.0603816042343923	0.04335416592115722	0.14200842552822118	-1.0584358627250772	-1.2255378954286156	0.3257963777117787	-1.5655066396134965	0.5466730069881179	-1.2842093689111607	1.3602950849153748	-1.200925739675694	-0.8936117940602578	0.5965708328673013	-0.255162874214185	-1.3522528694496028	0.0098032837010581	-1.1254539933178103	2.0929407061457717	1.5574341925022133	0.08881264989715755	-0.109527411699572	-1.2399475374883138	-0.4273974488980452	0.8939410771971236	-0.6029491447020706	-1.0397569526726962	-0.7661176609851109	-0.12051216475221763	-0.1367111063455251	-0.10917109345819219	-0.9620843651406387	-1.621946846838412	1.4827225012116658	0.009000768813199967	-0.21274424982392354	-0.02145115689236501
-0.5070439127941235	0.03181098505043082	-0.5829012498713775	0.8893521764866638	-0.4527600091334895	-0.951052439331751	0.6715565345038244	0.012434375781198813	-1.8692589334313705	-1.1227729942793274	-1.3220127669801596	-0.9096532439052867	-1.0945029633070904	0.18081983370210578	1.610037661395142	0.6426768170430828	0.07301275846378986	-1.042213657760363	-1.4545181869001744	0.7174560552643485	-2.0978140945638573	0.889074227236833	-1.1293541073403268	0.9246504591700588	-0.9094102697258685	-0.5388535808830931	0.6201764917023082	0.10661983792720645	-1.3653144585564208	-0.5131063870690423	-1.3020696623840267	1.5544700050355613	1.2458416574789737	-0.3136328361277608	-0.8089197312945172	-1.5774902605537544	0.27946574086880577	0.704438562252928	-0.4424140978289506	-1.249438694233913	-0.8820778072499372	-0.9502360323409952	-0.055879277710177644	-0.11080378995684309	-1.170521462713259	-1.8472005522645618	0.8819969653392519	0.5993564094473017	0.05635489400771413	-0.2747209231245086
-0.15163040175029838	-0.419805830564196	-0.30108059825743055	0.4144214994367032	-0.25106751287333506	-0.9949144595558648	0.1105009247353288	-0.008716146685101123	-1.8010680539526	-1.3309836146639262	-1.294108794539848	-0.9775846732237581	-1.0229951070820165	0.033967949559919795	0.46838022962712234	0.9287207352734153	-0.2866093223734977	-0.46921203721084537	-1.4366566072901132	0.9188603779843825	-2.181761852103799	0.7554225721593497	-0.6810878366487314	0.2530393680113969	-0.6982513020793112	-0.19438350548552488	0.4870203118774121	0.5254738336435933	-1.0627833265328923	-0.822121541710797	-1.3849202009306836	0.6171961283019602	0.22174828374059374	-0.7380015316276425	-1.1531815113973736	-1.5942188474894141	0.5798540698747531	0.3792144829881581	-0.2766888075757751	-1.1781801499171367	-0.7896921514398104	-1.239117663446887	0.016890195456516398	-0.18800486190923021	-1.1769927790112653	-1.452231454789304	0.16385434633132476	0.5963607971078531	0.003969055731585463	-0.4706200641201241
-0.2100248266498046	-0.44723727725468393	-0.27078600363352456	-0.5073208870045702	-0.2381554139450783	-0.6618660707331228	-0.5272557004118743	-0.32939762717730475	-1.0702499950474371	-1.1998863421967125	-0.8161504887006015	-0.6678938712330302	-0.7854304856190722	-0.05677339219306411	-0.8090900971468807	0.8256540114949982	-0.8278727790219982	0.40780485772719266	-1.1387573820321037	0.8732781683739865	-1.6360411708537743	0.060457281946505306	-0.17821344317072246	-0.4651861131250788	-0.7763525265968401	-0.11203104778058337	0.08561325916945342	0.6871223965399446	-0.6005935330008183	-0.9134975772649346	-1.4101693219592402	-0.3511449753738945	-1.0560457781558092	-0.975318598431392	-1.1047705063539701	-1.2725262213949597	0.4022052259598701	0.05293873744615891	-0.16758509065092972	-0.7764163907883491	-0.36715182483775327	-0.8763068032068929	0.044272229683310745	-0.27924000777432795	-1.1088309744907796	-0.5847909261720172	-0.4504881515630111	0.07823052272681713	-0.2808356710432262	-0.5172382130903475
-0.7171725504867611	-0.24055837425712567	-0.4105890221992331	-1.4107862668792301	-0.4316836155069037	-0.3118836885835936	-0.9437800461969129	-0.7023206955186523	-0.1820797717388748	-0.8604486165517458	-0.07774360233255294	-0.23302528074960435	-0.6110175209386081	0.014551247190582935	-1.6936516376911164	0.4862797353631523	-1.3931274385213732	1.1327783388219332	-0.678374471516524	0.656708778137501	-0.6720405288037443	-0.9496311831543932	0.12592435941069305	-1.0765115423456675	-1.0910165449005174	-0.3588042225696447	-0.5637857032188696	0.417277854717408	-0.1963760467100825	-0.8970187948075853	-1.4125008169663757	-1.078654250177184	-2.04343427931237	-0.9486538632392116	-0.8762387310168929	-0.7734350650724663	-0.024580876358797077	-0.2306242011972125	-0.12196472243808182	-0.1697392814335484	0.22381320486372705	-0.21719352879721632	-0.0009828580012484788	-0.38148700553319076	-1.1120201436110748	0.2931705276677318	-0.93083462845735	-0.5948353256572656	-0.5585200908654595	-0.45261853711884203
-1.3551256537286678	-0.19834158895326845	-0.5519955215727008	-1.8852275521483346	-0.692951956656826	-0.2739241238790128	-1.0183353228590577	-0.8899634077664466	0.2619608086541387	-0.5461069846466222	0.5221676111706602	0.032779861396185	-0.6462860305507877	0.1831144255788869	-1.9805577552448	0.1606626960692663	-1.8356942065951547	1.3221630839970238	-0.28808694339402235	0.39862473191624037	0.22252276126035056	-1.829876801782287	0.12803715749809205	-1.5068290796395127	-1.3796288902717406	-0.7612153955336785	-1.27951567256355	-0.20143914814854064	-0.018805985709704487	-0.8751486965990805	-1.420994670844008	-1.4954951046237879	-2.4103090190877015	-0.7602318604771473	-0.7293866749345541	-0.3746435923192584	-0.3448729829050847	-0.49979982728757644	-0.12290450158948879	0.3783368956488952	0.6299606796036243	0.14799199541706995	-0.12850202283100623	-0.5403750576714613	-1.2304229508906175	0.6933176193078241	-1.3754209888379527	-1.0413756001491825	-0.620550070843635	-0.41277499924729466
-1.6648382420962624	-0.5842775004285506	-0.5794327074363331	-1.8093436629145363	-0.7892898441126971	-0.6113104022878724	-0.8388175400698115	-0.8052562884067059	-0.006767234801449747	-0.45585637994985684	0.6280612684257969	0.006717087267261396	-0.8455511342409028	0.25454855539981336	-1.8340972635075057	0.02072823318813473	-2.0436758348579525	0.9061641593476374	-0.18967747522086856	0.19656521681340217	0.6040989878599661	-2.1853700682811223	-0.061509431514335196	-1.7361049575132608	-1.3637183800760724	-1.005753268583204	-1.7872825668499248	-0.8659746670412358	-0.10956992705698639	-0.8599903818245541	-1.4434958323321128	-1.6748008008319324	-2.174551924091469	-0.607377238194722	-0.760733039492239	-0.3103294601502377	-0.3085521872526116	-0.7691518014297046	-0.1585090202544759	0.6014693053684762	0.5668015984031626	-0.19836367116212208	-0.3147207674490117	-0.7766314585754523	-1.3547335184673814	0.4342087741814955	-1.836990342272332	-1.0798591477848882	-0.421235831491305	-0.5193204370072424
-1.371818289721392	-1.2810038219354727	-0.5028774117800194	-1.3844725901906059	-0.5346304574218542	-1.0878649961083726	-0.6011172344945452	-0.5289528537734439	-0.731388060646552	-0.6295929062718906	0.16190126057465848	-0.19260711074719095	-0.9978416616943846	0.05844128101847359	-1.5892144369412855	0.060816675157525354	-1.947243455406063	0.174249648632618	-0.44763514563868556	0.08473226063747161	0.3741762183218905	-1.8847730225995156	-0.20246405337370896	-1.7495651827591356	-0.9464470159699344	-0.8419622885878186	-1.8616641313403552	-1.2253592895557632	-0.3749173173770537	-0.7883077667714238	-1.4487981987754879	-1.6934722807849982	-1.6179814085788917	-0.6346318879909374	-0.8376779451875574	-0.6141832822932021	0.08933496727903005	-0.9790636865745448	-0.22268593556851327	0.3870688934094191	0.056369599890421125	-1.1928603478934126	-0.49713807864473225	-1.014011011282764	-1.2908618399848317	-0.21773714402359168	-2.202771098120908	-0.7811815127808318	-0.07219044109174477	-0.7686265174078134
-0.6000409102221184	-1.8364381576783133	-0.42244868411022823	-0.9631622224537097	0.06967088506000055	-1.3539910762527776	-0.4644783565139234	-0.21996459341152771	-1.3135634495781559	-0.9194677872139945	-0.6264219184302513	-0.320206332365048	-0.8804963425867197	-0.40118053931272396	-1.483758867082786	0.12774812380495285	-1.539275048775577	-0.4153005754603032	-0.9013504246280848	0.05972887751822192	-0.15632219065188976	-1.1199254663353355	-0.09973559407686368	-1.5273549874470709	-0.2836085345479841	-0.26171655321310894	-1.4642811792490193	-1.0877629881896755	-0.6461828285674021	-0.6120766133905972	-1.3706008023325809	-1.5511300914971164	-1.0742647893930872	-0.8359126453472382	-0.7297148832066381	-1.0826369943690286	0.6353411074502364	-1.027850001164732	-0.297564350424121	-0.14819258293043935	-0.5474638640034198	-2.2978661590090823	-0.5988400799270933	-1.0852884258749624	-0.9111652565854816	-0.7180499076837615	-2.2472832012674853	-0.362259512095751	0.27184954313441	-1.0094560660369412
0.18309495357729338	-1.7799295453600292	-0.4296355246678007	-0.804624653132052	0.7885258927839834	-1.2114181271769089	-0.46623294942172705	-0.004874226363875642	-1.2469735382721385	-1.0844131661195782	-1.3257641453922004	-0.20786871827108908	-0.4383652746215533	-0.915036148007381	-1.5182004450006186	0.04041078520611338	-0.9081417033579774	-0.5434981774337854	-1.2366264899052974	0.11898007168398127	-0.48911397508175536	-0.2927874088991929	0.25158530731659556	-1.0906819755722752	0.3085871222274292	0.46661398015092465	-0.7918710024236576	-0.5379819888523653	-0.7739074039930524	-0.3816874579857325	-1.1468763656044192	-1.2168083828201963	-0.741316052064465	-1.0769696569124394	-0.3275280781787084	-1.3999158152498998	1.050216247379809	-0.875984209472839	-0.3485545789067244	-0.7221848472166228	-0.7874452939100702	-2.8295708568847298	-0.5802717367015987	-0.8377503517868875	-0.28446843807221994	-0.6251979621900442	-1.826980401738883	-0.032732753282547905	0.5257636258282944	-1.0347404953825345
0.46597143517598527	-0.9821705138344754	-0.5307318453300487	-0.9231872705129854	1.25114884161231	-0.7603809705422684	-0.5400107724504284	0.0738162840571488	-0.4915867331911708	-0.9550364630058791	-1.6256465691685302	0.10154199499610844	0.1381724807422861	-1.1877780056851648	-1.5183901968656546	-0.29273499327982083	-0.24271420961343526	-0.2495792137138291	-1.1678775371299788	0.26655862947354847	-0.29028388030546765	0.19190594732922484	0.6532243949088345	-0.5565104849959941	0.539197680137687	0.9438192526688102	-0.19056182431584662	0.10564583797644402	-0.7049679453615191	-0.24511226718654247	-0.777395290806735	-0.7452046048585405	-0.6234390336612251	-1.211208901268141	0.2267725521231112	-1.349519832506052	1.1550794740298638	-0.6276358197246842	-0.3495233181808224	-1.0581245306122748	-0.43466267192094693	-2.3952778154582677	-0.4832360050515886	-0.2749018002178692	0.31588468901672556	0.06989349489863318	-1.054711868468949	0.0949799429739603	0.6920000286922853	-0.7282239564578988
0.0397864538952956	0.20601540610285457	-0.6491668123180084	-1.1159976558921432	1.1557577241357286	-0.32281929631723594	-0.6001247447335989	0.03619342436985145	0.48264773109893244	-0.5641223052489668	-1.487684878027786	0.38657858113198107	0.5020065730867483	-1.02732618585428	-1.3165374271044623	-0.8297272057271449	0.23109926837681027	0.09619006850621625	-0.6216673821588818	0.48198134665039455	0.37980908949497494	0.11233648205736413	0.8334724511711484	-0.12673646917280032	0.30307411522549166	0.8836859755949514	0.02919871425745783	0.47012797142204865	-0.5029852340270351	-0.35251723193063456	-0.35628848300645644	-0.3300468258744036	-0.6019202206411367	-1.1901539722758165	0.6103013101324097	-0.9652171254479293	0.950469828918886	-0.5003056199563523	-0.31958349580998285	-1.05407618790422	0.31781990947562505	-1.1518171622057032	-0.42265366583815134	0.37682953649577333	0.5497908124918652	0.9104283564740417	-0.2908707783062765	0.004296132478167278	0.7851747351357666	-0.16087431336266464
-0.8431646325439377	1.147006777388291	-0.6944154931124299	-1.1277545506075364	0.46618346055304444	-0.201859047836164	-0.6142681332263829	-0.08268360797566482	1.020986650033048	-0.15101418513673545	-1.114447380243317	0.4156997663611604	0.3605917522152791	-0.47184567365708646	-0.8904437907124175	-1.43129095804736	0.3725851494998625	0.059004516677821424	0.20018939604363392	0.690240564030147	1.1213465205194184	-0.49063389773688004	0.6312830575365113	0.016745003518367874	-0.2712440679785687	0.30322216493661447	-0.2251854683902804	0.33803655221355616	-0.3030572734025333	-0.7315843034430202	-0.04200424239917377	-0.20979253932801106	-0.5511812911513492	-1.0806413486709514	0.5510113271362137	-0.5078806300019277	0.5808025852217458	-0.6806465885368254	-0.32981470394695916	-0.8369624771408357	0.9554864331388546	0.28472769356422123	-0.5118504416439694	0.7532713647953114	0.2177193808288298	1.281003094291196	0.07421433684128094	-0.2663428587345368	0.753382505464604	0.43808110960024566
-1.6138026250450073	1.3182340264531494	-0.6333815604899262	-0.8263554642586183	-0.5262876002267523	-0.457476059270381	-0.6117424949698937	-0.25185679870548033	0.7519192993687711	-0.023401141232852602	-0.757043349643754	0.1212752667601071	-0.3206352044487614	0.2346370705486918	-0.35923197176230215	-1.930135985975282	0.23302253782775317	-0.5311968723616411	0.9282451921267939	0.7765724610391127	1.4899839266745891	-1.356931998115403	0.10912245206195276	-0.147415544663227	-0.8963666153120438	-0.46665282861543017	-0.762609164437941	-0.23167579366946967	-0.2268275029260973	-1.227791867761742	0.0326818311697349	-0.47533695973799267	-0.4131963165414885	-0.9832873860938176	0.05322814938455309	-0.27552218592729966	0.23177731855994543	-1.16553172542882	-0.45469748060976983	-0.660519947554058	0.9859383647778398	1.216639117880944	-0.7610710872762102	0.5639807924680859	-0.5927907280188585	0.8529025419472839	-0.10010898102048776	-0.6412308220111727	0.4909042744941011	0.8230437977881866
-1.7432440673053944	0.6518159991616213	-0.5045638874731386	-0.2758978267412826	-1.3318416290303625	-0.8633447385395024	-0.6365063307367952	-0.4252192089061707	-0.13416557933683518	-0.3535087018124924	-0.5190735634285479	-0.34957527142622075	-1.256805156384719	0.799519801677318	0.1344447958513704	-2.1823779420399743	0.05454208046456119	-1.4193867475192652	1.2425788166325498	0.6514784196750816	1.3136660073802904	-2.1341518075469357	-0.48078492423557173	-0.41796992161176044	-1.2671932343064836	-0.9660259248036912	-1.211200893114441	-0.9383894772758794	-0.3052198919202076	-1.5642431167148743	-0.14113909878990946	-0.9374389161131653	-0.20160062868480955	-0.9309355091374789	-0.5571234660860549	-0.3774903933692905	0.035000471459211105	-1.7173593073904545	-0.6917142497456091	-0.7128978449531479	0.29345020480703343	1.281808705012708	-1.0249900219789572	-0.19667849654670347	-1.5209990607753279	-0.1498852214416231	-0.5783988799158527	-0.9946414619825585	-0.04872706994553977	0.8910049459000046
-1.0776701273729221	-0.4162144667370149	-0.36804699113868605	0.31994336193431755	-1.5219996253247057	-1.0736824720448954	-0.6987774228846212	-0.5231827919344504	-0.9979446558005394	-1.0373858211766676	-0.3074045426102114	-0.7391975555222032	-1.974634109963805	1.0604133138397152	0.5337984323920288	-2.087614627899521	0.12786548297390024	-2.0599546839192424	1.0626142101167462	0.32253370642787266	0.8011286846155715	-2.5251759213858476	-0.8510985596414675	-0.46796343859191064	-1.192793630657295	-0.8777115515203002	-1.2401956605647082	-1.4057407792959855	-0.45265950986767745	-1.4945934716461464	-0.4132821372178421	-1.1935586629341681	0.031139821409464318	-0.8606876660200206	-0.8202127490564006	-0.6376772410025102	0.02629189525065963	-1.989210490232685	-0.9138863106987115	-0.9655841279195624	-0.7477841217573803	0.6450237361608455	-1.0574169731720968	-1.188096041001529	-2.1092557733900095	-1.0700418060688506	-0.8927107154530908	-1.1566162343187922	-0.7342951246795301	0.7441684544414994
0.0693009887928743	-1.2174092257584006	-0.23988750312602575	0.7424730347494295	-0.9722877014740358	-0.8741185637653669	-0.7710712281107991	-0.4583898670874807	-1.1828679598919565	-1.7177670320118326	0.04139368032968352	-0.8555026363158524	-2.067541633189618	1.0623405814058204	0.8682023586263631	-1.6010533428570823	0.5810656422974098	-1.9708502519329074	0.5871817244203991	-0.0872494589920222	0.36906280143688514	-2.4008460743197175	-0.8489065009426777	-0.06813336050968825	-0.6676142232213715	-0.21861138067725058	-0.769928352340955	-1.382233403973498	-0.5095231576200789	-0.9563905003415687	-0.5418695500193391	-0.8890049144195469	0.21653204101922613	-0.6858674482743242	-0.4494940441708201	-0.7057389493612749	0.15606012218967874	-1.7486520819274172	-0.9132432678392628	-1.172722748160942	-1.4930869963994764	-0.14553817763222981	-0.6618916136368739	-1.8778659517123364	-2.0430071771438163	-1.258832822374857	-0.6736548196957433	-0.9822240708944425	-1.2576841171908215	0.6072151946856044
1.123385947172616	-1.261307872550543	-0.07240384415869888	0.8607156755135915	0.060056300128026485	-0.3318060876747728	-0.8264196651225318	-0.20219547508350913	-0.4675287318561471	-1.973797081297135	0.5701821097702477	-0.6896928848857188	-1.427316553340542	0.986402726589235	1.153585249099548	-0.7610217287426612	1.2441404102004499	-1.0732668526571056	0.15998103010814	-0.4012423133649116	0.32305874730978523	-1.8414179487880349	-0.529676368486325	0.7080090984402796	0.1322282936550502	0.6686390473006247	-0.035479386672876055	-0.8660628788479009	-0.3325220789506585	-0.12626876859864258	-0.33588940135353484	-0.002262392700671672	0.2720356170924548	-0.4019055214674666	0.4478465480798971	-0.30743960921565777	0.3226855678982215	-1.045334943244637	-0.5323345723036004	-1.0303254283499863	-1.4400346807211237	-0.5256154593134629	0.14995427318582571	-1.8381139259173582	-1.3165257623768567	-0.5395569691346694	0.06480473392158234	-0.46286093777975246	-1.2978681473936073	0.6534951153963332
1.6123565111309772	-0.520618524180918	0.19744109649132513	0.6629319871279666	1.0759069758132995	0.2615330437583005	-0.8738089183245107	0.1638452131194841	0.7748694746890783	-1.572258701665764	1.107513243936138	-0.39708714151008495	-0.3150336844309927	0.9900072272337963	1.301776429581378	0.27963263170360814	1.7073164567546106	0.2194368309318395	0.050692470528685106	-0.4973372154330332	0.6317392360645097	-1.0925169412587339	-0.09612521584765564	1.4608215553904522	0.9169177393807888	1.3187233491856118	0.5466020153731954	-0.09182938339974854	0.11491683869825836	0.6627189630271266	0.21245061607442284	1.0662345084902554	0.11259655742830361	-0.12313654915381343	1.3954977018698416	0.5389538575527668	0.4069096268412147	-0.19601214545051696	0.19432973477745144	-0.39430032482553273	-0.5582640135063693	-0.2602788613080667	1.105817628983273	-1.0064649309447171	-0.231901553490039	0.6399529081018439	0.9034745011922979	0.20814127169162894	-0.7565692098832839	0.8634712157515291
1.4425956318697137	0.5782225036547322	0.5685136434665864	0.23081082257015476	1.6112022453081556	0.6052702072107785	-0.9477450039624243	0.4719312376083412	1.8191631730593052	-0.6254348314407577	1.355581226298543	-0.16843270103121316	0.7726619703142797	1.079056976824253	1.1474783517150273	1.2613569129200937	1.5670737121778093	1.2370414041390498	0.2957366256990333	-0.3880332521756065	0.9584568080733408	-0.44807267539603063	0.24421442252409267	1.6788708135716524	1.3937334289963335	1.4154057806876499	0.6351323068949773	0.6042531204930666	0.7231836362014948	1.0962805869852907	0.8958316461174403	1.703473935243826	-0.2986875610386251	-0.002019872281061358	1.8173193699664207	1.4965109258658733	0.3071020372375901	0.4133413045821371	0.9969134040369276	0.5894508903745593	0.6852207854206047	0.4451094469482022	1.7849601170567315	0.25646378283763405	0.7623149413725352	1.4902183858678935	1.293384768943506	0.6987187274862053	0.1086494603183135	1.0219662225005026
0.9145294083402332	1.4319877139867354	0.9327634120233351	-0.2988171341222191	1.485158983424587	0.6010289176024878	-1.0542375218081645	0.5714150856619316	2.0636924013019264	0.4516852437600304	1.1008275142615431	-0.09665137486690177	1.366330562016561	1.10448132252367	0.5971219921337216	1.8979133127119874	0.71322926593448	1.4655857539790411	0.6986545935044327	-0.211914811569855	0.9200213473534951	-0.10562585611082609	0.3996757186946194	1.0770232444407075	1.3891653927495384	0.9658732486530921	0.18609023316095744	0.9600213715906567	1.2742893723672981	1.0444289905475428	1.3928098040382086	1.4790697921456777	-0.8782847184837931	-0.08706464579332945	1.3880669377294064	2.101008873344698	-0.017884004303339345	0.5754940012933497	1.4838414318328241	1.5369357964562649	1.6195565922306652	1.1144282380121653	1.8477619682364557	1.3587043754796564	1.2969868582950224	1.4160595882975648	0.9444572191717496	0.7247869982280347	0.7816567796367656	0.8661852662873404
0.4844222264933773	1.6161285839416208	1.1142341113627034	-0.7595113143023522	0.8728179050029508	0.4048216802842859	-1.1239096941057698	0.4417819559818332	1.4126685824899876	1.1707022568349665	0.3890787710354757	-0.1369747933593332	1.2661428856150803	0.8823860028576531	-0.21815733967224268	2.0080363931778997	-0.5418655270602312	0.8666007802347796	0.980010258953873	-0.13737304656975563	0.3749889066110006	-0.06501853311655569	0.4164911688773812	-0.1663209387986184	0.9360772787294377	0.27634029094132323	-0.5062709820400179	0.9076908869544916	1.5428647592103213	0.621592904582326	1.4482590494854952	0.4615311129929227	-1.3944646768422586	-0.24261510149835813	0.2445954399375357	2.0460383913748514	-0.5092717259461245	0.386652753695367	1.3665035416031739	2.0361213665157356	1.7831660738119766	1.316822255089193	1.2470098786258186	1.8054679365950868	1.2489874153697498	0.43587840872826394	0.05028804878385465	0.24699930056843505	0.7874550509472966	0.2881126203349631
0.4490301586916553	1.1026098469039596	0.9741977152246439	-0.9824882738627679	0.167183898190567	0.28809957680791626	-1.028863956302849	0.22057014079135778	0.31156834356746577	1.2506807055271087	-0.4714150179366809	-0.17803277876945153	0.6289075165917015	0.34790640666927464	-0.9349202434010206	1.6224142969983704	-1.6038965071673017	-0.11074758415064727	0.9676764649505527	-0.24415234681397435	-0.4711670212515177	-0.13514867850088697	0.40284576583535725	-1.456584786811379	0.27496550566815764	-0.24661089415163528	-0.9851534185158316	0.5800116417400235	1.4107619906173243	0.10925342060573465	1.0236920522410273	-0.7784789191913575	-1.5453632131499546	-0.2194918616167883	-1.0775750876938845	1.3719763381971224	-1.0050370972166727	0.15962740790752922	0.6593357833109462	1.886194770891306	1.1852083155232858	0.9195993813961818	0.2809954543966335	1.464172934537549	0.7684677165175905	-0.8145176191222213	-0.8213717195766729	-0.4708682373751945	0.010029833951541004	-0.5508173387725568
0.7701268191940573	0.23214282579162343	0.5140350716472074	-0.8525101525324319	-0.27153334440691357	0.41821148667304947	-0.6722470187540548	0.10718248324077646	-0.573802444743447	0.7757669104785541	-1.089916526427629	-0.15402635785784421	-0.14311929864726194	-0.36906699171327134	-1.1471839871904905	0.983694493796866	-1.9406736027175575	-0.8329254482845223	0.697865721738011	-0.46734763938403046	-1.2132417890497365	-0.06180263244169091	0.4252723558648649	-2.117842391709142	-0.2544122510472587	-0.3392982261900529	-0.9201900420092277	0.20965253377590123	0.9345564257650956	-0.21015928871925751	0.32212331236632197	-1.5066858661876674	-1.1326183323678003	0.15227342628368903	-1.9451387985267057	0.4348270590913262	-1.3003945460523698	0.18781210839324827	-0.28605740036533844	1.2151915966684619	0.2573858387270545	0.13427114677282395	-0.5603270796673003	0.6072306101534954	0.16921616760507774	-1.5068629997354894	-1.1078461187729038	-1.008686912583314	-1.1929252729044324	-1.2826198869253285
1.1460584731602572	-0.5098398054580321	-0.0973065571262316	-0.38602432532196446	-0.3165384818470423	0.7254755433169015	-0.09332122317251706	0.20303459194020404	-0.8019694104778503	0.1275819851634253	-1.2319790328659908	-0.10159966362875204	-0.6401559346124047	-1.0001903049952563	-0.686156907718675	0.4182380028579198	-1.4151255344524296	-0.8972958622080907	0.36606865563202257	-0.6455576463060326	-1.525667626714379	0.28774170565395407	0.459644861699868	-1.8147454426594074	-0.39440656392204076	-0.01968981372213213	-0.32679391348085807	-0.01322168117546948	0.32626808568825366	-0.20998439284466228	-0.3295140434221156	-1.294169446752218	-0.23019777968444533	0.7885222164870066	-1.9815116042025884	-0.3183673561643509	-1.2590489954938493	0.5288361450504347	-0.9594914015223495	0.40143879702379837	-0.44945981059082174	-0.6408013954002707	-0.8731020153664724	-0.2822357931236737	-0.2450145966084384	-1.1865334082977501	-0.640123356562102	-1.0600817011713404	-2.177819511256143	-1.5449981947589697
1.2602926239249315	-0.7617367413736518	-0.5966536558247989	0.22343008127556876	-0.10465246611188464	0.9553541622528939	0.4986969698715038	0.41161800499350487	-0.41930162594195813	-0.26600608565954353	-0.9495419354191346	-0.1166926582181762	-0.6683894860704964	-1.2878865164995843	0.21280519607138768	0.14876889595780868	-0.3835073061404641	-0.38239204847965585	0.17342513826387565	-0.6399336259926782	-1.3626896130549675	0.8006452509679525	0.42864048901745383	-0.7812668891697689	-0.12722077425847708	0.4536619329020785	0.4300471390048176	-0.04185602435552335	-0.14822736190551636	0.022252219285165777	-0.666086240401354	-0.3030240809258812	0.7838759068724511	1.3440524970219576	-1.2625780475503698	-0.6121527308422654	-0.9127119644434426	0.9614312758716544	-0.9910186085067298	-0.15146338423023442	-0.6084336286792182	-1.0552545691263235	-0.5731499088732864	-0.8070251125948881	-0.3230978344029174	-0.08945678843778639	0.23335224319822206	-0.6401051867835047	-2.400937071501259	-1.2100323989153108
1.0183542278740019	-0.4506916820358446	-0.7595700924051363	0.6579212317027017	0.10477765279454761	0.8642545158635242	0.8111203012837703	0.48946532242658736	0.12275588964082598	-0.2027304281212299	-0.5141700174922057	-0.2520338152935673	-0.3320135241197473	-1.1274071120681717	1.0041602267590795	0.16889066880677214	0.5182693284795848	0.22961583034646751	0.18246608889774973	-0.43866041572566733	-0.940267232957111	1.1534922407136496	0.2865293041521646	0.31229357262446283	0.2972961232721379	0.7624121441758629	0.8589486561871076	0.02204765733570059	-0.30365046892987685	0.2539820421913121	-0.6211931408301983	0.8102904888014016	1.3962198291953916	1.4122303596400425	-0.24460037166908694	-0.470668798124083	-0.4726816891320998	1.1437570126031606	-0.3870910986211572	-0.24543655172301246	-0.27909394117341296	-0.970332561623346	0.06102750763513628	-0.864131231384882	-0.11262349313966918	1.0103697925418567	0.8802587976536975	-0.07348670821197885	-1.7541905333489662	-0.4779424159925651
0.6039419404526032	0.20966381129399217	-0.5133497789689813	0.6364328019846991	0.12979164970352444	0.411384729703164	0.6397073760061907	0.22580680386261842	0.31687160280528825	0.1805360383454072	-0.20717482520876745	-0.4457978949640905	0.0655198021038285	-0.613028592333524	1.1569838725134234	0.26784636873787704	0.7695902533362698	0.39879031311463986	0.28149854215061587	-0.17106586976828408	-0.5347674636761215	1.0102819896882833	0.07555046966839873	0.7845100338697445	0.504423732419574	0.7264855612904456	0.656037887405888	0.014862824708506646	-0.13206956519257668	0.2596317582981172	-0.3336074381512579	1.3161571894616153	1.254477700974668	0.8118804834844122	0.519329150352251	-0.14092628789677322	-0.22298862074517423	0.8580964152874205	0.4530717626292636	0.015838314859190232	0.1897979971494774	-0.476726989800448	0.5640373826660311	-0.64506831357936	0.1986056122203878	1.3188969827279993	0.8178479738400666	0.24122882780006968	-0.6264362743081453	0.23200213994122118
0.32204192528989783	0.8546811076068812	0.03414114548723971	0.10592978272909429	-0.01873110780478432	-0.19599926638954868	0.020620466931160153	-0.3799435691120774	-0.04043791733508183	0.526622570064541	-0.12027277153378167	-0.5471354515306592	0.23189890799690588	0.030087977842136515	0.5050350898941556	0.19274679829494493	0.2850174764363223	-0.09584775762860846	0.2746357836962567	-0.020891935758025774	-0.27142383547321647	0.27117306383628637	-0.0970926892839663	0.3867231924134019	0.23748920197301285	0.396387755422765	-0.0906428045479316	-0.16948374356168402	0.19218209247834409	-0.03527868852301103	-0.030093885095715218	0.8791335982722739	0.41022223264597757	-0.24167415531536005	0.695152715702892	0.11332721183577245	-0.34649189407047654	0.16888384372355617	0.9650015260634912	0.31682220182732085	0.4193637191359886	0.2034663659844723	0.5679387882009374	-0.4533748824961374	0.4020514312463392	0.5515271149930172	0.047033704676815016	0.1280063176284968	0.35328255383266666	0.5294664024929735
0.3503796329746389	1.1500646750381016	0.657846988652023	-0.669170571445148	-0.17985708875499049	-0.6373419337076903	-0.7450519275112908	-1.0868405574766717	-0.7246805525611629	0.5253137996749042	-0.107541662057106	-0.42542294027861205	0.0740841854360971	0.5715815185110078	-0.6217846004279728	-0.16344641834671833	-0.5506055238742821	-1.0008311562858123	0.026394477333508932	-0.10164588960417727	-0.07121531979660785	-0.7959519963041368	-0.14684389093725395	-0.5323266225320421	-0.451391805165498	-0.007790411629507699	-0.9416649887416376	-0.5040190608370148	0.40576826581610975	-0.5025786936993656	0.1279098022726538	-0.23736607190529715	-0.6654816000756911	-1.2218394222352864	0.3292740812397495	0.18847403912128785	-0.7944608090735953	-0.612628961815354	0.7578095957857793	0.3405168077087379	0.23394495445816352	0.8410492059389285	0.017424819904185308	-0.4814275652981518	0.38240994595842687	-0.8823402033302887	-0.9449907103198989	-0.2293761163738158	0.719179163380775	0.28345740887171517
0.5828760838691367	0.9352221913756714	1.1232609875785273	-1.2103802177170038	-0.19962679384322982	-0.6958864239726588	-1.2273862860596143	-1.5673909022339128	-1.2639664169286788	0.14169233649583018	0.08306489731993573	-0.08022755438012598	-0.2523681616230106	0.874611838614242	-1.5901246765908539	-0.6819848688464725	-1.150962242266685	-1.7520572786559705	-0.44239151955471917	-0.384181898408823	0.21369855348397396	-1.6527265573674752	-0.09392225708457817	-1.2586981084160866	-1.2003295126380886	-0.2592116688995068	-1.372029006350048	-0.8449124185225236	0.2997143306984805	-0.8831944482653803	0.12883420553866598	-1.3575435472264203	-1.3331464555784578	-1.598354798017397	-0.2262703947619313	0.16538759945135714	-1.2955964493008154	-1.1251781824753935	-0.1444108168934084	-0.03631290833071819	-0.27183985949983186	1.275123638230398	-0.8140226517290426	-0.7005495060207343	0.17064036552527484	-2.1536353115547553	-1.5166001820334463	-0.42135981589546595	0.4486483220898056	-0.3115008760615763
0.6805454234060123	0.2803461311936634	1.2727724095783115	-1.0909769146528423	-0.07660570966683464	-0.40324910119203194	-1.0941586122824636	-1.6415565442667759	-1.2812652015065384	-0.3562225599530766	0.5985134008444877	0.3363236186805204	-0.4603199620199816	0.9166247696300895	-1.8619523210718065	-1.1046475946013694	-1.1159515618098474	-1.8419170032427137	-0.9687831808772378	-0.727239316031145	0.6046509956397316	-1.783715325746698	-0.06843065623409869	-1.1928021291356994	-1.547684660762897	-0.2777889977582531	-1.096592827810834	-1.027214594184745	-0.16532820711944352	-0.9418407064715697	0.07761289586570078	-1.8356564186359163	-1.1631325048088612	-1.1702749337526626	-0.5600701492002411	0.18123907412328083	-1.512321743270498	-1.174858083082041	-1.3096288430002672	-0.6800073901926157	-0.8405181886118658	1.4244099832328652	-1.50659669959337	-0.9241815463662192	-0.08461959494913017	-2.547737195928	-1.3100825527979585	-0.1315628990805836	-0.0639574816295197	-0.8730639452312468
0.29891255138848105	-0.5530297294240161	1.0530151440048676	-0.21068080163152564	0.01838792147813979	-0.011725669587025318	-0.29541859998106096	-1.4078163223559255	-0.7550772829870775	-0.591857767084147	1.3424730795222195	0.6089145090087975	-0.3356677556327578	0.7442063220079953	-1.3320802976518722	-1.223432154507475	-0.47673062022092144	-1.1443824152508058	-1.35295062869317	-0.9845354605417349	0.9203083520002884	-1.0136558568015204	-0.22229577845899057	-0.25602338640711836	-1.228383177546347	-0.17645087460507494	-0.24830716044626144	-0.9747964800106876	-0.836559852137008	-0.615137246196859	0.08243066252707867	-1.4547728029535285	-0.20323930078519398	-0.1972480330540066	-0.45697394218710075	0.26572866455994254	-1.2485380110461877	-0.8281532790756033	-2.1483511331635934	-1.2958321830511284	-1.2279194008854284	1.2693830626124878	-1.7494926088864062	-0.9763905255491562	-0.2069982530775056	-1.8944406625042234	-0.49569658686248363	0.5907461696449885	-0.30968834250677185	-1.0788460443883672
-0.6603343540009703	-1.2294474094320391	0.49394638224438864	1.1047104746239615	-0.13195694367510136	0.18175026468766264	0.904054312613643	-1.1559645091137285	-0.026421855886828237	-0.35876840321906495	2.0073786348272753	0.5997128994901154	0.10625134168973054	0.4168926651217404	-0.37391186142116684	-1.033181353728497	0.35980808778278495	0.010300439263621277	-1.4754740192292137	-1.104689955290875	0.8995060368261383	0.35843921123001754	-0.6041882993746445	1.0501301818464917	-0.36003412825007386	-0.175180097016357	0.7050857271510764	-0.7480347127156047	-1.451852723790556	-0.06415803156611985	0.15485541743143538	-0.5256016484377819	1.0436247113505188	0.7663338473803157	-0.0081979622829349	0.28280889543000126	-0.5704626732966336	-0.3325135651945688	-2.250105720427324	-1.6099914691337778	-1.3220147593726064	0.8445896627258298	-1.5049394736998274	-0.8291518385242289	-0.09405219548868023	-0.6202972098068348	0.3454555903181253	1.3153491854121877	-0.025467636648412954	-0.8599735545568725
-1.9414382829804413	-1.492178742537751	-0.3195284192865773	2.263901214549476	-0.6097784097848223	0.03456169683827033	2.0619164920985775	-1.1140247451749223	0.4389044047161108	0.21826228689942073	2.254945873387874	0.33972056600193173	0.6185284669332797	-0.011825003500847477	0.43540002465294814	-0.7321721236904337	0.9151176465652903	1.0489616042846694	-1.3484676885739217	-1.1463119019481918	0.433361114289216	1.7097504658861904	-1.08894525616166	1.9729293600935764	0.6152055795345823	-0.441937284838638	1.2529179061506113	-0.49395229167894433	-1.7791771862715924	0.4059334580135595	0.20112148343004707	0.35826358395527225	1.926037286087506	1.2259994763207815	0.478967309977232	0.033761906302738696	0.24251604368963506	0.062214464782568264	-1.5993722233453729	-1.519258947874003	-1.1483171791686118	0.24732034814624268	-0.9868233902441814	-0.6068541951961021	0.22410071665124176	0.5797695657201457	0.6202507131718096	1.504699272209022	0.6375139324611361	-0.41594781027975947
-3.043058340837188	-1.2878164404224903	-1.252211586216751	2.745845956818121	-1.2593573494593502	-0.354407089303155	2.7807792448808772	-1.22404780691291	0.3629591316173843	0.7614807727928312	1.9253801512803332	0.005188187793843469	0.8808092531926003	-0.47258534026609145	0.7144316771792426	-0.5679348506729128	0.970920213712437	1.5088501353885984	-1.0767567373639546	-1.1967068654230484	-0.2854305444587579	2.4470042223432587	-1.422911111514519	2.00327180955521	1.2046065638377992	-0.9633987617591275	1.1555255455881819	-0.33204037563000705	-1.7304998154765925	0.520405129114724	0.10944877244014875	0.7235555448489758	2.0406572887248644	1.051539523898556	0.7002084364174413	-0.5521329434458785	0.8817541057919323	0.2500863153873873	-0.5484411562403223	-1.12186778197363	-0.797907432621713	-0.3639751422692769	-0.4866672328401294	-0.4638161116336451	0.601396578818212	1.2010762646236914	0.13465692630512296	0.8968515491885277	1.2445946875739076	-0.049480075079399326
-3.4775569525844743	-0.7969466487324293	-2.1064941104866657	2.4006326775559437	-1.7468774653451378	-0.720238069004544	2.886536551917391	-1.1404532946920642	-0.16321134393371284	0.9084055786639198	1.1421999440392163	-0.20270368590982354	0.716274911689837	-0.855829526347508	0.5193177439931064	-0.642412124951475	0.6974142242132975	1.3030353410076987	-0.7697497646255145	-1.2600120679387368	-0.8368397716115167	2.343049390502184	-1.3689945340339285	1.2033938722478346	1.1747477467677678	-1.5279561129220942	0.5811569110460193	-0.25836562490910475	-1.3847017362878957	0.20633698185814384	-0.13682909886976577	0.5042370331537627	1.4627242796952435	0.5284496927049214	0.5554236170952495	-1.289577691723079	1.1966910852353307	0.29189199676956534	0.4172104789997396	-0.6261939601719826	-0.3565200955344685	-0.8082810017321908	-0.17623601315119602	-0.43809993030495087	0.8590584774819684	1.2039195365006505	-0.7589570702826188	-0.27157252280312616	1.4013957190404696	0.0575301046625221
-3.025429520408336	-0.33886557317980054	-2.6324304414764828	1.5190188722240276	-1.7536163998932632	-0.808663956784759	2.469765154010275	-0.48588779497183116	-0.7372148157532841	0.57988991357199	0.2519739047649488	-0.18710620957199708	0.22239738030904646	-1.027903075829459	0.26088095897631064	-0.8242294059069978	0.49708835335364815	0.7395586231573605	-0.4726813821993702	-1.2100814951985321	-0.8415054549191046	1.6424764070173623	-0.8628948773134201	0.15074359233464096	0.6871577582172174	-1.8339135695542361	-0.017014845865039065	-0.14334763818007357	-0.912147056923616	-0.3422053484167242	-0.41190237756840314	0.03713624168591145	0.6647599050524389	0.1318484014989224	0.20488208854867326	-1.786809603612856	1.2531868127145314	0.3225464505127904	0.9595802805355318	-0.21015209327669007	0.11521691991330077	-0.9523500296326313	-0.019790192859101673	-0.4010789429554286	0.8882063022170992	0.9458859577733794	-1.3774838274783388	-1.3704790538587335	1.0331818260985146	-0.032266175535940855
-1.8401866532633102	-0.1858927754377917	-2.594375382195813	0.6248676776138832	-1.1786836926156932	-0.5311848098024449	1.7870986447269233	0.8059489041107749	-0.892415530508651	0.0511187671623357	-0.3584654379035328	-0.0022344577216339566	-0.2773718378657483	-0.8939732393382581	0.3645635471963642	-0.8390820756153625	0.6862668081478142	0.2996869416137975	-0.162168587548812	-0.8598028792936195	-0.2342991138283329	0.8727572959864055	-0.07613758527336552	-0.4565682643733026	0.16781788090175795	-1.660209147497231	-0.1984630875316489	0.1654472463229749	-0.45664101630021686	-0.7536238651427394	-0.5094731592483914	-0.20181817166177485	0.1863102051965337	0.18969191243598998	-0.04959608633072608	-1.6635599898607694	1.2282476599675167	0.4309210641029632	1.0400285871942156	0.07370197285493514	0.5609466575371762	-0.7734597738953007	0.15651186230430075	-0.14761972462343456	0.7110068906193093	0.8618378100116187	-1.1459336445337653	-1.7536195231966494	0.42390790390724215	-0.07446990537094932
-0.35560143121344906	-0.3884696873327512	-1.8854819521177935	0.13174789671547218	-0.21650492965813603	-0.0027067404791738174	1.1009597938138114	2.324808103017686	-0.37594338917629416	-0.234492483945769	-0.45789296498277426	0.2100573702219012	-0.4364554965427916	-0.46783128770589977	0.9255951589840467	-0.4771775718067035	1.2474480844145999	0.32806234893555775	0.20125652476648576	-0.11049003418942041	0.6644631443007241	0.4927081240279169	0.6637557128161299	-0.2606533446498743	0.0045698724035884335	-0.9996401066332272	0.18754114446336884	0.7034196865229781	-0.0568674615830355	-0.683370363370506	-0.276304857242468	0.07675526215993513	0.28122154155509077	0.6709895241987703	0.024215507671353442	-0.8033185046980006	1.231562856807983	0.6045257579431355	0.8677452093488974	0.29321603100418586	0.9129525544200163	-0.3711150373240577	0.5017602939492789	0.43628498740007704	0.46203206886033676	1.1424930306059493	0.0232196606543985	-1.162997880525688	-0.001995394397015228	0.1549960256402455
0.9371458990995284	-0.7256678412760472	-0.6301369450561886	0.0969069760020676	0.7447817812917464	0.5465275052949373	0.5593621834392003	3.3566127876188308	0.7028228701612746	0.016729738242226174	-0.07432170055643432	0.33904216241587326	-0.11233471703865601	0.10809263840803275	1.6139014954888606	0.23302731914518326	1.8290588653032864	0.8290277995897112	0.6110719750786524	0.9236369236124692	1.3470758265111722	0.6154728270422427	1.0543093384684534	0.5381685216604122	0.2868655878521646	-0.07617303560286096	0.9207683909817974	1.31682948571493	0.34013693236530074	-0.022461536146536107	0.27483741207325474	0.8036192699378425	0.7760958326278999	1.2358027437972896	0.4257105377024341	0.5300990917702263	1.2010834745850665	0.7667117038238909	0.7088301107738724	0.5489360147530814	1.1108674092054165	0.08410155379429538	1.0073418878024123	1.2526710308591753	0.2996244846693719	1.6321320724171573	1.650655463676796	0.106079839864987	0.012323035307321928	0.6669278463370287
1.7106991903057667	-0.8319383791538335	0.8034540939953337	0.23556020189393354	1.3404488633555318	0.9110554978993604	0.17521368640406976	3.3155543216559287	1.9238201126842978	0.7241037575834967	0.537786336070229	0.3854162591824326	0.5333776685841983	0.6200460676743587	1.9014679587954402	1.0151815026819364	1.9897918304958826	1.4836869677800752	0.9916615663482665	1.9168999693903648	1.4536427382633326	0.9852034355114505	0.9905388546906213	1.3423384466576558	0.7687658615807179	0.7651339212095166	1.5675711571921822	1.7254630858633284	0.7878988171172153	1.0124617605959327	0.9525610421540436	1.6225464684169357	1.2224148970234745	1.4936629918335642	0.9139285249875866	1.8007173610541463	0.9621750396726628	0.857699221601259	0.7015898278011417	0.8734518069338815	1.1386548451515124	0.43346721815017397	1.497933119648719	2.0114852904137988	0.3020453812653706	1.985707854514526	2.9578849827339755	1.3851243728434326	0.3834094846370658	1.220103289161801
1.9074756707843856	-0.4389141197066932	1.9209687183902657	0.17393189880922327	1.4242351789578378	1.007502720114685	-0.10790383962968389	2.1521288712179536	2.7640076695801454	1.4659911592602801	1.036626233633126	0.4422637052820113	1.1321450364594758	0.8902395508045347	1.450849735108168	1.5126920066085452	1.5119695045058725	1.8614037037498088	1.2294110980627633	2.4811080380085437	1.0060196705230535	1.206304977986413	0.6201452574558334	1.5735250715846785	1.0721770926907987	1.2339807329187964	1.763917938327135	1.6941871781167954	1.2448992982782434	1.9690521506252139	1.4848246280261224	2.1280476951883753	1.2233918578115357	1.275077082851421	1.1622967721907886	2.4781229270752982	0.4086121245602262	0.8831755990953437	0.7986861106779345	1.189409041107866	1.0375056790018709	0.5937469114263279	1.7479053673082423	2.3862589532628915	0.4151083802376796	1.9391123216201422	3.313210678378145	2.0346811926972177	0.7692861703363901	1.4741926917963646
1.6954472100205187	0.41671812803750785	2.3142288413446725	-0.24841899813623225	1.1221163590280354	0.879632523052188	-0.3288737946302762	0.4424294025602492	2.8453258774159234	1.7547744010469553	1.161689902077206	0.5947890277811547	1.341689150985629	0.8674103325083006	0.38576658910591405	1.5181162402203527	0.5635207819035278	1.6871466387885683	1.234105089643598	2.380751313437188	0.37204022974103057	1.049180609098201	0.24471365286490637	1.0548364777189554	0.973209830334669	1.2378004759431067	1.435127831999654	1.2028171013498374	1.555163204211288	2.389078889789846	1.662867359837383	2.0985372032016154	0.7049267513366111	0.7258326520491781	0.9762986378988084	2.319314153666643	-0.3408591153244495	0.8918249647456084	0.8530280226264279	1.3523160780775099	0.8716227995633121	0.5682500340899113	1.63635178364669	2.2050073906449406	0.48673794134672405	1.4866609530253132	2.5844444964561704	1.8065592751341337	0.8368030112762868	1.2333315190303829
1.3250843718841743	1.3644519424923498	1.8643002791364351	-0.8476881145521252	0.7215722027394724	0.6322896160124565	-0.4680411588893032	-0.930700789991418	2.1046130935653755	1.3644283679737519	0.8517663684932855	0.8215591915804842	1.0615233048752746	0.6412267154756527	-0.753082936131038	1.1029015318862898	-0.40137127207191947	1.0045080321049078	0.9899307591758555	1.6790756596986378	-0.011682986760967672	0.6101819192252712	0.127761819761856	0.105605728390375	0.5586960772014787	0.9133932900177281	0.815194578230105	0.49123682131695545	1.5335121569146877	2.054260224162506	1.4398668051280432	1.5864390504739274	-0.04889738650451814	0.1738144536608716	0.43193801176810864	1.4863652107010978	-0.9502924007097853	0.9092964685549949	0.7617140725743017	1.2454029469796928	0.6709101484874732	0.4120907394518911	1.2306896145363277	1.5513411475761423	0.3681575551460543	0.8544285968267342	1.1943671293019535	0.9449113188710739	0.5134623684539651	0.6078658616776507
0.9832736485329092	1.8904239921635848	0.8194077245428997	-1.2295920259113697	0.47986765141986687	0.3578489195010919	-0.475808520251144	-1.3100321211142085	0.8178696369055266	0.4829120753521923	0.26307101541432004	0.9810020295919769	0.48894774747821856	0.37165083770225604	-1.342009942793567	0.5571073125130205	-0.929539628256509	0.14588787146550428	0.5682868347289921	0.7154851665122541	0.04692353587422199	0.21658834314631048	0.33086125165930164	-0.6983526451161984	0.1427375316372119	0.533961658836764	0.2679318928830953	-0.06673729680108065	1.1056324027909272	1.109530723495645	0.9311724350601897	0.8420744381558026	-0.6045614103440486	-0.1161154751188647	-0.15832093998036606	0.4361315910716504	-1.059512662029047	0.8942064205160254	0.552825747702613	0.8611212781998281	0.40387927025778647	0.1881462995444517	0.7430278804101632	0.7130312543855127	0.01781438636893385	0.31951593618855395	-0.138678237052891	-0.011958171725585455	0.03977376830027145	-0.029266853786030816
0.7246057808750231	1.64382131391267	-0.3096093107393121	-1.0875957960311564	0.4804171330750708	0.10761914621445509	-0.3407036378206055	-0.6565135268862263	-0.5209243610307431	-0.4141624399307257	-0.3157144760760117	0.9027950563380001	-0.017266827392148035	0.18253231333631179	-1.0707053236360933	0.1849248868518185	-0.8448434942818618	-0.4635701396735597	0.10187803048841358	-0.07971044610297745	0.3754220573058333	0.1561931377627566	0.682275040209497	-0.9185871255172062	0.016040814898621976	0.3498121082629341	0.04224913160026974	-0.1893048327371228	0.40406915832309476	-0.008468690327450627	0.33353196964850196	0.15462390489523195	-0.674629210804472	-0.11350993852517234	-0.43491774378884585	-0.34100388969137163	-0.537559161186052	0.7617142871254741	0.3568416123871233	0.3165466020157429	0.014591711004631322	-0.05261478263205263	0.3936737343206422	0.018011055193763736	-0.4578046796827607	0.027694957521027484	-0.8073810941690419	-0.574568222630717	-0.21241630213859147	-0.2754835919694862
0.5026092249388083	0.6707652622121212	-0.9936385243848003	-0.44602337095172007	0.623087732977781	-0.08697109543093338	-0.13881689147091533	0.4637266360166372	-1.4103177383929164	-0.8745410064032408	-0.6109699839115857	0.5219848010506865	-0.16758102200073954	0.09245125724986109	-0.13294991376307366	0.10395559661842613	-0.33057096668597935	-0.5503056876767541	-0.26091762565566007	-0.42147210563321585	0.592702277480605	0.4383572224579536	0.8980595690500087	-0.5285284976090815	0.22499279828276073	0.45631139685093386	0.12794881313791281	0.13563840075341446	-0.26007020479479764	-0.7995516804358151	-0.17045467294569436	-0.27862792425987426	-0.29524440988329614	-0.004147252529415937	-0.2170718680117736	-0.5714538920536792	0.38873570562210485	0.46084967370617497	0.297745640998943	-0.20401993718342418	-0.49803157474704973	-0.2624273304145669	0.27826566394842606	-0.33187958574404125	-0.8514134489600907	-0.06202623930877069	-0.6277592098021374	-0.562518098453162	-0.020115434432934738	0.030347457652320182
0.2610655011074242	-0.5771785596601303	-0.9443575565195784	0.3310269542692267	0.7364751180549389	-0.18103119089992023	-0.020221453066699372	1.285309629312435	-1.5541530624029471	-0.7437829729731907	-0.5053997104201174	-0.0444972749190987	0.09128232046294167	0.02779180768453125	0.910388714523602	0.19055258943935863	0.22292121091576708	-0.14593328451049445	-0.4012731009358131	-0.31134180357537633	0.4159000478075807	0.7680448241366418	0.7769893348841884	0.10698450630571306	0.549324311802199	0.761312314787652	0.29870250646991553	0.6452192385529577	-0.5510285957578057	-0.957321946440916	-0.4631886295417828	-0.3955213781215761	0.22302851131444643	-0.014929571163043331	0.37948924181716454	-0.29758420640567634	1.2398524728225018	0.043179218926493734	0.3962812267364669	-0.5393028491287645	-1.0243143966336918	-0.3845397482511108	0.3277724695784397	-0.3279582224918826	-0.959817474157389	-0.09239731753310776	0.11157609907840085	-0.13771202512372446	0.5157357677737003	0.6849369735777255
0.013791123909860648	-1.4747901766776517	-0.24939130388896996	0.7743869113894291	0.7179557394185837	-0.11347737335874157	-0.13145912622612327	1.3571262047502175	-0.9876792020681662	-0.21703389093665337	-0.10262266213869185	-0.5438012409202624	0.5786023802742739	-0.0967377851912492	1.492854208538584	0.20532137498441347	0.4851450310537337	0.4338814058741943	-0.26485675039676515	0.00018478638834505567	-0.11738589348571525	0.756525694171473	0.341828203865716	0.5117480986414081	0.6898567108958127	1.0607604432540412	0.2959738347543013	0.9784584381822024	-0.30145172180927576	-0.5132220346293751	-0.48911312714415833	-0.2411596717446399	0.5173496454376045	-0.22681774091350254	1.0091940418960914	0.20842925316975408	1.567554230580898	-0.33757537249069725	0.5597124009089449	-0.6174520116591857	-1.3684921324821788	-0.3650085455405524	0.3824381468170784	-0.09781237107400563	-0.6837811179240214	-0.17566731390575246	0.8670542905814954	0.3677969940109741	1.0248726722994936	1.2382691668004908
-0.1446525651848499	-1.5597645649617842	0.6887522310010297	0.6226598437576101	0.5969811787136391	0.1542491619691608	-0.5174832757374921	0.8074545159626662	-0.058079979650358486	0.3489837692519229	0.3235130298726952	-0.7349771675019499	1.0315861456551643	-0.29339611970489554	1.3799255972058615	0.0016181641764666892	0.3784305803942872	0.7711691938380404	0.11626190199291399	0.19781121786194678	-0.6791340821723881	0.21780465880389546	-0.16688898731622046	0.4288463100208829	0.5135110963571715	1.1663550780758742	0.015755487876974422	0.9175060699094562	0.37728087333074306	0.2072301008956772	-0.23642310848434953	0.07690501737292667	0.40352422636625457	-0.5167742419689862	1.3047876170602581	0.6351377633288904	1.2304978087540095	-0.5044308545618512	0.6590666533834992	-0.463499278618702	-1.351481411021059	-0.1902575856993236	0.32140767172452495	0.21429356544061529	-0.07053066452762508	-0.32518786984450065	1.1754908296536206	0.6808855440964452	1.1118118505175845	1.282502112656796
-0.10566960630992826	-0.775045190929275	1.3736709480542748	-0.006410121328482717	0.4821901763625971	0.5873686835128487	-1.064509990599961	0.18776376665969743	0.7402606227735091	0.7056026176072877	0.47564788393207186	-0.5430095947524736	1.2823742320375684	-0.47805652831279566	0.7657101695042332	-0.33941294490164925	0.07504048668653786	0.585277742560376	0.6203528638025131	0.10684238153966814	-0.9062563046423426	-0.6650872615078562	-0.4427451961000731	-0.02659986375857167	0.15908183468987117	1.003812029720914	-0.43010047759855047	0.5264966955174327	1.1440313646726956	0.781375369420769	0.25473042624556796	0.4154669488497963	-0.035445244796457324	-0.661594580377551	1.092719457566739	0.7965973591521814	0.4727174077936726	-0.36442733158702184	0.6266967893153347	-0.1551813367461432	-0.9248571796030369	0.07870689148546461	0.15407474640475502	0.5346026174998473	0.712333029505807	-0.48971494120459824	0.9046155715331842	0.7175128669080427	0.6186037475272154	0.7227725856937618
0.15529647139483854	0.51865439180023	1.4724747172497783	-0.7023143838680874	0.4433807729280645	1.059959092804353	-1.5266037137824635	0.02627434752996135	1.00508983745969	0.8550234899590813	0.19931804844985498	-0.11321392964792898	1.3283933465696172	-0.5281541942225133	0.08907062670872268	-0.5494392372237353	-0.17657214664667878	-0.10509026008855557	1.0624216254482486	-0.21283823293701526	-0.6821011646036503	-1.4290869512202233	-0.3130885040438243	-0.4830405264414631	-0.08158606059390852	0.628464138184671	-0.8080010730368465	0.09014926866273282	1.6134472715335797	0.9202987937838271	0.8581613605147863	0.6137633458235143	-0.5395190216059981	-0.5131159853320347	0.4791422382459109	0.6817878663061111	-0.24924728835053375	0.02827897779401531	0.4963706217875022	0.2326289932896677	-0.21343455868771916	0.3121919811039282	0.00954143929639747	0.8578450168068253	1.4432369263381484	-0.6368547858920983	0.28473070928692584	0.5569979817290924	-0.27103205316829626	-0.15269327521098994
0.5215481780876815	1.7514356199025394	0.9710136021923683	-1.0389837788591743	0.4284076751223888	1.394873754162061	-1.6336947213507824	0.42617311238804934	0.6230478256160062	0.9681201487521788	-0.4273786979159423	0.27610186773513923	1.257995706544352	-0.3810412482909342	-0.2793292804333976	-0.3640587285880954	-0.2529143557583491	-0.9910363135068339	1.2557659890855157	-0.5360211398580933	-0.22593838317369294	-1.6205172559365784	0.14467456018823188	-0.5962857578430567	-0.01287880461709675	0.16455767810391125	-0.93074144767269	-0.10427967762617087	1.5672104587323261	0.6034131031543202	1.3499398014468338	0.5331841350626246	-0.8523122065167847	-0.10892338524467436	-0.2416431720698848	0.3908481840171425	-0.5696614561579423	0.49568806110428926	0.35935171273918476	0.6530695071625463	0.547137379653002	0.3693919349496505	0.033459252790995514	1.1759958906273533	1.9140554304504047	-0.7978472260625943	-0.27294992314034594	0.3225879260202951	-1.1477214365073785	-0.8539043452127795
0.7703132766618126	2.4374704303588763	0.15210283584696044	-0.8459432208849844	0.2872424740536101	1.4456475051210012	-1.2313042933930045	1.000158718605936	-0.18201890586967698	1.1625057312838352	-1.1390925975161086	0.38981754423881815	1.1131434490359011	-0.0995477362194519	-0.2557883245201616	0.26924149048169205	-0.2329598510053673	-1.6510599360428402	1.0934429898630091	-0.6448282575450759	0.07956589678922175	-1.0897416555460386	0.6482464781625231	-0.2927221440593896	0.28598388122378343	-0.27689321171158526	-0.7735962429243306	0.015575640277487268	1.0628398659114582	0.05161510457313958	1.471153039384571	0.1255126947375166	-0.8591034361454206	0.35749246149193975	-0.7855095202672359	0.03409018518153722	-0.4374986010105949	0.8290644499209937	0.27884656019794185	1.0690732305650523	1.1343208408774321	0.17908275720771433	0.26579305718381413	1.4128089340350234	1.9776611915268174	-1.0320536758619447	-0.4426139436137638	0.08162854413496264	-1.6239245263340478	-1.0038670086696126
0.6931765673895389	2.3846972494125267	-0.5759656354500765	-0.29052690255472213	-0.10812285358891818	1.1738981350791364	-0.37845259885198995	1.178088719641546	-0.9803747050352276	1.3389785885767596	-1.6405553956155257	0.18691961443001123	0.8211826669792541	0.14839226721518256	-0.03357871487048136	1.1135725685783986	-0.3034219681896644	-1.7951700933893673	0.610990226930897	-0.4796084575879523	-0.009176905092628125	-0.09329667190368976	0.8893175220914162	0.19395101802295384	0.502839903041451	-0.6422293571403649	-0.4621014260819189	0.24964745120219903	0.3778554243348127	-0.4281739705110266	1.0633032878058888	-0.5078326523130015	-0.6047755309876335	0.6725223900915182	-1.0450133779214665	-0.32340197977948165	-0.1125750799337134	0.892044799820381	0.2359697184064155	1.4158986637665303	1.4365624861141617	-0.20853472977825327	0.5857363007929753	1.4313032596744972	1.5793588048944047	-1.3490350841078649	-0.16994104934028917	-0.16409124423955393	-1.5454482501037203	-0.5784960644268357
0.2327759481421949	1.7256813033799552	-0.8943925187120606	0.26983106075567576	-0.7364309878582271	0.6757067228393071	0.6549842845661542	0.6485829905444095	-1.3769163840999705	1.2270492612254178	-1.7785867602148455	-0.15316040832914096	0.26669416787472694	0.18973737368793173	0.11613708233885452	1.7541024674547885	-0.5760150676308893	-1.4300412662956372	-0.012652613036057	-0.16657509992423525	-0.39806137255184076	0.8607488306395724	0.7292227003222841	0.50380090325933	0.33236707841888763	-0.9206889785182152	-0.15670159844862175	0.2728888242344005	-0.167769780944091	-0.6238636122135921	0.2006255749646245	-1.1230368043411159	-0.21536906744533119	0.736135756148881	-1.1150767202469123	-0.6446502085331404	0.04893257239568883	0.6746663050737938	0.15021982027722683	1.5860948488686848	1.461844814235733	-0.6373901974716654	0.7645428093305391	1.1187510407521009	0.7815664845024611	-1.6670106802143652	0.32277030137937013	-0.4162671922252712	-1.0402101217650128	0.08601964192854208
-0.45602746953637735	0.7912364453207539	-0.7143511718913238	0.5437427015158437	-1.39380825627119	0.1399421816286408	1.5010097229751733	-0.39774830515286963	-1.2238175445166726	0.6176436494023735	-1.6171765521283301	-0.34689282030480034	-0.5508708161462682	-0.03822179378864426	0.06346155984258424	1.8298544210010008	-0.9658295347708302	-0.8428658656917491	-0.5321938432302419	0.08713939465263727	-0.7178109986925607	1.3158353350928575	0.2821284172146573	0.40887786575216767	-0.26896799983824043	-1.100578363570508	0.0659781025534895	-0.11655898806343627	-0.3940061171913047	-0.5178032784637895	-0.7865329748645644	-1.433795909051628	0.18971519959784977	0.6007269797529887	-1.1734472586643874	-0.8726583541977625	-0.1448506518953237	0.27797577452775324	-0.04653487820364995	1.4631826350152528	1.2670091416949847	-0.9244452115384562	0.5956612261190449	0.4861326051399862	-0.22612464612540908	-1.8541612754280428	0.6957095436907733	-0.6237029872050023	-0.398209231666315	0.5190836156528391
-1.0740389553524603	-0.07149831414872009	-0.1810730266988503	0.4831111819603651	-1.7921618212191675	-0.23967342767625013	1.8657317391410324	-1.4006786536310587	-0.6831048444390782	-0.4016981097668452	-1.3665651189029047	-0.19059778624415769	-1.415560449819028	-0.43663619081881644	-0.10568608556716946	1.2393468973472335	-1.231347996763396	-0.41160466920375766	-0.7599540942603495	0.14719953107753295	-0.607296831219502	1.1184160264812324	-0.16902363870589326	-0.03657964433946855	-1.01637911161375	-1.1462113543857806	0.24231269746862422	-0.828464598938986	-0.3363368621175102	-0.258144736649259	-1.4512909117802208	-1.2646454596894259	0.5258274882225631	0.40479415385344464	-1.3156998290052646	-0.9180965184390757	-0.6015136212437373	-0.14676866706897607	-0.34767898034614403	0.9922172771077314	0.8805055274292266	-0.9560956637107746	0.021889967571915275	-0.30013877335295985	-1.1577310012161302	-1.8239748760334602	0.7023437068721684	-0.6945532595424647	0.11413884352124036	0.42001012831799617
-1.3463514050284433	-0.6338443278224059	0.4367003937364233	0.26633297109116155	-1.7317482060349119	-0.3525377462709492	1.6722484135667588	-1.8320717452274335	-0.10876316280868695	-1.4149134536502128	-1.2180829655692473	0.3062501841368674	-1.963627219244476	-0.7983556897956553	-0.2001151859593126	0.19477329891754547	-1.1526373410395585	-0.3610221570636691	-0.6686091981656976	0.04208062747083958	-0.007485282331405143	0.4654199955434146	-0.3660573009123176	-0.5522826433906856	-1.4828668700281047	-1.0220420056939417	0.4470867555701633	-1.5160069655879542	-0.18007877162507752	-0.036260487134949705	-1.4768351663011594	-0.6681746023235776	0.7152914346383236	0.2694287712612298	-1.4732905914182641	-0.7129259739269792	-1.037699340828147	-0.46155907992893674	-0.6742810450701153	0.2418761365658395	0.2914966198901816	-0.7448172411442981	-0.8177168757132951	-0.990739937250298	-1.7207696525976586	-1.6045650540336611	0.321004221065796	-0.5716640586373011	0.3782653745220015	-0.16165985972731903
-1.1895647948447396	-0.8294810956738402	0.891657808408052	0.12163535341951072	-1.231822932180563	-0.21530928591439114	1.0940690945573222	-1.562512972845628	0.17110350476402156	-1.9090457584642817	-1.204643494967685	0.922051162818042	-1.9064491389743141	-0.9365579411702551	-0.11537345014017707	-0.9000948882860893	-0.716943878203782	-0.6236779920107344	-0.4070806071861938	-0.0703283721979319	0.7578799614677618	-0.25987669369414523	-0.2462953772476326	-0.8430708461403338	-1.4066675341125385	-0.742850015933055	0.6870149986631074	-1.7940909702189556	-0.1127658807171796	0.04307642007505896	-0.882292561485065	0.07571235383186492	0.6655916866259562	0.23929694193196488	-1.476430119116024	-0.293113163782423	-1.1977361687484889	-0.5788804554137175	-0.9383382382779174	-0.5907953449477468	-0.48434124465610606	-0.4149950293130474	-1.6475194978427434	-1.3893136721919292	-1.7438442915749977	-1.3199699767825672	-0.2605520414193002	-0.3042738070034842	0.42557875271250256	-0.8816979040400278
-0.7639616305449144	-0.7269202417671139	1.0549314329443151	0.13761392681650697	-0.5260682854608254	0.04670940197924126	0.4552918060833771	-0.9222662051980459	0.03462429819149193	-1.6231180107499983	-1.1895662957221047	1.354275821824637	-1.2560696296650122	-0.8063717010799346	0.052747306248838194	-1.6643064127929006	-0.1689881732464177	-0.9003890914526268	-0.21129725865466026	-0.027025577978564187	1.1849295748825663	-0.734464990213679	0.02635632642173599	-0.8086720479599658	-0.8881933645146116	-0.3986353175249545	0.8592959345342795	-1.4873743666337238	-0.20029901090689023	0.016956412094352107	-0.04145151001508049	0.5930551678672588	0.3065031264764354	0.29661139710706963	-1.2110955170362083	0.16672320188872708	-1.0243669788406022	-0.4717125049690889	-1.1090380849933945	-1.2499959759859656	-1.3254984980219897	-0.13117232202192972	-2.1839665490609983	-1.4598376003670464	-1.276190184329555	-1.0941685618944343	-0.7778849822013505	-0.04642475335154418	0.35280583098014506	-1.341397723537321
-0.365055993678073	-0.473762174367568	0.9293038549308055	0.20447281504282375	0.07956023942728309	0.267617277863809	0.04937242543967851	-0.4220782466038265	-0.3943754144261205	-0.7596873797579718	-0.9918649718188656	1.3944380807145036	-0.3726721110305953	-0.5368300085477438	0.06534007407145279	-1.9157614547976745	0.12408117539337513	-0.881839212460649	-0.25725773266645485	0.22055400855025126	0.9377539622213048	-0.8589826772708011	0.19022645299498434	-0.6045536470615187	-0.3207058892525777	-0.11821218242103228	0.8168925740027381	-0.7352406931711019	-0.3641951605125455	0.016991915011807565	0.5232197589425743	0.6123580990797989	-0.3275459389419199	0.4092427754332942	-0.7450107795975222	0.4199603114528877	-0.6593804239000173	-0.17186099507851482	-1.2202930274555033	-1.5344689205775381	-1.996764326782223	-0.013760775372096195	-2.2593599598275107	-1.328984578813515	-0.585824195871555	-0.954311728230056	-1.0428861522919246	0.030892175041511215	0.23742079183905745	-1.3404043531991374
-0.21798359309712717	-0.23933279655694442	0.6002200011209667	0.12014221513046366	0.3927679510743674	0.3219458019867974	-0.02103981247952448	-0.3564249240880321	-0.8526929029034743	0.11427526734174263	-0.5518294349064182	1.0371335351225002	0.2332275746793422	-0.34598196731042297	-0.2743581075453106	-1.7166665673811357	-0.08839078698097205	-0.4793395456730034	-0.545028160191089	0.5771495055834436	0.09513285636643865	-0.7501956482212031	0.08270693679576814	-0.5163716238114312	-0.09861950204434712	0.012958894444613494	0.4915639896874267	0.1129567443546183	-0.46014715261371975	0.1573803797552121	0.4578605638800928	0.11184090523818402	-1.0460973086589878	0.5522602858771556	-0.31699663922540444	0.2936495829364685	-0.2935619544612396	0.2328800973518071	-1.3090439695411256	-1.3922053206548295	-2.246103966530056	-0.08761086999809982	-1.8776962886412247	-1.1799300440422114	-0.03228901768257602	-0.8124668153050982	-1.0226243466932174	-0.14292734524886558	0.11578365110718887	-0.9733009783260852
-0.31395699405350647	-0.15833506183510554	0.17588432174699917	-0.2313203744218078	0.4383068561423028	0.17821591420041225	0.11109788778496382	-0.5952311653308695	-1.102421807389053	0.4304787772456637	-0.00600356158346282	0.4614993132136459	0.2296890161113321	-0.3890690107666965	-0.948005308704585	-1.2853762477450603	-0.7564920626139282	0.10030073217503578	-0.8888256681800869	0.8777335440894585	-0.8812880646127862	-0.6014023553361962	-0.23611635534450495	-0.7404302311787311	-0.3201153117758993	0.019112652371121534	-0.026896492082879826	0.7269999710969351	-0.3898968995091569	0.43459132415905194	-0.1956538466818854	-0.6676987441720671	-1.5552983582900488	0.6813643531645383	-0.18451676424929925	-0.18017265670065985	-0.0034739548264709533	0.6082132832329469	-1.3385964582034928	-0.941314178397783	-1.9530199891121347	-0.28253325624055364	-1.185816730171693	-1.1126197850999926	0.12777414194327832	-0.5419517558699858	-0.8123350959546816	-0.47562342444383204	0.017512362778708282	-0.5204858592517435
-0.41086979000248175	-0.2770724543305836	-0.24443090702039072	-0.770145138693747	0.40886591529785155	-0.09969783577481277	0.17534698501518467	-0.7192166244806333	-1.0432647896406797	0.0007071396853379325	0.3941712296394859	-0.09201527773628441	-0.3043919033897945	-0.6382843870078795	-1.6922528132080554	-0.8489876479400951	-1.5277360272587392	0.49698559778359835	-1.0249321273304102	1.0011718473055637	-1.4381999456720744	-0.5314049806143881	-0.5242731620316565	-1.2233311413276744	-0.7124466666115384	0.02408405464351212	-0.5271492942801876	0.9795788192375012	-0.1654177055443848	0.7050099323676287	-1.0193836766521884	-1.3493693421905644	-1.6117143362409587	0.6968541101636911	-0.4321166548533331	-0.7493719604490348	0.2854001540092464	0.8023601874036793	-1.183752207830381	-0.4046659419696768	-1.2231621444834555	-0.473777825305848	-0.39188222691592084	-1.0718337313404616	-0.11367399225732887	-0.08737676237839026	-0.5446528188224173	-0.7531727515829444	-0.001599786807412275	-0.2299528753206174
-0.2118376666866566	-0.5236469707013058	-0.5713736778971558	-1.2604261967621435	0.5008766668771765	-0.40038401764824305	-0.054648243809060436	-0.38655781637186665	-0.7168801661833861	-0.8554451999539571	0.46607550583307905	-0.46283438620682893	-0.9220166785118143	-0.8789215832714028	-2.1374120889299495	-0.5307082860299973	-1.9356835208476622	0.46378743036230047	-0.7747361864389517	0.9357200910757985	-1.2815575369792895	-0.52847251059509	-0.5378582756884689	-1.669293508393425	-0.8447545790703317	0.15825200079374147	-0.8098561604634537	0.9601346858270181	0.11061650700505123	0.7578728366724682	-1.4848748413499244	-1.6105275795422673	-1.183440996555824	0.45898850719796014	-0.878972055385826	-1.074975710476275	0.6822822145038888	0.6967983409581862	-0.7108567708234346	0.0027321549116039777	-0.35142605218642076	-0.535215851927971	0.3158864017297384	-0.897321964330623	-0.5184694675494215	0.4795106015525424	-0.3100906977070301	-0.7618892157429544	0.12251852617361111	-0.1545668084724115
0.3942681982728955	-0.7341209745500166	-0.7220165001152014	-1.4623848043218297	0.7551824238347506	-0.6325010040512645	-0.6084267297887046	0.3602161589478074	-0.23263001506349484	-1.5345500328423398	0.2440475636567433	-0.6398454430911785	-1.1149930354045172	-0.8357257985680251	-2.0206744630382456	-0.32586576338791573	-1.663417433794788	0.06868021399572252	-0.16301036508313904	0.7534587827582017	-0.5509042502046685	-0.5083023287776722	-0.22286476999789834	-1.7100216321369066	-0.47429261580673726	0.444783610238142	-0.8193084210513842	0.8312849620642173	0.32011117785894166	0.44289878553738143	-1.2964736646982604	-1.3308730140322993	-0.4961264787119498	-0.1253456256501525	-1.1596306076278584	-0.9406500903117526	1.1686884255632337	0.26065041774867764	0.09371757222693437	0.1683995990170028	0.33406173223998586	-0.38311513925353013	0.8125762444545824	-0.4619495354888183	-0.7613346813179338	1.001308679712291	-0.1380164203267468	-0.41445535143967527	0.40021281049664453	-0.1550292353433601
1.2037797429499302	-0.7423257963598479	-0.6370184414924372	-1.280051467360681	1.0200457616795273	-0.7718209629360162	-1.2900216162621996	1.091987893674043	0.3076698613005476	-1.5709566492437397	-0.026989769056925374	-0.7255510050393326	-0.678013037209461	-0.35769670412883975	-1.3328886037102252	-0.15657877072824244	-0.7198889298036378	-0.32208730085291437	0.5828845578335266	0.5264951655590611	0.29078946179096354	-0.4172711308275562	0.22215873793062862	-1.1284270964995133	0.2366175191667029	0.7551348164771786	-0.6699826545435559	0.6617435930522049	0.39820203966460543	-0.22187208060208305	-0.5846178653739053	-0.6261683795398016	0.09062274174415107	-0.9965354479977071	-0.9336073528234283	-0.4017845969398137	1.5420377677500499	-0.42077620071731864	1.045464166293204	0.10950366787891071	0.6487003925847186	-0.0025239566632929366	1.039271448465442	0.2025334935946854	-0.64652062646505	1.338166905897308	-0.02989465478465417	0.19758617160235645	0.7399895686759647	-0.04817467435784541
1.7894721453293676	-0.4909640998896646	-0.3169662765644984	-0.8008445802613435	1.0659432101038953	-0.8596993105462784	-1.7904642419299306	1.3050549590058222	0.829210359535678	-0.9562151547441708	-0.058734484777850836	-0.833788885633761	0.13229765425873163	0.4556628234765484	-0.31192692496606794	0.04830133551139657	0.5723539906614478	-0.2833425615588895	1.1538415765215166	0.26330746006283084	0.7628274956286558	-0.2888469171590291	0.46620746898686155	0.0005394199128855943	0.8075525583563946	0.8815055308129094	-0.5441464996967372	0.3804893938933199	0.34939950828429317	-1.0281433315816133	0.18339770817815626	0.23318316208159673	0.30905691891375275	-1.907276765991685	-0.09130824811980072	0.2346276622355046	1.5338221325326475	-1.1639897646086184	1.8109705235714548	-0.07127984584230448	0.6341031347140537	0.5432559701169296	0.9890560533835612	0.8876321557404346	-0.23598575883780698	1.4498437019116093	0.004041136269103699	0.8521882589573685	0.9712133563588004	0.22665200638184138
1.7696836431031715	-0.08788292281651067	0.1507202206507064	-0.21390001890854973	0.7695395524441605	-0.9559129825824475	-1.869275552839186	0.812455253589931	1.255482729141141	-0.1276216984999454	0.26965818082692206	-0.999784853409052	0.7688135044479536	1.2760914932221876	0.6959381556855989	0.30225123480080773	1.7569057361981573	0.3639261816689588	1.3262838839574438	-0.07719278974070207	0.6543608124067711	-0.21146598274297404	0.2724635763269879	1.3305372910344908	0.7815208388880303	0.686726553248446	-0.5396165103538912	-0.11067981401714888	0.21343356997868704	-1.6616264047046145	0.5176478476699407	0.958081230141912	0.15883188491189978	-2.513743294441466	1.1725756571169252	0.5990512031386884	1.0238116663643062	-1.7486324507064788	2.074310049478333	-0.26089559939005785	0.49788319169552614	1.1213050382387402	0.7010972789619364	1.3188786172961302	0.2022227655996802	1.3960973513733659	-0.054069809700314206	1.310439004418307	0.938943536846697	0.5554083291754138
1.0786736300467594	0.24696015641210753	0.6058209599454608	0.31486049286643447	0.22930873158255324	-1.0805472095296578	-1.4905942375296033	-0.08705837171332252	1.487455088643452	0.36302463035613525	0.8137247433186922	-1.1635472423874662	0.783743659097593	1.7176537832942802	1.4042815314686934	0.561446247829811	2.4692421280890255	1.395616071967463	1.074216591264352	-0.5061909162076109	0.10958472564014442	-0.24342572866787587	-0.32530660289770247	2.4051452461177	0.07672291600023101	0.22453164924558477	-0.5913010104522121	-0.7687222812361724	0.021286163563306176	-1.8538729152100244	0.23226775394022153	1.3539654104610706	-0.0978395142036377	-2.55737746869788	2.457040282326178	0.49853966049690435	0.17999629774898213	-1.9965592199179303	1.720012636060135	-0.3893997787403755	0.4605441725833743	1.5607604425900041	0.266129527904751	1.323276392562021	0.39209319304147805	1.2660785891184423	-0.1948656952682983	1.42630118864884	0.6077560400680582	0.7475082035237569
0.04458390207672904	0.32423240826930383	0.8759213235761839	0.7122167508640048	-0.2800007506724481	-1.1900412324896412	-0.8321923354853434	-0.8009805589300062	1.4362947343971575	0.2554557627275354	1.2567024535273645	-1.2290726067264313	0.1588003307227035	1.5622008975978379	1.6823818056691076	0.7619884648046585	2.5737741896933732	2.2955195311705743	0.5607345093608405	-0.933966394842921	-0.5213858290598195	-0.3517179008979973	-1.0250423262747816	2.8633846592864285	-0.9144369250355874	-0.268116535684552	-0.536427778332104	-1.3451940833775216	-0.218793515056738	-1.522455297751623	-0.4384286287802457	1.36422624361931	-0.12896082704107445	-2.0245100304927894	3.3530279701755656	0.043784972204155094	-0.6038109826259968	-1.8362568440959748	0.9083326837097454	-0.4346871119234275	0.6179758304563578	1.7073801120410883	-0.1759693939184819	0.9375369884383876	0.25327876454320386	1.1058450888099125	-0.3576084220948251	1.195770898268878	0.09383514139102811	0.7000064963953289
-0.7962377182505682	0.12321652493019142	0.8539142479339018	0.9731385199098977	-0.49107770878785734	-1.2105046292768178	-0.17017305604804453	-0.8635877255717394	1.0962285205632432	-0.23815957298054014	1.3302532159562344	-1.1466024470333827	-0.6692527791235817	0.9013084823506353	1.5467467384323292	0.8617686757555105	2.1528575498189833	2.5704619696357405	0.020664599952651724	-1.1822182907270216	-0.9377788738194768	-0.4279950424459277	-1.4445692694669057	2.5823848325901233	-1.5655420703592757	-0.5177833694239403	-0.2783276916915247	-1.5105087540449258	-0.49991772472402013	-0.8210610215636541	-1.0130278705380042	1.0463085850346585	0.21666939559903253	-1.1710359886015334	3.6177416577036587	-0.4290600028637119	-0.9505679025696004	-1.3295920859074004	-0.014804987904572218	-0.3932238812063661	0.9058690132836669	1.4856323852760824	-0.46845931015884645	0.37938508974624235	-0.04045473834485283	0.9089867934169116	-0.4575792147180839	0.7318385925182666	-0.40679561764081373	0.4918517413666371
-1.0368551362059664	-0.1815817919722718	0.5458532349582697	1.0891442372276996	-0.33800587983925895	-1.1080691052909892	0.2790537911876644	-0.2776073511917701	0.5909469438006423	-0.6106129283670261	1.0023488697564216	-0.9524573781175052	-1.116200783417569	0.09907259804403248	1.094065140579775	0.8611540283432453	1.392691681792936	2.0611497759247315	-0.3860903039020114	-1.090226541464346	-1.0648212658642757	-0.36975376934498305	-1.3717217174129335	1.6996659906550513	-1.436300769671145	-0.4054113994931074	0.08376447539086387	-1.0956666624482432	-0.7897678718161608	-0.0657195059283403	-1.1033415703657796	0.5179448965041901	0.7811877779452859	-0.38417658784040426	3.235118971005197	-0.595159235777057	-0.756215743660177	-0.6535910494029302	-0.7178057204909196	-0.2569005125692441	1.171614196785195	0.9390363166551943	-0.500030146715601	-0.10059745790703135	-0.19681082689462748	0.6731460189907877	-0.45788462723652	0.19348079191475992	-0.7464732910710868	0.3280750472390834
-0.6630989071999555	-0.33979774361489057	0.058735838642321105	1.013425563657152	-0.01622671489782223	-0.9412873196825996	0.45735511527372946	0.4775427824588958	0.13196166018234243	-0.4616617025169244	0.49363513693029926	-0.7375510636833931	-0.873840384561047	-0.4131246493964491	0.4464645542157591	0.7958496127854368	0.46897700673551496	1.0393025084217562	-0.6555856128818188	-0.6443101541729018	-1.0433633833372056	-0.16244554854238544	-0.9042688794543424	0.5273367828894877	-0.5778745984745699	-0.06183507666254507	0.27798329897744384	-0.26811752447283826	-1.032997282008363	0.4292546592796311	-0.6834817326420577	-0.08707644573383742	1.1914106047885535	0.03537542569606988	2.360007359131154	-0.3747875044169683	-0.2688747466360953	-0.04248112539302453	-1.0603163648233709	-0.025433890956474112	1.2845732185001626	0.2217642825008872	-0.2673072873748409	-0.3838095708217067	-0.03935995804805345	0.4602730751392207	-0.4269065316495426	-0.28638242366699124	-0.9156695686415125	0.37285690286039536
-0.05756431839650876	-0.21444781748780986	-0.46344513818880634	0.7049763998618027	0.14652803112039242	-0.843841779405351	0.4504296718743825	0.78309097576839	-0.10584015348764589	0.17852336957809478	0.11080143484606368	-0.5723373195344368	-0.13913303167269	-0.3916267180453687	-0.2587046028973711	0.7117928333308043	-0.48964293237885836	0.027458133767117126	-0.9065760651479251	-0.027935047754613404	-1.0667833208672226	0.10110733887736303	-0.37919513346384603	-0.5827319857099967	0.4956497968103678	0.21354977580065804	0.04291224564666007	0.515726004219922	-1.1879648490801418	0.518001666200648	-0.0994707230784968	-0.6384638002732141	1.116364312880019	0.03127456574711432	1.2151487182340903	0.0034780192988743386	0.07810489916532254	0.2961338688418609	-1.1304719100712712	0.2538502002163294	1.201881932230994	-0.4625803569161529	0.10534586541633956	-0.5486112295451234	0.33512037293995983	0.3897105594222377	-0.5169795093235748	-0.6401953186742071	-1.0248778052142407	0.6003900963992534
0.26559005856124906	0.0999103952678261	-0.9133330309448354	0.21153915696601333	-0.0720982640964194	-0.9323720914131937	0.387278269319178	0.32336547667470483	-0.10942885224984711	0.8522906310824835	0.022868446424934994	-0.44976363780469664	0.5261497505869905	0.07147928937378348	-0.8619723733902246	0.6378955827634103	-1.362878026238577	-0.5320465741558799	-1.261261089001722	0.462358024377615	-1.202168435063729	0.27765700409118327	-0.13549960727026214	-1.3590044200744171	1.1540446109152769	0.1667180631716846	-0.6530466010637829	0.7827408108995844	-1.2662159247728932	0.2969163243974218	0.18601303136727723	-1.01667574595088	0.5082584018982992	-0.2093658285292724	0.016965348251074878	0.1639180811163458	-0.03170925609868549	0.26729073057395897	-1.1267346884794924	0.46032358272847046	0.9571808463508517	-0.9478610935547415	0.4135492610185399	-0.7884654380282368	0.6047543179930303	0.5517528600644985	-0.8551374152283497	-0.8634479369515582	-1.1913934963876889	0.7837762952822103
0.015837232031252514	0.3315569475890811	-1.2570318809719563	-0.2977925034756661	-0.6089107310613777	-1.1957842713144933	0.3354604444924804	-0.6838899149112556	-0.051942855121137554	1.009883655911195	0.14904373953827993	-0.29379035676413057	0.610455602981111	0.6045812557423008	-1.2080987832878947	0.5695911798595689	-1.9958985582935258	-0.5330822352569727	-1.725424307279771	0.5928079131036507	-1.3281325046026702	0.2630466097828151	-0.2724771771599203	-1.6780919054965342	1.074859833789195	-0.21268729316958063	-1.5257197927536486	0.3667520220853959	-1.3332223063118205	0.03753336814257787	-0.06787542353872134	-1.1297321412943802	-0.34815113374494194	-0.40524554994722567	-1.0449347899305996	-0.1360350605247145	-0.5749186337272845	-0.057845883604810966	-1.180492787635948	0.429467084115277	0.6063317614536015	-1.1725710264914704	0.47218948821176376	-1.241212313972754	0.45642085478755073	0.9067496253653489	-1.4150340081773043	-0.9835830722743567	-1.4202290514945826	0.640832673934121
-0.6748944953567189	0.23480211163408096	-1.515252180071875	-0.6072509102683562	-1.1292390591964334	-1.4526868397554398	0.2669638651676047	-1.63269243906853	-0.17768982842799178	0.4328011420003929	0.24113056870681399	-0.03007694053565081	0.03934902350151423	0.7890597862566797	-1.2199025611769745	0.47004681290543965	-2.2242373507643523	-0.22170539687929622	-2.1531643385944683	0.3429197700710515	-1.2250190389115039	0.05021816625954702	-0.5730915429548733	-1.5741218403362216	0.44880520138657976	-0.6585966021725541	-2.1101009938078232	-0.4489832671209363	-1.457454255743974	0.011299851763583718	-0.699215047259244	-0.9474450803303175	-1.0193588513198544	-0.3702170068725902	-1.80687910519753	-0.8038015879199196	-1.2055683703108078	-0.4571974052891946	-1.2553763246921366	0.040119972245877746	0.19103558256344585	-1.1908976538358411	0.21381310648826388	-1.8531541103385911	-0.1581732497696099	1.2624731866614296	-1.9751475485186691	-1.0229434953135408	-1.5777002719708384	0.03799405068447136
-1.349240100863627	-0.20273429926255834	-1.7092255641149927	-0.6008981288823317	-1.2419738017843052	-1.4315568456348824	0.1101966060838387	-1.9430535983660135	-0.6146597634322744	-0.5720726082652778	0.09404103106091767	0.3341033803335383	-0.7569986635662318	0.4266936561976341	-0.9712618733982006	0.28965710115341226	-1.971363071833737	0.018810203012268226	-2.3240528215380083	-0.07916807876817761	-0.7426137831190668	-0.2789676337612086	-0.6516245783916166	-1.2016417369889183	-0.17407452063919235	-0.800938225206405	-2.0451118126889014	-1.0920023200231606	-1.640156789712175	0.3072742793081125	-1.2498914736185363	-0.5360418228530408	-1.2136264493592848	-0.11637811174436913	-2.1538155948920337	-1.4405589968210653	-1.5002672421298604	-0.6557850973127604	-1.1966764185266066	-0.6873939157544167	-0.24976989595677518	-1.1234337185465024	-0.2717907179590563	-2.379888158020047	-0.9389073681336589	1.3701634774506037	-2.221941647851919	-0.9770749111408945	-1.487200764114238	-0.8922344283702469
-1.5484560694052203	-0.7136457061459496	-1.8148287503624851	-0.36897913372158747	-0.7787399551851499	-0.9456866606942429	-0.16156868363417118	-1.449386328366801	-1.2479952678938808	-1.3626373742194917	-0.2806543919555533	0.6843571063125552	-1.1572961700980013	-0.3268251038315554	-0.6825683894634392	-0.002333398132069689	-1.3444236400174623	-0.054517767639357874	-2.083797097076478	-0.3760993534699077	0.07600082919131022	-0.6108089598680896	-0.230598112922578	-0.768306599549524	-0.28505997876834505	-0.43438304912961534	-1.317453404117538	-1.0748801822319853	-1.782166578126455	0.7560221205802873	-1.2867386785709714	-0.061161205592283004	-0.9712271253126673	0.18533659513740755	-2.071167823314878	-1.5962847201567916	-1.2538345434910836	-0.4750271446463827	-0.8862223180994506	-1.5517381607248162	-0.6466856646422714	-1.0779701377633535	-0.7824947039389599	-2.5302449836540197	-1.4083163398404162	1.0844319795129307	-1.9509464296366132	-0.8203009028582151	-1.0796999946435337	-1.805026188409253
-1.1332841503952495	-0.9222875468966104	-1.7598511769686376	-0.17175994778412207	0.05529233613695605	-0.05552406498645143	-0.4784827201783397	-0.49470664456854085	-1.7582318447811278	-1.410127041838121	-0.6544816253522157	0.8546458271704671	-0.8215184324869027	-1.0502841168436745	-0.6036863296224405	-0.38752248552480206	-0.6310361890133479	-0.4031889063464626	-1.4544000768536323	-0.3646852760053926	0.9947788683965688	-0.8564947402488109	0.6401777558055824	-0.45484527809439007	0.21918866273945392	0.30502958728199436	-0.2870814886353932	-0.3349683217728029	-1.7237842555688976	1.015867745145459	-0.7123879769579707	0.263383920264178	-0.6155462500709975	0.34139586301945035	-1.6810090803003457	-1.0832209301420581	-0.6141510010929919	0.04357213941247886	-0.37454289321270895	-2.232655378378288	-0.8977931004085472	-1.086002536436456	-1.1084633261785235	-2.1573386558249577	-1.237009875083692	0.47129689024050614	-1.2305132980575686	-0.5360910030061659	-0.48165807999334637	-2.332998142132434
-0.37403366914251146	-0.6270848402427941	-1.4671786249317054	-0.25874190062254193	0.7752269088409958	0.9038600017202478	-0.7001341012540875	0.32192469608213575	-1.8155891418599448	-0.6856373758187325	-0.7567076309704334	0.7317076358721059	0.027737453280323277	-1.3145882805477052	-0.8383227930473567	-0.7869768708000222	-0.16134674151776637	-0.7864720544728285	-0.6373296538833607	-0.1025273897999304	1.7011172017101357	-0.9704035005848901	1.5754991253388864	-0.3454829150715327	0.9626284433194015	0.991546336487946	0.5373062018138479	0.6986199251358204	-1.3413718015947653	0.7804081624190705	0.15313406436052138	0.27193307626452723	-0.49708880505921793	0.26443152875358084	-1.208136870764631	-0.12825234385677595	0.03392995649220781	0.625599615813942	0.12181997282230841	-2.435426096622763	-0.9225323271469704	-1.0881398801017395	-1.1361640413261822	-1.3649070104303547	-0.500606535870548	-0.2232747833175893	-0.39701914905343705	-0.15414181972005175	0.037615251031930606	-2.285279773498042
0.25128758645195276	0.012541222050270756	-0.9145911627647952	-0.6607597097273405	0.9096871731946814	1.4793424387495593	-0.6999851796224325	0.5532790521670249	-1.3053470290497158	0.2993932265233063	-0.48849725997220583	0.3385484320810183	0.7364652227444014	-0.9466227007855268	-1.2304362571537133	-1.0819246837531131	-0.10513347159769736	-0.9767493730129969	0.09683804520681906	0.15286582339470275	1.9602945665804576	-0.9323994775621051	2.072274456035761	-0.39719043685234656	1.3533012287369106	1.17188280838133	0.8262009179782932	1.3686508205092256	-0.6392412565475367	-0.013381091537055865	0.7797933333471102	-0.056204247280365355	-0.7143585798576022	0.011811127589546814	-0.8692970111035022	0.7530614807886311	0.3416797981458857	0.8969218618706651	0.3647966889107484	-2.0413175781751893	-0.7372402138601887	-0.9718697804693139	-0.8942496523408258	-0.45453129953657045	0.32383560052632615	-0.7302738393553703	0.14202737016998945	0.23312448070082198	0.23401984443828647	-1.7305042764228087
0.40146682637006453	0.5410370186868515	-0.17149264574024542	-1.1156013387834713	0.3095807373491629	1.367120082049686	-0.4467098576535125	0.1784576167756048	-0.42698104080368027	0.8386017676500598	-0.008630791136415999	-0.16220227592908923	0.6865545533129751	-0.13026730902748682	-1.4157852339768797	-1.1646968890631744	-0.342685462331114	-0.932509465884548	0.5621902604887509	0.1265256064986689	1.7200627601261873	-0.7292179217634067	1.8174582298978796	-0.4684785379038057	0.9975137507639659	0.6702044839161276	0.6337492042282902	1.2148563668273888	0.2267706812216094	-1.1070423923455088	0.7830910218759425	-0.5584872987090984	-1.0178567586626355	-0.27261412412129354	-0.7474766770989238	1.0872968671706886	0.22376224603559575	0.6078564294811248	0.2735747630058621	-1.1761877562480096	-0.48289052931479637	-0.6378833855707318	-0.5222999967979088	0.25010052958790524	0.6428431299070969	-0.9281249280978237	0.17875352745931425	0.49569799772677664	0.05633516334824035	-0.9258929018574229
0.10821632135826353	0.5055043046771228	0.6111676762715402	-1.2092756332394898	-0.731389496898358	0.6272779348324198	-0.026221314399271643	-0.4335878988147699	0.4096574888160452	0.5246312256994027	0.3788724478519729	-0.5519285346151513	-0.23020383543043918	0.7191956271944688	-1.037784411242411	-0.9988129550220409	-0.5190467057810046	-0.7981887155671552	0.7531137492629113	-0.27613715354842183	1.1208876415836682	-0.3661881536730654	0.8900878252996487	-0.40225319690909667	-0.02122734957874474	-0.2707657548497756	0.33333119455400423	0.27739094283347765	1.0134088574903761	-2.031693690037658	0.1848834544189025	-0.9468259459409484	-0.9770154465806222	-0.45299200349271984	-0.7424618150373932	0.7579939151986707	-0.11822723720898619	-0.1811196547321264	-0.0039343386496672236	-0.15432946633891423	-0.36130655302883247	-0.0609271397302119	-0.19045317050511182	0.5809614862378581	0.13747840348350138	-0.9001476969614994	-0.1391332553963625	0.5298704197021346	-0.3101702378698256	-0.15913425064955627
-0.26568778302715385	-0.20711306399446036	1.2526993186320878	-0.6613415892954095	-1.631931524139646	-0.30654700289674425	0.40680204850324525	-0.8204090533988332	0.8284672806770867	-0.4561780739187194	0.450916619594843	-0.6757826467736399	-1.4809319880427245	1.2220130603097936	-0.0038277947755836934	-0.6554323932329474	-0.27228522563867313	-0.7463866939502208	0.8173106930410999	-0.8934572832085066	0.42397988491945793	0.09577916632417768	-0.2716043283389105	-0.12354641784941923	-1.1848831147371495	-1.1157523612299869	0.3287990060502472	-0.9237954097080003	1.502703010277295	-2.3542112839776634	-0.5973812271707639	-0.9471780529403357	-0.3022988047633588	-0.4617657672563028	-0.6456285997884366	0.08632317594004495	-0.37443436955638154	-1.081706168722136	-0.19209086539327302	0.6719436788605081	-0.5077208560468385	0.6812123792061152	-0.0217128379617504	0.5866991926251235	-0.9992734555197574	-0.8371455557272314	-0.39253525867766026	0.3278225539174892	-0.5627147559451858	0.38515414094641925
-0.3111817960068709	-1.237792991777749	1.609078790158377	0.4361869073370614	-1.8640136999395431	-0.8555140676911936	0.7105900823342238	-0.7545145593832157	0.7102984356350016	-1.4392189403135227	0.23086703873210537	-0.5242045371747369	-2.2181820848028675	1.2636582735561648	1.3920240855124102	-0.29932581353234217	0.503156443986662	-0.8051868591386424	0.9247609488724843	-1.404822057383639	-0.09779273268000817	0.5185809258923256	-1.1173924913578932	0.3048242523053472	-1.869022994777921	-1.3561674534733767	0.7487475777817509	-1.7169778998804903	1.5945426618026086	-1.9185502029212125	-1.0238270882892784	-0.45357965423739544	0.9013653513005055	-0.3004271318416248	-0.29702763917287245	-0.3842909744902024	-0.35715162284718366	-1.567647886773585	-0.09377137748638281	1.0722733634646768	-0.8873413226051878	1.420997943028406	-0.05569505606869804	0.44547573012453767	-2.146348308253897	-0.8640974498709647	-0.1769008494582997	0.005026912896903902	-0.4831206572038384	0.6624491978679267
0.11223456332121814	-1.943967963440903	1.6230728347802048	1.6069383328595774	-1.2678829748357414	-0.6390201768072157	0.8170748029180871	-0.37313775414307737	0.2478391107248034	-1.73095103154909	-0.03598015344434448	-0.22768666133120602	-1.8530930816024604	1.0354760007366475	2.5840219107091493	-0.12121546866563876	1.5407064060537363	-0.8214621984215331	1.1248810243844947	-1.5313752239352016	-0.2605498587734769	0.7217345639952806	-1.2928177749956489	0.7088655725121922	-1.7316774532385584	-0.8192579670828911	1.3465729234340273	-1.6927977447079112	1.3298825125384126	-0.9389508690637037	-0.7823065110605122	0.39169159590700503	2.1346913856069945	-0.009198292094572362	0.28520424211509937	-0.25717255257689536	-0.10665832047824213	-1.2789796871091808	0.2528941716078131	1.022562315757732	-1.2982378900879095	1.9524398960249447	-0.25679128131051615	0.3066164995754758	-2.61794168101106	-0.9314223127316915	0.5992278182808592	-0.2453088273947828	-0.08020699690029048	0.7205720120986955
0.7648401677799969	-1.803467345575902	1.3391993581822184	2.242117167810492	-0.1450384485772175	0.2784386304683036	0.7406454888221725	-0.03816936723613794	-0.1985972729604083	-1.0824809503384034	-0.07964133702786685	0.02771225879131351	-0.48011835981404793	0.8649595947925162	3.038525381176835	-0.2433664837792062	2.331634832993831	-0.5956897410779559	1.2964766017432816	-1.2016653841557328	-0.0319143989828078	0.5740439555241076	-0.8216380737709995	0.904756936948624	-0.9089072663264903	0.2293829291852343	1.6818498460369682	-0.9337211441938711	0.8462358092334065	0.1134960313207434	0.016542124199348276	1.2486968589836005	2.773591381173627	0.35052964682611204	0.9014662771772503	0.4466668085667332	0.19261141815168947	-0.25912570813859254	0.593953506530784	0.6791274625801552	-1.4897182245622955	2.105455568143277	-0.5408974352335744	0.18715589174528108	-2.0787365899122108	-0.8616750221710646	1.6164552687786378	-0.2568052816563313	0.42994273844113323	0.6357983767187484
1.2002411954078664	-0.7689795707410585	0.8815396751609058	1.9697164613925306	0.9256192704839094	1.4028136997510927	0.5439786828029269	-0.05080520850264946	-0.33978503211695504	0.13784030078211387	0.17739667030054723	0.10883561956890979	1.1488273101573567	0.9601500014125776	2.5643835071787087	-0.6447652099664359	2.4348180430585704	-0.07854189363358681	1.2337671283242801	-0.5750495774359666	0.4603532744465041	0.0905661451659348	-0.06169679346791905	0.8167195942816121	0.09654158799397342	1.2496183309470548	1.4531087005287848	0.07747803794331697	0.3088166229375978	0.7670798911497165	0.9211530327276024	1.7460446101475482	2.4411772524151147	0.6883365664775412	1.30227834802034	1.3023504546638252	0.3957368911067834	1.0330973604898455	0.6531574469251236	0.2740293204971939	-1.318388866546133	1.8193839919030101	-0.7946120350840332	0.002069849760421172	-0.7475003493320468	-0.5174771124582934	2.331082501587817	0.005239413062106285	0.791010755084007	0.489949147454086
1.0953391647693287	0.6717020461275557	0.40511161686092856	0.901225474168174	1.429259760285939	2.0942012621215134	0.29548985258612825	-0.43502426302662695	-0.12814114499021909	1.1875011546491525	0.5539780408012218	0.0032637497552225657	2.0949778922248337	1.2524274326224656	1.4302733787824335	-1.1486889305066712	1.768558700552792	0.5381670226873099	0.8153147989184053	0.07949828565762108	0.9797488007215998	-0.5369324141432466	0.5252556727502534	0.5351712313563018	0.7418397134812148	1.7447869078681277	0.7382502440744161	0.7876711207178719	-0.13713635575936026	0.799860874172566	1.4328227948197416	1.6756723370465985	1.2437913712506516	0.8809602235511438	1.3611697962679452	1.7700164929278517	0.5169858363190198	1.9625560742041475	0.3614737688791265	0.000503021944430842	-0.8325343173196759	1.1850227601798131	-0.8853636968199537	-0.30182979760325634	0.7364272705819032	0.04594690239714629	2.3307387525720213	0.4083698307884447	0.8972717548270884	0.3850378845915206
0.4930478977336111	1.7815565154857453	0.03819907558703574	-0.4149302826014102	1.2014468277105612	1.9506306954223642	0.04750311093669892	-0.9337494365848268	0.24543611327477408	1.4375096788590414	0.7504719170142873	-0.18702448192703094	1.8349255594206797	1.4520966363027015	0.20775829357832007	-1.488476088060186	0.6846545204374507	0.925266600336421	0.13709379787583947	0.552205136823725	1.2829242784200323	-1.0142858648276287	0.6418347388413798	0.27109498251867165	0.7645085846876126	1.5309749119379983	-0.03782586207036346	0.9095955101558977	-0.38068895883750026	0.3408225070055081	1.3118796084550215	1.103981185558811	-0.27953700771217704	0.8100058052274108	1.159333200254071	1.5582162830782058	0.685390508499306	2.0738182168497112	-0.05475416589750551	-0.05305070608644283	-0.2273216383395379	0.42727527688638817	-0.6844424115365806	-0.6260649629774412	1.691621449883839	0.5759852240086858	1.617741373065022	0.7193127826997562	0.8656538354876938	0.4432491569703033
-0.22103320970330662	2.023799476310741	-0.16392373083675355	-1.3135383956713438	0.49046493898575333	1.0524918326312573	-0.16151958608602265	-1.197649690163436	0.5079919259957365	0.7725589706663868	0.5894932347039123	-0.3128520652362883	0.5903898679616305	1.2783186044685866	-0.562786022371954	-1.428870743077163	-0.23678127890466338	0.8490041659787851	-0.49482132929087014	0.7897740001999903	1.2363775957602716	-1.0934732916840257	0.3034424174487006	0.22854779990260157	0.2997421205680984	0.8003503534793287	-0.3916477754069567	0.5490500215854454	-0.3494519607470896	-0.23031227414001343	0.7013056101026941	0.33045465084716935	-1.4592548658533417	0.44005353545511233	0.915378998372596	0.8108577077323647	0.9819920160749811	1.3484567014309963	-0.21061325160986094	0.09472168757156431	0.2896766173475574	-0.17919154536794357	-0.12147058747469162	-0.7295663414130823	1.7750019420441272	0.7851612248257153	0.6206279209956094	0.7392548418807579	0.9330998132931829	0.750988561198871
-0.5912344587836275	1.380030510265685	-0.23406077895076435	-1.4035002538778538	-0.22613003396023054	-0.08847674129591733	-0.2983032125559523	-1.0160404145442734	0.49215079680557383	-0.35743318774016924	0.1690815083694993	-0.26132135791843625	-0.8304772232501931	0.6960515702892012	-0.6693093769061061	-0.889021837794917	-0.5443776323541635	0.35753466638417625	-0.726196194317273	0.8677360945819796	0.8900296481400516	-0.7088854793373296	-0.20639776206202026	0.47441730575919105	-0.2541186812006802	-0.035955135518533424	-0.12069954747580577	0.06716682281763099	-0.031148305852028567	-0.5168679432836121	0.004919620243953028	-0.2848058480534089	-1.8566487016345343	-0.11583141220699636	0.8110531821739383	-0.007197987329864397	1.310315797790932	0.2045553255224755	0.15633690547704696	0.3546978810475727	0.617272882997796	-0.4334007283120235	0.7440150677993501	-0.38505634338849315	1.1339862945480677	0.5646312291512048	-0.07984090564105452	0.4256596097615307	1.2533903383356382	1.268892003465186
-0.41536587939967307	0.331394051899945	-0.26572442224012843	-0.7780019996546486	-0.5413183742780875	-0.8439855917685427	-0.3365304028885387	-0.43137059950063367	0.2257347042964189	-1.2501499095447002	-0.19695567416255377	-0.011145509718678597	-1.5631787053106319	-0.019009802278532256	-0.3009082019198312	-0.005393575380672067	-0.1888393697949758	-0.22940732050782492	-0.3770155190090664	0.8826258355353442	0.4566559135176496	-0.014348015556942113	-0.5279366763902423	0.8919579937552768	-0.5078378124330736	-0.6024193738947166	0.551741617298139	-0.1969721193295502	0.4907718993363277	-0.33035035653845024	-0.37995691985321906	-0.5212588823670473	-1.4650815687707124	-0.6102377140969323	0.846568119340703	-0.4377854876823034	1.4278835097937852	-0.7586671670485663	0.9576500513302066	0.6077899287413217	0.7768359188951371	-0.3106079575633052	1.6842008613429518	0.4198679431225035	0.25996064201745667	0.08149665574225087	-0.12410459712454883	-0.07827715342999876	1.745446276921829	1.786623464010197
0.11425789150315407	-0.47416850397507193	-0.3513188183157523	0.08629013330598329	-0.3455692092291836	-0.8465528126027426	-0.26841375562801023	0.317008964328288	-0.12179059512001002	-1.400175782934607	-0.21432640476313353	0.3606153566662749	-1.226041562635002	-0.44834265985811084	0.13753914269121806	0.9049994302187305	0.4707667071875384	-0.5336534614735157	0.4214669017578948	0.8621810139886169	0.1927637955446662	0.7061606938070342	-0.43940147357963016	1.2528411796859886	-0.30662134333626906	-0.745569513009354	1.13371938835506	-0.14107503085722956	1.0260325153801044	0.22137051612883607	-0.2921468383737271	-0.4033736281801009	-0.6462058088358733	-0.775632932941673	0.8409144221842617	-0.334316628528259	1.1301664304352401	-1.1069819093819027	1.7537797285276706	0.7343283752159148	0.8274146769259411	0.019288653573408924	2.3514204950728606	1.3927268763056415	-0.33474677210816933	-0.32746736851538605	0.40944861525592263	-0.527368377890327	2.1120317121008934	1.9926882572788878
0.5511402691192521	-0.6369133437366371	-0.5170271691003383	0.6629091723831938	0.14643308396284585	-0.1898053393752431	-0.11103323004197786	0.9490627627400565	-0.37513404363297226	-0.781690824280446	0.1569163361633944	0.7139340665508591	-0.11509615859333258	-0.3241686807254422	0.32839650128493325	1.4755102684319106	0.9298129785676387	-0.38484192672072026	1.2750939423995862	0.7626008101732269	0.24112843833608202	1.1996322967880244	0.02908796531708459	1.3632553483554113	0.22029024295236593	-0.5558122921495422	1.2124944267402504	0.08132438380403284	1.331195538841154	0.8220630379191176	0.14014099328886118	-0.14863650042347784	0.1314283929276613	-0.4814371704613152	0.5831495583358159	0.06969485943320866	0.44088873805521095	-0.7913681226670239	2.0064563006019243	0.6415495349696723	0.7676363671529781	0.282162223609594	2.422214932477865	2.0511026350535184	-0.397881722440423	-0.39866121317552033	1.088824767548068	-0.7177766825896482	2.0259819810995894	1.6489561519946754
0.5118378660312529	-0.22595674632729335	-0.6964261590429114	0.7119835172272103	0.5627924368207619	0.6688463526755216	0.10357876879784361	1.2782819059073078	-0.4616726629758706	0.20372628808201143	0.651469212399651	0.9029799329597381	1.0507360393754592	0.2574798390554983	0.24740102984717707	1.4606000572884499	0.8864623571586707	0.056819987226585676	1.742877586800142	0.5395154008403755	0.5324179481106353	1.3753432695339285	0.6328961599363606	1.1867693205633933	0.7854089906644822	-0.24828958949615246	0.7428551662456209	0.219197562963716	1.2252169268606836	1.1450453776846992	0.6306605088966452	0.0027418064213962662	0.5697432538468787	0.17011732529226697	0.021871916034857608	0.36694911789975226	-0.35905865655712527	-0.11619695093777452	1.4296069712722081	0.3014084068180776	0.5234452907511195	0.2588927526803192	1.7762374034168902	1.9957414432177163	-0.012796597487471544	-0.14264110376370956	1.4447120685474781	-0.5975798900626053	1.3583592188562212	0.765607151547818
-0.05748382011819847	0.32605323984931095	-0.7688949885647555	0.3968170205704942	0.6132568712175184	1.226893508666364	0.347270534324075	1.249961404330889	-0.421170285033092	1.0437257252429155	0.8817788587859635	0.8347617005420146	1.6328001781153363	0.8659585839516318	0.13533081291087828	0.864178678423179	0.43345601365868536	0.41690963055057517	1.5903524835134042	0.2149277666627649	0.8176914300197702	1.3253357166313269	1.0623460756470036	0.85910523111954	1.1351437457008233	-0.009765549890555315	0.06782840633147824	0.12279073695036272	0.7059343384320536	1.037363660499914	0.9384884661631476	-0.03960754201207966	0.6653971130641246	0.8852184644739081	-0.6558447752918645	0.29625628635007567	-0.9115947236033519	0.5009305783097867	0.20549310891190048	-0.21066589107594258	0.0442943529743039	-0.0775088760016767	0.6043592144263482	1.1734407901108364	0.5400763752230205	0.15428918206458472	1.2884600094145076	-0.27686003036904444	0.288672164881792	-0.3551711152530741
-0.8494726636076151	0.5582725067704946	-0.6483057981421081	0.1167350268413955	0.2504116883772466	1.2580789021767758	0.6030664382460384	0.9018910057154294	-0.33155694284058296	1.4545291375220482	0.6284362093708016	0.5130117339194891	1.4705654091938918	1.0063529284953832	0.269342208702164	-0.04504258911835009	-0.03694980770710379	0.3824948899901915	0.9200879022066147	-0.12980355471285243	0.8221117531274844	1.2280513185686361	1.1096533035042777	0.5826547342337377	1.1783337859929988	0.08506729542341343	-0.34233858683342117	-0.16102083075475704	-0.016604802480287142	0.5873441392441078	0.9997113468893999	-0.15698215391376197	0.6302272174460192	1.342313829329115	-1.1266071386378822	-0.06419861738294153	-1.0461822492902133	0.802053244526562	-1.0874931757801392	-0.7091305752116696	-0.5728425404203573	-0.5359767718692326	-0.6386479096538016	-0.05044545868458754	1.004353282641968	0.14173341483797763	0.8086386838766263	0.06001852540337567	-0.7829466586462417	-1.2637208231745511
-1.410675572598337	0.30173591426056456	-0.3662322146537655	0.1886544958513378	-0.33016301060772485	0.9245104559095391	0.8486351448344126	0.319687235931292	-0.2283373762150575	1.5107424261989495	0.024379388295910673	0.052035431652582016	0.9185818236278425	0.4587144951688117	0.7113719370926362	-0.8499100443666019	-0.14095826428464672	-0.06167710336598501	0.09640807546353214	-0.4323280426257553	0.4251665130643612	1.2070319439600006	0.7630137657096789	0.4731993078081546	0.9874499074638361	0.05713358398171534	-0.24256363842654857	-0.44586966369942244	-0.6133509306157701	0.05126370420632513	0.9131938577118125	-0.11326986735887126	0.6927331080622341	1.3759596192812218	-1.1483685975429765	-0.3718726287616149	-0.9209330916801115	0.8127461440832148	-1.8010235327127064	-0.9540706685435407	-1.0545140907979464	-0.8192133067343517	-1.436145371803844	-1.0754523754870393	1.288302705285613	-0.3176812336169929	0.39051585287199564	0.2721242491842889	-1.464897032458398	-1.620428219902341
-1.4422159043521776	-0.2325051087097338	-0.08444186210211556	0.6073006656055493	-0.8275192174960521	0.6165028369479982	1.028838072779942	-0.36517342958137494	-0.0878006065986397	1.5030130743768235	-0.510798808867579	-0.35302259019833493	0.5325031105065646	-0.5449849633331166	1.2239452044008545	-1.1819715804991036	0.20094184638711501	-0.6087978611951567	-0.4841978557369656	-0.7226451052142856	-0.253225431140406	1.2438829575698003	0.18939826424950834	0.4681475251593612	0.7039971713449895	-0.04672461912133931	0.19991641708029997	-0.54972803705493	-0.815160577584732	-0.30173608830047915	0.8171897552771742	0.26736611708500246	0.927818557080543	1.059909548373683	-0.7366888187656466	-0.3023681413649557	-0.9112846408217301	0.7530235411786537	-1.5940021905445647	-0.7624962751319944	-1.0779792037927356	-0.7115010883678309	-1.4660199288010622	-1.4032934154899472	1.4472929653297582	-1.0108427102029982	0.3053102454239954	0.32826777141860736	-1.5918168032350166	-1.3983017803233824
-0.9755196876738438	-0.6373526813289988	-0.009749528444821366	1.0485614065409987	-1.01114702148442	0.6443648958228589	1.0494075774346332	-0.9559342961917677	0.12019911706305156	1.6593454097331086	-0.551909304865785	-0.5007068013094832	0.6529220941369988	-1.4381138358819914	1.4187315119082717	-0.898913862916313	0.6946430639584665	-0.8368783329309525	-0.6248964015717504	-1.1073892937715175	-0.9229213307317092	1.2032312952979132	-0.3685837588548564	0.36584280572562444	0.43550069220352455	-0.20429120189274994	0.5203027172897864	-0.4100970282513172	-0.5685598092280141	-0.32911489733493887	0.7647623559792225	0.9581736859047556	1.219914398148209	0.6375107095425236	-0.16739876597357478	0.17763380052786792	-1.3093018397286944	0.8241699370689617	-0.6233518184669523	-0.12065983566378492	-0.4905523163789353	-0.2251926538912246	-0.7650263128961061	-0.9206221517312909	1.558392796810199	-1.4875825680228159	0.5047442650769977	0.2857460333673688	-1.2901347248406418	-0.8864641061990677
-0.3145021841863886	-0.6139781663999461	-0.25223450060740704	1.1037013529797814	-0.830172968288144	1.00358465894935	0.814969914148459	-1.2135901596306145	0.3674669154704354	1.950784394426726	0.027255806336804283	-0.2787818487014831	1.1842450119288797	-1.6683834169735237	1.0318762529740308	-0.14526257139987803	0.8788936999112335	-0.5004017587979995	-0.41339602102042644	-1.653194081575925	-1.305690727875458	0.9470683530623791	-0.7159322081893433	-0.026199291782987598	0.21682967702492548	-0.41249341424550984	0.29122093849302244	-0.0969542125361819	-0.06305521992426878	-0.06477560167824746	0.6921652473068772	1.7172166265304576	1.3604754472511467	0.353955275142395	0.20152627423157052	0.758000500833347	-2.05501737408705	1.039440426746218	0.5662959481632004	0.7761584175150273	0.533928463996535	0.3920504173696141	0.2996677374209519	0.05047434791391594	1.6102992859603822	-1.3568260205105218	0.6691451792223834	0.21278070070598934	-0.8597708991625428	-0.483923460506572
0.19367619750876555	-0.1732940635652786	-0.7195311216961483	0.5715532363008741	-0.40747912366650046	1.3772628518517336	0.2987615504145148	-0.9562696719925832	0.5573255653660945	2.1215154923698	0.9394762201372584	0.26668523109768366	1.7041120202633906	-1.0574067105388152	0.12676508885285415	0.7389003585456827	0.4570577254419337	0.29747886860586764	-0.1154574522968566	-2.254092213570152	-1.3054922413405066	0.45321792692828666	-0.782652477260082	-0.7364428528636799	0.045379088515471226	-0.6465924847324406	-0.5619066965060213	0.2624087348795644	0.39421434385076987	0.3323280364317168	0.49432871095754005	2.209576165863477	1.1931206416805071	0.30985816574471403	0.16337579232328764	0.9996980383519164	-2.7170570799021507	1.2201722951615814	1.3736457434693725	1.5969664852161802	1.534800778697445	0.7997976190645172	1.237693663045451	0.9624764997605518	1.5017627732953513	-0.5630090101551094	0.46359455286526957	0.12375604246600715	-0.5660454445327329	-0.4240302893622964
0.384612962562888	0.3972286650585157	-1.132447285529075	-0.39719004575361044	0.05684092512847983	1.3698065030474198	-0.4042814906242706	-0.188963081726159	0.5852763999977595	1.906641549782873	1.6436898251382026	0.9359861559190352	1.795664519173446	0.06426675944873149	-0.9236314252263389	1.4079799493499576	-0.48585271150232345	1.1667691990808342	0.0344434773017798	-2.606542102794007	-1.0505943899571528	-0.14879456095201193	-0.6234204918269061	-1.5803645538870381	-0.05990533552347285	-0.8343893057700994	-1.6894175364682849	0.5719720407883113	0.5753307245530402	0.6835044936840735	0.13894203367318386	2.1820524244927526	0.7045785568098939	0.43125822547382986	-0.21478453037683468	0.6610061280748363	-2.764260404368322	1.1478192081034808	1.4763641974616872	2.0321546917299207	2.0040276007107827	0.7681518545939389	1.6961773136973721	1.3733307624787492	1.141783573989143	0.5502665369439514	-0.19678320351279815	-0.022209002351572603	-0.488963468097659	-0.6258800396649917
0.3460087376424072	0.7555367536832724	-1.1749208760621495	-1.3972444282623564	0.40404310608743416	0.8031430480704228	-1.09171451858529	0.8393595509883598	0.42168538262215133	1.2618569136795819	1.6743376383266553	1.4663346796247503	1.3472278116751941	1.0390770782695495	-1.664765080762747	1.6852782225138627	-1.5353764087464066	1.6739151380848531	-0.010269854284311755	-2.3529366553982602	-0.7830989035501675	-0.6513074128850959	-0.3539572093718278	-2.25915684536316	-0.03877768579012686	-0.8773731840227741	-2.5385343482853866	0.8023273934112797	0.46576085808664597	0.8805612696564749	-0.2751208590584816	1.5822832322639842	0.015213575320723764	0.5587379206151152	-0.6642791381414931	-0.1083093069724367	-1.9483595115742565	0.74655405170657	0.966108383432945	1.9452330597943963	1.6820478535138714	0.30968073073012875	1.6160260574297365	1.1859908539473525	0.5582567686121578	1.4357991924227462	-1.0714373571102978	-0.2657302594893981	-0.5237321075497585	-0.7819162285649897
0.30466468122986723	0.7395169286897396	-0.6970127941344554	-2.0289547468787275	0.5909834766339511	-0.13615856055392583	-1.5445829569212537	1.7275611083492064	0.14451660785909173	0.4268175586364147	0.922730792791935	1.6658621132960247	0.6086850414547915	1.2691737604141353	-1.8395280731134405	1.6163603015090033	-2.2266293385341944	1.593086278166828	-0.11373471973324813	-1.3268748521731522	-0.6815569867072957	-0.8999065910018804	-0.07174979760199869	-2.5434964523622856	0.16585192486707487	-0.7061417282413122	-2.708730417550132	0.964305629138118	0.2436043976367478	0.9138086397287866	-0.5639324016193208	0.5624439148237207	-0.7013821553284565	0.5714026614536339	-0.921761118313005	-0.8561570347828608	-0.5187945561937028	0.15435435146770632	0.22082884581547377	1.4261514768392567	0.71360552971521	-0.34608447837741096	1.1965127215571303	0.6540491814563208	-0.0841047873748836	1.6664626402527094	-1.7595463989595386	-0.5888133585762756	-0.5109431283669829	-0.6189825935711477
0.43706027155115784	0.445480875036267	0.16058411032690398	-2.1343303024012705	0.6895356816270456	-1.0050428614641689	-1.6460584982093425	2.136317982647866	-0.11097457007949693	-0.2267078125469855	-0.3092246188354004	1.5115008061594397	-0.015305254114138842	0.5654911071835214	-1.525825060998724	1.3751532872254293	-2.344668898118627	1.0014081651458222	-0.10955934265790584	0.26428701224097456	-0.7488694837772767	-0.8894174151999764	0.1879509980073451	-2.4156796577808204	0.5316240950247504	-0.32740825574410054	-2.193388122942409	1.0650642827505137	0.12242605869157833	0.8358381703704402	-0.5788135197085728	-0.6113590711935492	-1.3009744265781842	0.44717366360356203	-0.91396677069164	-1.1444047501170693	0.902151192375583	-0.3695169707642626	-0.37502139870099904	0.7138654676191761	-0.4457435956313031	-0.9152119929324606	0.7089167452380493	0.17159825873061071	-0.579574486303785	1.1736980438675686	-1.9753235807175455	-0.9080343121860878	-0.38428087796312216	-0.13812679430678296
0.7489217404621981	0.11214378132763554	1.0153417937879163	-1.8502970647956456	0.8227846444395891	-1.3944563440524642	-1.4477600051086665	1.9936732864683488	-0.24975763186537844	-0.4495223383861874	-1.5051716534811042	1.1444353131138394	-0.2648410541747906	-0.7542685844497375	-1.0452249054149292	1.0971467259128287	-2.0309829989436374	0.17784688758071934	0.027853867665619977	1.8694873136002212	-0.8448291861828906	-0.7557747608099097	0.437193479483958	-2.0680160017072597	0.9137312223770385	0.17182657012008096	-1.3480890766466385	1.094733768812934	0.1763331823723748	0.697495925655906	-0.3154993173000577	-1.6703715194739064	-1.7027351387086287	0.2265243152373531	-0.7850607200355415	-0.8655036142698694	1.712935881076514	-0.6272141533756388	-0.6653259992236379	0.04243353472183235	-1.3117915288678053	-1.2447089183376334	0.2986335544776853	0.004727712646807523	-0.818771450379182	0.2548829399892206	-1.726394235627163	-1.1274841664320334	-0.22206636471936525	0.3527812739392772
1.0979184674454092	-0.08033464616697701	1.4519058042924684	-1.4591258342183957	1.0770272188818308	-1.2013640828707073	-1.1306450587208827	1.543909255410454	-0.28445599015320844	-0.2852623170331278	-2.2393826487342947	0.7603919315732255	-0.19287480913976537	-2.067113966506771	-0.719737453603397	0.7669818710647471	-1.6297408853905135	-0.5950594748919561	0.1343502400519652	2.855614049683607	-0.8298046874420331	-0.6684277177669824	0.6793626743359996	-1.754938348723437	1.0841431169146518	0.662193149316031	-0.6231502290486923	1.0509004963518354	0.28049960936095636	0.503289794289664	0.06632578388778436	-2.410966916962985	-1.8745433682356571	-0.06555866224164963	-0.7537124186485055	-0.3259206477114093	1.7227401275453906	-0.6153979052321953	-0.7655086820189613	-0.48354553590401145	-1.6508848401369105	-1.3914483964039228	-0.0838309233647663	0.1463774708929813	-0.8577761320380682	-0.6342564907358766	-1.2698259573114046	-1.2066700771801278	-0.17164378057682927	0.45096008836290574
1.3175249930386486	-0.13229411605583255	1.268480817471524	-1.160608696078124	1.4349673509238836	-0.6933526664421978	-0.8789568530837307	1.1868813415432877	-0.31664561343102177	-0.03212432759454322	-2.391837789239691	0.4664761408655552	-0.08915943203720722	-2.8059016033280577	-0.6574284318133359	0.25109745844806347	-1.4021191933779313	-1.1751058049748837	-0.02294312050452626	2.857604181699903	-0.6993236285750638	-0.6988400768734048	0.8603223878633524	-1.6019935737793423	0.8470164929873317	1.022060709160157	-0.2596719914357483	0.9655469810417012	0.21546255546172066	0.2149487464700729	0.33057461265737614	-2.708370934353857	-1.8070001632809956	-0.45034387192642333	-0.9161701447666902	-0.027878801040988818	1.258537818328368	-0.5091896522157419	-0.9097623916560824	-0.9009493563961392	-1.569103978750504	-1.5417112428251516	-0.5802162441906259	0.3757986839051164	-0.8597314005875013	-1.1481293274221562	-0.8929839303374044	-1.183536056473444	-0.31560973917913754	-0.030261022965633433
1.3319919366373263	-0.1783063044719766	0.6036101072414228	-0.9377099379312092	1.7643815941089598	-0.31971219948960544	-0.7517417597282543	1.202560304024051	-0.4439162453533563	-0.02388917847092871	-2.1522509629568165	0.20689791651229864	-0.23251622698441438	-2.752556328432843	-0.7168068531347217	-0.5409843698560207	-1.3313604034486808	-1.563123972936963	-0.5408156688006847	1.9968257639021512	-0.5964098732926212	-0.7593313743459165	0.8726542327847658	-1.5102530816964403	0.1673504079799115	1.17043854743323	-0.1610972378509329	0.8956096928300993	-0.140376190278704	-0.20149816577160382	0.30528090659667956	-2.5126166041278575	-1.510471410208115	-0.9388337320491202	-1.149944486540682	-0.29964396721252473	0.9092418362443659	-0.5114349753822317	-1.2296452456036815	-1.287527790345065	-1.3625911500676275	-1.8330030195497429	-1.2352688310367304	0.45610849931837233	-0.9497971617206393	-1.206454308548244	-0.6958504216801825	-1.1292898560975677	-0.5899048027356916	-0.8788274641337563
1.1783823841493848	-0.32378305724572937	-0.14264510793515042	-0.6080438678521276	1.8732159547417389	-0.3976175686781417	-0.645249412592231	1.547520765577195	-0.6648611271457073	-0.3876908921956423	-1.8408553225476272	-0.18222911315693086	-0.664650860014124	-2.09876771265095	-0.6611217227338607	-1.48783244231225	-1.165467052328675	-1.7985875721683795	-1.2503932324124107	0.8183728993863731	-0.6858294894289078	-0.6593563377051835	0.6224781803871444	-1.230918757573609	-0.7698772023255437	1.077622113737417	-0.014657860079562284	0.8764694193428235	-0.6767252672776446	-0.7178683624906295	-0.01222198132413143	-1.8629797556176888	-1.0348742850186314	-1.4384069551826792	-1.1931360179998756	-1.0382647157820513	1.089904340937617	-0.6829246131161828	-1.6258066374641553	-1.6332181515525368	-1.2517520513152085	-2.2115051377264723	-1.8730306802922816	0.3146180843468234	-1.0962554992510785	-0.961703280635406	-0.5411137500480265	-1.0703659859224661	-0.8179874369770963	-1.5745460580829749
0.9395994556763212	-0.5103626345266644	-0.5464137050120897	-0.010815808175304541	1.6115437636004792	-0.888220585842072	-0.3788708704491968	1.8723045187047123	-0.8581908097438427	-0.9512551427529532	-1.6863351488616964	-0.8205726771829209	-1.1522376473347193	-1.270370258624693	-0.37225513735207827	-2.2243940319200544	-0.6576771972707552	-1.8608705782769406	-1.7757261630418124	-0.024259576027927957	-0.9877894397386351	-0.24528190735976355	0.11913723595336116	-0.5639153350648922	-1.6194753687180254	0.7692339528146072	0.44431321627861037	0.8801831098524081	-1.085656583810662	-1.2160210215470766	-0.4503780056588556	-0.9149062324540576	-0.4809993300173687	-1.7245815097842794	-0.8395746384771627	-1.7533963975057993	1.7417845949769284	-0.8829936436243687	-1.818051000441386	-1.7912441654130928	-1.20163640715545	-2.435088302030895	-2.1478204161805343	0.0789108193071876	-1.1167948919676296	-0.6404637617529854	-0.20146100778063336	-0.9447727525013291	-0.8322212917101288	-1.6060829290792613
0.6642412154685705	-0.5322773369775139	-0.40498689147511313	0.820822424385963	0.972276636161833	-1.416268851500853	0.15247519242584479	1.7596629291911698	-0.8562748659911122	-1.3646350165780734	-1.7066017865550929	-1.642572273934441	-1.3583122060014268	-0.6564510548535543	0.04507130449696047	-2.3076340208175803	0.18969884193235434	-1.6676971480864347	-1.7584769887071914	-0.14310826732707524	-1.3091363668799731	0.4697155384710863	-0.47948978300674655	0.45874750048436486	-2.0349636309929817	0.33475343535804564	1.2250102152241857	0.8246606037420681	-1.0530024251097778	-1.5154285132016372	-0.7605614247558561	0.06653805618483752	0.02571655950667481	-1.5405672746044978	-0.10287693020573771	-1.889066411301661	2.3859969952393656	-0.8677190428800557	-1.532798238497267	-1.5590173529342766	-0.9611427019985683	-2.228332380275376	-1.7542157371297828	-0.04198529320733511	-0.8166353556004329	-0.3918780508560426	0.420387815234317	-0.6369143896232264	-0.5872000162190112	-0.8042821692146143
0.3475735199318207	-0.20297254059835357	0.16627089686853114	1.6374772308951446	0.13156423627157943	-1.5208527516818473	0.8696831706602588	1.0263474037268299	-0.5614407193143371	-1.3490199855967822	-1.7470809840123496	-2.3792172200323414	-1.0908246221922286	-0.4201038776498592	0.3477585578002601	-1.4978999689340275	1.0762617696812824	-1.1669568750390102	-1.1003083437478407	0.3844791524855779	-1.3426320584519968	1.275840340202562	-0.9147860039510937	1.5406969718577732	-1.843462150884373	-0.07231526097265364	2.073821142932142	0.6380187647724218	-0.4781012289889882	-1.450394298357369	-0.7567720487794524	0.7858659293067676	0.3940740959985827	-0.7807055201475879	0.7723186011134507	-1.2031011736177941	2.4890287845074472	-0.47650864090335915	-0.6989610254746423	-0.8396059295057573	-0.2877381142726046	-1.4851408859778943	-0.6605623476911401	0.07192618966265613	-0.16168017125400844	-0.2412299552107843	1.1756019504645567	-0.07286496678839276	-0.1802921176040953	0.5348097837213713
-0.018543598190921474	0.45533575775720014	0.839001183027942	2.1220688085065036	-0.6092845787282517	-0.9680294084203964	1.5288975513335437	-0.12080347163813611	-0.021249672692209273	-0.8958967184050017	-1.6194978260140005	-2.6928847423743236	-0.44572906591494105	-0.48444501606789614	0.35744807590312755	0.026393819590579688	1.5969464225274859	-0.4321544784221689	-0.05152269227428682	1.1072477645055399	-0.8772242247028781	1.862907870988385	-0.9581874388927546	2.2747039573673593	-1.1364271631641998	-0.27027108889725315	2.654984555870019	0.3291773288660225	0.43416710294567357	-0.9603271637945541	-0.41584969674820504	1.051363717600097	0.6180768897039881	0.3749440716512609	1.458469608423847	0.057859617895918106	1.8683457414127975	0.2277311192637125	0.47381828876898024	0.23372412194734274	0.8146566490796874	-0.3754319422877976	0.7988213311097099	0.36143867031740023	0.6462896524392824	-0.14726913332590091	1.7479783635176709	0.6941317105743374	0.22922910649684167	1.8207191239709914
-0.3871944422374012	1.1576964424687473	1.2967060863169588	2.1017792018536787	-0.967180895221201	0.08479474811153483	1.8637563745617993	-1.1890445474721736	0.5896455040009013	-0.2754722609261635	-1.2309610580353985	-2.3841993184516066	0.2552786179534308	-0.6572228759815153	0.11868006062836874	1.6841573036568327	1.53555877185755	0.33330211117511893	0.9242562599946375	1.50906755955481	0.02924916847244778	1.9861388470291286	-0.5524360820163815	2.3866571745432075	-0.22025160833635407	-0.13074147614714862	2.7730170907498364	0.0003885562435936145	1.279741915165537	-0.1427566597787776	0.11662601422399095	0.8849401797364652	0.775241616451429	1.4986850903356788	1.7432239364048177	1.307156301773021	0.8364833744646882	0.9681050665085079	1.5792362688262065	1.3119831081430802	2.027374181854633	0.7258068401292991	2.052807187121952	0.6389407198219819	1.2631841837738444	-0.08351400981317389	1.8655301540199554	1.477475782747857	0.531823845069001	2.516236927817032
-0.658351177939553	1.504591245556918	1.4215825228326895	1.6682650172104438	-0.835825546290314	1.1809336854092074	1.755416173476053	-1.7010798283516497	1.0648876936326586	0.15222312874147126	-0.6245935757971252	-1.5297979964161543	0.682109783712716	-0.7761699575994715	-0.1182693841527634	2.7624024301185215	1.0331089840745802	0.9000903386168472	1.424163616503381	1.3270011556509322	1.0466276267092838	1.5994732359189514	0.12967001970686431	1.9075676199490281	0.547207308276552	0.3279379272016373	2.473804680166034	-0.22096695495469088	1.692889803630267	0.7676669085631614	0.61207901379684	0.5197927146973681	0.9627202965800308	2.1357110879937324	1.638020469858143	1.9854401997666453	-0.024156119020266542	1.41152917938727	2.2061915456958836	1.9937646455976046	2.8771503540093715	1.4480421342413605	2.5804279808440618	0.729907364428237	1.415873325936599	-0.06461622775091727	1.4831898484191237	2.0440910390054747	0.7199556907376303	2.429997530433448
-0.7517983531739102	1.248202214110298	1.3223023331909276	1.1173522936247053	-0.3648923830676678	1.8472608705307825	1.311845497156474	-1.4940862955554874	1.2708523125714555	0.19094644416449952	0.06893323179177098	-0.449999993946442	0.7105056168007139	-0.7742948518578296	-0.08508131770035623	2.797231445353272	0.49547602700951543	1.1487375336057963	1.335750814738113	0.6791377356378449	1.752977486947938	0.8755341576134628	0.7591055294866409	1.1561607118683221	0.9377650528308119	0.9017590601336313	1.9653815388789457	-0.28564354339950176	1.5561376611476008	1.4935593533023594	0.8813151347883661	0.26315887896308815	1.210893140580496	2.076358488121933	1.3315163684929159	1.8939890711918594	-0.2889447816562949	1.3705311289112776	2.129331554542759	2.04159924175391	3.0179458860717485	1.638243666711702	2.186123204514497	0.5904797973255971	1.093285831056247	-0.10636498948090717	0.8027659771517253	2.2387951307933474	0.8450712578803276	1.7708525028011115
-0.689063144843671	0.49386094291276766	1.2015244091726485	0.7499088763978234	0.10141517485737783	1.8754119727421632	0.7996443993343483	-0.8176280482272126	1.1941998375273115	-0.053272806068868535	0.7097602629576787	0.4776552265297158	0.48302256441221963	-0.6509089122087557	0.28562939267834864	1.83390196746361	0.30160931181878214	1.1301608505229863	0.8701614297113721	-0.057293096477185834	1.8812719030821248	0.10419233569558246	1.0234071163039993	0.5420973346668262	0.9430628931379289	1.2676057169372137	1.4385817377697074	-0.2773473644576308	1.0445113874419818	1.8390193744457364	0.8613496626166115	0.2995726114721488	1.4379986445624795	1.4914538016007597	1.0386046386967955	1.2733486094635003	-0.0025317034699945404	0.9147560054027667	1.4032717395015621	1.5123591689925313	2.441005769523474	1.4378723505594062	1.0969134343536586	0.31465199071036454	0.5765594672076414	-0.17570685609522044	0.12494004917354867	2.0611915174414706	0.9257927607493491	0.9533644020581605
-0.6023891636389	-0.3176858824040678	1.1761427287015123	0.6749699449362659	0.20733290667883653	1.4151400650202635	0.4749142703321269	-0.16849307945187603	0.9161326731585817	-0.25075801307954776	1.1962055647206522	1.0321984674238864	0.27963652239792697	-0.41303992068409917	0.7801135574936523	0.39892869176651935	0.527897796214365	1.0027068855879244	0.3855382435125208	-0.5096952141243652	1.4648067027761027	-0.4629762858210933	0.7957584864467835	0.3211978718238856	0.72305282180762	1.1421926036327383	0.9355825735163544	-0.3647082158397971	0.4830087102802025	1.7770813065275357	0.6205499094349372	0.566129955830977	1.4860836711348921	0.8216149504506117	0.8648008036076319	0.5906598403915653	0.359908804128822	0.31926687168169315	0.32677597407084064	0.7151053396461695	1.4720176697809642	1.1742891266415134	-0.1745621156906991	0.037722118946657106	0.27160884163357063	-0.1945388143356259	-0.34606991808799553	1.6441429227618767	0.8964091743091016	0.3122248451246568
-0.6439541197577453	-0.6596764802833834	1.1893156947601295	0.7534200989756501	-0.20912862836702223	0.8267469490262469	0.4295782804380933	0.023174141426682816	0.5504407405254662	-0.09539571562986676	1.46543639178756	1.242101076306954	0.2954853679860505	-0.06082192446448556	1.0337268813572573	-0.804339790692497	0.8973723651203989	0.89745186512413	0.13389280639062917	-0.5285298214148959	0.7856971744498583	-0.7265120782167209	0.19423081993190466	0.4642175708095841	0.4561524922379951	0.44877122810068365	0.36476889324915124	-0.6745283780699943	0.12484812700692638	1.4484807627647616	0.2881813028026938	0.7941317349951259	1.2220131860994612	0.4808869378495411	0.7789573875748498	0.20143074825460555	0.256943063067861	-0.11459471804730925	-0.691583830238183	0.02335341723682766	0.5634916390147622	1.139819952529925	-1.1130543519209464	-0.17550836228848016	0.44202743878838363	-0.10422454613250862	-0.5983127404179035	1.1549801164213598	0.6515900400723623	-0.07101319042165491
-0.8558493545251604	-0.25290469704338037	1.0754008442635623	0.7191086944559887	-1.0120314238872823	0.406624720438653	0.5555719536858572	-0.3516064392486138	0.19764159495194025	0.4489518307963851	1.4778886105641618	1.2969751454973422	0.4859535616368225	0.36986473682089077	0.7873440436080932	-1.28911056979332	0.9963089893344947	0.8224359210034271	0.11325048172116449	-0.22771411139179226	0.17192700293779517	-0.7498756595992518	-0.5050234268787095	0.7191180013571417	0.20239590316343933	-0.6149962265581128	-0.36148607470909727	-1.1774844159915951	0.006598976598550932	1.0687412628302626	-0.038910047898860524	0.6986978393420988	0.6381039671106123	0.5739579907925559	0.6930144221098317	0.1295236957349773	-0.496040145774655	-0.24763926172768813	-1.2987065148194032	-0.3350628578298615	0.027454858497867815	1.4039481171063881	-1.4573971939359316	-0.3629328663250655	1.0154390578559376	0.06890422225892046	-0.7497560332535201	0.6958307688467197	0.15990681579968244	-0.32723644409911734
-1.1063961310376633	0.7316249522779631	0.7186814813284456	0.3880399017344373	-1.8332063076287497	0.18530684674968664	0.6430214819943773	-1.0434726053301293	-0.06232328809716916	1.0798986269797384	1.2235852565962775	1.3531846892986708	0.590077664324327	0.7646305881954032	0.08806789659521197	-1.0251192095306878	0.5991472786086132	0.6848380753857016	0.12344519630569226	0.14825661615020638	-0.2052722912152466	-0.6768976894445469	-1.0388232971691778	0.8120040648681338	-0.11692316410097614	-1.6613903433279917	-1.1863960613578912	-1.6767562729510128	-0.02706059159767624	0.7969458669536539	-0.3470913311998635	0.18883015721607913	-0.11771552161317271	0.8281700168441712	0.5646733192456425	0.11241488971448091	-1.5577102026980625	-0.17892139983716865	-1.3255714686079023	-0.3756684893485197	-0.11642314406992083	1.778748340838642	-1.2855110508584584	-0.5942408754460683	1.598171509900629	0.2195236393791221	-0.8967644596336228	0.27581263447766946	-0.4472825821587369	-0.6088510999461951
-1.1576767954403124	1.7418707143078147	0.1759179507287423	-0.19477491635322106	-2.2723029154122254	-0.05780320174892627	0.5343984856665764	-1.6301017028392073	-0.15944955861540736	1.3287969471437815	0.7560611654731535	1.3898461656338483	0.3193697020543072	0.9588905179385862	-0.7133124266064195	-0.387157890548519	-0.1421670701999351	0.4120878942290852	-0.0290180160369718	0.4099335799627136	-0.3891570160941213	-0.6232326003874654	-1.293700768176999	0.6396222248345322	-0.603921996084747	-2.3049480083963023	-1.8849843403154756	-1.917086215961111	-0.16204779784884238	0.647171602507409	-0.6788088964938077	-0.55153376420683	-0.8070787057261906	0.7966221362830875	0.4320211579142293	-0.137859820131513	-2.274507358696995	-0.1622289505466625	-0.834967381278767	-0.28828136280855365	-0.09245094302789428	1.954592369953627	-0.8975129291403932	-0.8628237739310182	1.7027386067061407	0.2551288689471917	-1.0070235858146837	-0.13126994149438845	-0.8977496424187068	-0.9162818017012258
-0.8290577088326632	2.156457208905323	-0.3364489115297833	-0.7751465187803963	-2.110026400119945	-0.5760961337042622	0.22333684871912762	-1.784059628736411	-0.04120520173851717	0.873861569037845	0.22026021891538825	1.234290625578128	-0.41440106850314373	0.8488948300339897	-1.173048898439125	0.13336892284359186	-0.7904511712432475	0.06757782949976926	-0.34112889384253187	0.5251703291964375	-0.5204694925457563	-0.6159901695208355	-1.3174914778118587	0.3205004762933961	-1.219987218760729	-2.3452946541162993	-2.182735414548677	-1.7407523300711518	-0.4458813131515987	0.5004783089193992	-1.047473393117525	-1.1733186799025714	-1.222583748330394	0.19585234443749686	0.3578768163920648	-0.6614505117405864	-2.127661539817511	-0.4178014497581229	-0.07587501023768406	-0.26253868665535596	-0.1743749967815256	1.713108255242117	-0.5915732615014196	-1.0406097511512202	1.053735470989194	0.20589736440766437	-0.9446122507690646	-0.49862558765617	-0.9176518351057101	-1.079701475231832
-0.14025707741901974	1.6535304345023099	-0.5831740978433841	-1.0618687040174632	-1.4059100376974258	-1.3963752508985043	-0.16421180577444286	-1.4439127447978046	0.2911589414355771	-0.20965133305237416	-0.16801100396532626	0.7431857543808741	-1.387862419945098	0.5118592933889684	-1.0310069162867521	0.24996211207904048	-0.9341825451881742	-0.1455430572763084	-0.5885624699707842	0.5846406964000089	-0.6512983613278291	-0.6115906048234856	-1.209877459650954	0.07921857589011705	-1.7107016555917292	-1.8303057049046847	-1.9318209723575608	-1.179683672022812	-0.7382024068437838	0.21147837787987223	-1.3602394224562415	-1.3879941730003362	-1.2888382117459347	-0.8602188919645104	0.3441473321771221	-1.1720436373595235	-1.0953406600860194	-0.9597765369958668	0.6355303540949385	-0.33867304316431734	-0.4872442723668859	1.079229243789904	-0.4823444624006252	-0.9466505724147759	-0.2185969192844628	0.25130889858216615	-0.6009142224810674	-0.7075067121290101	-0.4019460276606108	-0.9018151664224966
0.6767072692273983	0.41078426499734894	-0.4729785056268682	-0.9301513331381556	-0.43021632564358936	-2.217207943004339	-0.47805214306871224	-0.7949078926528442	0.7478341071823719	-1.438609771333301	-0.20189185397674766	-0.0044007884067954915	-2.1542053703201507	0.22609259257858305	-0.3656371184265357	0.025062191965744964	-0.489766682588265	-0.013145003487998809	-0.4896578628361536	0.6851484061577668	-0.6490049704548662	-0.5623708909898792	-0.9893712485820821	0.05926318955615221	-1.7085391858057208	-0.9748394975022759	-1.2169685266823018	-0.4210735468831212	-0.8146745040338262	-0.2617268430338085	-1.4187548344475416	-1.1491281269262947	-1.0817839416424457	-1.9019705182129298	0.30240415809273047	-1.2354920578211197	0.3251139137975659	-1.5508723653297685	1.0593190847031952	-0.38966971181251436	-0.932247324628737	0.31915254060831283	-0.4686270867503034	-0.4863682834810605	-1.6233058236924582	0.6142767328964173	-0.017862964418292427	-0.5998320699466692	0.5033664066970353	-0.3396580593853665
1.313324815047175	-0.9879887425321413	-0.12139295692631155	-0.5145678770637397	0.5097021127383297	-2.558529810532897	-0.6501121175116741	-0.10554100536315127	1.1623074912579348	-2.1800911995616676	0.21379767470170363	-0.6707123299004962	-2.2883096586940366	0.33706421394541425	0.47173352746479047	-0.23896424340796157	0.22834720701684363	0.5160760529859629	0.062262963211170815	0.8352464461267348	-0.2797717499492015	-0.47150041297541967	-0.554634779955538	0.20711296387616737	-0.9765478231308844	-0.011500427729622169	-0.31686748591485386	0.3187989603583669	-0.5444545316361351	-0.7971172869631449	-1.0218836132412177	-0.6619523361147309	-0.7612059377991901	-2.4018857450210507	0.11560266662977889	-0.5827186437972436	1.4439496163054224	-1.8200979289287027	1.13453314771044	-0.242094497490274	-1.264824253618151	-0.20870387907768356	-0.35176038952622396	0.24487795223205489	-2.572398784424355	1.3779580308143216	0.6011626790628978	-0.0930142502041434	1.470748277742685	0.42319278655105086
1.5726899738268219	-1.8854885251476736	0.2302460310631178	-0.12726958850658238	1.2230023665952994	-2.07912568675418	-0.7192740441544411	0.44237756687640073	1.364178549441644	-2.0326196974205404	0.9979961258789933	-0.8412761232696792	-1.6462824650264132	1.029512078881661	1.0869078189929178	-0.26001282052853925	0.7236368829943604	1.244519803752652	0.8739305030417824	0.9504537527104283	0.5802649035643701	-0.39339960972347277	0.21432220600102378	0.3120274458720185	0.3617059943458584	0.9097791718787763	0.44743873850734345	0.9086095472170574	-0.009988617691980244	-1.1693850825309526	-0.12243931316815393	-0.22046866208806593	-0.46809797016011206	-2.1274874948362115	-0.2574080711882207	0.6618688718695465	1.8167273857165622	-1.4823851911990218	0.9868017795674847	0.1585338604045241	-1.2557402358205267	-0.25449599298363873	-0.011110842002932065	0.980832231521522	-2.7081366987719178	2.356274596938609	1.0038412809317399	0.7239219878732983	2.1699111678959526	1.0728463738130731
1.47244069903964	-1.9238511731098706	0.3743155280013342	-0.056947843496420396	1.669854069173896	-0.8514805085596925	-0.7664693708840281	0.8103166228718602	1.2733858497935386	-1.0943599503729777	1.9102563501292196	-0.3199211701330019	-0.4828725716083164	2.1542291754784744	1.2718386735245832	0.009246112028851252	0.664071777715273	1.8044181236724526	1.535609808203403	0.9223823692078174	1.7656171458411078	-0.38566351023011164	1.28427005783034	0.1682702745305821	1.7819237917210469	1.708252824891705	0.8697640254553818	1.3158684384560746	0.5176939024004793	-1.201662420634756	1.061881338440024	0.001025455831054474	-0.25636369752764687	-1.3064826406694734	-0.7258172052749211	1.9974743737825145	1.4856550106275066	-0.5359863424683293	0.8304184512476391	0.6638030865848836	-0.826982724144608	0.18847251709905868	0.48374723054792323	1.4236276264168366	-2.0990980074741037	3.130968660141876	1.0369725025478151	1.5869528345534887	2.43565874369646	1.3571078664981562
1.1891209340134756	-1.2375015904515108	0.2542490134043809	-0.38300189016039543	1.8753715224287861	0.6035232059433295	-0.8246735524808899	1.0299631273499337	0.9466364401545753	0.06038276472199731	2.644344319549192	0.6713267120788842	0.6506028884300036	3.246287580883096	1.0814094675083918	0.3604356103731492	0.10968084858967572	1.8614949671689236	1.6643986639726733	0.690064889920004	2.823829152036962	-0.45830231137743016	2.366037851038528	-0.26298705923647236	2.5798448109118213	2.2826123302099375	0.9216550478395752	1.5225791362959866	0.7314643742260163	-0.9098849863005422	2.0752172198984358	0.04477450365676285	-0.09711526046617262	-0.4893214715282023	-1.1144674025842727	2.804454699005836	0.8708416365533121	0.6810284999471391	0.8157548682327916	0.9868285007015709	-0.09165398480235289	0.8841576474359585	0.8939529296308291	1.4100122258085082	-1.190191330246998	3.259708404585708	0.7188168392291225	2.1605039207079675	2.314254664995981	1.2302361665586978
0.8933020755290723	-0.3569262800706361	-0.04098409410744081	-0.9256979811921509	1.81609199408111	1.569928253961066	-0.8447220822149691	1.0889235008691542	0.5330584461632685	0.6996485976582565	2.9499002355148884	1.5515366577958416	1.1801359025344444	3.7545389398823823	0.7274806411146367	0.5004393423403861	-0.5390105619889928	1.3123160801556872	1.1431477667249006	0.25537909965569544	3.226969163556066	-0.5656431062868393	2.988306150226543	-0.8115675520061736	2.2525697756449103	2.4530102423762243	0.6993806250968884	1.4353521880843647	0.46535593827287913	-0.534937900480487	2.4069701278268467	0.08785155092507968	0.060980108528694676	-0.20180464201805023	-1.2839052548729935	2.679886837000388	0.41575742624891043	1.6219638616446173	0.9149544313813918	0.8755553537470598	0.7021603331301952	1.4755998818719371	0.9470682644281082	0.9892681173586336	-0.5405152499536375	2.5360960770113556	0.19211068793789188	2.1921655435199607	1.9685422083653956	0.8492588713419548
0.6105175544364991	0.11220702774806668	-0.38488844437651876	-1.359983722886614	1.3908782790238277	1.5364793710613378	-0.7467384491276778	0.8896237317646553	0.16396658199402367	0.3648894605930864	2.7220533922588297	1.6937732850981684	0.8082861530054087	3.355872254946484	0.39317102559727585	0.27506194272936163	-0.827473801700062	0.3461526848669185	0.19271101935726212	-0.35234761725463165	2.670191642337206	-0.6473389179808695	2.7351300266013867	-1.2049536596639585	0.8156550630420708	2.0204671763681556	0.31797358298651496	0.8960252111663072	-0.21665893204722528	-0.4235455923483281	1.7519927915677769	0.25638762221296935	0.22940387191752645	-0.6209368973174755	-1.2271507490352722	1.6448028836940816	0.26202100604263917	1.7955690539346811	0.9267914108237431	0.27779100771229787	1.2742839085403173	1.6525066256284913	0.5012667121998923	0.3624296310240215	-0.5077100831509949	1.1346892485358353	-0.38732642049489635	1.6314863810522053	1.5257556317317338	0.43708698601354073
0.22234695633381155	-0.15931213831516472	-0.7236040913269868	-1.4140131038753845	0.515107086639437	0.4983664072021099	-0.5118644097448721	0.3271279420782722	-0.1416074181345371	-0.8455326308804499	2.023293462445757	0.8065081476812667	-0.32434160137221696	2.1566542651055305	0.117111542963983	-0.221434254889336	-0.5576218325064685	-0.6648688785678414	-0.7683261104588989	-1.1064709391406506	1.266590000394579	-0.6807587237782561	1.509492692936691	-1.2442380626529366	-1.1531929233603806	0.9267802955643836	-0.15810017408933713	-0.18346455985895654	-1.0672761793122894	-0.8178190322847569	0.20468886857937285	0.4924745322834545	0.36412793052988135	-1.4845433892054407	-1.0615362745898094	0.10811161964052006	0.19068555939319912	1.0298596598107312	0.611508158081596	-0.6140260609152262	1.409967550200832	1.2790815563932183	-0.3586988530238046	-0.2653145567432456	-1.0629014637940528	-0.4588310796786595	-0.9261691499785752	0.6501777174039033	0.990051944083911	0.12540194503890284
-0.3917958153981945	-1.0460662990866114	-1.0931372682625102	-1.0244596463244382	-0.7325512989495104	-1.0292367118606658	-0.23196251871789336	-0.574675449909051	-0.4780680199355955	-2.317156401539344	1.0411674944282983	-0.8622263125797696	-1.7043091665798107	0.6453988956394817	-0.17263604246599495	-0.7226154614815039	0.09683429530719245	-1.3691008179246682	-1.3765912348433642	-1.9611264532236354	-0.49061079878478125	-0.6953318048554014	-0.3521732751374132	-0.923618282434346	-2.7947800611191758	-0.6044674489899977	-0.7034323236635381	-1.655076819226589	-1.7946578953129426	-1.6807185809522245	-1.7359768573959116	0.5880743990267081	0.4040152570563668	-2.280129182366162	-0.9187741212876013	-1.370699876942732	-0.14387960088256596	-0.40871298672838396	-0.12279636925533778	-1.4677950571396483	1.0263536296796216	0.43341345580669477	-1.3451668321843928	-0.8059046640528541	-1.8348101039582063	-1.694533051625183	-1.3775939973618514	-0.4396032100865755	0.2854221489187808	-0.1048974027664171
-1.1900060965298895	-2.057867240448266	-1.5336142634536347	-0.3574162940633118	-2.040972074204786	-2.2976487317041734	-0.06668647367969936	-1.5879755745104567	-0.9524165523961301	-3.265097054731249	0.012996732812579272	-2.6372962104674995	-2.7024841490845017	-0.5804797985247423	-0.5224628406874327	-0.9831518340356125	0.7381106811613746	-1.6002856624101458	-1.5185781517196342	-2.7920915621583875	-1.9778902381837706	-0.7316331193834544	-2.2057853729903343	-0.4148248972075339	-3.4203177745408198	-2.0807389066339232	-1.2695771949831205	-3.0856753147567115	-2.2000064121896443	-2.672927023699073	-3.3737939098528567	0.364864450312543	0.32728157816232056	-2.5709769606371555	-0.8237997811703487	-2.3622001207566923	-0.8833820320157053	-1.917764642838003	-1.1079156517836517	-1.9954342091495958	0.203595984365304	-0.6388105942537996	-2.094538511130752	-1.2966346368151016	-2.3419159917338708	-2.231545283488214	-1.6706226957598649	-1.319213541079548	-0.6124950208977749	-0.35426634740698754
-1.9254738537545775	-2.6327232263247584	-1.984313748865741	0.30463869729507526	-2.9625877262540707	-2.73629262269014	-0.1326308651071131	-2.3501949620660567	-1.5564933717796066	-3.1779396393623847	-0.8476499810530297	-3.780848429833925	-2.8840785205581083	-1.1421840298753534	-0.8451774931968787	-0.9403128909263069	1.0304067716076046	-1.41272565046917	-1.3464552119693336	-3.3710607457357082	-2.748973320071271	-0.778712657128882	-3.4047548302280877	0.06064158790805308	-2.8665379437463887	-2.946615374506307	-1.7439611014232315	-3.9108394358215866	-2.238213986764094	-3.3088127151913556	-4.134531375250789	-0.14356072395207195	0.17755143745129512	-2.237859059903147	-0.6688487912707163	-2.728188449984401	-1.8016559597606587	-2.8440962497673894	-1.967637136345719	-2.095615472899645	-0.8239915177505632	-1.6196120999993586	-2.330299448780371	-1.8010245177014896	-2.264985996445578	-2.0764569665445705	-1.6785300765832847	-1.7832708658058827	-1.5716815481885777	-0.6792102950596435
-2.2807335406439804	-2.454596640863644	-2.26631539895229	0.727044951790556	-3.1420613338104753	-2.2407212883814727	-0.40751616680447744	-2.5541399124332473	-2.1186160319482146	-2.0934313389041246	-1.4017161236694364	-3.881717055494303	-2.2058411743772606	-1.0549610418667599	-0.9445145417246745	-0.7303763661450366	0.9090520193873101	-0.9928078985687755	-1.1247760234696447	-3.4364526419617785	-2.7177565180030925	-0.7493279481092517	-3.606482343196917	0.37038630667293726	-1.5415169672652052	-2.8789679601809306	-1.9784553884705498	-3.7318960815295195	-1.9884806015908418	-3.209092643691955	-3.8258821953767614	-0.6619359595993836	0.03753378379516897	-1.4910513633416833	-0.31530341846473875	-2.596435464649186	-2.4378116577078295	-2.808103832724426	-2.3202720308395057	-1.870205879043515	-1.7291744060937333	-2.2216807936955467	-1.9832795252478672	-2.2936022878621696	-1.601071377308841	-1.5201705948021578	-1.28700754424365	-1.7989149041966348	-2.3248060052723276	-1.0229909696415904
-2.0907869108100328	-1.6139180054787645	-2.189173454097356	0.8347747415415384	-2.534771266844133	-1.1733760484826772	-0.7259826678507141	-2.138362617410107	-2.3886684731728676	-0.5457879729779547	-1.607058405575176	-3.033253536258548	-1.0004705835910883	-0.6502378842200535	-0.66418522949856	-0.5630792276812518	0.5710609008548361	-0.5315616781457566	-1.0316069332683044	-2.8480871515971202	-2.1255502389958503	-0.5284844384759438	-2.901684992568509	0.5217848919635326	-0.14279711649734622	-1.9827662617796638	-1.871971090657289	-2.573234356894495	-1.5786268396047898	-2.305680555027325	-2.696884932523537	-0.8377540075091903	-0.02845600858665646	-0.6756552069093744	0.2522621075107525	-2.204324432024663	-2.427809466142467	-1.892577938092866	-2.011247768117321	-1.518575681263006	-2.2069338157741227	-2.271426460709814	-1.216435261491444	-2.631174835320497	-0.6243236337139151	-0.9365594969845358	-0.5243108180573695	-1.4935821209404956	-2.617115435707339	-1.2593764767814213
-1.484778347577216	-0.5305192305855487	-1.708761296698247	0.7152387326222568	-1.4580720835719585	-0.09849209401863487	-0.8762438601357939	-1.342710003158926	-2.208803382646256	0.7708030911084659	-1.514372892569656	-1.7093543750436448	0.2308233591787502	-0.3154055834042377	-0.04458218734202332	-0.5616893722381313	0.2791716493783086	-0.14844190516738065	-1.0557184397178256	-1.7267026246900663	-1.3434661032591244	-0.07061723701509448	-1.7042183162577131	0.600781381194063	0.7647186517243465	-0.7449804514404351	-1.4413148825180528	-0.9147937051590749	-1.1204471131692133	-0.8804793336135227	-1.2713907772928355	-0.489120716685426	-0.016503852695336683	-0.029528407561849816	0.8498657405470189	-1.7340905337803654	-1.783870922328384	-0.5874972150915861	-1.2225642718768543	-1.1941100046682829	-2.1089612467227212	-1.758606252565736	-0.3471119102392908	-2.641367984672353	0.2998781465519387	-0.5814795243811315	0.3627984444404457	-1.0876765261100902	-2.378521950883687	-1.3065063389485414
-0.8232204866031091	0.2999450614480697	-1.0057873415102976	0.5311043837891317	-0.42005137458772546	0.565035206177871	-0.7307720477180257	-0.5778427131419134	-1.6471628681537214	1.405329162128837	-1.240125173857116	-0.4463681220265679	1.0904089320902366	-0.24061927010202028	0.6472356520329431	-0.690776116518987	0.1488942532017535	0.10446965583438864	-1.0483169128598522	-0.4587446753308093	-0.6549375246594575	0.5283632808433982	-0.49091264036424126	0.6630246510465756	1.042576286622743	0.24216668043545064	-0.8203622752101416	0.5507190918320262	-0.6849480625209405	0.5816086860207834	-0.06097610511915474	0.24791328304004256	0.024654640265736334	0.43476083809706456	1.1767749590933536	-1.240812002102344	-0.9086706797168816	0.4835104273988571	-0.37707837284190404	-0.9236413365476294	-1.5279993791633601	-0.8441265892783784	0.2962912240017257	-2.2611869263562214	0.9199348799987326	-0.506574167433866	0.9862526966255539	-0.8004463397462169	-1.7888306254347242	-1.2067462389535364
-0.45674242586083247	0.5787857405151542	-0.4019627988873186	0.41343565700485607	0.1776863104377876	0.7529367609622915	-0.3187723846676339	-0.18306477600105958	-0.9860958800118302	1.3713883028661515	-0.9230188247904988	0.44839723636419754	1.4639479191260794	-0.3442844206401434	1.0579039537990544	-0.8139764603863416	0.08658397870059209	0.19926645957113437	-0.870878401636262	0.4765479423313028	-0.1519453260629726	1.0525990125817186	0.4353612337984915	0.6733772121536423	0.9719729323834196	0.6201595296187058	-0.18388249898615427	1.3012339780336961	-0.307803432465921	1.6365130397931749	0.6732799638990126	0.990074686957997	0.04515562621915805	0.8614669146601566	1.016827576468057	-0.693041852561386	-0.3276207464779033	0.9026765327786326	0.11106525017731649	-0.6361741862082988	-0.7673355150205885	0.1809500575358503	0.5197833996054387	-1.6124503558035372	1.1996597207750548	-0.6079991368299977	1.0339241099025345	-0.7603726074088898	-1.1771869488334008	-1.0966427188508856
-0.47349703404330923	0.3408570109559826	-0.15383524421337827	0.40274987453214084	0.27213012221002403	0.7137501022713867	0.20693460699379734	-0.2264781428237742	-0.5559766740602914	1.0651264517289747	-0.6773431215922232	0.9839056507665053	1.5141522493135524	-0.41045519993198953	0.9709874646668464	-0.8187464646623969	-0.08548445446261832	0.1134581999416298	-0.5171408197786801	0.772886929460537	0.2187145478895019	1.2861207219139545	1.023112600244679	0.5434822077290592	0.979300126798664	0.4491013935876822	0.347721684341891	1.269586270196497	0.0005729048817716381	2.0811344587286227	0.9824082720938767	1.353819336467338	0.0467874703014134	1.3751284700241673	0.4165742638724402	-0.06835465848301134	-0.33021469861074737	0.6693424281946182	0.08253310741036672	-0.26505518518300963	-0.18942106295167252	0.9834158757748751	0.34683254696506277	-0.9453685355378468	1.2735227378873386	-0.7406350347679533	0.49045979725047856	-0.9520033715412676	-0.8179631454314573	-1.0854153844820245
-0.6257899613099861	-0.10873099225192973	-0.26897652045063836	0.45978715213672516	0.14922202026776102	0.7736449290799795	0.6764091992714443	-0.478268111910127	-0.5208619803616068	0.9559552421238241	-0.5610347461718437	1.3486675252270433	1.5120431543475958	-0.3143091029223458	0.4550781826171463	-0.6988942868808733	-0.43458651602271253	-0.1401349511353309	-0.11907610204989821	0.48590324104145577	0.5290302810093547	1.1571671107248103	1.3771166966753172	0.23215205172046913	1.3002262212011162	0.12191420143106818	0.7519883831986919	0.8439686916638797	0.2526538662363773	2.0039064000114752	1.1041584605736008	1.204271195546542	0.09087370635378329	1.9432747353986024	-0.30091049195999114	0.5779395647812673	-0.7773861886073979	0.16235856572937746	-0.2848349504053854	0.16256100454357414	-0.01872881526799768	1.3017154015426042	-0.0002730440107640566	-0.48342874668442576	1.3089725006326565	-0.8051936196182833	-0.3064972055057627	-1.2256336665072738	-0.7647214800387108	-1.142717573771435
-0.5063671963185754	-0.40044814255035976	-0.4889550690122829	0.5174495717891573	0.22135696006906358	1.0846904075537394	0.9983133828091739	-0.5756573902405513	-0.7663157057270548	1.265254290309543	-0.5708539731781478	1.6847309527900314	1.626940263787763	-0.1510239828834791	-0.17472795464822724	-0.5317496031856568	-0.8241991730820671	-0.47086621432945625	0.1574412739824295	0.006274698861138188	0.7739761634291715	0.8010033157415782	1.5947659788738968	-0.18124963405431657	1.8143072384113013	0.07158747222954884	1.0679308312480131	0.5838937554479269	0.4796023909760314	1.6748780955217755	1.2548867574991331	0.7280376684597337	0.24845138531031233	2.3799557095644754	-0.7171852673581861	1.117646455325127	-1.2102981591536996	-0.11808471416176973	-0.6110736483609791	0.5197606462240499	-0.2182274714921479	1.0442394701249242	-0.2156848640774574	-0.2828046588364363	1.3798688375903472	-0.7633408212610702	-0.8444877696491776	-1.3752207575965882	-0.8401101826418945	-1.0972008059488225
0.1369932939381318	-0.3148267055334733	-0.4690307657178591	0.5260055630000585	0.7196097000417442	1.5260235763772267	1.1761732468354897	-0.2718917796427582	-0.9752772311228088	1.8403834970667918	-0.6621499478319126	1.9507425773844662	1.8141557965209683	-0.16261249152633267	-0.5616808914789655	-0.3823759062612421	-1.0057479403648442	-0.7156938732918747	0.2378181119638605	-0.18548830373917036	0.8729682071350382	0.481594876556458	1.6674236365589505	-0.5208007029257538	2.1499196269789413	0.4715979190833075	1.3158293237411858	0.8397681678882826	0.7109224224883287	1.3580413508601843	1.4816059425945507	0.2810956212230904	0.525948723784176	2.4761278584892854	-0.5824252501736847	1.4155975516716246	-1.1789674958859673	0.1326365400528646	-0.5748531076249613	0.6619587172076183	-0.5244598169474235	0.3268699021340656	-0.07000439650936839	-0.21344313744234217	1.432452551785834	-0.6053095172335893	-0.7529009985612236	-1.2539934608189813	-0.7877969501696549	-0.7625948719341445
1.1709580685202203	0.11888866252306575	-0.03626753299204976	0.46304120455451725	1.5097668352984952	1.808781898493152	1.2452530834735565	0.39367966206841865	-0.8471757706134417	2.2891403362067635	-0.776730771327282	1.9653122302833064	1.867647321978051	-0.5171340025866703	-0.5380864418011846	-0.23048256364501143	-0.82480391750059	-0.7175118458550287	0.18559776602881517	0.16677290064372396	0.7498946230569764	0.4114715664630873	1.5104897913516726	-0.6276250492962219	1.9676432886411257	1.1280049501012335	1.4442857330226302	1.5272798874501305	0.9417256132361599	1.164490790493523	1.6602193691062457	0.1283735969932952	0.8234524755501252	2.149418276969321	0.01838082932530672	1.4048601695333736	-0.5555525744342001	0.8432916479469896	-0.12436120487099955	0.5345119792559276	-0.626631215394769	-0.5739395885743385	0.4636051389266947	-0.07850362041714962	1.3524662603619482	-0.3267139033511256	-0.05108445160904697	-0.8657602279041487	-0.4747013393488619	-0.10325011902000437
2.1068993342449227	0.6821464342351603	0.6615636746500844	0.3160649960013337	2.160792913632439	1.6944448717605491	1.1958358030616094	1.1150391673993758	-0.31191508508971616	2.264392515904296	-0.861192106437886	1.5788421985756873	1.592221951664649	-1.115585955830339	-0.22205610581964405	0.00658846096522648	-0.3733419343557722	-0.43424400963985693	0.13834973416191318	0.9187808193009409	0.4147741573136829	0.5908474203511861	1.0780476279718754	-0.48043320934125716	1.213999831950987	1.6259411957289198	1.352719358427304	2.201177528146777	1.113395224400426	1.0268141848728813	1.6189989931051152	0.2682944950280011	0.9650940528539486	1.501391103604227	0.7167871194008395	1.1220994713596706	0.3847566333309156	1.6293216466947054	0.5007505938463854	0.22397308200912625	-0.3760907088399711	-1.336766476372947	1.1848114472470903	0.21800279754712218	1.072643670100986	0.054379802868662744	0.8468383036047923	-0.37089191490924606	0.004422573119433175	0.6895882756077588
2.3921965794188518	1.1277427793806076	1.2354195388426024	0.0679526491704414	2.225216221110719	1.1690701065104367	0.9581010279712155	1.514521082331906	0.4099740259295148	1.6983987648787828	-0.8712318152407234	0.831259098249506	0.9711511474759721	-1.5914534444677604	0.08349481242252244	0.37018652955257586	0.04284338589018115	0.003955098220273873	0.18759456597790458	1.6109332173889879	-0.021155048010954563	0.7871720594096224	0.45600391426985054	-0.22830089914434615	0.17207742140659799	1.6204575601509008	0.975703779181907	2.3705176626252404	1.1339617514855098	0.7932393043541545	1.2851471357445459	0.46633800923457175	0.7927658523820519	0.7497020785555817	1.0995033329521031	0.687637369713216	1.1614662258202528	2.049271113678541	0.9436990933616379	-0.0881157169441947	0.1134409192860322	-1.727841865033816	1.761591185146181	0.5857176998377931	0.6395942575474155	0.46238627458820175	1.3844929416285991	0.008665502306583282	0.3950380075102081	1.280532623179089
1.7775017169065381	1.3306448215603792	1.3189941497609534	-0.29240304576626097	1.5477648912148236	0.4607895854332067	0.46928636055267864	1.3855060818016476	0.9445769135585007	0.8361157202431097	-0.7731270706210543	-0.0249977264321443	0.21160639295925834	-1.5299529131489935	0.11271346317090905	0.7706923824136035	0.10886360774305796	0.3471717049844444	0.2988595999660923	1.7648106978718656	-0.4046110808398915	0.6858950577510503	-0.14638849136849433	-0.10272628440614934	-0.7130586583809686	1.0713544501534296	0.36396477546298933	1.8383719012109663	0.9367572903387078	0.36820497810566155	0.749189994466256	0.4610627923282544	0.2686215065011613	0.0977808036517862	0.9722335045221977	0.25036003268478024	1.4153567909401734	1.8855309219867604	0.9741067629697787	-0.23974141152577763	0.543638316732917	-1.6886856514666972	1.900029915128524	0.8148378136245482	0.19608484713093707	0.7624185112413792	1.2102132503049037	0.13297476025278746	0.47030920995361075	1.3851358367993427
0.5123923436001356	1.33719921012541	0.8339928425548052	-0.7399361883260513	0.39801993109270617	-0.09710908375152262	-0.230255932888303	0.8257366421947834	1.0064428075686538	0.06343062346831985	-0.5561588685624781	-0.6503377061677699	-0.3643870960982678	-0.7669200132109391	-0.17991444523945946	1.0060882877343529	-0.27187010611082235	0.36914015125301874	0.3339659991532903	1.1978907749434309	-0.6223783936415581	0.12086778684246788	-0.5012432380294539	-0.2651980188260444	-1.101722240005649	0.27063909361045785	-0.304164931452181	0.8399824233393585	0.5405020755904272	-0.19421162924803453	0.21116793339008974	0.17755415812581854	-0.4791811663159397	-0.3576690532998346	0.46923770756624883	-0.06826885647955817	1.1328606314501524	1.271069174292162	0.630677254701644	-0.19288952010885763	0.6345118952996127	-1.3394509580929734	1.4989329545523558	0.7485089138487688	-0.10276508813245797	0.8196313259836727	0.3899171970676452	0.04046914125668283	0.19691605719963484	0.9448976233910252
-0.7708211200990688	1.2947605618731735	0.06299265667796732	-1.1922781938343978	-0.6626433102266053	-0.25576379264717347	-0.9581719395157102	0.17706166566204304	0.5814370728139617	-0.3367308086875147	-0.2549189394968502	-0.7999872963029016	-0.5111758426506996	0.4459271250311702	-0.600485952044943	0.8970910601231935	-0.8993376616092118	0.011949354583915502	0.1581451766415312	0.14972661571619625	-0.6438916321325335	-0.7738902888002879	-0.4841648634914663	-0.6955646796387494	-0.9373154559953686	-0.342662791876401	-0.7972891426380255	-0.10470202483652812	0.06274277995716232	-0.7003342811814287	-0.14153214007311662	-0.21586967290447376	-1.2008867548142759	-0.624039238496025	-0.061078454935813827	-0.20705619594967403	0.6219052266137829	0.5898054151182437	0.1699202829924145	-0.05563661710192526	0.31305569262184824	-0.9020770863527368	0.7045942430985397	0.4283681315652792	-0.17837829326749755	0.5908934288241107	-0.6489899465704254	-0.07839510571311796	-0.24396331502491592	0.1609692916262631
-1.4200220689476384	1.3211402525910307	-0.5315522133649241	-1.5241000194239769	-1.098317894334087	0.027496372141023243	-1.456947092364729	-0.18730656592559516	-0.06931608173625779	-0.3328082863317666	0.039052875471480494	-0.4429771055906689	-0.20756639299203436	1.5437669985650995	-0.8643778593655683	0.4428646832270456	-1.409069806070475	-0.5667495417196653	-0.24850563013051935	-0.8607678984314029	-0.502374276767496	-1.6068934547505656	-0.12935675518471834	-1.198490899069077	-0.4321655518445388	-0.4481740850692492	-0.9461927338167242	-0.5171574207556172	-0.3334715279674763	-0.9205918946952848	-0.23439593971949904	-0.44534688137463674	-1.638759552801513	-0.7401150128737947	-0.30683527166520674	-0.17078775138668661	0.27429752131105734	0.22587630548223833	-0.1322180537569385	-0.005619033015849955	-0.24091287332442007	-0.5868853012070466	-0.16482237676021963	0.09443971042236739	-0.06577794471915456	0.18001406651806742	-1.3927272337912777	-0.024915324876421705	-0.5936264167222478	-0.6339497758398365
-1.1446044719975803	1.405883118294097	-0.6212046588621155	-1.6177919766266196	-0.7040407930247674	0.5927766424639993	-1.5343405669781867	-0.09118485417804718	-0.5795819984616144	-0.11280573845055701	0.2006160156147636	0.24245316964528724	0.3313799128652398	1.9733102015497626	-0.7977117710898073	-0.13362606774979066	-1.518237334809948	-1.0798476702708595	-0.7564962031241522	-1.348651763504365	-0.24633909304768373	-1.9534475423941995	0.40725932554653854	-1.5217052507467999	0.0994794361283413	-0.020185548828929374	-0.7270148894312871	-0.24810643208246697	-0.5301070739881809	-0.7233043881797155	-0.12208279834737257	-0.3494709728539257	-1.647761961999675	-0.7113610566562012	-0.20030244721815021	-0.017860879390119048	0.29418299240989537	0.3281752485140991	-0.17688589188697715	-0.1652745654975764	-0.7189568969674259	-0.5003726269148459	-0.7825335932180195	0.026651313607095734	0.11659208892822573	-0.19756997968580345	-1.5423469372831788	0.2413254118050696	-0.7046510200840139	-1.171336154371694
-0.17580232336026833	1.4075008129648177	-0.2373855493543819	-1.4226825724215877	0.28295771520904944	1.1762637997753225	-1.1837385741938877	0.34344082037653356	-0.7014306994538707	0.08003950714862959	0.13235354211135394	0.9683789823465385	0.7803100661094632	1.5356644768179024	-0.4469170001820435	-0.5099139592962384	-1.2051914376303294	-1.275373238005973	-1.1523571640621684	-1.1406008124026972	0.08649106455007546	-1.6207382988826542	0.932072694900272	-1.5031702136761709	0.4265279301670322	0.6804805113586223	-0.26435815525532	0.4512108661300397	-0.5194813537252682	-0.16172113539717933	0.07301026587421772	-0.004577876783691302	-1.2584946586498238	-0.5143144389717224	0.05883331670828487	0.16088335748796445	0.5808869710487634	0.7351372478064107	-0.09554109677841117	-0.5110828461334236	-0.8867350659552065	-0.6148801513699078	-0.9723393586045322	0.33654132322295943	0.23491323167317676	-0.3319533816532265	-1.1462121024632117	0.5384629168550551	-0.6367992776622025	-1.3730910136513448
0.887664666422532	1.1457131480796767	0.25410467856871277	-0.9858015416071717	1.3229116130617327	1.5263277401716977	-0.5974919129201102	0.7812560852121322	-0.4337837968568457	0.11210989766167334	-0.16661641318368992	1.4543387395164504	0.8823004914417361	0.5211678261581959	-0.027595976632569977	-0.486559587823895	-0.6955417736292778	-1.0723560563148749	-1.2562153397518	-0.44414495924883707	0.44983592046445353	-0.7775123068722324	1.2781561129161187	-1.1501704834917386	0.4824553356417782	1.2686127079516862	0.23880173114212006	1.1017860841098779	-0.39510188114061445	0.5334272585896498	0.24101878101012258	0.33813013467241537	-0.652908824174431	-0.16243694676800724	0.16959832567632996	0.26894199340153857	0.8316987439676857	1.0926314804659205	-0.1269203063136766	-0.8757645865811086	-0.7225913446494772	-0.8047756286542389	-0.7771610571586706	0.8629469326452675	0.20016460480212897	-0.14540961072028719	-0.5013460563473786	0.5659577438366302	-0.5865959429040022	-1.330481116949569
1.4411192219017885	0.5289707327025864	0.41649813981856365	-0.4345040041091879	1.8695065042208858	1.477756895654621	-0.05859809326726361	0.8856267930181156	0.017080157377727796	0.011685033179183221	-0.5728361298227038	1.504288873768387	0.5711489468647764	-0.4587756783092241	0.23621215946232768	-0.14682177551248082	-0.2759444041541135	-0.5839743537917407	-1.012358987176521	0.31807355110753904	0.7520639088381933	0.14193097549794714	1.3217435540482827	-0.6084415822273798	0.31984683390283797	1.4358082858713892	0.594852623333001	1.286696362524769	-0.2717848872972483	1.0526465593041183	0.32504448648882134	0.4486155085728413	-0.07231487476605768	0.23515036009564946	-0.0431441974380638	0.23560312693686883	0.7726888137051008	1.0754396038381973	-0.4136749468067018	-1.0413144336973539	-0.4008955916744196	-0.9203958294951692	-0.40562786483223956	1.2577034483044633	-0.007211810751033201	0.25769440954402584	0.07553385343914143	0.12320968457595168	-0.7048938499458847	-1.1718246356687574
1.2124916043739336	-0.3605429317924883	0.06035864868875672	0.0781465412464914	1.6462789582665984	0.9784800470406262	0.21907308721691507	0.5233999144900108	0.39993751568122404	-0.106448464806394	-0.882705207531655	1.0405676862904494	-0.02372543280045031	-0.8402054874921857	0.25774828605765504	0.17987595105799298	-0.08447221148252437	-0.024156785454117192	-0.5002107094565218	0.7819272831177729	0.8559094652231174	0.6989921965517706	0.9800698924567413	-0.058931710652226084	0.013839062787126787	1.078539067129963	0.6969978739690695	0.8737007885365053	-0.19311452792747721	1.1492749258389854	0.30872917033917585	0.28849911073307316	0.2901749171690164	0.49175184427520496	-0.5045072024178907	0.045878218502577006	0.3468961525540165	0.5703463426878367	-0.8705694265014547	-0.8632942312905495	-0.14303790740684932	-0.8577793671914431	-0.09629573664363165	1.2129672175850283	-0.3440782053341231	0.6544117570071567	0.43187494913306673	-0.7029949462379073	-0.944647847897385	-0.9355062122370916
0.3786496730315403	-1.274014745906642	-0.6070163113459769	0.43292935908045793	0.7578405561779638	0.09853571115864734	0.19725212775478565	-0.16044196273202974	0.5822472349161653	-0.16220403647278067	-0.9134119932497737	0.12474327298947613	-0.6705275432513184	-0.4424492871533868	0.11706762349403772	0.1485187624022449	-0.03666245971193929	0.428542148704678	0.12765264555996214	0.8391481261378685	0.6430704195530652	0.7057296920976232	0.23859471868124055	0.37661448660800656	-0.38731430235677017	0.3103527580823732	0.5363024099305056	0.051250527469866275	-0.0970361422208122	0.7563029362807752	0.18596698750169993	0.021477855171438257	0.36066454878941173	0.4464059732540513	-0.9495339502842479	-0.24439737918753798	-0.2629768627283383	-0.2782480253701519	-1.2212315752128915	-0.34996338003304817	-0.05132737593858437	-0.593104090918976	0.01753294680339051	0.6773465001454735	-0.721468877860838	0.8389271286484732	0.6023400456529648	-1.52515828650882	-1.0622454028215127	-0.5517456691133067
-0.5863733691128471	-1.892330568989253	-1.1073995188805614	0.5785449425333908	-0.4001561789954927	-0.9611610133136068	0.0021716870192994065	-0.8349466687346869	0.6073475493715038	-0.17223414595644798	-0.6024412693549565	-1.0234108693681772	-1.1531311609846453	0.437811805264185	-0.03105581862325218	-0.3278337014117759	0.06561454527979493	0.7156175085529044	0.728022916520999	0.6444521818550045	0.11239061283987305	0.30862621634959486	-0.7854617387516791	0.6612670480358929	-0.8298849833129999	-0.611012839462627	0.1848946875816261	-0.812231793012701	0.13098155265168424	0.023140698026486967	-0.04316500278011929	-0.1398421020837739	0.19380386413366202	0.08560113629367871	-1.1132921105718216	-0.5215560609661432	-0.7722258354351159	-1.1622817841336914	-1.1775583138005208	0.3479237738413987	-0.04624394034085069	-0.17553566218893177	-0.03264979494924231	-0.08995011154949002	-1.0188103608382284	0.7399753155271372	0.6918436412217678	-1.850883391004867	-0.7827132956625454	0.05720062670049722
-1.209878793776614	-1.9637570328123002	-1.0074439683490959	0.5308385564281612	-1.3560246450242315	-1.8830016838665233	-0.18433365859542658	-1.1760511314216544	0.6232106356364895	-0.20951438321304147	-0.04214683458509907	-2.0417156105040823	-1.345048169086166	1.2238931438933185	-0.08552546775468019	-0.9619563311404865	0.3398312064539525	0.8846734409182389	1.2158248814168502	0.45687669675628434	-0.5641206672801293	-0.14405522660583459	-1.800403028803202	0.8029842554107469	-1.1942612945313813	-1.3835575557072506	-0.2303000304499249	-1.3749483276262744	0.5539211201699922	-0.7464583611240078	-0.34144282057341147	-0.12179881074868773	-0.07113443530651271	-0.4113952909960915	-0.9092392137650834	-0.6572942440071645	-0.9777140674396989	-1.7660916714792494	-0.6352408857945511	1.0231729484520278	0.05405557062646066	0.30556177509726645	-0.09158927531100111	-0.6690272742259175	-1.1035091654495834	0.4445667798565714	0.7420534530584141	-1.3789570653648877	-0.015007336853616986	0.8478944909087796
-1.271184461084501	-1.418845968378948	-0.20962710808031115	0.3501754156621184	-1.7758175479356322	-2.3116577272043144	-0.24698373205452026	-1.0393583797246406	0.7506220168476387	-0.30834743555523836	0.5736806007861228	-2.5231135138835863	-1.2193802530097928	1.4117715650058436	-0.060680301007198706	-1.239467608321661	0.7046092887525169	1.004765781165401	1.5608911157816894	0.44535915380080054	-1.0905487085576686	-0.34874316113677395	-2.3970759935911814	0.8039829518404731	-1.2945973826098083	-1.750846295799562	-0.555038319704977	-1.4696799783228753	1.105966422514652	-1.2292839089707819	-0.6052263582504448	-0.0554784016739458	-0.2781272899367938	-0.7533241477573528	-0.47300738198217984	-0.567101604233608	-0.8576228406439032	-1.892895260145155	0.2487415818630627	1.5159250956389638	0.37810561939071274	0.7555560727510541	0.011839222284504666	-0.7362877143667294	-0.8717806545666111	0.1198465260110077	0.6981903293269663	-0.20751631135340912	1.0395982213925985	1.613531124409787
-0.8666011934508648	-0.41275716494211506	0.9750808496135259	0.117312061944233	-1.5774834070554036	-2.005001084321349	-0.18836436739610696	-0.5154084205161213	0.9899163572088913	-0.4079544949871921	1.0551614458558833	-2.194392800205588	-0.8233542998284683	0.8529735571000185	-0.041841629382374235	-0.753593435831237	0.9349053235535526	1.0856129963660885	1.7554628325869883	0.592975254443951	-1.1960050559778168	-0.23261088132719854	-2.2283175401470943	0.653512568495983	-0.9757563695035312	-1.5758611521140082	-0.6465409291239766	-1.1331344089702384	1.6031030477849777	-1.2297296259558337	-0.6854590656547901	-0.16279183362007651	-0.31547929935107794	-0.705557656466419	-0.0532239337877101	-0.25672869452010894	-0.5360257599321273	-1.5148757127334351	1.1442700170311138	1.7726327089454124	0.8870089360715632	1.0964077220405632	0.35602195471644227	-0.2596737099084895	-0.3088071643434606	-0.1055675895260426	0.49260382220578125	1.188127897847315	1.972324825208564	2.077641377980033
-0.28478356809780486	0.7223919274341827	2.013415661924016	-0.08197478527104393	-0.9183864241437214	-0.9938288755132818	-0.086199845338519	0.1499163047981432	1.224138705493976	-0.3919876239135054	1.3033032842938959	-1.0946002323702657	-0.2566853373830081	-0.1967706596835927	-0.08424210164811728	0.48849672003050015	0.8474704528355577	1.0627504162912629	1.7895649713573138	0.7466101670242882	-0.7998118705507586	0.041999014246559815	-1.2306821315363128	0.36953430550374966	-0.25065441639235925	-0.898044530016172	-0.4300435626003745	-0.5400293218494907	1.8396504495496107	-0.769755414428416	-0.470052957894485	-0.5522043965850495	-0.15091809658212205	-0.2411627487983161	0.160519617072625	0.16899189178166987	-0.16471402957477188	-0.7572378226309139	1.7349292826382507	1.8329696183114592	1.3835512550023277	1.2752636227469878	0.8752151834296199	0.49233903825421993	0.4640256120015187	-0.21695961827152338	0.1562897153016614	2.205252776585961	2.3968482831825146	2.0645223013961567
0.1961826947723153	1.5974913620549045	2.462448300479633	-0.16854868408429352	-0.09316466577704732	0.3589983897770939	-0.005171499006343755	0.7053606831644679	1.3019672106557396	-0.19581172742647512	1.3255810637592946	0.37216539592625364	0.3352094323232917	-1.266873633478252	-0.1478910224557776	2.0014626795104125	0.46799901948882017	0.854264014453645	1.6535877936728614	0.751798310011414	-0.08236498862571248	0.2399314784832142	0.25994203050977577	0.042468632567516	0.6353334833434309	0.048832375100779736	0.04633284743534713	0.09171309943585719	1.706172132987673	-0.07638821828536577	0.019941378281251726	-1.0909849697272374	0.16492535385278623	0.4270595181665096	0.14781067044329868	0.5444779181498437	0.17521188211008928	0.14850848222710927	1.8763665474028175	1.7662779956378747	1.6343093732205547	1.2691803730403348	1.3858894258329697	1.1255798150089602	1.2002968284094615	-0.29919262480215786	-0.153553818728059	2.440594280770764	2.174516892414364	1.6222630864313057
0.4526061152044379	1.9141786244210972	2.2028714832643486	-0.08811635646107625	0.5957288538399517	1.4784534334370312	0.06009925550043129	1.0174283043900538	1.1332642324870141	0.11010305128776254	1.1830459175570611	1.5868902306077028	0.7761554497872628	-1.955016904767588	-0.12591146851872795	3.0622596572522007	0.04304371622520087	0.440191780964958	1.358020953891314	0.5636818466617494	0.5983938942777406	0.2489292177335401	1.6126614916796744	-0.1753733962162328	1.2913738144383264	0.8943500008985995	0.600217399731541	0.5721715043842811	1.2488775928306164	0.530044792159586	0.5974231996706388	-1.465695908472382	0.5230999551939038	0.9604796553807221	0.038105314028662664	0.7151404520385791	0.483358002109686	0.9215123896680724	1.631306171058883	1.6089186245019946	1.5160141333517871	1.092990977315782	1.6703356513554568	1.356806667949215	1.6190365062845362	-0.4526607035288847	-0.24695169956401145	1.8944228041930375	1.487666813084369	1.0034032406528026
0.5277725895559678	1.5832562946442108	1.4569364218940848	0.16363640465581464	0.9434457428987304	1.8491208491042481	0.1678220099420716	1.100652545147722	0.7349569774196351	0.3401253992872501	0.9229244444901514	2.020522816758682	0.908948944080723	-2.1201717502638067	0.05745658109072458	3.1175575012560373	-0.12106396325073338	-0.09740749295331429	0.9459305657177044	0.26086967720157833	0.9057903371171607	0.15940692913148488	2.2072028970364306	-0.14767869500330744	1.3908530713974827	1.2748577697334864	0.9787896492073687	0.7763962262899539	0.6336431918779781	0.7927794958176769	0.9853151980579298	-1.3965043441904275	0.7998945348124529	1.0868238440687794	-0.0067752485956449025	0.6102900527640894	0.7746548452957138	1.302752039000101	1.180508827330666	1.3467692213816438	1.086976088109429	0.8064168232142397	1.5740403548289545	1.1587081900602483	1.5423374835410832	-0.7057498540123219	-0.04530256999036622	0.9341040373364592	0.7175780868814904	0.5104307530656342
0.5393788101429855	0.7630708351492248	0.6086973067636262	0.523862246846764	0.8976368093350757	1.2980313027421695	0.35900690623534115	1.0566581832457995	0.2111323294409661	0.3157286422948108	0.5563076783623472	1.5259240779526073	0.6729773094198572	-1.8852382662333709	0.363097773775897	2.1066549938501598	0.12384520882897948	-0.6025654129368461	0.48415015864819333	-0.028676046144621242	0.718779372831251	0.17382334096891147	1.7767938215053167	0.1489508165988399	0.8751058797882093	1.0119227625029905	0.9831936722653376	0.6638644891718152	0.04593529478012454	0.6404447910986681	0.9713858181370774	-0.8477495271780895	0.9052892631882009	0.7526019869452144	0.08785447696517758	0.28112670224327313	1.0120845637834344	1.1440175042744085	0.692202186859261	0.9507469792223027	0.5432851713614825	0.5077579535774	1.074389166345962	0.7325596238428531	1.003237772275046	-0.9857196434878206	0.3429188371889242	0.05550369687426786	0.213563007385529	0.3117992409415133
0.56906786737318	-0.20509500106230577	-0.03111013542300582	0.8730745316876832	0.5561693207757377	0.11252189513581172	0.5988994643892421	0.9800192514059665	-0.30290189556879216	0.00361940690467845	0.09634270734293815	0.430090794885194	0.16189400801740184	-1.4865319498391147	0.6417014723388232	0.49904761295566424	0.6546441046681019	-0.9206282490351116	0.0410398357852009	-0.21871742610687603	0.19830866708264094	0.4230568660962767	0.5740053217678907	0.5846491237354033	0.00953354784653375	0.22595513540032555	0.5873877171046553	0.2911876841564964	-0.40032034597546623	0.21007749190103658	0.5460998263379506	-0.07403524660523067	0.8181944598268923	0.14453588677170595	0.27217117620246134	-0.11815171867111726	1.1047146349411296	0.48855648436703275	0.24630655445549027	0.43399068473218627	0.09965517572715335	0.3045331429451014	0.2956156096534461	0.34766263732900726	0.24905622495985036	-1.1633465020105427	0.6834998263562785	-0.39643761510204517	0.10543641172796778	0.3553083313347421
0.6122706107034941	-0.9437258342960458	-0.3599339558368156	1.07963189463659	0.11326858244277813	-1.0994689631397194	0.7826055759232562	0.8990655007918338	-0.690504079793889	-0.43795677051420157	-0.38513482539611804	-0.6487496679207526	-0.3938507517045752	-1.0999516134802119	0.7301130920838582	-0.9732937578522959	1.1533502009361942	-0.9705562560505057	-0.329883406795683	-0.3030552469954949	-0.31825297062636754	0.8368843493880426	-0.7603700103538271	0.9351434832700962	-0.7586539471978841	-0.701576989943176	-0.028460831153549308	-0.19385161444555968	-0.686487373069965	-0.23944102062674932	-0.07410866302616104	0.5381431367165992	0.5921473325073026	-0.4271891524478978	0.4296003856305685	-0.40122893014011074	0.9758977348439128	-0.4106598322487784	-0.14818528186232624	-0.11606523828700555	-0.121775851920764	0.26688999640882427	-0.5331900018142569	0.16850827018145265	-0.37771384046126133	-1.1350077658743245	0.7746187497931569	-0.37688907614613065	0.2716573345134537	0.43449202819601784
0.6073385889110228	-1.2044731640517243	-0.45626166165307186	1.0603990771919933	-0.22803540124112534	-1.7409809700287935	0.8035765371093319	0.7834181881262875	-0.8770918141770145	-0.7493242780883431	-0.7464740914293556	-1.1583848431057433	-0.7327411307007067	-0.764152506102164	0.5680020528206362	-1.7188896092092827	1.3182560508332213	-0.773214976196119	-0.5901411863599159	-0.32513457300563664	-0.5273227315293226	1.172417597693293	-1.5592574785412252	1.0111083350598151	-1.058171375324403	-1.3201269440195817	-0.5655669134182866	-0.5966726998014836	-0.8439172323205482	-0.473198458345501	-0.5653669470891182	0.7208320847277757	0.32658238040201826	-0.7065258470074111	0.47200791383848584	-0.44022750126657234	0.642681344394831	-1.1767631228813136	-0.48272476403335485	-0.559563491049709	-0.12968041903675206	0.3871628243092253	-1.1611663483973125	0.18239397990412598	-0.6201572485824853	-0.8852959534989643	0.583224823844639	-0.0907985641803418	0.4639698746599906	0.3538583947769341
0.5037866490807242	-0.9720791220111766	-0.44998887823581196	0.8235854199686209	-0.3444519107735752	-1.55482076765002	0.6319455753183	0.5979695027145684	-0.8353016596651859	-0.7390153871325311	-0.8397511167795908	-0.9233641920322005	-0.7041821171768776	-0.42971183500469917	0.24511902109826886	-1.5798936887176456	1.0583355923774649	-0.4283895977024526	-0.7090728802428431	-0.3198903328176029	-0.3389852207039777	1.1827557915559113	-1.5025213784911273	0.7737006789782596	-0.8029906929827891	-1.3550181808489046	-0.7721799920264039	-0.7565240330856523	-0.8906588455104985	-0.40198928752663715	-0.6873563333745216	0.4871910375408385	0.1167058410540456	-0.6216118525383624	0.3965549583883672	-0.23007495522338262	0.23466737913467967	-1.481108990560257	-0.7023170196898383	-0.7707931598232812	-0.021946483188620768	0.5739592799642366	-1.4101863401567283	0.25703173266571405	-0.4422544003441169	-0.49333719097717454	0.25696110521614496	0.19084886746388663	0.4878197777873498	0.07146584140895454
[truncated: 72 more columns]
