# Supplementary material for: Diagnosis of autism spectrum disorder based on functional brain networks and machine learning
Source: Sci Rep. 2023 May 18;13:8072. doi: 10.1038/s41598-023-34650-6 (PMC10195805; doi:10.1038/s41598-023-34650-6)
Supplement: Supplementary file 1 — Supplementary Information. [file 41598_2023_34650_MOESM1_ESM.zip › matrices-bold-time-series/ASD/ASD29.csv]

1.0335449483471586	-1.304127075975894	1.9212781070478322	1.5261270348684965	0.5333558563906142	0.027695009721064624	0.8817271097605416	0.8792409594429414	-0.0977139392205289	-0.6689107901973935	-0.505503924165715	0.7520340436559727	0.14845215166501566	-1.3639698674218146	1.5421686057942596	-1.0036656554933265	0.2762408277041209	-0.29461376317035703	-0.2987096370599455	-0.5828505926267878	0.7776754443613949	0.36594135130345296	0.5363205506591363	0.47528091774868686	0.09524690079210005	-0.17380463644373292	0.12867614011770137	0.49614326336242925	-0.5711628150603129	0.5496978994932633	0.4114509608264553	1.3186220310848593	0.4352371848669569	0.7908280946041432	1.442686553902463	0.6459327596730263	0.6405016124338809	0.15540851826401145	-0.45048033043070995	-0.7510315186566736	-0.9075204319091056	0.6252560954807627	-0.06356614808675008	-0.30192488626211494	-0.26193976800751007	0.0075781226166039715	0.2383658533482054	1.093340075718258	-0.03407642758967658	0.1395641449358503
1.2231508786433436	-1.6779317619869014	1.7905619056576236	1.436071175958526	0.45638405511983604	-0.036190269294781766	1.2527620830538835	0.45567051941913067	0.008265823878452606	-0.6847008353628367	-0.060891630332624846	0.6387296860838338	0.7615597706539757	-1.3955658012102266	1.281957546612708	-0.9451564725088359	0.1573460405008357	0.28610611093327715	-0.7835460327449486	-0.25178507529391797	0.46088224861050203	0.5947812939203411	0.5403174911834752	0.19913965828388178	0.16744120235565663	-0.6430629721115497	0.410411246230805	0.3773769277215475	-0.8411984676131766	0.4791357152158456	-0.0012764310340440742	1.1359761936509813	0.825974172700198	0.6512941681090523	1.4172345994244664	0.231781541790274	0.9364910162256045	0.15664438171091946	-0.5050821435057438	-1.1663345525237532	-1.187507831610484	0.587512086886296	0.5340665549933401	-0.6587564030334985	0.27158410178156617	0.2078475155475522	0.10446354540375295	0.7039101616256352	0.35183875690902366	0.3889046247123104
1.3231526441809314	-1.6436665653832168	0.9076067529850534	0.7765710079074999	0.34277406702288	-0.06319831855495166	1.2014492954311833	-0.15599445770116319	0.4793282619966354	-0.2932377571394249	0.5368432923466017	0.41639027035945225	1.151896063893298	-1.0992876059590415	0.5252169546669505	-0.46465970348349855	-0.3951154131551254	1.0283264397250735	-1.4037171362139	0.09211516011094727	-0.008365361991573618	0.5692584928604618	0.7152527857083675	-0.50332899434181	0.3458288221370631	-0.8923911621765619	0.29777076438014527	0.26615253529474114	-1.057126216009394	0.19084715996477672	-0.4275484897873576	0.5900745322023798	1.1014265969950385	0.19036207167854582	0.7015641958552193	-0.14966862494757954	0.6903817797749767	0.16251195952006692	-0.15033289955525125	-1.3260394531311792	-0.9836883873475406	0.25061138621290574	1.3254352770284032	-0.7602829305691488	0.9263820093005117	0.41559171985189225	-0.23233624428479707	0.16617161031649158	1.0770191231260353	0.5064359451853799
1.2872862000283196	-1.1894405786211408	-0.3275916969312522	-0.1590087239776815	0.1321134602224772	-0.1588674827294991	0.6415957598698043	-0.7274896532173404	1.126103386359473	0.39193114197282963	0.9001851316844426	0.04348189095982233	1.0353303098903677	-0.6354765603798985	-0.3371648195029435	0.1817522575390525	-1.2669023119646141	1.4938832231702204	-2.011095728695019	0.16400124084034579	-0.4620142349659319	0.16137036235136037	0.9246596254447867	-1.4111442485932513	0.5434437675255511	-0.8312602721809428	-0.3042876854029853	0.22861386330167013	-1.2196215408399629	-0.2788510322027577	-0.6891632501621295	-0.07188199453178452	1.1358716489174385	-0.534191166130632	-0.35086417178521784	-0.3014719519257568	-0.17068216162357977	0.09050392252443593	0.4461600585641681	-1.22560210756668	-0.368572556767621	-0.24607768545190617	1.9318638162305843	-0.5805080190357591	1.345060124544066	0.5012777374992483	-0.6693951730542697	-0.27722079744063827	1.8430640786144568	0.43957243864403245
1.0632496618026932	-0.46740736985862263	-1.3432119276129006	-0.9470870593931974	-0.2507115277565385	-0.43934541170411834	-0.2719353922759596	-1.0718669279133735	1.6085955973186172	1.0791555626878775	0.767345459380562	-0.5107799421327051	0.366291973477507	-0.17410041217674974	-0.8833254402731935	0.6310748832907863	-2.081563732971971	1.346394348066663	-2.335803484254191	-0.12012148758034397	-0.7640418150792527	-0.5593039384212842	0.8848546718667727	-2.1051080062795773	0.5903248560430487	-0.607608767866651	-1.1243982298877173	0.26630393609947356	-1.26096082787714	-0.8226265198458059	-0.7442731308200292	-0.5798331560846205	0.9170575842620148	-1.3616132241301504	-1.1839113538088137	-0.24469884247598114	-1.3659439790144972	-0.12754464384794723	0.9517800921883214	-0.9449086359061897	0.35245502294806363	-0.6948683575474771	2.0195897050890577	-0.266404757128496	1.2219864998995311	0.3416658415905766	-0.9838713890199864	-0.534860892574206	2.228423002683604	0.22148999928362997
0.6288131970711102	0.2619843748858005	-1.7405902269169078	-1.271879114107938	-0.8057972712160703	-0.9148949014866887	-1.1962174358696744	-1.1295428354605863	1.6485035835287123	1.4272456244347942	0.18524173860135454	-1.1731906789558586	-0.6387723645642701	0.196779001238585	-0.911203812499632	0.6428157286724091	-2.387955803516084	0.576742724040457	-2.0977859930565392	-0.5727699403496579	-0.8658799880129597	-1.3145650935860318	0.3851208554687494	-2.186146565301023	0.311817179383056	-0.5101679935593653	-1.6528168824900304	0.30451600796386674	-1.0540019421271662	-1.292574462295321	-0.7154061485667083	-0.7693490986902389	0.5597342777126433	-2.064188685483603	-1.3947908174566408	-0.20205703802762384	-2.396555593936107	-0.4672202444270632	1.0778966901448865	-0.5733089071281925	0.8167763076059745	-0.9365619122146585	1.4920712314369373	-0.03482012043342251	0.4940362782748236	-0.13047670303952724	-0.9432428933811625	-0.6925311062757289	1.9348057316553968	-0.07135825373175472
0.033104926050291514	0.7246950356802409	-1.5102183603108645	-1.0822130704842905	-1.3950871901186799	-1.4271249081708954	-1.761789421286927	-0.9688402542201081	1.1965662823965562	1.2037903149308242	-0.5132845207089719	-1.7220768675629832	-1.616927762688542	0.48228566564831027	-0.5348410851485388	0.2522565272651722	-1.9299664015462599	-0.47695435711536643	-1.1943365577852088	-0.8692745619629552	-0.7968447560754157	-1.7466296156034828	-0.4959463315398111	-1.5159020344332546	-0.3500589036501036	-0.7422529051640859	-1.4606276788488421	0.23791974940963556	-0.5123311604160452	-1.53904280812129	-0.7872845542938038	-0.6260386733199549	0.24146100390108063	-2.4136595084153787	-0.9751574432825022	-0.41082186381483043	-2.825031750670769	-0.7879749700121675	0.7574672967835014	-0.16969417462828446	0.8088030527005095	-0.9305018843922666	0.5408862045305497	-0.025895165181609777	-0.5916532430520524	-0.8736489674029757	-0.4548921746797277	-0.8876818653913975	0.982236898111376	-0.3778795862358589
-0.5936158033510897	0.7432365052666131	-0.9818877591288808	-0.5802463336119117	-1.7759821462855976	-1.706278961429031	-1.7579919199845147	-0.718231218933554	0.44642526822533185	0.4050317838395457	-0.922078514107113	-1.8631056626103357	-2.2282178557091554	0.7170487350807718	-0.07247018920947339	-0.25234559214693564	-0.822895225615247	-1.3353249827044342	0.16354385462019264	-0.7874245628049427	-0.6151771937636673	-1.6207176319509524	-1.3604659759043534	-0.3231353160739824	-1.249716134294266	-1.2316939792798844	-0.4999513257574567	0.00837475722626197	0.2933902785305444	-1.4544178483057864	-1.0422316686811695	-0.24703260724910894	0.0975778019302748	-2.2658225027375325	-0.27166511609483623	-0.9023597427505357	-2.5224554718804697	-0.8970379626055636	0.17647264242490124	0.22301920537904865	0.369792137153614	-0.742394255110108	-0.4645261662466306	-0.2140808176300092	-1.581192587057439	-1.7093073349423382	0.3403732343048849	-1.1439899143847212	-0.27775004685212623	-0.6765685961007025
-1.0845173554463243	0.3296369940262896	-0.5592413417243356	-0.06763628219473652	-1.735845686264435	-1.5301083731582683	-1.2377219449331451	-0.4903453911236886	-0.2974303197425413	-0.7128603594289801	-0.8177844387839046	-1.4078712538010916	-2.2803448231279004	0.8879156140302253	0.18547420414496768	-0.511515368507644	0.49058564563709495	-1.6703572072909478	1.492916834731353	-0.3702057618321968	-0.37210589639579184	-0.9712280789063249	-1.708202451497515	0.9061409681768903	-2.0643088726887675	-1.632771879742796	0.8264600879704118	-0.33832074961774417	1.111340821955137	-1.019321037450979	-1.3564776014298356	0.2290728287125933	0.14193791122685537	-1.6306474990780446	0.2915851742352138	-1.422831588273788	-1.7263182963278179	-0.6693436715766319	-0.35280518765631297	0.5472958832968716	-0.24194834906009033	-0.4734253694359112	-1.1669906022361731	-0.43446035219627954	-2.034974943617327	-2.354133543887226	1.1063641513971416	-1.3096171287801077	-1.3448681419351554	-0.9576068986958787
-1.320315505909958	-0.28468125070779843	-0.43569210425063976	0.2389995566612936	-1.2470074343742352	-0.8828507475172639	-0.47981392871227924	-0.3496670312165854	-0.791122967420825	-1.711435092108058	-0.2887743085351091	-0.4419216943142561	-1.7629726325094286	0.9118773768101764	0.16433352982825694	-0.31676121564732673	1.4884230820662068	-1.483363534851391	2.2769208680454676	0.11277813344916426	-0.11934658377262583	-0.08723295615443871	-1.2739087479263544	1.6977228228819736	-2.4481036227674218	-1.5439848418931035	1.8870077222088688	-0.6623040450106231	1.6251288636938324	-0.33603915935512735	-1.4477723092353354	0.6729159326147709	0.2650758583918954	-0.6851106166545317	0.5121441787464682	-1.5744116587755763	-0.8768822607143384	-0.14353236075942735	-0.584361146374234	0.7358538008337147	-0.7017040582528782	-0.18935998450881278	-1.375526298447934	-0.500796309334455	-1.7432674392671441	-2.526262030701286	1.479855919064862	-1.1594583769750482	-1.8356374766187598	-1.173215443155836
-1.3021803985927303	-0.7227845119909551	-0.4919144736212361	0.3056512575315905	-0.526049862618431	0.002394092882064879	0.17068117789663576	-0.32818378317877533	-0.9463786783365469	-2.140226939401185	0.3399869789575328	0.6535025459757848	-0.8130474744798074	0.6930291042189203	0.024662505020068545	0.26478120529553245	1.8637938915825816	-1.050674680263137	2.267869689884358	0.3747835444737829	0.06042988291576144	0.6615204704314039	-0.24727987288598646	1.8498980041247342	-2.235582971074064	-0.8016157330279999	2.195555853037029	-0.8088827982289258	1.6463769979438194	0.3793424544461022	-1.060023085900119	0.9824751343744791	0.3102033896866428	0.2945635357188197	0.5053759236793718	-1.0934141281282235	-0.3448641704593342	0.47913908260516525	-0.47016786845892583	0.7608698996946928	-0.7838139612368336	0.10184304854446158	-1.1117543454938603	-0.3310603138326256	-0.8189372186059352	-2.0886616803314006	1.2794739302319993	-0.5879170781240193	-1.6681976849842468	-1.2203377492142418
-1.1578383731616182	-0.6371171773749614	-0.4362989153517368	0.24482169298108433	0.067966442332657	0.7626928466546883	0.4915524191491901	-0.4490265298603046	-0.8100691195526564	-1.741947016520389	0.7232929253399353	1.3787947395423865	0.34053192091656925	0.2189847779066731	0.011542358787066876	0.932163818704852	1.6729741098164932	-0.6884472878929259	1.649581835020067	0.3301042396947581	0.05347545725589324	1.0440262505612707	0.8030123302947699	1.5173221196296596	-1.5587717006488595	0.36285980299995624	1.6929175585891614	-0.7092998550486379	1.2435931390205293	0.8673943209798171	-0.16583875790444566	1.0890522250155694	0.1750478644608587	1.057710194415602	0.5372381550535811	-0.0705067158452499	-0.22879808312981373	0.9436834838073604	-0.15697961393376658	0.6797410249422753	-0.454349956485312	0.4178459350381732	-0.5562894623488015	0.003301483329728059	0.37627379017463625	-1.149233950481038	0.6257101234271275	0.2605855271573245	-1.0619847035016678	-0.987765206581876
-1.0625869193931616	0.08680897521690906	-0.07188737376159271	0.19244503957082928	0.25034848628696904	1.1179718270449865	0.4913555625783785	-0.7160455264347023	-0.48151719652223895	-0.6015409167232625	0.704052883992822	1.4053689427634761	1.4276196972939383	-0.37816091891554915	0.2500672772094996	1.322662945881575	1.242563178483207	-0.5173233621589461	0.9258824677739103	0.15274060123411717	-0.22139508385503884	1.0830294690982065	1.2787529499082768	1.0659821538877425	-0.7813240240184485	1.430914175122039	0.7536161785825387	-0.4336395678443169	0.6994596737641877	0.9440731409000216	0.959463595305237	0.9716190492730412	-0.12862685601359047	1.4931372918174173	0.7421689931806511	1.054914932243726	-0.3441723642188758	1.0926072584010256	0.13043799823001387	0.6169320264514321	0.14070089128013022	0.7497393273877594	0.0462520390527575	0.3313495194963496	1.4212869087045543	-0.04089342375677174	-0.11403051856039392	1.0374478824218023	-0.37219433187596196	-0.44679864806812913
-1.1164041332272885	1.2179619712989804	0.5151025088770921	0.19583587995589868	0.0028856616479393652	1.0377279149873637	0.3750529013008846	-1.0691877241046326	-0.052494742422197344	0.8509756036066888	0.384889656256435	0.7934315156657012	2.1935544161354184	-0.85263143047088	0.6351436098347375	1.2067652351854363	0.9097713624866912	-0.40133195490952844	0.5873384972874016	0.1317747848142496	-0.7148358285063006	0.9889040512751548	0.9498368646346853	0.8036085058808736	-0.2707357362163399	1.914044925689142	-0.07562066147545396	-0.15345056488572828	0.3133915670863591	0.6090838569427592	1.8618745209572076	0.6730174630036508	-0.49429849983669	1.6597605489377214	0.9653149773976994	1.7417857738976505	-0.3916063873004727	0.9593543516460834	0.22960252034395856	0.6725319418328386	0.7641540194330656	1.0347595307784339	0.4697656623131508	0.496997533987683	2.0321519063498306	0.8317134367120693	-0.5353331937040571	1.3961913908460675	0.11940266550070604	0.27910605278197326
-1.2588435447086261	2.2543574380608993	0.9878876952143141	0.19000371603870006	-0.400063183447801	0.7467981505724793	0.39284930928474127	-1.353829215950709	0.3914800674885798	2.0179420251407505	0.035672913759354025	-0.0201729063466456	2.476354685445104	-0.9634355178435405	0.8918316553749277	0.6004028361117444	0.7856100931999097	-0.09919301220983921	0.7766056437712908	0.4371764208108701	-1.1983068733343434	0.9677982495421193	0.12196130915302171	0.7760467236252782	-0.15281077212921013	1.6667164221107154	-0.4201695653203514	-0.03264848809879518	0.1908065901266358	0.06931979948796503	2.1663210492687406	0.2910837416850152	-0.799007433914129	1.7103476289572406	0.8684295004691363	1.6796232281560852	-0.17418895655561675	0.738475610596915	0.11462549127598234	0.8225546160797826	1.1973171979948711	1.1758835673731345	0.5613501194083583	0.45576762722012076	2.164044131205719	1.2032727234327083	-0.4388884400446984	1.219343301548951	0.32396314092608836	0.9286616595347518
-1.2907125362186078	2.677375256311111	0.9913799715154998	0.0685546768887739	-0.5689345324230293	0.5632997946277566	0.6681570722545521	-1.3600949820918737	0.7429548815112368	2.4271152349046736	-0.08574060278294561	-0.4797269298219609	2.2828016746752513	-0.6149262866903361	0.7614205160311762	-0.25097034604286983	0.7102740242998558	0.49630665308738864	1.1929241184534654	0.9775420360603965	-1.339710118572816	1.0526328240557554	-0.5575453717386578	0.7715803140819272	-0.22484313728150815	0.9738039826046837	-0.2748459927577949	-0.11876733182178337	0.18289066096955775	-0.35971205640491904	1.8046250477663521	-0.06956708779622904	-0.9813792571789333	1.7585671761873782	0.22453062684189934	0.9824777614592914	0.28575321513245633	0.6493451579274593	-0.12596343699522658	0.9045302609415746	1.321999442734892	1.0948383649340818	0.27985822535840293	0.2948540313102566	1.9791034693861034	1.0890698003793313	0.04704961061139291	0.7021522019999105	0.3202078525522234	1.2135591458072394
-1.0056039851978962	2.253756159284879	0.41678083283823386	-0.21242154653812964	-0.27351805255367523	0.6779125446580897	1.1113359342250262	-0.9398614634542892	0.8803206673474208	1.9884719551350734	0.11689800871945358	-0.2620696739401675	1.8051355824243867	0.06748979839216564	0.183644092259264	-0.9904317615930782	0.42619211291724945	1.2211287522584613	1.3180651982415432	1.4575402754306102	-0.89711264316423	1.0871466061394657	-0.5378908873451832	0.5236131688552058	-0.10741633075097198	0.34487296904819964	0.05941489630123341	-0.31233624814567185	0.03282174466758314	-0.43430669049169784	1.0594620531693826	-0.36114180922893374	-1.0653027020951598	1.7846041774886383	-0.8341001488377485	0.11019469194892594	0.7955054718509478	0.7833671198986647	-0.37060099075168235	0.7275062773879535	1.1506720809534938	0.7832464172053963	-0.2786375501096386	0.17115862438809262	1.7157265521786484	0.7593576738473449	0.54602644128841	0.22596459786748715	0.23407990822781888	0.9717945639076968
-0.35500695090761414	1.1964322748796798	-0.4923134749624689	-0.5773999544036589	0.3726385311177958	1.024438205173555	1.470917930593542	-0.13705870955537208	0.7319864637431458	1.0540654964311293	0.5358847970975956	0.5051094832586304	1.3322158105196913	0.7799494405659385	-0.6474528283192087	-1.3036382505823982	-0.1683082554136331	1.7159261642524475	0.8138036899193907	1.5870868853392566	0.07806431138982406	0.8738823872929865	0.24776763694409096	-0.04411854230988137	0.45460041567936116	0.15681309951157335	0.22666962470503865	-0.4412805322466085	-0.37793933378741434	-0.138143987532054	0.38691845485449317	-0.6205281061530558	-1.1193991041474551	1.6519633281348194	-1.8271151528357952	-0.43186494725113145	1.1492885129988033	1.036852565039901	-0.5392034357084275	0.24186869049601756	0.8028925381886505	0.3204625007235158	-0.891721815954623	0.21171280898009118	1.5415434859674557	0.5526089667739036	0.6690548488693512	0.10236670493444737	0.12882490339898667	0.27332698567624525
0.46604464043133426	0.06295828461414298	-1.2706475328898852	-0.8623137815665898	0.9580404217182336	1.3274213521848912	1.488549990359627	0.7697195161531138	0.34638496410998876	0.2185238145099799	0.9270353937346459	1.3083274186515939	1.0790754154171893	1.1863238426778597	-1.3878193249203876	-1.0445011989167172	-0.8830806236467289	1.6633285432748508	-0.19536608675591666	1.2794552450093792	1.1799523782769066	0.36651797838310235	1.3144543942044913	-0.718726564103944	1.3535599303352406	0.3988199245447193	0.06139258106256307	-0.39228142069461563	-0.8802418243951079	0.2955046676205337	0.1286916913306199	-0.9264421620581277	-1.1903769283009273	1.2276875993367973	-2.214483353074685	-0.41169891033121714	1.266874582015138	1.1740213835825892	-0.6168476339818599	-0.3645345129134035	0.440799865710933	-0.15143508498189262	-1.2852683249403616	0.43689347726533545	1.4698878486827187	0.6430065727267487	0.25840951662808276	0.3623375149821121	-0.01684748404775654	-0.5912144633241897
1.0870728274249277	-0.566368803418827	-1.5120259370988782	-0.9101310312095822	1.0367395462080948	1.2898268513685196	1.0611918451670654	1.3746158726118203	-0.11007013226497232	-0.04198753284196156	1.0339291159085593	1.5647609771744788	1.037472032381825	1.0916077092342422	-1.736108034888137	-0.2933005179200342	-1.3299472910628845	1.0128912329184676	-1.1715183940130967	0.6904484068151566	1.8151364745822653	-0.2526366332729511	1.9301905509468518	-1.1276051031630225	2.1314207972495836	0.703487230369309	-0.33862729145908615	-0.20541874943556548	-1.1013495261862447	0.5267207151062229	0.30271932047946476	-1.3058884759321479	-1.263535173357067	0.5171252167831714	-1.7614448713020625	0.0054699184739179195	1.2148861354399922	0.9771784032888567	-0.6291383146400614	-0.7444269284469738	0.18865382772721415	-0.4822850698084546	-1.2616421885890285	0.746090998199232	1.3764771365963306	0.9159192959779786	-0.5162979107325917	0.7358531077881908	-0.24560508613001855	-1.2416700124148508
1.1615293475260935	-0.43529324867089214	-1.1126088871729292	-0.6651656336442988	0.44098715190227417	0.7903262106388187	0.311860939004389	1.3656068794446623	-0.45369203072697195	0.3254612138837516	0.7059320176946692	0.9919004811862315	0.964992693440569	0.5473777830526444	-1.5915442616230606	0.6665000612974774	-1.1867328400008958	0.03011232989884405	-1.5265066886169973	0.08038887281816885	1.5366568322814795	-0.6830266456859709	1.5910880480297815	-1.007241418761671	2.263713434480997	0.6414733895108562	-0.735714201058288	-0.058525078477832594	-0.7433534912277938	0.33753359439684344	0.611485920181114	-1.661060755832885	-1.276599334809373	-0.29390081474154806	-0.7081165224357611	0.4041167022346585	1.1110495706329182	0.3847087340387587	-0.6038309574426333	-0.6190529026915602	0.07210818081423792	-0.5736134118874536	-0.8169856875593655	0.967596053913258	1.096532779945554	1.0394788301802038	-1.270369445608567	0.8372882129990565	-0.5435939451603943	-1.3922277887799372
0.5817342916442246	0.24309030683807442	-0.32056464805996127	-0.20584460701266546	-0.5729763648534132	-0.03963644851806455	-0.47236681760150545	0.7305245716767426	-0.6183280277881997	0.9068981870686728	-0.03106458643779406	-0.2049775354421472	0.5496905816131956	-0.1708396236479909	-1.085355406470118	1.4478181245989845	-0.44208791244592627	-0.8627181205329378	-1.0467500165934773	-0.3804195565177469	0.3517294008230854	-0.7282996773024374	0.34860039413986227	-0.4139545481493626	1.5349439773335918	0.06346383629550313	-0.9507664914625984	-0.14401448901125122	0.1444606194922124	-0.20215263751398363	0.6611818739856662	-1.7876863575187065	-1.1681488603205186	-0.9324531653996836	0.3907765675418946	0.42370180384878886	1.0024077517195713	-0.47014356617636816	-0.5511294269071919	-0.004951562578018733	0.012221911436898778	-0.42000723066104606	-0.16387879709020142	0.9433983992879241	0.5419965058693573	0.6908099564717726	-1.649004361221316	0.4320802852703691	-0.8215826271520518	-0.9905988476728672
-0.42993999788104226	0.9433707698638093	0.4291989686423381	0.2990565787722708	-1.4598302521569515	-0.8993306029174295	-0.9963543223047161	-0.19508016990999588	-0.711220510937123	1.0873799925447154	-0.9681761359448072	-1.4454874629943248	-0.3427834940752682	-0.7055329160735784	-0.4804648935839377	1.710989939803886	0.5601128586685827	-1.3355850085947187	-0.06961984859163843	-0.7045921145325817	-1.2076701614431142	-0.45882501853411395	-1.2247763678636527	0.28479664084328543	0.23874040235461658	-0.7649348711690992	-0.9763009469527835	-0.5213045776045928	1.1175404393057289	-0.7508127436098054	0.2414021274606989	-1.4944886780882247	-0.9168303282432503	-1.2075722763876726	1.0442200147167904	0.004370824570217991	0.8229679107742017	-1.337043240517569	-0.46936055682545524	0.7368401979636674	-0.11420648539791414	-0.11593992296947	0.37696726122474383	0.6079329593561187	-0.2283305435396854	-0.21002713968598494	-1.543364969158842	-0.3935178771434543	-0.9720099707372802	-0.24088404073987224
-1.423459847321676	1.1842837062333573	0.7760073966243742	0.675863512654936	-1.7261486744277679	-1.4933788396385361	-1.1142720997028266	-0.8943531058118693	-0.925066881150619	0.46827991179056266	-1.7758755879144341	-2.1125660141522	-1.5138861971721789	-0.804803143336049	-0.014061005974407185	1.3152573056646586	1.3165320719519427	-1.31510590596911	0.7285034038588821	-1.0120570911290216	-2.3338313383208322	-0.17807049835050456	-2.3968149870708015	0.6426960841199204	-0.960902478603404	-1.340868534464236	-0.9308045544666956	-1.0528288888487467	1.5796579853242714	-0.8977042966632143	-0.5262817034463753	-0.7523653807228808	-0.5420784014134008	-1.1320461634931598	1.1418251742807977	-0.5949368693285116	0.46701246925447143	-1.9838051609347687	-0.3600509922298786	1.0951210158335827	-0.37786811346536925	0.1781158737068943	0.5619974110745319	0.026248808395866494	-1.0251376149613551	-1.4127588652559495	-1.1382100249113496	-1.271297452741497	-0.9516150589978388	0.49805951365845796
-1.9643741693102803	0.841574651210115	0.6202808363848047	0.8181441113405278	-1.256131208125289	-1.6769702376988886	-0.8984028269555336	-0.9668794714415642	-1.358153504595179	-0.8378897650475039	-2.128005829911002	-1.9034349949571598	-2.5006353073383982	-0.4560378579813289	0.2183905902121988	0.40081268753054194	1.4686663013932415	-0.9647021022952736	0.792494643372077	-1.3624545830110624	-2.391312157310702	-0.20310927205749701	-2.7134464307633257	0.43049878578161366	-1.4384616015479033	-1.2903250068508803	-0.9167314910971989	-1.478191413482513	1.1699896551973485	-0.4284030513140717	-1.2717881785138074	0.23487539609088567	-0.07653168599501035	-0.9026369360863346	0.972935546197133	-1.007224794507532	-0.08231926742280155	-2.29949377734368	-0.2345809681657215	0.7367811113597386	-0.7269420860107454	0.30286102272514503	0.3674491158078393	-0.6256365450033591	-1.6230275434596084	-2.454006312868521	-0.7664996946717405	-1.772189086488896	-0.8170765693591334	0.8843879601884911
-1.8701875734449898	0.2021504730465712	0.13218890062820762	0.7096406586250154	-0.4004538965148347	-1.4887814942622573	-0.5839826800838523	-0.37670299380159866	-1.884990660084216	-2.2426650975505487	-1.8540310998222187	-0.982863056950907	-2.848234246925464	0.10665106585778014	0.2781845878077763	-0.6553003698632285	1.0079306224160527	-0.5233752567134669	0.07170581942913115	-1.649531897740063	-1.298748311657653	-0.6170954401669427	-2.2273446695796517	-0.21409152786387908	-1.0166619258024707	-0.6559068210246487	-0.9177464404151231	-1.5830464851427415	0.025929093820683823	0.5188451476123648	-1.6320315427435488	1.1031937563774212	0.451862352528818	-0.7489388834028292	0.9375202287739834	-1.0356226701451172	-0.6780468096205766	-2.3082946037513876	-0.10933320155389344	-0.25211615664475845	-1.0012846003665106	0.17608993778403131	-0.012393834242211816	-1.1329538178251768	-1.8804002499650705	-2.902920783879439	-0.675427099926797	-1.6671133015147328	-0.6803275675551269	0.7516303692361866
-1.2916695514407415	-0.2732106808541448	-0.3955138036016465	0.4012572818009524	0.24118835461847277	-1.0781120567294051	-0.426646722463551	0.5140988475356794	-2.199768959173338	-3.038648209576513	-1.0521664508549937	0.13678485708253715	-2.4113884163566808	0.5270523185958862	0.30621628256882977	-1.4097855812993558	0.24713946893123603	-0.1428039882733604	-0.9497218145992289	-1.6595464686623065	0.40074613983287477	-1.1842645791560178	-1.3916274752255717	-0.8895907091526506	-0.08945731012225162	0.10929735148236959	-0.8264134274175567	-1.3463404830708123	-1.2734834801316786	1.5115163646582432	-1.4991061548258364	1.511404662807921	1.0008367814519292	-0.7635403675034681	1.1773225419199116	-0.794521213911301	-1.0599714589342266	-2.104428676142279	0.000756202713554056	-1.3898383642568395	-1.0359001035619124	-0.15998957206979128	-0.31407611669511104	-1.3383630718888049	-1.815066828753035	-2.5810383938657484	-0.8639398059010466	-1.0645808208778005	-0.6175102405608169	0.1833353981685528
-0.5899499984609261	-0.30236562678197243	-0.7325897663650585	-0.02637280012056092	0.20846339893655277	-0.6020317047163583	-0.5565459358833316	1.1611243873783723	-2.025928427330186	-2.8479993428626247	-0.08643232304416112	0.8938941947786544	-1.469465718842285	0.5183592077321914	0.4135683166672815	-1.5741297416113018	-0.4090181080050203	0.15708059384382017	-1.5982828391102457	-1.25641026667126	1.8408467536165525	-1.5041859428410909	-0.7260307088303386	-1.212945389632984	0.6410664080554209	0.4467030378771436	-0.5733539434851227	-0.9575707440474112	-2.058633626514652	2.061662305630716	-1.087536143562566	1.3199261151445365	1.4726654066458056	-0.8456645817191537	1.4230131173034448	-0.6134216837279726	-1.008824644852206	-1.7699760686654504	0.08213249626154595	-2.086730675250497	-0.7904683221106635	-0.5525492788608728	-0.3936320045460653	-1.21716993219801	-1.587817217854535	-1.6293718293713653	-1.0979035821627923	-0.3442586221268811	-0.6056760637955598	-0.5245041158360935
-0.0945425139989073	0.009996378623170234	-0.8125653139720693	-0.48474577844483246	-0.5139754124691528	-0.1687789565370753	-0.9110875066826263	1.1747092208064993	-1.3436856333210367	-1.860846576446838	0.5654348812821147	0.965146849358469	-0.5599482773590753	0.01892070737082237	0.6070806211402916	-1.1638743823120499	-0.7243108414753804	0.40572136651622553	-1.4822981066001168	-0.5434505564159066	2.3291781535135665	-1.3025961954036507	-0.5015003539686602	-1.0794774279394843	0.6432883366174218	0.0829304632443039	-0.2355377220287712	-0.6842580677893048	-1.980292208821482	1.8939527840230153	-0.7741845116325746	0.6485930366380972	1.7011589545549752	-0.8063355924332786	1.1919971312924633	-0.7770219862168956	-0.5012633787041714	-1.3382151992266467	0.12012891718551308	-2.0094710104334634	-0.40925854812639306	-0.8164362535937245	-0.31344503553734515	-0.8892236757356053	-1.398936288387638	-0.4031818989029893	-1.085201063869569	0.06737856822698209	-0.5416228425686733	-0.9942771772941081
0.09459094465694629	0.26168098748244933	-0.7062831457495349	-0.878959621081956	-1.4765990973103893	0.15467069556424198	-1.2805249987247136	0.564023905982343	-0.45210781429515995	-0.699550519525277	0.558021295061427	0.3856618568245562	-0.134781461714216	-0.7726782038071085	0.7859863020270236	-0.4805203265225873	-0.7418441775983499	0.572288826262357	-0.748051581691204	0.14141093690221773	1.733912766051	-0.6464810650276512	-0.6446426732614234	-0.7178308344257505	-0.07957302130312732	-0.7730242495371565	-0.013882937772113349	-0.6784720907165639	-1.2012324736355624	1.078048710730831	-0.8241765306874544	-0.21966660257212706	1.5090412763254732	-0.5554809271264279	0.19978504959294657	-1.2927409749517547	0.2443024682664925	-0.8196825969569422	0.10485079887267883	-1.2753167189963122	-0.15264820596040102	-0.8388009270190236	-0.2609523520449254	-0.5535128671627872	-1.3580492367756998	0.7176494598341578	-0.6856529144496266	-0.057956199268691125	-0.3328388137439263	-0.9364646782685936
0.13135777328998796	0.07229905920292055	-0.5182998098744135	-1.1085546479941824	-2.0462026422513278	0.3139136811470816	-1.4358419119248282	-0.27285616336818325	0.2048889523371563	-0.001148189814368247	-0.11511856951558566	-0.5327817538785706	-0.2784061666169579	-1.5028333283638489	0.8026523507537043	0.07347949774686278	-0.6843803307406829	0.543757361200597	0.059996513745185415	0.4159896066767984	0.5204179732760787	0.08184795624037794	-0.8844673064920938	-0.5063469420471453	-0.9972700369236396	-1.569446410989757	-0.08004989333830212	-0.8607465336600808	-0.24513773331426755	-0.04288192576754628	-1.1964474762944646	-1.014130326852333	0.8237954185139282	-0.21879178112311398	-1.32856634133693	-1.8557863636660064	0.8700492359910269	-0.25489609783286965	0.04748590756124533	-0.3471581995258958	-0.23075047591478676	-0.646000698014009	-0.36515073806889	-0.37619691025377194	-1.4107924725750516	1.480461657741462	-0.012160024956288176	-0.6263442179225716	0.008208640491152514	-0.2887787809397156
0.2678279078323965	-0.6079881028252019	-0.2991118194022897	-1.0894333722777036	-1.8048144973629756	0.270957054986627	-1.2627238806899128	-0.8104962042729623	0.33641816993054874	-0.006540989787149412	-1.090593498372972	-1.3988969765542334	-0.6883211433314383	-1.8499650926602869	0.5508951109852233	0.2375202863344524	-0.7385095278922965	0.21975216316672613	0.4225090487068401	0.10367277476361414	-0.5757084335575997	0.4430868814059927	-0.9917485655312722	-0.6868855748518505	-1.4313555102902051	-1.7908359528621391	-0.4096145874004247	-0.9699878896256668	0.3771691821119342	-1.060090187613014	-1.5668768830202278	-1.6035403975126772	-0.22102765479837505	-0.07627628231385622	-2.702944066782285	-2.039971026244222	1.0702026155428803	0.2621059597547242	-0.007695886284103791	0.2888184409460301	-0.6490686071940174	-0.3836151202350572	-0.5632586558814667	-0.3972332487485661	-1.3767382981696314	1.8041731596766977	0.6410684231657212	-1.2831179046384071	0.34225964298242456	0.7368722756640337
0.6389750754854322	-1.4360899072086244	-0.034645770957494	-0.7960212898991067	-0.8068055766304114	0.04886053352450835	-0.8234739163843829	-0.7395022942882348	0.005150263122364868	-0.4396700241844554	-1.822955153921227	-1.9236381666360987	-0.9291195353896272	-1.6883783325530846	0.03851689282403241	0.038957875633363774	-0.8936877264203201	-0.3584190817060607	0.23088008406249202	-0.6350056175858382	-1.0172322055275387	0.2500050454345124	-0.920181588360825	-1.1798981776088535	-1.039216384178988	-1.3070839465112927	-0.7453967769493788	-0.7504179461058762	0.4915965252314202	-1.6979221734210015	-1.5544864358950572	-1.9926913527422592	-1.286924273671613	-0.3491166299793597	-3.169199622870757	-1.5829307137093036	0.7558740330788367	0.6181674114511686	0.003668676493604348	0.4301741537026726	-1.1817594663455604	-0.21499258272370017	-0.6368319011681015	-0.5168805700152663	-1.0835696272313047	1.7344525532285615	0.9882036504953946	-1.6168561594243158	0.4788206597934563	1.7297675857304062
1.1485575749174324	-1.9138096336711492	0.29668586938821323	-0.2954872690798437	0.46846574480435277	-0.23098486394945664	-0.3112476074007561	-0.1641954123288295	-0.4301772063805125	-0.7534955082354721	-1.8941657606523654	-2.0003987168051256	-0.7674707961852736	-1.1375569208353598	-0.5889296023041566	-0.2544661375311771	-0.9534211119627264	-0.9678991641442888	-0.15452599684633664	-1.3847289061605679	-0.7668947994310558	-0.2965385202776767	-0.7645510469217167	-1.6260243418256264	-0.058886568538319986	-0.44630666352344384	-0.7433618934371287	-0.14479450871261984	0.3111291338537466	-1.8868342573647496	-0.9939105283720885	-2.2120242629875757	-1.9668966810680442	-0.9875973055905457	-2.4006656990639708	-0.5699566195953191	0.09800682321800075	0.751306395030542	0.12382425864309021	0.2371736789669354	-1.5060020270901195	-0.20416505698807294	-0.40232008651669143	-0.5752905614791896	-0.5142082960426426	1.3802164220561908	0.928266465376313	-1.3872112492250284	0.30264853602912284	2.257830269975677
1.5405581895787936	-1.7539939522755659	0.6611165121281043	0.2608567938581665	1.4281200809504688	-0.37890860535774284	0.07530111101188536	0.47859827998855875	-0.5963668848338206	-0.5579726020429028	-1.2568614997551184	-1.6816656519111575	-0.3338186965373334	-0.47344270419381046	-1.0876474671450893	-0.344109362704486	-0.6994134572536336	-1.3099356378373483	-0.2146619065940885	-1.7152438217468415	-0.234990976542172	-0.745540493422408	-0.6085361208957202	-1.6175167823361065	0.8612978283718479	0.2550744256552054	-0.21178870247393716	0.6466981133459508	0.19951881421463732	-1.700251011048456	-0.06488547492689212	-2.2089769143790376	-1.9957422663704563	-1.6310954027444435	-0.7353069593157855	0.6063053385872712	-0.5685238397435736	0.7010101076793234	0.32625408453436666	0.04534841737688828	-1.4145055207470454	-0.2689649658622174	0.092372330079554	-0.47370207155838306	0.13627539775415282	0.8843967396188628	0.5932529195212068	-0.6515359358868964	-0.134646390420196	2.073744970584928
1.6018029281052846	-1.102364817768775	0.9590791794562169	0.6997933930881375	1.7293069224724207	-0.2442378613521803	0.25971697661668036	0.7259779733679036	-0.39710179083651154	0.083456808114218	-0.2536774693679988	-1.1084478103471838	0.011179784433771647	0.03919161432825818	-1.2104891050096445	-0.126641748573219	-0.07646441015971048	-1.19647966646273	0.287897236414622	-1.4163313015830412	0.06806780154661929	-0.710298760395029	-0.416350164708027	-0.9568447292596701	1.1263114255115838	0.43893710440525596	0.7270981440465326	1.2890409379266519	0.34741246364746164	-1.2421345633163405	0.811024590217109	-1.8460716227013594	-1.4063068650341772	-1.7985988115874292	1.0151828704468409	1.4779877461428668	-0.9165282588179697	0.5927661870188167	0.5051865440835496	0.07083612524015011	-0.9583836014978279	-0.24682512527033326	0.5368194362604445	-0.2508915691701088	0.5481378860823287	0.42190380799852223	0.24475757836024037	0.2740217771657609	-0.6228459972842683	1.2481951209952382
1.3408600687650183	-0.44433790598008827	1.0765268627521627	0.913022607685574	1.4565837684315068	0.16380634678275294	0.33565256379235425	0.41259909471933026	-0.08075540653222218	0.7042457269631662	0.6035607865401844	-0.449370150457229	-0.002331317295762573	0.28798423246443666	-0.8247221580283782	0.22398100599119689	0.7414681166475334	-0.6788515774132099	1.0783163534228812	-0.5822964601688968	-0.08502351383267386	-0.13464434221682337	-0.06947854223606897	0.2244669359098203	0.6167980621180431	0.16669072651270156	1.6782183421774803	1.5320788812383506	0.615511020523591	-0.588677997447739	1.2352927474687452	-1.019838329719106	-0.5212394264066154	-1.2006989120814537	2.059129344795099	1.767154083999949	-0.7787430339768273	0.55840500302596	0.5245951561319394	0.24027825756316587	-0.4135969910934208	-0.03295449485953264	0.5479622582016127	-0.054881131995340025	0.4700611047206355	0.1766558096359502	0.09731564960514638	0.9916004575124655	-0.900694793973185	0.1506612007061602
1.0014081402303958	-0.25774513232105534	0.9566028184583998	0.9141477262415485	1.0080773511234948	0.6380244695460406	0.4986741141670727	-0.21203323406745772	-0.020316306955794006	0.7929006094401725	0.9509733174661154	0.13276099676046024	-0.3037950721396777	0.34294969963423905	-0.00021015872420188184	0.38137798896218017	1.4473424924350429	-0.01621515099667746	1.5343699239821875	0.4816688325248131	-0.4940764094388726	0.6761811160720748	0.48611454168744145	1.5447987093188773	-0.23574284257913355	-0.15713387478972574	2.200296558755252	1.36991892378014	0.6605715762926906	0.18118072733997678	1.078046767177034	0.1920044907590972	0.23045778026800212	0.03646963951742095	2.0862874933739675	1.5129232328556033	-0.21222204586050988	0.6434701318780167	0.30637791302576356	0.272511827114701	-0.08792844081059925	0.3119791648277608	-0.03757055829422259	-0.025371828395225345	-0.09878445775952341	0.2681754124071117	0.1891857465542729	1.235615000112115	-0.798230437396127	-0.7283149277494758
0.8887408480958382	-0.6625452999384427	0.637208709391054	0.823364772503512	0.784409177552609	0.8703820784517645	0.8986507263686387	-0.658360350786828	-0.3728063386840433	0.19378683740140534	0.7768756023602725	0.5039979120936304	-0.5136352131372433	0.36533050504490927	0.9853651050971299	0.11410865264890015	1.782046373317595	0.49695375549929327	1.1376493811292134	1.4372211471082978	-0.7214882368565483	1.274158521312287	1.1200107767918817	2.5740283684711263	-0.7749718858886242	-0.11628771081699356	2.0674117982449864	1.0247622618374654	0.2371006828417529	0.9221650459077314	0.5407112833763378	1.484067294231087	0.5644996996272378	1.39971316425574	1.3915075367073952	0.9936029381976448	0.5376984678046117	0.7676579003199894	-0.10038716915200509	-0.05996160866508219	-0.10363612452987223	0.5769838152142924	-0.9850911712879914	-0.17390888624955808	-0.8617876737454659	0.6604967658714725	0.3811857625753957	1.0042158964111392	-0.32918201393650576	-1.028139696859794
1.1301095261141976	-1.325126157055699	0.23034512576408755	0.7831398775583899	0.9035040005815337	0.6409997185628691	1.5061356851571224	-0.5484909718882631	-0.8957137130013351	-0.7471206020636617	0.38294797946471276	0.5901734586154848	-0.24655642074904102	0.46648208745324354	1.7475683275611387	-0.5202867523433644	1.6700560188815468	0.715717316691855	-0.11516682395101663	2.047161155911714	-0.4667935615524344	1.3719668087581705	1.5469647653262497	3.0213912124475195	-0.607479278984571	0.3817228068352581	1.3899647913920579	0.7693989877805246	-0.5676183522113969	1.4159507174829025	0.0015105115181035594	2.4395613071830926	0.4995245841436131	2.2685797356565374	0.5994236204089878	0.5184104149208255	1.1417246928756914	0.7720536704981411	-0.525319664295404	-0.7021609672995865	-0.31376916367841173	0.5452193256170158	-1.7514180680202938	-0.3590747336088005	-1.3615451939342427	1.1322628683879141	0.4745835977559235	0.5361565607193856	0.3175265912662199	-0.7034057797909058
1.5481731487526444	-1.691029200203144	-0.1360118174267043	0.857549239824974	1.138307403536062	-0.021231433034684853	2.087548585612562	0.09805033590235626	-1.088794106567022	-1.4040549970116172	0.14192368108348355	0.40848219312099504	0.5447300811396766	0.6202314468232658	1.9704714180063763	-1.1785979087318357	1.2269846857133182	0.7047202505649716	-1.6455084588614508	2.206469415052055	0.16074888139333596	1.0133695821916844	1.5069534288127127	2.815081160510682	0.10762319785089716	1.020726719603494	0.5213133254962885	0.7243594882894112	-1.3532112936401817	1.4607665689077356	-0.24099537203292265	2.749025220665227	0.3173204914206102	2.273584978878183	0.20717197613938915	0.24225259367832347	1.3135894403987427	0.5285969029155536	-0.7663978491803872	-1.3074402618490502	-0.4157501599203112	0.17115912626571067	-1.8092013697129563	-0.38731765518296496	-1.2334068144068047	1.3656013410125707	0.36264302051645847	0.14992506368141872	0.876619610924999	-0.03069950006423991
1.7543866209726557	-1.3805387973540926	-0.37000362041837054	0.9845753672576337	1.114510837509576	-0.8219208576510917	2.321714856263694	0.8513632738837468	-0.5750886836708863	-1.3051040738356925	0.23095772365855957	0.07200198584754539	1.4663827174298023	0.6924479879502701	1.5717240845851097	-1.440653773724754	0.6581752181796973	0.6370343077033833	-2.630592376690184	1.90850040392663	0.685993254556483	0.49983785429151906	0.9672724404869789	2.0735828082916146	0.7842202263956207	1.311651125103364	-0.17273099115010968	0.786620221737794	-1.6699669443796612	1.0050170385260202	-0.14658639710224355	2.386763545820094	0.3507688840100029	1.5033851662986792	0.27425284933829835	0.12338691135379233	0.9223310052469903	0.04258630887450254	-0.7101742652194902	-1.4645050743483654	-0.18079302274310646	-0.34689941621094217	-0.9955661806314451	-0.17067971989804345	-0.42834074927942467	1.1273588303821056	0.11511860460225598	0.04405211169064037	1.1363469701803883	0.5736199141701326
1.4128407578337148	-0.4627910931188735	-0.4325294068986772	1.0187160131290287	0.6229601206597962	-1.353571224098919	1.9976709112843265	1.1564560883376438	0.5681823299963187	-0.46609803555624063	0.5289898465632301	-0.25151258969476775	1.9296550890065312	0.5657451635796452	0.7612809047758634	-1.0861166971909562	0.14017120858727347	0.6243706000686527	-2.517792833247947	1.2242669289170665	0.6114246575123218	0.14526845803510272	0.1869851083417421	1.0334370789322644	0.8619269170288593	0.9798679375543949	-0.5163268370643339	0.7468069294626632	-1.3281126040291669	0.21902014965074362	0.0826832235171893	1.6208291643135306	0.7425243723563293	0.43097904963219064	0.46136507021129236	0.029954017372327727	0.06115567964827206	-0.5211448879280838	-0.40066740770082787	-0.9936586908984162	0.3700677209498029	-0.6735636860128096	0.35779435884186234	0.18290728816650023	0.733282603483065	0.4323608140276733	-0.05575634945066221	0.1835470903140142	1.0307589006953484	0.815546761165558
0.4957465402131498	0.5872173710477683	-0.32312169347232983	0.8394188999991781	-0.1790111149888891	-1.3275511460383438	1.1697580868393243	0.734383670661857	1.8020643393513887	0.6167854401656439	0.7403981321659376	-0.4120419100429717	1.5843294338769582	0.26472199909031413	-0.054549774951155997	-0.2507080421523732	-0.23202229677766156	0.6234070983266599	-1.3653244108817222	0.32439339862623784	-0.18215437968671838	0.05049313414337774	-0.42084687242956476	-0.011041104183334394	0.25318614565744524	0.21565216805259677	-0.5687771746401578	0.5031005891145829	-0.5212358089457039	-0.5674862244793178	0.1880643164150374	0.8460323837399326	1.3383574119773736	-0.3847284137680952	0.3564293163805829	-0.10595465530669977	-0.9548171275129941	-0.9122224756326134	-0.0060996077972062445	-0.08946300985320667	0.9750461270458078	-0.5665229091638109	1.6120509018493416	0.43222471063933904	1.7176760682205456	-0.4326458005903808	0.07690811971681376	0.3465415828800719	0.6542925203369041	0.6980902958997856
-0.6545911453111459	1.2145034782759754	-0.06272933336885521	0.45143722558201665	-0.8277848975692209	-0.7391484883467225	0.1591384579868834	-0.175841193647894	2.4774086662282566	1.3122479749930946	0.6406005524036659	-0.33884855201943115	0.6151467039262611	-0.019346420498745503	-0.4842183565543999	0.64666150014268	-0.4214379123696243	0.4952518560955188	0.2141105304829207	-0.507753228181054	-1.276497238649372	0.06100890608017149	-0.5432150709319464	-0.7567116823353061	-0.5523921705545312	-0.4109686888206332	-0.5089067068733244	0.19609376275700083	0.3227837875845418	-1.0363683731267177	0.06510555671404009	0.3529063040078234	1.7868977749775294	-0.6223197346549354	-0.17637815266961127	-0.21272478120506544	-1.6827628892048963	-0.9301335288957371	0.2951980008006874	0.7991427378314022	1.3201370287672487	-0.07013547622603056	2.205011622915833	0.3896826335111868	2.057894778722876	-1.0621494235852318	0.6116006379334138	0.3026625576267021	0.20211823351804212	0.49089015361058425
-1.5153145933888774	1.1569937042750371	0.3053167793894012	0.003039620132395405	-0.8464019521253463	0.13780152729509998	-0.6174992405583606	-0.9181772603224547	2.298186619622916	1.2912149028738478	0.255131269347486	-0.053691025727228815	-0.3423783578120955	-0.03776635247552977	-0.3623569139857577	1.158726020531117	-0.406640794265829	0.16277628348404136	1.451411409175704	-0.948872225143019	-1.9376961974405944	-0.07578861205124669	-0.16103758670602605	-0.965578563437769	-0.8198449531685772	-0.3316088151282895	-0.4703454508231801	0.13952199945461216	0.8423975568783643	-1.0498071649088445	-0.15608474113695878	0.18719563142947732	1.7755656681417151	-0.3426750300409082	-0.8864326077251303	-0.13823401738478475	-1.7282854014759184	-0.5421763701231119	0.4281407746229307	1.2645773630117345	1.26652631551519	0.48095847496985444	1.9734403014975772	0.09719882114553051	1.5981156279624238	-1.175131457030327	1.441831831413847	0.003033901820683784	-0.12703106258587238	0.5111017952429984
-1.7070944501321803	0.6022022610883873	0.7015954204317896	-0.2989443075266103	-0.07935663630304822	0.9172231053407175	-0.8947862731631935	-0.824460597590562	1.5437152064215942	0.7455454076272651	-0.15838636559877076	0.36640147021986186	-0.6347238639896398	0.33639167084225846	0.163275450464849	1.0775784354912217	-0.18208059022503817	-0.27631265450403525	1.878592373260059	-0.8034277587936475	-1.5906915911746589	-0.48688993771953	0.45388338860227856	-0.5728930265832675	-0.1119669671400834	0.6002037959227352	-0.45850922141231554	0.5767448391722781	0.9643531040134006	-0.7032116450837463	-0.21710876204198915	0.18420819685940087	1.2400021569378221	0.116611997303452	-1.333449897749897	0.20807789940073587	-0.9417889328067733	0.08729313992883597	0.45129848101128234	1.197135322338079	0.9462826161087332	0.675810418131552	1.203400411500097	-0.15660673011811393	0.5651957328853073	-0.7879747564867943	2.2858481754965565	-0.3552415175346646	-0.2183217975472229	0.8640222318597378
-1.2362291031175578	0.027012196801780908	1.0099117849379224	-0.3261950566922108	1.1575711193087639	1.315510496350382	-0.7212774618733235	0.32505267973988583	0.863897705445116	0.2348300493444237	-0.30365288473802493	0.8417279595957147	-0.07015987217721541	0.9822071849992966	0.724259673496046	0.5420446769246794	0.19447444070779873	-0.5896758147700898	1.54509462228715	-0.1659638990106658	-0.23018742999753702	-1.0562570141234746	0.9343440363875289	0.22770044894257677	1.3440003609025717	1.9486142210116069	-0.3969557198151261	1.4386200660321729	0.887790034698836	-0.23314281523362534	0.05829578853784085	0.13445851878249016	0.4056946713044747	0.3995749295229233	-1.2272597402167522	0.7458195882867907	0.46591080035697424	0.6766617366469634	0.4848981094990885	0.8216645754299478	0.6548127702837923	0.32461109506361346	0.39401109281430413	-0.020716769232438172	-0.5642916727883487	-0.19562099372419872	2.8050247899166276	-0.44942483089761764	-0.08151582691988643	1.329359692368728
-0.48749266462956176	-0.1510011187090214	1.1092670734734762	-0.12610760453686817	2.224184834845718	1.2798480763062263	-0.4203405843016559	2.088894939024586	0.7850269050978469	0.2730895629279874	-0.06290590022683117	1.3154519912133817	0.9122829681758458	1.5568947984328738	0.9484903017633053	-0.075211188658666	0.5660046677367163	-0.5836701812174939	0.8821909311390266	0.5684694134996697	1.520986352391354	-1.494472806188793	1.0638143269240101	1.013142733567737	2.7409089516731866	2.924917636352249	-0.23970961544737063	2.3003566026724935	0.8629734306358123	0.14343876113048373	0.6081502692113827	-0.05215524561548952	-0.36080244879356616	0.35645490394768836	-0.6489104482522587	1.2378694660047387	1.975188047659334	0.9726955850678364	0.5967395800096493	0.5013115041137602	0.6225504299585816	-0.37250042239193737	-0.08054439815428084	0.6439774344509542	-1.3149898116515255	0.22989442870281154	2.7518100345239893	-0.06714970718890897	0.17007735538649754	1.487670782121866
0.03191478737458398	0.14529393837962695	0.9297274031296779	0.09169130923055738	2.519944738007586	0.9644455710350393	-0.36141892503789325	3.5593236416751863	1.2972471265822019	0.9499057490296998	0.42475828769087826	1.7385018246248443	1.5311410188857861	1.6772279363159917	0.6682658766628272	-0.4125684978690855	0.7162982316566746	-0.27020733208126707	0.35384645512648366	0.911564818773345	2.764847043783042	-1.531463187038862	0.8992315498203474	1.3145630524829794	3.190219370281537	2.8721623496759396	-0.03863875930260081	2.605124672570379	0.9570111894319558	0.33892238118001905	1.149327163006775	-0.3022744391536983	-0.7827298428623314	0.09371800759060164	0.007431250236304442	1.4264288132897527	2.982244639024726	0.8804584963297498	0.7405158163304926	0.46607512908642995	0.8401827425173259	-0.9240465733906372	-0.1686319837240067	1.6005623024986766	-1.4362671542302679	0.28474480346858266	2.0789127155487566	0.7037178202031606	0.3913429372905184	1.0159913871640454
0.02598843380174235	0.6328887908469621	0.4975831631637543	0.07854458097219237	1.8429660780973969	0.5948377279721893	-0.6881272508406466	3.8691286801680675	1.8498970758832682	1.8529866176239593	0.8753756986426285	2.040256518001354	1.2216996761206613	1.1545341454116145	-0.006529400169896041	-0.3283503800530125	0.4881599775071555	0.11977120748768645	0.15997720197888135	0.6068672913212716	2.8735224134990673	-1.0843211910495376	0.6914726273873284	0.8815033735444163	2.305463599464459	1.6914137207690159	0.09452771783500495	2.0267173469891855	1.001737531557423	0.38599654513588133	1.3613436489639807	-0.4720847801276595	-0.8266181837513408	-0.15518012610332074	0.3184215866118777	1.198142993316677	3.0947069618328396	0.5052800212761834	0.7999187306570723	0.6695556633210786	1.070868161785721	-0.8682964867287402	-0.07804633301272541	2.327768716861974	-0.984091154444987	0.051402532318027674	0.9627790023226928	1.4786188907819968	0.4933435722110663	-0.04603855400848919
-0.4049015343357533	0.9062701607174122	-0.06443322621178893	-0.2958969193372802	0.520126275821277	0.32640108850131394	-1.1932981821143072	2.7094258985323316	1.7785369657880505	2.3450800681973623	1.0691614668311336	2.1269871591328364	0.0692810245736818	0.13767416457742046	-0.7856557493888366	0.055019951773069474	-0.0969363859590178	0.304949576503355	0.1850426974247094	-0.15001532034693205	1.873306015415937	-0.2872828627910637	0.6733285300944354	-0.13759534001645662	0.4759758805730959	-0.07261755170801737	0.09181928601311953	0.7247868885455483	0.7649142268076624	0.34434673907896796	1.1097600641673007	-0.4871654570692541	-0.6807449185377568	-0.22023128095866507	0.1254438238925459	0.6623662059781265	2.3330699579606544	0.0856740960137166	0.7047810832501507	0.8684058994725323	1.0399868009189686	-0.10541234646301519	-0.03450386425857751	2.339429688641048	-0.2399999844501058	-0.18951947240332204	-0.2667864751820868	1.7968416649810572	0.5008846020536183	-1.2546597516052165
-0.8520217865813842	0.7447163845798632	-0.5875407324656005	-0.9535321672352014	-0.7746405030588982	0.18789294032082857	-1.4432453312570657	0.5382620193412095	0.8512772804875484	2.0017098307842223	0.9960434681167355	1.9258876848646622	-1.2061977135013986	-0.9320757869336512	-1.3891605917937488	0.4779014084624866	-0.8177974835345502	0.18074535986195414	0.18378169571990086	-0.7846901941777958	0.41700591756369804	0.6135940409726048	0.8771056085945185	-1.2426362253828027	-1.356976674591232	-1.5477447744197461	-0.0026344070168310635	-0.7008754110981571	0.1992193902626544	0.22417006096609612	0.5520001491595125	-0.4092061689576117	-0.587633743192211	-0.10356360912320181	-0.3722601793080499	0.08668102211805241	1.109915129606462	-0.14133971301010703	0.5207627382280825	0.8448281649691937	0.6570025583596019	0.9953306273068755	-0.07155986884209896	1.529459846759679	0.4626216920499392	-0.18229075462887476	-1.2589301655572258	1.427773077920575	0.5419027062010415	-1.9982462198537556
-0.8962784403026655	0.26464482655163063	-0.9288132623270777	-1.6439801028078254	-1.4037013465206476	0.12506144305534242	-1.0839721046109174	-1.6563332297555478	-0.48744647238065714	0.9093319355819484	0.834451194325361	1.4480004754224471	-1.7236544830560552	-1.5375856507608114	-1.6980731177563104	0.733235262848029	-1.3691863959827693	-0.07996761036583949	0.025596746446241818	-0.7069009612797653	-0.6342910479971744	1.40057066717476	1.1144087938985996	-1.8615962451288413	-2.2747575084313505	-2.0513924844104263	-0.06923705060618368	-1.5523661272471365	-0.44607008358766964	0.0022077028158038075	0.049150806032023174	-0.3769234851940339	-0.6591762711203327	0.05735178517028267	-0.7779198404242624	-0.26735201629286004	-0.012758774414118886	-0.06401383664419498	0.42668662332586604	0.5886211782331889	0.09903868292179852	1.8041339218163308	-0.020089792759431492	0.2962533238081949	0.8985152460683021	0.11491787346062672	-1.7776292396049536	0.554944069254326	0.7641546926306252	-1.8746385112974706
-0.40871089980909914	-0.18026654616372825	-1.0221339402897343	-2.0838190383571384	-1.118008596625151	0.08564914342943358	-0.12480483527758297	-2.902144876512507	-1.384985568917765	-0.37504115432493956	0.7922485396119335	0.8170671571871366	-1.0514095651041577	-1.353193375214376	-1.7704966541620186	0.7832776113186914	-1.5474423821172016	-0.1493940899168445	-0.1991428812916957	0.26211476028463476	-0.7431007789032912	1.9536000794393298	1.1257719391469079	-1.6994539758504428	-1.9285296222881099	-1.4800432207700083	-0.027500954939303712	-1.4591362845178737	-0.7611511655091652	-0.2889813966115765	-0.05918863629892381	-0.47540751974100726	-0.806236734297655	0.12156999137385212	-0.7790647762485358	-0.29795364629013865	-0.6452712105619812	0.2596744837647744	0.5797376324935843	0.29808203107775644	-0.3091018890966013	1.8271795527286516	0.30618197515589834	-0.6671550377840573	1.0205858725734696	0.5150427018002108	-1.7811808245133387	-0.30465681876684	1.2198526381540014	-0.9650513765363682
0.35444809878245415	-0.26049840736915475	-0.8838875937047997	-2.109217032390606	-0.16976057588702864	0.06909967515664607	1.0081778849835306	-2.7711700907998313	-1.1859315023351595	-1.1695493036072335	0.9408935587904238	0.22880458614984012	0.4723440279722719	-0.4125580361939319	-1.7324928798183727	0.7366459417671201	-1.3752575822558517	0.1882213428952879	-0.2767865973008809	1.7025808605090578	0.0033488944105702543	2.224268633901424	0.7828394433709583	-0.9236914385519903	-0.7088786505096244	-0.33161241317287754	0.07567574351575065	-0.6054492445598221	-0.47191508188374576	-0.4983754626842794	0.33255713075506604	-0.6474067753927144	-0.8244244725075509	0.059065078597773046	-0.3442727895636288	-0.1062904662164793	-0.7697766644202074	0.6549333511084843	0.9645028179498318	0.20878153000733324	-0.32901822285047694	1.0259694798353605	0.8951450840790269	-0.8033006408432974	0.9289907770600254	0.7670433196930733	-1.4118258872351463	-0.6148413399821457	1.7890992709449016	0.1858849752448503
0.9267515665077415	0.10434589661727624	-0.5828625615860162	-1.7469484978584187	0.8703628422649258	0.10761491046090911	1.71096282262437	-1.578416938575558	0.06607952429951996	-1.0854758987842132	1.169696821904768	-0.14405106761058148	1.9384674475264083	0.9117852869423652	-1.6447614058668545	0.7263194020490839	-1.0693751370467988	0.8300738386103234	-0.07205023418294311	2.8124025414336136	1.004241721885728	2.1787991565845926	0.1918917204151288	-0.049113163981287025	0.5516677705351813	0.6367182101751282	0.09480693627369102	0.39557051679064775	0.3270598966366874	-0.41090883971389874	1.0341972521118012	-0.7247081349027146	-0.5634200073424224	-0.03599694992381999	0.29132682754631456	0.09316634374596182	-0.6904635091911077	0.9393360575577596	1.350113360723645	0.39493570410071943	0.018727747240482265	-0.15883617579367573	1.4812803447854959	-0.06217410178568185	0.7821224712052607	0.768195857535546	-0.9067666015882068	-0.1705505386547031	2.202560095514657	0.8874050982762929
0.9542293801546329	0.7099370680814678	-0.20504369951341997	-1.1670941412291282	1.4651370644137722	0.20823384522220628	1.591820647776109	-0.14610646237291736	1.611822584096864	-0.24872601037050765	1.2859494333553676	-0.2409341134221932	2.452150461748626	2.09547630720081	-1.456777938985776	0.7937439184225419	-0.8691045393439666	1.3838098718586052	0.3382286499987597	2.910848319334902	1.5720360728385425	1.79266310421014	-0.37482662553635127	0.4103574489134642	1.1240675676763305	0.8815245241006331	-0.07664809151044646	0.899352282000018	1.1907690562725455	0.0907576482349694	1.6827296640871203	-0.5579098378885948	-0.05173971926082456	-0.02958315545415651	0.8152675053978133	0.1277448901457786	-0.7722127041978701	1.016516865083077	1.410763316439367	0.7043829664878667	0.4717931353606852	-1.0950882392870136	1.7103116738557695	1.0428450186021685	0.7071055939092603	0.6539303406779506	-0.4822084546202529	0.752457131809979	2.1695582110595444	0.7231545744364819
0.44261706810419726	1.2228617767787546	0.1636829811200277	-0.5609059634177993	1.409575292860711	0.3162897069269087	0.7523192304806643	0.7049876734643035	2.476567747096106	0.8025856159206473	1.172650672632128	-0.13559256765627878	1.703910170352208	2.704765695177696	-1.0826031678731292	0.8644660968202931	-0.851753511640029	1.4342136153381657	0.7035246344461881	1.8958896451530245	1.376458716928116	1.1136640194659773	-0.6657992184733236	0.28544733031086433	0.8098601677984728	0.37379408743729303	-0.3721217621427773	0.633401379199756	1.5982730563456384	0.8769758838688946	1.9613949892849387	-0.14063111538973005	0.5117043577232445	0.14666328047180588	1.0467928091500738	-0.019943018399037154	-1.1508112857467097	0.8996441745346848	0.9435659524264537	0.8767730518971871	0.7177381623211896	-1.3588353216482996	1.401631992375002	1.7493533141539022	0.7475952103120664	0.6888635476602037	-0.2534129029551657	1.5606579229969395	1.5482824322944075	-0.1929775356466298
-0.24015537398842288	1.3939024916384297	0.44072599566714676	-0.033322693647433385	0.9012750967115428	0.3380027835050254	-0.24602979385343154	0.6181891786547145	2.1349286464240698	1.4589257660671475	0.8777667978891227	0.02412993417821409	0.14252319443479983	2.5661000831203458	-0.5279819004670724	0.8210777978398995	-0.8767940225453594	0.8615216453682671	0.7730405868849347	0.33177165781993384	0.6142217589322508	0.32464785251725287	-0.6176133200225091	-0.1520796485535414	-0.011998926543546335	-0.4461383605453821	-0.5496548865655844	-0.15854639364055226	1.2958964377150928	1.5753962552769727	1.7695371680942058	0.37302285442648236	0.887486016180419	0.450287216041704	1.0182438446736628	-0.21280066825547111	-1.619983536615787	0.6624675295594097	0.03410568727209198	0.7475907880678208	0.6155739887435111	-0.9725015346595852	0.7012563665588717	1.5341620958240962	0.8570431049990843	1.0373514110551305	-0.22652886515305565	1.721030512778456	0.45625172079782994	-1.2908923378138577
-0.6062064588325563	1.174515122794943	0.5584908160342346	0.41905919082035303	0.3610274038366003	0.20747223557854216	-0.7303226382734573	-0.1540355907410387	0.8609403885888693	1.392389811749432	0.571712046983182	0.11505570419984011	-1.349553806087175	1.7918165084564766	0.04974700630137433	0.6055211697284588	-0.706166090103255	-0.03055063657755162	0.4671547961053907	-0.9104951482997828	-0.18442122304851677	-0.28538230646654156	-0.3845610631674979	-0.41137336596433977	-0.710255343032179	-0.9991635347393653	-0.35420165898991673	-0.9144762149576434	0.4662718175821845	1.7689353639016812	1.24183547694836	0.7730333954458478	0.9495238638633873	0.7671559537620656	0.8941721170210055	-0.2658674164397552	-1.7783925110973235	0.36707794917913655	-0.9576891738141045	0.37512686626538927	0.2846057732609636	-0.32874410569291757	-0.002138330746653799	0.45497184815850233	0.9275021217699749	1.5905074753121435	-0.3483836610706724	1.1063629190575495	-0.7561295267769633	-1.9001321370515938
-0.36838603192272956	0.6788447998790157	0.4977574099674314	0.8409626874951674	0.13983497750859855	-0.054234085662262004	-0.3619109704213087	-0.9814022521286148	-0.4886151744061088	0.7104343800357193	0.41689429980788784	0.10561831518123571	-2.034009848373687	0.6783159510177079	0.4176201757598852	0.2691834260135156	-0.21257593377525213	-0.6909224116569209	-0.0760024359103022	-1.2233300431977499	-0.5504821741218532	-0.46345298229062126	-0.2142178593023629	-0.1639941553950372	-0.8467949988566099	-0.9454387898567079	0.2617165486637726	-1.1420270073428758	-0.3954237087202646	1.2729435765750605	0.6236857968813262	0.9362542371592839	0.7546458979139695	0.9908108366144901	0.8155214992962265	-0.08000051372464813	-1.3349315745586439	0.03069056474274033	-1.598690421586224	-0.007366751407311069	0.0019717042672703863	0.12589429387070006	-0.34219508606827415	-0.8820717516420745	0.8403894117984935	1.9925669037047888	-0.5629900802203363	0.07605356502853795	-1.6665349012484916	-1.6580367966510927
0.3762522593653337	0.0599470065378218	0.3246416781510061	1.224454812316668	0.30808083969158645	-0.33417459212947975	0.6192740540616604	-1.2869687307828066	-1.0943909028254244	-0.15770769215363026	0.457041458248335	0.04758287942981732	-1.7452616745692167	-0.44538506521195614	0.43536390915396406	-0.061322303416570634	0.484518953529865	-0.6923403334810434	-0.5971798373820129	-0.6518983602089992	-0.3858058535177276	-0.1630939668627076	-0.2615906022412331	0.493159843396401	-0.43602136630881755	-0.36320360904610965	1.0344934422886138	-0.723802895465363	-0.8066138755983007	0.29173575779980293	0.1038030082879579	0.8926667268025184	0.486077960734421	1.0747071961003072	0.7956634689378286	0.2889533676035784	-0.3533819833224071	-0.34191418814473223	-1.643456261099153	-0.17180806175236957	-0.006311027658604368	0.20635222663995678	-0.22245375769593545	-1.7073236035661772	0.5253956768748655	1.865097543624403	-0.8269693802864073	-0.7621736197397055	-1.9882043100297242	-0.7119138776016574
1.2175253904179253	-0.5784808889477645	0.1898400387410901	1.4672164120058577	0.6515125244474697	-0.4820524786605099	1.527816669059039	-0.8942013854502727	-0.7420079531082537	-0.7426974604909815	0.6072147725081177	0.008426421994739855	-0.8981870460748355	-1.3360219473075696	0.18601379901628076	-0.2675268309731676	1.0657928767350775	-0.03698375762583863	-0.8699579589841818	0.16797949445786184	0.018861616572785248	0.3915270169746496	-0.47346228099402826	1.089166438714837	0.13254593423267413	0.3639390165245603	1.5115943230158653	0.057143174716407195	-0.5934644348203199	-0.6810031956415189	-0.2780595580103903	0.7641708415154667	0.3198235026897772	1.0245093218633543	0.7343901013599289	0.6675987709752628	0.7455342354385897	-0.6926071555071867	-1.177873977640399	-0.06298578405789748	0.2772573529442699	0.07592008789990616	0.14042160133664275	-1.568951052599546	0.008254973565044909	1.0785249446248237	-1.0792454517607422	-0.9478702342375261	-1.7025834916801816	0.4021557922878526
1.7006275283141736	-1.169696736214975	0.26189540977249687	1.4203716916811173	0.851976756879323	-0.388208447263537	1.6698720347793181	-0.08591749920035928	0.07167795850671947	-0.8008972310999274	0.7366795139523946	0.005062000384232299	-0.11555377167477988	-1.8805116060305007	-0.048366648502953434	-0.3051999780534523	1.2158203791193152	0.8269239523635754	-0.8021173055504051	0.47803234213941287	0.24499618491311712	0.821603113874119	-0.6211753167488053	1.1128237598559405	0.4163319400043282	0.8412604817441555	1.3434451988071008	0.759184744596769	0.039903955841233754	-1.1726734321880914	-0.5964710444350286	0.6324453235215719	0.31174008834381656	0.854662762900249	0.5163849609089787	0.8769824742694041	1.437374014676784	-0.8795587423452517	-0.5450989832185933	0.17525936749494164	0.6651204944879463	0.0575387669544132	0.4067395569254868	-0.59582275353349	-0.5777205835787166	-0.12257213574372397	-1.2090081196444253	-0.4541204404027275	-1.040673325180395	1.1084172327928872
1.605878343253946	-1.6131714408572284	0.6149426916337168	0.9948194531268321	0.7112128118513698	-0.03824826636316942	0.8019064012886608	0.6273908036620244	0.553089000760994	-0.41707467925088676	0.7635065624551782	-0.005371771812472037	0.2238585900963969	-2.077148921133655	0.028226704859403744	-0.21099967890605947	0.8380703248467213	1.2973300386736568	-0.4370443560190679	-0.05911359984924247	0.07786797816568664	0.830105688050368	-0.4568205083536701	0.39022255885169005	0.2374575353418983	0.9184734208683731	0.548456093567759	1.0920128521080048	0.6939718005605034	-1.0421039816462323	-0.9231324789948158	0.4548869816661964	0.3793395004503891	0.5623424413984861	0.10488730677284543	0.8398870561840884	1.4318261292586403	-0.7322499331506893	-0.10532661620566883	0.3272904085314632	0.9112327641185002	0.3317970257799155	0.38486424335425357	0.6179550867035586	-1.0340797688144538	-1.2373670748123613	-1.077046807055976	0.3225347265074655	-0.33231629556079817	1.1322138551275567
1.0559175388500204	-1.7485447798794276	1.141176366178259	0.2504294339210588	0.2624985767145376	0.4806043297688261	-0.6935605471255647	0.8493155849293961	0.22137878651220919	0.08734685341115983	0.6816683188714819	-0.07207458951913442	0.19000262163598747	-1.9914104308944414	0.5033868665828843	-0.06047975946907354	0.12495151076392164	1.0177460114348402	0.10738262243284488	-1.1227769124276283	-0.33723243408582726	0.39675776406334845	0.11259618171329379	-0.7661943481477286	-0.22364444636222944	0.7365970698598228	-0.44888139003757477	1.065996368404048	1.0538681761487425	-0.5608718938688846	-1.2275053526960211	0.1106499295673597	0.3796668747010662	0.14941517832329085	-0.43476560819895793	0.6137764390382254	0.8591834239539082	-0.175116917574254	0.0004885928291725691	0.2763824808941179	0.8791620675212825	0.7644918729252858	0.1687852541524154	1.409811984011646	-1.1849295250512717	-1.7991110571107363	-0.6030498658023445	0.8487480357147359	0.17538759567185408	0.6182981793928634
0.3930239269313339	-1.4361357067121572	1.5645339547215966	-0.5972556645795628	-0.29062310149200365	1.01452631349525	-2.035709274030481	0.5212761584621195	-0.7455958110576266	0.3593191503448447	0.5115500455779388	-0.18333111969004426	0.14444968278999354	-1.717928969823791	1.1655895433046033	0.0770740146412183	-0.5660026002535375	0.1062933805799668	0.6918664588682691	-1.9645075705756152	-0.619384383731484	-0.2135949463211216	0.9450275756818469	-1.7451584597889258	-0.6000649541214216	0.5599851832976034	-1.058187007888794	0.8940527879674172	1.0601962716647262	-0.19416595339057346	-1.3745373922791535	-0.45182588319891465	0.21907184282307252	-0.3284983670820553	-0.9771754839333797	0.335366285920852	0.17195989223580505	0.6640491803130573	-0.08435625534655271	0.08018680425870585	0.607513391080467	0.999885818314584	0.03445237718098597	1.45015976431411	-0.9684874866916012	-1.647977801049752	0.13539861969389508	0.8107792588320262	0.4172764872573881	-0.02552809985245247
-0.07241973638874419	-0.6975003677903088	1.5770657412908229	-1.2625992847715326	-0.7407593483299082	1.3959738970041093	-2.5291319516881123	-0.09453873071613902	-1.6736290724630427	0.2059024249231514	0.23796049268810524	-0.24844708210796612	0.38403348224261247	-1.3569688873591046	1.6305119483153723	0.15188711111742265	-0.9361779433778099	-0.9380957871466044	1.1684140090977355	-1.9366935695456247	-0.4531053353145675	-0.6422115494767828	1.7245167079377894	-2.0278952964181327	-0.6263515258412702	0.5420051024662451	-0.8940426676709466	0.7559718716218109	0.8683159534080627	-0.23433159126876113	-1.221019206421867	-1.0901716151128842	-0.08281303878657838	-0.7404388988389262	-1.3911897326149767	0.12324823690274998	-0.17176059037977434	1.4570320588177472	-0.0809065329318711	-0.10298235883223307	0.24139770601659225	0.745945972441617	0.18004849210409332	0.8891843062566722	-0.4775845955498529	-1.0097500174764482	0.8808913308903052	0.29668384378321705	0.478448553688157	-0.42693378980582064
-0.2610324278577837	0.20992524408316593	1.0326360480738708	-1.5176662305278164	-1.012264626531525	1.4951770189654137	-1.9865428015131288	-0.6238219526397877	-1.9180145318839807	-0.32200992219486574	-0.190180128183613	-0.15350139926761322	0.8812304573482624	-0.9972631515644322	1.6102144185893814	0.12070410429904437	-0.9080617151490759	-1.57318647883909	1.382746047962261	-0.9466930136529965	0.16245215048029565	-0.6902468431952796	2.122422691456785	-1.5096655968771175	-0.3247685830001162	0.6086840314725221	-0.02731448218029849	0.6338007635818733	0.6642542592148077	-0.5623477043101253	-0.7373314865436527	-1.4896314330343872	-0.4112079380029718	-0.9250233458757662	-1.5644370897170032	0.008737184141931045	-0.02137965119883809	1.822032377864459	0.17850483747988638	-0.165009000151704	-0.09349296856667864	0.026942823738098545	0.5228836529002059	0.1811432088306979	0.08284796875444997	-0.3372112651989428	1.3027731466692811	-0.3063299815772814	0.47672565203556183	-0.4762861385559433
-0.3386646821998471	0.8835954228708434	0.07530253381468323	-1.2890637096623234	-1.1685645139186775	1.2616644382196214	-0.8182189265104042	-0.8151827124584323	-1.341675709480265	-0.9759373414792227	-0.7866612659336025	0.14539686097727156	1.3168598983851239	-0.6984383718758301	1.1329748045419394	-0.05658519469014947	-0.6196479176623164	-1.549081604666924	1.215893066595694	0.4726368228478995	0.8985096577500155	-0.447901150536491	1.962245441398857	-0.5370481040484643	0.036102681237242876	0.5424771831421127	1.0581102270960996	0.35417551543477405	0.5060683432474075	-0.7300895030129788	-0.06327989998703663	-1.3479811312441283	-0.632811764073683	-0.7867492504749649	-1.4064597359646491	-0.06137845138585459	0.37686726425939976	1.54364031042079	0.5944384263312722	-0.1415525302294331	-0.36270401241529726	-0.7973902465912657	0.7258540411057264	-0.259207703994864	0.5027504928842096	-0.028461980447643694	1.1899618766265578	-0.6070573006230789	0.45841052040048946	-0.33999869944723354
-0.5507054124108645	1.0082949241162156	-0.8983197112530089	-0.6760827718604265	-1.3041671409437063	0.7484045541194103	0.2575771086823184	-0.6479164424125632	-0.38907126952205834	-1.442894179021344	-1.448402687952372	0.5625002022956127	1.357685669129538	-0.4778868569264253	0.5409138813858418	-0.38539854973822146	-0.2784119541198712	-1.0144048302318256	0.6681320183699448	1.509047666116343	1.3214224721497738	-0.2049100379056426	1.2980654933767264	0.34448934110199264	0.16218760031236826	0.18955316012332146	1.7744535497301033	-0.20781761202107715	0.31701054880737767	-0.31930184796564	0.5448368642190019	-0.6066816016381507	-0.6730494219224876	-0.37959356596267635	-0.8711888118901159	-0.16125607975348888	0.5753606626904558	0.7252688406400731	0.8590763736133425	-0.16636019194331927	-0.5906126350596451	-1.2674234439486975	0.44757642414363	-0.31656354307366263	0.6749217237292671	-0.20838078703184	0.6052611739028647	-0.4795158012150734	0.3837228408044442	-0.27995165258724847
-1.0075320864623474	0.5799885139699885	-1.444651115182627	0.10668597399975276	-1.4281463464349526	0.10396202011838296	0.6777525170075552	-0.2731606857832488	0.2776001473323467	-1.4935914354742656	-1.9587141631901555	0.9076698399649097	0.9403363024645534	-0.31307254210240143	0.24717827641019677	-0.7877366274343821	-0.005478750946522684	-0.34627990313266965	-0.07949707332489306	1.582153549604213	1.1884555476444902	-0.2158573085641739	0.37290846361080465	0.7377880820438396	-0.04059034673485438	-0.3812420180042647	1.7906433029511923	-0.9500238372125763	0.015291494605025031	0.6851367953449159	0.8422111778636259	0.4456611592801658	-0.5467740271328752	0.08893161838148841	-0.01633588132206384	-0.3154646711591217	0.2634521822187757	-0.24344932221986768	0.6924674708291351	-0.3274191984482287	-0.7735468782291994	-1.138884026233525	-0.36989416429318345	-0.18639188460725648	0.6357666016246257	-0.7021837501272348	-0.12291831746759713	-0.12301598987061661	0.19955610200399396	-0.43265964135273305
-1.579878289043084	-0.05271197443318147	-1.333396845783379	0.8200615177793562	-1.4486921480286241	-0.48029954890433735	0.36121266171366145	0.12857907041822725	0.27869351340994875	-1.0822143410768992	-2.1016176463573193	0.9870307394471093	0.3288143117221851	-0.1627560171373953	0.4175935772606817	-1.0889832564470818	0.20670093058273997	0.14090623385212403	-0.7080070709444435	0.674929052125755	0.6004502198797198	-0.5052824842158499	-0.5091491797364063	0.5944089261207738	-0.40275999531574225	-0.9007943384872401	1.1987050065378022	-1.5613759640629086	-0.3538766487731395	1.8002079161454252	0.7160450652101165	1.2979411193877466	-0.3349834471093918	0.3512386837259798	0.9418271344579128	-0.4766020862908634	-0.4943747923450302	-0.9078371465255682	0.08160717425254158	-0.5559969417491527	-0.8378737731486785	-0.5411936902290096	-1.402176715638478	-0.16588740517560882	0.5138170646092285	-1.1922369237264239	-0.5949632120406485	0.10899960708660529	-0.0745268739475301	-0.7143145860438813
-1.9776549078148844	-0.3909073903834148	-0.6979189018483587	1.2777823866329407	-1.2776745211833966	-0.8576574562141193	-0.30226149919438416	0.44989774665067006	-0.23587682015705194	-0.36305047040740945	-1.8175926483444036	0.714093288033035	-0.09733473952573649	0.003905644678413875	0.815394291620179	-1.0818724193943985	0.40737812312181504	0.38143232738879446	-0.923387197567775	-0.7101438568763162	-0.09105939240501904	-0.863998231491033	-1.1227209142292778	0.157281579852122	-0.6282479186339102	-1.0940258583644864	0.3864566668813247	-1.745342695863111	-0.6163985562963482	2.3276591216924527	0.22714036638232446	1.5109105079170662	-0.135196373429109	0.22258871324727575	1.6535913798471258	-0.5668989900086638	-1.2904541346691396	-1.028164013183026	-0.6637130196500594	-0.6582824010438536	-0.6980809008623897	0.1371839627339767	-2.124271115455102	-0.4055433471617254	0.4243906650017369	-1.4319360342837164	-0.6058595236289955	-0.029911112721493164	-0.32955250547012516	-0.9090304456406078
-1.9523816094937503	-0.11762704456881479	0.032267642689824336	1.3883349252042516	-0.9630650819112075	-1.003844993939198	-0.7645965223929043	0.6554527405627959	-0.7658487849255264	0.3769900290162698	-1.2795310426873356	0.15792066005077934	-0.14873759678878534	0.18875372298759993	0.9458512762535729	-0.6518746938097362	0.5709088536770175	0.5162508140422573	-0.6499811944291567	-1.8981911482246534	-0.5431684371390647	-1.034320494495457	-1.4017101295750642	-0.2680612158043887	-0.5217110080032364	-0.8986010715922106	-0.26849914243951417	-1.4763853601794281	-0.6111703880077681	1.8329660687658917	-0.4410296374265035	0.9926516163338387	-0.020222732969771662	-0.2904158177592975	1.7779934644378157	-0.5496840832025196	-1.6516580173079127	-0.7320103536759004	-1.0966081858774799	-0.4798004265462085	-0.369910837445324	0.5433287844107488	-2.1545105971246707	-0.808149987911935	0.38654227016362475	-1.3716706866649728	-0.295220184159535	-0.5181009863634058	-0.4414612577471226	-0.8552013091297913
-1.4772073253826417	0.6635762739842994	0.3890826424893245	1.1652833764294783	-0.7185251001605921	-1.0279275442833067	-0.6985038199578228	0.7149317198213992	-0.8967446980269391	0.8407558531081237	-0.8128463506882834	-0.5008552631487827	0.023675004665127113	0.3670613271727707	0.4223385425483488	0.11320024818395068	0.5753128218792182	0.689127596151143	-0.11029784544574113	-2.432032774718738	-0.6519842053995412	-0.9297441857200184	-1.4290337458146662	-0.5168379678790518	-0.13503278757389875	-0.5331965323722809	-0.6458307556443245	-1.0686517528846762	-0.35538937960214134	0.4778231902674959	-1.0799106167919934	0.06453041599832798	-0.021743351142331155	-0.9807514754278028	1.1852897826838849	-0.4726654071741486	-1.363798204488305	-0.4237673501542508	-0.9413275992082096	-0.07150666191291133	-0.027416164961596254	0.6055500317544644	-1.5158359542681437	-1.1306146336490044	0.3214396723232941	-1.1334448666007484	-0.05548796203078699	-1.1040324464079285	-0.37799092234502024	-0.5761212614636486
-0.7776882174780536	1.4617415860257987	0.1576581528547131	0.7183837616981147	-0.7926551357179259	-1.0914016526689396	-0.1834625563032834	0.5626774570457126	-0.6289613126263152	0.8478984093972977	-0.6979086131554075	-1.0723514620152301	0.05738285963763027	0.5047927166329307	-0.7004036647557105	0.9186261054040936	0.3128716864956377	0.8693375209192932	0.2951837129886757	-2.2582415040092254	-0.5902958949612566	-0.7067278149467627	-1.3545190725119032	-0.5987718991496265	0.2722281948310673	-0.34848398089613736	-0.8923659926563103	-0.9696686200868314	-0.07941893614502606	-1.0479999229154688	-1.5350828201685942	-0.7374914618098218	-0.13265995039729284	-1.5372293587937553	0.0872392075073435	-0.44466641468674417	-0.6137824738715365	-0.4977586734475982	-0.3067948558284427	0.2931000912945854	0.07536882425045839	0.543869017229184	-0.6237989599120799	-1.185666110867382	0.13030763700733713	-0.883707990069586	-0.2392709476305825	-1.491569683307578	-0.24563828886362013	-0.2533338205487252
-0.19333112484025863	1.7024874028476686	-0.4856073586685314	0.22786195380150628	-1.2551779925369841	-1.2773316567887671	0.40570708220430335	0.14245369997119595	-0.3380903400381467	0.41190621689795837	-0.9884025222771864	-1.4488084686123297	-0.31515783074678	0.5738177260372854	-1.8809201549355044	1.3944193196170176	-0.15776292717932974	0.8536412816169738	0.2524808620197254	-1.6411437295229125	-0.6391334612541283	-0.6272629909110293	-1.2958498540928647	-0.5774849875294861	0.42396748555125224	-0.5600501561764808	-1.2097460419051784	-1.4114704626210255	-0.07747079327839249	-1.966648129628646	-1.7310693796765932	-0.9999858450643929	-0.3145994354799069	-1.6930305788922104	-1.0212467097544593	-0.5568800419832024	0.14506842960330327	-1.0453201033341133	0.35600114293972057	0.29307071638365517	-0.21431149733836702	0.6461158923553928	-0.007261111871931098	-0.9766578448911165	-0.21005420904050187	-0.7147210590341013	-0.8648863236430361	-1.5244345671137192	-0.22661591664968198	-0.06960279803802338
0.033348599186900064	1.1112829889174267	-1.0846160587690945	-0.1049250163384994	-1.8675862997774724	-1.5036631741886421	0.6973067718468092	-0.4945623991551042	-0.41436887342819667	-0.2688293173537518	-1.4770826639343289	-1.6310944273984258	-1.0274423247831315	0.5537011794178319	-2.3997674155164637	1.2999807449966811	-0.5647344822215895	0.4431867434752271	-0.23513076298051766	-0.9299016935071711	-0.9530415044212185	-0.8247961259174759	-1.2811445325300237	-0.4393567051487456	0.22629300520016774	-1.0621916194027379	-1.611138277967243	-2.1849674518338897	-0.4760525164269906	-1.9212895197388509	-1.6539347881046853	-0.682914435095776	-0.5054975232456886	-1.3498977538600478	-1.6102420158192423	-0.803393144449543	0.5005739137779069	-1.76554570988181	0.5393850222637252	-0.1860512745208165	-0.7976228092494172	0.9957264492171471	0.03919849910909043	-0.6693047626797302	-0.6097042358609089	-0.6168174585761842	-1.545170492042279	-1.245687533094311	-0.44345046733408133	-0.05222682127132136
-0.10216149750993542	-0.08155901438214215	-1.2001622303379533	-0.1288204051136771	-2.1700598316356694	-1.5619310544259428	0.5788667751103168	-1.136352882971813	-0.8929970288493523	-0.903153947354349	-1.8363453777633465	-1.6867389348264183	-1.7029686150853998	0.42555170956986543	-1.834919979566056	0.6750788514911439	-0.5574795220059601	-0.35626047978174524	-0.8271476385178895	-0.3694377401240512	-1.4406721685663895	-1.1710657801742008	-1.262271300676841	-0.08877694212712756	-0.17127816069213145	-1.4748446123071224	-1.8604125929229556	-2.734888231679761	-1.1049841777199354	-1.1914986015349833	-1.330807879419212	-0.11623958568249412	-0.6326710320109985	-0.6209661189543365	-1.4146423717552117	-1.0614983708356864	0.3401366393335141	-2.158657760137488	0.021476054659609594	-0.9145278704958852	-1.339358584263242	1.3753338160711814	-0.3744723568569234	-0.4428242199817356	-0.9170005375463479	-0.5396174470205345	-1.7220245815832171	-0.8189396615815607	-0.8526665288856748	-0.04719040172348266
-0.3843343491294053	-1.2605919138656712	-0.7028777450798294	0.18835857687819288	-1.7659365906803455	-1.277380123512398	0.23520144278342717	-1.4790750114343634	-1.3922979650946943	-1.2382667480841256	-1.8323495063745818	-1.6812803258314641	-1.93234371755855	0.17533879370196562	-0.37999141626559474	-0.16958534104812645	0.04980193402991366	-1.2814056466534223	-1.073843858859781	-0.05820873907606372	-1.8452007960926033	-1.364336579807633	-1.1815046592058194	0.5229648310681262	-0.49283670173808175	-1.409247327852244	-1.6569246925932701	-2.5395016502969328	-1.5910730429516042	-0.4576128347075804	-0.8318268503460821	0.2511928605895505	-0.6355984914774644	0.22110735561116154	-0.5909612567110468	-1.1541329244156853	-0.11621449485167448	-1.882160125887263	-0.967010138610388	-1.425709438914585	-1.4694304504111855	1.4302551885401142	-0.8536627521092641	-0.3549731893823921	-1.0207179637695696	-0.4701361677618951	-1.0670954415410703	-0.4005859204852546	-1.2554409346086985	0.14863337732892382
-0.5328542436212554	-1.799979506277466	0.12934999398002156	0.7335858530276436	-0.6244187503084945	-0.6835860789563115	-0.03281914602309206	-1.3005710477964445	-1.4206914071721066	-1.1651707047243056	-1.4580404619400529	-1.6334752458051833	-1.5918340720474535	-0.18245600134006512	1.2304824706482698	-0.8305921883617877	1.1046879542972277	-1.9557854391473637	-0.7447310471491138	-0.011204675547826233	-1.9511192659560672	-1.1779290918177154	-1.0379415726809333	1.2636898932758078	-0.540179518745087	-0.769628339697684	-0.9231885471793899	-1.5120685477013855	-1.6246247459232868	-0.28313874608591133	-0.28222145041895597	0.17360871328358696	-0.49053169354806614	0.8631381927338497	0.3830641178167124	-0.9597398222199351	-0.5134919656957201	-1.0222478037488274	-1.870337309356597	-1.3214765386353557	-1.0438886307943676	0.9668233545115807	-1.029705307575986	-0.33073257891471636	-0.9236055075354896	-0.4520783587603165	0.23248870747623482	-0.06843907183431301	-1.4280441606930654	0.5967371291623487
-0.384192475876598	-1.4503080971494193	0.7779372077937884	1.2916945772796184	0.8229794495949108	-0.06700669460978148	-0.050525763451416184	-0.6242536682514773	-0.8047494591460898	-0.7486207816903828	-0.8954071225805939	-1.5168166813704502	-0.9522699771687774	-0.5724921091670687	2.161797694515051	-1.0534090208425253	2.162366212179631	-2.122240105069069	-0.020067487894994143	-0.21310021008721378	-1.7477415076864915	-0.6679198537550084	-0.8988687690122014	1.8299949383516534	-0.3302563085180978	0.1349343983438716	0.045577923960240976	-0.11831905963666041	-1.204457671893801	-0.6928724568393372	0.15236690939015224	-0.22252892949795303	-0.2200461549987732	1.087406769915918	1.0089397984724087	-0.49846134207546794	-0.6285901267290329	-0.0751689244624202	-2.1502614951014487	-0.5715167516443983	-0.2742930261401598	0.14670691169889524	-0.8275820543054988	-0.2705373417330764	-0.7286246950141855	-0.5297819978171328	1.5295884216573268	0.15884695711544206	-1.2814773900024223	1.1198448417000542
0.019870504320640373	-0.48397006253837205	0.8114335821335125	1.6440478412937747	1.8961615739924615	0.189139672759627	0.11463726668494378	0.2553736326459285	0.11898696894171433	-0.174265872126576	-0.35065718885590713	-1.2924132932962216	-0.48334877756719624	-0.8489010174130336	2.001280317143041	-0.8823379075331604	2.744651400101154	-1.7864731261391276	0.6088177673247422	-0.5957140322650541	-1.418637576685458	-0.15887823543459687	-0.8403109798480513	1.9306917558578918	-0.06376630306072488	0.7711369646306436	0.7184763145103001	0.905908281157344	-0.6660197314958297	-1.1586098347808074	0.3294304650892164	-0.5368179638950683	0.12262548093915474	0.8708722638620455	1.0693269301863733	0.06540276359095015	-0.5049377929141156	0.3720312244854638	-1.6185518135533947	0.41510770963292626	0.3867596606983859	-0.5881918473865139	-0.49715000728249	-0.16994329872689534	-0.5470017394581046	-0.6700835874426351	2.110392527979939	0.26434311740158595	-0.9310594604747944	1.3870747819027132
0.48366002979141304	0.4940053077289572	0.16526461898072467	1.6688404455435357	2.0796431339961563	-0.116168377002317	0.2383034055254225	0.9261805335193868	0.7237103890418105	0.35000656202431357	0.09741936258107482	-0.9416790249277748	-0.4928779286798563	-0.8360690867275655	1.0092680181270228	-0.6172362455216868	2.6396615722653416	-1.1705856130608059	0.678016222569679	-0.9842233853249585	-1.1686571852373293	0.0009293055888064084	-0.8578721709651647	1.5139292116741756	0.04973252802769746	0.7476353178231362	0.6814057614980723	1.0589213933680688	-0.450461363524437	-1.0078778372282173	0.21813371569094095	-0.3882834146042724	0.48474550213977224	0.40438257468884586	0.7276310977387986	0.5115365551236982	-0.36586867865463485	0.054681298542358994	-0.5421934784005826	1.0212034572843094	0.5425028044668294	-0.8186264512437569	-0.3946963268838917	-0.13588201939308292	-0.40088732634046165	-0.7387039577846168	1.6733726778134577	0.21558875089683038	-0.6187425783547205	1.1356156730595097
0.7981832471347033	0.9406453909065978	-0.8072422995612809	1.3823744582872934	1.3667402693971313	-0.7946862695303735	0.1407917830165549	1.1012144748160664	0.5675922524146108	0.6824263858740772	0.5129063877746485	-0.4794828401298938	-0.8742563192012983	-0.4164492674352919	-0.07605470922420371	-0.6006234056539279	2.0247322713471894	-0.529546221882695	0.09414645499991396	-1.1146434208592577	-1.0341053542767442	-0.268490625247556	-0.8233205619286726	0.8453413620708377	-0.025272732725249172	0.11317900158704892	-0.04626016264689063	0.4406041895791022	-0.7701515824967323	0.040906655759615294	-0.04993206192734092	0.302543045982421	0.8353630168097306	0.012981228241255697	0.362883247537108	0.6887077394453665	-0.39228732628140117	-0.752977413590931	0.5413048756260814	0.8183773151321885	0.1284087432741334	-0.4557962575191637	-0.6862740910402533	-0.27952539790375097	-0.20230543154495176	-0.5666811255733405	0.557106063016644	0.011451561213159319	-0.5400273589944743	0.37664674041176205
0.8664803025544384	0.7126131297405546	-1.5470372422158576	0.8984133234573054	0.28851246156029164	-1.3133671373330944	-0.16198116133057708	0.7876917600670003	-0.24663001453254665	0.7847166518501576	0.9766489554418329	0.048210435935692623	-1.1637033830473469	0.3779637429880365	-0.5493067636844011	-0.9729369534639054	1.3164846561857682	0.012195652782279088	-0.7702709761149635	-0.7694062310860632	-0.8403788008373084	-0.6777842419457987	-0.5424133836979367	0.344192088563525	-0.10561472613423924	-0.6381026720244829	-0.979043207176586	-0.298692940307546	-1.4177680768915717	1.6115870719250245	-0.22411224405183364	1.2381808623425992	1.1569278827210407	-0.0023124010226632193	0.26636337084163	0.5968066065446791	-0.552369913721056	-1.3887497890531342	1.1667118091379687	-0.13418556949503788	-0.5333389681170134	0.18195757699670098	-1.1979527056273478	-0.5806809753787856	0.16590325872098055	-0.06983864329167261	-0.46380373592638346	-0.2614203221056859	-0.7015270892975608	-0.565467914484294
0.7332112811363353	0.1272833353985423	-1.630783207643605	0.3404606993353071	-0.41639830545616136	-1.1105365620593903	-0.47317799056985427	0.26322800814842034	-1.1214190821100003	0.7037352291012295	1.4360519234745566	0.5680180105100392	-0.8810411676410511	1.3321357804402374	-0.21298777634829613	-1.5588439744455624	0.8549944866126665	0.4766942967265036	-1.3131574162300474	0.04509151178841166	-0.3565391242134129	-0.7599145965024314	0.10099143589577837	0.27698367561616355	0.07028389106990084	-0.8836262081772878	-1.469598339211248	-0.41645526012492257	-1.8754981406945117	2.8764161587236456	-0.07112328791757992	1.9256389476061087	1.4134132341434116	0.4643115168920706	0.4248228303800436	0.37298522413734897	-0.6235455144398315	-1.2410914364062129	1.2096176396775518	-1.2989761634300923	-0.9510766000481946	0.5902963500975005	-1.5255200925355725	-0.8538171477719226	0.7223609421379348	0.6632756347084819	-0.6960822311766051	-0.4417951046182439	-0.9162657334768054	-1.2208326490329449
0.5155631148758574	-0.2842036568454463	-1.0261326761931773	-0.22434616364056018	-0.2852515167662088	1.999356673195148e-05	-0.5723156551045294	-0.1246775030744772	-1.401661937363858	0.523438345659295	1.6749273885828748	0.980920071839952	0.08786420638343576	2.1113160282291235	0.511388610335238	-1.964455688413118	0.6595110012943022	0.9094408193292706	-1.1164185494858208	1.0302684652817735	0.4659914940306564	-0.22731515495312654	1.0056746842070685	0.5397302741799737	0.611450445320537	-0.30990938301837945	-1.1527265620879341	0.37024331572581254	-1.6671170538582336	3.0985461329146657	0.4684441273510157	1.9890458016629418	1.5269735917710747	1.2310488832635804	0.549014354163391	0.19279209275018672	-0.3888981914211288	-0.18538652717985057	0.9081298137407381	-1.9844467373795223	-0.8065587239664117	0.43988206084987724	-1.324166915754727	-0.8666244881103362	1.3123269422168324	1.3854039294480827	-0.007176550023652407	-0.3973871806832956	-0.943030688866419	-1.2460792475254572
0.303644248449574	-0.15899843239805506	-0.10259181030836274	-0.7801372062577571	0.5572847379015881	1.6189856711801347	-0.3812204032866645	-0.1923987910974955	-0.8697787462130919	0.32085749402516345	1.452275563678157	1.1758200967390708	1.3511286801148605	2.4046085701743225	0.9106534562497742	-1.8276617904269181	0.4453675817986039	1.249756299888209	-0.24720177613691693	1.7330068240134517	1.3661495741278593	0.7758575470720991	1.8322690791401415	0.7152191026994844	1.32664627483821	0.8323790965019543	-0.2139330299001049	1.6403285912025007	-0.712958719545034	2.1298778021435143	1.2084188538244827	1.402315282492466	1.3962210829627484	1.8856915632161975	0.3225321600646871	0.15444255510550853	0.15387021833055134	1.2888742818364143	0.6401351234424888	-1.7779194398214613	-0.18149098484487894	-0.18930723121492188	-0.5685756595823404	-0.5299502003932883	1.6564982879780812	1.8104429629734518	1.075850528785613	-0.14604837203052945	-0.6679234458278113	-0.625134027008871
0.11168521799395112	0.4386333205617499	0.6033832038004586	-1.2969760783968898	1.4802030388667045	2.9290312098664466	-0.00670656001774116	-0.020146453352061687	0.08603057070783167	0.1452557250468655	0.7149698413033516	1.0687661709360439	2.231215896853593	2.0779563493039377	0.5121763826358998	-1.0622914277801239	-0.10589343455774612	1.332219991037271	0.7711767089657472	1.8291903242483825	1.884973703733037	1.7338355091154718	2.153187959643818	0.3901010504709637	1.7893145475061438	1.8501623779194736	0.7231910607859895	2.528693487273616	0.5676247180948014	0.5135077147552921	1.7946660450631775	0.49073371073426864	0.9589924277110399	1.9895451260468355	-0.31997451117971104	0.2251674751133299	0.7484906549063366	2.3674211311227045	0.6255371152264766	-0.8045630717176872	0.49640372194199006	-0.8746769480294874	0.4030143437322512	-0.0030350016554902422	1.5084460450630526	1.770906858779377	1.7331244569768345	0.11894083280990707	-0.19276584243870695	0.32949397153416254
-0.0889003018699181	1.0534811657827412	0.7162164687109285	-1.671609636322428	1.7746984810000563	3.1755557482159174	0.36409410952810967	0.1482169665518833	0.7686282278760121	0.018830172775861596	-0.28699696663302754	0.6587110765049285	2.2065557969530545	1.2499603980285683	-0.557480843233435	0.06167782359528583	-1.0314946638087417	1.0357480187906791	1.305568978687317	1.358339885517787	1.667583242343068	2.1078542512132237	1.7093784950574529	-0.4925167147674607	1.599296118098985	2.04727836080316	1.0292416905761106	2.3294159288987615	1.4931021214289597	-0.8783042299928321	1.9024260444475822	-0.29038149737911156	0.2615522833642052	1.3319852211221135	-1.1005865958639753	0.2842896904463438	1.051273891733819	2.439023632274784	0.7673162070087598	0.3559808290741335	0.7531337362012497	-1.1684674882774717	1.0927812231815097	0.3906294005858085	0.8231778720526586	1.316544591891198	1.4384548412873162	0.15224823985100616	0.23670553696663427	1.1692169349513715
-0.2948152407198929	1.1450600384136447	0.23585708471407976	-1.7437542598765337	1.1411826618786856	2.1640950962877925	0.6173345295412471	0.12107506262982093	0.711938951382432	-0.05377323781249804	-1.0957861576646972	0.0631668975455087	1.2724271561514977	0.2415029764799469	-1.6433476909368954	1.0563251626314796	-1.9825705984452133	0.45217473774047356	1.037792599969838	0.721314850540678	0.7503105861213827	1.7231100670281638	0.6165262572008509	-1.5197684323345404	0.6772898909685342	1.196545967263392	0.5241093412186896	1.024241504984303	1.5472781851226527	-1.4120992942360975	1.4371224999358938	-0.644825013294533	-0.5216740968698044	0.08728382282802731	-1.5706571855177787	0.2283443643796407	0.8941429093708052	1.5096603513930131	0.7401841598050907	1.0376525014343487	0.4030600506788091	-0.9285171584678195	1.1556302336866515	0.39539148356889275	-0.17935237611972288	0.6917726507115837	0.35188280617330125	-0.14302999564201194	0.40987763217295287	1.564154514949904
-0.43010520871024943	0.46057805445857125	-0.4884025346801033	-1.3996126955145747	-0.10137902862353507	0.43350938870609024	0.7801487143597091	-0.08047494261202781	0.048763789408429424	-0.07730958704818063	-1.309761768418538	-0.5059649408924679	-0.03201429386808386	-0.5788927358276232	-2.0142361632143704	1.489344417907784	-2.433644910690071	-0.09433250088350185	0.17222305232393084	0.4144725930967192	-0.38677951511306163	0.9009166817086641	-0.6327742472225328	-2.049280398271986	-0.6158465090364428	-0.27733402867602874	-0.3718990721008953	-0.6462638302238004	0.7136034808001613	-1.0710922520985953	0.6065870416073715	-0.6004709376703637	-1.14869510731781	-1.2387858259736708	-1.4293167399277857	0.05821600831552444	0.4333501326466167	0.2150632416833662	0.2579178329489794	0.8988239271433034	-0.3180168954919951	-0.4167655024982024	0.6112285272272455	0.033873663621861644	-1.1097324659752836	0.20278800441024875	-0.7708270607439441	-0.595256092172668	0.3032144293070566	1.4571302854898096
-0.3862554445535755	-0.7697018262884633	-0.9965936753847732	-0.696326319231316	-1.2307384429159223	-1.041563881345919	0.9461720361503132	-0.24398473927525133	-0.5819507819473612	-0.06115191499665156	-0.8399829415448746	-0.8325935482005952	-0.9565692301330507	-0.970748430286831	-1.3781720019028487	1.2265778956239242	-2.069300851443914	-0.23636727427649404	-0.7156301721184961	0.6753274128760735	-1.072487063899538	0.22590969532507502	-1.4087699036139638	-1.6555171843477103	-1.6420750294550925	-1.5406426924894874	-0.9130085978420055	-1.639713046255324	-0.5066850937034862	-0.39395691989441994	-0.19315555535853351	-0.45021078688773486	-1.4267113471266621	-2.067199256604692	-0.7566285363156803	-0.11937615784320767	0.054738971941397326	-0.5899770926919661	-0.674921752123973	0.11382759144530671	-0.9137274070297929	-0.09610418008386407	-0.17739869757920207	-0.3769870856624876	-1.6143659603615406	0.05085414945130867	-1.1032588190262889	-0.8458688545432119	0.09072538210293668	1.0337837231289044
-0.11969899787755664	-1.9444444830843035	-1.009004651157553	0.09505671098297329	-1.6118479999650546	-1.4513915245016462	1.1302454424012554	-0.15169944350209483	-0.5241137572233493	-0.015924958548494305	0.025338324360964785	-0.8086187215261571	-1.0127667816522838	-0.9221800564268579	-0.09807690620153295	0.49943016890691055	-1.061392072652946	0.15821181956028885	-1.077715384983377	1.2985852478458153	-0.8581477685342199	0.11456896671343385	-1.3032950568230757	-0.46671256536213485	-1.8525099620881245	-1.8698573010797073	-0.5513230123564824	-1.296422219335029	-1.4019673123037455	-0.043806092224618544	-0.6155185011018933	-0.5218776287508964	-1.315190635515135	-2.07073531467923	0.013662521649648958	-0.18032514383053236	0.09052501521923437	-0.3977371891110235	-1.7087956884949016	-0.7651236112715418	-0.9657252760155627	-0.2820167682522359	-0.7325277596649385	-0.4407461031973066	-1.5669498757641103	0.22715497981505298	-0.3456519630140499	-0.6062152481293231	0.005935551389687633	0.5556748366834201
0.27303650353414244	-2.444214011154066	-0.583841205482876	0.589057300501661	-1.1192840172925835	-0.6684570357780084	1.1928224016676743	0.21824293117480334	0.3813788382527051	0.048177739652457426	0.8024694121005784	-0.49666641904921743	-0.2727220638270009	-0.6233158307641045	1.043735406916591	-0.2364889834580492	-0.012219879152005205	0.8377953080808697	-0.7563583177565877	1.7711502868879028	0.1788987423794927	0.5099601791814824	-0.38774766404753824	0.8642374170279201	-1.1309783686578407	-1.1071053343703148	0.652174195960676	0.21571162648527792	-1.4765352492436479	-0.3324722181974553	-0.5740711249749852	-0.9393692517375792	-0.9459396716431383	-1.3696561161928682	0.3720527396334254	-0.09579499497464629	0.5548952394342869	0.6109773751458989	-2.3360898827986785	-1.1693286942616679	-0.41113704686685765	-0.909984402781856	-0.7410475006758448	0.01571009303814959	-1.1279528134707144	0.5279881622662412	1.0307977795109613	0.08891510051179133	0.16217245209480766	0.1895047530968532
0.5773085550349308	-2.0071164995656323	-0.04898388220922097	0.49137697996516205	-0.19698283136751718	0.6678948882473127	0.9234407526993139	0.6421603726135584	1.6517000795656351	0.11883840353151878	1.1188708938602934	-0.09501120821743614	0.6993824219617193	-0.3349775077693702	1.366961504076412	-0.5588798593270735	0.4239649055003079	1.295434187920974	-0.06124461093358993	1.6426189976692145	1.456114622375278	0.9404720126514028	0.8058079594299694	1.5587568195932153	0.1139397366869331	0.24962550164369987	2.023073180789747	2.002991787815446	-0.7191369805995432	-1.0374952441723537	-0.28543582657315375	-1.533714943904669	-0.5423107070446733	-0.4675172543121628	0.072875464813137	0.021273682389267624	1.105804233631931	1.6839392897942413	-2.1965584714328066	-0.8561157094729678	0.43050232730895005	-1.5863041803240723	-0.20988720165634972	0.7781050362136436	-0.6361025352839931	0.6803548120112654	2.077873928641874	0.8389598557460372	0.47081029358309245	-0.04972822710855817
0.5862353181429217	-0.8944717751543694	0.2371518866462644	-0.21096739734687758	0.4806258362644907	1.5683418948491297	0.23717331735240138	0.8043551837477471	2.5007081918614182	0.17558606740411656	0.9341816176037442	0.18037061029678317	1.2286739176031485	-0.23412408425977324	0.7381219629186865	-0.2966038081490326	-0.01205135121059896	1.116364794854848	0.48109232282684683	0.8662375043329081	2.234450273675863	0.9056868684268692	1.5882893701838718	1.2186929620480489	1.183318102291713	1.3786204434362794	2.694892371309938	3.0250951762817313	0.44456699612989237	-1.6195328260561388	-0.10979395343214764	-1.9560897712475782	-0.2880071762691907	0.04595089000754222	-0.6981122191646897	-0.016478109895810483	1.2797767846472574	1.9990108432757467	-1.2993461081122162	-0.019442779775870864	1.0884735017673295	-1.8737896976248454	0.581759060191881	1.361026076901659	-0.4006949042482253	0.5065076080845032	2.010063348705411	1.1185333716879653	0.7220570039761343	-0.222650743833149
0.2539118447743307	0.2569086349831677	0.13367953486933723	-1.2043725491165687	0.4976846301818587	1.3432758623136458	-0.6732908254319281	0.5440423158153551	2.4071697996841954	0.18761132019406743	0.5274056137151774	0.2224637946502303	0.9650763888878667	-0.3262298633261041	-0.3639595437579777	0.4127985129694324	-0.9867538537975652	0.3035184782404585	0.5151330973284722	-0.1437436532040951	2.0764478381755316	0.2964276728039212	1.5231332574952863	0.09198027744543275	1.5097824265354811	1.6628737394498954	2.1818032832989127	2.7551596226352935	1.4569413499561532	-1.653018934129917	-0.29049303365180795	-1.9106799780642427	-0.23168689905003917	-0.15203665335256525	-1.4415576809804558	-0.3255069604692014	0.8400601806157404	1.2156358076548193	-0.01866486267075981	0.87976231549458	1.257799206607638	-1.5916622406277798	1.278192466316404	1.3438010857599145	-0.5228697986882332	0.034567931253632576	0.7496865111316389	0.6593247454106056	0.7656420481934691	-0.342127562992024
-0.235644259482819	0.8082037030873057	-0.1881124879155059	-1.994481761961895	-0.017442842334008637	0.05500867624530755	-1.3781101315937891	0.0034904057401653164	1.4848474808129155	0.12381623801842687	0.2708335954503304	0.08522064801760142	0.08913746682293215	-0.469695516838319	-1.1947961858210971	1.2410712551822844	-1.7775290576341587	-0.672143311847985	0.10216510587525407	-0.7894253871244197	1.1159347477868822	-0.4822653411594367	0.6850549746399021	-1.087430047338613	0.9977912426497945	1.0615978239530728	0.7187401524250707	1.4761549854163836	1.969317950689541	-1.139592927013143	-0.7681341895288436	-1.3519767532950664	-0.2888568720111891	-0.9261886845705728	-1.664119023858573	-0.8296624722727003	-0.0185344368134037	-0.29236830338059855	1.126816393169468	1.4283189036357358	0.9789662040377028	-0.9100502538140346	1.6525049897982256	0.6924674608790957	-0.851488475275357	-0.5085958180915984	-1.002848712952499	-0.30160716298599355	0.6468845098622681	-0.31987745483965396
-0.5498728052247023	0.49410065225516225	-0.3631716329819826	-2.167531220874874	-0.5132570266760961	-1.5277867525241837	-1.4565190884034342	-0.44964421018070444	0.3799557289611951	-0.026070720224184028	0.36065638535351097	-0.07128633347114545	-0.8324138880708495	-0.4880096879830162	-1.2503338407040336	1.8719459043509152	-1.7487525168487636	-1.164623957438327	-0.34386142218850707	-0.7052673456441446	-0.03719831276707125	-0.7989666454809916	-0.39827250954364335	-1.5762651267339585	0.060127964075586286	0.0864114851918149	-0.8634833292364652	0.030198769524990236	1.9959101258514356	-0.47914369493469106	-1.2020604457630326	-0.5212399720022114	-0.33349105196200046	-1.7720475414147383	-1.1826439764027423	-1.260596054055009	-0.7728308125043652	-1.6764232654572702	1.7608707370904835	1.503980474637347	0.5666541733067681	-0.18695980631289777	1.6969835067628152	-0.17535834887299584	-1.092586918408549	-0.8217848939797479	-2.225905835333538	-1.1171761799203919	0.5826160876348789	-0.037449310437601614
-0.40483373321116783	-0.4235770131509682	-0.08582958363506882	-1.613944578383812	-0.4491259262589418	-2.438679560156819	-0.7970703288512385	-0.48375524481835686	-0.2177411619344598	-0.23438974512689675	0.6958189011802967	-0.0992252786660653	-1.22816631606596	-0.29448455053393024	-0.5801246600618307	2.157118736818968	-0.7774099226897202	-0.803049000802942	-0.3727899128137916	-0.010954469512942436	-0.6923556527538796	-0.29302022833937696	-1.0843573971466856	-1.090570774394627	-0.6726003806773876	-0.5820109639521283	-1.6511499112067571	-0.7810679667590464	1.8060587463306237	-0.1384553314812922	-1.1964419745525494	0.19562155794265515	-0.3080454726665119	-2.125446530246559	-0.21601873938364005	-1.3020412703505428	-0.9261463464635205	-2.162186046303581	1.819893505713306	1.2967025510264336	0.35662590675342104	0.3055248812034614	1.5632842064840793	-0.6536371654662929	-0.9979514812651535	-0.7045095326117026	-2.247881283919174	-1.1449474871897765	0.7834858885497465	0.5117109127449354
0.2432741903122486	-1.31426815448743	0.6664737887742028	-0.5818502140307714	0.2797184285148169	-2.1407678804734993	0.2669052856410239	-0.059957921452692006	-0.07354935982736857	-0.4415135035140647	0.9792309924341723	0.041826517589181274	-0.8811081183108426	0.04841254804675677	0.2946551824688698	2.1387922618735193	0.6612582555539599	0.22005423534318996	0.1657409749333661	0.7828790904415095	-0.5118932509682788	0.794466451381798	-1.0151511634896595	0.04325201569655434	-0.7734267460304253	-0.5598808264358205	-1.215289628498415	-0.7162179000482665	1.6651230447437289	-0.28057359135719473	-0.587379531401046	0.49435946066579184	-0.26900789503942973	-1.6955585324250346	0.7795617584404676	-0.7977369824784112	-0.36773190604850725	-1.5419606700981776	1.5141798818042151	1.1169433229914227	0.46253604891557537	0.5442206882741937	1.4152345531639317	-0.3726346307218629	-0.5160517079150384	-0.18337479680521201	-1.1752204355383369	-0.21384753934589706	1.2538991682088851	1.13097370349305
1.1424176552452163	-1.552980482736994	1.5845530010675382	0.46572959495358573	1.2410917268709922	-0.8564430453123736	1.1121801829608864	0.5137922813464256	0.4592819790805326	-0.5893020228887339	0.9510453233436815	0.2776524855160508	-0.037863317011365784	0.368576551423608	0.7757408803327297	1.9473848126051365	1.800779926943365	1.2435755537661732	1.0033159311308686	1.1446641002150741	0.2981091440815246	1.7249422167218342	-0.32235881972673436	1.135817440173158	-0.28673043988015956	0.010584817230286467	0.13148043308769766	-0.18275784115161248	1.6258465874579444	-0.637044037847805	0.4026588189340244	0.32153761368939404	-0.3346802605416002	-0.6180077623885738	1.4037967677400183	0.11335863350925383	0.5269090748218676	-0.2902307166254896	1.1340896072956645	1.1411998895538877	0.7132564679702283	0.6890245023246993	1.3029714018881535	0.5118438264893113	0.18069988610499882	0.48788188053146236	0.2060835464700811	1.192818970688217	1.7315851834762428	1.476409801865987
1.872943678751628	-0.8871963281119083	2.1903483757612205	1.0970141013915296	1.766520605617593	0.6054566786602205	1.198508488067316	0.7867894268998977	0.7603659433282691	-0.6614196977765315	0.5753485361759648	0.49486040084080374	0.7818760757619312	0.4933245456054677	0.5996743939116347	1.664133440380887	2.0662826260819207	1.5690399004380764	1.6260860106008115	0.893839143354801	1.1524811558312182	1.7546270716361643	0.4835761165615824	1.5884694434612339	0.33612119214824104	0.6090939172487921	1.545181527835477	0.1359219517352188	1.515094834155093	-0.7149405501939723	1.25816855854831	-0.11240816659515143	-0.5760945291360204	0.6505356755997561	1.5329996183347356	1.036675287849659	1.141172324439776	0.7604183822424068	0.852655703914109	1.2767854284452502	0.8009241870210818	0.8646524664034366	1.1404202765349525	1.3836539550362341	0.7991667351126268	0.9637361302096178	0.9724947321317644	2.200266048078223	1.835844949146453	1.2513085990629116
2.0865392513945786	0.41981066561103514	2.1164959753289474	1.1142927524836381	1.4373822569993433	1.3879877723760468	0.42326929267281027	0.4912448655297416	0.4555608320544618	-0.6961754135569452	0.04991454162803552	0.6309839446204377	1.129117526606924	0.3565032912602105	-0.0209315007519674	1.2534332236084278	1.4055056847120702	0.9353755462191888	1.6114855054946546	0.30295158707224884	1.4814186956178124	0.6723781310992187	0.8536928538239108	1.2382022031649542	0.5805485314059448	0.7346924814052427	2.178839551394923	-0.18060015586157657	1.1078196561128297	-0.17963483797289215	1.4672820859802462	-0.47548882484353144	-0.935765722203375	1.6072931712145757	1.3357536306596023	1.5299139642150466	1.046001682640438	0.9554526994082064	0.660903922077137	1.2364767137127397	0.5185221388384932	0.992797581324265	0.7944503104843026	1.5641141133836587	1.0898250855010236	1.0061122893951613	0.6672370218137412	2.1060611100989983	1.3393912226974867	0.4210342068479319
1.7051900707458818	1.7493699459373402	1.3349409112109625	0.6090443515704483	0.4035827624755632	1.118064790467872	-0.7855955022372818	-0.24590546763969268	-0.2799870717453714	-0.7524023286964576	-0.3508499314361826	0.7051728523706159	0.8899572905452567	0.03548494694543136	-0.6035087714913572	0.6125545712396597	0.26144007079568304	-0.2970167631040143	0.8964889859432159	-0.13778192651530877	1.0847651034044248	-1.0095673966174268	0.5398997115166486	0.3821684884954504	0.24413206340368304	0.25973563674120614	1.6833823039480234	-0.9816052732295376	0.3456620655719405	0.8711478486042419	0.8408479390818312	-0.5182882926300708	-1.239701797793719	1.9628633218305003	1.1013313306051113	1.3591325243126486	0.31038931147573207	0.21150690992748208	0.46134037108563386	0.7662484086731501	-0.08807774296806505	0.8335034137446611	0.22170144545310264	0.7832117856519375	0.9743050357386888	0.6309748783704092	-0.43919923906577124	0.8739342002138127	0.37516067437367767	-0.7033731741480321
0.9518990951927484	2.489246982787519	0.19573743603602173	-0.13383840350394757	-0.6981092033432643	0.08840583339031977	-1.7172693857371266	-0.9674002706718449	-0.861419008250214	-0.8467033569694307	-0.4679214108824032	0.7701089382511338	0.30998983105046624	-0.3044155252778401	-0.7722161599963403	-0.3017303980543332	-0.7623615623407459	-1.387405758238853	-0.1925988027334047	-0.10923696826956415	0.21928183423687508	-2.3657417041850706	-0.27959395794920405	-0.4897543016281912	-0.4248686587889791	-0.503639345868095	0.3714908852838513	-1.6767127200976109	-0.5660100143626795	1.940379778068247	-0.3490270234438655	-0.21518492073600348	-1.2997600804008393	1.7344716547809538	1.0207184370334004	0.6423976549093314	-0.5332836890062981	-0.9755531641218341	0.22336960530540315	-0.13476060506012985	-0.754333183830779	0.21511631156410724	-0.44124733021955265	-0.5992813761264019	0.5690190439648813	0.10845435246361904	-1.5835408388545453	-0.789359703321667	-0.5832104738490054	-1.5917464944180566
0.1958225386269401	2.376363071104466	-0.7509546930562117	-0.7989688730288895	-1.170397872217407	-0.9966003820277626	-1.8169837260686172	-1.1918211464527795	-0.7621880553008589	-0.912143427043254	-0.3398234278803573	0.8353164235406431	-0.21168538079542462	-0.5212180782204875	-0.5176377614233341	-1.3683716526178256	-1.287843930692801	-1.7155265223387781	-1.1483510779841613	0.2896659406342736	-0.6152823713730757	-2.6633610674917323	-1.1458576865239563	-1.0308389210299065	-0.9231716298408666	-1.0502721164205127	-1.0317980195987093	-1.688059569050316	-1.2539161666609622	2.444925751323087	-1.5042422587920363	0.2372325275591896	-1.0363365827114448	1.1512097545845035	1.0736513603921702	-0.21503362201529147	-0.854993713698614	-1.883656520429574	0.061328855701428306	-1.1574543687364536	-1.179036054563314	-0.7370232156331347	-0.9031172118267469	-1.7863041670165678	0.10371329962137793	-0.19325800598190992	-2.0458933792072176	-1.8505770226193863	-0.9818895176950856	-1.7761551690060324
-0.2808922691285622	1.617140869980654	-1.0493574680802353	-1.1688177100936685	-0.7240870540748302	-1.501322381882596	-1.0323720985815479	-0.7489379960137088	0.05639563257293072	-0.8232422923042404	-0.12768587846488816	0.8376409135543432	-0.4001957736716642	-0.5901328101097204	-0.1572310258274857	-2.306492154322088	-1.3339406718421427	-1.1925942367524265	-1.5749176807443763	0.6208222741195751	-1.0224102416673946	-1.8417653819516115	-1.6132260057606584	-1.2030462480169783	-0.8770141580880354	-1.0439861586688863	-1.86075777622781	-0.8786996356978016	-1.398242639418388	2.0864181092754617	-2.0315935511711354	0.555095787394344	-0.5346727722816547	0.4746057634172919	1.0832908440827589	-0.758633346745836	-0.37249121730080287	-2.022173722698725	0.16140057263851007	-1.8365604027114635	-1.2159722551501466	-1.5815625050424933	-0.8609648771803677	-2.035239099575398	-0.2069565542567943	-0.032005093385996636	-1.6044378014409384	-1.6005429109100175	-0.5350985905692156	-1.1248655338476503
-0.4359458106968508	0.7233392389861947	-0.5813350134809886	-1.1658438675196376	0.3401102645151418	-1.227800927318009	0.1609280365636109	0.09560818213725056	1.0873602962038642	-0.48524393770668023	0.03871625843308981	0.69328966412716	-0.26374040358453993	-0.616620861468222	-0.047778974049634486	-2.802522726381149	-1.1864991874269954	-0.2985794592714802	-1.3774617515855827	0.4488381524062033	-0.9442084944294471	-0.5286139054086249	-1.4898637597625877	-1.190312128864596	-0.33083528710081983	-0.5286753705012435	-1.88704647069214	0.3520515873959243	-0.9286359153746058	1.0293002264705482	-1.669098146035314	0.547481287395769	0.006242048779174765	-0.127900587507299	0.8782493645873568	-0.7478228739925346	0.6374274791351967	-1.3919149558368444	0.6076402572608073	-1.823733932985988	-0.943909029488401	-1.8058027474147444	-0.1907138080221946	-1.1297097417083197	-0.26155732477176474	0.5536853166723325	-0.6129908203797094	-0.11222231350650495	0.5640525240763564	0.059950371144545093
-0.44031868995100104	0.17768324569292016	0.37819991873437103	-0.8257420542984373	1.356159369617438	-0.44969363162694637	1.0715464120712568	0.8190623711200454	1.6360693808674944	0.07119546586263711	0.16157248643334193	0.3907924528677212	-0.0397652232252665	-0.7560038815137621	-0.2846645339004844	-2.6864836041223485	-1.1048297564652398	0.27159982037984426	-0.7534147860687765	-0.31287860902004105	-0.64025429660105	0.4155089531874461	-0.8882052387238893	-1.1734204619608064	0.27733570397361373	0.14909820623654998	-1.3770738429833982	1.3576683775419094	-0.06770429863766272	-0.21672240899698292	-0.6136339900370923	0.23159324972818562	0.3984139177988152	-0.5886365404969124	0.4364867349935167	-0.27925358960366004	1.5150577400838796	-0.4036192940222655	1.2461868813588663	-1.1085320989010157	-0.5815445243212771	-1.177059930415542	0.9253696350860835	0.47761734120600896	-0.09029428986628858	1.25998574672478	0.30950951389412434	1.7980239093534875	1.7176462031523663	1.1885025463793049
-0.5029316670725413	0.14468981071162443	1.3207693346894203	-0.2529354673765873	1.7528777515165799	0.3571324578677845	1.2357482325946554	0.9999357211483952	1.3199313098669399	0.668099965018483	0.3442013281923664	0.039669443035761795	0.01358541647091233	-1.0881161260860455	-0.6222920964034675	-2.0431051730353555	-1.106971139111707	0.09613734659964975	-0.030422647490062946	-1.3110171930058596	-0.4540154361172046	0.4981437977273212	-0.0959712204558556	-1.1655610538428616	0.4422423638943409	0.6224301238156675	-0.8299365455880903	1.6874509436046081	0.7985552637336748	-1.1069363593039412	0.6161238286021243	-0.18323954712051524	0.579067894022644	-0.8651256613542466	-0.08620952997880557	0.3038722678917694	1.6629123786275586	0.4484526929511267	1.7116634104823825	-0.04448564054623973	-0.32445225310940756	0.057718986937876485	2.026111460178058	1.9420321673112788	0.20169576155803068	1.698372938017291	0.7209346598941572	3.079809677243585	2.25050324849348	1.6955115122375384
-0.6846301015619803	0.4050340102947223	1.7830740492080126	0.40852767121530364	1.4187858205771016	0.8531086884532986	0.7003537935621159	0.6031989937838552	0.3329042003990251	1.066502830540811	0.6639546472052329	-0.18242251756946398	-0.17887567472287652	-1.5287244939017663	-0.6729026245337486	-1.1786392444716038	-0.9909000183987569	-0.693807744662379	0.5188359529230944	-1.9839367945761746	-0.5541383955802845	-0.08348109339441967	0.6065217997149264	-1.0306443107171621	-0.017700372999692612	0.7621005575667306	-0.6047373771075172	1.355156764496278	1.3326202804284866	-1.3473995071982354	1.4830794439164585	-0.42747337642130023	0.6387990532260042	-0.8850555174579672	-0.4510958511190969	0.6503752239395081	0.9514009546406513	0.9082018755227903	1.6273764542354816	0.8431216566654326	-0.22469819718548883	1.2885049752885729	2.5687911808784962	2.5380479632762816	0.5159130791992493	1.6288700500734739	0.6095432267960995	3.090900244015443	1.7973071537139234	1.3408659331528345
-0.8458726761295772	0.5423991875556053	1.5851661249284232	0.9959592713207603	0.7228575660418097	0.9969883732661842	-0.03568719727076663	-0.007835837552481925	-0.7157178076096251	1.1155918675763754	1.0630365845664735	-0.15802262256907718	-0.4567969430443371	-1.8419998821111139	-0.2259887244567114	-0.4547484358624419	-0.5523499939973878	-1.5261284756210107	0.7722978164736722	-1.9463141725828195	-0.8368752328121261	-0.6205196917923125	1.0527401701938373	-0.6439965499349087	-0.7975751701155344	0.7161910668915976	-0.697965572663348	0.7538063839698974	1.405881579795372	-0.9861864903741309	1.7093148937740534	-0.33509687213038636	0.7476984167113889	-0.5779663154098131	-0.48124001863447974	0.626338439776948	-0.1960491950294843	1.0568751263196479	0.8597365499983489	1.1554121977283118	-0.1879779281244244	1.9137034190646554	2.2109218624130107	2.072669598084378	0.806998274269788	1.0963895530172587	0.30832328406456344	1.9550561451935995	0.5162034798759509	0.3296683016146955
-0.7704596137394822	0.2482797017817028	0.8980837476549904	1.3663776682469952	0.19986750008594403	0.9534022307567555	-0.37297558651855534	-0.33708541008273	-1.2525479512553586	0.8608270084856949	1.3545501420097232	0.06443928305454301	-0.5555492117802695	-1.7581693679744428	0.5599420332065363	-0.08824954165856085	0.19233715111343094	-1.793777020040299	0.7406251555105249	-1.2498190165397027	-1.0419128133211724	-0.43224880903568125	1.1826005812394875	-0.04278051212667672	-1.3030761707224383	0.7190426716694308	-0.8060268453624446	0.3108293709926746	1.1200812773026079	-0.2958912841413726	1.36937783194337	0.06044590379210283	1.0311894497167324	0.03000001721815559	-0.16186533583797036	0.37953825782201933	-1.0941064055031127	1.1515731673259049	-0.34723499839679317	0.8439810337390009	-0.07153650479832292	1.7158554921436286	1.0237031448572576	0.9463540572629852	1.065455962099617	0.3833460128882269	0.17873823000845893	0.42110767519132775	-0.9962863917918232	-0.8098339894783986
-0.37017586166150246	-0.4607469359126388	0.11448962494134522	1.455059416318622	0.14919570814255775	0.8715116007841843	-0.01685943041182242	-0.10613320959882389	-1.1325282446158818	0.5231938552553604	1.3454795244744406	0.2830476733537881	-0.3218386246638292	-1.1332710289151295	1.2426448196974123	-0.041216032345777316	0.9644695793116046	-1.2581879351851624	0.49453751344759433	-0.33930197268813106	-0.9729200852579051	0.6230828137310765	0.9861910819132952	0.5645731302941623	-1.0754697046093884	0.8418154163904326	-0.6023711315670353	0.16590691521331918	0.6978817686511216	0.4271530934675458	0.7716435578986189	0.5527514199186482	1.4773157806842614	0.7517146369539475	0.3557672263389679	0.20816802211506744	-1.255602102622762	1.3552925901719501	-1.4653172261850658	0.2240405928996852	0.20048383405122516	0.9812808667606174	-0.5002362782662523	-0.15067366926192288	1.258972256466234	-0.18531322454688534	0.3269094962159689	-0.6529031901342291	-2.031830321431193	-1.5132627239644398
0.19495760393694606	-1.252825803929994	-0.390110147311739	1.3178663353956668	0.44461899733602445	0.7424529238110403	0.8311033509085094	0.5587208425297608	-0.6830926658560126	0.35054994482494933	0.9827231036094435	0.2840379377740442	0.14613819627445576	-0.05610626511388657	1.3981012472676395	-0.07078388462045485	1.3981675257113277	-0.1750989237448524	0.11399592667885633	0.2537028794100072	-0.6454859546055949	2.0265730198236893	0.48892557997898267	0.9339826442507411	-0.13788756555806037	0.9010957487015376	-0.01630946190228605	0.11874612791337107	0.329313401356242	0.9957594990885675	0.23559941796727965	0.889643499450842	1.9325811369687342	1.2869922571984769	0.8335616012987683	0.3327166989346197	-0.6993936196674514	1.5769259989458153	-1.9648182581568991	-0.2314695702538633	0.5859562465611304	0.284003121368795	-1.677649521813543	-0.6828399280310326	1.2907018461405444	-0.44906312445474916	0.5612667640438215	-0.8285520906438409	-2.142066962470802	-1.4684339246892577
0.5915557891113055	-1.701720510512515	-0.4607829742533596	1.1093293036739134	0.6813431909165293	0.45177991483378493	1.6130305057286387	1.2282869300762143	-0.38870430833132247	0.44180694097938183	0.4084500245931422	0.018331688340843637	0.541961331207898	1.1665499067288247	0.9173504645702377	0.09385324293457994	1.295840122301114	0.9182179169271806	-0.3108576413099056	0.25660286107238783	-0.2537418911633869	2.942794665717538	-0.19725290130524714	0.9501922920804083	0.9961765354870334	0.6126308865943826	0.687516498471589	-0.12925892083007323	0.07493910953867067	1.3347473536867214	-0.07715045192970245	0.9195075340382122	2.184914705548391	1.3788818020628837	1.0535057337587186	0.7330241487758715	0.10103708426163605	1.542833217927565	-1.6192217350133444	-0.1895699594134353	0.9614267747369792	0.09207607232407179	-1.9946458023705085	-0.5580442563527837	1.026350392055	-0.4895386377420047	0.5966467634782866	-0.2863872451233736	-1.3470468717617923	-0.753268677895689
0.5476458309617177	-1.5640010504379431	-0.21738652868450403	0.9867715535638435	0.5294728638596546	-0.03618038082707664	1.7824579366308897	1.4781493445230143	-0.48079915153683894	0.6763241037259323	-0.11965949812701192	-0.3237337510361249	0.557370750311523	2.1450814086683803	0.0823350053576085	0.5620395653315918	0.7670157688123308	1.5739181303880674	-0.6579997980206435	-0.1961016325076326	0.005972667557215954	2.7785884763391318	-0.823438802527647	0.6878702745573502	1.6703815538531117	-0.12479475006872522	1.0819154249052365	-0.6503002587210007	-0.12433348561397652	1.4093295464290758	-0.18187159276411954	0.6682400499073128	2.0804141155521214	0.981685567411454	0.8979808423576334	1.1627172269734185	0.5777444782355262	1.0403978957971194	-0.6421442595819169	0.33798569201741346	1.2057579855392162	0.47416676976222916	-1.3934606624767774	-0.09432397612546108	0.39217087017355984	-0.5313892612688407	0.3206621855413783	0.3975158598095191	-0.08350966053777545	0.23389808620594918
0.07988654125702757	-0.9280546691643179	0.05775614326384378	0.9943937920016067	0.01343919308111589	-0.5427240115281715	1.1528003842805445	1.1773374699661674	-0.7601862709914466	0.8106701138656972	-0.38596841219219513	-0.4141239342011548	0.113858731489595	2.589051186531479	-0.6300921165680904	1.2025888625591334	0.1473653350182812	1.6888317696255328	-0.7831112202265691	-0.694681321567109	0.10524021366657073	1.5663787000488432	-1.049389858513039	0.3312217658317125	1.5454366339691152	-1.0474684367818081	0.8781383828278361	-1.1582995740560975	-0.3562967387759604	1.1833051017105802	-0.16356837480617326	0.3063433880824113	1.6062153582470475	0.3192805162301207	0.379007035108048	1.326674092005903	0.4713564911236754	0.14265326960299796	0.43108149640825344	1.0097733154661679	1.2663830354447585	1.1006349062341856	-0.30861450789111317	0.272024668214493	-0.5161995528989199	-0.7453231283845898	-0.09516050546366381	0.6983408996180012	1.0482361769334674	0.9937673742917803
-0.46985477236724044	-0.14539485944452463	0.11536798840589478	1.015357966829121	-0.4976693116270493	-0.7307434829649698	0.004057596443576846	0.5576064952065366	-0.7851063547762822	0.6778428598848302	-0.3399051028472458	-0.0119333864063138	-0.5446635999643695	2.434369958481763	-0.868887841350802	1.725345182462187	-0.23534847578063747	1.4811738501633613	-0.5796765991324478	-0.8494880651849008	0.20695540229724982	-0.07894160900733183	-0.611198940539513	0.032925412385280226	0.8381001809879293	-1.6169267090816928	0.1452931773425778	-1.1929482988341196	-0.6402959621552275	0.6598291093245445	-0.056041214684757236	0.0359961793485069	0.8979986079356864	-0.22150149550974946	-0.3779728958632292	1.0930653509247792	-0.00966035410894327	-0.7656452717569799	1.0452784940220792	1.3781815283164214	1.1699642139084871	1.513867505617199	0.5832392040166666	0.3068079270924128	-1.4033300285993104	-1.1012134467119168	-0.32134267957665097	0.48228247191980467	1.5792640486931206	1.168299054413049
-0.647299462069852	0.3959738536356682	-0.10889693852047594	0.845563395102482	-0.5785692448337074	-0.3350193345166001	-1.1065999283824735	0.028963788364863897	-0.2656836777996867	0.3363149168471402	-0.1031032591387457	0.841881065373366	-0.976356258781619	1.8478847812797659	-0.6229110559268879	1.8682846426581947	-0.2691330552673313	1.2450405822277848	-0.05506403087679332	-0.5341038576200046	0.5199326788280021	-1.3747476035025148	0.4784214097478941	-0.16458695451878821	0.15956760554748073	-1.3524277422298732	-0.7034250767971497	-0.4906901301225313	-0.8943509509161823	-0.03988204014807538	0.18582272323982013	-0.025519209432447915	0.17517651518073107	-0.3067466597729255	-1.1778499758529264	0.5893137757153595	-0.3760294385695554	-1.1978257073756473	0.9266167333690476	1.1778895210249363	0.9862502559224142	1.4537079588621207	0.75818168862592	0.10314905330556337	-1.8775437475598826	-1.3800163834197023	-0.12629561126042552	0.01896271511890335	1.3550145921877663	0.6864739656035401
-0.2223823565622384	0.4974304842668777	-0.4756451236693651	0.3548700326353547	-0.09207224249192865	0.6026513322393394	-1.69122358444273	-0.11177763352828535	0.6560193821046716	0.04279784066405213	0.1324055262737915	1.8053141932499084	-0.8172265696681437	1.1163332777503192	-0.18440980819522007	1.5665470231687986	-0.08910759535432074	1.0967243247657874	0.6381158867766297	0.07750799720850488	1.0982777496762353	-1.8532453901710628	1.8494523550304034	-0.289044603156551	0.06338354957270313	-0.1855676499639181	-1.152052403697854	0.7432150037314899	-0.987293579716097	-0.6581408995160237	0.6022739404001526	0.10453067946211356	-0.3582131617705951	0.1508548701278456	-1.8119610687690595	0.11514729106625185	-0.24145885037058956	-0.8781633832876727	0.20624707997934819	0.4949544725656028	0.7828810199595033	1.0029534613536766	0.14500254106290353	-0.051211060437339216	-1.6582351014222907	-1.3350246165302808	0.4399197867089609	-0.29894772760688	0.5427432524634291	-0.23822366616105517
0.5876084176128016	0.23202891950988394	-0.7550598566836678	-0.3758533471712443	0.6750167574905972	1.684565161548951	-1.604342272763499	0.13195003156995322	1.4688103649866358	0.05382813628031138	0.23249009053028197	2.4198992604864946	-0.03472494006017791	0.49371429038332887	0.09388869161368502	0.9933515196568469	0.07557955764849521	0.9107527678069798	1.2514844792932096	0.6719218670103014	1.7472228828842171	-1.5861987359948562	2.9109720445226936	-0.3361834062205573	0.6288831410699601	1.420066659871684	-0.8960573656778124	1.8874108517861665	-0.8372487312868121	-0.9013942323412046	1.1152582240845215	0.3114263700793581	-0.598850568401934	0.9390410266975969	-2.115727212168773	-0.06464676304970227	0.38332062288351854	0.05359061399340167	-0.6926697182348869	-0.29033989241416863	0.6023674280334951	0.4708472217734553	-0.8564424892799215	0.06282931603288548	-0.7714627728042999	-0.8828978078873291	1.0706178107857212	-0.28744589723952085	-0.496102948581152	-1.2306745067735378
1.1937705043717413	-0.1485099721503468	-0.7878706008305717	-1.0544361386949175	1.1912378229162637	2.356723071119057	-1.077401159085279	0.4934830205346479	1.6563715787268498	0.4019364589966358	0.18521472211496437	2.3823291028587814	1.0115080734077446	0.09790031972265048	0.05743211568364114	0.4485228347091708	0.10547624943096023	0.4784961586119083	1.5514361349404493	1.0124073181930429	2.12043094259636	-1.0308884636315425	3.156564085105769	-0.22073730233090647	1.3874758050346883	2.691554028682823	-0.030305823483952835	2.2728979131129616	-0.48669648270258736	-0.6169342124045983	1.4992921881335672	0.46841665829619283	-0.5802244714336565	1.6618897909299457	-2.015360159243733	0.09828205480801665	1.098666731600899	1.091250752408832	-1.3165389158101446	-0.7471199539500646	0.46417605478836893	0.1337884918353827	-1.6476842605202022	0.4116861338213365	0.4029890162667701	-0.18410968092109722	1.4085397940260882	-0.09899214214138195	-1.3750706451106127	-1.9215331134440512
1.0006782446441496	-0.3931921966427978	-0.5856323081590575	-1.3382736085239069	1.0469626964933882	2.236928918817914	-0.516161287949489	0.6530449936570153	1.0847558623311682	0.8294773780243953	0.06891583172024669	1.7205056972877322	1.755898814033322	-0.09446145124016454	-0.16519025501302612	0.17029436710958332	0.0798118345093208	-0.2564910046690238	1.427676914422526	1.052973856243995	1.9494805005412086	-0.6474962623636527	2.4584558157315093	0.153632196271757	1.6545857733744327	2.9855135994981317	1.0042003601359597	1.6220316608579328	-0.09948947416862809	0.07623501027514511	1.4883745908620785	0.5066750505453127	-0.44726877373580365	1.9494925550414566	-1.548511289223941	0.4058250953917534	1.4122047706931062	1.6455163526176186	-1.4233556740752715	-0.6641618409284922	0.37320454545024156	0.0464594238955372	-1.8156925785397555	0.7378378942164074	1.297463701875261	0.4448075443613847	1.273578518820844	-0.0662170900828218	-1.8149115707977688	-2.083435783249879
-0.15968575848885633	-0.3848671331516072	-0.309633857968162	-1.0610014055890313	0.24302557462155025	1.3530770987315952	-0.2167425151344397	0.45165160057456677	0.11544405025383597	0.956048893616465	-0.034511118960744054	0.7561226273052903	1.7562249892298658	-0.1744518445670428	-0.29942551122443567	0.19372790298120304	0.18422513093539014	-1.0870388920158083	0.9380808233450952	0.8936131209540933	1.242763734489849	-0.5802648105778516	1.1555504227002014	0.755723236959057	1.0346975380899042	2.164951394855065	1.6765352927671835	0.2509447998861933	0.12446008155537283	0.8118188148856892	0.9601898549876358	0.42827058893595765	-0.38092259724504124	1.638491981115604	-0.849473023571143	0.5528768790929478	1.0983602504775924	1.389992582463546	-1.0692862427713725	-0.17217625279562732	0.31830470743544453	0.05843775180406037	-1.3771696117956789	0.7664799567869763	1.4664441576953282	0.7218652653275557	0.7512228320250051	-0.4035562338409458	-1.710803777494764	-1.6936706629173526
-1.8226380778493696	-0.15120389817090304	-0.15173785283555963	-0.36773614793350184	-0.8038446071955853	0.13186387924139692	-0.1961763829977802	-0.0426266270634595	-0.6455502226155122	0.574650952392504	-0.1072657705364056	-0.11369899334411103	0.9647487736295915	-0.2154946156136453	-0.16321656849389124	0.3446368117306427	0.5188288987870896	-1.6507799791230557	0.27063156942294364	0.6465181654683243	0.3066726690466397	-0.6187917250334692	-0.13441001304085032	1.350502681735138	-0.26406077577001275	0.6726366029275724	1.66435926820618	-1.112246628957829	0.0673681464001699	1.164158954857722	0.06508916298836999	0.2699313826050461	-0.5029326598571535	0.8323872997047557	-0.10486168182158055	0.33682066471741073	0.35512589515996024	0.4572056181446954	-0.5163727721721276	0.3564557371528152	0.26421088453292635	-0.006165724655254231	-0.7276036132508014	0.42338612122555336	0.8617738132805413	0.5570953474130972	0.0992109971039323	-1.010158165220459	-1.1449929518906656	-0.9195877287702998
-3.0871015645790294	0.2180582313874462	-0.20339943000563182	0.34864784092832524	-1.5369311610166225	-0.8513391333796888	-0.2406871815188818	-0.6376671415656555	-0.7770538364227778	-0.145574171738921	-0.1973662794076067	-0.6569372974885727	-0.2301919189207549	-0.23728470710810048	0.1839680006524325	0.3671635948010698	0.9686677275984203	-1.677921541093945	-0.34673796770759113	0.33778749541043607	-0.43333755883686736	-0.43408114959323585	-0.8660075479952454	1.585144052532937	-1.5380922036336777	-0.7408362201269947	1.0173158148047023	-1.7749576752179095	-0.22858746835663024	0.8911807453030488	-0.8096616272843107	0.062179332371123455	-0.8022650286254729	-0.16984446506211096	0.500031316975877	-0.2070393422368212	-0.35316927473465454	-0.6346367783390402	-0.04859620954032286	0.5580281583378486	0.1553870586374569	-0.17778396686045478	-0.3402303968248413	-0.10306273015997673	-0.11088066931105096	0.07381727511761307	-0.43307613224324487	-1.5286329393487708	-0.3586688362026716	-0.04670432242225882
-3.129759754772847	0.652618438425078	-0.40052049671359685	0.6836249463831431	-1.6159235124773508	-1.193512629511775	-0.11894517067523888	-1.1781470647975754	-0.3328820457366006	-0.7256546556256708	-0.36446087198112553	-0.9016634892170582	-1.2223777776561704	-0.23104217294120036	0.4944710191410748	0.09819593357156152	1.2500042860262577	-1.1881915146940385	-0.7348548788572811	-0.0794750395991763	-0.6912629573786614	0.1135550432341528	-0.8577647042956332	1.2105857725608677	-2.050580708367108	-1.4530463053431053	0.10060100339882565	-1.4931700121592244	-0.5754064231207795	0.07886307815550463	-1.2408265333049033	-0.1753227863616105	-1.121939486322662	-1.0184017020302454	0.8234022833851721	-0.8311706800530543	-0.6441945668984047	-1.2783421192188806	0.1788682994082078	0.3100502209589784	-0.055301600008759375	-0.32939041925362805	-0.4281729935333962	-0.4982044589933286	-0.8174986813719586	-0.5020943959567502	-0.7294341404562048	-1.6110194363385846	0.31903594296924126	0.6237144864805353
-1.7311293151717768	1.1076645865336705	-0.5745559807117736	0.47785294233950804	-1.10620015726263	-0.854011998031751	0.20431462890322438	-1.6215640606677113	0.21769312308110747	-0.6970139119704805	-0.6188620776955893	-1.0321522277594275	-1.5329416670959324	-0.20607061263063348	0.5401819931104558	-0.42254523304187463	1.107759974195695	-0.48557509878811334	-0.8116664034304232	-0.6261382132834681	-0.4812557036264809	0.8324238614980775	-0.34359730828005786	0.2887531474531295	-1.5253990600554583	-1.2935513819347524	-0.6287605501423826	-0.5801155912049805	-0.7419574436890899	-0.9050705824665968	-1.016582168360951	-0.4007361390270929	-1.2235126223311077	-1.4515112724679802	0.790768781046532	-1.2352835238036828	-0.4942913190358904	-1.1200646983862979	0.1805237709225627	-0.20318440352890818	-0.3629409192017748	-0.3251831527748257	-0.8027792420055163	-0.5473090240863036	-0.7854939084786932	-0.9847872702120682	-0.8011509367893707	-1.1837136774162682	0.5885659529640134	0.8804432115700205
0.5259047123936427	1.5044164811751661	-0.5669208264497098	-0.080181027098066	-0.38576874646289655	-0.11590871118521232	0.5135934785174978	-1.976380000091795	0.3485477916715478	0.0394405888225795	-0.8984548873745849	-1.183653070365323	-1.0708662619923426	-0.20387565151758125	0.3073392595145408	-0.9703780387549499	0.5192961071385077	0.047431760441626704	-0.594871925445113	-1.2071241962081531	-0.07359855433028976	1.3218203276143308	0.23079208423409936	-0.7795144123349796	-0.3272137069705482	-0.5699499484004406	-0.8668077152874335	0.34344327896743504	-0.5864429572502468	-1.6166077998755357	-0.26918577003721345	-0.518987492066949	-0.9090721549140358	-1.3757035213480975	0.4086272578092888	-1.2437696853229796	-0.23719558202919921	-0.24894914007460253	0.08093314417068036	-0.624575705672085	-0.6819986704107031	-0.18495129306606486	-1.0202607555370105	-0.2795664847586529	-0.017167481206830787	-1.292568080758352	-0.6941882393390554	-0.5064221666744836	0.31838923611982356	0.6818622849933296
2.5351318874400226	1.6867554265808429	-0.3254887554436864	-0.5800598610253831	0.13904242601410813	0.6212516471163391	0.4911080433830287	-2.180343621656531	-0.13317709496357186	1.0846478764735163	-1.0929940213474485	-1.3065416613687226	-0.15376604268095453	-0.2602879880292052	0.022554380456637987	-1.2623843477259538	-0.25089935250521833	0.20587619810770563	-0.17765139429835686	-1.613265419753358	0.21492120139480908	1.258155783853881	0.5108707508667732	-1.455178782265474	0.7939809050371449	0.18502340343148566	-0.5869283930262462	0.7674925708799749	-0.1391442460415633	-1.769338235853914	0.5992880445715728	-0.3992599921751211	-0.14431682348269906	-0.875938606545101	-0.22388272865646378	-0.8839796196525256	-0.2878911123372454	0.8670545057365173	0.02153829676431451	-0.6583147031526624	-0.8618884820087805	-0.10051997255578865	-0.7074833779835242	0.07406022048657136	0.9867038866212362	-1.403178160155716	-0.41859180929999995	0.02018074239546006	-0.36111551024923566	0.17814208080600547
3.2760804616923433	1.4698442408792862	0.0772410914301472	-0.662094329574215	0.29162269494347326	1.0608568374494036	-0.03220143649614049	-2.0573061303474587	-0.9475296811109849	1.765595946822218	-1.0936902054101423	-1.210867701721031	0.7110242891036587	-0.34864982874087935	-0.015194543721719134	-1.1118505922985746	-0.7952384386310785	0.08519290063707438	0.30287165831248375	-1.6219190952675315	0.24159305915329407	0.6313576257812509	0.42524755856836255	-1.374736113378139	1.2078704723211828	0.5533425547408285	0.007611217674009115	0.589235076807392	0.41526571211317265	-1.358275350236401	1.1546923113153404	0.048780846705557275	0.8852404704141499	-0.17013481291112165	-0.9136770321955767	-0.32940103872902143	-0.8011360605305307	1.6499485411047308	0.09609384324652431	-0.24705262375290163	-0.7512879214827858	-0.26943654468895534	0.1625747343529445	0.26852420284395745	1.5314053732132777	-1.270364629091178	0.027898345525942253	0.1512834657754204	-1.0822269565656644	-0.3446830711185137
2.3916007056650184	0.7743589774083683	0.5040143480425663	-0.2538215189289959	0.17966951832236913	1.1083843629937047	-0.9007283703303803	-1.4264839416081405	-1.5442117854156527	1.5818654609747826	-0.8405110604366354	-0.7560129658388431	1.1344984275952918	-0.3628520271689866	0.32712875268484437	-0.5238047804194697	-0.8131838484599844	-0.010996269016947844	0.6987246797743001	-1.1286714959091242	0.11245297853431246	-0.2353769901788926	0.15210285018028064	-0.5717104526210455	0.8022900157917264	0.4368216316171247	0.6426716554902026	0.1029479189297676	0.8445923983575807	-0.6172713207023942	1.179627582807643	0.7830154061325405	1.8257740830908609	0.4717066704674085	-1.4067133462564907	0.22921164486516177	-1.52482297316083	1.7232519720550865	0.3296885123372461	0.41381288504940145	-0.2837110128503106	-0.6808459837646645	1.233170419430382	0.22786605711457275	1.1817437339894896	-0.8067067497169413	0.5717632010372773	-0.026767700299614876	-1.4069234048774069	-0.5903618345051242
0.3841955973643325	-0.2511775869861535	0.8364374272512896	0.3865261732767909	0.035401947989615226	0.8274269321399416	-1.667986467491382	-0.29871022076369413	-1.490544088199596	0.5682019584625648	-0.35391743747437737	-0.030188793223497237	1.0452950661153952	-0.17322107988409352	0.8873086963151109	0.309550467917276	-0.3004830071761266	0.1961770412953002	0.8891310462746429	-0.22383780984998286	0.06483947174722338	-0.8891415232388818	-0.0840536787685741	0.5426419394294741	0.0058936985425076215	0.024945935922219952	1.1248286409313766	-0.2757344246863767	0.9978447493446229	0.13771049869060167	0.7748570797423937	1.5913619268191703	2.299171092917422	0.8234064997572544	-1.4712450157127788	0.6795684951955134	-1.9653373593572097	1.091962577231277	0.6768647883559846	1.0137675731142197	0.4614761055714147	-1.0526397597042527	1.9820537633848136	0.08187025958464648	0.07145173143342679	0.02564040163280335	1.0137441160327298	-0.17663088752772563	-1.0705706217588755	-0.40039894614008403
-1.6852121669092064	-1.23654172333992	1.0198939101517612	0.8426695691383191	-0.009022105920390077	0.3322215804418833	-1.8388422886342133	1.0050081646167812	-0.7651555431638218	-0.6941490300694204	0.2513799197966905	0.6355049572283441	0.6663712089478866	0.2717401618679596	1.2893510019667067	1.0955777375918894	0.44565215184419055	0.7562489790301785	0.8204491335178696	0.8299686117486926	0.2530972420776248	-1.0278506978678619	-0.21182618043409793	1.4241765419437307	-0.5591819418918279	-0.4063874619781238	1.3933298969150105	-0.32995510321132937	0.8755313073518028	0.6677068264575132	0.25608235994316986	2.154370993976035	2.071211018808349	0.7857952683325519	-1.0111903338013044	0.9879769355978428	-1.750259424062785	0.1032015873138723	1.0172691868901413	1.3088242968466604	1.2608193379520976	-1.0119721644786237	2.0401855898924617	0.031900616178952367	-1.1477442867537595	1.08510639151211	1.0967380232499864	0.013652722794750743	-0.1655397065634347	0.14875633186689727
-2.8063552938843856	-1.7610565564553564	1.0477372422216915	0.8069722025311443	-0.026142362336821892	-0.28252667054708885	-1.1777511064127488	1.946918105620939	0.23997008056429947	-1.4463267764692547	0.7781653780608109	0.8512025874261399	0.30932174599235446	0.8714140193414629	1.1860347472671149	1.557489780134626	1.0030359891951737	1.4518736713801648	0.5307752664228198	1.699605760998373	0.6018959976509517	-0.6699278088935281	-0.3538549045000139	1.7003635459563622	-0.5285785305732953	-0.6967816696606175	1.4655846417441234	-0.17432143596447447	0.6012575310215877	0.8829988238744596	-0.0733936245417503	2.1897789448059264	1.159180597314987	0.4213250652594489	-0.14881977454105003	1.1301892754224172	-0.9234263848355152	-0.7713067223953551	1.1621316152573846	1.2273155343076378	1.8201566720219418	-0.40849217499304247	1.398180732884704	0.15758262813896967	-1.7049473798171466	2.01272828283383	0.6689808528502144	0.5667926633288847	0.8640724064550093	0.7617549124816849
-2.5644052686160728	-1.6009643331910381	0.9168567286066832	0.26425905920820725	-0.20205436075581984	-0.9355473425054429	0.11330233871074154	2.0625659304337187	0.9909613626007376	-1.2580144587838582	0.9998708890818584	0.4296620834094729	0.1441815118511378	1.393011082903878	0.4982947840430873	1.5301124331561218	1.064787856456513	1.9421599176128153	0.13806479055660312	2.105746770539456	0.8395146710368679	-0.11273962430437189	-0.6885874648606474	1.339928632733259	-0.025870290407376883	-0.8655649104077046	1.3485081089282256	-0.12261994630968441	0.32116824210187284	0.8153763017671848	-0.11508772754237584	1.6015687300997044	-0.17321395488827218	-0.08550365204586852	0.7915987211440844	1.0397333914682976	0.0501469948601017	-1.1949008036773134	0.9076349007477275	0.8516551877987072	1.892974236545789	0.48599651308799446	0.3788537542832144	0.3249398978527303	-1.2100817038719462	2.368319171099465	-0.1754027826675527	1.1679766768312272	1.4457827242951435	1.0644467881117963
-1.3031852907219015	-0.8889915293886265	0.6095360279393256	-0.515711474538472	-0.6354104481917203	-1.5185900681156024	1.471862722101697	1.2710948807881561	1.1529983096681797	-0.32080063525522795	0.7587926733520696	-0.46398815253231307	0.10524792645181383	1.5892505921042759	-0.5102816627217762	1.0094008498663651	0.5967620097309386	1.9773453405027437	-0.212949712583649	1.9180806636236085	0.6895574301051522	0.27596309231990296	-1.2553224912106935	0.6013452733737763	0.4764128314799686	-1.0220652628487905	1.0045836309617673	-0.41081538127696116	0.10551232101888831	0.5451376467806244	-0.007347194707339421	0.5446007813144805	-1.524356177134487	-0.5306527016873273	1.4217244766835961	0.6418389663812155	0.5856330468097632	-1.121353193389828	0.1467459205467957	0.32148700755705034	1.3927210739785876	1.0841881756489185	-0.5805946256486452	0.27914946545642016	0.0717846299713849	1.8895247143225242	-1.100353772406191	1.3778626012886444	1.2106538791094053	0.8087985106446111
0.16064584661628167	-0.06294421079676328	0.1285608301539862	-1.1506909511955545	-1.1999554236786372	-1.8925441493023376	2.2761445077216016	-0.016570958516667976	0.7685624752041565	0.6794290778703276	0.07463763071026217	-1.3914884043382432	-0.014620591870457722	1.3443434340739593	-1.3724646718757962	0.15158097130101775	-0.16746979889147456	1.539176355636636	-0.42188383727774237	1.1972395103128817	0.08209730882595274	0.28862186510711996	-1.8677804424061162	-0.1686184340760085	0.5381715723808697	-1.2209411122531604	0.4066671268795302	-0.9922259810409483	-0.07860162165091282	0.15068264036788304	0.010032134987146401	-0.6370478884724025	-2.506223121599435	-0.8003832236570163	1.4919861523979836	-0.04264531094134225	0.38018699916425486	-0.7721269555456698	-1.0102452094780043	-0.25232027634670606	0.44567160449659154	0.8681908926389288	-1.1748252656071758	-0.14146695442017526	1.3621156309236029	0.7049101083317924	-1.699522428420142	0.9581533160618404	0.2371655085666556	0.03515216067324014
1.0619211641764918	0.38312449179478797	-0.44368618291183176	-1.3554912791462186	-1.5919951479513665	-1.9480326387274045	2.1961538498400617	-1.0974412575710006	0.1750072251593515	1.025036438175881	-0.8079230561969325	-1.9060626865133465	-0.36659120556575936	0.7506204689746626	-1.6781650600096396	-0.7743879140914419	-0.8679065021429152	0.8278823158977194	-0.48117776747406993	0.18036799044416754	-0.77079999629203	-0.012069505554400081	-2.2143028808535004	-0.7273166803149065	0.08064011988801063	-1.3879814135900372	-0.366688145220541	-1.5548645001493209	-0.30906352754348615	-0.29198571261760214	-0.2115987066896838	-1.564760264570447	-2.867956461731971	-0.9174894698497561	1.0435124348072766	-0.8180038708384715	-0.3679934939309129	-0.4692004975314359	-2.200979929047844	-0.8051155993936013	-0.6474262838446263	-0.20351170292223236	-1.3486779039214671	-0.8371846382242525	1.8471544669730964	-0.6694643526202373	-1.7312827895163447	0.07194152038311472	-0.957509608804492	-0.9077756832339796
1.111167698010033	0.1935344328479244	-0.9275943249848436	-1.0597092250422098	-1.5365845429014893	-1.6874840444194634	1.3817333286211515	-1.3830792921007757	-0.2507430696665208	0.4423674409700833	-1.4962078369276695	-1.8257132358911825	-0.8996799225434953	0.06023022971036103	-1.2937754111729591	-1.4746232573196574	-1.1991191147589593	0.1270633615612696	-0.4705965434580163	-0.7873740369618499	-1.4940141952982036	-0.35619639797345914	-2.0753729985562743	-0.9999448093456104	-0.5755820693072935	-1.3712601866199465	-1.0888387913281705	-1.7397621015043312	-0.6158532381897277	-0.685591632699982	-0.6230221257020147	-1.9866448018393659	-2.551010734419475	-0.9892956237522539	0.40411295588083446	-1.3570279246065169	-1.082361137630772	-0.4354773703368311	-2.931690632685275	-1.28150767454004	-1.5334296262269693	-1.5777164908396344	-1.242058940560768	-1.4690136290870908	1.1884154199614834	-1.5882716966397243	-1.257364683892404	-0.7962883828433948	-1.6981404465596068	-1.5160981890403529
0.5739844176128873	-0.4987997686763225	-1.1157907696849756	-0.39043338846334663	-0.998736627541557	-1.2528826240409814	0.36839578033052184	-0.7596130374369151	-0.3298124381155659	-0.737198097619437	-1.6457783493376774	-1.3305447887870054	-1.3747241545876172	-0.4586699490754122	-0.41531084026228704	-1.7401749490646483	-1.0359889637369224	-0.34980200784619375	-0.49925956586675124	-1.368337276725829	-1.7831266129434482	-0.44627148344006873	-1.4952455858566343	-1.0162507699620524	-0.9727049133310325	-1.0686469220789974	-1.4594702711330132	-1.3939433699354233	-0.9304907540979174	-0.9103433518335444	-1.027886857677565	-1.8616349444950477	-1.678908952659038	-1.0933053813589904	0.0099899369865266	-1.3785647940744914	-1.1932146373764279	-0.6814551004243403	-2.8258166759790897	-1.605684994639964	-1.9627237534712632	-2.407199518469642	-1.0398619937592652	-1.6778992367720287	-0.26560614659766724	-1.6479960860127183	-0.5888439916696047	-1.1583080455198778	-1.5498001548023383	-1.3913342468078083
0.0010552889511594736	-1.2641618254389713	-0.9069876542999222	0.42669692362127126	-0.23630514566702585	-0.8596814965064499	-0.24625471262336454	0.33768371985608475	-0.15097024629524872	-1.8310135460717227	-1.177248698618997	-0.8222188669985879	-1.525499131817447	-0.6655531472804388	0.5577329220088588	-1.539566094548125	-0.4630003055897863	-0.5366978604506824	-0.6309043318681576	-1.3673528422468324	-1.591917143831757	-0.13735266545579003	-0.7748932110879491	-0.8198026659706872	-0.8634724205391813	-0.5263764716514172	-1.2728505925715026	-0.675366105517924	-1.1222544096026774	-0.8670131355246267	-1.242196068056634	-1.3355877992626495	-0.5088857911547435	-1.1896014980143592	0.1474046697591462	-0.8547108773136789	-0.5223410505822901	-1.0337349039867236	-1.865623439694532	-1.7050359093855523	-1.903858162244557	-2.101758104919012	-0.8517828313323578	-1.3531837018012092	-1.7039993603994674	-0.9323617889491912	-0.07974681136622376	-0.8615180834218444	-0.5910734038847212	-0.4722609573726286
-0.1752058247473037	-1.646900457449061	-0.4146667807007154	1.161152804805529	0.3541630446558067	-0.6728909164308641	-0.15927095876310834	1.1942635627997276	0.04312128129987365	-2.279002227121117	-0.3682959712259882	-0.6478653051319215	-1.2467399943257775	-0.5976677322139853	1.2363562965210617	-1.0432095057152286	0.2778568473905607	-0.49173645656193693	-0.8394050352063598	-0.8294447470935989	-1.14542938118385	0.48282588355631817	-0.2839898081033883	-0.44645539499313874	-0.37742790349336436	0.06833883813283369	-0.5750270116875875	0.05729576455312749	-1.0970881173479181	-0.5408660338049753	-1.2343918873148692	-0.6428781657726566	0.6331093845007119	-1.137627290764995	0.7707076151202691	-0.09011520590518296	0.5958924963931064	-1.2706779597749593	-0.45998025983053514	-1.5723140508093276	-1.5521049302040137	-0.7589048940003711	-0.6940657319233576	-0.7487936935186896	-2.36552662711644	0.03968148210746493	0.08538397479262957	-0.20933364963499881	0.6182027463222975	0.8964735245611901
0.09849603042446595	-1.4364455587725853	0.046888617549195814	1.62164850473144	0.49532954803256407	-0.711943405084005	0.46702512874333796	1.2637452892733072	0.045771021013624916	-1.995542652626828	0.2713313208985287	-0.8791513789253214	-0.6728913464831289	-0.40342004674140775	1.418720937727445	-0.5491041719623803	0.8824409456783946	-0.3192211625304477	-1.0219445668825282	-0.03650299834102157	-0.7729823010934166	1.1460808003576877	-0.22174964717577864	0.02210283545374756	0.11025724472556098	0.494241004443819	0.3084941563675325	0.48147640544653103	-0.8826825718774401	-0.03654255524167449	-1.136831729519975	-0.0002802681836153141	1.4309225836235897	-0.817677428951821	1.5162081703817663	0.41959060597333786	1.5371609719740993	-1.2690506541770539	0.74177706301806	-1.3034003185374183	-1.2169057641507073	0.842820380315336	-0.5494423033930073	-0.3406572232331507	-2.0024569322054067	0.6418017047997581	-0.032324848179118425	0.23356455241440333	1.37053233390676	2.113078519192719
0.5284427561725755	-0.7679267820318839	0.12646703567894452	1.6730748480198463	0.21095453549700932	-0.8528706386403142	1.1248279492690434	0.5076484677385346	-0.1838361773341812	-1.3612942513671777	0.2978170386720207	-1.2900135084345046	-0.09405760342014954	-0.22084914012713522	1.1484421911739002	-0.3318157050640121	1.0923898671429129	-0.10485593898737271	-1.060501880984319	0.6207120386841445	-0.6801556275478701	1.5471451685366902	-0.4928861348836736	0.413921692838276	0.2909929085962689	0.6244242369976888	0.9201840212513779	0.5037114345859882	-0.6284555935872129	0.4516276359384974	-1.1208507681779856	0.453848700568889	1.6704969191229235	-0.2682730722734246	1.9123156940279213	0.292806453028809	1.7974081290096426	-1.0681891129155858	1.207315620162193	-1.0587526155740983	-1.1419223984964817	1.7172083222115544	-0.42484275677241384	-0.5021634749906968	-0.9979153706971786	0.5341948683473756	-0.2205121017990943	0.030488355644900562	1.2480709139806219	2.61922898043593
0.7383852765060929	-0.004164572049563755	-0.3316318011265969	1.2715281327285182	-0.19451224581990242	-0.9231778246554082	1.2927501218142332	-0.5878698707968699	-0.5201213217927411	-0.8888061416642131	-0.37116524885385743	-1.5328633425335383	0.22738772369128266	-0.09825933645747663	0.6515539644375961	-0.4918055928766193	0.7951420263989563	0.09966193885343164	-0.8932993929672667	0.8432154174742071	-0.8182607041250699	1.4963290723959635	-0.7816782287715266	0.5190582719835053	0.16482642145763277	0.489156317926437	0.9228574235067428	0.28270596662410064	-0.5109033679303143	0.7257821766679416	-1.2345983449604743	0.6644624546599891	1.3249811099545605	0.27818071574672676	1.6609032325113866	-0.45998303599378965	1.3097196311658217	-0.8191333515081037	0.8376132826965038	-0.9610873624987097	-1.359386180208681	1.3128802592587705	-0.348914152366801	-1.2162677123855803	-0.07339904779538882	-0.1349828844386062	-0.28946557476059687	-0.8044493726652825	0.3898395975270417	2.195282221086829
0.55727340619719	0.5034706278791558	-1.1380868298865177	0.5210620361687958	-0.3430747654868071	-0.8158900201301561	0.7676501258903937	-1.3230625942330396	-0.7722306083972286	-0.8304215050012759	-1.364590058104342	-1.3786040872087646	0.21049591985182764	-0.012483105556141846	0.20720504762408126	-0.8969415694659051	0.08931064699163538	0.2552534820981107	-0.5542849737322216	0.5845061333950511	-0.9384335921509203	1.0046870959017684	-0.7680262865139467	0.2349266752762704	0.02319456107236008	0.2391533185167716	0.3061773694325363	0.08508249897350079	-0.607993516990675	0.6795981741251566	-1.3348540614017341	0.6342589944396902	0.5858951205981707	0.5147489992598898	0.8169730741184641	-1.3873660481767314	0.45778263665484603	-0.6633835605615876	0.03232501697306628	-1.0046304678517723	-1.6711507836145192	-0.10564632906333703	-0.32263257378088483	-2.0359831774703028	0.20528341511002018	-0.85063505357721	-0.1878623763196842	-1.7763966719709083	-0.5876226405649766	1.085008402578685
0.1283996635184296	0.6106677656016112	-1.8149831681614355	-0.30555373079989373	-0.03468046115417875	-0.5400762659587569	-0.21385394723722329	-1.2191569284503063	-0.8035028745024011	-1.022345365811103	-2.0553537785544274	-0.8538495601258029	-0.019746875044024097	0.044806321753077936	0.019646381624742276	-1.2610193416562134	-0.7233168360364489	0.314866435557872	-0.15998253228086795	0.06671736349875304	-0.7874658182885527	0.26498753875717196	-0.3356489090964859	-0.3052239038666357	0.18926660667792256	0.04497032866654791	-0.5893530387221806	0.09098548985231318	-0.8348394431800047	0.34776409164277683	-1.1762262056361097	0.3996155753734388	-0.20268528505407124	0.26955273890268266	-0.24287315756302913	-1.8449551465654161	-0.21088879930409776	-0.6290851581128046	-0.5561373829400695	-1.0543858340493462	-1.7773070976289311	-1.605834860969035	-0.2870588830838114	-2.3445315079421807	-0.21002195767733478	-1.0862539785074214	0.013719232098553288	-2.2089284989735036	-0.9769015127801848	-0.12818062256559418
-0.2184600030552193	0.4180881099258569	-1.8582084826451057	-0.8503721335005394	0.6233304272326468	-0.18147518155406975	-1.1365498111662264	-0.3017876526120679	-0.5979858260334512	-1.064168755294816	-1.9413894173112276	-0.19415629625988834	-0.23970064716017012	0.0019900595641462082	0.13801256680631752	-1.3182483604314055	-1.2464136608714593	0.2289532881004856	0.14674879826131967	-0.36681677452267597	-0.30531062531551334	-0.45513557828733736	0.3626357955722415	-0.7516561784594139	0.7222650111852683	0.003240791574305327	-1.260598013437232	0.287612848793621	-0.9925618937742391	-0.11615664900795471	-0.6026394837721762	0.020810110213407618	-0.7016837033949619	-0.34268342806882696	-1.0392779716248444	-1.4068649518171465	-0.36392229255334124	-0.6153085426910202	-0.4356690686808878	-0.9474931409742623	-1.4779464889501335	-2.178132088397861	-0.15628828092449296	-1.758241756948147	-0.8527885332814907	-0.6507852738900582	0.22988512964040966	-1.6875487618678158	-0.4357764469441497	-0.8340484340043356
-0.22077861397342213	0.15777056263826086	-1.0625944943406807	-0.8571072609163707	1.285809107666992	0.17955595097838284	-1.5385932591254952	0.9331014036846049	-0.2539491221702282	-0.6735530557942683	-0.9703235972093762	0.33434584089002073	-0.2790723435082492	-0.2631892694596602	0.4431585717826853	-0.985163089712732	-1.1763405560108913	-0.028069844313064064	0.2655280508547458	-0.4708929889077627	0.3140616983976099	-0.9485502816763288	1.0123050548821435	-0.7382080407338782	1.3210020000166478	0.10248780169683348	-1.337690678932359	0.5108124814088669	-0.9006292934327899	-0.5171529069375239	0.29606368057865273	-0.4223677399421866	-0.7530647967711929	-0.9528300664003915	-1.257422258559994	-0.1778084283270313	-0.09156803308947424	-0.4718196755752196	0.4092684373189256	-0.6236266739696005	-0.8177429138613348	-1.3834518368308288	0.10292557653786298	-0.40505913536378957	-1.090511161333104	0.20192603960463335	0.4458102247055419	-0.3585266307939001	0.7768600999871773	-0.7274438851604494
0.12602792223736234	0.03150347945041668	0.2979439974321274	-0.3578832893024061	1.5814974691667798	0.5161747905911369	-1.2933665266140266	1.830078197350353	0.07231788644998338	0.06980261395234087	0.40975270664008334	0.6085301838314868	-0.11149701446622634	-0.8088226642748297	0.7023106090512907	-0.4039980671297685	-0.48262896900358987	-0.4342006575234646	0.1863461960944642	-0.2431604007361791	0.7402626125061199	-1.1592457674267398	1.331538880041172	-0.1472548372928191	1.51072254957369	0.2528020717075669	-0.8092105217286177	0.5841510391183174	-0.520358333209268	-0.7070003761746178	1.1837871098439348	-0.8427272278637957	-0.4660101504366272	-1.1552865809225215	-0.9016610637836159	1.2159495331570778	0.19365984105314896	-0.11640645121045412	1.5077564238106147	-0.17950865918561823	-0.07153265735221233	0.36899441284120704	0.41758356398355606	1.1178904628347044	-0.571226680848439	0.960106235509944	0.6996959622551293	1.1212216020147814	1.9414331654647474	0.02789978139093294
0.570980624415227	0.11339996793498792	1.5733802237292824	0.28780543283242244	1.325241167935495	0.8308267265741485	-0.6591701794938964	1.9542385756366	0.23806561750859964	0.7777821278397615	1.515615591521882	0.7002239646225819	0.1645395464049985	-1.5206094671997146	0.6770499159160255	0.16089065666194557	0.5301801809766831	-0.916968378586623	-0.004798195716177779	0.10385593581739422	0.7219040267501541	-1.178845090729453	1.2215349319773885	0.7545767432196422	0.9828427801789147	0.3449896074231757	-0.035664122748511516	0.44394139781321934	0.01848720953866305	-0.6393461773112358	1.650788144399426	-1.1654522822372808	-0.14267810815267376	-0.7741247216985018	-0.25679866300616444	1.979946607769217	0.0845299048914712	0.3918356831250174	2.2088899330143343	0.2032221781560965	0.4280350641412451	2.0905604823003285	0.6420790022972449	2.0942816701825175	0.5333952451288475	1.194535297922935	0.9839817579991615	1.9656022198351062	2.313756102033739	0.9000423066174524
0.789790837517392	0.35733008036547714	2.090294907133511	0.5769470925816027	0.6047492049543085	1.0915381802908557	-0.07488771530772188	1.309542854155302	0.17704099769770748	1.0526338940929336	1.841590474472661	0.7881369957424067	0.4186017004484952	-2.1156381974628915	0.24833210953461116	0.5004928594529223	1.3442415507980492	-1.3703313355917692	-0.16507596110350453	0.3183920959158565	0.2547633846660789	-1.1535739986079159	0.7889082439117455	1.4361128422965987	-0.15915830301863051	0.30020353878769507	0.46161678054267896	0.1652562549112968	0.5064801052346534	-0.37122882544602787	1.455360716911542	-1.3422949541579474	-0.07290287420749594	0.009259986184912191	0.3003036760482997	1.641834822736425	-0.5017032514120857	0.8728377212189103	2.102944840458843	0.40518542000718816	0.508614162329411	2.841057917252069	0.6675952951467816	2.124266544884748	1.6404439495185938	0.8168555300695333	1.170816287730093	1.738371764221767	1.5865850627719325	1.2999473816049958
0.61127624454277	0.6655443648752737	1.553901668187444	0.18780897099515842	-0.29067068883598285	1.2029886098025222	0.14791753185247866	0.28603844648636895	-0.06232879855916005	0.7887321476484086	1.351613166474443	1.0103397545818367	0.5739436602763744	-2.287791436472664	-0.49987653799097853	0.5871191361133393	1.492334497421931	-1.679502768513266	-0.16321400134663414	0.29906453633586505	-0.4076512474300714	-1.1629297053667036	0.2515577139181516	1.4252457017532774	-1.4280574707069198	0.0935962701253706	0.3106333923961423	-0.11214336268073669	0.7932711767727284	-0.019649082350590687	0.6790641268180967	-1.349819699139143	-0.32520969786091997	0.7670279221542717	0.5104070653663952	0.36563765854936997	-1.2367412231135524	1.1255211300878076	1.278143366363355	0.4716243112119248	0.27070565273087077	2.2978433540320693	0.5229782869032348	1.3612135689354772	2.134163976352899	0.09439149150638859	1.0563619021775763	0.6267546531464914	0.08743414292848839	0.9253614343739063
0.13182885813546888	0.9454559594491598	0.24921629728641195	-0.7645977733427968	-1.0327854658128228	1.0595658459786559	0.019758862318575512	-0.5989810845090586	-0.3221701987986188	0.24093345021072293	0.4665383829047804	1.3672516867041171	0.6270596927497408	-1.9114201359417375	-1.2956116091960566	0.5613127752637258	0.8227661402187101	-1.7471383401341425	0.051660805741914784	0.1546834103954067	-0.9049814055175648	-1.1546153905983811	-0.18989195083882515	0.6265077387635599	-2.239470436047783	-0.2412383400013038	-0.48852176155352534	-0.2863954802744534	0.8752507804191334	0.29927353139010815	-0.3066135730507059	-1.1785062239403834	-0.6821330919615306	1.1071698833210253	0.3397775328946174	-1.1239659039608005	-1.5874321840047017	1.0425041493564597	0.246228758489062	0.576870956693203	0.01111313259224802	0.904502161598643	0.37604671029107867	0.3941819671361299	1.7526677814320342	-0.5612210285318344	0.5169437620631057	-0.6679680938576762	-1.4114244848482635	-0.06277029864963525
-0.3519094716466813	1.1204451637438888	-1.0986135233730192	-1.7418868053645564	-1.402155047540068	0.6519663220147527	-0.17666403624555596	-0.9887035857718648	-0.39939231131130076	-0.18579751298768488	-0.22941720870580726	1.7330339223121343	0.6057948053342124	-1.1573066442502378	-1.8071409599539248	0.5952690779950615	-0.39596997454133276	-1.5241942874871002	0.4135393913058036	0.09078067731616998	-0.9818689146109366	-0.9882144676603282	-0.43112084685506097	-0.5916847253010867	-2.260655086598674	-0.6162309874403205	-1.5601509429498093	-0.34401832699690715	0.870592782491449	0.5179139033025325	-1.0428852339356751	-0.8324336830924447	-0.7823080469019482	0.9329045131828674	-0.055899280013787814	-1.9742228234837376	-1.174224868262465	0.6694135723176626	-0.40474630589074223	0.8660621619242223	0.007000091952417385	-0.4688366110988706	0.41708683967542576	-0.14361157098301977	0.7364283633938474	-0.8639352462283834	-0.33897292623908293	-1.3588664369125374	-2.151037224151155	-1.1362327750544658
-0.5368709905984679	1.1210633924910414	-1.7366827565135352	-2.0974625139957044	-1.3486328208150604	0.1382832875948172	-0.13584362637838263	-0.8375942582162866	-0.15819933856058094	-0.2496772669205258	-0.3545696794884708	1.9483096293752966	0.5197146663608312	-0.41892589466628133	-1.8278726597763137	0.7412472953086053	-1.6063095517321304	-1.0458589132474894	0.7585526422536621	0.2159302331128455	-0.6265163333887365	-0.5654844721576822	-0.46478307748833636	-1.613036296926891	-1.5899148045590072	-0.9026835726831222	-2.3662129495297703	-0.3309023564703829	0.9050877647677895	0.6308242052197309	-1.229919894628336	-0.35084654264812654	-0.38846196603589883	0.49506818225686233	-0.4599902594352745	-1.7262227140123603	-0.0408795877146519	0.1787284830064619	-0.3902420703884567	1.2960339608197582	0.3144004734165439	-1.0994679261225404	0.7039114662449297	0.02149809151478262	-0.33829646148772347	-0.7948561311611506	-1.1602068867061686	-1.0533061754347495	-1.8262705055511181	-1.7128075308267687
-0.30141041679680536	0.9038016872122626	-1.3261444946360506	-1.5090406123262456	-0.9621391920609298	-0.19949849819985185	0.21020122111718828	-0.36831534379374875	0.3620082663241893	-0.03673826489978508	0.07335703277383261	1.915512850471897	0.3528954910461552	-0.07554359207448681	-1.4082852755060813	0.8851358769910985	-2.26058091942248	-0.45485832349975547	0.8982614534345771	0.42753346155237637	-0.05605163605021513	0.04454947528862773	-0.33486650808141655	-1.9529645380985328	-0.6616264330560822	-0.9654906102351025	-2.505129137352153	-0.2835918909726199	0.998654365505788	0.6711363368440445	-0.869622889362543	0.1637438044101095	0.4015405942094464	0.19912464191843837	-0.7203467116028315	-0.594505145371235	1.3426016155754972	-0.21761026106885675	0.11178904608483965	1.613432036834331	0.7301160972684506	-0.833762890812772	1.089749255113918	0.6531676903278296	-0.9136691932119821	-0.5417004688546821	-1.5266007061353422	0.01678099894244738	-0.7403379820245646	-1.501635866890062
0.22909698855309893	0.5056488854148089	-0.1435243815358852	-0.23500791111741745	-0.4019657869999484	-0.11191001710426184	0.6170260722252677	0.0996855332591289	0.9194101079676265	0.14809066796390127	0.7159358840191606	1.632549241284339	0.1019707574817358	-0.24200759629913474	-0.8385977476593156	0.8442707576656077	-2.1121432139586114	0.020066479119711756	0.7155095639878846	0.4778086602773673	0.4300396819944084	0.5890024108367643	-0.09732546410814491	-1.5442056308958503	0.03868118514581104	-0.718826343654809	-1.9205073350584398	-0.18774525600802183	1.0407164377119191	0.6653619914467116	-0.23084829543033664	0.5469983714972123	1.163164895913202	0.30592125090692784	-0.8018364449146207	0.6743841617152586	2.343922551986152	-0.3614916191627949	0.6158755770721408	1.511270799803048	0.948870087609111	-0.1031759570220973	1.301403650968267	1.1976281250201914	-0.7610979122703931	-0.3137883078964351	-1.2072195790239002	1.1566875146787832	0.40911659704546227	-0.6741643964178274
0.7670582044657325	0.08348958378082454	1.084465237397158	1.0041985839430114	0.16430851326274953	0.4430559696255474	0.7001902117861922	0.32647309107384526	1.169751460379756	0.06417940061554359	1.1780904911445838	1.1595718939755713	-0.18380636394833563	-0.6796321754790671	-0.47348864913870903	0.5345293496071285	-1.3256607164769354	0.1499346188032859	0.23230492606725509	0.1778999506109194	0.6277909357783822	0.7606585417432445	0.1868742528647766	-0.7373193201489766	0.2494947746321568	-0.18162019400788804	-0.9068910347282813	-0.00018155622437384492	0.8747867489474586	0.5959645707353187	0.3237883584816635	0.6296502708909352	1.394134588311174	0.743366258477832	-0.7599402931931766	1.271930830950244	2.5285085153085087	-0.20127381466031158	0.6740951981994512	0.8639144134597263	0.8007884685874267	0.42951364676265547	1.1222996840904467	1.1765759463796808	-0.07025124855072112	-0.18674305936410307	-0.32421564784572104	1.6552960723535382	0.963482948067809	0.24276921767070223
1.0315098473679316	-0.12855675652301812	1.6129371943366235	1.469026359967849	0.5936210751789485	1.2316864410863644	0.23495030041736348	0.2383629029527838	0.8614645397989608	-0.24669306314493164	1.2534900065167016	0.5652570864556502	-0.40735009805978006	-0.9419649626716651	-0.5012588915033802	0.07247560958879135	-0.3478838516535846	-0.16831015041040645	-0.39165190915165354	-0.4184351324854721	0.5284431583402955	0.4053743436345527	0.4416200275370388	-0.029209980843276508	0.03056841590537262	0.5034296746479681	0.07512010973786841	0.2878125442512123	0.4303115774282504	0.4008526476684211	0.533533101217186	0.3338046061639458	0.8529014616566893	1.1648612084883683	-0.6795598369627217	0.823625044361742	1.891422041097969	0.20788495508348886	0.16712232227224982	-0.13475684022844342	0.38850175986769114	0.3207686957548714	0.550579978178486	0.5085029203159167	0.7060799888710382	-0.08529981329402453	0.7029254236570379	1.2287310710433155	0.679778650211723	0.6878618334615415
0.8941012934118645	0.044786311393573135	1.1142510038085414	0.8831036903629693	0.7848647229579124	1.8469320134110472	-0.6358075282327543	-0.09153625197081824	0.015763630788988757	-0.49008928712933614	0.9915103821787995	-0.09613607677423743	-0.4790867763334814	-0.6685526144302845	-0.8138280361776045	-0.2772205135203843	0.36892296220589116	-0.8151837583919496	-0.9334870230468374	-1.0058277275714398	0.29074819957618686	-0.3328462836752962	0.5811702965137461	0.2753858284300302	-0.34591663101952824	1.1117068432913069	0.6540684510929835	0.6055493632276922	-0.19534404550672235	0.01964493786322118	0.346459332562791	-0.2513574375885909	-0.24399514291287672	1.208217004214482	-0.6280795824951532	-0.4021522311090067	0.8284139755846164	0.7367518299792271	-0.6472883092638788	-1.0481757533037344	0.013738049858372818	-0.408908877147205	-0.18474408887634272	-0.4530519628691952	1.1268062317754788	0.10757747681655473	1.404911127213364	0.1804112010071083	-0.17280097892156546	0.4059275582602828
0.425130118752549	0.5681709662950879	-0.14399446390112744	-0.37621164154603604	0.6983870723080728	1.9311341946803888	-1.4471356914698479	-0.5203498868217151	-1.0329858915672259	-0.37264157125671676	0.5804007385026608	-0.7644090245334281	-0.380062074985329	0.16777308668757854	-1.0799222427498667	-0.28074477771545775	0.6122390677119656	-1.4591889233168385	-1.213115496397119	-1.2193085774644885	0.12047965629456822	-1.0474648308010053	0.5446721890010451	0.22642215192413118	-0.6009149954461319	1.4285795463733084	0.7248958253945547	0.8222715330814373	-0.7652096150478207	-0.5357541269366589	-0.10095689790759349	-0.8803881727804511	-1.3178334545423587	0.7612187973276641	-0.6400165643618145	-1.691568112452191	-0.1183538598679377	1.2226794855624155	-1.3349372383563303	-1.4523927686980551	-0.05673284986653978	-1.3618662103077859	-0.7628367526159351	-1.1732237918420405	0.9852430908735648	0.4226542819206793	1.5345090904487446	-0.8158271194172921	-1.0291522668130249	-0.3992844100658552
-0.16799220754882394	1.1506198651733521	-1.474090262517217	-1.5217722444459476	0.37566513940767754	1.382875140080068	-1.696653915836211	-0.9070938549611098	-1.787117141596416	0.13243756746908003	0.17827103753730583	-1.3417866457139667	-0.1781976885209938	1.2292514004948434	-0.9863446589933542	0.0904853465401911	0.4778746346521077	-1.7008953852805042	-1.1673140560490551	-0.896701101333557	0.14328204197322064	-1.2910043891851644	0.33826912844982054	0.11349090866668214	-0.6014991922506703	1.3461094039889276	0.46055201852047434	0.8243687220116264	-1.0228306828690057	-1.1347785494315923	-0.588084481974272	-1.266604805957306	-1.7757327323948837	0.037703577796352264	-0.7175929780870559	-2.3428079961388875	-0.570893948893553	1.5085239597547413	-1.570318885703178	-1.1956488091552075	0.19377945681649442	-2.068693353875369	-0.9631884690301175	-1.2907386432240309	0.3713775162863132	0.7653382916049111	1.1767780632488642	-1.1577874230227538	-1.3932331711292016	-1.1933263006084822
-0.6577471160353163	1.3778219195097068	-2.1732838798944965	-1.8780499149245098	-0.06093493959141848	0.4172014028828788	-1.1818001679673533	-1.1468110408092547	-1.8537265928814268	0.7353328987522504	-0.1612902801234577	-1.693750024286624	0.0199773998994266	2.02163343888238	-0.4839449197950494	0.626655921433843	0.24218713723176874	-1.290552409289172	-0.8491234556643716	-0.21647826229076098	0.3478136639774197	-0.8552716801861513	0.04734119845111337	0.18336048114542192	-0.3814064142766141	0.9120725510705154	0.1737794423877894	0.5959432772815754	-0.8241664897727473	-1.5519765411063384	-0.9182004710997805	-1.243711544346501	-1.3909982645114236	-0.587260605612249	-0.8263824911066207	-2.0778089067830043	-0.4948299869619071	1.4847022539767885	-1.3027771088934976	-0.4759422031737948	0.5109462287471384	-2.270325077714226	-0.7722883415601285	-0.8255575510230149	-0.4221168266820139	0.9886390479302105	0.6313928415926385	-0.6889189527494328	-1.1116434530468848	-1.4411834263179164
-0.8994727385725351	0.9671110265443286	-1.903881062958514	-1.3231805081772514	-0.44421422741147787	-0.557131501828536	-0.15773283939657304	-1.1751596568102665	-1.1717040656030109	1.0484840084988507	-0.4290717712939778	-1.6972564076855454	0.14498196023990406	2.2029817690872737	0.14608414419720628	1.023084821166667	0.14685186789452676	-0.29520512120449854	-0.36168746710684485	0.4011986527267264	0.6204152970270576	0.07436390903183457	-0.19996108645799857	0.4215490675873346	-0.058552923729313935	0.30569391655778766	0.12573990903910245	0.24217112870665736	-0.2003964714362859	-1.568235602487095	-0.9747523733295634	-0.8693998440593609	-0.459536380902803	-0.8524213618232462	-0.8869628242411749	-1.1510178262145507	-0.15749846938720738	1.134518316793364	-0.7110888600316362	0.31992179434257606	0.5739858489289054	-1.99367719687029	-0.3375532813220832	-0.10974127073103554	-1.0645466189339239	1.0070447132868876	0.16945405292824767	0.23502498839957386	-0.400417402158587	-0.9356158656169281
-0.8746944337698891	-0.017352397330066244	-0.8284689742058037	-0.34314987033069244	-0.6250996995635506	-1.1625909981850493	0.8005160018252473	-0.9681835293836384	-0.05305316251809981	0.9033481636273011	-0.5557267536341427	-1.3085512918554778	0.20530036407216665	1.785307085833405	0.4751347399551693	1.1009248161473313	0.24979523765399192	0.8983348895465131	0.21761303790211972	0.57065223386805	0.8325237187114268	1.0072471786668131	-0.2988860421051284	0.5702047679458521	0.2596735702884625	-0.24308932710896158	0.3927936284562169	-0.06483295591710611	0.6741766147162952	-1.1011505955414875	-0.7243639776127224	-0.39057147481299426	0.384354430065289	-0.7839298100430716	-0.7854680953735705	-0.113215169162494	0.08386046760149048	0.5625690112534373	-0.020335515957624794	0.8946903252004154	0.27739650877669864	-1.4181001845572938	0.176717892358884	0.484164963944583	-1.32758484183079	0.8533365978017753	-0.14404878190108825	1.015404613221096	0.3543787049045915	0.07875416251723157
-0.669439034900899	-1.1516768840785025	0.5501800110910351	0.34042414284610495	-0.5303258800534075	-1.2400183067139667	1.149637421602149	-0.5496775299092319	0.9925345800318045	0.502722367051372	-0.3927307732765046	-0.6026707474164219	0.25957378915375945	1.0982320751930708	0.2493404133269081	0.9396805142015606	0.4325674088484711	1.7685131381214187	0.8615783750360969	0.20144292921213625	0.916787106013873	1.4387484881439245	-0.2203409216165788	0.3635874122336839	0.5150112805974457	-0.5456346774790001	0.8529559356975791	-0.18281043116863707	1.570152117424308	-0.2819518191933561	-0.20155944256748345	-0.07856087920906746	0.5827591553806094	-0.6374688682235017	-0.42161524596615957	0.5817093995603613	0.017409859130647944	-0.026064194737637898	0.6527293622788365	1.2255900375845112	-0.134525654490209	-0.6852261111995869	0.7024149197251451	0.8036510048719321	-1.1518203987293236	0.6371829924042719	-0.4307689600822319	1.221032259485717	0.8592048059464967	1.0609915134113614
-0.4124312037249925	-1.8799437754128272	1.7091397150702996	0.30423614810467475	-0.18267823500042768	-0.8936830417680727	0.7166499036266903	0.003214132280203464	1.5428056548076043	0.26857833049985136	0.17536045507298695	0.24509743824774066	0.3450352849714925	0.5501945644989027	-0.37589769405558937	0.8142186102041892	0.5353148953068032	1.938630158592458	1.5482213658047024	-0.4416900214726331	0.8878784731624149	1.1646449106017398	-0.015324679046545883	-0.2115107448638212	0.6823975018805443	-0.5155355703959877	1.2783907510834172	-0.0753165178718281	2.2824415948815453	0.5849610185501575	0.4962008089440053	-0.03768978222241769	0.029216153543724113	-0.6604190237033601	0.21894114863421565	0.8502326067695638	-0.3073538398472369	-0.41022991174392454	1.3063573346874824	1.516007111387499	-0.20899700814028638	0.1783944149231919	1.2550076691713936	0.9752336803094166	-0.6418132032746459	0.4513137010450804	-0.8133185289040956	0.8578662590057183	1.0586054054620504	1.5102226526877403
-0.20774814729986973	-1.8521488899445677	2.369104695634407	-0.2645139758493736	0.3235339212424578	-0.38907068432072306	-0.19429040986752816	0.5731759164140692	1.4826520930424831	0.4906144714823488	1.0748625198594013	1.025403491253985	0.42669715837767364	0.3601324579518806	-0.8767423410782271	0.9728422309692425	0.5030721264521222	1.389923311990267	2.1890547984320334	-0.921151668364193	0.808462672002075	0.41364632498002024	0.2264801422703192	-0.8456927028571634	0.7492498754531273	-0.182807645248604	1.4666009252872918	0.17930917835030385	2.663482525997507	1.174431870557621	1.2089952127941497	-0.1209545429587702	-0.8473393738832078	-0.8669382641176302	1.0137210271931	0.9603749973660831	-0.6380197227720455	-0.470657911875865	1.9322283782839103	1.9560002705088209	0.37575351489315273	1.1762883510778883	1.8154840320107861	1.2337437464353438	-0.01491882523569182	0.31266859931127	-1.231342808781906	0.323239264742374	1.0900810577480602	1.2716552774568473
-0.09052946867840478	-1.1512198696962426	2.553115108119374	-0.706331287118173	0.8695709384455166	0.011782460205808911	-0.9920990454089954	1.0384875688806017	1.0310441677727644	1.0542917654404	1.9938645380110496	1.5686959586447118	0.41623008114549637	0.44465758992333254	-0.6835390868088395	1.4170717366582224	0.43027862669312317	0.4781022678474731	2.603082112732464	-0.9187116613421233	0.7358958987848013	-0.29312895738744815	0.4295560910542992	-1.0966819395138403	0.7265472694163524	0.3277785932771689	1.3363361288884354	0.44428161422832413	2.622103766904979	1.3208284263394705	1.7403445075222246	-0.022737685984587797	-1.3518851495128865	-1.0101786837385254	1.721595253519549	1.2627544055214712	-0.6976050121821076	-0.27218625298465604	2.3992432153557846	2.4878872385747646	1.5151263888104536	2.194959626247064	2.227075590137985	1.670423505503905	0.4758741482415929	0.1883933138328053	-1.429498822381565	0.09258183335286578	1.117646628322835	0.6211097488243356
-0.021923878561277938	-0.24918457471128103	2.4477090779278945	-0.3851602863058814	1.3495334281464373	0.17077645525894408	-1.1584372195083068	1.314798755225654	0.5756506806987562	1.4835162712621333	2.520799360312893	1.788713875264643	0.24938655805894377	0.5272575885869244	0.4121066129539205	1.8527027153651483	0.4749865528023769	-0.26186704535582406	2.580182169237167	-0.43069038559005696	0.6892015211482354	-0.46815405098922896	0.5592812775933812	-0.7062891820501933	0.675495944894513	0.8357072419217982	0.9482323517029446	0.6026222674304182	2.12630267764484	1.110606549928893	1.9252671842247557	0.5019417816287096	-0.974322708760314	-0.7821949812489727	2.079489872932263	1.8844372270473682	-0.36446795809350546	-0.04441622892265381	2.471421849293712	2.7773156446707765	2.6613836643500837	2.951941773948213	2.225497492897012	2.1071761666603073	0.6323421389502876	0.07499490033654596	-1.1488670918379738	0.3694633779969959	1.1885051963174644	0.0768187458029796
0.07526473773489836	0.2885083015508289	2.204457336950188	0.8105964948583275	1.6816552587092375	0.09436275361723845	-0.5471727061337747	1.378424587249615	0.43361748382486903	1.2948875141500742	2.3978574211560315	1.684797553296573	-0.043629015923002515	0.3755165708529755	2.0437276906401327	1.863455121851325	0.7138766817786416	-0.4107164008777033	2.0074698547693717	0.26279792981621053	0.6519770102637577	0.04108398941412846	0.6115322343872629	0.1911283521985332	0.6996807769206417	1.1524901976724748	0.45704190890734653	0.6071231285481529	1.230044559330308	0.8176659836735494	1.7154129030517482	1.4359534513452088	0.26995139775377763	-0.0906473209261731	1.9327303189090528	2.6096001498037635	0.2522109265137674	-0.05133301049885573	1.9697555548556074	2.4349208274908367	3.1320343353780182	3.1169536330493925	1.6129178391603998	2.20329672558439	0.3934975559792653	0.046261679226711094	-0.3799959250496189	0.9467278251731557	1.2178570173281433	0.0588177809579273
0.2558287733031701	0.15828845504019298	1.8374556259231378	2.3244087280852193	1.80426684532283	-0.12484037255216386	0.5542445034968703	1.258926036590113	0.687604209709297	0.40722696104468187	1.7052745300357908	1.3194458026446543	-0.3407866718161305	-0.013941075920795723	3.418256416377446	1.1963729293498555	1.0515575651301479	0.11140255342553333	0.9734434072049526	0.8148933914469935	0.5974823148098528	0.9674104789152395	0.5862255066792915	1.129666111179788	0.8769426821337879	1.1389700634876363	0.033845641309575264	0.4802515487048088	0.10162557945182296	0.7130735345237611	1.223567278178404	2.4584653642824503	1.8290179940479667	0.8074032077138047	1.3234679614903118	3.0243281660907932	0.8763262988719086	-0.4180789201761704	0.9536304474613561	1.3339584584684432	2.551697299006124	2.534901532990503	0.4545855374326769	1.7184837005823472	-0.12668064801116996	0.2099612060963886	0.5341467193850995	1.3693571763917687	1.0937907199200905	0.6115070751782826
0.4978948898853611	-0.5019527046752468	1.2765757558176887	3.2598253888084496	1.6798072140271172	-0.3806230034993371	1.6172714966990318	1.010738200173218	1.1785174398148053	-0.7172050306236203	0.8234092733060084	0.7937683061487475	-0.5113506861219009	-0.4157380677697609	3.7597037802574564	-0.039085262340988226	1.2558584107739756	1.0178107491580184	-0.23375811996516366	1.0449353302895146	0.5098217160610244	1.802825779828372	0.47603755263247194	1.6066873811470288	1.1697870587775445	0.7659751643956622	-0.19957792229925667	0.28023548394045217	-0.9925648943578624	0.8707078780047781	0.6810533239838964	3.1033613174662933	2.936432556010218	1.4344454086209228	0.48010770263335534	2.810631218614171	1.2212209300072605	-1.026114511561361	-0.2389471424899175	-0.22024590059487087	1.123080321306906	1.3814741295575748	-0.8676689536434111	0.7308205066462283	-0.6799179331012924	0.5966907088798747	1.0606505740527705	1.2728473631947428	0.799359439600597	1.3644726530868374
0.6912678358007621	-1.2239938843246798	0.5074927897587188	2.963859971342178	1.3172829359154326	-0.5887489629719861	2.1767879206420924	0.6867902886485339	1.6282726250959048	-1.3403394114133518	0.18019403675756226	0.22914626627427329	-0.5159617983078196	-0.5524806054401015	2.778725501701953	-1.4022705891275162	1.0993231769136516	1.831068211331614	-1.2504007109110926	1.0196357744101303	0.386081209712933	2.1153924246111786	0.2825317079209853	1.4050647594945318	1.3966279090194675	0.15268525261800198	-0.2000344407461268	0.06757611776496124	-1.772264872211068	1.1035526337268995	0.31687789921975346	3.0239341455167033	3.057321339568733	1.407847259083802	-0.29107826294417966	1.9749023171699533	1.1452170250351867	-1.557377695472709	-1.155437577413644	-1.6174091619263768	-0.47316471774787544	0.11579896384732445	-1.822682418757857	-0.36406763883504883	-1.0000698335264628	1.0757137072053442	0.8217498159367639	0.6492460088329063	0.4436276723104465	1.7568897788170175
0.687269590542264	-1.5267298506018698	-0.3341416512628661	1.4689624523577223	0.7968819178258103	-0.6828185834827606	2.055330817797097	0.3310370327430748	1.7954617053594981	-0.9600561886223676	-0.03918365314789339	-0.2526519906093323	-0.4375601388982536	-0.30956683155929743	0.8686686610041693	-2.3681798482613234	0.5127293087259283	2.151016908276848	-1.8130649239772854	0.9420432888721707	0.22575710317699585	1.7962604585586295	0.042069533542048135	0.71815736306719	1.318717870155055	-0.4530026279789759	0.004284656474185381	-0.1061502930129497	-2.0636978695447605	1.0848969030602222	0.22839678156674298	2.1971141569361117	2.179849829343745	0.7195946128243683	-0.7513518699938438	0.8534323333744274	0.7218574354257893	-1.6750777691604424	-1.500552344226205	-2.298678729473822	-1.4952862279103851	-0.761974536180343	-2.0328634458819566	-1.0860573616203046	-0.940835983029578	1.387168535124496	-0.11288055500378584	-0.1486552411306671	0.17589361479971286	1.3866893521787997
0.39231329955800276	-1.218730001062548	-1.0022579394639746	-0.50593144925343	0.26567531386277643	-0.6050055748586031	1.3926244088581314	-0.012189268623672441	1.573538934754138	0.29727808138583756	-0.0026239339917990415	-0.558656302447193	-0.4074713454423176	0.17360430026154858	-1.1023084923178537	-2.6256621988470155	-0.3506533632418726	1.8597757525555627	-1.8747728223182405	0.9562979321817685	0.026012592118120466	1.0877598460982068	-0.16938165907647026	-0.0021023882436784895	0.8090146188752843	-0.7683266478815557	0.34136306106987585	-0.19309347323712278	-1.8826109771084902	0.5836547706468818	0.3306632333678531	0.9394594863264083	0.7852522352427077	-0.22570806412226405	-0.8300598787817182	-0.09795746452059331	0.19254085787342468	-1.2334239429929155	-1.3229764781975168	-2.099697909124985	-1.5951029965439179	-0.9943928306237276	-1.5129523473923485	-1.175547383924659	-0.5532867188683297	1.2941558403047486	-1.2086353582506923	-0.66155723182324	0.0576182416390434	0.2696801585870147
-0.1483397835372064	-0.4860558892164758	-1.2889392672890914	-1.9922188730526447	-0.1126095725346135	-0.32245423922707284	0.5045854163455656	-0.2892982728276313	1.0027508192748815	1.7020817643178157	-0.07285827389424718	-0.6552928754010914	-0.47855956145284645	0.6013471326095106	-2.2762468897655577	-2.2299423649996535	-1.1809303791057173	1.156459460171449	-1.588296783830983	1.0309428893135733	-0.2061780700344257	0.3959736790880353	-0.26756243156811566	-0.35561852519649273	-0.012313580725603976	-0.6141245109562291	0.7241408484051608	-0.15044723770604812	-1.4183504273230618	-0.34175684729527284	0.4251493436674684	-0.2694306973444192	-0.45983149001153517	-0.8525529346990086	-0.628960694597085	-0.5746759857801803	-0.16715650423693387	-0.37966900221950894	-0.9725658624858481	-1.3374376157232901	-1.0017998982953704	-0.700026927262315	-0.6714621249226252	-0.7534813154789971	-0.04918839909120457	0.7564670165929677	-1.7652620150008476	-0.6469434961716928	0.0036040818632080748	-1.1485510219545148
-0.7374539758591113	0.2748712389486924	-1.16693330877163	-2.3497862763696573	-0.2354953985336405	0.13572868016626605	-0.3054814789867716	-0.4449569725723869	0.22607051904414732	2.3726224072977784	-0.49804808902781644	-0.5791228769165472	-0.5509491043616705	0.7323826385795945	-2.2670322600242794	-1.5184744522475888	-1.665653366793223	0.41864495912652444	-1.176397242310606	1.0075348932533665	-0.4339927338499018	0.0287659706602468	-0.21051981033828535	-0.2398631102085138	-0.7921516379564814	-0.02615959320506939	1.0687531429915835	0.03742867274092991	-0.9207529135461013	-1.3289154467736028	0.3462244591708142	-1.0386491395393194	-1.0787124009815847	-0.7757964941654938	-0.3389269724878762	-0.5703814690435594	-0.19376053846349428	0.5239483703259791	-0.8467705748507904	-0.5778143282305318	-0.3162975685256274	-0.26534168562573984	-0.059054399871459703	-0.22253156913521163	0.33219016814583135	-0.006621029911680171	-1.3520815728187319	-0.23731817282792875	-0.15141274958863118	-2.2327654891350517
-1.109101400776957	0.7405681931485456	-0.8126881912052628	-1.6080734416221512	-0.12020694609651411	0.6574623433991174	-0.8620830873626482	-0.44575393244302836	-0.5661431597821868	1.8520962833842467	-1.1917290684211683	-0.4128326432638617	-0.42590864921596777	0.5465497492702011	-1.3222264471664307	-0.865166702500007	-1.6403715491760347	-0.017420659275917922	-0.7871407852533623	0.7611992593653478	-0.5859520008335205	0.032189812208604444	-0.031293630269060436	0.13161375558218424	-1.1300792274221776	0.7347673659217502	1.3014294059684581	0.32777822574064597	-0.5610279912745846	-1.9006047810466018	0.08463285897047579	-1.2376968069129892	-0.9991445438398764	-0.03737468864976117	-0.12691579280529405	-0.3184630487831091	0.08168883519520041	1.1124810796102702	-1.102648345488783	-0.250213381986243	-0.07214235938938719	-0.07123364601825773	-0.02543384359382583	0.017508235689885947	0.4686018660605825	-0.6290039343441387	-0.09301968067878505	0.17473112256205822	-0.50760224197742	-2.5043617486842584
-1.0724630841285314	0.8516694958107266	-0.4873228486654892	-0.3691394291154674	0.10118115443377719	1.0758714558880524	-1.1199407953493632	-0.30299932879237695	-1.183661886507966	0.4135484874475344	-1.7806964554865958	-0.23659794276852378	0.0344934840963359	0.24726504080642664	-0.10933870658754823	-0.4532894606502093	-1.154661894921109	-0.03190633565792934	-0.4367942239383049	0.33012620373320356	-0.583072129104736	0.21343760548731358	0.17509413880074118	0.4270707670621624	-0.8288432621902251	1.2981213036818158	1.3612847055727268	0.6100411061507495	-0.35845660270758184	-1.746345997642169	-0.20207052689396232	-0.9994853204616798	-0.5051870058762041	0.9362319825036123	-0.059964958632577295	-0.09593999874257474	0.45624580575914353	1.2273485031260971	-1.5422394886388564	-0.3831543438627817	-0.3789016350552024	-0.2434647129161084	-0.5135077681002325	-0.1652115560208553	0.41399009206352916	-0.8244576420341273	1.3929421753965736	0.23162016437188712	-0.9912050473453079	-1.8907803759644801
-0.6317598134875114	0.7879131082256349	-0.36152072280773584	0.6260463499222438	0.2560355708172229	1.243108359370396	-1.103335150128105	-0.07468814882737322	-1.4839462212138523	-1.1192363979744746	-1.893059086616095	-0.08756885530994095	0.7569747517542912	0.10304943869914726	0.7109501729018138	-0.21882943356554224	-0.42919516637479216	0.23687787387195	-0.06944425758843698	-0.09800128356593141	-0.38978240150805904	0.3066714394623516	0.30546179716564476	0.4470195788394505	-0.03918932776299544	1.3725663318932613	1.207533142641863	0.7421347774140367	-0.21731752987137223	-0.9189008905247468	-0.30415566207500033	-0.5830113843042043	0.0007199311182282175	1.6155759115457335	-0.10086347758048851	-0.04345044721824633	0.669173899154962	0.9858715967735795	-1.7566204071672904	-0.6417341555716288	-0.8940756100509818	-0.5946859233574725	-1.1252449395945088	-0.5748771370135322	0.3337137886521744	-0.5753848875135295	2.362055674998036	-0.13445182697872696	-1.3746343839023318	-0.7414449706165298
-0.00045082434639101223	0.7708540056084374	-0.4126818768337961	0.9546911502266836	0.2337742722991884	1.1072560305076176	-0.8601402204154112	0.15970276625623508	-1.4240062937836342	-1.9088168590178856	-1.465057635026556	0.04224935929532499	1.4417249603122884	0.2485023855927836	0.844635027281353	0.019193480172678072	0.2591799470424384	0.4939532196405228	0.3313569986675104	-0.33179805579813704	-0.055376336084972035	0.15352355039426377	0.3081269107151833	0.2415255998441408	0.8138831401920381	0.9046156219866913	0.8340973580722296	0.6246393000461924	-0.0369700276170984	0.18147636138824902	-0.11969451582779436	-0.20700141340186473	0.24862827810923474	1.6901563541679103	-0.1626622987552118	-0.1207678227853477	0.5469432549295487	0.6705788487358909	-1.426136228909822	-0.622634376860669	-1.1232673992265167	-0.7871338413034671	-1.4050687450588677	-0.8643442333800456	0.36582079442544857	-0.1477697509346894	2.3864501953326402	-0.6694261824071487	-1.4209320911497902	0.3833150651334868
0.5121118966937754	0.8620000610987902	-0.46678806744276385	0.696230445742925	0.05309964287375337	0.741901911592308	-0.4651116756601299	0.33827557055050206	-1.0927250555886785	-1.627231972893466	-0.8186407024976045	0.16946917798136063	1.7193906597444852	0.590369020429211	0.44943245172465235	0.36254858327763256	0.6975945061284933	0.46789704158161	0.6834219951761324	-0.33100178159128646	0.29072798091479796	-0.2168738270751179	0.20953429612094998	0.025021568676929198	1.289405089336358	0.11346311384755355	0.2856811582850957	0.2716333042792039	0.19498343976361415	1.0281958827680884	0.2578741013997114	0.038279426358136165	0.2123496636523781	1.2198156836087826	-0.17774943930151585	-0.20025004023106635	0.10224300477696194	0.5217515637851612	-0.5603192394809898	-0.17527802806882237	-0.8091618149919384	-0.5904685065503698	-1.139964500255821	-0.8045433466760447	0.512352871361811	0.08672879049279576	1.5826094314210428	-0.9993608219639153	-1.0504830595995798	1.0150387748030998
0.6804950886333578	0.9146764132254636	-0.3472413107510475	0.26312194989455945	-0.14998066766276838	0.30861991366062114	-0.04133422073300831	0.4457040602144742	-0.6843275849898816	-0.6142305554307953	-0.43133084104861447	0.2782889716487178	1.3892357849748207	0.8828009790731551	-0.06416904754160181	0.7311892173430081	0.8075828815237238	0.07105331137486383	0.8566081650774195	-0.2376641931266471	0.5008877439698652	-0.6368032520917001	0.09340028356234004	-0.02258101099569619	1.2058696201250165	-0.6209927297606359	-0.33700617160640284	-0.1715219504361834	0.3990513504498287	1.258924838485645	0.595044228799763	0.1701227218231387	0.04607142266996691	0.538322229243477	-0.13786943587231582	-0.1969212397673455	-0.4663635286812188	0.5812859943597294	0.49418217350487614	0.49233758706609587	-0.11425043431959112	-0.04855472122151543	-0.47470302047435287	-0.4412923650058049	0.6421306337049968	-0.09495009636281901	0.49351763861976317	-0.9045465246630835	-0.40621094379240136	0.9970273192648648
0.49832326272063493	0.7098849942288266	-0.013711239196234593	0.04642088072463055	-0.20731228996868842	-0.022542900745478628	0.25684299263458177	0.5142274055398258	-0.4006381089701798	0.4137174252786905	-0.5611793004176465	0.31691218163850954	0.5753395464233128	0.9110212078104474	-0.3432305584834931	0.929371946059728	0.6471060940037724	-0.5429165138317592	0.7934435342224311	-0.2522674322577023	0.4985348883006731	-0.9179198270035559	0.050398397560050885	0.09840187034089784	0.7461318246056616	-0.9534221715162414	-0.8937938773274672	-0.48644798102398956	0.4873484513628068	0.8599739288176611	0.6842436133821401	0.23529296140352418	-0.07047849901164573	0.006084056140685586	-0.08747769937312666	-0.12195531864097002	-0.8753222346628642	0.6946252705435688	1.2793150463770682	0.9929618022615729	0.5317166783472896	0.5579479237053975	0.21899031192653698	-0.027210365894236664	0.6022540356432432	-0.6096241460419497	-0.2776066585495928	-0.45816088035155567	0.23384091407163618	0.5121095761829472
0.1786876039654048	0.16212218213568225	0.413651237940723	0.14830120213957992	-0.024755525131231835	-0.14526098851182706	0.31853707032619283	0.5963725014078886	-0.32775666351101546	0.8733602624599557	-1.0160964717940826	0.2432911368873345	-0.31849430561279096	0.646693831815247	-0.2960750249158303	0.8184707633073162	0.3599802736826855	-1.0531498311305665	0.5918006013537114	-0.4529113940732511	0.3378010871914998	-0.9496906437843904	0.13197314989994824	0.22603654747307306	0.31719805814936874	-0.7416404728665618	-1.2441789096045863	-0.49237589036233026	0.45874510141751496	0.14160533281829416	0.5032024666341239	0.2537882886383506	-0.05519445039186853	-0.20278051258048269	-0.0835369023738233	-0.027605904739889626	-0.9047427440845539	0.6601891704525159	1.5182690005373543	1.0741047551091911	0.7889639240002624	0.916243065996071	0.6060451692768727	0.2069835450859916	0.3520976051979702	-1.1155973903666248	-0.42934526459428496	0.0652140118697884	0.6346477006092005	-0.0704392644471303
0.013462533009513458	-0.5699323936812438	0.7562230204188168	0.3747668786929381	0.3546393984718288	-0.04536046774519984	0.16208584893159486	0.7258682076883239	-0.37283298287489036	0.6766785686487468	-1.2634436575741794	0.08550138516421997	-0.8397600659467725	0.264078243498938	-0.07756920584758487	0.45135659650217097	0.10447903303835512	-1.1412229694236655	0.4623702368020457	-0.7078005288107272	0.18550176081564065	-0.7284057977096976	0.3314529310539871	0.19257360972338336	0.25964010238765245	-0.10058148741860735	-1.2961523670341313	-0.14936301440600938	0.4183432835550322	-0.46545011617632276	0.24661392803274546	0.22311994672336935	0.05683724056497779	-0.14566123478851306	-0.15165531794691747	0.08674735708464236	-0.5158253794781358	0.40784237506934357	1.2660050050625162	0.815853505850792	0.6830825669818779	0.8988311973722288	0.5899099366863687	0.2528953613684421	0.014433749491735337	-1.234651855607471	-0.09060908227954635	0.4243394725465148	0.7435699747285143	-0.4189688089176025
0.17830881402569146	-1.1565966298803152	0.9165730773210566	0.45134920563424047	0.7658336203797987	0.2153174891203018	-0.04681060575243873	0.8887373146711242	-0.32350483448280887	0.20833485277388392	-0.8238860852396639	-0.041381899614398136	-0.7578934483382481	0.01021202640281187	0.08917062535167486	0.05618211935248611	-0.009591992919793122	-0.6717711683093597	0.5725886930133155	-0.7617420463033354	0.22282378188518973	-0.3292075662985322	0.5920864801205482	-0.0186402193267306	0.6066575899855003	0.6737268938108031	-1.0432450461579468	0.4063709822191084	0.49499855041161556	-0.657237047977571	0.19440052566693078	0.15716326906409772	0.17977564084767197	0.0050852617304546635	-0.26534052018735504	0.3022414827055804	0.125123492562923	0.0683591662531237	0.8207382921934689	0.5562910259527412	0.5774276654410018	0.6367226364308842	0.32245212433872067	0.33039100048294195	-0.20059306819532075	-0.8002926203094552	0.3393029674819978	0.59357914857996	0.6910939430908275	-0.40266123370293955
0.6095747662205822	-1.302452771048883	0.9390615503256926	0.26625454883018157	1.0028863450510823	0.5330673687377429	-0.08563696687351036	1.0195109504188462	-0.009291182453353192	-0.02847334467651541	0.33023067165563785	0.004993553393262963	-0.19653017105880427	0.026398107480188355	0.09602939916276335	-0.12229395083697155	0.04309367238773678	0.21030160254658128	0.8898679020722782	-0.4395635822031941	0.5191258977792889	0.13357694063373343	0.8266186320074201	-0.24728538173273026	1.0583621579434972	1.252783949992069	-0.5713851475803902	0.9188919830493126	0.7174048199694849	-0.40044490440146074	0.4984801967151996	0.10315930963367459	0.2551231889252773	0.11979057291154122	-0.35851307615921485	0.6973352041492892	0.7272562611222346	-0.12113168033953987	0.4786184569524148	0.6034069099515033	0.857681622690003	0.40143076622302365	0.04373429735259081	0.6860369504609143	-0.14652782086134108	0.02952669246607047	0.49821289246137884	0.7445182448628987	0.6579729883516698	-0.11806395418392591
1.0358084876783	-0.9353760974688711	0.941171740556294	-0.05025833305762892	0.917926674133939	0.7893007102438004	0.168702547929984	1.0243474054377395	0.5412048382551157	0.1870824882068348	1.6747460517269945	0.28520768536229385	0.4580321827924633	0.2481232860297163	0.0038060365726281568	-0.003027855819793136	0.2020460368179387	1.1240802287282246	1.1564340593534355	0.1880838879417024	0.9579507752098418	0.528289377203714	0.9371035986579274	-0.28415935194020886	1.1870312745058076	1.4116054402201403	-0.031114047794902445	1.1330651170527755	0.9518062923927281	0.09491797618029063	1.0364311382348432	0.10819220570711215	0.2782155977804983	0.1820372074543706	-0.36256352010970794	1.2156701391712208	1.0152736679123346	-0.006305683625663246	0.3244611173518674	0.9613695574074473	1.5710812032799149	0.38864185409122826	-0.10574494174534631	1.3383182912118177	0.1445472467157837	0.862226003327545	0.29306760782639435	1.0447160120214705	0.7145480715385384	0.20811734129314322
1.146794570233308	-0.24791892467010682	0.9743058621715691	-0.2540334047623648	0.4866122733939152	0.8682472063927686	0.6253999398765799	0.8213463397026654	1.069732206023138	0.6414286196985057	2.4307431632060554	0.6970284889505189	0.8059412739036043	0.4495690047684397	-0.049246077382721284	0.2683772601390946	0.35297564625431394	1.62660115398344	1.0411975806476688	0.8101137099088188	1.2727406840385107	0.7190515274541736	0.8375339343850463	-0.05079033671830338	0.7304405417743101	1.093558600904729	0.4127182897857111	0.9160537642176193	0.9652417827961423	0.5313074054068548	1.445181690838288	0.16357783582561627	0.26736909750080784	0.2363943274756442	-0.24701619569594477	1.608443425960376	0.8546964302050984	0.3438347117730961	0.2128162571681595	1.2916332780886104	2.3076147547611114	0.5651767038556587	-0.15570885503108697	1.9766317633329158	0.4711745650946467	1.2966337469050833	-0.08881972568961836	1.4447152204123568	0.7581375061197972	0.36287154704126034
0.7927536819858699	0.4291259388951842	0.9368293750174306	-0.20037801898780155	-0.18616560421423603	0.681579278605215	1.0022082939492272	0.3823187231609848	1.2288460605480003	0.875490163496467	2.071250773939419	0.9954919041101252	0.6714766424291791	0.39595150330589335	0.01304751405175563	0.42429677715986763	0.3820212008125194	1.433792831212911	0.37979694482423526	1.0599221917522088	1.1857356035556714	0.5977465383717139	0.4866255216988487	0.31466486799885574	-0.22600470537393164	0.3983561727174041	0.6325602251472934	0.31781599899280044	0.5836719260930666	0.6967771157274848	1.3302318714390473	0.18708190873701824	0.22047145663140258	0.286220073075478	-0.041261953056497144	1.533858624226002	0.30123056540008736	0.656375838880007	-0.06002111885043852	1.1509730863821068	2.436429758051131	0.6914367780953092	-0.22316611655114074	2.115540543269529	0.5939497763698991	1.1387477666187	-0.3653930425668512	1.6427199356135163	0.5984750554220344	0.25274994003490503
0.08605706273817895	0.8235677671369117	0.6271809408089692	0.03637212132163359	-0.9132879080442563	0.20913619343363596	0.9908209771132036	-0.24065402585625614	0.8138299412010617	0.550976965743287	0.6904943423873829	0.923133081873567	0.17762971122361823	-0.0032374885024631195	0.13846580178510845	0.27089712921064013	0.2311078110617662	0.5728072758851205	-0.6661706393555497	0.7538499617083392	0.5760981544557021	0.14124749014251392	-0.0751399185580803	0.5387684964905287	-1.2957552003246833	-0.4740756763367463	0.572816279950166	-0.4565340790652375	-0.16396570492602758	0.554794821448266	0.5242535628629578	0.07643328595248915	0.10737801192649234	0.24998289359317585	0.17611737628792068	0.7767613620317493	-0.4414499615396304	0.6298721529463404	-0.5408454137316081	0.33534610042366836	1.5458981387848643	0.5026050843842109	-0.36551827721272506	1.4170544313919584	0.3980373331264502	0.48203662536639347	-0.38445125484982345	1.2810946162091692	0.12671816919758397	-0.07215200173256242
-0.6589034653561376	0.8538704473068541	-0.08619220782586504	0.22864912418557265	-1.4970053933977248	-0.46219002503540996	0.4659084040277558	-0.9173001112065247	-0.07177746162857133	-0.28742262861833184	-1.0244895568503773	0.37749012395211284	-0.3737432215870966	-0.6389327725805252	0.20092825190070335	-0.16888398222642545	-0.07077980682482579	-0.620541521269488	-1.6585568431304387	0.015763721402424123	-0.4234220102615412	-0.5399251717640391	-0.7096107504451857	0.405934581235424	-2.0258413871268885	-1.288087228920999	0.26024571022848636	-1.1430583499068656	-1.0246153798221294	0.21964097941569044	-0.7728020943579144	-0.1970300716811999	-0.09361393779498665	0.023460236001232645	0.3173154091587586	-0.5562269170504343	-1.1225226760631886	0.146799706244689	-1.038799042182656	-0.9271735557757794	-0.22310417344175934	-0.08262169625997824	-0.5035360844449479	-0.03936553895147081	-0.027609538599486297	-0.37515336797664994	-0.2209671927625089	0.24182270113452828	-0.562691742645928	-0.4663866965122112
-1.107764292218706	0.6231335821840099	-1.1035911760940924	0.18510922780236952	-1.7950682622532028	-1.1390082069092577	-0.40400905579358004	-1.4751295223404586	-1.0424060622307496	-1.2394828940268743	-2.206842466647137	-0.49557996683243305	-0.7144229255536789	-1.2708984003682777	0.11944584776599558	-0.6682734626751357	-0.4176187027270425	-1.6639824589242322	-2.12779229904239	-0.7979142498689983	-1.4669036469148915	-1.2125666173611482	-1.2143631984352798	-0.07861962461458266	-2.1580904244467596	-1.8304455488974647	-0.20718237260576838	-1.5326551651666784	-1.649334451455304	-0.13979919337731414	-2.07045907637859	-0.5320815870990274	-0.3516995151869141	-0.40563271443992255	0.3341403289099618	-2.018630148277178	-1.5467302441496136	-0.6266448439948408	-1.2477448901908337	-2.084221698976098	-2.195609873543524	-0.8761675573935666	-0.480682563103969	-1.7366695089564461	-0.44903598777550985	-1.1018540360766036	-0.09149783434945967	-1.1852606753737833	-1.1956956729884705	-0.7674715860358156
-1.0942885494457073	0.30732525858733595	-2.0778172711639726	-0.09335843160357227	-1.7615820897889756	-1.5861473591253235	-1.2288628374956156	-1.7609608400738608	-1.6456298755471297	-1.8281777702926252	-2.3306895225191964	-1.3554137412309495	-0.7622880326921218	-1.664244523027753	-0.06451103403189833	-0.9525106593442362	-0.6752758939535752	-2.1655356338547973	-1.8593848066898144	-1.3165844800290278	-2.1593139861778194	-1.612376127445224	-1.4075163058231708	-0.6770857081912508	-1.7506258972128612	-1.9642526699036629	-0.6870850691040419	-1.548389658939011	-1.7916750054450121	-0.3944994531048432	-2.8429552632092294	-0.7390211713632224	-0.5782882077372841	-0.8972364135467891	0.24697840693610254	-3.027004584669684	-1.6331659009985373	-1.3271563038141185	-0.9793865995186667	-2.5986370384221695	-3.5344031688798525	-1.520596031624107	-0.20659354528201546	-2.9818070818132676	-0.6408697381754782	-1.4851571645527168	-0.16898218600879705	-2.4098793409878807	-1.4792015406205739	-0.8626867505021161
-0.6997900638077006	0.036502801487078185	-2.5827916757850926	-0.4146396636353835	-1.4544060551642333	-1.6368912468102774	-1.6164999084431955	-1.7045614268941431	-1.6293680142871236	-1.8130860476538606	-1.4959212011491738	-1.8449459021963608	-0.6219699882127167	-1.704397111916736	-0.21677805976228898	-0.8820162305471149	-0.745611147041182	-2.005747246847696	-1.0298133529571853	-1.365218380197396	-2.2553649921597883	-1.577293927603381	-1.2251614498418502	-1.068729897972803	-1.0997387193184425	-1.6756814635667907	-1.031031315611922	-1.2570543173813695	-1.4458545069756938	-0.49717118814161726	-2.810575624329598	-0.6651628624734164	-0.6743691679913305	-1.2197517418707542	0.13343135085900407	-3.175606669332339	-1.4169105403374505	-1.6126131118985183	-0.32640069149196477	-2.2831337614671097	-3.722159327092455	-1.7080556921845902	0.23924536864049464	-3.2887266858758455	-0.5269996155964949	-1.4860614748599887	-0.4458982847678248	-2.875951346840921	-1.288186555711443	-0.7233677622468002
-0.18336426352402244	-0.14909668725111722	-2.3700076629161884	-0.5477569194133662	-1.0091065012398772	-1.2877245612695012	-1.4018267425910578	-1.3533817723724861	-1.083257448754598	-1.3158038287193854	-0.30529713285967386	-1.7864774238532874	-0.4609348336547337	-1.4295612452487647	-0.22074352720372534	-0.5333978617017548	-0.6123891281938915	-1.367936098302252	-0.09762716278533919	-1.0307686022959903	-1.78039653949717	-1.1413988898636025	-0.7695015320459413	-1.05515085376572	-0.5370784633335656	-1.0923876720165435	-1.1301374695742423	-0.8198579738348643	-0.835603963295049	-0.46846076145271426	-2.078427173156987	-0.31708771695401217	-0.5981321130336588	-1.1992284378501452	0.07975971812821028	-2.466371736722991	-1.0106787437725366	-1.3675692704019167	0.37379089471346555	-1.400284858180029	-2.8386185711152376	-1.3703154543930005	0.635749646011151	-2.639406932022015	-0.21474022475681562	-1.2008693343108454	-0.7444665380419712	-2.4037967729289025	-0.7478218371802926	-0.4058975025933647
[truncated: 72 more columns]
