# Supplementary material for: Diagnosis of autism spectrum disorder based on functional brain networks and machine learning
Source: Sci Rep. 2023 May 18;13:8072. doi: 10.1038/s41598-023-34650-6 (PMC10195805; doi:10.1038/s41598-023-34650-6)
Supplement: Supplementary file 1 — Supplementary Information. [file 41598_2023_34650_MOESM1_ESM.zip › matrices-bold-time-series/ASD/ASD30.csv]

1.0116450596886701	0.8087263629375738	1.0690250881530197	0.6914035080106257	0.2918089861703549	1.04124243156316	0.9386294442536003	0.6032155633384997	1.3960561015307957	0.48693566535982147	1.0431310481269722	1.2519477326855906	0.6300297809016798	1.5695040950985326	0.4235670396413103	1.2283031230483594	0.5111880846139867	1.4457846130540402	0.5292196212748055	0.020430552879726425	0.8852051143877976	1.1888413570689267	0.24823907434586143	1.1641976456093523	0.05680631492742186	0.2764829952713227	1.5305507663948195	0.8090435837825466	0.7659971010030585	1.0876030076105843	1.0847857838691917	0.7585081650774599	0.7646602471345192	0.8282921498486009	0.7953640831937	0.7369471805590637	0.8216299481744632	1.0212820003391678	0.3304041842082509	0.9815306155558975	1.3085747595781725	0.5244159182466822	0.5102537419277624	1.3105890436274323	1.4308488100693846	0.9216518995068673	1.2569399107993826	0.8662754480331168	0.1733637413300141	0.30773763849319946
0.5599424991622549	0.4401077134982946	0.4048984012492539	0.46528312268126754	0.051559566075582125	1.1195629934919162	0.5336997488234163	0.21026959920902294	1.039405324496518	0.5120528946516133	0.7818226548676092	1.435590432039916	0.9112311324280602	1.643677589370126	0.4900941302732916	0.9194267924794423	0.10731939600155291	1.1813221337007394	0.308281798299474	0.10639172558248132	1.3962477443105217	0.7466415705116055	0.7149881048808594	0.6245510324472149	0.614120896950636	0.22237087098787892	1.2545524197855913	0.4664862697398359	0.4757523184838034	0.7909546318873216	1.1081108008740834	0.2647294255882984	0.27998372192827137	0.7139169971383142	0.46235340800889174	0.47872651238776776	1.014207729641325	0.5882165888196798	0.30226479683958996	0.9117060503905112	1.060200803842091	0.18273186180155152	0.43894086777114655	0.7649256083622173	1.48405615786143	0.437168010005781	0.8144452932301719	0.6423784055074017	0.28281218465975716	0.28150470091287655
-0.23872003851157253	0.009910978987610503	-0.5309448418716753	-0.035050630461406655	-0.31300265504399677	0.8214539911466108	-0.16173625823732268	-0.385277583011972	0.12455465135528353	0.44617862009522613	0.19322822812073437	1.0486461696329832	0.6684960647355157	1.1892659797110487	0.4324748593282287	0.08473561435444966	-0.4347789605779299	0.35405706881776844	-0.10800228506503926	0.29699336507294727	1.297491240885767	-0.11646456156547808	0.8826838856063203	-0.33136844533470733	0.908382664634149	0.07896027037869048	0.45349260703108313	-0.1118852602822082	-0.10552691831401854	0.02980612804123362	0.5856674256082531	-0.47059803746189016	-0.4390739749387594	0.352345476875912	-0.14253480962192033	-0.12718065182733365	1.037908028226756	-0.1602239987442538	0.2589718519765383	0.37992155934593347	0.2914035419661704	-0.2411928935702668	0.2748251026133888	-0.20681551539400064	0.9211465982805056	-0.24896888400623485	-0.07262528465058457	0.08744863525974181	0.367453013059616	0.2900709703159782
-1.1157884325547547	-0.23623990006214923	-1.362617517706494	-0.6719367108088361	-0.7203405469853745	0.28671893603954346	-0.8816205176133903	-0.8758481797569342	-0.9186884091426004	0.17345936332121464	-0.47104870365198703	0.1437104084141077	-0.11182120086852464	0.33496127486675586	0.15691474812823478	-0.9178617714024339	-0.8750080004834834	-0.6019054095245672	-0.5565669963409204	0.5132059821351886	0.5732197782442802	-1.1471525763102317	0.6345316823628521	-1.304285824443729	0.6335678079796164	-0.13105099131271414	-0.5586221426051906	-0.6945559983400159	-0.7615620450165344	-0.9848767072440102	-0.39342022451158004	-1.2149930279489571	-1.1437828785075004	-0.19142870298009393	-0.8161780587789963	-0.8773264948998776	0.9067652115572611	-0.9270912426960646	0.29546712242970513	-0.42526323132775595	-0.7088744215722683	-0.6092340197863372	0.11591477942196832	-1.1391465871851318	-0.0835448773068921	-0.7565251103302598	-1.0346322913028545	-0.5868099115801337	0.3573108171850704	0.3518776966691155
-1.7475292409279586	-0.21841905430552996	-1.7523184044982894	-1.2435500512868702	-1.0380377248766242	-0.23707225804697105	-1.3759214173050451	-0.9920374358275269	-1.5442879089041304	-0.35314858082967704	-0.8912439507216816	-0.9153584099069518	-1.0879073200648635	-0.5921154572565818	-0.3061208168610179	-1.6189542382961981	-1.0346382777756893	-1.1175235288569958	-0.8188143102426053	0.6234654618865305	-0.3707688228909063	-1.973719575280103	0.11923757584248483	-1.881867489667658	-0.16019749532612854	-0.3643678086392518	-1.363506855440558	-1.043561893839902	-1.190959244213284	-1.8445973238527644	-1.4635773743661435	-1.7227413632996433	-1.57720576234648	-0.7791279299940408	-1.3323746324559422	-1.425298070418448	0.6511404300197755	-1.440019158323096	0.4741239252988769	-1.1093117647611563	-1.508571085085424	-0.8200813070430996	0.05943226482770788	-1.5680344909778192	-1.1206743572068778	-0.774584690995679	-1.656608540120393	-1.0910030031709665	0.26250353863729003	0.4141592711539179
-1.9245402352899377	-0.06171532307003634	-1.5682105100709167	-1.5613072167218607	-1.1586987610146944	-0.5510688058447664	-1.5395376440106918	-0.6987345073495624	-1.4345850248021303	-1.0324960524725602	-0.8695735664657276	-1.6231411821072947	-1.751207654262174	-1.2424232508218513	-0.7648776176887288	-1.7253595331489846	-0.8984807240650625	-0.8667086500366464	-0.7333462868113283	0.511687821608307	-0.968829878573058	-2.279197728942469	-0.35582513068066757	-1.875821668980307	-1.0538812627985825	-0.5905859049167728	-1.6782306899066712	-1.0626929531146936	-1.1599626699568828	-2.1272851752175965	-2.1623544152505128	-1.8334998149245594	-1.5861914948678981	-1.2305218215995746	-1.5370235193222155	-1.4725064694007348	0.28676042690797193	-1.597714474591896	0.7523696245373369	-1.3014029386923143	-1.7765958444915053	-0.839859814501369	0.13841522050585595	-1.3291782419259779	-1.7724865097719138	-0.2748736748792558	-1.7227985469852185	-1.2290566583094942	0.17939566177280553	0.37535592513010685
-1.6555168508650449	0.01580409677591767	-0.9315507985092798	-1.5177836739929549	-1.0708201114494036	-0.6169126468837755	-1.4353910189236818	-0.2483972007268665	-0.7027615797131318	-1.6308507395939724	-0.456051064972468	-1.6244393521880718	-1.746014397851499	-1.4255254628163774	-0.9539560172986221	-1.2984528153197017	-0.6036785086151132	-0.0013824107255133793	-0.29804852913939467	0.15413623720263395	-0.8880274453388874	-1.9653248967365975	-0.5448016140604682	-1.4094003082893376	-1.5123112578059625	-0.8028860694948831	-1.507352843132135	-0.8579366810817212	-0.6357372641751337	-1.633786366173474	-2.182363223263573	-1.5293958880272478	-1.1847955088071724	-1.3874479506109014	-1.3952271462612074	-0.9558108731156255	-0.17611108128155348	-1.4913894934733525	0.977108393084445	-0.8915829356164773	-1.461976639651932	-0.690380657423684	0.29804413268475427	-0.6648369298081648	-1.8428155573672997	0.44654901688499715	-1.3286501549054597	-1.0101656528108407	0.21933499099304476	0.1612271809716565
-1.14420649018295	-0.12387419676572639	-0.13124276303766927	-1.124906058393379	-0.8680900161267601	-0.5483996078272125	-1.2104616594705242	-0.032557320795456715	0.185224107558166	-1.904015773252589	0.07476739977117995	-0.9476700779314762	-1.1046425550006178	-1.192201348314731	-0.7064286725708987	-0.7028587166632907	-0.3306828084591285	0.9273347698931282	0.3015033574227754	-0.3435781066052969	-0.26748343590570395	-1.2126656466603665	-0.43289815726077974	-0.8087613560663656	-1.242963013796818	-0.9939585388916417	-1.1138499419749068	-0.6619374154432456	0.1741554379554699	-0.541271273770444	-1.543924717508294	-0.9346608225422214	-0.5451148846826396	-1.1910899581710466	-0.9858044961734811	-0.10820231304766459	-0.6941093405421647	-1.3003900025658652	0.9629970158108859	-0.11771188454190298	-0.7993698092896612	-0.42031489227964597	0.4233725184576655	-0.06358712405958285	-1.4466617633689853	0.936141105957703	-0.79225086244926	-0.6307338677204928	0.4047886687172161	-0.19977431245792424
-0.6593613699037644	-0.43634336580842725	0.5273613802826211	-0.5130359714513587	-0.6830514445941833	-0.4979635916526265	-0.9774700109058929	-0.31187660596575706	0.7123770253776791	-1.754698310901242	0.38551498691763314	-0.013908396864220796	-0.2322097249785355	-0.7799594837616918	-0.09218813943778466	-0.36105100732338685	-0.18126187858713477	1.316197717245874	0.7674633858579761	-0.7812091471270249	0.3772218122756027	-0.39209733687788	-0.22889779305490976	-0.3853451036324373	-0.41219979721083916	-1.1210716005921675	-0.8337391472633384	-0.6684314893219155	0.904431370974053	0.6393980522953415	-0.583649580958104	-0.2636693609580894	0.0787019593644583	-0.7289083053868618	-0.46411328385077083	0.6563577182942638	-1.164443565601348	-1.1494657978069827	0.6090368653419374	0.5628928075665817	-0.15079331733080598	-0.09008473359718948	0.39742004388785745	0.05852637774078514	-0.909067775946671	0.8554631517650431	-0.4353533696704312	-0.3440787031103373	0.6142799896685067	-0.5664120933731256
-0.3825447174213508	-0.7345859691059294	0.8491783447348996	0.11148580803247314	-0.5894750168240661	-0.530067385011066	-0.7505820890939101	-1.0016883262500964	0.6278067332333153	-1.3135881100262792	0.2762134163768387	0.6083397668202197	0.355402877022529	-0.46699573404954214	0.5904853307877295	-0.4791571796190239	-0.13110454788131135	0.8926348276163091	0.8418767553986387	-0.9605886426223884	0.5240605402233779	0.13275988303739159	-0.18832582055571997	-0.26025165537316125	0.44337991713873104	-1.1010054029622334	-0.8580377775380986	-0.8894094912633923	1.2032434312158014	1.3118798733116497	0.232888368400182	0.26379879473477225	0.46248993925438003	-0.20892061173996046	-0.012309748487774011	0.9715335782084527	-1.4466622008152605	-1.033767720070504	-0.02478954652922907	0.7431751838823872	0.20364441352132748	0.22362378273747605	0.15524179456390827	-0.37943423066455667	-0.5473616748229588	0.18587001061818856	-0.38727256858156556	-0.3069980347113374	0.6343414537728715	-0.7613619263421596
-0.32539537053802436	-0.8301055147265707	0.7985309434115202	0.5434960237917505	-0.5461285537404229	-0.5789474182505713	-0.4733420711353936	-1.670032669180192	0.07097747415562013	-0.8718746043396025	-0.2001715539700029	0.5591901210346243	0.3656512113090777	-0.42394680403776036	0.9869859205460317	-0.9229900453139079	-0.08147731356756549	-0.12203760955162149	0.4579815378131575	-0.7934264133858882	0.02442062377590764	0.20300307494579772	-0.4036873519224772	-0.3357391463930565	0.7648980778710499	-0.8547643888973204	-1.1202257980646904	-1.1364555524623257	0.9106528447845609	1.1270093250060764	0.5613462547788609	0.5128666160053894	0.513503940907645	0.14354719641280603	0.21814738736975603	0.7242687868418569	-1.4298515815029316	-0.8568050025302161	-0.7352404042503387	0.31101561892219887	0.1953703223706801	0.4275895070742329	-0.28926020656935675	-1.0864871737826465	-0.48118355626980286	-0.7617937692216448	-0.5369144803939414	-0.4984175348410817	0.302268382510216	-0.6887428372636744
-0.35580815677087696	-0.6591685780078134	0.47618894872959283	0.6675764439588256	-0.42781571337524854	-0.5184005275008755	-0.10284303610504959	-1.7730339011125886	-0.5602666798756549	-0.6920763742589014	-0.7729650869603426	-0.0777840042192701	-0.08986681919915884	-0.6393114152745916	0.9165784681470144	-1.315753226469419	0.04279588232201773	-1.168751260235154	-0.19838485388483618	-0.35653973441440917	-0.7837519505128515	-0.055263097881804515	-0.7230879693594386	-0.40605570582727224	0.34822981742140735	-0.3774010344077235	-1.3525123124014222	-1.1430249458349764	0.1535826642852969	0.2053130691190654	0.3476675664568666	0.4950901957763524	0.3134244103531802	0.21701719539384343	0.16893757686881558	0.11374631737160966	-1.102708051470268	-0.5368106378741128	-1.2781473411528737	-0.4822857369620225	-0.04332824237878256	0.44321821397052763	-0.8459361711400267	-1.5982955058549642	-0.5862842563676934	-1.5303849795426148	-0.6459197124121071	-0.7486412853190186	-0.35178180308198487	-0.40733204773717424
-0.3009843043831746	-0.298125576154372	0.06300496359293109	0.518295544583224	-0.12505757391961547	-0.28134089575280957	0.32648423085301836	-0.9928274887886788	-0.883177313226753	-0.8161158757664636	-1.1100305588897048	-0.8257677898956314	-0.5865486069005375	-0.9429519106566768	0.4995742881828526	-1.2803189247559763	0.23221464363173722	-1.7069472014346916	-0.7652350034257684	0.14203447826923904	-1.3137912131046616	-0.31913560044461964	-0.8601474931659919	-0.30784332028258177	-0.5080114198451652	0.22292082382255363	-1.2642294441673512	-0.7454628491455353	-0.6985135822323704	-0.9011233594636511	-0.17062713788992884	0.367495708377026	0.07526690208539831	0.09135317422988298	-0.07844453967812293	-0.4694537786361226	-0.5754781373651523	-0.08851553468677746	-1.488653404060748	-1.1694658314586963	-0.29306582991146773	0.26532137768209113	-1.3706286968981727	-1.5644951225852168	-0.6057953455267473	-1.769476689030398	-0.5256162331047719	-0.844637708577819	-1.07218532960815	-0.09881416194048542
-0.05376808982491449	0.13116332347157916	-0.23933482857624938	0.27284938075549847	0.3599965887201159	0.07244874886506839	0.7140252806833906	0.5347313300867133	-0.7487823996143927	-1.0062214778899168	-0.9953334563785384	-1.125647306766555	-0.6804312994396872	-1.1006508892554137	0.08136685514303774	-0.6636777178457787	0.4137005460284581	-1.5260722361002874	-0.8905249583356964	0.47037733680754373	-1.1474079107343809	-0.2739232250775731	-0.6115403489267561	-0.003263750225674979	-1.1886906953104743	0.7600404138129272	-0.7240639106790661	0.0013002666311480397	-1.2063159633442375	-1.508436068638179	-0.6146158791826433	0.3551433693320679	0.027215831913265074	0.0014577673818600221	-0.31025205268459655	-0.6679353105566819	-0.03353271285824766	0.384711942056863	-1.3447868964994847	-1.337198737168632	-0.37333440653098166	0.005009050028048456	-1.7004570762251991	-0.9347175270790351	-0.33048577339626056	-1.4029861212351633	-0.15068751678297054	-0.6391618851262246	-1.500733720048265	0.05417219586840348
0.37930428385430953	0.5717392254182072	-0.2662717090919251	0.16530819582416223	0.8945426037890464	0.3991243242116918	0.9691626865334803	2.254347741389613	-0.2742218215328098	-0.8760681934297507	-0.4268472173914863	-0.7027730103938492	-0.19908844026751513	-0.9281517762820592	-0.005105981334038442	0.3888426560323801	0.5270697048556434	-0.8180640990491379	-0.4307339219843297	0.492992391858077	-0.32912308804119644	0.191716806846078	-0.01605166585613618	0.4397116425068616	-1.1591752048468127	1.0699921921169804	0.16318163893679838	0.8513684460348222	-1.0822277698766667	-1.1962375423746001	-0.6679724116660702	0.6229238746471116	0.28070299683327327	0.19627080150854204	-0.2689266639405388	-0.35141034953634687	0.35090594033733563	0.7752759281620865	-0.9448863628208586	-0.8550767583886324	-0.2092692613726805	-0.13572529150262364	-1.702541030644501	0.05673094351074115	0.2739374997041555	-0.626746170105595	0.3538850098497192	-0.10781686754244772	-1.3938467311145335	-0.005562532901814917
0.9006452097630422	1.0526240033401382	0.048175962134599334	0.35831680026917156	1.2910196585303284	0.5911859608322259	1.0878729650969359	3.475960485334327	0.2938851923908948	-0.14380147585691255	0.4058773661511362	0.25826517178903197	0.664567538860715	-0.37732637704834154	0.3243088896764581	1.5300897726114107	0.5841390289241012	0.004314893875394515	0.45294235365445534	0.23511002300259576	0.6719543325712767	0.9222787017130272	0.6660223206489018	0.9214603331879749	-0.30634436765413514	1.1127644332056355	1.1191742095365627	1.5160273758882492	-0.3471628914472213	-0.05880891524098895	-0.2228722449252293	1.1622010748903613	0.7592456928411944	0.7751857196508803	0.19994054204908202	0.3283664385690579	0.49481471339724614	1.0558249288087422	-0.4309152070174505	0.06616677431130769	0.17021586541707265	0.030002248454306577	-1.3319941751283255	1.0612111388813594	1.06341518607469	0.2332456002190149	0.8164570008696723	0.6554568420747667	-0.7956771297710141	-0.1743127221497567
1.3811693896473782	1.5971380086378963	0.621747964154364	0.8430456267004939	1.4255940107574452	0.6748326945096315	1.1631344215077883	3.7397811999385095	0.7536586327114638	1.1505233748534343	1.230205926572857	1.247566886671272	1.5044437403509554	0.4345553831533877	0.8405412469704525	2.3919990960654673	0.6556188986125379	0.587476435211426	1.364745105494241	-0.1442925144001046	1.2980513310556858	1.5999321323347402	1.1365121254509816	1.3623532835058536	1.000762838698759	1.0002960248596209	1.8412977245408215	1.8273627400500239	0.6671400080761982	1.3482791786912571	0.5937991061450397	1.7664761556255817	1.237560284880605	1.6074122315462387	1.0208535274748505	1.0411958536828008	0.4251387169284337	1.2895704587048988	0.07963033521272708	1.007950534991717	0.6654184305002503	0.5407942119444086	-0.6772996887301274	1.8026740601937896	1.8155807731256008	0.8934729567289111	1.1199665314693097	1.4785317808492386	-0.042068860901651045	-0.2739911185619489
1.711444713509026	2.1026773478522336	1.225808169391485	1.4318541460067766	1.3144533719189604	0.7958202403979822	1.3141597314688072	3.0429699119702542	1.0299667147540346	2.609376760843707	1.8109440212914498	1.7735264460568931	1.976018578953093	1.2619366409881188	1.1612981536153402	2.734596172417164	0.7963999006695136	0.8165732048426844	1.8796848467626064	-0.45149024281996375	1.2858798418880577	1.9428497676095489	1.264704417087937	1.6971806655749413	2.1584561356808067	0.9210547089654837	2.143524519296251	1.8074686905766049	1.482026175870622	2.3370803411909855	1.5022374725748675	2.1288973032876517	1.4749687384635464	2.3912209575721075	1.8754108664234188	1.4675015983259692	0.2402904624658746	1.5567209235540755	0.5112449151287015	1.5772071738531448	1.1344852299923782	1.2193889858316735	0.04241529535634115	2.1634579244722008	2.3489294189352554	1.2142007374853019	1.2312801981138677	2.1590511322882193	0.42516414628493054	-0.19841088752853805
1.8227290162387286	2.3174560938675888	1.5703763422910313	1.8563507288548962	1.093675675060005	1.0915829763936404	1.584073795868225	1.8007508478588208	1.13455819629799	3.6612386843765217	2.0223298081719996	1.6710930864242222	1.994589502400458	1.8248788956605777	1.0257424219199724	2.499324709554905	0.9766746079805103	0.7974169311188352	1.7693508534477682	-0.5685010999078973	0.8191611568798376	1.8628528038515169	1.1572776206413244	1.8449446169749242	2.702216766300411	1.005252565695201	2.014951621512643	1.6070000814081857	1.719910438892538	2.484669518970359	2.1986288347559775	2.019149757942085	1.3624789125267476	2.818583714174074	2.342507931242855	1.4591407671389685	0.04524321167183072	1.85985222824442	0.8060309804274849	1.6004553327946525	1.4177039144331025	1.7367486016837588	0.5514815067331122	2.1520050067757936	2.5813825580177006	1.1981182315217975	1.1631704661970168	2.5125274793264003	0.324988976638604	-0.006688631767694447
1.688100723848978	1.9725036622025922	1.4526757067627785	1.9163481353756917	0.9191229727404211	1.5424889485696007	1.8832408937334213	0.5830054817983062	1.0802422304784798	3.8621966002510204	1.8563752173473083	1.1606204645485667	1.727926563779184	1.9285308566658859	0.4866923104488869	1.7820746547668616	1.0852269403953836	0.6989467082123327	1.1157913864757936	-0.5111164556572403	0.35017966538006423	1.4808719706750995	1.0412525766408536	1.7144699688802327	2.550056243502447	1.2224845305096261	1.5825662414533703	1.3720815545611087	1.2992646478021692	1.8473857125214808	2.4664623831487877	1.4356701291691303	0.9865027868091812	2.73960766231878	2.132265601094842	1.087775182305517	-0.09759243633325564	2.091304302963131	0.9021710069194009	1.1768888748295032	1.3811058088610744	1.789345913127225	0.6449597806239077	1.826335448433958	2.5089489029581165	0.9284512650866702	0.9303755581549467	2.4254759719907377	-0.2871571871806056	0.11387663628073114
1.3251193520534288	0.9975783712421787	0.8887073226206111	1.5888515469075621	0.8603304612710412	1.9237438994138658	2.0249272157096954	-0.19982310556063604	0.8481463290222067	3.137650618068563	1.3913730034030667	0.6298271593992987	1.4121354794165444	1.557616753116646	-0.12147831181673376	0.7812912446265836	1.011228135287199	0.6030110231689028	0.2455970645920923	-0.40476459281778315	0.23661043099051257	1.0024939525717578	1.0541519870053022	1.2684066987196685	1.9665129560172403	1.387237550436542	1.0203960456624015	1.1444302924121126	0.46291022830111495	0.8640843195371916	2.2346657720329106	0.6296805454670722	0.5631338345799716	2.222207533909583	1.2769813148489289	0.5703666782615359	-0.1794852814295698	2.096312221221684	0.7515295917891399	0.5798685294173112	0.9852128291736876	1.285497333843193	0.3048662764701216	1.25740441700313	2.1493984048239025	0.5113784651775446	0.5536246278037946	1.906684458641331	-1.0544934969830762	-0.005401395888585016
0.8055149375855264	-0.3399964165283055	0.1319476527858499	1.0294106655903292	0.8639146027394333	1.9144698201424224	1.8343940334869702	-0.4735350572118904	0.4369902261134114	1.8207230163613444	0.7525230926274727	0.3162795632024565	1.14637227043267	0.8940592126691893	-0.4196913253818865	-0.24403543370929542	0.7412612040666532	0.47291836451206687	-0.47324351026529937	-0.397417854622815	0.47116134891826716	0.5561013938406638	1.1094840539586701	0.5993905520163998	1.3048992387333	1.275466548268427	0.4656316706358638	0.8644860508287364	-0.3782655048055875	0.030933323458160893	1.5802698289895012	-0.02897133011325071	0.28579478408421244	1.4765902515430038	0.14932211658203084	0.13070474808320298	-0.22551963339939443	1.7864480335470516	0.3687203863330904	0.08155264320229375	0.34115016286799094	0.4158007639460288	-0.27129369264261693	0.5504225493718405	1.5146572976772519	0.054602333742185226	0.10520434194235623	1.1069959847371047	-1.5463583636763996	-0.3674640400549185
0.25418222338821295	-1.5050551272881039	-0.4580363631314155	0.46830605604484554	0.8079817611031295	1.3058492119849003	1.2604368390402492	-0.45609865032998337	-0.06911099665008243	0.46776539909747483	0.07929992238615205	0.1380348743738657	0.8268394448170996	0.23571344554557666	-0.2558842494461061	-1.0178267559087233	0.38851366224463146	0.23715577560484932	-0.8424258608156205	-0.5627901538875775	0.7031997226457598	0.11929406720707304	0.9501550516418754	-0.061849291137354566	0.7381436299553902	0.7776185011199119	-0.018186695041545325	0.46216930440732007	-0.8906310087769631	-0.4182518453135969	0.6903979157446701	-0.26999974725240383	0.1934768480303417	0.7083910899018427	-0.7229265041513899	-0.1179776934791477	-0.2663746919087038	1.2140081019974889	-0.1353065646894134	-0.19233314606062626	-0.3052928238951898	-0.4492166280720449	-0.7645518483214014	-0.13095327659648034	0.639270845427178	-0.3344621496539082	-0.26471333041514505	0.27508311889427417	-1.5287092848328236	-0.7796368796651576
-0.18393954598039056	-1.965366578627379	-0.6313367760182274	0.07329759450423334	0.6018126227219032	0.17003104447284545	0.41698974597103167	-0.4540754517680045	-0.5047758534997415	-0.43551372721916193	-0.5041860304495077	-0.1979919271387248	0.2655558776661671	-0.15183013104540016	0.18587889916634048	-1.3202985097670321	0.12113338776503246	-0.10893246400440831	-0.9185345238594422	-0.8486430825711367	0.5275681697862752	-0.4126102666991264	0.3585336878200874	-0.44705841798719265	0.17944709272435436	-0.013800473558125246	-0.427536247459719	-0.04764235668324527	-0.9987719506066224	-0.6065317675261707	-0.20049193719936945	-0.0870460091071702	0.1559758354124773	0.009889840197100168	-0.9450056212287556	-0.20903061748305984	-0.31908593026191323	0.5463474343482542	-0.5799460349177572	-0.301650126520341	-0.6862887003107224	-0.9757169268740215	-0.909064725561252	-0.6022917802463343	-0.3653275590981995	-0.5647942999343172	-0.37659510888853603	-0.34983387376285885	-1.0975500281444166	-0.9751572592699109
-0.40638351587264054	-1.504836762643772	-0.409069481953352	-0.13017263712172605	0.2555981203519965	-1.132532965414988	-0.4693571004801222	-0.6490797041985268	-0.7243668161535802	-0.7048982739674498	-0.9200689170025805	-0.8984607252647214	-0.6050805960341781	-0.17151977941708182	0.5188736929700475	-1.0860964388685663	0.038797016729319615	-0.47997758146261527	-0.9226685924152362	-1.0970866058029314	-0.18304259040162701	-1.0760815603595326	-0.6317794492914806	-0.4121321319367538	-0.5631391726686399	-0.8406310941309112	-0.7783370693079033	-0.5462487489681637	-0.8890816609274054	-0.8337104287720504	-0.8837864911844423	0.26284245575027193	-0.011338541844043192	-0.6375399783748281	-0.47228789447947694	-0.27026601760966495	-0.3793846992851112	-0.04168311537906319	-0.8014517505892962	-0.4171535063768292	-0.67069394226996	-1.057133142644792	-0.6446778771563747	-0.7590712193169056	-1.2914211799071311	-0.6002733385051222	-0.13512850824937928	-0.6563110494129263	-0.5890987112968358	-0.8046559615547295
-0.4097404855005437	-0.3717883919739741	-0.07178688914681114	-0.23508550730997035	-0.1268509873412617	-2.1251140114971756	-1.1687095933113323	-1.0055388692707743	-0.7249152578502975	-0.5014135773930738	-1.158801910785344	-1.837561067991546	-1.6065839442246652	0.06306539898092527	0.4325451967218214	-0.4697155682565966	0.09387789324598805	-0.7689372735191561	-1.0437492454537856	-1.124701866618056	-1.1525352750079536	-1.7361452681300988	-1.686934286474459	-0.04739450698063778	-1.5370175420073215	-1.4148594963849186	-1.0676002987086863	-0.8838304962481557	-0.8401850252144746	-1.2748184532773776	-1.2413796986857957	0.4296270272337081	-0.3886602140434502	-1.2664919928062375	0.37781136265509463	-0.4252314588508485	-0.4204931998620438	-0.47280108575974444	-0.7466461374709856	-0.6876271883398535	-0.36271187545755523	-0.85218898847446	-0.14845345011016975	-0.6642993085516709	-1.889658706994872	-0.4897088607641001	0.3725405149762285	-0.7126522337398223	-0.335232061235994	-0.35639138212800436
-0.2952452875221013	0.8472145590820729	0.03178104264050655	-0.3544259728233882	-0.418853736389523	-2.463433022276405	-1.545563073862063	-1.3329596576382747	-0.6750037509590532	-0.18305590183976755	-1.2732206760331861	-2.5709327619438107	-2.372823801259288	0.31000136416804297	-0.08656167868506427	0.19253792058814534	0.12464073098026718	-0.9335703812679498	-1.2779902280227797	-0.8209653710569562	-1.873468807971557	-2.128528179869172	-2.337727335400834	0.35733499741548164	-2.5102818609458417	-1.5655266336745333	-1.25658635854367	-0.9827950929392959	-1.0017314855818185	-1.7975718307940678	-1.2772598459885012	0.2001859197623617	-0.8716241567899186	-1.8232830963434876	1.1229310175871046	-0.7081760806952884	-0.3977214249708591	-0.7868868089829076	-0.5064885265196821	-1.1306625744883556	-0.05428096688380617	-0.6478789479201084	0.28024201709645463	-0.5323679587145307	-1.9803138058599952	-0.34802735615631736	0.8847583692745098	-0.7066663768880299	-0.4389917652231668	0.09063893348061221
-0.20687306350358925	1.5566498008857683	-0.2671089035408368	-0.5278333223385543	-0.5469974302972622	-2.1070708617570815	-1.5933102592838255	-1.4339371780080263	-0.7978186091890337	-0.07134248107406478	-1.3371931888893294	-2.6216207695850637	-2.560932731329313	0.3566551343171955	-0.7512378833722242	0.5399531437825479	-0.018311879603430524	-1.0148238923874027	-1.4219480531075084	-0.21608064236917257	-1.9465020872893382	-2.033363171186673	-2.256165623903088	0.4882635089978196	-3.0708818242509044	-1.3076801788989456	-1.281356059564518	-0.8868374434002474	-1.2786808499013864	-2.0455969062638126	-1.0979167359954043	-0.3659047361622335	-1.2366383995515555	-2.157012684979127	1.3925544079077783	-1.0379933900213572	-0.26496556985232456	-1.0620509731694894	-0.2605396348280344	-1.6089709004959647	-0.04050726361126736	-0.6470233017680498	0.40909496231156744	-0.5906139951672649	-1.555775609126613	-0.2833198458495101	1.1016025993610439	-0.8032390100734446	-0.726288993054366	0.25564248639426007
-0.23552240481884956	1.476601574143183	-0.8258077322098073	-0.701948938504837	-0.5190717025964197	-1.3127054304178432	-1.4017133907594248	-1.230276306055975	-1.1805059822512471	-0.27656702846700854	-1.388968701323057	-1.8364861620926314	-2.0708033123960847	0.15096918077529797	-1.1858897304880338	0.38899053282849705	-0.3475999308730463	-1.0698458875205539	-1.2275141050919955	0.5156922257402535	-1.3401816078380662	-1.4570798449234699	-1.4597813498542154	0.2115726076120479	-2.896968694541794	-0.8031227669847181	-1.0862776038794761	-0.7170956860498369	-1.40374227457455	-1.7283769373778524	-0.8472180172570667	-0.9855783141696501	-1.3069362146332535	-2.117359240839786	1.1105196526054888	-1.2609562586065	-0.0051182342864984805	-1.3071426609402652	-0.1672189079209027	-1.903103095495363	-0.413615501364878	-0.8320017889335848	0.21206250105303245	-0.9054652063640024	-0.806120862325583	-0.3161391233342151	0.8713319357809994	-1.0161973382341414	-0.8994736165184006	0.0542688243722324
-0.3556586009728689	0.7606761289122907	-1.2763730162763585	-0.7913013661667909	-0.3954842484669096	-0.46674341153819765	-1.0946433541203326	-0.7971746319093393	-1.6617174919258677	-0.6731498484891412	-1.3989039378584331	-0.5443839738092509	-1.12236260745874	-0.18053613481497469	-1.1949342145341357	-0.15068608173669526	-0.7161364199853502	-1.0881014943566714	-0.6088120202507702	1.121963118884829	-0.3929006128312692	-0.6779253880660641	-0.3080865027609723	-0.33814620247591676	-2.0012232030528976	-0.2554400446720693	-0.6677797838881837	-0.5744931021813888	-1.14555432520742	-0.8943192238739464	-0.6302871203126631	-1.3499864531066537	-1.0922538137573896	-1.6892116083767617	0.4819129950083198	-1.2362698453869072	0.3393330665994238	-1.423512142864791	-0.27451433622735544	-1.8375398202810471	-0.98332034634884	-0.9992334616632234	-0.1331875084882514	-1.308530237587972	-0.04448908076736561	-0.3578475071362783	0.29712710238208795	-1.1922459992973844	-0.7710449625419229	-0.33882507452342375
-0.44601894535066616	-0.15098396068960404	-1.2784343213183436	-0.7630681414938862	-0.24146154780655854	0.12544772600099705	-0.7824866048281681	-0.3083725399388503	-1.908458645069704	-1.0163297541009244	-1.29140466810083	0.6171629460053257	-0.13918830971876306	-0.43809019501688895	-0.8896392720295222	-0.7383333136220165	-0.9200014259867003	-0.9816981874038252	0.25204944145068514	1.3806575874995153	0.4266835893004694	-0.10051605597404208	0.7029109542186425	-0.8535241403846457	-0.765168938008553	0.18389112020013568	-0.10767735800599619	-0.47197430381746497	-0.5002183530414371	0.03427380790805589	-0.4723358519230303	-1.3316888278517087	-0.7887940966320431	-1.0544201514530216	-0.18142194109563398	-0.9187423533098826	0.661673374309035	-1.2804485825065834	-0.5097924950172262	-1.3877994078170008	-1.394163726885346	-0.9335360670288724	-0.3828512848089797	-1.4985708592049745	0.43020298054516953	-0.27861870167512676	-0.32138042756093244	-1.1299824938477567	-0.39979452244069724	-0.6123255270194407
-0.38833984108687336	-0.824496644929748	-0.7656531909050576	-0.6731621536139369	-0.10525527909458461	0.36266551850598744	-0.5479577372344419	0.05356020279992447	-1.651654665564562	-1.1099208209235172	-1.0131870583744402	1.098951900007051	0.4822651607293645	-0.5006184644423484	-0.5849999088329372	-1.0194542235618749	-0.8530368622172053	-0.676102243026377	0.9868222994317981	1.2026329761714847	0.8145567761000496	-0.004597194505689581	1.209743936192086	-1.0708551127128163	0.27063982431964384	0.4455657593299709	0.4279456016968367	-0.3542851095682585	0.27705860106780716	0.513376280130921	-0.33833612209401087	-1.0580405341937045	-0.6311664673470233	-0.5183467376485381	-0.6611664080244735	-0.3961505395389014	0.830239414714227	-0.8531948583467578	-0.7478056530993427	-0.7063017449939787	-1.3706436363597527	-0.5892652825328979	-0.39845044522439926	-1.2638406027679494	0.4600099715919587	-0.02535687751201626	-0.6823131238791977	-0.7552775309969739	-0.028756718495488033	-0.5400685174227339
-0.17747178647091114	-1.0669922467599704	-0.010952744935525038	-0.6238811383326283	-0.03385373711641211	0.32694305240043814	-0.45129447177551274	0.1669133356346131	-0.9145473891382421	-0.9184338472090811	-0.6010404519359674	0.785162656401723	0.569279301549326	-0.4140736229344501	-0.5512969670536604	-0.8607598957106387	-0.5947551037835039	-0.22909412197487772	1.264424634600095	0.6785448928076468	0.7733806650782645	-0.35974130718950875	1.1439154341835887	-0.9534066606745709	0.7200261401952296	0.5134043358592292	0.738636862882377	-0.18672712711494954	0.8287096375710991	0.24866381693520245	-0.19726473599729755	-0.8047929916860271	-0.7065099435545139	-0.33795840877276323	-0.9242842708045408	0.13810604194783205	0.7595596503683014	-0.31049562570905265	-0.8996339610187964	-0.04954033017430554	-0.9203825200603404	-0.14135746768025007	-0.22966463661061823	-0.6660413447044783	0.08151338270619207	0.2991306249962088	-0.6802906649459385	-0.22217422050480046	0.12275209351173873	-0.14300862154281174
0.04055861512405544	-0.9622962907488991	0.5396046602212483	-0.6793261481938085	-0.09495829982219181	0.16515004064085195	-0.5284318654788481	0.00023866182361057846	-0.051684303583922855	-0.5660394197688848	-0.19425795794100015	0.0435203398179291	0.22196545252862593	-0.352210449124669	-0.8114348448861001	-0.4401275458022724	-0.36019029289198284	0.13789423654124963	1.004533928196762	0.04263672714437673	0.5250721614275436	-0.8424305713027478	0.7022165606394319	-0.7086464911234948	0.5562976604042884	0.38418977658400855	0.6774244431947108	-0.030925291035220334	0.9299900613322388	-0.5813420494477832	-0.07986008203912419	-0.7923799424477601	-0.8792438434092268	-0.5648515963585091	-1.0667629678584594	0.46485884206420613	0.47042937209942626	0.03645671960393515	-0.9557618644957444	0.3545642472533386	-0.344328974746551	0.13314784465002216	-0.05398793341721497	-0.03894190563594814	-0.5111438239042103	0.4677281190760132	-0.4690088862314127	0.1484782700374665	0.047112068476076706	0.32520485640899305
0.041675270663277864	-0.7221042508596139	0.5514815370091921	-0.8103296231110196	-0.3627888300682687	-0.024260330445946405	-0.7712833639124472	-0.38711931482868533	0.45593452686199165	-0.24040176981323516	0.029181172534415174	-0.5511588162572211	-0.2923947939391881	-0.47979013199859716	-1.1360283047107587	-0.1212843287334132	-0.3450405233435498	0.15463199132479397	0.43040988477202946	-0.4339200786412467	0.2929198356907739	-1.0541425271544838	0.17339122646695962	-0.6268389749488301	0.07851819001579884	0.061463913166280366	0.23642218163362116	-0.02987666843821676	0.6327547252702738	-1.4218422280027225	-0.07962956871859819	-1.0339180346366206	-0.8966403600766397	-1.0122461142564765	-1.1816685453730333	0.4338835040144451	0.09231137792445542	-0.08728310740896449	-0.959165468331883	0.42395189199868943	-0.03553653607030795	0.05606342896713685	-0.02578241626628872	0.2171977318296064	-1.063090398761238	0.26663067993456824	-0.3415032363139919	0.06658132922128505	-0.03640702056699451	0.5573980411804155
-0.3303311593228509	-0.4954808452322771	0.00920317590313299	-0.9168789104755931	-0.858488828211183	-0.22214712931208236	-1.1060952905227144	-0.8584105562517589	0.32119598676613376	-0.07244211999388793	-0.04089297790340233	-0.6173449693440608	-0.709708223616491	-0.8207587516834982	-1.2349924034172568	-0.19295120773675	-0.5815594200042319	-0.2981520946707066	-0.08073429544728228	-0.5688612669571723	0.13651828189094722	-0.7952883450128443	-0.24384374813791265	-0.8600789602360026	-0.3208022933467429	-0.41326802279432023	-0.4222092636300495	-0.29744241436849506	0.21328211112439757	-1.7032840256106505	-0.2870633362380095	-1.3412789705731247	-0.6046945156845743	-1.3712339000004055	-1.2688049099574465	0.02893346824900637	-0.20461249766409945	-0.7264085647136851	-0.9424963039394361	0.2558288156888575	-0.20177538350285398	-0.3173044106655129	-0.15328910551581457	-0.08892818572052166	-1.3624877902944215	-0.34786244814011286	-0.5132623930810916	-0.5231502459929783	0.14061250013701482	0.4065154769410541
-1.0394494244529768	-0.2877908116895939	-0.7912709601180516	-0.9120544549312191	-1.4861636243744714	-0.4380359310267657	-1.3985568455073487	-1.2288032969398563	-0.33999055612859647	-0.0662499076527001	-0.36675456295073317	-0.20395647812290413	-0.8904821941649792	-1.2305843784983124	-0.9942605536106377	-0.6523600795330944	-0.9152357758525262	-1.0515805410960084	-0.24842809464253388	-0.34824142514969825	-0.0406405280971296	-0.2050291484992367	-0.5123914253220633	-1.3050671561402216	-0.4123569591869841	-0.9303553647668736	-1.02168816806776	-0.7928224476043793	-0.036056955603259694	-1.2204612803257462	-0.6999099727550603	-1.476884562213274	-0.10801357483399218	-1.399157299965734	-1.2535000383092487	-0.6260063401119415	-0.3093226844828851	-1.6240565376640537	-0.8891076189432296	0.05638544972244056	-0.7085545351304338	-0.7301296898859696	-0.2972664304766219	-0.7901845455548198	-1.3082732389222982	-1.1842070398597018	-0.9641899087528011	-1.374884891212558	0.658304766217033	-0.01814497797694704
-1.8414880865650556	-0.03214073764302161	-1.4485449468547764	-0.7992299953875031	-2.027270479347347	-0.6438374780611252	-1.5000870489746392	-1.3217736476748838	-1.069570945554383	-0.11335772442431585	-0.7666570226261675	0.29636369399656687	-0.8340825772689746	-1.4944555943191251	-0.5728680323898151	-1.1875909139167142	-1.1213315137208837	-1.69708853092396	-0.06560609557622667	0.08332495164256197	-0.34152625809793935	0.3331342229715785	-0.6949424068841777	-1.6758140814023148	-0.23421015034268508	-1.3266907787192967	-1.2960904240294104	-1.2878903466758864	-0.0151272630899849	-0.26448883085181685	-1.1783985215299053	-1.332789715384084	0.2638945472580213	-1.056044399492792	-1.0839129473947946	-1.3185490270730573	-0.23415362717178864	-2.3368368701855924	-0.7511666564069737	0.010217205638306106	-1.1590388010438297	-0.9005807270789682	-0.2885787171540344	-1.451322158958905	-0.9264341504879061	-1.8964613366607441	-1.45221218549785	-2.067255844711036	1.3007756782912154	-0.4345143649977967
-2.395056919622773	0.2749328120595576	-1.7060567050173736	-0.6768500462684264	-2.22415552560396	-0.7605398670254824	-1.3184999107031488	-1.0465535304977704	-1.3661829554083011	-0.07274396049382978	-1.007154386075691	0.47760404099968773	-0.6110002766457061	-1.4792574610732825	-0.2833672749564366	-1.3764387826538786	-1.0728228219863531	-1.8163465660089264	0.22249747589342747	0.5135921532709162	-0.7278957930806884	0.4571040979675123	-0.8344782158459003	-1.7112429230575046	0.009528258079497925	-1.4531135946995848	-1.1221859010691722	-1.4761939701321634	0.13161401075156273	0.5843456419771101	-1.4905893166492938	-1.0030125923741235	0.18144708684196983	-0.5057026049276472	-0.8108857875187391	-1.8293381678521166	-0.09535750583005495	-2.4749602627320937	-0.5041942920564244	0.170852708910216	-1.1606469838298132	-0.7153237199328581	-0.06883262502410858	-1.6436658372434503	-0.34347125737610507	-2.166645330637726	-1.685668990324946	-2.2425439131511182	1.67842569518877	-0.5821116604582748
-2.4354621034940047	0.5101313865759903	-1.5725603284724494	-0.6619120017837818	-1.9171735587913383	-0.7107930959960884	-0.872609222223776	-0.4593314115757951	-1.0158086190554234	0.1361932103983267	-0.9299523113364548	0.23905776288311653	-0.28613065315777886	-1.2275754365712603	-0.3449515859418106	-0.9680470424428036	-0.8306569660431489	-1.2499581294150484	0.3189027286101444	0.7781006432492709	-1.0076600062700778	0.07993274221806222	-0.8832770687388692	-1.3630921583290154	0.15522434897264922	-1.2551005186256579	-0.5810501739411807	-1.1662083577833375	0.1559164715521465	0.8561396413197531	-1.4324750660214074	-0.6992994665586243	-0.4220239421866722	0.006216691495763994	-0.5727791793913292	-2.0042593406268243	-0.021072018801847996	-1.9191696491177779	-0.18376788545962428	0.44031744531644373	-0.5949420324616892	-0.301305679387729	0.25928171246248544	-1.2162157472495834	0.2645994663695704	-1.8742140690070368	-1.5269253173208328	-1.802520024384239	1.5079174624346625	-0.3834567342135523
-1.907568849163529	0.4989105119597061	-1.2461248931445537	-0.7897409232245277	-1.1500099566960222	-0.487185094127753	-0.2938252552729029	0.24118793080793205	-0.22212636514094308	0.48093170851307016	-0.5362973029713253	-0.1441235958043961	0.10927427414593759	-0.9258288529156282	-0.6976203307582731	-0.05587406797823521	-0.5863981922086021	-0.21952269570373437	0.10599278858372968	0.8296331342548768	-0.9709018416975845	-0.5434584414010829	-0.7344571023420196	-0.8259301965625251	0.22202611706392558	-0.8088366031600998	0.09102685534814428	-0.4279136213025884	-0.07193134602133347	0.5038866556177544	-0.9516127473015769	-0.5795090135357684	-1.2470116100496405	0.30503645821358705	-0.4917849844218965	-1.7902276806300514	-0.05320882265288967	-0.8793199657361823	0.13349199426481476	0.6473251225036618	0.29540922152373317	0.07282679545343435	0.512900617317563	-0.37808854101846695	0.7307817704694753	-1.1478667018727018	-1.080616386682213	-0.9368519183511081	0.848814940104527	0.03611901999375097
-0.9827149811398908	0.16949639373213937	-0.9239263891915547	-0.9702627855064903	-0.1673726999553639	-0.16993149112738495	0.23214303088562235	0.8030606955943899	0.5516433330325744	0.8293167097576023	0.020306468723890407	-0.24147504034188325	0.5540056176884472	-0.7720026256977809	-1.0227054747297555	0.9727123172021814	-0.5019336980425452	0.7906308772293531	-0.26439941403552736	0.7243684583893508	-0.5616197852871564	-0.9806757302883329	-0.3230574760817557	-0.39027096080246665	0.3817937258886007	-0.2821176025789541	0.6363984792016119	0.4189994530543944	-0.4358534100032693	-0.08341561174359664	-0.19301928435560245	-0.6219334848869181	-1.779775914201533	0.3697569374704297	-0.5671771619221438	-1.2313412551419194	-0.11751469188118392	0.23641757594550192	0.39036885931487464	0.6684629674332836	1.0597940660349243	0.19065112642569784	0.5763807685462142	0.456810319947222	0.9492406959496948	-0.27592963234289003	-0.6087236420236871	0.020427672640174355	0.11197948676467895	0.4660159152191493
0.03981403923380254	-0.35116517483068044	-0.6565113569540435	-1.040130091831188	0.703042572829317	0.12815375476123833	0.5537886271546958	1.0550729705193362	0.909972022401333	1.018365607734095	0.523875841720025	0.196786157219771	1.0027078919751284	-0.8403657980496596	-0.9625320460207089	1.6705799312136411	-0.5725243634069542	1.321888306358184	-0.489444512746296	0.5465074728110475	0.05841886222460069	-0.9016498448886866	0.2898837133342299	-0.2313716293425694	0.7878108978414853	0.1572280718157251	0.9144210145772822	0.982552598668236	-0.647384051688271	-0.3643744378838104	0.56800699680057	-0.6414263187411489	-1.6134394151434113	0.30623147005565393	-0.6593201655851355	-0.4415909546310392	-0.08640497315679933	1.0511324231351542	0.5952555033657937	0.5093478356240353	1.3237155686165325	0.035841280678843505	0.4951476188847348	0.9444312583843714	0.9070831365651262	0.456102508755095	-0.3426208116726728	0.7936261407468526	-0.18873732875980678	0.760203177953985
0.8779326061397743	-0.7962984711473706	-0.35456307936197595	-0.8763417761998973	1.2137667191004726	0.34551898230237443	0.6242613690705126	1.0014710648638712	0.7846952862130117	0.9400309996414634	0.810306935490177	1.0435846392514065	1.3820077196268064	-1.0379563771409583	-0.3837842278970344	1.7882133960540594	-0.6237929724494096	1.2119823235911547	-0.35403635201538153	0.3362454349122871	0.6097801811375794	-0.2825388228844475	0.9200679637206451	-0.291627140175684	1.403159161256838	0.424699480589619	0.9596705284028986	1.0318172982993576	-0.4696799213602176	-0.017285795689007538	1.0690608166480748	-0.43448114695177004	-0.7231660032656341	0.25148576647396814	-0.5882065223341502	0.4267258204436851	0.1121502949774316	1.401459986043126	0.8066344935452723	0.29290145168679427	1.0103163824412527	-0.20972849482097258	0.43654366610001694	1.0101386887287518	0.6829039185319232	0.8943051269678081	-0.3331367986110962	1.2853514870289549	0.217240464702403	0.9023432261592269
1.3732146215553174	-0.9440124883057812	0.07570780921244177	-0.487820178093733	1.3042849060539385	0.5104986152418107	0.5165666416364215	0.8068459054065042	0.44871235304672796	0.5986496981960507	0.8401142827565504	1.8797137484737176	1.6211879779365455	-1.1756104980305762	0.5052397831591253	1.3894342029898241	-0.45051480501265345	0.6733257004522989	0.09057361426771329	0.07971774751100642	0.8830508010169762	0.598145312108093	1.3510982789357735	-0.34103490541294085	1.968886022672987	0.5403619914714156	0.9266764498540809	0.6324056637246325	0.07943922793363173	0.857696146635645	1.1930170951967838	0.05665068354028673	0.4981834861063074	0.28806583059944013	-0.2775274862135621	1.211226384132747	0.4239985896486376	1.3708630052777862	1.0623745472054806	0.16860254809002018	0.360054250923653	-0.31018056844046615	0.544663348267651	0.8460637359581534	0.40821098669568145	1.0432102297588504	-0.44310650422763304	1.5480985529417752	1.1526678885093877	0.9502599713212259
1.513194927617462	-0.7890459007374313	0.5976430015615984	-0.015886603700619912	1.0902466738745957	0.6950381824960011	0.3785063640441301	0.6718887684805828	0.2910713300110201	0.10984322815547372	0.6962777146635856	2.285522371884272	1.686091766783407	-1.092761890131604	1.2697381843781146	0.7683692963383238	0.006558576660425875	0.13807191910396013	0.5464656593040279	-0.2337827614787821	0.8681306962337794	1.3552111380499279	1.4508733316229925	-0.1652219314874431	2.145415592527963	0.5804305919089306	0.9622158409221936	0.09377393974137455	0.7085749920059389	1.8308083284962262	1.0100835856926271	0.6838659572868664	1.475925187862245	0.4214160381138409	0.1658618593201595	1.7689273460874637	0.693196367470001	1.1785943195205126	1.3146802023464212	0.21171429060864175	-0.2444654097865348	-0.15304100213769176	0.8049035640237369	0.7326926357761044	0.2048363996829285	1.001880600476539	-0.475009484683293	1.6602390458035856	2.080404949312051	0.9281031694920578
1.3847177592251136	-0.5609716704183373	1.0334959730662963	0.35755804702949845	0.7566848585198049	0.9173768287307323	0.35469360812687795	0.6825527063672975	0.5318111889548618	-0.3595353555698955	0.5214203672346012	2.1156842336331145	1.5832308595686895	-0.7440986639897921	1.517748549875675	0.2466037839388627	0.5836682005344579	-0.01561127801574324	0.6777291774135896	-0.542606062771507	0.7274192770322608	1.739464145231409	1.2354976530173598	0.2635853889239779	1.7308305103409007	0.6019296537784369	1.0937379303425936	-0.23442307735161	1.044525402241148	2.4412182523506987	0.7091644066815669	1.181686617250303	1.8050542741992845	0.6129133737801373	0.5029296511852656	2.0114387000583074	0.7649162122920521	1.0193899866643124	1.4363114339183212	0.3847276303141726	-0.5129757152814056	0.16829911552766988	1.032720905518437	0.8323515314411397	0.12697693307346528	0.8775715585669251	-0.32688435066204763	1.6262156849213978	2.4346095479700205	0.7756433284890815
1.1094163293261907	-0.5613951144634354	1.1927111981434988	0.5261992640806523	0.4395639924645086	1.079353909171737	0.5168292449261493	0.7439188489248925	1.0848035531900868	-0.6794693157612087	0.4385146457301669	1.5587576482424537	1.3327731147524604	-0.19726605682188353	1.1397089497216901	-0.0038847300606286144	0.983051350517433	0.3259034310027575	0.35482939021620774	-0.7051491764442837	0.6408170819944847	1.7619459608290562	0.8441142194541275	0.7608691959649464	0.8030953063189593	0.5993187994476319	1.2102913470908083	-0.17836460770326154	0.8980528865378983	2.479073545790195	0.46881821159038406	1.3393775762210895	1.4821068075959358	0.8196397227114952	0.5133802806813067	1.9369155001477374	0.588508292303559	0.963480499838187	1.3087299316199585	0.5827429906928739	-0.38447590013032534	0.42170554318794395	1.0067954691760783	1.103644306993563	0.13824718634843916	0.7414586717232439	-0.057262923431476494	1.3863239938762633	1.9759948774962084	0.4088615016715222
0.8028574503957816	-0.9345334579868001	1.0316935685766986	0.5148600233399937	0.17703413848985966	1.0068753671032842	0.8339639290497818	0.6561520259172852	1.650903816404995	-0.8245364424180414	0.49715332846645716	0.9568606570805951	0.942594426742239	0.4341276550408853	0.3603021701254186	-0.007959914264540426	0.9698361623439306	0.9852443167697359	-0.24968719763889294	-0.5831347546880554	0.6516311569973662	1.6296400165386387	0.449598886139323	1.0655956653988754	-0.3115470136233522	0.5230529955748898	1.1480840397759478	0.17356609809174697	0.4029328264263412	2.06268638126759	0.35287190255815215	1.1330846149393765	0.8680099020147374	1.0011068128277534	0.14148243299743865	1.6367695829342637	0.24203012734361445	0.9649887127258553	0.9299825662084742	0.7193386761968845	0.0003810758513103848	0.3990178680956728	0.6505664530817913	1.3765825192467953	0.13750603123444158	0.6382015919025941	0.1809345588024915	0.9178655161106563	0.9336192788720082	-0.15863337707549105
0.5613085769113972	-1.5437814764459823	0.7044894694094507	0.43755251925021	-0.05149262126416549	0.5826391606793158	1.1910704370396015	0.2857594336366553	1.9463852041928391	-0.880820330978464	0.662845251627669	0.5428228622460003	0.4173608903965548	1.0522595853540904	-0.42103574642007635	0.09310580213619864	0.5356339638804076	1.6376254193492876	-0.7898584767157832	-0.16704099479394524	0.6384482918001343	1.5589193390794176	0.16679362748602808	1.0323373618062968	-1.219584439853003	0.33981844203023237	0.820179196856437	0.5611803781374657	-0.08348360665428717	1.4879610267400902	0.2933809354146839	0.7276939866532042	0.4207086800794058	1.098508301001026	-0.4642374699552204	1.2591072873640283	-0.1373979761060307	0.9431118291542215	0.4515427877757561	0.7805208393893762	0.43516677491533423	0.05646805433899361	0.11965420684029429	1.5016948440998779	0.020658548530354114	0.6099074007239716	0.2728964046401754	0.32448531017755744	-0.15713197211014293	-0.7486878584806257
0.45191216424013614	-2.052060345370712	0.44964211287286404	0.3966801100072867	-0.25169881171113023	-0.12231335438719647	1.4418058584923845	-0.2934593163635882	1.8813610450795653	-0.9838851336534418	0.8416798112251888	0.30231952905061404	-0.1980046764022934	1.5811257836207946	-0.8813975098154747	0.16251321806877175	-0.09033708083467104	2.0041956930794655	-1.005327485582715	0.355951021803797	0.4334051065667038	1.61128738637084	0.010718327602736975	0.735229649419176	-1.6676154504629193	0.08186340588531946	0.2985918144333931	0.7434018858961003	-0.2506835421129517	0.9922120910038367	0.16234195364134063	0.35514053664643036	0.3911044987015913	1.0280329780432067	-1.0404561993354038	0.9358558027030307	-0.456686305681325	0.8578869494882496	0.09945142657376849	0.804620219237089	0.7735111450375125	-0.46135354563841896	-0.28336738624373203	1.4430677502915592	-0.25459736069866146	0.6894792811747439	0.22895522113525768	-0.1837910841911485	-0.802538855042125	-1.0881111268995816
0.48785819236793415	-2.1505255352059653	0.3959399719481583	0.4062062013806432	-0.38160836016789385	-0.829422764417787	1.4701444561957677	-0.8052732488197839	1.5633059862526586	-1.2212868882893388	0.922245094641614	0.05443372682130688	-0.7822102277726044	1.930088528849157	-0.9459241573795742	0.13723583528973218	-0.59028385173217	1.968227846850609	-0.9135498750261201	0.6677205621534045	-0.012880470485423637	1.6655762099921836	-0.08354953078941924	0.4091385144138092	-1.645822002970944	-0.15744392938516316	-0.2112812628329075	0.6501732027989415	-0.07404635845031163	0.6175808665131496	-0.12344251003564005	0.16279726536509703	0.6889331942109085	0.7206852891844135	-1.359157732893182	0.711147398742801	-0.7158144545305696	0.7255524323327308	0.025490755859933833	0.811400046463472	0.9634681543072621	-0.9197814343097364	-0.31557711738408084	1.2521047952379392	-0.6354622484714602	0.8596301362452012	0.15904107076599153	-0.4237105417094506	-0.8448320473789773	-0.9863842141680332
0.601277257432061	-1.766406559197794	0.44652951367881033	0.4002594182227473	-0.3917026498885471	-1.1873581897392558	1.2369428137596392	-0.9373595818459292	1.1538230509576575	-1.5591054295765614	0.8198137545270181	-0.33693476584965093	-1.1585684727707761	1.9768779876147136	-0.7766207179969589	0.018855090363530523	-0.7573803454634453	1.5693456140242017	-0.7827711169603024	0.503630129003459	-0.5583629026309771	1.532671261346042	-0.20620335415032942	0.2772214806189706	-1.3388447500836989	-0.28173201332457376	-0.4909124343342367	0.394858463171526	0.16445668863375165	0.25922776477306875	-0.5355455086473234	0.13983788905067374	0.993824872961333	0.19314404405976024	-1.3334657995905246	0.5194201200100331	-0.9622509841389998	0.5794023414869719	0.19757334846540103	0.750536438523216	1.001476746403709	-1.1355001350337908	0.027109464683577507	0.9715275905175194	-0.9889299923739485	1.0210187806839226	0.16443575488450105	-0.3842601535040624	-0.5112264930322105	-0.4936263354665347
0.6498484425993604	-1.0957852779833994	0.3495786699524202	0.31875924547163875	-0.29837620654125296	-0.989494682647588	0.7965446470205441	-0.5632863708465851	0.7236003665600629	-1.8430794047416899	0.5131879890026364	-0.8099128756421019	-1.183475623198499	1.6191166609705798	-0.6078152544500571	-0.16994675309227475	-0.6013176970412268	0.9262492930815833	-0.8975657135982773	-0.15639960436789357	-0.9537752523385542	1.1169165599787745	-0.42148460200131976	0.3974549457488252	-0.9801883905541571	-0.2607968446923545	-0.44573363789054554	0.154734207670153	0.10094489349786501	-0.1708410099638568	-0.9442421648569507	0.16531862346586312	1.0118378694391832	-0.4090536624566963	-1.016836083949972	0.2377387760462565	-1.1940902305959897	0.42691669051369013	0.4192948376403733	0.527156338150157	0.8822115866065225	-1.061096136090374	0.4950219974006201	0.5787112089096493	-1.1566902482315278	1.0194535731875962	0.24567813860535703	-0.2571052712970991	-0.2050501069457015	0.09386078278853201
0.4807773629875383	-0.4411153296315211	-0.08176771639790303	0.19790232239970348	-0.21319361669351305	-0.3294391224729288	0.27966693531597714	0.13870589715573414	0.23724076764616842	-1.8817209566164905	0.06442117302102462	-1.1421710273900176	-0.8528641749591417	0.8762083790625926	-0.5572196502930296	-0.4027996105256744	-0.2890504405001993	0.171958339488979	-1.2918138758846558	-1.029003353701997	-1.0221588709491485	0.5044277679065632	-0.7424846831283222	0.6422125595234082	-0.7186872771914002	-0.15824715809052517	-0.16824273923042102	0.02240922479549123	-0.40145788381372066	-0.6182685898659748	-1.191445992767988	0.1309799330585252	0.6860153125396192	-0.8500346891098118	-0.5174548433354712	-0.21171389193215934	-1.3059135524882284	0.24837667995013285	0.4743499259770366	0.09652566057684195	0.6066465186252445	-0.7652669031675494	0.7538681974436886	0.033613831372046876	-1.0239038577815807	0.7370884676880609	0.31034676526416527	-0.30528728702639024	-0.2046480871798244	0.4098672096136053
0.03146308937763653	0.01676148878272615	-0.765063313742974	0.1856172638987395	-0.2810516656010809	0.4243196521761623	-0.1509193286816751	0.7682056195695263	-0.3272451069171495	-1.5654398962419362	-0.3904687618074626	-1.1466805085685519	-0.34565389902625415	-0.04065653969393427	-0.5438456483106932	-0.6256693201217935	0.023835426557783018	-0.5575696620729136	-1.661244480846984	-1.6648263794046683	-0.7929824491205321	-0.07853625201283344	-1.13140109013158	0.8211132717048536	-0.5758305439102591	-0.09425793762083454	0.11637930546126389	-0.05539468227189992	-1.0948022130913766	-0.9073352468665886	-1.1742743418541257	0.04186775228899126	0.21995024420989673	-0.9211774320029466	0.09116740980324294	-0.7739368210950458	-1.1422783993843895	0.036663729100524976	0.2922918758473361	-0.44724280768948094	0.23751949478157133	-0.34245792508559536	0.6208250511408943	-0.6104113170747326	-0.5723737780029793	0.1918767829845521	0.2780119817939645	-0.6528065810235396	-0.4871992897508445	0.2675057721115071
-0.5955374397937303	0.33313105386454844	-1.330772694758518	0.4570726837310603	-0.5583354632794488	0.8380158710296627	-0.357060520806963	0.9467253315606217	-0.8489432032701109	-0.9470576575206816	-0.6858523031909506	-0.8566704563838374	0.047348184673703976	-0.7727963213993011	-0.35810646667601737	-0.7337955429606043	0.3326566983705836	-1.1099671645036033	-1.5444531679979958	-1.7132383362272738	-0.4827721958519852	-0.3986084918552031	-1.5132768270907915	0.8480496632334044	-0.4941499367598911	-0.16606229680656645	0.18971521250511292	-0.2091785810673225	-1.4741784644906464	-0.8858038290593903	-0.888442770539993	0.021348551649438753	-0.0818377286861931	-0.5684932581284581	0.7915068433651635	-1.2540422242450913	-0.6329094627877151	-0.164330349673746	0.007736623677927259	-0.8747368306515051	-0.06963741886349156	0.1664022848840374	0.19688544655365112	-1.1484244877717955	0.1022347587279226	-0.4334011379748633	0.19278829450133517	-1.1533287306448792	-0.7889820789895308	-0.1948350013112238
-1.1463812812475453	0.7121508947337998	-1.333036330397775	1.081814664354737	-0.9246542415778212	0.6811568812220274	-0.27455198857723084	0.5650912530399929	-1.0683224492056187	-0.22759024641990908	-0.6946421723004111	-0.5346407473483734	0.0837437727104826	-0.9799824865101149	0.17637906251118704	-0.6031406619042966	0.7789095882348911	-1.3349716495282096	-0.6625477909757306	-1.146219181361501	-0.3334451833303225	-0.3447033807759653	-1.7950954369941903	0.8205321096673934	-0.41412383190844737	-0.3783281049121714	-0.02255985879780972	-0.5081583279159322	-1.1190584591336363	-0.5657782001060478	-0.414152632448084	0.22069264957700083	-0.02602894498088721	0.060356458964592005	1.5681103299573034	-1.4102447346245877	0.09652356215274421	-0.2665955732359715	-0.13928455969593181	-0.9415671151994116	-0.1215364739571179	0.7783454502875711	-0.20299833484007415	-1.3041533755103647	0.8151254523437771	-0.8709588223221524	0.23868094500216372	-1.4522745225886664	-0.8354318833075192	-0.5862235498964435
-1.3320841485690484	1.2901198450581204	-0.5588877902686753	1.934875211232846	-1.1137097829508582	0.07837830715523028	0.06325880393768792	-0.13627768426594128	-0.7573911255084295	0.35076138185284106	-0.3899141402110325	-0.48259913962395223	-0.27717525940130405	-0.537636130284598	1.0625146102277259	-0.17997637881166648	1.498818802129952	-1.1544003872302742	0.8215045006577709	-0.28565318041697296	-0.43173891764126265	0.02470792933500904	-1.8899371721322131	0.9463275982001459	-0.31405980261384486	-0.6290821857487134	-0.4014512071073568	-0.8655742091261398	-0.013341415824910073	-0.1377713014736282	0.13426673095182576	0.7001828693917574	0.35523217924711964	0.6915802769338918	2.336520329944196	-1.0995445529614116	0.7434892281484277	-0.19390280382340497	0.007741751237463351	-0.5570434315938522	0.18649489709044118	1.499454964845983	-0.27388430832861027	-0.9188121705731099	1.3513300257694443	-0.917622676654786	0.6247692302570489	-1.2184463571492112	-0.556700912063521	-0.518932480950512
-0.9907024946359324	1.9666712724911461	0.7801215547396103	2.719158556010678	-0.8683516127519953	-0.5624015197642893	0.5370722352804651	-0.7163711056331029	0.0641289964840552	0.6408927223043126	0.13452534796105609	-0.7967754533114227	-0.8337754520609441	0.3673774639141901	2.097226956533074	0.43527836435593703	2.4402917790415466	-0.6377754084951237	2.3228976297886677	0.39652768494796264	-0.649611464112901	0.5285714337153943	-1.7455910379198878	1.3677345446362872	-0.1960327961672943	-0.7610011380576633	-0.7043975229837334	-1.0677299572026149	1.387539652960063	0.1575326655403014	0.6564930706364032	1.362845381875503	0.8488458876053043	1.0799854512964733	2.9266233292265063	-0.38667549206374285	0.9923245870415712	0.05555372936625593	0.3870322580241454	0.11939711818053843	0.7640330735286414	2.2444620696988355	0.06183790892810971	-0.11127761104718684	1.5401143030205902	-0.5593769295831954	1.4120771768500453	-0.39036369726457254	-0.1297012302979762	0.12176702062121536
-0.19948570282686653	2.4275365037849257	2.120661052846836	3.0941283527666537	-0.1281474261818314	-0.8068195799992667	0.9838245768485316	-0.8180055852589802	1.0497515848933758	0.6696927824387108	0.700006582781795	-1.2646614447563478	-1.2532706560794655	1.3204450497866704	2.9568982725374706	0.9937143733594762	3.2970874546500997	-0.009292401193549318	3.146386488753862	0.5796623995018212	-0.752305543584828	0.9562384078785536	-1.3681993171972866	2.012267255873142	-0.0531885956372431	-0.6480859652052704	-0.7117569547889028	-0.9129621157897381	2.4033517049201634	0.19677268968235467	1.0855121673309938	1.9805121439750248	1.2053979715268985	1.1405747331071043	3.145797194690114	0.458498286566032	0.7216232775644789	0.39281888679985144	0.7458927751047058	0.7389125128576358	1.3357652528944244	2.8175083995792494	0.5995091654028738	0.7314515462309761	1.318678914076662	0.013079528495650113	2.409864338530431	0.7402526391109483	0.17120464854797723	1.079573996919277
0.7371261740339775	2.354303710678634	2.8523753336350897	2.8379004954381584	0.8813695255148406	-0.472176098812708	1.2519764388651475	-0.3988967732128831	1.680869315296589	0.606976290826483	1.1180245339278863	-1.4980835894153017	-1.272912604696773	1.901404013582127	3.342741557574107	1.2205983367868714	3.631556370244991	0.4470445313836892	2.8968841806134216	0.2950452674052546	-0.5898588870833854	1.1452702307458997	-0.8253751099491154	2.5836042130122387	0.1354864780649465	-0.26873106180592543	-0.3620766419094338	-0.3635687876138338	2.5327440024408348	0.045688254790981035	1.3786897449421713	2.291365944465537	1.2681364862964757	0.9691154207180992	2.8812628256619695	1.0841029226386556	0.10527607387773502	0.6858988688191756	0.816185799169861	0.9600609710038289	1.5858688036272868	2.98246993644255	0.9963921738759781	1.1597266995361906	0.7586864412274913	0.5094745789387629	3.2300908351304183	1.6773988940870095	0.18725141641493423	1.8718736956973046
1.425174831632557	1.6680884184825036	2.6612478242722526	1.9519247358970435	1.7350295552282147	0.2547152805325203	1.247621552445218	0.2453950958753579	1.5750369982291363	0.6433621177134301	1.2636895296732746	-1.21264533585496	-0.863680014943586	1.9062987790600516	3.107320166797372	0.9879343480850753	3.123164727009154	0.5364818534398424	1.7213999198654526	-0.11291632634359457	-0.22119467507737584	1.0150329753134084	-0.22049596174469388	2.7105686813856233	0.3725597724941581	0.2736810685819866	0.2036345990007181	0.3985371711003648	1.7476887590666186	-0.11994861201365331	1.5016565983233903	2.111655042019896	1.009321089490914	0.7433897097257359	2.168873970862424	1.2332081862593067	-0.478911114490689	0.836732535933185	0.5078177473228377	0.658635653957413	1.3485536826312086	2.5864411401551974	1.007395419297606	0.937971988258119	0.04031860045977844	0.6970562447346826	3.480913433232883	2.008902747216687	-0.01582281865065371	2.082420712952762
1.570190249330961	0.6210536063393621	1.6911842982716048	0.6571562036387163	2.032981319824842	0.937570932395394	0.9551352545089861	0.6809626008393124	0.738241956321229	0.857676034590419	1.1104779157183358	-0.4454765551055876	-0.24773654051004354	1.4276657522835354	2.3091679153709994	0.414075058100335	1.7851756496146396	0.25723779888205633	0.22301580877397906	-0.2397652623383085	0.12957220076392734	0.56748598771993	0.351219440939347	2.1637967502942077	0.6070702253745267	0.792237349028877	0.7136816669747337	1.0560162808005733	0.48885217205018283	-0.17465301746091325	1.4261643809223956	1.4094838701618262	0.4861995773039263	0.5825765588241606	1.181003889849546	0.8724624156667773	-0.6826475929288934	0.8273715849115154	-0.02761675302834327	0.007257534682842884	0.7110171551775089	1.66113679856275	0.641815984730436	0.19990300281904208	-0.6190704494525959	0.5112974090504362	2.9816287015503744	1.64194057991343	-0.22080477633443374	1.6082505235179114
1.1140050516046707	-0.3403680204696997	0.4289280451582193	-0.7041073959540848	1.6307463560981665	1.169436918309329	0.42933969776619624	0.6220154616466522	-0.42443552588656996	1.1632092956925746	0.7173734944843532	0.4552653891025376	0.2446355303357	0.7510495878121433	1.1852906509594674	-0.19550421437095306	0.004208191142801237	-0.21529848708921473	-0.8947644251919542	0.08822965873495964	0.25477894403190593	-0.12023023207511652	0.8382595067791853	1.0041427291545246	0.7434207540835054	1.0990871274389322	0.9114718377032704	1.3287934185433634	-0.6224725062544811	-0.1488077795546938	1.146293158376903	0.3197833066967958	-0.2119681943377078	0.46931809409340947	0.14600542462009644	0.19895960152217582	-0.40428145383471403	0.7002314513177171	-0.5128250575969353	-0.6354505141249284	-0.0483660656170711	0.43881354445812953	0.133945361709978	-0.6352262549538368	-1.050529124219566	0.062134029741043435	1.8640710561994729	0.8322799849114139	-0.2461604706413448	0.7035240770039007
0.2503641618112426	-0.8468924711862966	-0.5964374923953086	-1.800390888126769	0.7302815850976261	0.8269836330444653	-0.23093289023778207	0.11284957638882218	-1.3580156711201925	1.3698248123201446	0.19019226960580182	1.0642624025084473	0.38564707624079586	0.1534850605132577	0.06261116708511319	-0.5405869912715948	-1.631331887886434	-0.6509756750491362	-1.2202567579888306	0.6910456236363941	0.1425902041054642	-0.9047452236300895	1.2355589587494467	-0.42838638170963744	0.7040404555587921	1.0904517539025502	0.6928710122136796	1.1264657062626093	-1.1530776033690202	-0.19028956742808725	0.6990181038546414	-0.8924315225554226	-0.9712727912663307	0.28743344125544235	-0.7428747224361147	-0.474106892167676	0.16297596426988434	0.4932041316209373	-0.7502794190888158	-0.9548500137798831	-0.6435518220597428	-0.7297528891818594	-0.23990240054035825	-1.13381677911897	-1.1915534707872177	-0.44714299947076913	0.5006506463063574	-0.000330251118072994	-0.09277250225316534	-0.19472265837420724
-0.6776855373025763	-0.8187469813560645	-1.0942155946516932	-2.4142425512364736	-0.22737590374896208	0.13559453304053806	-0.9122871494703461	-0.5116488834455672	-1.697317525039181	1.319775190884951	-0.35193185962332874	1.1623084908942123	0.18903847531135787	-0.2480403389664215	-0.7583593561743707	-0.5217603209754426	-2.6145150287651537	-0.9013001672553143	-0.8170840990758501	1.1675372533124413	0.009056862737724969	-1.602461001404871	1.5521274948415662	-1.6759115447824686	0.5019696364627027	0.7950050342692901	0.16009315705382002	0.5884189175364372	-1.0654527358995871	-0.4145866444516288	0.1694676460072203	-1.904387666465059	-1.6285356868303182	-0.06144511750398787	-1.3739687566827237	-0.8816917773349052	0.6835901309224619	0.1909366957752019	-0.7553841707319908	-0.8727466795299482	-0.9514635947856213	-1.513194361022786	-0.355065138277319	-1.1179304989173338	-1.0880884615241309	-0.8202565254336535	-0.6884548181016434	-0.5322049573694623	0.06692253020303107	-0.7296112208861775
-1.3344017181958296	-0.47127529765331844	-1.1019964276309315	-2.4850698917461553	-0.8037904549860726	-0.49148187350487166	-1.5071405708203804	-0.8530752605274011	-1.4622452900464462	1.0035870334488532	-0.791694383705101	0.8595293632274766	-0.11354252324915456	-0.49938188001462774	-1.1113882217675863	-0.2960685023372859	-2.7492955199387317	-0.9510399630292405	-0.10600329717475243	1.1891439694281605	0.14507812366075623	-2.0454752481143603	1.7683999789421267	-2.377224956902224	0.2579775017888399	0.3617801446653188	-0.4346318211392563	-0.005629729472130027	-0.6512963728906805	-0.7721538632740691	-0.32866839656776553	-2.429688985622581	-1.9779924881991546	-0.557293323731005	-1.70728944531703	-0.9267705822416662	0.9174032156917362	-0.25716092854148637	-0.7118557544015718	-0.5707386832995829	-1.045939852768063	-1.7258460385644412	-0.300265279475252	-0.7459372124291815	-0.8441574421586636	-0.9277483313456875	-1.426322380201358	-0.6924873456202824	0.0456752062456235	-0.80088635924262
-1.5221928609588438	-0.12216973833105423	-0.8615789696305926	-2.096467921202843	-0.7943429298781297	-0.7263607136573226	-1.9222615152654476	-0.7078192416319748	-0.9813214222756842	0.5751741648344152	-1.0234892498874821	0.47449332178492304	-0.23960673034858973	-0.6857395263740718	-1.0259403671666933	-0.14603433917744016	-2.201789711905582	-0.8598895072093131	0.4439222602757144	0.7434940802233311	0.6816063045210974	-2.1510076698908422	1.819326545784016	-2.417170234251786	0.13229950215004474	-0.010430736856775433	-0.8219042305006056	-0.39266109561734613	-0.27365534621248844	-1.0521977154540874	-0.6898902663245001	-2.3168719149707018	-1.8522520889890735	-1.0550571061582277	-1.7410643091725844	-0.6970788895484845	0.8652269770315507	-0.8581968073508083	-0.7869065597788896	-0.33336437031369776	-1.0786475295799194	-1.3878158101819358	-0.27152964220044096	-0.35602732931774195	-0.554042216422077	-0.7176321276865438	-1.6624024101035382	-0.6274131712586795	-0.18526975573173243	-0.5565233269990139
-1.2367370968213063	0.04522133088489815	-0.6052602495968002	-1.4302672400314356	-0.31652516986177315	-0.5271480948659267	-2.0816222324364686	-0.1874306904727601	-0.6161058999815929	0.25479765311088665	-0.9792590251474873	0.27335223835525263	-0.05004122973212223	-0.8023385083383051	-0.7096363208257985	-0.2538735826208549	-1.3640278854242174	-0.6618675443052907	0.5923595774643508	0.15161321510825776	1.4463232783864417	-1.9604228373306714	1.6240284890985495	-1.942276777364155	0.2103091619678723	-0.1715399661859706	-0.8512768210060743	-0.4557450352045831	-0.12031054406545956	-1.0320218474382234	-0.8514397770467337	-1.6205687823785644	-1.2441766020370786	-1.3732658993657985	-1.4965012862761224	-0.385825058698218	0.7187521986904825	-1.500329699411548	-0.9608727366043983	-0.32940167454169844	-1.1118327324375075	-0.7009875155527518	-0.3915728994328429	-0.199878103672689	-0.2603388463773489	-0.2115882349760401	-1.5244757880455735	-0.5289184411162592	-0.44965803689859185	-0.2368798959826078
-0.6422589799888888	0.08324701444988236	-0.41802048917569473	-0.7065347074864641	0.28505042344339926	-0.1350531650019826	-1.9329974125212481	0.3686166651091412	-0.5003699065990839	0.18666117348756683	-0.6710788959441935	0.2774143812027586	0.3628050287771415	-0.7377153159452519	-0.4445545375069045	-0.5488690824249668	-0.6297833526377953	-0.3231729117051103	0.401779827313298	-0.15462251095719584	2.0295199184057764	-1.6105597989220328	1.1501593895641886	-1.255158330025367	0.4286132308875339	-0.09648193362775283	-0.5586125359771036	-0.25811313400680913	-0.1357984726107839	-0.6585204709364114	-0.8075770822775398	-0.6040572904396267	-0.37309010247379054	-1.4053893998529015	-1.0325751311766833	-0.17502737066800392	0.6654390298688144	-1.9547176361333036	-1.0202461119333792	-0.49280731104586334	-1.0463162291734178	0.039999462755859604	-0.6007372438671619	-0.27036390841567876	0.04016089338803601	0.48293257720379884	-1.2004047872290493	-0.475091196003614	-0.4899333258028916	-0.0019132514439646707
0.006510244813415865	0.17973639106322278	-0.256350193958281	-0.12073281786358057	0.648738752015159	0.12194133803373261	-1.4636227418890169	0.6187188073581746	-0.4849784452946523	0.34971703515075225	-0.21941850084678116	0.2873560534626005	0.7516037715255425	-0.3879839505191739	-0.43488045654824276	-0.7474997573271953	-0.2172405125210417	0.19754863566024672	0.10105503211751374	0.06550116436064887	2.032706499104691	-1.2448078582273319	0.47313159799455967	-0.6599210643076919	0.609318766802115	0.10679103194108176	-0.13193751619152283	0.023106999007891108	-0.14769460731385467	-0.11379338251306596	-0.5978364160916309	0.35066560556514853	0.38660858695145484	-1.1687391030591865	-0.464296655798048	-0.14806326899778965	0.714095253818255	-1.977761626446948	-0.7331046678036102	-0.5887112676025934	-0.710923525546676	0.561919089329907	-0.7041431387458555	-0.3473182874236622	0.35676655311766664	1.158812768406786	-0.8380943132982843	-0.40107667599188296	-0.16915603528795622	0.13902709561516155
0.46349057046922293	0.45080104846309266	-0.06981260491969042	0.2105272771226459	0.5950460907137626	0.0773140487553922	-0.7209961164561748	0.43102500678027655	-0.3134488623995276	0.5825794918912264	0.1745029812434873	0.09615177068393992	0.8985333921254508	0.19702561116985828	-0.6834972253934177	-0.5642044625874727	-0.12236346472083275	0.8424509185590411	-0.12055211689788402	0.6980782810056909	1.3416485072356832	-0.9215622273942341	-0.21328359494807558	-0.33958130534254516	0.5918823790479162	0.2708185588893753	0.20171340186033446	0.21335069759767303	-0.05584876264414821	0.2982813907148024	-0.2784589233046626	0.9020876868855936	0.7020970285020597	-0.7619422714376428	0.05222907326343479	-0.2663051740784235	0.6902964990781166	-1.4589061294728118	-0.07138933434547419	-0.410209194718651	-0.04524096564598913	0.7101084950573624	-0.5343806511789247	-0.21181062575291312	0.6687475860241839	1.5436422872718885	-0.5136144548524817	-0.20159701911192665	0.40603331825121497	0.27016801113125133
0.5854423190448952	0.8038804716011521	0.10460252983697266	0.2775159811273781	0.2093829569380602	-0.14881965864405058	0.17421123224663326	-0.04919080453108406	0.12577111454404497	0.7024865459662664	0.3239770884646593	-0.2899495573701157	0.7756108155725925	0.7732411955019948	-0.9763377246884111	0.06000030514620684	-0.19504715012728238	1.4129229104953018	-0.22184876829810937	1.366491700532197	0.2391811797000018	-0.5892055915979659	-0.6543107968012589	-0.31152277536373885	0.37058416854066456	0.28683298267996793	0.3042442619397824	0.2389472285610441	0.0793810612384631	0.36757645721486754	0.105030553319192	0.904285962566064	0.4869085211601901	-0.27879388970286895	0.37666189618051976	-0.40264296045404546	0.4118794235962906	-0.5144699340384407	0.7088784470944559	0.04737667754065127	0.7773439590265611	0.4967504732339483	-0.09809460898217175	0.1522037072850199	0.9229132570050967	1.413986281767818	-0.2539341266667555	0.1414823018019124	0.9421339452614729	0.4587702532695598
0.3961228129425677	0.9889164670022973	0.1669340051893469	0.16325645712747536	-0.222009693821576	-0.23659677485442213	1.0390354153762753	-0.5044872509623458	0.6783690505378992	0.6316482454277612	0.17631144923129094	-0.6115928614877447	0.565128022168946	1.0284509819318473	-1.0004699693412549	0.8835075616582891	-0.26239583759740137	1.661783706023826	-0.25714859709919097	1.7085880614704743	-0.7279038710991809	-0.15259851945599034	-0.6409880242770758	-0.4593775608645019	0.12711489393910852	0.1935339641531032	0.19847759905562748	0.15921573362573946	0.11581771846696572	0.1334363602176193	0.5278859894128775	0.4709978460944064	-0.031534902833358344	0.24083126151755269	0.4508085728769467	-0.4016072699025673	-0.09904020190187146	0.5459550205269951	1.2189074010137644	0.5713119149033653	1.4039381239968587	0.08541238207405583	0.411909482924738	0.5366487420425493	1.0636385625568505	0.7505967830099117	-0.065755912652844	0.5252114812844099	1.1602983441757835	0.6918902577134254
0.09090512980805869	0.8018838804648611	0.07419215000136153	-0.01056754259643107	-0.37465459017463204	0.09201010804184702	1.671318602592889	-0.6417282057070844	1.0328616170658946	0.4401979380813997	-0.12425506553037254	-0.5433770591036732	0.5222254053420913	0.8005314000047544	-0.5392290562717503	1.507307070263048	-0.21798117265539255	1.473402122411536	-0.24150238105266278	1.6331908380969198	-1.055444133634177	0.4148214303756754	-0.11808474883087776	-0.6085636237956912	0.1150077095012548	0.1682425287043452	0.045075450939273384	0.12316943075853407	-0.0035346516811404667	-0.14188747100782595	0.9735254699141096	-0.09493946461062218	-0.4452707729764183	0.7806534291062568	0.32563681326154253	-0.13953792536817256	-0.5553262036736297	1.3710012861599252	1.226103756644822	0.8903140283059399	1.5175768308772204	-0.28236129788537917	0.7514809077135998	0.6883779917805463	1.0652235465383315	-0.1709278406794525	0.06198465696836005	0.8147781168698018	0.9961697484234151	0.9044234568706816
-0.04032257452033054	0.27831240480139646	-0.06091502315919292	-0.14986920035497733	-0.05820992130310903	0.8423246338111017	1.9166808567768785	-0.35467981231913553	0.9718821581541492	0.27689404034074205	-0.2929413155365309	0.030184051743066476	0.7738886762948106	0.22524716014771023	0.37079612134406786	1.6379000657927854	-0.04242332186198355	0.9930592991674275	-0.07779353891326815	1.3655292901552496	-0.5770523731643732	1.001333471815694	0.7614006165220742	-0.6075759719993997	0.4631794284431928	0.4084376718293404	0.038152670717000015	0.27692184776442413	-0.1488354243304829	-0.168328096943409	1.4073625254929651	-0.47111606253799077	-0.4243838789111086	1.2725919573428908	0.12506556346613049	0.42635518987365034	-0.5749902127686762	1.7453529141164787	0.8614507422799316	0.8868712045213806	1.0661368491363532	-0.39150421474805275	0.8036427399693274	0.542465989722328	0.935694000582467	-0.8548716495600618	0.1707844438562401	0.9724086831492466	0.6490364723967728	1.0561776100024243
0.23975034779321502	-0.2848576113944156	-0.0020282083493456124	-0.2271136960994497	0.6818188574442727	1.6895483865850076	1.732691074069626	0.23439378290225535	0.5637856047052706	0.2421643531318233	-0.06983334869617508	0.8676137863645895	1.197733404936173	-0.31461657242420066	1.4241771655727853	1.281398894897114	0.22444755744096537	0.5800850164710744	0.3713170199212393	1.247582754064153	0.43149691938003926	1.3931518070930875	1.6694900255936833	-0.3885186479359015	1.0386178566885043	0.9688102848898201	0.2788840767624684	0.6672669055211041	-0.0685744021302256	0.15107136090694342	1.7567363638908693	-0.4854030488330459	0.06926601149647807	1.5592831038113635	-0.030096157722476154	1.2244815834380272	0.02190393526897319	1.6812862875637054	0.5649715165666083	0.6962768911935774	0.3312274341151178	-0.1476643745178131	0.6618736485398303	0.3121142886673068	0.6901662324577883	-0.8316615672865916	0.3235354223136793	1.1019435743278463	0.44025651645232156	1.1740700381912619
0.9609691828038412	-0.5117288012714439	0.44324269465411636	-0.27018979693993805	1.5732477509995002	2.145599522927654	1.2156252435049941	0.8576420882194187	0.13652603037202304	0.3018082264078442	0.5977948503744204	1.481443597086234	1.474360028561702	-0.4277531153672597	2.192482006757288	0.7276763968746917	0.5166904035305089	0.5823080836798857	1.1175408649372918	1.442458732239453	1.4007622248557867	1.402285853991669	2.2211532737621087	0.00640172019793247	1.4828850491314702	1.6645489824061308	0.6996702771235735	1.188552726373741	0.4134255454349304	0.6379071160804013	1.916639862820048	-0.18695771075054743	0.7587096187298965	1.4531394162251954	-0.08474358191228881	2.0626853799379066	1.011332867276165	1.3685909115421526	0.7760136896107065	0.6068962101928396	-0.23096420972112766	0.37880133561802926	0.551010278743545	0.3445584028781353	0.3251552454857206	0.04721610869120171	0.555412323635756	1.3534502514752325	0.5801468084299745	1.3114251342802803
1.875927274658714	-0.20854173125838502	1.2351297556580558	-0.314929616550807	2.229708538428705	1.853252252473674	0.5668910211571211	1.2434088491132853	0.04425785405965886	0.3102455036746242	1.477516021645764	1.4444216464250115	1.290193720304635	0.014234074363434946	2.348461552664842	0.3358460084717222	0.7551895633640516	1.0743408451331313	1.9331355075852514	1.767013748906496	1.7793250984932323	0.9983451737880873	2.1343847663105637	0.4374079225535615	1.4220772929908656	2.125357398632281	1.0845158146878093	1.6051704353133929	1.216956183979278	0.956507201078658	1.788035676206889	0.21538973925393076	1.2341446644351204	0.8686535933451436	-0.058204806290915394	2.6682398044876083	1.832904867770101	1.0238239244451302	1.5761405459015392	0.8269588989867726	-0.28186925427269616	0.9789800500792504	0.6429872024025982	0.8379731333032241	-0.16970684388386634	1.4552443865589044	0.8128808976435008	1.7552607878840483	1.0090812924028334	1.4567667553651333
2.542609216533217	0.48763442645227717	2.0453249302607146	-0.36332568177212005	2.319787669788068	0.823580544978663	0.006058682618229082	1.2350539488758678	0.3988935310873917	0.12949083081861268	2.1455434058617833	0.678380053632567	0.561525120885277	0.7654159305845126	1.8330343394187216	0.27744926777374124	0.8491486935621915	1.75365608342895	2.4104147059670376	1.7875175393787603	1.326954850360325	0.34610514606550585	1.3642959623710862	0.7170514170143352	0.7220799747918402	1.9924140015386504	1.178307636851896	1.6518642829956889	1.9884618255172322	0.845056812824366	1.3343030125095225	0.4947195151213646	1.2135617803180045	-0.06894953128515958	-0.003613270412288482	2.780809809419036	1.9137820487170742	0.746924818938169	2.5523118049378146	1.2910338629195721	0.17041464036790985	1.3904310928249035	0.9066995028461318	1.6345971432225739	-0.7593875733943568	2.7070390670783766	0.9390560776369372	2.1163062535916453	1.4247049086666022	1.4793855347777805
2.5432493872953055	1.1850560654175373	2.4037080490264415	-0.38449473429631714	1.722873161852827	-0.5368509315540013	-0.3294834556610054	0.8377905908490688	0.9693847201478947	-0.24563356541401568	2.211290772594837	-0.4806027106691234	-0.4723346361760737	1.3446583749504846	0.866160982431482	0.42401531849110985	0.7120994552555593	2.094488653770668	2.1863803173104377	1.1227239437837164	0.22697025874149	-0.2847771753948389	0.14441545752773355	0.6853072630035894	-0.38634665955770253	1.1482435931718773	0.8276200323060543	1.174532358331502	2.2820186442659964	0.2908869675871973	0.6235340436069279	0.5288838587391251	0.7039956088889078	-1.0367139573323259	0.039196520309895753	2.27169109974709	1.042349115982598	0.48337548308257144	3.009517602140325	1.660602308219813	0.7647884330873699	1.4036497823058958	1.1086268453142516	2.2630927954972124	-1.3142265226418093	3.1099180674777185	0.7431776680815548	2.1019644434125175	1.4745634334450242	1.1792365313435857
1.7279086177848575	1.4872828926811323	1.974771755555643	-0.3579200841051577	0.6004798048757423	-1.6338133973149407	-0.44359009252295906	0.19257570672480243	1.328130959433963	-0.6564994581628689	1.5409454035326258	-1.4888413021093954	-1.3597896758396382	1.3416201887344683	-0.1951689107322793	0.4588273377850747	0.3040443576626384	1.6788402307861388	1.1891194091919386	-0.2553249740268096	-1.0326732843621544	-0.6783899151169935	-1.0977711499225742	0.28433400061642106	-1.413213696483827	-0.17009405261166785	0.07642691863399081	0.24186108537826528	1.8278835258850035	-0.4724644005655049	-0.176371628087424	0.33180063492992184	-0.03695748260423072	-1.666100624895867	0.055566775270050835	1.2297156447121946	-0.46759832813143787	0.11089158295464911	2.415348082712349	1.5365886311077384	1.0129166583322564	0.945363370856657	0.9702463208662452	2.2245591441065953	-1.6245366764937867	2.3541527599944128	0.12921566215099062	1.4554980916133964	0.9797536643397117	0.42659834831861226
0.33282450178506917	1.2409060032272181	0.7876188831017169	-0.31796518037171095	-0.6602399260883662	-2.007667262318446	-0.4623702566617982	-0.4932244596677899	1.1413803258423247	-0.8786230813150119	0.3408713774224079	-1.9290777324618607	-1.6929583571241034	0.6848699292587528	-1.051685281527756	0.12807816601767547	-0.32040067901521985	0.48716108876541686	-0.2712064624785202	-1.9384799268424246	-1.9279245455052378	-0.7891564433988482	-1.9258740610352683	-0.4000787460934822	-1.8933917855194544	-1.4639012765291746	-0.8372592191989973	-0.8436365029944292	0.7107068579486705	-1.1326496666007295	-0.8605380548713671	-0.004752567382943925	-0.69409400241333	-1.7466521790757048	0.029991551424210772	-0.046904366069264895	-1.9464345001787766	-0.42153736892100646	0.7812158218499415	0.7445273966366226	0.6092257857013282	0.10805277988429607	0.37206879623052325	1.3330253984843017	-1.5023202035707643	0.7012861064550995	-0.7990800873567322	0.21429252765076706	0.04057132428377975	-0.7032990293714572
-1.1175125312978518	0.611013420558769	-0.739329170472997	-0.3508161754633168	-1.6178459828824165	-1.5790415995391762	-0.5448950429963781	-1.0245719953729884	0.3963582122948541	-0.7858368818168554	-0.9524101353894739	-1.7423215882377623	-1.3519801641184916	-0.3112585161496859	-1.5843498909269729	-0.5544581055597609	-0.9976535368107133	-1.0553632760452145	-1.6452362757228969	-3.2862222783516217	-2.1599783388634703	-0.7373105947302788	-2.0975903706640318	-1.155550225856682	-1.6697384969186218	-2.2322075599160582	-1.5854949211085645	-1.6642305881660453	-0.662349302003682	-1.4968599420605615	-1.2822397871954585	-0.39227930659767135	-1.0919036217909321	-1.3450021855806285	-0.07948604084859175	-1.169416597108761	-2.7659799277683073	-1.011887036461004	-1.2891966167395041	-0.5091235913225611	-0.3768049773464663	-0.8803004367509051	-0.5419345157828261	-0.12914412888926924	-0.9207798606504228	-1.1547333269451943	-1.7419498224154517	-1.2452803863197544	-1.0354693710361174	-1.908139498477997
-2.08464528609609	-0.05619149672809241	-2.008288309279412	-0.5311928077286481	-1.985974369276614	-0.6746901367852022	-0.7763783464048869	-1.2829115140796086	-0.5925180019411285	-0.4603606110760463	-1.9057904930888878	-1.2091769875166678	-0.5818899017855309	-1.153222463293958	-1.8412154314376878	-1.2993213252908016	-1.5018919721878992	-2.3192157376092912	-2.4381421282577347	-3.7883553717472913	-1.7714641865183436	-0.6944370746407739	-1.6800161650798755	-1.7197707721821598	-0.9862876561275413	-2.244311002094045	-1.903558892351974	-1.891200383818989	-1.782622766081594	-1.5748574559388369	-1.4267419632078349	-0.7783412128685047	-1.2572698931163067	-0.7532121292202232	-0.32434111239297075	-1.8364792865514954	-2.6986565882660365	-1.4472840301134602	-2.9340021071723497	-1.729149809093014	-1.5443704173291257	-1.7313886953639865	-1.4360301494986558	-1.5571945628824797	-0.0904627406269968	-2.4740183614948466	-2.337550156422571	-2.388550814468011	-1.9193824082365547	-2.7863859506442448
-2.3069110489139377	-0.471486320705623	-2.5626638195162657	-0.8404211863503771	-1.7699223080667752	0.17521091401406708	-1.1111808755833898	-1.2599509738558206	-1.3941582856278492	-0.15737763782625502	-2.3006353580400503	-0.7151179642698888	0.15071968645755865	-1.485931855725081	-1.9249414918360022	-1.7354961588023168	-1.6412208088041151	-2.8423853997983053	-2.46555287098653	-3.351598876221551	-1.0726695133223727	-0.7502483037306757	-1.0063716998414238	-1.8880103756366386	-0.32378106356079595	-1.6549583259639322	-1.7147626643255178	-1.46808448158593	-2.3066493042660596	-1.5000010549357172	-1.4133545395891844	-1.1147440115695029	-1.3214484039618268	-0.2972259861801329	-0.7045164505295421	-1.9731311586591265	-2.000995239808066	-1.5446775048512646	-3.5375721605139585	-2.4209593706042147	-2.4011878503111888	-2.192019156388933	-1.9833107880319	-2.3786403854034783	0.6094157701233865	-2.8674438929009094	-2.357190377123989	-2.821944748362155	-2.4282548167751017	-3.048238157606996
-1.924272748295854	-0.5672798765893803	-2.322016341685074	-1.1346694673033475	-1.247208683922468	0.540580002469688	-1.4033624486565563	-1.0494634015166455	-1.7326766098072524	-0.13360685721723392	-2.1978936066237598	-0.48182837532841877	0.43422945993084416	-1.3051128945261306	-1.8814106272871731	-1.6664576034761047	-1.3537180306274452	-2.58741158922284	-1.9108655817224358	-2.329234744454142	-0.44115078217891857	-0.8602441641008772	-0.4872591005303082	-1.6032335957874957	-0.08317208428297503	-0.8892417222336543	-1.1645118375690093	-0.6602998179938077	-2.2045020176069405	-1.37160508872205	-1.4146463928960322	-1.310732068528999	-1.3593344701339727	-0.13520900028493135	-1.112648298913136	-1.7459578808692133	-1.1808015702870176	-1.289682365803918	-3.0748999483782415	-2.386699833487652	-2.638148870163099	-2.133393779726783	-2.059452181216841	-2.380594499964211	0.8336183754586914	-2.463496646397342	-1.841327312193888	-2.5135379440847525	-2.572587490436885	-2.6794306118772697
-1.355327602879493	-0.484292741200984	-1.5923408148239309	-1.2045811770507062	-0.7946204241069492	0.3135762134616207	-1.505037027247309	-0.7950937602181675	-1.633508776796868	-0.4529637144027483	-1.8370233026185792	-0.45471550622809265	0.14888452807642621	-0.9254979453953648	-1.6744888589241584	-1.205850641648626	-0.7455002857817159	-1.9192942175025192	-1.1630751728610336	-1.2870078131186924	-0.11974906269005182	-0.9058628097796675	-0.37863332594059035	-0.9839499416003347	-0.32908409357012475	-0.37440154925083885	-0.5476850574922402	0.07462197839851624	-1.7147392090663065	-1.159306976593686	-1.5368820431524732	-1.2393998352905953	-1.304640546417515	-0.18286394227483388	-1.346591873286273	-1.4419772212687358	-0.6293908847841853	-0.8697842859242753	-2.0752999867581394	-1.8298534714040577	-2.2711007515051342	-1.6075891070943207	-1.8018497481986622	-1.7976992619082024	0.491045755485209	-1.7594498160293686	-1.0839795622351411	-1.7868800717511462	-2.4779175318779534	-1.9519828430460024
-1.0072011852231475	-0.41663839255847734	-0.857544692722837	-0.9004925179097625	-0.6610415392723193	-0.27443394427355344	-1.3658642756904953	-0.6128583887025715	-1.3591610157120884	-0.9119455826949399	-1.4575020526265694	-0.4080673841391697	-0.483369650809022	-0.7379353684873449	-1.254536444527237	-0.699758729617393	-0.04296655663226034	-1.3349482510206274	-0.562618692838408	-0.6690152734239582	-0.12345432722948295	-0.8092903648545771	-0.6445960766942109	-0.27191139340223897	-0.7677812433223333	-0.2954510917353335	-0.16624992646159392	0.33468047842495174	-1.1606872578469252	-0.7515399370259637	-1.739404639866065	-0.8183577401731809	-1.0099194023138414	-0.21167320865822825	-1.2095660238608594	-1.2857908495733723	-0.38629864300251865	-0.5693901047129434	-1.2451136986032731	-1.2004065717688999	-1.5837910619951463	-0.8457386770608817	-1.5012921975207176	-1.1187618239888644	-0.1711771148285338	-1.2756932539631616	-0.46709784059088905	-1.0965992112618979	-2.2617642137219756	-1.2720231778978064
-1.0130701741162784	-0.4524608976692705	-0.49217847649249996	-0.24107656551197243	-0.8274314886971325	-0.8338964851513596	-1.065036497223562	-0.5285370197313449	-1.2024406379701982	-1.154354751850385	-1.1701933356798861	-0.16657031091903246	-1.0619811322808446	-0.9320241930652942	-0.6518752004624554	-0.49456267548585997	0.5181008739271648	-1.1415636858135547	-0.2324042057459369	-0.5789418581362081	-0.2901222102331733	-0.605350188662112	-1.0030851388952458	0.2795115074784606	-0.9744713974610067	-0.5301322669189809	-0.1865659361936909	-0.0028936956024342765	-0.7619701506906419	-0.1051185472368089	-1.8541245971535851	-0.11066781188384434	-0.3994726402761868	-0.042594479718627974	-0.6450384246398585	-1.3114951491730062	-0.1937714101918935	-0.5908870116046654	-1.0153761261606344	-0.8897582642536284	-0.9361359477373954	-0.18302024523684624	-1.4056252047638227	-0.7608433230616537	-0.7001256535269919	-1.2476208773412836	-0.24392443938819203	-0.7441117813015434	-1.9625195164932965	-0.9566332884129412
-1.1743802764004412	-0.5336208536057285	-0.5724754381494348	0.5754026591547371	-1.045273323477416	-1.0692921739745778	-0.7542263364984672	-0.4714300067349632	-1.2936133992368013	-0.9136324199213819	-0.9518051567694916	0.2343197892027288	-1.2712533773630563	-1.3764341166794947	-0.009718325876367147	-0.7136013576777989	0.805146761904014	-1.3016666758767848	-0.09144346663063126	-0.7974484709100345	-0.42213300813170335	-0.4129835615473065	-1.1286376107165645	0.5239292799205553	-0.710899656493993	-0.79031763169131	-0.5634704161329466	-0.7188755891158286	-0.5560725999976689	0.6371090228802155	-1.7027893081644312	0.6456925444410685	0.4129151608457	0.3079930670281208	0.1891125097673783	-1.3704166498155586	0.2227315202764679	-0.9204658244239114	-1.3158609457942352	-0.9841992493306042	-0.5713528442732114	0.0772793456019971	-1.5671336388371846	-0.835463599391896	-0.7210521840662676	-1.5423961000852933	-0.4047976205420649	-0.7263859705937634	-1.5595827498352386	-1.0718931605771107
-1.1424945864881562	-0.5485940551129007	-0.8858523041221168	1.274124862183728	-1.0276021200736118	-0.9414654243377398	-0.5539949218867758	-0.3353736544785625	-1.5460751051120731	-0.221767825248452	-0.7357323512752352	0.5674314197156561	-1.06820656520495	-1.7305923258852085	0.4764428313413957	-1.1910691567377425	0.8398595508067805	-1.528949980965897	-0.0056328529375929	-0.9906521460105302	-0.4180512884578966	-0.33408259155705955	-0.8798428738946176	0.4878242662151295	-0.10787117804505927	-0.8529694972492361	-1.0644860138433876	-1.391785026159798	-0.4525875876087315	1.1755919762724616	-1.2383374525886182	1.1331836737011292	1.143264532311794	0.6346575601660601	0.9748127894601902	-1.2639898853075018	0.8781697545309967	-1.331325622603453	-1.7039763744381364	-1.2396414899242243	-0.5286399447557791	-0.18888620986464594	-1.8269039615112492	-1.1466367078494042	-0.19014382374811975	-1.820479743400228	-0.7059873967787688	-0.8072207287092685	-1.0465049395142811	-1.420471952758444
-0.7049369321981354	-0.46099281027420097	-1.107128555675402	1.6561526557900987	-0.6602362655948536	-0.6474701394284649	-0.48003618437357193	-0.06985372580983197	-1.75041243125989	0.5689712924522238	-0.5046711725684684	0.5895976713613111	-0.6736049821546506	-1.6973256751799393	0.66909533495305	-1.5952763935029366	0.760899714069163	-1.5358359138484134	0.06550328781287486	-0.945852118263548	-0.31152055773159304	-0.36706187629465986	-0.3957324832062343	0.3473137162444597	0.4215825198131474	-0.7077477069517963	-1.3801294418557624	-1.6533672942271325	-0.3506720463267271	1.2320314964566574	-0.6089181527432386	1.1357170239280274	1.4905605548913319	0.6936423601701246	1.3985812631718404	-0.9054489587369335	1.4752943068824245	-1.526668954671386	-1.7261683110460055	-1.2833716703952711	-0.6805459537651525	-0.8415617830203408	-1.9335379242543724	-1.3866445544151755	0.5645364862507742	-1.7977159746618447	-0.8373306366032045	-0.7378874895046722	-0.4829370794703758	-1.673421687966494
0.03428359166645164	-0.3528604971440574	-1.012142334190614	1.697772968983765	-0.08342820686990977	-0.448486230838924	-0.4523521922525523	0.2660166422532731	-1.7235416416423395	0.9874021101654843	-0.3037521180917374	0.23739668573171357	-0.38162961698141534	-1.2329860715608774	0.5651504996501112	-1.6438734407769962	0.7241260339722582	-1.2371404649735183	0.046506132693026704	-0.6753858221362561	-0.20441931278442338	-0.4078269928168365	0.00984689343804548	0.3245083343350771	0.483676377511068	-0.5200553145890935	-1.2676688066323465	-1.3974029752259858	-0.22197852247297303	0.7565381446053113	-0.0862014707812047	0.6892240792509293	1.3196093679409733	0.38693584538392517	1.3269021970503228	-0.3950273245692754	1.6193796330918782	-1.3310410838905742	-1.2408200977709114	-0.8928812984428048	-0.8365756518685534	-1.5151168398379966	-1.7089518111416655	-1.3637913513174837	1.0596022770225784	-1.4163272226378854	-0.6177435136178021	-0.4528000835591997	0.020654751698931727	-1.5599177451460002
0.7152752639988247	-0.34289056357561126	-0.5943468129107369	1.5316953762893182	0.41510174266536115	-0.472895379740857	-0.3756589709685961	0.5361238163021529	-1.4018871330809262	0.7500754709294876	-0.17140564752265194	-0.30057736619269815	-0.32943689116539093	-0.5709296431514326	0.2826306004620675	-1.262187563888771	0.8022508141556488	-0.768778659568507	-0.1458765427481444	-0.3420957864208584	-0.15601186927591	-0.3351709914180099	0.08520522279957259	0.5572467614096649	0.008851020693814503	-0.453157233880547	-0.6624246635442465	-0.8107870200371567	-0.10724852807700647	0.010046867111730362	0.10822265687722996	0.08852583887904943	0.748073414028125	-0.15160103059129512	0.8770059505975677	0.0442818970546846	1.1370087576089847	-0.8042849715646266	-0.4834361508432891	-0.155553903007953	-0.836368975443488	-1.7830458171906134	-1.1544172878676904	-1.0975201710272458	0.9943302629450459	-0.8247922243691889	-0.09552577597465504	-0.09776979216552997	0.3693542556336885	-1.007320456351019
0.9831780978286867	-0.45450286917395455	-0.029604149276371956	1.3312212909693124	0.6166337914807668	-0.6302365305709836	-0.22225105927785477	0.6342755381298039	-0.8346208071026571	-0.0284835209777803	-0.06189777381572434	-0.6830795230433355	-0.3952424210151361	-0.05159384546460592	-0.02815361321817551	-0.5912164281046529	0.9439569383421347	-0.3345584893362369	-0.47143637977883623	-0.09108412184084475	-0.11930178828613656	-0.10558153017455853	-0.1613903796443834	1.0152444148182476	-0.6627206380981374	-0.5015523393238894	0.29252780457830463	-0.21613078000149438	-0.05056996246457564	-0.5518200980468239	-0.03531080877944549	-0.2732611332637307	0.08198733481610085	-0.6265370832736616	0.33556179278757453	0.22306814522089805	0.2531650184968498	-0.20137100983784162	0.14313807026994163	0.5954128836838849	-0.5932817865416765	-1.3781291778790274	-0.44003209016094147	-0.7367054868852347	0.47543947136664727	-0.21822033277577663	0.5021740893710376	0.11599084771765591	0.542760690690237	-0.16542681789486263
0.7588927277824521	-0.5592034021072894	0.46255331988549775	1.188147507069557	0.5339163671540014	-0.6901857416853754	-0.04557147258154917	0.5891713387422224	-0.11873364352947631	-0.8736569714920038	0.15529875642141674	-0.6154955398305929	-0.30148732207845175	0.11307144553934108	-0.27877053501045407	0.13523105311297937	1.0144365778736018	-0.024428164403254196	-0.7406244342505023	0.07167447900855028	0.021000357370669447	0.22434720456736643	-0.4544818631217944	1.514009949884932	-0.9914302305220493	-0.4772444381198869	1.308994156157466	0.15715898278941098	-0.04075477373385513	-0.5307903077216192	-0.2849106252916893	-0.1403873059509729	-0.3520197601987296	-0.7570597095991314	-0.018733069082866437	0.12000277910913856	-0.5167077374479714	0.19782626655136598	0.3735185139341801	1.0130989618478545	-0.09866977014493662	-0.3516027879773146	0.20084423213443497	-0.39624814739610054	-0.04117741533108785	0.3138470810982196	0.9268723158535593	0.10521258228876046	0.5980660849405934	0.6814413244842371
0.31570239927695887	-0.46190628603563216	0.7552427227381672	1.0745657092385268	0.39259851553585895	-0.4656961766918157	0.09010358310264052	0.5772453127708365	0.6494546528014395	-1.2301410413813971	0.5983574335956235	-0.018836483569810544	0.14964324280726848	-0.025524800118776437	-0.4735605663444173	0.7395861126519888	0.888940727842407	0.2437558091368804	-0.7349172480874476	0.2646617263014698	0.33355986692424083	0.564683674241035	-0.4526525313758661	1.8225812986020429	-0.6128965816207782	-0.1679808613272169	2.076926504603223	0.31072297051835684	-0.014053688655776274	0.1825045459373686	-0.3092840742230975	0.44569477584402306	-0.36867311394526947	-0.4416386762483582	-0.06913753428653942	-0.1039684569601666	-0.6935675811213292	0.27792780067396233	0.24875232613656853	0.9669441170402383	0.5834240026574666	0.9247702320383158	0.5973000453815064	-0.05885762414979968	-0.0677488492132074	0.8117279983333577	1.0640639247239936	-0.0030144072333052503	0.6179072276447185	1.2562352858862855
0.09466182620716411	-0.07281922387207584	0.8607586369792158	0.9085556160831302	0.4405978172456579	0.03153349869158122	0.2038365193826759	0.8102020639551366	1.3703736614237039	-0.8123357892881596	1.2452165130001853	0.9276076488518507	0.8825660681449117	-0.20655117160742795	-0.6633367488290289	1.170505060109688	0.5393047368313292	0.6185806558540221	-0.3881849203144215	0.6024656355941713	0.7388348396974451	0.8835458382920032	-0.01919879437494117	1.8024125448397148	0.37915574249743955	0.45482200893721675	2.3897210776242432	0.43096400840758664	0.0849569535045652	1.3397397065438041	0.08890972656962294	1.1684880475086379	0.009464059285423817	0.18910739001100144	0.10528699399539206	-0.22304870132245666	-0.15356332818492927	0.17018902147438864	0.03976970097003045	0.610849437120239	1.3191497229328275	1.9273378407922208	0.7122032810922619	0.37906202405280265	0.5531856655292782	1.3388320989880247	0.9862871020998888	0.033121290047660235	0.6479302739209677	1.411374967791481
0.38251287678316465	0.47407556994589606	0.8726798733341652	0.6598430364239998	0.7303563808927982	0.5752045164398635	0.42522511210481284	1.3590189809957745	1.9145760025505727	0.20188732501527576	1.8813003829951565	1.8773589887131015	1.549275604159806	-0.15654970802725846	-0.8695657620676784	1.4626767492512605	0.05969837716243618	1.1428008057809693	0.11899102002746641	1.0622855020897086	1.0127011974732143	1.2326854510043785	0.6407002453916215	1.490390779016365	1.4481836804648158	1.1506747903004082	2.2145969908742407	0.7014069661980803	0.2385497526647112	2.463989572253773	0.8053350467468597	1.6275126791127246	0.5967611055479117	0.8516318616913544	0.3224634879743256	-0.11076486914936717	0.7836979437986229	0.16811437375993285	0.007170161820406965	0.25143772652302887	1.9205474652587629	2.2352453311713343	0.62886300450332	0.9647556503618425	1.5022655561127112	1.8509827168866209	0.8770921854489009	0.370124288160353	0.6723173985197648	1.1789577205138475
1.0824393964946097	0.8686252842322026	0.8616742316280336	0.4010893831012152	1.0490122741288193	0.8637845796929794	0.9084121611060259	2.04012106005124	2.131793212421813	1.2673264734099805	2.1841756743194716	2.4744682777251428	1.7429560578055463	0.2116478921444835	-1.045773403331057	1.641628833823345	-0.38251919296345527	1.6650017495744804	0.44588956907659655	1.4544626169172357	0.9166601840024657	1.6731541464462067	1.0943348831857715	1.069798177594832	1.937742650902368	1.5347745094743972	1.680805702786922	1.1207976720761001	0.34661551745445124	3.0903751166605553	1.4604279471566388	1.574545452276688	1.1495376180906824	1.2600895049806378	0.43510781943991006	0.1691503954299889	1.556532688204803	0.5252383811466267	0.19458646415035152	0.12194343386010022	2.1939031410989873	1.7342162480389343	0.47625065239147407	1.57905362456272	2.172324893755741	2.1657811798713182	0.8852961879003423	0.9305980570925918	0.6391806969680773	0.7350011697690747
1.7498518914735468	0.8259296542561656	0.8083115721321166	0.2583033883842224	1.0654927001663346	0.7233591516611843	1.6794830753139864	2.46686915948561	1.9192005334811648	1.802863622369258	1.907452993628575	2.4940794376602216	1.2858381980202152	0.7326742022529931	-1.10676583182636	1.6626992141754655	-0.6375526929049681	1.9155663839447223	0.31867068038597157	1.5268932793750134	0.3785468451538358	2.161108324833507	0.9839889129826768	0.7448990149848137	1.4986841182497328	1.340758685383964	1.0010055269502403	1.4702848993965512	0.28997395317482993	2.977433369959519	1.6247431867033975	1.0461108581807639	1.464997260024963	1.258581464057378	0.411422660124774	0.41297496941770023	1.7107361532886423	1.2634886815934672	0.4119175752881411	0.22930703417414558	2.015647767019326	0.6612848242928996	0.34622395362127295	1.963180863534671	2.076447423383694	2.070098238937839	1.0118896886234792	1.4243268868795358	0.5064671521914083	0.3008853708440408
1.8804540784380803	0.30183597724650324	0.622258454330937	0.30107653098818976	0.5955377552884655	0.23640377730265613	2.5340572707290385	2.264030601003993	1.307022626762637	1.546500726978644	1.0471539700954278	1.915545063263713	0.38706083465783614	1.0943766672113295	-0.997486170510856	1.435915684584699	-0.6476282813254882	1.693306891313108	-0.2563637188582506	1.1352322848056569	-0.40582263168339533	2.5042521176998	0.30616066711210554	0.6024381071650616	0.3358198375281097	0.6340323115643284	0.37356033690619483	1.4623392000680508	0.026303096032660865	2.1866449194118993	1.1077568409442897	0.3182534510305047	1.4393495086911265	0.8753521910633433	0.31409768218458956	0.43343888250190066	1.1616891752870624	2.1197072817586506	0.4089231499225145	0.3817039403480301	1.3994209298519966	-0.525022641571455	0.2513727453846706	1.8773021049124383	1.1939151536105364	1.486983199107121	1.1063724117509346	1.5305340290633132	0.2688052869255229	0.03029238388865876
1.2569000579021208	-0.4441606501329933	0.23173800984992105	0.46783770688491444	-0.21677441506491044	-0.2942050289973551	3.087642634529078	1.3222287180520373	0.48576875184733465	0.7039633741481747	-0.1242180469202063	0.921008954627162	-0.4557865936016427	1.0400082265008408	-0.7413401617174474	0.9150526488178343	-0.46119379856412895	1.0195277190790448	-0.9523940074450303	0.3634061142727822	-1.0424535184021833	2.4552233829583665	-0.5443001447111566	0.5580473360384656	-0.8996080736326261	-0.19127486873535526	-0.08247276021365225	0.966201157020311	-0.35012929051578984	1.0180099756315737	0.11675591241454629	-0.2716450175964962	1.0882035768371416	0.2937414387870832	0.21764315508322493	0.208626896851717	0.20667290019780077	2.6745210911781836	0.09366000799063101	0.3680556249578339	0.5109444725885227	-1.3672183723265146	0.1422804850050622	1.2789468929708534	0.003831915584210525	0.5694114956379066	0.9746319689349763	1.1134391573744393	-0.047882661945151894	-0.06290959297101661
0.1136626211901925	-1.0026414581665268	-0.32450082863839136	0.5961923447428206	-0.9543429616931729	-0.527888732253492	2.980612051983416	-0.07859605505089279	-0.26725373439895467	-0.20318802224126986	-1.186097427331769	-0.16640509620816152	-0.763355701080942	0.533714672371167	-0.42766400176284364	0.17775490167222927	-0.1854806193359728	0.1410096162560237	-1.3008130334809243	-0.4889688376459761	-1.160641662797981	1.8960172500388939	-1.0180484501409883	0.4307676151122782	-1.511584715613391	-0.6502542666819716	-0.3340989254816921	0.14119169835850184	-0.634211393116917	-0.13574468826852645	-0.834819215003945	-0.5126367893972494	0.5415489732809853	-0.2286022167722162	0.14608126733229168	-0.08765006021478333	-0.6958266524098182	2.5926130969981336	-0.37660118468892584	0.14938929877655746	-0.38570310130394214	-1.6007270965346034	-0.03202870717529557	0.38765198751783997	-0.8302316431560757	-0.3603578248711618	0.5261416208825717	0.31945794253049203	-0.40261250935522264	-0.09614278693837727
-0.997394974101245	-1.0880814985737497	-0.8747371232018671	0.5416696234438554	-1.2005872661390038	-0.2994136870374372	2.1193633662007145	-1.3789166292359512	-0.7271909067021383	-0.6835571149187534	-1.783590965363544	-0.9895124979832921	-0.3898424946206522	-0.21205696618498732	-0.15065879746604052	-0.5696340445556195	0.08240973289040701	-0.6197354822418978	-0.9828208011470637	-1.0506145253169654	-0.6529757564517058	0.9760975934214631	-0.7858886951584353	0.09718252552158575	-1.1955060554651882	-0.4868474378102656	-0.3965657362601892	-0.6306715962176063	-0.6161550046339547	-0.9365535023411062	-1.2275776372178397	-0.40529028573505943	0.00912622568552791	-0.4567861651675592	0.08136551039737668	-0.20123771741771024	-1.2107281616008976	1.8292175318686958	-0.6989681660243395	-0.08597578486657358	-1.0257462863811762	-1.226636227324387	-0.25991086416105635	-0.41923931994720975	-0.9120088978200923	-0.9910961872781091	-0.13863761759223275	-0.5091950627749184	-0.7375348219508269	-0.22789343819585953
-1.5517947376999415	-0.7385350151524278	-1.18831833494663	0.29039688216735937	-0.8416264943045051	0.27637645897776564	0.7864970220720173	-2.036309952720793	-0.8342075012377071	-0.5809674177179499	-1.7953112714068826	-1.288858597146917	0.3716323381212201	-0.8561580002504072	0.04805577797362227	-1.073846344426631	0.2946677048262992	-1.0535187757947908	-0.04425331561753114	-1.0722825813080197	0.2301674122121232	0.07779648094279774	0.020465488501167736	-0.38776460525404466	-0.22137953223525983	0.14671453555797567	-0.29092102561598987	-0.9782172822507307	-0.20982430485277223	-1.2011782014805894	-0.8579540267236806	-0.11462513634564556	-0.2969769478436067	-0.2682902875767016	0.019762878472551648	0.019415405429925835	-1.2840331115914547	0.6732321107266785	-0.63961011806269	-0.05118448104617407	-1.2367990858934057	-0.4569909897153028	-0.4412616237560133	-0.8155924669564389	-0.3826900222445443	-1.1973124978340304	-0.7629623809751847	-1.0400011801051592	-0.9572961369723058	-0.5329022383618788
-1.3744659696479877	-0.2905089920168052	-1.107866628022793	-0.030984181155320478	-0.16997908505118905	0.877726809041054	-0.4773502173093922	-1.832899871953832	-0.6997564056631802	-0.13564611318495629	-1.3595533936081718	-1.0177326069180714	0.9773933147074373	-1.1150314570149857	0.1872804143047401	-1.1543288683379078	0.43844920897370926	-1.1556844946046185	1.110198963684408	-0.5612524219965886	1.011957262678203	-0.3989922167205229	0.8842276148636286	-0.8018454936846156	0.7570992066346218	0.7831844607945438	-0.032642557713069044	-0.7828348645014745	0.4736328731658336	-0.9435219076046725	0.030444705344995972	0.15059299790789407	-0.27131897479867495	0.28533232510500156	0.005781352141017088	0.5023119416365207	-1.0940056024418214	-0.40424852234014186	-0.19638547358481995	0.4145466487126468	-0.9880093815329773	0.4076472892467399	-0.4231378130812234	-0.7041081763255753	0.1883342702078088	-1.0867701711886175	-1.0756887091289271	-1.132552785628847	-0.9244961782903792	-0.9202234286909572
-0.7251339950766654	-0.13720350544349524	-0.6576334831385913	-0.2645203308463043	0.3033300898073136	1.181120766410168	-1.1673190748766062	-0.9983849243215331	-0.5037651844416857	0.2296762783070572	-0.7591573403184344	-0.3792298154142233	0.9982092217739725	-0.9036116852851579	0.3036899689526883	-0.7888618612675746	0.4899452109914125	-1.0648471788773979	1.9434985974089138	0.21603460476274391	1.2768695766758666	-0.2984473721511747	1.2569653050542644	-0.9060111856897333	1.138438241102079	0.9507099827500226	0.34389684383363023	-0.2574412512417821	1.1567038689038647	-0.3629758310696914	0.898961028582201	0.2422691600486191	-0.0003973939459211231	0.9731964084352519	0.09493091771282679	0.9821571461971886	-0.8682465404959738	-1.0063146470180468	0.40727626331281525	1.1879874167392528	-0.38615195325364854	1.0933312875158279	-0.085871013960657	-0.2506042235366595	0.22293994413773924	-0.8928780906205727	-0.9555219548943364	-0.8824661764805953	-0.5095274823620872	-1.1574322204517342
-0.09997525442965513	-0.4382982163391504	-0.05316683692402341	-0.3647808241437931	0.20728383730075323	1.0661142524132634	-1.1034890466226448	-0.06550281346868983	-0.3610474391620494	0.237458911035348	-0.25225339282492504	0.2594026188124828	0.41537488817617535	-0.3566293926612489	0.402132326675365	-0.11832780921197314	0.38710783805980264	-0.9144202003646482	2.0909117213652073	0.8635461445380807	0.9312851336737857	0.1717672942540581	0.9458405343421054	-0.634634163264982	0.7606535702730065	0.49069130452232834	0.7542956929821383	0.19808604498783836	1.5238948035091482	0.22211860206161496	1.2551238945660586	0.10801620403356854	0.2488593781564207	1.462210996241524	0.2696469272568421	1.1664452268774936	-0.7195348032537803	-1.0154919562622728	0.8838145079817362	1.8928062735514748	0.36550340710372997	1.4197671961608747	0.5658774774359534	0.23814896549123557	-0.4309198226203789	-0.7956281679609936	-0.5139508276728296	-0.5160892180841299	0.30987249522871346	-1.0027875205952423
0.10324476993062329	-0.9916296440070267	0.4057654389264756	-0.45498214286412175	-0.4167976126572548	0.6867794653744898	-0.5251712777942049	0.4531036806141437	-0.25585995820409696	-0.04282486376685173	0.044173989366618205	0.555676313204859	-0.35978435507466716	0.2675373304353199	0.4463409529722204	0.6254069991559098	0.05816717877121367	-0.7239427366883076	1.5542811435308537	1.051062465095521	0.25944655698546015	0.565236369846948	0.2552779093846348	-0.1827002743284685	-0.018959565139743104	-0.33575344814838504	1.0655123239865687	0.2690267887641841	1.3850295906393826	0.4932122545114222	0.959572457000763	-0.2320742340654175	0.16631428534198947	1.468208499509087	0.39099882621962523	0.9266417538564286	-0.6134802296845239	-0.624064560580456	1.0732362620952922	2.1134182340620904	1.0261750452914324	1.3239905212677296	1.3672932114173841	0.5051844117288002	-1.364193713070238	-0.8013349737476948	-0.03878050092770645	-0.22716617539052217	1.362908332325825	-0.3711449419235488
-0.17573510134732745	-1.366550732330617	0.5033125716191427	-0.7352740463956476	-1.1357331178950278	0.3622460294800229	0.07637536518312815	0.36097482821558097	-0.08708835428373043	-0.2662627543682959	0.16339978744511907	0.3866866946855051	-0.7661275969063093	0.7328537302080621	0.39888235951019213	1.2233542965589708	-0.5046380597461495	-0.4149450334497876	0.6747075447007488	0.6792733157622204	-0.27166764037715707	0.4944490457700616	-0.22874141602563264	0.09202551635843094	-0.5994211466361915	-1.0270754065538832	1.145390450598349	-0.062308816950355186	0.7868031309371372	0.2716187780514688	0.2953899346570983	-0.7192824535835189	-0.3997839185521328	0.9163926585782959	0.2546134187955792	0.3846777996430721	-0.46478978348814587	-0.17774644982308696	1.027934441666517	1.6578342745114445	1.3852535556487666	0.8636143359574675	2.0517347820807035	0.47975352623716877	-1.8808909190657808	-0.7616955848454037	0.1751814600019479	-0.07345551170673646	2.29813903255574	0.5780816368915416
-0.6689098402113014	-1.2123289959017598	0.23643945135395023	-1.3021120488916131	-1.4359152558271728	0.3556698304913194	0.27759654697204744	-0.13965090230535732	0.22135798840112522	-0.10587836223595778	0.21445703835937396	-0.07657377124423162	-0.48830315494649296	0.9350135667169024	0.27198206017859056	1.5507204965121395	-1.1831537597599464	0.07190807023419447	-0.08434278811670926	-0.06544295889038303	-0.33379668595481904	-0.1028723750143323	-0.0674953435893992	-0.09632244393502531	-0.571464795831434	-1.1832832860318925	0.9352075159369934	-0.5128767509825394	0.007144934253828693	-0.38561706479722996	-0.2441594332076236	-1.2676446063301503	-1.3079582723088194	0.011549885475732217	-0.26455284609945023	-0.16425636463369114	-0.2612303038829941	0.0590462270540798	0.9419443786537778	0.6957442225011159	1.3328459795174457	0.20661905212859558	2.3880446756396383	0.2838991371487728	-1.5004827950125514	-0.5079598083068164	0.008726514150695508	0.00829230316678781	2.7288573307262745	1.5054508587457938
-1.0087560950879475	-0.5263484511580849	-0.17954553393284475	-2.0199779004652894	-1.1061597507913208	0.6842129947686083	-0.019310307724906186	-0.6223758988239714	0.6390360773034907	0.44921529712715313	0.29340254580574354	-0.4821377163409769	0.30296004187874864	0.9197677696218719	0.13796056291514483	1.6023771769433504	-1.7460851731836984	0.6662653820012829	-0.39934101252055443	-0.7953398587088409	0.03222156003840977	-0.9212218580886791	0.6930096167940668	-0.7466989468280703	-0.008877975671398922	-0.7756211867696391	0.4941031748645154	-0.7063537045854951	-0.5748020535112776	-1.2011952472937206	-0.30230852654079177	-1.761749134201015	-2.1685077166507174	-0.8512258264221901	-1.0809861936788432	-0.4404142631635471	-0.10573610639554203	0.05945636982550505	0.9914039234617191	-0.32515162532639247	0.9139064556565851	-0.4083821708346605	2.323158557865722	0.12315078307324455	-0.3380232303139209	0.004385019235593276	-0.4002645918586993	0.10399769185538763	2.450156256116331	2.0848423683355852
-0.9975082406223893	0.31040158813172714	-0.44069507357570353	-2.561390063261703	-0.4087933504797531	1.0856139312847861	-0.5604367618554841	-0.7418441245340609	1.041786729777047	1.0200034627760342	0.437258560242179	-0.5404579874170784	1.0381621960361398	0.8141574470688835	0.082539487127372	1.4617654960947795	-1.9528113889596652	1.1658036160149128	-0.23785393784841502	-1.1090338304411407	0.43959739994260716	-1.5045844573926481	1.524449902161117	-1.5350318080497056	0.5865084397492346	-0.16010073336788283	-0.02373809268350025	-0.44648509130664793	-0.6727222805347097	-1.8182327346150422	0.09873734089257137	-2.0738686395167383	-2.5684727630656314	-1.3089930228750737	-1.8959343954911427	-0.35289897529744524	-0.1438093028088257	0.011490120970148596	1.208575430158502	-0.9381899564440396	0.33088116655360383	-0.7544885655924018	2.0346789486516506	0.14383908262614933	0.9141217227715124	0.6447526889464447	-0.7341137412612314	0.23074459711040707	1.5929975529327325	2.2057130124472697
-0.7238677003314885	0.7637605712823742	-0.34492473015266656	-2.6090527036997875	0.09890441852289814	1.1702538019993034	-0.9531032511906957	-0.46174434974072215	1.3036661664973208	1.0630468220335085	0.628939033064136	-0.2380590933014992	1.1164877595606948	0.7240649487050639	0.13720636774936165	1.2378351452097036	-1.6948776865872197	1.354165473050175	0.17330364328940676	-0.7950730900959522	0.42475765754000944	-1.569641588647255	1.7694267939335284	-2.0012444374746297	0.6472511495185327	0.17186654674033117	-0.452903946135852	0.1357547982522577	-0.24963951918062396	-1.996841333128668	0.5854421433253217	-2.1149275985806986	-2.3408433372136974	-1.2576254363336161	-2.353924871603233	-0.043704113895071485	-0.43803550236164784	0.14055784399096805	1.4733620166984733	-0.9305063741940908	-0.13189344515627235	-0.7197545010989622	1.8392617549064618	0.3470679491361958	1.4085994422454264	1.1805161481928144	-0.6916726046654479	0.32307061767080786	0.5947943408320006	2.0424249550214335
-0.4584038881251885	0.4922079736723871	0.07562067191213073	-2.0846709240134356	-0.023931919428851568	0.6714464324055031	-0.9568474058912235	-0.05808747363140668	1.3875063191239245	0.25512133055090236	0.8225358404254672	0.13783916386637676	0.31383507453640364	0.6656009490256038	0.25088069815435327	1.0041536872034047	-1.0809678264394578	1.1517660958717	0.5176343930659224	0.05148751705007007	-0.21497257762011004	-1.1994940251936184	1.105069390043653	-1.846147968933554	-0.04259087639972507	-0.06633572085367744	-0.7085642810012378	0.6653260416931013	0.45312489461399397	-1.745448594705868	0.7089534476486822	-1.8912139481210186	-1.6884393843879029	-0.9248505809081465	-2.2655385992328165	0.222041379248677	-0.8905688924553985	0.5097890048620871	1.6126214849067833	-0.4568664654385752	-0.24614419111468572	-0.37299653797899635	1.9921350635777988	0.6015395919687991	0.6955609178161625	1.4156520247149644	-0.18531479099782097	0.29762366231888004	-0.026013447311655696	1.9282463813332598
-0.4242197730830841	-0.4220594954497888	0.5685524161448062	-1.2341793597139181	-0.7532169087529228	-0.3575135152998701	-0.6411363282470766	0.09239240776563543	1.3573511079603455	-1.22748356517637	0.958428346292723	0.20173977537865667	-1.0405914475566655	0.5714367024292253	0.33188876484700963	0.76917512521789	-0.3959692928517879	0.6829383689552583	0.5781529918615756	1.0674606397966517	-1.2445503428262388	-0.7647300867305109	-0.20758599510299003	-1.137887191185962	-1.1667870792933814	-0.7556724174563151	-0.8218724084604531	0.7797375392925304	1.0398764986905316	-1.2949718806580108	0.2749779026366506	-1.5158505825955726	-1.0567861428825114	-0.716782978898163	-1.7381110313094743	0.24047172565296526	-1.2740483032641072	0.9467300350874788	1.5237162721319406	0.07695015121521445	0.029021385996370892	0.06406631476748202	2.49617984176089	0.7334463644682471	-0.9627321577941722	1.2983315551979837	0.5872695216593093	0.1344953472229658	0.03128410585719781	2.1065597923080324
-0.6234234164841984	-1.50857221983326	0.8182707966894768	-0.4929533685817419	-1.5768817569986824	-1.5242602148742268	-0.3020169445997907	-0.21544814238346766	1.3044415743044226	-2.7417981830250406	0.9672687589179295	-0.22831940738294845	-2.240570463469362	0.36317945242836147	0.33037516855506743	0.4911017268556306	0.05441318442251379	0.20579428059047086	0.337118402205902	1.8060941870234943	-2.1006035060558	-0.6303649230900064	-1.4673453642131675	-0.2798548981650609	-2.0608266487513895	-1.441556299722379	-0.8914612757020838	0.38106394132984156	1.1759173988542906	-0.9266488374831243	-0.5045297158312116	-1.1491779326481795	-0.8256802074006611	-0.9204664285006721	-1.1087729078360038	0.002074026038046002	-1.3499426087401696	1.1551206337123563	1.235350926897858	0.2848589559345761	0.5098258696662467	0.34110216206178723	3.0536446910049997	0.632294457226076	-2.7266781998003324	0.9337351093824545	1.248551690215407	-0.09376766403378836	0.6657979529396337	2.5287014909322876
-0.8458167472388507	-2.183492465110847	0.6478238029019667	-0.212763141000014	-1.8318475207484786	-2.2793031591019943	-0.211140076816194	-0.869878243355608	1.2532625286912713	-3.5248382026841245	0.7853681878789184	-0.9467689434379963	-2.6217491875473704	0.03689990988198986	0.29060036672300643	0.12898122175720197	0.11943115072955245	-0.045334350043518455	-0.05183929625074252	1.9753723315200948	-2.2227495741088426	-0.8689751053713112	-1.9758565968358468	0.2463980347075018	-2.137905688124689	-1.623574487045844	-0.9851938037328212	-0.29162085428276585	0.773993138499453	-0.7712758658030593	-1.1458004888282594	-0.8997131567008824	-1.0313858480005373	-1.4634323382515064	-0.71482461965686	-0.31281712014201013	-0.9951402560907564	0.935441882448754	0.8771272895195698	0.049969077522987244	0.886886027247024	0.3308159713364293	3.2161810432391573	0.3132315266696074	-3.676501433975429	0.5095522918812057	1.4637557957126133	-0.2670772322722492	1.433907460961442	2.850770579353771
-0.8415880788861491	-2.082465915497005	0.13367310854519843	-0.43747336183014146	-1.1734795785647394	-2.20538167583268	-0.3949920420673615	-1.5166196880514466	1.131936634577296	-3.14217004213706	0.3946283423918147	-1.4484129151718599	-1.956320823426595	-0.30210590031823004	0.3207763273317361	-0.29980014206555483	-0.11700223454984178	0.00731617287307941	-0.3787985337928518	1.5959383034144106	-1.3966835413542862	-1.1990374638389545	-1.4800108891504125	0.19105223562212864	-1.2701177191825168	-1.0722674909306138	-1.0674043817985859	-0.8200311518201889	0.040598063039727725	-0.7261664909306572	-1.2224097693864768	-0.7580780569579093	-1.327395997113253	-1.9163956869755117	-0.6614414674434784	-0.46654709589212234	-0.26134777656436164	0.3534291855977997	0.5959455879282877	-0.40848775494661516	0.9134593220407358	0.10592478947322742	2.659789870788236	-0.0919780867162944	-3.3493558352477866	0.19497554907552486	1.141670693781603	-0.29860539479513565	1.8237031999052165	2.6517064507620995
-0.5169608504793692	-1.2428614181153088	-0.44405190862235666	-0.8850406175148776	0.1549871137379432	-1.2561009420639342	-0.6166268844497722	-1.792568875290141	0.8364259277442957	-1.7515509710916384	-0.13424684893508915	-1.2575813538291416	-0.5782985882771098	-0.4883061218738172	0.49559537856388364	-0.6953925985347444	-0.4086447998926121	0.2640720906867659	-0.5008030761219355	0.97929614611576	0.10570323141710589	-1.200423858525617	-0.31937175350944536	-0.31374707567172977	0.1282001016625093	0.027891627670365612	-1.0134983918539546	-0.8868824425137125	-0.6497492644831556	-0.555822163429885	-0.6620974513240759	-0.6196352116448096	-1.2301969796029226	-1.7690399689026277	-0.7572253585925597	-0.33018406834160297	0.6550206186331139	-0.2747851185566933	0.4819273309953473	-0.6940655588308453	0.5636203204881616	-0.11952534836663013	1.4153457066167425	-0.4051031032333814	-1.978583120039546	0.07518793222682414	0.48430785473140925	-0.189139469572371	1.5714766231795252	1.736875646958772
-0.0016456810001892357	-0.03803861516785398	-0.7835345008874802	-1.1473185199980176	1.4529124511076146	0.19044772556615164	-0.575318066064437	-1.555436225777336	0.3363543635445607	-0.011742361406121093	-0.6400975613524099	-0.2869712705069324	0.8259343211396226	-0.4051121164344601	0.769593741943117	-0.911682194590803	-0.5219716993828701	0.5379428401562831	-0.4078145600356385	0.5292453144552424	1.668655721176448	-0.6491145907814196	0.8072376987202382	-0.864669762820636	1.3627965891078995	1.1886558825036486	-0.7109110508963453	-0.48776058689242713	-0.9785689716883773	-0.10531254678412331	0.193737366669962	-0.3836755601075416	-0.48670947876872506	-0.81046246641751	-0.6689337504954395	0.02889357050804169	1.4988499937305484	-0.5846914056847569	0.5405281659638711	-0.5145095530568092	0.04714521934798867	-0.1511808065933474	-0.10439417871094801	-0.4958679834662265	-0.30441033946221213	0.14271389613046456	-0.147671260897431	-0.01874549985944207	0.8133372809447093	0.31832256375228735
0.4579024087817107	1.06802133566109	-0.7523391960709602	-0.9635052390576182	2.0131318748241043	1.4992145593068114	-0.16922918263657186	-0.9592908546374338	-0.2689180362209266	1.3032044090154575	-0.9382119679617054	1.029043782920869	1.6144503558825163	-0.08357738275514043	0.9823537586512833	-0.8440775181762422	-0.38974244093255367	0.6760605258206218	-0.20989116751759732	0.4825119253347498	2.6580753450274948	0.2816457774405099	1.2828693433606972	-1.0753060875104052	1.883771895820378	1.8980976316519216	-0.17663157527557005	0.06799268851223443	-0.8671233080489757	0.5367274811077205	0.809382005711222	-0.05066490467129813	0.702622327232245	0.6515301156134623	-0.18333974293017508	0.3918656878710618	2.0452267726488893	-0.418557299993817	0.70445935737958	0.09877887674895044	-0.3395782004255672	0.03568265494631861	-1.3185231424573067	-0.35492949098668053	0.8938408827998809	0.3246891150691448	-0.4648658878634078	0.11010645866446403	-0.026481048983043314	-1.065842423669124
0.6894902592394202	1.7720016546501904	-0.4570830253021001	-0.37371582900490335	1.5865132245203155	2.0847889632570378	0.3878229900666022	-0.33902352503329813	-0.7972654584666417	1.7361762013976372	-0.9291965085444216	1.9457135934184155	1.5225902573539398	0.2840212469566615	0.9694193143633509	-0.519539321398758	-0.1324271319257114	0.6237099426447491	-0.0661942958854347	0.7537530987980986	2.72901790570911	1.1123885714793895	0.9218179312664653	-0.8328033766546249	1.5896937898248351	1.8919313605550265	0.4010682270102958	0.3661886898814951	-0.5031263371387773	1.0608085392677717	0.8041112791528567	0.2676499050357921	1.781447668739879	1.9111981337697221	0.619255836387875	0.5297787194435889	2.1583228803976797	0.04860289923840856	0.8593203424048478	0.7807911351357859	-0.42778536482704	0.2718976721889175	-1.8104897428549924	-0.10791775968932414	1.2304208480054004	0.5143746618590244	-0.42034740576109025	0.13146225058834143	-0.5302795506831123	-1.8565447366076304
0.7186730275674185	2.0344845151678275	-0.14549206289809102	0.3473134388831309	0.5414148523173162	1.70040203431453	0.6984353368506786	0.005070213932713683	-1.1015273580762532	1.3575351850531765	-0.6760156700604509	1.8523648062786062	0.745154574519942	0.4420910130307426	0.7042727560294805	-0.12309064153227965	0.06629201124749061	0.40338838433614105	-0.09687957501681534	0.9936218991538208	1.9484588539720806	1.3835739786926233	0.014739547438263315	-0.34131581599912736	0.8265252597324477	1.2626148945466775	0.7436919906598672	0.16550021843101909	-0.19420346169637778	1.1454846884826948	0.1968281262772874	0.4443669913485157	2.205113312293423	2.2790247531857544	1.411761520064325	0.34537245209633194	1.8182648471690024	0.41324015560211136	0.8710204112883964	1.0477597666060352	-0.299596855570501	0.32339671980149853	-1.5692462735152781	0.04355361099564071	0.8510006699014909	0.5959386273091938	-0.2072002746808691	0.03903519332106134	-0.5594613147057489	-1.8091756049835888
0.7303358595684042	2.0002227448557006	-0.013012314225609462	0.9114529364448332	-0.388363898979965	0.5606883755509215	0.4762917414206179	-0.023699241208821508	-1.163591682819204	0.6418104497389981	-0.3799457993199994	0.6714392486760227	-0.2423797759879153	0.23307547022146616	0.3585135421953968	0.07728785885569231	0.13240393326485303	0.05610848501093132	-0.3176098725204979	0.832780986205171	0.6996704866194527	0.9823964206635206	-0.9181785117273086	0.06936420744752572	0.112700101894422	0.3682815953129297	0.6476714661356048	-0.4389052579135912	-0.1469601006333296	0.7078228160283048	-0.612884228758399	0.4679764509147741	1.8251064636499523	1.5301888055461415	1.8533870119726605	-0.07287365173622831	1.1260187531251544	0.31939865769366454	0.6257960192993025	0.6077235176393486	-0.22040868993591037	0.08524457015417164	-0.9788461742075149	-0.06620577997834173	0.23362409242948634	0.4748386052654372	-0.0872989354746692	-0.12779239717052113	-0.31828850643190293	-1.1365045766272484
0.9033356631971765	1.8276554026161733	-0.054410679773956645	1.2174138300384294	-0.5883596583714206	-0.764934872296459	-0.2133705793160731	-0.2938955320573028	-1.0855491502541166	0.11961311775269612	-0.25067104270915125	-1.0508017911695653	-0.9737300723565693	-0.27773367376675046	0.21682692369139706	-0.11753972523098957	0.18388207499353754	-0.38388234022868134	-0.6231199700318136	0.15539928577706683	-0.534278280996326	0.2299889440504126	-1.460626713396014	0.2169480684335864	-0.19879214979901413	-0.37546289707591407	0.12881971760781236	-1.0682743305790863	-0.3220609027142519	0.006493319229254315	-1.1052675882485008	0.494524361917627	1.0115446958904069	0.08345976176743425	1.8327021070637104	-0.5086705990669504	0.2856684199163864	-0.27815453028070247	0.09184420172712827	-0.42724982554322355	-0.4184827436579116	-0.3048494061996057	-0.5583276992220771	-0.45523677441174504	-0.1683713445426881	0.12410480685320006	-0.17533741534053904	-0.3073445342637138	-0.17189996815288633	-0.361622579735311
1.252874038964759	1.5670754473657034	-0.06857909231298323	1.3801726685887827	0.05340874577827175	-1.633640123255898	-0.9554966353318931	-0.5569003593535434	-0.9820060700493318	0.049122304444993305	-0.3481904706682731	-2.4318245935025553	-1.2028310094293801	-0.8035892059285541	0.48972530817518134	-0.6943465952821942	0.4479279851392153	-0.8546077313802146	-0.8281652638228326	-0.7862510982717896	-1.3670535056357993	-0.3391400453433749	-1.4879626435124105	0.2096933823070687	-0.09054233546736888	-0.6875627351106268	-0.5554596567765002	-1.2883210172323973	-0.4652730353981886	-0.494920220133615	-0.9614168992811833	0.7584492587705567	0.41305818470777533	-1.227385605716256	1.5356955932045206	-0.7396159776164158	-0.4478337372188795	-1.0504168561134384	-0.6202147942791693	-1.5650699363455434	-0.8710270151883186	-0.5292988360148263	-0.6210995400921796	-0.947800889964216	-0.18691288460876657	-0.3705459531204197	-0.33599581050299293	-0.42376759923906493	-0.35697013236766734	0.021295660900930356
1.6081738213731622	1.170086852846729	0.1861916243457636	1.5801057809570196	1.117897223272246	-1.6418768854842065	-1.245591551771508	-0.5992049367352581	-0.8626084890103999	0.31502146858870056	-0.5106614420514646	-2.7465790099409206	-0.9366054097785306	-0.980040200146495	1.1510570485734715	-1.3897029705352741	1.0655832405965706	-1.2166003621040697	-0.752907108766811	-1.5077813319619369	-1.6010073159712372	-0.3497442351860159	-1.119245700399849	0.3489575279263346	0.20482670488429439	-0.5030797739706389	-1.0327832730970445	-0.8620784627734587	-0.293619543084814	-0.4246796390571952	-0.23444723619130034	1.3892095122713926	0.5118091615993552	-1.6566668443618529	1.2880614544300555	-0.6427884792511531	-0.8564685687941672	-1.4867652564820346	-1.251594779028127	-2.1887950812384775	-1.2659555512990388	-0.29921457413869984	-1.0799331830842378	-1.2353788087987065	0.046701742234844246	-0.807929267517467	-0.27390226446922644	-0.38423168007436775	-0.7988703033435491	-0.14879556093815374
1.7453428511254347	0.6030949070099353	0.7988987425581636	1.8660394401536387	1.9790683548127017	-0.8118462032406539	-0.8347536674162898	-0.33505627703589436	-0.6091688134187537	0.5905265183823172	-0.43664578084421185	-1.8264889567017522	-0.32926543659389984	-0.5743893837295785	1.9210854907980095	-1.8020032426470816	1.9311002116260458	-1.2629540542137558	-0.3180624807117685	-1.6029159380880962	-1.224060553793178	0.1559379796004219	-0.531484508730199	0.8664945417651325	0.4418948905437877	0.06380901456824331	-1.0202248727554566	0.1273809020854749	0.2924722894195319	0.2420751318339097	0.7255033275583825	2.267165261149679	1.2831507572638043	-1.0016267747732928	1.2956610256680912	-0.22931925913748352	-0.8522943781820737	-1.2250886982461957	-1.4871858174679664	-1.8969344493756612	-1.1902470133042853	0.432966745829309	-1.5272851337354014	-1.0301699430071547	0.2921381204935818	-0.9420436778411316	0.24163540738081976	-0.09328902347282093	-1.170227665946594	-0.6306986536981286
1.571142159968455	-0.04186838486831606	1.6150509909715465	2.080947068698104	2.235171071126828	0.4383084513252109	0.08351588923294431	0.19713222789897122	-0.08028398635944065	0.6171845640479744	0.1135893830735971	-0.12977007610867386	0.4405827254784071	0.365487164493518	2.4179362718035717	-1.605754590097185	2.700488865561344	-0.8218806661014548	0.3971288369641006	-1.0250332366509323	-0.37403078473827833	0.7575912110783546	0.17943237490406713	1.7009669470378206	0.549532280155191	0.8149534906667512	-0.4824479700919269	1.3441144020992966	1.1190989500092623	1.1510685627878656	1.517438746382685	3.0414467749344753	2.2015128544399345	0.2875458355713434	1.4866503901782708	0.39075350117019125	-0.522149852605675	-0.30221790334799786	-1.1264623548010873	-0.7309843621423291	-0.4291988417293388	1.4099896959123517	-1.5344138241699183	-0.2367321311484205	0.4176499768333914	-0.6100972779477745	1.1751194802941116	0.4961199303931993	-1.1485829788893136	-0.9829100349068729
1.2097826538485914	-0.5397311807768442	2.314698774497318	1.977948956782017	1.941890488346272	1.5174266528463725	0.9819846542812606	0.8942117969577894	0.7288099621171191	0.3924400096344344	1.123681233961546	1.5389072493817453	1.2154803843317405	1.5180339706828745	2.380062243597945	-0.7486380356031918	2.985126931616279	0.10024501152421551	1.1710950902755932	-0.14375110134395636	0.6874778096865582	0.9620274802002015	0.9794942758726536	2.4920752670360575	0.6284481041619886	1.5498578011046427	0.3519943014194409	2.3920182186877113	1.8338474681816543	1.7879598218291448	1.9249560874239207	3.3225875262985824	2.592437030227767	1.4106699433841703	1.579663969974599	1.068896452814011	-0.08350138414901406	0.8440589654438954	-0.24167800807802606	0.8396349607959126	0.8321567823277785	2.207388576869591	-0.9642064504075596	0.9566607184402957	0.4780831271874764	0.15017345301791243	2.19396348168548	1.313748742163407	-0.6828752662998148	-0.8874549140657961
0.9171663954393752	-0.6475690593432968	2.603695529000884	1.4378829083272144	1.5003439713696336	1.9552943796961006	1.3352756308099265	1.634773349493447	1.598817895822743	0.1422072529430246	2.2691001727053295	2.4696866814473633	1.8298750955478593	2.4497494774598803	1.8099898898263151	0.4890272942286826	2.6060230560823046	1.2434861018288248	1.7321052515739956	0.47613053219659857	1.6077958079553307	0.5536183611154277	1.7673663421407222	2.807646880619125	0.7855314725156164	2.100729958663234	1.1208522765767077	3.000217999674131	2.119448508436259	1.8019758563863466	1.9865148126259464	2.930482249985617	2.088244417617897	1.727421206258728	1.324690910938166	1.6584278050511976	0.237431326696186	1.625953410858606	0.7919265585326627	2.1610576212711314	2.0598387723599427	2.482157933244591	-0.08456281222714898	2.1310190773591593	0.6170177654948492	1.075091788642751	2.8395006493255965	2.139213276329917	-0.06712712419173472	-0.3695554041660566
0.8812379319644685	-0.2669971614646688	2.383408693160732	0.6122060688488673	1.307444211391429	1.6137117976328985	0.9553353404932212	2.2799986608587357	2.156988872058893	0.1213965846124368	3.0579825225065953	2.384038866707409	2.0868337906148975	2.83304027271232	0.946014925481299	1.6163731334479017	1.7280452996772078	2.16883170708116	1.8838293632692478	0.438305342093368	2.027990780489265	-0.25701941946507517	2.291646887037683	2.4417176093819233	0.9668971843586316	2.3360445697208614	1.5188796535400317	3.0951214304297427	1.8787176788973041	1.216012942731906	1.8789388673391128	2.0248401363363135	0.8752237571958729	1.1368000628356947	0.7254041136804513	2.024335438346572	0.33793754307346974	1.6470067449834211	1.4487830002478257	2.7223761678555896	2.6589697485295662	2.1640743948802803	0.5932477576217574	2.81928075515304	0.8982006068540439	1.7776667255423693	2.7908647306888805	2.6554283007797195	0.24498704854382122	0.23135909202430158
1.0605855885798963	0.4612706307066868	1.7852029863643	-0.1330226588714783	1.440513834026267	0.7123601106070658	0.10156296826827511	2.6581021127019873	2.078787583571588	0.4057646346272436	3.0907351652251394	1.4957186833188345	1.8140088151032159	2.5886361871872463	0.09260653930786913	2.171985445460886	0.7692110070276261	2.466777028406381	1.5965535320451385	-0.217103331190558	1.728731954557846	-0.9825627599792598	2.2352285009015125	1.5646831085047674	0.9505211979002933	2.16744351676683	1.4334026010290104	2.746447079587024	1.2683999743912366	0.388319123339737	1.728731025207683	1.0180019298001186	-0.4292848486613469	0.0886931297976142	0.06313275138591273	2.048364915548599	0.29749879701273885	0.915717421424946	1.3271860511262759	2.3838248640331594	2.3186402565220936	1.4647584158323637	0.6398980742341499	2.7268796500449795	1.2168515082759113	1.9353757660709971	2.04797371876258	2.5878682274270526	-0.03594020772056282	0.5063326885472067
1.192497890409849	1.2042269129117422	1.0590398955307807	-0.44371681278149244	1.608177692088394	-0.3275831718984851	-0.7009656755049559	2.5901532014911166	1.293517912712441	0.831039803234763	2.284330888405189	0.31084966216292476	0.987895864656773	1.8760824949787869	-0.56118304011561	1.9481977916420805	0.13839546080770246	1.9832928999419859	1.0116339539677497	-1.023784345655241	0.7717152782185389	-1.1901268906594848	1.4369491821016513	0.6140114956078515	0.5235914688824826	1.577388478087532	0.9565382327319624	2.0621832325877576	0.5708024476241143	-0.2341770740077679	1.5066280815199047	0.3217585550513906	-1.1730458406999154	-0.7539040388848016	-0.3030590923983928	1.6597154083908459	0.32052076824753434	-0.19456320434406885	0.38941723585121213	1.3934523998604964	1.1905092662725476	0.712063177247077	-0.021380776006003226	1.8726752437010692	1.365469793237825	1.4603124641447367	0.916735525554042	1.8631238830086558	-0.7991067960936048	0.25861389278357194
0.9783171050295685	1.6060065576763378	0.41053814279502154	-0.21193823925522204	1.3932762166208044	-1.1204264462915985	-1.0017634262168214	1.9810140182113984	0.054757749714601595	1.1152467147502072	0.9267666789026695	-0.6718412981762949	-0.17058305487136108	0.9596369739014867	-1.007044345794026	1.0782172224173823	-0.018897040631414244	0.9197335935519044	0.35755244147496307	-1.3785549107309731	-0.47076919319376337	-0.7771097675556712	0.08172658325701779	0.005203953507948084	-0.2924979088968251	0.651955226766752	0.29197898964561053	1.1277155334078794	0.00661431478011581	-0.3922335534956224	1.082522456704678	0.10044924845213007	-1.0615579039535237	-0.9527858492079457	-0.2080597739388746	0.8899510628942299	0.5956084446339023	-1.1934066638227807	-0.987170064807677	0.20983324213058233	-0.21028341198932532	0.1392816800772071	-1.0732924161528041	0.5762484779770399	1.199289231605373	0.5516743054649751	-0.18355884385310378	0.6883848265194571	-1.5602868376997232	-0.37045582296163615
0.3182656762177964	1.4809342920541662	-0.09167767183871366	0.355982425712033	0.5972189825399554	-1.4958651370141183	-0.6906788812440403	0.9283901156133417	-1.1766887604856358	1.0631342657912262	-0.46767870220782204	-1.1782042137203979	-1.2348259511768653	0.05533809176124066	-1.3359961620215124	-0.05113463166321335	0.11172226618482885	-0.26412853073768433	-0.16971337178801021	-0.9251382605685445	-1.4623528153947813	-0.008750792243554975	-1.316332955493794	-0.12656792783158555	-1.1641916681501279	-0.4150373621822626	-0.3636267903839276	0.02928621300145919	-0.37416475306388647	-0.13672908194131825	0.38543983532518994	0.20056035931365773	-0.2922683513173244	-0.5359527525114416	0.18878254651110413	-0.08906618539081812	1.159880338936013	-1.7518482564316011	-2.196305233284358	-0.7460021520943863	-1.3075163673854715	-0.22039386165937358	-2.007331268964357	-0.6961619441273238	0.7667404856289572	-0.40256221890793265	-0.9528375950292977	-0.5136160184375473	-1.75056059439892	-1.0051067236761646
-0.5780972253253505	0.914521974348178	-0.4840228165233596	0.887892066524427	-0.5739874482818212	-1.5295512888184344	-0.022075470849441683	-0.24269087355666377	-1.9661761707806487	0.6987398325824736	-1.4124496126537964	-1.2040091706590128	-1.7651324562402557	-0.7369444794986568	-1.5963871796085471	-0.9985101064678034	0.17843267135550805	-1.090207126325075	-0.4890934323879273	0.2153886504609558	-1.7762472914959375	0.686261664306137	-2.171257076420655	0.028499661332045952	-1.6106324917122832	-1.3686811166792456	-0.8869843185292644	-1.0803278627404445	-0.6559059780244425	0.262394595349952	-0.47083226646846804	0.3002951525722008	0.6283566997828307	0.09545597314373731	0.5206332235782513	-0.9949048526237053	1.8537725267098475	-1.8330165994424399	-2.726342303263398	-1.2658725048771124	-1.767584057969677	-0.4756812898465687	-2.42591579556054	-1.5398478347561688	0.29873219161531406	-1.0196878215692908	-1.3295753226063063	-1.2963083180159891	-1.0867967814709683	-1.2814650248922352
-1.2982059105668151	0.21208910412007828	-0.8021261721190984	1.0988064279378935	-1.619558627031255	-1.428648837670013	0.5934384707438769	-1.0856167652965105	-2.1115600806582107	0.2357427556830467	-1.6659506711185748	-0.9223686016159219	-1.5545562214156623	-1.3899322522368143	-1.7207614654455132	-1.463746808818718	-0.06176294811042421	-1.3012447175845612	-0.6358401895768422	1.5131916070465832	-1.3428172633631223	0.9979409941726184	-2.1700717708250687	0.14226107829591833	-1.3212295736224313	-1.9803368368368084	-1.2211132028253806	-1.9591770813841487	-0.9248573976162242	0.5260922048135919	-1.2088987125177553	0.16324351329721612	1.2244943146581906	0.491566288289491	0.4906761693066705	-1.545366991604168	2.3922571533248624	-1.6164533604574587	-2.430874819775639	-1.380230015021487	-1.6196978622672824	-0.7267093099492387	-2.246301468378684	-1.767411309196561	0.060224592182826345	-1.104010419553406	-1.4371859029115606	-1.4083824666098625	0.21709398918329162	-1.0625050018357158
-1.4887577462583266	-0.27477485039698635	-1.0084464840688603	0.9601520375649298	-2.069297936887712	-1.3634114856314214	0.8648585942503455	-1.2517558189794469	-1.7058729769304766	-0.08023442565541608	-1.3029782434176	-0.5528079919599345	-0.767366141417678	-1.8583362558338659	-1.5872869618069467	-1.3857357064273732	-0.5609167253901051	-0.9603717601495732	-0.696070574926361	2.346155455750447	-0.5072242589521467	0.8941310227469207	-1.4679059320895729	0.01416883112377805	-0.4038101986279004	-2.136687621215197	-1.3353037496585272	-2.351126998349455	-1.1618651226791372	0.5312370848724957	-1.552704719142825	-0.19308055904580285	1.3025865452227163	0.45784510348688456	0.09453787841383404	-1.601700645587542	2.5054241926861383	-1.306710491088131	-1.5865098415765457	-1.2585176072854973	-1.1486735791242786	-0.9589304922750768	-1.692087289652499	-1.4475762523399023	0.17162902878843111	-0.7219664094407058	-1.4267723272868718	-0.9167878687792524	1.5402560863505381	-0.48802198633997657
-1.097626607022318	-0.34358784007594306	-1.02347237510161	0.6657834446179048	-1.791498569819763	-1.3592636214848037	0.7719660975139117	-0.7031906690353533	-1.0401006762015752	-0.1342070761526177	-0.6273670087434763	-0.2718682754491123	0.13674158942580902	-2.0393487807273525	-1.1627496818829033	-0.9179608426001087	-1.0247381842662582	-0.36698927910068585	-0.7325943622086352	2.3556245862776795	0.160784813324603	0.56627948935452	-0.5865481494633976	-0.2907871066782668	0.6308355947914598	-1.8854318228134852	-1.2096947381150247	-2.1310165301190693	-1.2540672849541457	0.3260292216923806	-1.418516071803977	-0.5350823864622986	0.9682601459843775	0.12994194261186848	-0.38856170706846993	-1.2556391079375426	2.0650997142402954	-0.9857675374937759	-0.7106845484803225	-1.0750559873856798	-0.6716386776102706	-1.0695690378587428	-1.1088026062236163	-0.8321658920679795	0.5282229857903559	-0.14282493800270235	-1.3523978009175008	-0.16215303205312825	2.196636339141178	0.14705000748185376
-0.4258675366645529	-0.04802285199059915	-0.8320971690435883	0.43506624197121097	-1.0695003194361838	-1.3122725885880044	0.5092578100315371	0.22477898475994637	-0.4284622563560822	0.0047823810677040625	6.636225176018496e-05	-0.1804693897703448	0.662011073787711	-1.8326691597137605	-0.597701151682609	-0.32449094387026783	-1.1482501457207932	0.13953878134234599	-0.757904032662285	1.6189159620749713	0.20381289459731056	0.2357467466910538	-0.07527252734594331	-0.5299518324277096	1.1652592951630258	-1.4125145467368174	-0.8653685967074338	-1.4220280642396639	-1.1152500922713735	0.021491775460709663	-0.9877562192776621	-0.6202409934580803	0.4519007281277497	-0.20085543457361904	-0.6317270965699622	-0.7909761253846447	1.1343732226747478	-0.6134962034543635	-0.25939200494385556	-0.9277025186460091	-0.3674409993890265	-0.9948821428518233	-0.7483441610929685	-0.2280720210649989	0.8717628631094266	0.30889044744460525	-1.1727333621124023	0.4277187680041571	1.8207135906893792	0.5781010339433871
0.05309120650025965	0.34076476442976106	-0.5610578406413449	0.3189646639719142	-0.40255234394060974	-1.1015690425919766	0.29614949185945605	0.9773676223272166	-0.06889892931366964	0.16195318215757676	0.3176164512244795	-0.2976460519473771	0.562729393424307	-1.2558010999770945	-0.17509820671009665	0.1363022931299803	-0.8627778305486746	0.3582711600833747	-0.7647895000334285	0.5487299832480392	-0.4442102409215345	-0.013237182144131724	-0.16313758111693613	-0.5143062005232387	0.8676765346605403	-0.9591591696463917	-0.4053383420339997	-0.585377389727916	-0.8081770585338449	-0.3218221169006135	-0.6001025800463732	-0.4077398205376921	-0.08307980269580782	-0.3456463982894981	-0.5372283137132092	-0.5251286713614854	-0.06884277011996943	-0.15090776470578485	-0.3896636651380261	-0.8377793491709112	-0.2560989975857463	-0.8155186762703961	-0.6629325911664654	0.1206694768680747	0.959204994199093	0.4057668233583195	-0.8595524752950184	0.5592191708119961	0.5661244066745986	0.6897322375818375
-0.008772807518489776	0.493414663754629	-0.4376501181280518	0.16830101165162864	-0.17888405091535486	-0.7065385241609631	0.21252832519184042	1.0813822362696346	-0.0033847740524552317	0.19147085402400638	0.23842456887224586	-0.5555853185058145	-0.024535357865110144	-0.5104842394073128	-0.13094593728687023	0.29365390387040036	-0.4044915503112477	0.2880667089218162	-0.7737638062527769	-0.38820367674497935	-1.4136282312502175	-0.2498307774455755	-0.6394875156655464	-0.28865793843620113	-0.08401992049592898	-0.7156343655076047	-0.008035312474447881	-0.05764602193143987	-0.5524407243191081	-0.7080037165588816	-0.5356119214767213	-0.10554785448557522	-0.5966139241760171	-0.3476597572177329	-0.32908133534807715	-0.619298250581972	-1.257677236286663	0.3193880237705176	-0.9168868845573103	-0.7964388917083145	-0.2937499697304816	-0.7317942129706877	-0.7494679106534304	0.1023163309269508	0.7102557213642451	0.10440526321087845	-0.5015499435797818	0.20645552706618772	-0.9930975768336432	0.5109695667186341
-0.6152463622376656	0.2117796185838393	-0.6375445983841852	-0.210295175521104	-0.44712735351541083	-0.23848287309885732	0.17808109084350027	0.4211013192810839	-0.16360468951404214	0.06263737931324637	-0.15878879490244846	-0.8060776115970271	-0.6846790847940376	0.0789091495713757	-0.4767515982345794	0.10167597739690014	-0.14783515615958112	0.062109561454805486	-0.8417668169985472	-0.9346310479932065	-2.119675498394963	-0.5704566622936573	-1.036435400513671	-0.10954621547442694	-1.1052102130475672	-0.7395043891515521	0.15308141302842493	-0.11532219917699883	-0.5892199399181164	-1.120525385100385	-0.8360752303887843	-0.014415463473782452	-1.0805660488817634	-0.39140195300192276	-0.3757099464443864	-0.9776733899391723	-2.1661146356133605	0.5952603376840346	-1.466495457251411	-0.8002309348989596	-0.46511424407943747	-0.9111294945456527	-0.8733674868770532	-0.24694674658220486	0.2401022891961664	-0.458478944963503	-0.2954120212598762	-0.4086742627302868	-2.186719993250267	0.13093241949784337
-1.4281859237758503	-0.4556468045792405	-1.132079191726708	-0.8403088706816171	-0.9289104615576311	0.13722997331349512	0.06931343242311588	-0.6818217494880526	-0.43974584568879743	-0.15352613767942405	-0.6899278744363411	-0.8665334627262311	-0.9920237558105474	0.23864849601369936	-0.9671254976960076	-0.35796289211313337	-0.32481363334652025	-0.17385550795880766	-1.0118346359515837	-1.1253041104701418	-2.110439148857779	-0.9527586571701981	-0.9729085720021982	-0.23373848865950891	-1.5727234540676767	-0.9354649693120907	0.02545303725430637	-0.7069013444955132	-0.9926079023122041	-1.4366730834304868	-1.2882687876365675	-0.28805187151165307	-1.4414527322137354	-0.5831007961575086	-0.8709305454635685	-1.3075234039582022	-2.618020547921659	0.49459811642573226	-1.7040140894960043	-0.8457305996781653	-0.7819972422280645	-1.3262688454582359	-0.9602565088773485	-0.7697685557973368	-0.22932631875352838	-1.0417505025430809	-0.4123616598191999	-0.9640628554968163	-2.598596015498764	-0.37267935111317635
-1.9842446416157329	-1.2334440883578721	-1.664778189732014	-1.4860293958949595	-1.2403665200894733	0.32970514121221184	-0.13876128325595766	-1.6418421653702442	-0.7213333991756352	-0.36269574438618757	-1.1407725236055695	-0.6089107666139676	-0.7671336054435021	-0.07977097750224167	-1.254164968537183	-0.9014863209394911	-0.8398919294131924	-0.3492628655707906	-1.2407883105356536	-1.16649816280906	-1.326574806433406	-1.2207533679200209	-0.41126725469519243	-0.6855706968448746	-1.215682268223212	-1.1067995807575235	-0.25400925072244107	-1.4639326586882562	-1.5719441614992309	-1.448903227070031	-1.576124119940421	-0.7968939088401347	-1.4958712888986887	-0.7981347865106562	-1.6236049828678327	-1.3092859810358513	-2.5717708689002103	0.027422269640105496	-1.4991080147308817	-0.8996922662628283	-1.2005588753437613	-1.7265509648862933	-0.9948449830568232	-1.2453847107729836	-0.5051238851684386	-1.4058180967789535	-0.8399991923795477	-1.218060269441064	-2.244599721245535	-0.9351092317224459
-1.9789482146200488	-1.760853812379895	-1.8983215057335765	-1.778115181922517	-1.1528568278945974	0.4029510877998963	-0.328736217200496	-1.9384437947661877	-0.9058550202669071	-0.5109111734832396	-1.3388270580639539	-0.04757357664309772	-0.16289350528869756	-0.6511123779590571	-1.127478912315615	-1.2996269725304215	-1.3223910612630563	-0.4755947324671817	-1.3733007557207855	-1.230718921131754	-0.11938834283852938	-1.1557930138704233	0.34829446692392796	-1.1950641566951017	-0.2724297825423028	-1.0558172606447247	-0.40418594800644236	-1.8971912104748723	-1.9536460509784257	-1.0075126689852894	-1.4905127312811677	-1.2070186400365444	-1.1071033091860516	-0.7361792373014682	-2.1367637697537485	-0.87649248810687	-2.1372868091828328	-0.5437800058947706	-0.9446016940860841	-0.8861284384862991	-1.5567769911708103	-1.788985274869511	-0.9571274755578255	-1.4680233761296424	-0.5134664243644629	-1.4072544155798634	-1.3344682260756902	-1.1209072484255287	-1.49727094912801	-1.4579685570835659
-1.4341385460974712	-1.7769447576200283	-1.640236245709068	-1.475164354022441	-0.7158108914670103	0.5413475863530259	-0.32970502628877674	-1.4055370279948753	-0.905293878026659	-0.5826932987656233	-1.212817248805799	0.640121700074699	0.4599622865861075	-1.1018810755016175	-0.6655240632371088	-1.3619957478611286	-1.383358324372897	-0.5910777876476261	-1.2058097223510342	-1.3269458035790518	0.9692269916011877	-0.6679299961369624	0.9125375664659477	-1.370187820071385	0.681560666973313	-0.6861065189903219	-0.1529095355400728	-1.6688814711715894	-1.8024606478668646	-0.18198978024362505	-1.0503614083896977	-1.2224516896461701	-0.3519676280214096	-0.156696839186314	-1.9420020221662713	-0.17308940907532025	-1.5494375704584917	-0.8254928235846616	-0.25393181337101944	-0.7159473309230996	-1.6116247324297255	-1.351909821469273	-0.778727820758946	-1.3263120613316968	-0.30033892514609883	-1.0513934508506835	-1.5437709387607035	-0.8059921391186516	-0.828850883939544	-1.7870707211384653
-0.6518474052080905	-1.2500917219715975	-0.9834794690860058	-0.668129817477961	-0.1797923397606827	0.9153723070455093	-0.064307398949252	-0.31142948300209733	-0.6735841983116686	-0.5545385168118844	-0.8239009815851258	1.1936178876824803	0.7699707733025704	-1.1361566257406863	-0.18149182649353116	-1.0219121775917217	-0.8923010873195266	-0.7005872758776562	-0.6166056079274945	-1.3307080960540671	1.5163891645328176	0.1063827933473154	1.0837820519064745	-0.9842102060412581	1.1079995121006518	-0.055682066284057856	0.5867057450473245	-0.7817468660645489	-1.0367276509914107	0.70178093358799	-0.46019619548880686	-0.8122594475985347	0.4401630382430308	0.8823303190383386	-0.9549641354390002	0.46628372895381376	-1.082776810684864	-0.532154566673284	0.37259451580838987	-0.3446807028041644	-1.2004869027095857	-0.5563927685908097	-0.3761736193283187	-0.8512180727005385	0.02997822334954562	-0.4858665064701089	-1.2328726871125104	-0.4837859479896304	-0.5385062445505352	-1.7656349431281222
-0.003401679782191731	-0.3859508946561484	-0.25040826400067107	0.23452017196485175	0.19781423688624725	1.5373331048295844	0.36575802912628674	0.8096477629983133	-0.24250810449385057	-0.37182629401525136	-0.34585199358840907	1.41183146882797	0.6546391441133896	-0.713668849927644	0.003086808660494344	-0.37578236430746303	-0.0740956059678631	-0.7589873875950397	0.3209666083762031	-1.1295788351058103	1.4276851843673275	0.8575088016389012	0.9761614468366647	-0.16417367023366325	0.8282104020828877	0.6476967374253326	1.628451009190108	0.42497446025055113	0.10920861231553346	1.2126018387703514	0.04895651264815487	-0.2504448322192464	0.8443978039772966	1.975073825395609	0.41325737742719565	0.7489712705864965	-0.9239226917395431	0.3152324406515995	0.8277453051804472	0.18469209088220256	-0.37859497817316723	0.2228502690066737	0.2599166274120682	-0.20271082619388558	0.3754706869086832	0.0648497895068122	-0.4552167180366689	-0.3122515757096207	-0.6175170566607678	-1.3401395431440057
0.2949678862465798	0.4835892549727394	0.22724305512976026	0.7466378726210938	0.31363492550180083	2.2105980798103353	0.7249078426353878	1.4620900859507548	0.2708127722853637	0.005091559003291234	0.013337762669589769	1.2678322284629002	0.25137649723142014	-0.061768307960670864	-0.20677667558998294	0.3564633651159164	0.6414394027454765	-0.7055389300630565	1.3283114038090327	-0.7560439288823039	0.9369259759105856	1.2709362596202147	0.883816432986312	0.66603409583024	0.09062581045624879	1.1976719647360827	2.57737003271678	1.4653952199336773	1.2168934936688522	1.074107851326015	0.3679131008615523	0.06687861546895991	0.6039894023489166	2.5688457670367697	1.4865983533783185	0.6077809682234777	-1.0626084703330383	1.3707626054083812	1.0969591518676416	0.7490356656396691	0.5629911376410598	0.6207075324021168	1.0010078905103115	0.40632563035044084	0.6537109736897971	0.40080940813762556	0.4570594001957189	-0.31969640503493274	-0.8088106765060937	-0.6356880690875657
0.27572646135622875	1.0637682710628078	0.33241543384172084	0.6095179291878415	0.24185446740984087	2.6174139582100167	0.78732241596969	1.4422748471706188	0.707409085168299	0.5138895375837571	0.1185106940312772	0.9153758645392644	-0.17547127297159149	0.48247065193444016	-0.6106101810488176	0.938052782461156	0.9048753097780865	-0.519356651963773	2.038688054424693	-0.39833920796434047	0.42472182001135644	1.1945991844442359	1.0162623217952573	1.0545246458647963	-0.6348143533825462	1.4383131915080747	3.0169555695941503	1.9647338331995239	1.9169118696281615	0.3576120798831095	0.5388081126607138	-0.10197472538402949	-0.18652978972767628	2.2947151437006434	1.7484050777665714	0.231538317321489	-1.2786881648929074	2.146798033726654	1.2104901829353305	1.2001771102154544	1.2463271145390105	0.5268194197835981	1.6128768491973688	0.8102322465406693	0.7858838811617889	0.4388234297415582	1.0867504357674822	-0.41522154762457364	-0.8014889565337118	0.07417886273573175
0.14149671265591196	1.2221478210887486	0.222030989774285	-0.04800961230996289	0.1312862041355375	2.4985452193720348	0.4754505311315287	0.8992027151271392	0.9412395316462238	0.949487625362949	-0.018780904079651127	0.5800883117054138	-0.40863748379768433	0.6870474742249302	-0.8630634501883917	1.2289709075139208	0.6614379797588544	-0.25533122159944194	2.180017118251981	-0.27915790026660553	0.1868342775811928	0.6992357459917303	1.3127683745957697	0.812296081411493	-0.9709156145768395	1.3511861414611814	2.714237711138196	1.8332119764354844	2.0660228214867007	-0.5384327764318426	0.658281221552076	-0.6727872890449006	-1.1208421469162202	1.2089725700816005	1.1684827704997514	-0.07623742283079371	-1.2599518453140026	2.2850590853218287	1.199976737849892	1.4298831189805328	1.4271817875356712	0.15076410754978606	1.879696053199087	0.9551405220931684	0.6920530256914531	0.24599228601919615	1.1804158432574943	-0.4673805628274759	-0.4341031084559573	0.5033481964624534
0.09311403161944973	1.0143400223391474	0.1755970517688049	-0.8028767688453573	0.07692276075837803	1.8147092565302014	-0.09980683901964335	0.19113449423601547	0.9344926948633954	1.0404134562669185	-0.25390087804253564	0.4106337404823078	-0.3847159368660114	0.5495242423014685	-0.7337351951720869	1.2349299389766941	0.1485162090735678	-0.03623133220635349	1.7134484350619397	-0.4934255379531373	0.29137011919344713	0.01029431862666255	1.4804396843755296	0.1214202042548189	-0.8378002698164897	1.0451898529266612	1.7292760953912618	1.2656253060309113	1.7622902963397609	-1.1249750152429405	0.748925595675695	-1.2913664185634444	-1.7269167127756178	-0.21754247936654822	0.2072800600010323	-0.11015630864575073	-0.7996802637169425	1.7459950839302874	1.0872291024273961	1.4023853758050409	1.1311974509315508	-0.14446654850366306	1.7373586264346064	0.8890556100692804	0.3286643703963513	-0.009356390731186558	0.7844730656303093	-0.39580941829146177	0.2084334130252754	0.5111987301631659
0.19560911589225247	0.6116618059210148	0.3508799230858046	-1.2145329731204553	0.06876086895584686	0.787866292488648	-0.7131015234163642	-0.34762263849340597	0.7342925563063114	0.6230692268381242	-0.41086580979682347	0.3940942528184487	-0.18207092907390746	0.2555067792109279	-0.2825606177096643	1.0618677791426094	-0.30436220385845025	-0.002862228158159941	0.8435976322750482	-0.9253477933461832	0.5878512087186791	-0.6222542627635091	1.2255422837860055	-0.6079851871382569	-0.43123506509797144	0.6811673330293703	0.3768799677454944	0.5888468575848743	1.2162405114923889	-1.1232238772953822	0.7167248679843735	-1.5744035256066953	-1.7523892948514939	-1.3573860822661257	-0.5011738525574452	0.10272458726597897	0.04738122944328585	0.8060034315831941	0.8962957116088285	1.1418139221648558	0.6076938741124306	-0.11804497963591963	1.3168810357940464	0.6916069546822593	-0.24965645863683178	-0.1650499222053412	0.1828021563446596	-0.2204883289807933	0.8482504614404459	0.1751702593462149
0.3682679378883237	0.1885860319015512	0.6414561633555481	-1.0918279433394955	0.043365671340260994	-0.20556641773315334	-1.1492902479176903	-0.5754528662892876	0.41933555689594026	-0.2015548535467007	-0.40667748360753553	0.3916886620281773	0.07131142166233999	0.017608963365494393	0.18165967206758302	0.8146824698909827	-0.510990133797053	-0.2439923168281052	-0.10029398147048003	-1.3053263887028776	0.8328268646288051	-1.0244329584405292	0.4996285204452272	-1.017957342214549	-0.029551247523086514	0.38298494729842913	-0.9244897131755537	0.06856310998268242	0.5963857492801209	-0.6275573907064211	0.43829933238252383	-1.361989139232259	-1.293908662581441	-1.766692803095624	-0.5630257410002545	0.34045639088976826	0.9653507424943314	-0.11944658254095401	0.6633304092674759	0.6993635563095421	0.14044048852814284	0.17200906891758333	0.8606907368178782	0.4040006257632284	-0.8617278367727644	-0.16530308947599556	-0.30773904893186055	-0.043960269520585786	1.1773512026445332	-0.2722382325923047
0.4837002647232696	-0.15678320778848234	0.7563926261293419	-0.5752707621973784	-0.024298061341321554	-0.8265117767382412	-1.2933527899591408	-0.556923327429312	0.04745315825961045	-1.0625361244665	-0.30683628747193237	0.2619501800409347	0.2849545310859994	-0.0769644783974993	0.33048226640725614	0.5221407530367712	-0.5229826359894648	-0.7362323872140649	-0.8309003509511004	-1.3679068681633313	0.8400024012459445	-1.1236899476002884	-0.42814363658777704	-1.0145599551786146	0.20443487261462967	0.191370794393221	-1.8260032647910263	-0.20356280028192814	-0.030751872127071336	-0.021273416279878114	-0.09103860430646951	-0.8063362678305873	-0.6913241402997273	-1.3988521828717142	-0.05187708330244961	0.3651316788328184	1.5541288841607837	-0.702545324154218	0.4306507168305262	0.13758555365924977	-0.13682696874716035	0.42668713130473623	0.5687477978967882	0.019954625631904286	-1.2541637368148975	-0.08669599889871175	-0.5313315616106346	0.017435861068707557	1.0352894873820182	-0.5950152927873159
0.4823409152911692	-0.4089987115195995	0.46838928953042136	-4.0675955499876153e-05	-0.07922466616831607	-0.9375892738785889	-1.1439804166476155	-0.4453742990366085	-0.3474911393023215	-1.5087380440218772	-0.2636135487374506	-0.02363782441887952	0.4278098120806974	-0.0993697131122253	0.06264431133034909	0.15027291350991867	-0.5269083544369777	-1.3235262686955862	-1.2124904944365582	-1.005866032084992	0.5717784370084396	-0.9229728660705382	-1.129490073827577	-0.7702942300137678	0.28358656182888003	0.08239548162200079	-2.159090350438371	-0.29005826554986963	-0.6383940747394418	0.2930159594610708	-0.678638845014683	-0.24505370321896133	-0.27817931411312485	-0.5775082354225095	0.5909314185524654	0.11015203544954082	1.5788061716522814	-0.8409754584302425	0.23313898071607173	-0.4541355533429922	-0.2804187406812703	0.35579907416906814	0.4845885972745787	-0.45309764729798774	-1.230835096483035	-0.06937557931528936	-0.543736203673031	-0.09040310325673959	0.5063204742709116	-0.6846118002839543
0.4089999429420948	-0.5842385146108311	-0.16316369489774654	0.34160845192101297	-0.03536553472434719	-0.6490729128889566	-0.7737971449752228	-0.34281259392392255	-0.7099748610452958	-1.2936695876032436	-0.37639862616579844	-0.35648277723362276	0.49109955637020897	-0.18050413592711867	-0.4159858630246402	-0.305853085919801	-0.6446609797858716	-1.7567090782012205	-1.2590341103545415	-0.3257224685677491	0.14078536671705938	-0.4777839168112808	-1.2920342071027682	-0.5407306657054533	0.3032537927488307	0.023828172028697425	-1.9511661222457966	-0.2977278266093037	-1.135731342219713	0.16051853255331497	-1.0122856937569527	0.037965049684956814	-0.17520249742063435	0.2266122031380357	0.8896112886237247	-0.2634900467523751	1.1239716491004057	-0.6449680048867114	0.09284902003963783	-0.9372802806001358	-0.41249345044179797	-0.0721328750873951	0.5012739034536333	-0.9185532574910545	-0.7851860452323794	-0.20003256188090007	-0.5026776408854073	-0.32093874277504536	-0.11358859543520712	-0.5820798817405745
0.35043465004219276	-0.6767745998940845	-0.7808497678065687	0.3650418239617987	0.1272276069455711	-0.2303861514641127	-0.28869683188350087	-0.2433490339399129	-0.9226215834672741	-0.5647433019468718	-0.5810724884214816	-0.5690836408596043	0.4480162702034517	-0.3708419367720082	-0.7400603280168916	-0.7328201052238561	-0.8087134681397479	-1.7920538117089522	-1.0494851697048035	0.4186554129704116	-0.25824757098711937	0.09814546716630923	-0.9140511959573081	-0.4547294912603612	0.30353809932643827	0.01630445369752896	-1.3705988178750201	-0.27431947280369634	-1.3388387537033608	-0.24087794670714097	-0.8614276917440407	-0.010944282143210422	-0.2651201653580967	0.6583959710517883	0.6535242897410116	-0.48505573045033973	0.5385538129256758	-0.31641770715249046	0.025216828437904053	-1.137279644189927	-0.5491536558387268	-0.5763913069609868	0.476189133259483	-1.1812501200417511	-0.14244559121185163	-0.43250903151884634	-0.502862717011555	-0.5475694319342077	-0.4628827565747335	-0.3901929513935758
0.33676740710688763	-0.6524193685315487	-0.9603161975468942	0.18638744769303792	0.30605982838368395	0.05043282783635855	0.18556639463108907	-0.08836754967050736	-0.8328063845868624	0.1932123148181986	-0.66547848656278	-0.5501478359328993	0.260634825969389	-0.5765570948551345	-0.6513425573488514	-0.903215589470287	-0.8159529548586933	-1.3151193922963056	-0.6433675135225082	0.9607809643399884	-0.44251398529169467	0.6259741813020301	-0.2859219992142864	-0.4423514081803048	0.21976805635957258	0.08300349293139776	-0.6487256927429597	-0.18818065947427964	-1.0665533253581136	-0.5451740375065661	-0.2623478571347486	-0.21785569001536612	-0.33964753090253935	0.6254845429540151	0.06688019018395142	-0.37956269840539547	0.1990321020908636	-0.020316438956503403	0.043490331954802786	-0.9115587432051684	-0.5385152677206803	-0.7568919772596113	0.3615251782051118	-1.0406789732512882	0.3354289541252927	-0.6101489165108713	-0.4942342455527572	-0.6307746423006287	-0.30056601103188246	-0.159160625401273
0.2984301044364849	-0.49455567229872444	-0.5245201584875411	-0.017307939108630398	0.3213285661877772	0.06250436799132891	0.5081777222020273	0.1293888385527235	-0.3540202857519621	0.4521307462423717	-0.41872532466602497	-0.31028440078332825	-0.06718224062515106	-0.624916931586766	-0.1871987177672693	-0.5994083829010229	-0.5139486397401092	-0.42782252082625366	-0.0663976482856077	1.1404531577130403	-0.32171353864756397	0.901746271581168	0.21721803312700294	-0.34189617400446626	-0.0349973359432622	0.2187393335655576	-0.012785880956549246	0.006156202041608902	-0.2984369252894928	-0.46052493383617726	0.459711263769993	-0.3415908183332337	-0.2818035327049577	0.272461794098129	-0.48683025234522903	-0.006849972090037948	0.25143284361625273	0.1725651755963852	0.1473396770303594	-0.2435164397735766	-0.17596066098565433	-0.394959238978928	0.2472220965879221	-0.4387324930835901	0.3426255197699398	-0.5813901558336625	-0.34561926464445747	-0.49415393480994363	0.3615291381909989	0.15440706124567688
0.12269494859847244	-0.2603675872670243	0.2951451352780698	-0.15135874774193178	0.042285577830835516	-0.14804638063319558	0.5569015117576366	0.3111834589676056	0.4244584250437714	-0.006436337790459794	0.18502734709618374	0.04124500792068637	-0.44268252086759363	-0.40756422794636216	0.3477223589064356	0.21434477553504508	0.03743990966787525	0.5628197944160036	0.6314089324618751	0.9500462186554034	0.059501281689999935	0.7938321181920879	0.3754807627508415	-0.07998378612864719	-0.43520066913897687	0.3490532706548642	0.36372760317663355	0.28242297563952584	0.7348724726579879	0.03493183404973862	0.8722085384333392	-0.2590388204736801	-0.1362956887196126	-0.16081707074565615	-0.7118688652219541	0.37367717864167765	0.5156482079030636	0.26320226088557275	0.3005662352538202	0.7017408811489069	0.588044994340153	0.36293837127743045	0.2827030434773256	0.44595738659599515	-0.1890440567019589	-0.32734643689682325	0.007093405162150865	-0.16808581281609075	1.2500034577437173	0.6204299355350694
-0.23138515245887104	-0.09056314958990609	0.985590217726702	-0.23991899189118934	-0.49515710428105403	-0.4220074469910407	0.29698585371604247	0.30164349252023837	1.2168161432217088	-0.9179750948876992	0.9096709697542272	0.37577229984917554	-0.6994091332766456	0.011939339578073988	0.6045307115516945	1.2967265770332694	0.5694746424186873	1.2722486069509102	1.3092071367337823	0.5063988751460455	0.5302607729064988	0.34316770301937816	0.22941722972499876	0.23576011794184742	-0.7894698245903042	0.34786312523519614	0.39948105911082615	0.516386030800149	1.6214440911228967	0.688770419729844	0.7133538510145297	-0.03794385072050914	-0.027792269620781584	-0.4857583598646092	-0.5845288899784391	0.4919639869754799	0.6250054219900673	0.2720944568126936	0.42296482840932	1.6130233320657537	1.5220545229883449	1.0809716300682517	0.5391029543528382	1.2462951353334577	-1.0325776336806434	-0.003011828656805248	0.45993296930733923	0.2214451334103373	1.9546864726222752	1.2189735105645922
-0.6552812900777736	-0.14789247063765645	1.091365402498185	-0.34839929312235707	-1.0724986597752162	-0.6033685940159124	-0.1608041300555964	0.009661972802383071	1.6575160246815592	-1.6741987626277102	1.3652063173722015	0.609653811919634	-0.683752979839709	0.4133477934648785	0.4427215049170842	2.200266933195599	0.7820476407113316	1.4295376051133482	1.7371635566584578	-0.013994693237721168	0.855935722047771	-0.21929164085597777	-0.007015096198883095	0.39295587156888917	-0.8402732291414823	0.11642624765076429	0.12936080846207604	0.5486217630096276	1.9743733144133253	1.1472233649968646	0.07781327161139354	0.143442509225034	-0.01784844629270413	-0.634175959602153	-0.3204371964620084	0.2723402234621034	0.3048421966076311	0.21235988057098718	0.41935358209353024	2.157810386704148	2.1942763584349056	1.3208245443226425	0.9215656697129408	1.5929750061540466	-1.775109496815029	0.14990361156824142	0.7812434027643532	0.5116182418563001	2.1289371490741296	1.780493415824806
-0.9250159952542253	-0.5153421487418375	0.5290495869083361	-0.4810213402406549	-1.398790872721872	-0.6346658640827126	-0.5788921435332645	-0.4939292453593411	1.504056092627452	-1.701555783668375	1.248166994552401	0.7082120159516455	-0.3598319512760456	0.5520809550091732	0.027644798050950426	2.4892746066415157	0.5628838609994659	1.0263219725191701	1.6917337895204774	-0.4366009928817765	0.839155813153784	-0.5813615806768673	-0.1399868997776298	0.25661418594169483	-0.4582087097410403	-0.32878791578210487	-0.3030517278467281	0.29352664332009254	1.6449791994477736	1.175283511061888	-0.6275559506515761	0.15216157631394808	-0.03731567477485263	-0.6402082195298593	-0.18161822366280342	-0.09996079946401562	-0.4105284808155946	0.10170904465653721	0.23988999091099153	2.132328586656357	2.22751115408915	0.9352648420007736	1.2049902267186088	1.329729781900996	-2.036976267450329	-0.032356346950722245	0.7723575067081082	0.5782615516495512	1.665208038482184	2.0498665644486493
-0.8380784881906588	-1.122015284584935	-0.35062962174765855	-0.554623225365758	-1.2807879005391858	-0.5798902690397411	-0.7106285139287564	-0.985923481800673	0.7972400364397682	-0.8384098521682426	0.5571184292044409	0.6457343958536321	0.14600505965375027	0.3163597199013402	-0.2954685019903581	1.9800030551450114	0.07737264676857634	0.32644175981501794	1.092688683193392	-0.6309251697624936	0.4205696274479071	-0.5354908234803442	-0.1410428026165711	-0.09716180884853953	0.21945773189256715	-0.8306433102144651	-0.6980716436946037	-0.1873854901283088	0.8004459429855493	0.7791551242141322	-0.9409518615280772	0.00491461989953972	0.04282796959966395	-0.5807037603382945	-0.2878678340889086	-0.3066443770924182	-1.1824544496565264	-0.017249491612901784	-0.06800476845220782	1.5513680934561336	1.5532343857159394	0.1599063809396027	1.1740923977831308	0.6137969818332569	-1.675794592022512	-0.5062331153543691	0.4262129067819916	0.39170739245639663	0.7538645450803817	1.8445877445319114
-0.36141826700153173	-1.7534902800124508	-1.0008233151227095	-0.47333437945616097	-0.7410932329387975	-0.5700050268302146	-0.4582370377823755	-1.2145161283211139	-0.13782942572788126	0.5392160664602297	-0.37177865537698757	0.380394943928051	0.6046679671033257	-0.19934491727832965	-0.2549938576806566	0.852512973371452	-0.3456261810592785	-0.28259557468569524	0.08765071761893865	-0.537520935994849	-0.27291178497531565	-0.12062160711772535	-0.13991567262354576	-0.4139629983161007	0.831610675120124	-1.1620939221178064	-0.884807035705589	-0.7060463348243553	-0.184244687176309	0.17056283695757102	-0.6476805056284832	-0.15456303969222854	0.2673449882123616	-0.5249951739807237	-0.5679422039701366	-0.13022976870141487	-1.5943470632731958	-0.08549614292705875	-0.36272849332265655	0.6282874186344419	0.475849511628104	-0.5559508325044551	0.7698871282827814	-0.17393506356630967	-0.8584895087031509	-1.0224616090153016	-0.04419474704513042	0.02989568834421409	-0.2084170222898791	1.1971728509581618
0.31933491810534165	-2.1493200473859777	-1.047522069162117	-0.23355790336997104	-0.0049958870195381585	-0.7088099691654739	0.0400810852238311	-1.057839235481467	-0.8658956261882175	1.7326464836884201	-1.0488065042372545	-0.11334567818817166	0.8181706346842772	-0.750395073300584	0.15228286171377597	-0.43962518585683097	-0.4495501041960358	-0.5124651455480126	-0.9844690227890737	-0.18466783683962457	-0.9694078373303306	0.38826657041882556	-0.28519777260617357	-0.4440148222724952	1.0128328800449775	-1.1569969896911398	-0.7968512090805013	-1.052206463222732	-0.9421298319518817	-0.37623716293434195	0.07918513417559009	-0.17624752545825184	0.5158443127270063	-0.5128359329532151	-0.8582138715917547	0.3769500207769281	-1.4372435595093125	-0.06843702071084595	-0.48018730553392436	-0.33558734599909884	-0.5095534034382433	-0.8496003819371706	0.13840811284142446	-0.6565124067707867	0.03784527819668246	-1.2666299661935594	-0.3396388769408579	-0.3527205597009426	-0.8147969683657794	0.37167571183785153
0.8949210314623108	-2.1311861234083946	-0.5272043025052225	0.04226857948999855	0.6347023843159959	-0.9949840123700907	0.4751491291354084	-0.6067710378573434	-1.0858411043595304	2.1411286119272215	-1.123318682603408	-0.7737850700796033	0.7402707261235607	-1.0830491907123885	0.6633326030203424	-1.4075262478266846	-0.23011154102834463	-0.3313876833205947	-1.742609876526121	0.31384871484384774	-1.3750264522667524	0.652054773273811	-0.593604385730811	-0.13520757111030077	0.6454370814359837	-0.8151022155743132	-0.49371228409770335	-1.1109372633079841	-1.292074135849911	-0.6669922849824462	0.7984869632789706	-0.020727113117017304	0.5732570359378526	-0.5486097634215705	-1.0407997892650291	0.9163544910345169	-0.8476455589876626	0.006580329130372256	-0.33543835851426235	-1.0810233370964513	-1.0219306122508047	-0.6596555069225168	-0.4528461158105568	-0.6772462088520876	0.6355093425110612	-1.0498066858759771	-0.27876750231203845	-0.5846794558359842	-0.8460821312394265	-0.2719444617367301
1.1148322977646061	-1.6839360656001439	0.16882650081332234	0.1847408155460332	0.9836151346922484	-1.3048153264793876	0.5623797663551805	-0.11066101680866963	-0.7887307629539673	1.6172690702093568	-0.5952303180533173	-1.4127797871831484	0.49851905213743525	-1.0653409139651664	0.939490766133632	-1.7675400688124467	0.07573599691930122	0.04645644734469842	-1.9425761970153494	0.793627140263637	-1.3201752725276363	0.4924545546026614	-0.9112489636618084	0.31665935797990663	-0.04033773620254569	-0.3069065667599757	-0.11415243774048695	-0.914934204586106	-1.2734737370825469	-0.649172213174761	1.0994749225421785	0.21764648833633574	0.3093963568988517	-0.5975403567647753	-1.1005177037801779	1.1467793664292725	-0.1996450837264274	0.05751554130092863	0.014698376385342202	-1.4698363768075713	-1.0069126583936556	-0.21475804103078638	-0.7724138707657535	-0.36342888921661015	0.7539794248877275	-0.4241641380108752	0.07566941865346732	-0.543399583633227	-0.3664117099757502	-0.48397985539079597
0.9342882290796618	-0.9441745790172239	0.5882757771227711	0.11129568206126193	1.0331084813506006	-1.4481069961026252	0.24277708601774584	0.18012626558379546	-0.2317504034548709	0.5323418517650864	0.19282413576775315	-1.769634058483484	0.29685652701996645	-0.7333770177793252	0.8019377083466837	-1.545616751712583	0.18015240650153816	0.32967940351949304	-1.583701980117016	1.105121151799612	-0.8497479737685386	0.015052696546136212	-1.0187750580100068	0.6038447226425686	-0.6049425624275512	0.12745710413110564	0.20658187138486128	-0.6030656013277548	-1.0455255331646796	-0.38732121242274387	0.8712994376998506	0.39047493449175524	-0.17811900092565536	-0.5888328571863275	-1.0698907256819428	0.9204736556919746	0.16487222071729596	0.005190682798062249	0.3969491770717606	-1.4896631366289717	-0.7132150849508699	0.16918324959928102	-0.7499041987583812	-0.004455790389436303	0.4856409386701653	0.3504319178537978	0.46103750199520344	-0.20748553618120824	0.3298395236346483	-0.26701853461646047
0.5240871795589511	-0.11381467975183467	0.5247184233683254	-0.09712224560701171	0.9170881408606167	-1.2721601647471865	-0.2568632833000146	0.16800112061297	0.24288117116521918	-0.4791522926408966	0.7739099775974887	-1.6494222569989963	0.26157205621635454	-0.2457270923811329	0.34332710701268443	-1.0029662533905384	-0.03481913994512191	0.35639781731738973	-0.8877719953475351	1.1808426019202338	-0.2047453545255498	-0.45941276184669255	-0.79982242973352	0.5271356722287684	-0.694251707409773	0.3153230858803524	0.3990348837579695	-0.3244988559632285	-0.7532457763788404	-0.0030034835669898036	0.35554224493250053	0.4064292860992904	-0.5890272534800345	-0.4426944925649284	-0.9385546079174942	0.37749274470628535	0.16578933281296906	-0.16028611629830694	0.6232251379286622	-1.2146402642054026	-0.4669096459582697	0.3120460571717922	-0.49099470635529896	0.15839412058030355	0.11433371389025855	0.9615166295432354	0.5969760304700364	0.3208439216924729	0.8841286316864665	0.13970722474569114
0.13713407414307263	0.6366577045436299	0.11593528233507368	-0.24796219048930768	0.7780586866559911	-0.7613183116355751	-0.5621879740463104	-0.04605782479246131	0.412999422244057	-0.9172408229775358	0.8382420272754525	-1.0595588163983727	0.33754228234639344	0.2044006780161505	-0.1548692952505348	-0.4545153125559659	-0.43548383228055604	0.19183219682597236	-0.17321921836187223	1.0631389174251404	0.29590759417665924	-0.6109623904147784	-0.3439672502146942	0.13351353409392086	-0.2884725996855	0.22967439782345792	0.4630020289985554	-0.161633318653103	-0.4670229455451943	0.3702418211396576	-0.05155386037993966	0.285466730799668	-0.6171434399753222	-0.12324555816636193	-0.6330519138186406	-0.17161471665986894	0.006350869788134339	-0.3607306101978519	0.6004117034754984	-0.7686161998423778	-0.42604287098780025	0.245705154445861	-0.18518636532919458	0.0773264817767287	-0.0668631959166243	1.2147113333474675	0.373507370564463	0.8364410983836952	1.0573449350724058	0.42130065742242817
-0.07213758806127811	1.2123905752371247	-0.3180910193233651	-0.1845505267898254	0.6443470923416489	-0.07510468868148246	-0.40399180036985255	-0.2521955902526933	0.2713473605612729	-0.695388831592953	0.39628387225149336	-0.23959893205287103	0.31324287921127214	0.4622132350216224	-0.4256959103765444	-0.10506017859709332	-0.7514925410682625	0.050439952569595055	0.29613711546532123	0.8705108375534687	0.40833022366668664	-0.3326254448351591	0.09595743218852452	-0.3304894803723047	0.2749482378393299	-0.03959057621463974	0.4225103695960653	-0.12067168615925533	-0.22071997787172767	0.6084746594217018	-0.10027079796214003	0.1228373080851075	-0.17963171530785735	0.3121564481731377	-0.10091858431555974	-0.4844215191956399	-0.0200097557022121	-0.48108254744280365	0.37243630641103886	-0.3091664351039615	-0.5022599697799871	0.10986792925097509	0.019956858337839348	-0.1160993078218615	0.07198427535031249	1.1125453881390892	-0.08658638881747063	1.1005665326432699	0.8326957790963195	0.385499761601562
-0.1445372189738838	1.570899004796447	-0.5479541647278522	0.086796293073948	0.41025988239649913	0.5075788176685895	0.1894770794212284	-0.2882798920901466	-0.031116576867927598	-0.13351628941572646	-0.26711523025774675	0.4567442436244476	-0.03165211856732153	0.4481289162211874	-0.3852395795049719	0.008204813112159478	-0.7899617920781751	0.1079051423538524	0.40791137476413186	0.7216259393536961	0.0712450411276343	0.210035706654909	0.26597406298943377	-0.6067671222791999	0.531514114883455	-0.38551269531463583	0.2825010887554024	-0.1781842995465014	-0.07908283990245772	0.6211627279183555	0.13052050617694633	0.006000513362699837	0.500390215736233	0.7124310437362418	0.5753289753756482	-0.5611257681733289	0.22003109260284356	-0.4549982470345357	0.06879139193356985	-0.009556989093336287	-0.494764200131589	-0.015677424019644445	0.09216241554481987	-0.2532723588403632	0.4333485343432757	0.8064760988104905	-0.5258338631328555	0.9456673636919134	0.39239230878812653	0.07079026768785117
-0.2583311812827896	1.6720878951941802	-0.5923497361174437	0.3966136716594017	-0.06372038980671864	0.7236038805117416	0.9024704554569886	-0.1489195111695671	-0.32157334944325816	0.3029679722520884	-0.7928368939901332	0.763190509262868	-0.7479058901534202	0.1733066702779127	-0.1481640497776253	-0.03392788036967997	-0.5747831797981283	0.3522553265103781	0.2103565708401818	0.668326129351863	-0.579307339395205	0.7105152127366666	0.08135496534509942	-0.6038572101827819	0.2211897457644766	-0.7644757233174777	0.033874465179277016	-0.32618238837352864	-0.14062194362476563	0.39425322709796057	0.30697696989385703	-0.0391175730186614	1.0354607694397655	0.9027859229515715	1.154564014755089	-0.6155152701816731	0.5915292014906143	-0.316067107871294	-0.19553397855292423	-0.005781109767037348	-0.3086505508786506	-0.18132637577268257	0.09836667091685405	-0.272523613425645	0.766164608162876	0.4763765272525678	-0.7279289867527537	0.375795669372257	-0.003677035221835826	-0.29674598562321336
-0.5596782409888185	1.4619978437777188	-0.6396638325733982	0.546887253191998	-0.8011984885642763	0.4764797869097919	1.3451910634578441	0.03009621778571423	-0.5041409432546973	0.32249244322214404	-0.9529645030244871	0.6542706687520642	-1.6284030162016847	-0.24928746970016533	0.10528118289523752	-0.12105448176005627	-0.300452243331268	0.5932287987406055	-0.14415647338131168	0.6840766386192794	-1.2808667823517592	0.9436120192728178	-0.31060714461194766	-0.4279941312013989	-0.5081576185152209	-1.1862129943361157	-0.2932398139725686	-0.5653271727746848	-0.4488758645312781	0.02904390044053897	0.117914595235199	-0.030954431262719823	1.1465436758694023	0.7941054775629213	1.3603351755877484	-0.8604173984100157	0.8108443872288758	-0.1686307743732468	-0.3878060979587141	-0.3122819787970604	-0.0633703205086052	-0.4750941938547271	0.12977431149641533	-0.24706372412000782	0.8265770878303783	0.23174954832807612	-0.6398510057078961	-0.39445341748499463	-0.15940113917482787	-0.45702436054463474
-1.0093465719221597	0.918376423380938	-0.8133564107075716	0.47697132823621574	-1.6215221551273518	-0.08287959394969589	1.3229492375086642	0.09543489111451427	-0.5566215493564312	-0.030699984190466174	-0.7319479241249318	0.3439694450337505	-2.2812013687222743	-0.6105725620354459	0.2939818726222823	-0.16888680690991315	-0.14235781795253877	0.6244237121885565	-0.47372768709331975	0.7124562074217368	-1.7545830194648495	0.9135999025268742	-0.61700212138027	-0.25275501489389846	-1.173509857979009	-1.6234920816457572	-0.58035073135797	-0.8502139717338529	-0.8850874485075546	-0.2731034792375463	-0.4501672775018112	0.02790291213016906	0.8660902197958696	0.4589679504521192	1.0811732029294698	-1.2773078300219836	0.6969172745823976	-0.09648250279064365	-0.5408564174872026	-0.7626341764462	0.008329853422013207	-0.855742563106283	0.23347947353875267	-0.28227347435012784	0.5266550776915052	0.09513295062253047	-0.3613673916779309	-1.0062666609990352	-0.026857873110208395	-0.27323197568057195
-1.3673953514500625	0.12669474050968083	-0.9944318749956832	0.32443466318537806	-2.1885520644440084	-0.6059344823303734	0.9667974687758484	0.010448046552420879	-0.46088724864497077	-0.460700978768448	-0.2615039546878489	0.1283028080302278	-2.3358851191889918	-0.6613287697994661	0.497401733171887	-0.12332594141453389	-0.0854343463124991	0.4084803603043159	-0.6244598409905923	0.7324352305909069	-1.8040862231263552	0.8214708675642042	-0.5781517853533575	-0.1456065092041773	-1.2671512707234778	-1.92952596450946	-0.638858613006671	-1.0456972737719212	-1.1583343673478281	-0.30595857982942315	-1.0540467950647732	0.18435058778074323	0.5134248896875853	0.10986741258793618	0.49392797672955685	-1.5663030751545854	0.34978027382030424	-0.08265606049109102	-0.6719434208280569	-1.04700028019998	-0.2093815002541968	-1.080629151629513	0.39701710687075525	-0.3806217208073845	-0.015389352762618439	0.053884274805698046	-0.030835157543328183	-1.121481542776754	0.2993256996252438	0.2032001611780889
-1.3408240769545816	-0.6838519760388267	-0.8716455551779123	0.32100803620871515	-2.183118036000779	-0.7191590973927999	0.6267281429278492	-0.10603924040389724	-0.16193874479392928	-0.66303946432006	0.30519609731693625	0.1807477811927266	-1.667212350069764	-0.22994348400217512	0.8647870689937431	0.051988087160161046	0.07734011087683171	0.13050014694858894	-0.5051275079690551	0.7821743820597384	-1.3751794747310961	0.8809290450911244	-0.12634373303271587	-0.003953493417517313	-0.602156640172164	-1.8592898297513811	-0.31201506487982866	-0.9586539552039394	-0.9481677819158527	0.005811823966985131	-1.2126164934738621	0.4958120025196371	0.4513338955604162	-0.023440050525971808	-0.007992658077246551	-1.3446044418331262	0.10295735864372066	-0.011889117719491941	-0.7147531279692828	-0.8669924874294621	-0.5555373264406152	-0.8307756930548863	0.5815029044360804	-0.40228345830091833	-0.5477653602584301	0.11399124005006683	0.2874918493610188	-0.6134509572270029	0.6555683483885767	0.7842702102258905
-0.7991227462594597	-1.19923680279589	-0.20193777232247848	0.5941191087889965	-1.5001717808539008	-0.23553959444045824	0.6002620878370964	-0.0711529086970007	0.38257855164173804	-0.5396576665260042	0.868513373394218	0.4431946932227442	-0.49946412059310785	0.6456864609974857	1.4453289175932669	0.36239117693979184	0.5612076142095902	0.06403675499125389	-0.10956240888229296	0.9158910722754482	-0.5711375266478426	1.125935408524986	0.5696677336905064	0.33929237189144906	0.5385321078191988	-1.2144855778625454	0.39634827872486533	-0.4534943649497709	-0.12965296659720787	0.5224415920690458	-0.6609243219779344	0.9425966045841299	0.7994947570731873	0.15366098061936687	-0.06031000938820395	-0.46686140767570905	0.2710659278116765	0.23465212251736045	-0.5362790462982138	-0.13685347811215695	-0.6593481677186261	0.03116534814017217	0.7607647108762539	-0.1700419563252753	-0.8313471084834249	0.29935561108616804	0.6224698928130761	0.3265508443648002	0.8971616790744736	1.2613769680039388
0.09476297350380429	-1.1651086585442534	0.9213243662546292	1.0271398195586083	-0.34592571146885054	0.7156542397443881	0.8928720276104075	0.20527602219592672	1.0973617918273155	-0.23790753502043846	1.3621031711283575	0.6860048411804693	0.6824922049666992	1.6660213122242125	2.0777345286773286	0.7431048993557495	1.3614047147671635	0.3445771503906428	0.4707730174613788	1.1256989105844057	0.37472044148605227	1.358368184543042	1.1950012662361849	0.925933108156983	1.554087431736066	-0.024674871347241313	1.26416868079734	0.41789473960564955	1.078950218863958	0.93595688719612	0.4134418084222031	1.3712167420765131	1.3194961523506057	0.5210228729106768	0.41343109630255453	0.7741151386138432	0.8793559992501275	0.659415398215303	-0.04161811533880622	0.9026634257158989	-0.21244202608245133	1.2674954723323424	0.9273800062480801	0.35875518377902454	-0.7696407009745411	0.5995103239885329	1.016130253942989	1.2510956665720825	0.9526357557938463	1.503752056367239
0.9413594976654068	-0.5389673313300645	2.025104831369883	1.2982687748293669	0.8365880058902568	1.7276022124842647	1.1896156301170742	0.6181325420145956	1.737225785511647	-0.0051727865144864625	1.6896686594892585	0.6887109149856256	1.3781024203011487	2.371511982930217	2.4376992394390657	1.0414339080988622	2.1720788000734967	0.8295795864838331	1.05930768760333	1.2967276596840391	1.1699850487346999	1.2794446777384452	1.4564988664997451	1.5634162043855715	1.8865132795613522	1.3760267585297052	1.9305955901435699	1.3764053919374601	2.1785461491750913	0.9448960870947899	1.4360590687788362	1.5383483912419613	1.564772214179619	0.7995588485925242	1.1199323734943176	1.7471829934621625	1.5891488349070737	1.1002280186546693	0.7093068626518275	1.7636031475416774	0.7509142104696519	2.3175741390880207	1.0642556682488642	0.9991160765237687	-0.4472431333808443	0.9241210461027529	1.42641013814805	1.6799518643007054	0.8286946723042019	1.4874561108809625
1.3276219169026027	0.4499218889087512	2.5133485706994523	1.0887878893827527	1.5836742923761276	2.3171572547307524	1.0686018403338722	0.9055036402481655	1.9741424027062617	0.01607764132327203	1.7123726025146027	0.4073362870484439	1.3396209204157001	2.379385619154003	2.226888345210266	1.0689150087765154	2.543080938737645	1.1700190973863518	1.4492073403803627	1.2469457629097358	1.5708002804832915	0.71177843906726	1.2337797373015198	1.9071720090861437	1.361979216034026	2.465547500553996	2.0872978107834617	2.026115474195892	2.6562120359078456	0.4555541977270455	1.792502344699613	1.250916799551596	1.1951551994765541	0.7170748503985481	1.56724289156401	1.8578033446858966	1.8961592463532657	1.3056838732572427	1.473525215483945	1.9720547751199355	1.7935967212484658	2.6077134784885176	1.1168588308775875	1.4205924602596618	-0.0608591279289884	1.124225619419684	1.7092691288051889	1.372948288027543	0.5814472740200135	1.261133355074432
1.0781087745408255	1.3869844948267867	2.066496512733393	0.3213435758069629	1.6509400839006914	2.1833420667966084	0.31230262322951996	0.8158062519806109	1.6000389986941186	-0.10483928828660194	1.3310448793371485	0.007437773406355899	0.7105407560672439	1.629089991498885	1.381384388352507	0.7177923140274666	2.1840167553518897	1.0597602115278373	1.493132497109932	0.8409667811822436	1.4936186903966229	-0.24851090246172367	0.637073179863333	1.6950221208965308	0.29815569275325177	2.802681994877322	1.668460216264172	2.0723270700612293	2.298040925744024	-0.328469479683831	1.2343166459007067	0.5152017066079781	0.23345047261516103	0.18257814024134966	1.3863252055008095	0.9629017128063876	1.4762533213780111	1.0953798236800258	1.9300763012262825	1.3666136484569904	2.3146427529349993	1.9301486767978118	1.0039719469829291	1.365968511400145	0.207044213743244	1.0841192918128237	1.7084961512327943	0.49002539467406897	0.2815745437414212	0.8946532026420505
0.3707671605078642	1.8713707149614098	0.898813590528955	-0.7432552184554455	1.139436459074716	1.3756203180952309	-0.9016670707416411	0.29489353254160916	0.7094980704740336	-0.1522457023650628	0.6092616248705974	-0.25744656824744927	-0.051393028772895304	0.47138970269901137	0.15666861903280713	0.06858814033172561	1.2004301674491749	0.4844914686712886	1.1856707644158895	0.10477470496335971	1.0725886376863856	-1.2601716647411811	-0.05054939512836572	0.9649241425458999	-0.6865208653315429	2.289250869600539	0.9096929201490278	1.5157561143117388	1.3370303207174639	-1.0048203336387926	0.06830517503658304	-0.4159407671704218	-0.9190210550912024	-0.6423063525404723	0.5868727192512685	-0.4669807577929489	0.4359703153127504	0.4970581490076385	1.8643720292616968	0.2381143652483962	1.9435847297377646	0.6241491789275911	0.6712881411855697	0.8511406874116433	0.29019767977988903	0.820084095130984	1.3864201632943802	-0.47417046110259725	-0.008363787751784948	0.4532022348652034
-0.36199629494434415	1.7202229175060186	-0.3302897591576712	-1.629278138615314	0.43308830602021364	0.2710628034021671	-2.0685657188798574	-0.43896267260760224	-0.29022028792425686	0.055528536466659346	-0.1771046683528561	-0.22964223595537156	-0.4304298899602545	-0.487297619331953	-0.9762384058520984	-0.6035821861830306	0.07847607700427775	-0.2239107435889977	0.6828097847764883	-0.7451074904897734	0.6099550734748673	-1.927669275172976	-0.5116295614801021	0.08295257238680388	-1.0389338162402948	1.2506317436379757	0.22188017451810144	0.6860329486973024	0.3230492968233949	-1.2102356840845507	-1.0104317377364906	-1.1489229380613302	-1.7196690934933823	-1.4214404678857666	-0.43098191041856615	-1.5813185732163426	-0.7171905584654772	-0.2405772937540008	1.3100029642940236	-0.8035166439062735	0.816583089380536	-0.5920069428397552	0.1508643582224542	0.1883891357592746	0.25556433765261116	0.5014796551223768	0.8859627964437908	-0.9626064998316713	-0.24335361911239903	0.0037729023830746777
-0.6875145080028173	1.0609219085715622	-0.9150577662116472	-1.9157271661478459	-0.01838887686928165	-0.6291371162995497	-2.6439444538624772	-0.9952875634320069	-0.8870120934287369	0.510167691319853	-0.6423838450490752	0.04101080421933224	-0.14671931148206246	-0.7191231288498096	-1.567647474825778	-0.9590186192475659	-0.5942017332508591	-0.5881467035108201	0.23058556201751454	-1.3937852304722849	0.419465162789652	-2.0243793506917243	-0.5444522435559074	-0.4610957314822813	-0.5867387095406501	0.2664184020075071	-0.05205420213826472	0.07077560699040361	-0.21205307265791642	-0.8475287011867625	-1.344369932111156	-1.355566868808339	-1.8100690579734164	-1.8231656400481517	-1.1218283154308741	-1.6579121805107542	-1.376150736243727	-0.7788112429507906	0.5441294709622067	-1.1766725085100573	-0.4718517069268926	-1.0522464515234984	-0.423996399403667	-0.2031460200526595	0.2333859990575059	0.3589016724299485	0.4611883479656746	-0.6822470016940858	-0.40018888816130965	-0.3723329002652638
-0.422770627475497	0.2565234181807218	-0.5509997553778235	-1.477307518145657	0.05337197884197171	-0.9655085460154743	-2.3620370649275277	-1.0336929737826026	-0.7744391359100632	0.9978213174972556	-0.5110451981956244	0.33556474915374984	0.6803186875307242	-0.0915056714451515	-1.4202122894669509	-0.7955128846998061	-0.4944336934220036	-0.31299202083869626	0.03197980901357017	-1.5950183047649686	0.6375583406921601	-1.6016629678739194	-0.1551389311939602	-0.3623999732470512	0.3818903916130248	-0.15515814542757725	0.1545399438292339	0.03124084265746908	-0.07753904422085015	-0.14993341717518333	-0.7247906307707006	-0.953685997992783	-1.210849355119865	-1.6904096409354314	-1.133878155093233	-0.5665277100042191	-1.208530715572954	-0.8834347402282136	-0.07118873527000222	-0.6810978933545336	-1.2256503922501907	-0.560104706179304	-0.871212779297573	-0.0774895862417345	0.3145839697039396	0.5294645719987706	0.3148567782084659	0.21519006393449028	-0.48121667029271986	-0.590877486801894
0.2743245326407774	-0.29349206909077075	0.4740369316584324	-0.5430446562023353	0.599315032183026	-0.6945951835725733	-1.3798532623259803	-0.4709410356556562	-0.05786334585988992	1.2345294985730715	0.18416240958174604	0.4218066822151808	1.5961643877767708	1.0376636950235112	-0.6821072683300722	-0.19160869016253437	0.2293734392358677	0.4918270901855347	0.12858496182323215	-1.310919545652771	1.119702907708927	-0.9234653879621809	0.4494504140125	0.29677834816216747	1.3077690731775966	0.14047668531783122	0.594707561137328	0.5796250460639399	0.4778845001778018	0.4642237777588216	0.47923069705005483	-0.1484836373601576	-0.2690875453157899	-1.1042634998164222	-0.5171064729035082	1.120725891326228	-0.3548357068289781	-0.5570580188536219	-0.3022381735059635	0.37127388101415065	-1.0787042023089801	0.48824284016057223	-1.0536869841398797	0.4650361103214	0.48720545808201177	0.9450832074541069	0.4579226761117911	1.2172612426998335	-0.5135959177932979	-0.6037367303395664
1.0212116670312077	-0.3634377810329758	1.4771014859542921	0.4548972211726393	1.3016866116271244	-0.07737103462822252	-0.16449787098586854	0.4586852423204713	0.7959651630160465	1.0553532787408018	1.074533943627626	0.2129939082414095	2.0693323026345904	2.0187430008232687	0.24299074080852032	0.5161817728943664	1.050824402253698	1.3598376681002442	0.3739812523444172	-0.7343853709803232	1.5056952368440502	-0.2873784335203737	0.9639506031238629	1.0934852888439124	1.691072603465635	0.8892201409181222	0.8682262987518594	1.3636566706219277	0.9537284848046892	0.6531131010338191	1.5564555666265405	0.6887125344908164	0.5822132042439603	-0.3161633499132902	0.32960572068794275	2.4590423172287865	0.6747097391225955	-0.025131867984894446	-0.1719038304695876	1.3408353652101987	-0.21222665572927452	1.3626723897771011	-0.955514329876803	1.0396661501151383	0.651948139836328	1.349415002575775	0.6961516231654427	1.7550480366700882	-0.5375308024658919	-0.43859400243869295
1.4501133708781333	-0.005705724591831438	1.829247285520281	1.1313040765890705	1.770878860265593	0.49689434101739066	0.7871562399850438	1.3287615606725325	1.2462720716817577	0.525893815463767	1.6429617706141162	-0.1807677211506491	1.7955565362438524	2.28668629019546	0.9079215027480918	0.9232186699199455	1.3980028144577126	1.7631375454888467	0.522581174972448	-0.17825126307255845	1.4352861263065164	0.13842332264407162	1.133280117020849	1.5290491326764344	1.3610136403988191	1.5931746522371728	0.6765708031452724	1.8750151757022089	0.9387931386760534	0.3578801355008214	1.8971023344027718	1.223512669006771	1.072778561888023	0.3953354365647146	0.9233067773425192	2.6996122559585336	1.3237492866830474	0.4095550968584292	0.07927880006760113	1.6494036280170359	0.7828523814205184	1.469439636260923	-0.6903803701361593	1.235589476695334	0.6996631843127802	1.4431750441870594	0.7584968472846895	1.5407933674831906	-0.5844370632950214	-0.20390957937166507
1.4138464467674774	0.5026799462823431	1.3493435856754077	1.3325757633539312	1.7679068264431677	0.7336482122856224	1.207284968883082	1.7539361161141684	1.0156091287100042	-0.09644499038873924	1.5231277396951128	-0.5364248205930595	0.8711100289829169	1.6810209958214402	1.0340862425500965	0.7982326357027024	1.003783559284297	1.452971066276389	0.38339757904346783	0.09942714653425493	0.7879696825330559	0.3608971679602198	0.8748700799426286	1.3330724323354912	0.5357643371846341	1.8276287840729257	0.008265760253590541	1.7535738562242502	0.3734786783985888	-0.17816088217276968	1.3561067550270691	1.3163518482059537	1.1896620635175155	0.8514889361664219	0.988472468731545	1.7371382675002784	1.3116162744245592	0.5437917960460745	0.1671517665955989	1.127276053409135	1.2952927192381802	0.7214686019144734	-0.43598076202908037	0.8906381260933531	0.5915528670903498	1.0670018610949956	0.4787305512764419	0.7276079052684913	-0.6568658182173469	-0.045397773480156334
1.0345643228118098	0.8311063944306039	0.3823932856059836	1.153811626085659	1.3210317426733114	0.5687945228054545	1.1398666084851163	1.5888417051950152	0.2511116034492515	-0.5196481442767423	0.721196473941497	-0.669011822397526	-0.2654073099512837	0.5121022290056805	0.6162613584694302	0.219695015784342	0.04840887525142129	0.6099292909667603	-0.05676777520020953	0.026007152302066017	-0.21221902360732786	0.4840626723854522	0.31145494542294644	0.6064655253890342	-0.34079045639613703	1.472025764743639	-0.8606259726509107	0.9970864795725761	-0.43613092181420027	-0.5818788790335702	0.30920817830609537	1.0487568346752987	1.085790285216749	1.0188508228597957	0.5878313022549102	0.154235375003886	0.7498459381123267	0.36921570313462465	-0.04866871199943587	0.09839014146927674	1.0663701260242326	-0.43061187187002276	-0.3360314257373878	0.19038474199305938	0.38444647859629555	0.30238238770207787	-0.09611525071619678	-0.20635351879552238	-0.7251906214623622	-0.07476584656423209
0.5829420681209171	0.7804384154916872	-0.471427818069874	0.8101143360974998	0.6765745184509168	0.15172980030782163	0.8266267754553261	0.9789417626911289	-0.5950911121343079	-0.5854067862236185	-0.38602319711257155	-0.5416263813478264	-1.0858715391792244	-0.6559785316863416	-0.11616566079494375	-0.4824122489411024	-0.98318040939479	-0.2955830034003408	-0.6192921370269739	-0.27393731229344953	-1.1095092012270438	0.5878200696703165	-0.3033482389700748	-0.2772505160062871	-0.8685140498376701	0.7308625841039385	-1.5420931250975627	-0.051484697197110074	-1.04534670880175	-0.5921973169799711	-0.6166854525107088	0.6246006050150208	0.9071829059010368	0.9701979777016915	0.02897101331688052	-1.1558228313198933	0.005027099814905814	0.03712153649838362	-0.48797688226071045	-0.8431756546274872	0.304768742892378	-1.312749183656836	-0.42954866128813174	-0.472728278544531	0.1861935963221193	-0.5740908143531573	-0.7421170272480195	-0.7682236429187647	-0.7464774316819509	-0.3123254203472611
0.28539178849465924	0.3785965196741939	-0.7706866694551999	0.47626464932261553	0.12891400206120007	-0.28728664446579	0.5066054524307547	0.24743516762217682	-1.07550826976243	-0.3429452206383032	-1.2769405986182967	-0.2658827940652128	-1.2673347342564714	-1.35189356043703	-0.8393722204885523	-0.938190857396978	-1.615191383788437	-0.8257011817234446	-1.038166051428528	-0.5806452925822683	-1.4864559094657166	0.6615604385487722	-0.725154522987497	-0.9253534909258562	-0.9010944484282329	-0.04161604816748404	-1.7662153964035077	-0.92170829313201	-1.1693426240710583	-0.21130617844538982	-0.9463783248999889	0.23023119603149875	0.6851336789313515	0.8085970764415454	-0.3629986480162926	-1.5358351155238352	-0.5671419531846811	-0.2648882787750501	-0.9244347273578618	-1.2103363722767444	-0.5067038437202956	-1.4639637731130037	-0.6452374918788237	-0.7725268710239171	0.07771943553487876	-1.2492061643431656	-1.2065617261149204	-0.7500387612733136	-0.6947208580155777	-0.6772078718144372
0.19295773081756362	-0.1579809974612918	-0.49920831460731985	0.2080853956728695	-0.15443802238514742	-0.5825022955787555	0.27787033688372237	-0.29771874770285267	-1.0280568676052904	0.00696112579274933	-1.5883818583065377	-0.007825398709373736	-0.8536820915216065	-1.4452455520920895	-1.2921538872558365	-0.9598716874884753	-1.6507351636108214	-0.8485276939490304	-1.1165328159259762	-0.719665283357053	-1.218967314437833	0.6334486510074488	-0.8439127236134394	-1.1521824825189135	-0.58422968519531	-0.573528972233452	-1.5180162867148757	-1.2918349652231378	-0.8472617318660691	0.3235290136425605	-0.6266579431613837	-0.05208380065636592	0.3650374716426918	0.6106134271589801	-0.44107290629077994	-0.9307483392481494	-0.8229514147351702	-0.4299577903191652	-1.1463349246730605	-0.9053039755692454	-0.9513671850234352	-0.9036469458549947	-0.8553211918010084	-0.6569498380958955	0.0608922429589016	-1.5385827274458208	-1.3590676470648284	-0.32618370181678563	-0.5815768842048887	-1.0291677166363113
0.1893829269685402	-0.562398505547318	-0.01802938269852761	-0.02251731360054969	-0.20376634890811646	-0.6983123640970748	0.09964230335574673	-0.5147081205014074	-0.6399170413238998	0.2479420997366046	-1.303068334020251	0.12291337275990503	-0.19471515405850895	-1.1510321018293501	-1.3738522411622258	-0.6304231293905795	-1.2337655135139014	-0.5768725983285693	-0.8373982229687823	-0.6504804356284067	-0.5463136549832384	0.45613063520614566	-0.721493446573523	-1.0360046210628142	-0.22211752477554286	-0.8060313539001068	-1.006694008772327	-1.1486273558393418	-0.3747746569940789	0.7111309501955451	-0.0038244555660102634	-0.23757311158811434	-0.07768670440051403	0.4141705745740169	-0.2806399066045438	0.14296078021768788	-0.8467306100828801	-0.4676890247657128	-1.0865964667671069	-0.23393866669223295	-0.9226494494247732	-0.06971019792040586	-0.9491631567461281	-0.3491309062007993	0.0693568350183307	-1.4573086257094623	-1.2443412626703967	0.1018924855764997	-0.45186149961113276	-1.2360281726270623
0.1132212332361562	-0.6677385476170592	0.2332278567068234	-0.23797359691319445	-0.1817395664858848	-0.693236186876799	-0.10152825901807619	-0.4570780051893606	-0.2695998531150917	0.2713788278506968	-0.7128130432678708	0.1234512181400538	0.28782443370427746	-0.819289985717726	-1.15087288894857	-0.21278439209013364	-0.6950276162402755	-0.36469921101123026	-0.3631004462493618	-0.4581172406305195	0.09211934117418419	0.16955490531252018	-0.5239677054969646	-0.7982904994415617	-0.0722532263714421	-0.8556674603270447	-0.5085163294211759	-0.7435306445853725	-0.07533233239320626	0.7746109861057141	0.44813735624282436	-0.3714479494452203	-0.5523354787253685	0.23755153937200527	-0.07326578889821744	0.9732255865510079	-0.8095795180025295	-0.45252153035082865	-0.839171744568258	0.33415574974495144	-0.6230955294180542	0.5024225915747054	-0.8831608323022871	-0.15639035088391537	0.030539225819178166	-1.1661942837398207	-1.0146686135292067	0.19436914540813424	-0.3557373418550228	-1.2299417614209156
-0.10617474804000379	-0.4844489604949327	0.05317803828951363	-0.4009663942959576	-0.24153227589978507	-0.6343949637958876	-0.32795114256308794	-0.28794349901599314	-0.17455108704664912	0.11606372029249548	-0.20155982259944305	0.06567812823216673	0.3537173409093336	-0.6789461869790342	-0.7886335299337044	0.042230461840461454	-0.3163192734637423	-0.4284259625485521	0.06890292198785418	-0.2712523623884696	0.3424447252110474	-0.11199510530721186	-0.39860658389921894	-0.6205085816844937	-0.1984658079277824	-0.8682087958771817	-0.20083773772858407	-0.3960144444019128	-0.0844737872371618	0.5445785435116091	0.4465857307690193	-0.4679798140090157	-0.8811984656489511	0.0986145845788253	0.028219278931650795	1.1055716959948323	-0.8058652906514395	-0.4417504659591363	-0.5678104082399715	0.480011140846245	-0.3577595922459344	0.5249974311155644	-0.6866014680405671	-0.2393358588743679	-0.07144685453387005	-0.848510522159839	-0.8077832994411841	-0.10638653343547999	-0.31677211269135314	-1.0274537350544628
-0.3972730419620527	-0.16937815126785513	-0.4093872210298759	-0.4404730738793019	-0.41383621706055146	-0.5392389929397292	-0.4953197304266306	-0.15501262707759267	-0.3469315862172732	-0.08446424181301776	-0.005296341201470091	0.022615598406866846	0.06035353352980574	-0.7157321599085344	-0.45589388360152	0.050153633224519344	-0.1801199447658183	-0.7028681981627889	0.2826841252299641	-0.1734854882774251	0.14981310469956513	-0.27580347015260265	-0.3806671161931061	-0.5383231118353987	-0.46223824434853716	-0.8917512871605314	-0.09329285706555661	-0.2881140251279674	-0.29379970951481127	0.20044038814916165	0.05333938652653781	-0.5024658385758438	-0.9217894802502716	0.015063381323093572	-0.001905267751640862	0.5798736336151485	-0.7957311602734656	-0.4317338719616971	-0.3874863240032278	0.21110154313427146	-0.29952667776083053	0.09977337477423184	-0.4327574973738087	-0.5116778302239543	-0.1813696985746016	-0.6084593621714036	-0.6657202988993058	-0.5662168012381306	-0.3186325887881741	-0.7111821866615617
[truncated: 72 more columns]
