# Supplementary material for: Diagnosis of autism spectrum disorder based on functional brain networks and machine learning
Source: Sci Rep. 2023 May 18;13:8072. doi: 10.1038/s41598-023-34650-6 (PMC10195805; doi:10.1038/s41598-023-34650-6)
Supplement: Supplementary file 1 — Supplementary Information. [file 41598_2023_34650_MOESM1_ESM.zip › matrices-bold-time-series/ASD/ASD31.csv]

-0.08799482659625113	-0.2560151004729321	-0.1372175834887715	1.5242333841597797	0.39072458587824205	0.29074121813962683	0.47978355668852135	1.4353115453171135	0.5435115345732598	1.129360552537368	0.16870581743846658	-0.5154187302608022	0.8606887167584907	-0.19750865740214996	1.7215307170169896	-0.07283328698633607	0.901299261631624	0.20696428932656127	1.1656628919952456	0.8677228437853506	-0.3561323270544812	1.3157945334643244	0.23785246493627668	1.1037002558138809	0.9399803862712288	0.8326764149017635	0.43703896737224684	0.15217130161716028	1.0953002083834837	0.8968883853183313	0.4801449462734321	0.7250462507951536	1.4623888283838788	1.7514519478157076	0.8035309321590739	0.39195787905254686	0.67306257156554	0.5597170564687661	0.7321418456068278	0.31631997480631846	-0.6914153029915487	-0.11097378773298178	0.61037803509559	0.6875915704092674	1.1498517298328945	0.602614269328374	1.5362192363938296	0.4400810714240285	0.7427785289176938	0.7752330862375225
0.36780850634090795	-0.5812247231897603	0.48720283192807967	2.134266221600323	0.11312298785373744	0.2877631410027069	1.261411505912353	2.20363263031073	1.122589797680624	1.9388682601186555	0.7894811835690251	-0.8886303543383787	0.7694992375083272	0.7349769326964439	2.3191723104627	0.22512235195966335	1.146241746128274	1.323518526639379	1.9090939461625152	0.6286760286511771	-0.8770927702845229	1.4031109126259151	0.006717397661803238	1.8241828083539815	1.2134710764682	0.4691617844444935	0.7606180962676478	-0.1556916932190825	1.771664315198754	1.178044075654266	0.4289782031670329	0.8276342480408423	1.8102519746326204	2.0199558665651125	1.1317682738761075	0.8359581429732359	0.7664752266670742	0.9999047590524712	1.0099645175766143	0.5627471598775386	0.06458339139433222	0.031383454503876425	0.7921123807700333	1.2857000285481193	1.1322997945498416	1.5811911316833256	1.9497743139208001	1.021364318526435	1.0515121399174145	0.7900714068632286
0.5897868179507894	-0.9514752402644635	0.971637163984967	1.9982686321676626	-0.5560811294046148	0.13114690193900966	1.8897076097435443	2.2622595087043815	1.4404526446492798	2.2523853392819158	1.3091243300183621	-1.121586897058865	0.38212213491595826	1.7695595517599816	1.929175529259587	0.5324611170399118	1.010701072503617	2.0588687868497164	1.9888427144556564	0.32049589411546414	-1.3658581419448366	1.0946931881874649	-0.4434674789421792	2.044099516746911	1.0544569569470046	-0.2758599064900452	1.1035536693693309	-0.5934163097894399	1.8494842557011502	0.8686157075402299	0.17210643417443616	0.3271602696110371	1.4380506490578426	1.8201790064840746	0.970470698159796	1.092643465814326	0.5620253170498587	1.3785580399752806	1.1462963109305675	0.6144565462412649	1.0354361081354622	0.23569295609884636	0.9350257671512364	1.586186337875929	0.6622365825155407	1.9947690112387417	1.721809108742351	1.1811208960888624	1.0093996584778502	0.7499577051221309
0.3846418266232039	-1.2909254439756994	0.9387315373483557	1.1325669113776817	-1.3619096501122758	-0.13851781923154396	1.9885573904575948	1.4411278438013218	1.259098320100422	1.879377536419646	1.3437078114479966	-1.13089702666912	-0.06807759794861111	2.3345690853134826	0.6268736293941811	0.6705103925887329	0.4815836776355765	1.8259096082517776	1.2958046671927548	0.14530554268952592	-1.5871570094514633	0.6429396124470478	-0.8741816728889439	1.546462734235456	0.6557601954025796	-1.1637904241359895	1.2827069056514189	-1.0312035917563	1.1378212167030983	0.03176592715930891	-0.26226369720429016	-0.5134970582734133	0.45678359689533704	1.1607600731323149	0.32608182818907433	0.9716073701462756	0.13314000749360302	1.5098945906358567	1.1261547068056335	0.3660928531729937	1.6840723294365176	0.39003966976152793	0.9502556945846383	1.351578657486231	-0.1052979037601957	1.3942290622376108	0.8315226597539258	0.7572971630704692	0.6440127397470233	0.6939889444953573
-0.1274460425708252	-1.4603014799669272	0.3543835698560458	-0.028323757226752712	-1.8372442587790265	-0.38651375393049525	1.4061748177053603	0.03657427343337145	0.6590635844644305	1.0104903793808417	0.795585970378203	-0.8865926825406545	-0.2782856052387121	2.0681355847299385	-0.9353211145162197	0.5082845585419632	-0.2786247401529846	0.6266607980709862	0.14917746340424423	0.1759620507847393	-1.3558606307586223	0.35367161379891654	-0.9805159178389835	0.47455712794704136	0.3649860300485607	-1.8942647782196658	1.1010802141357114	-1.2917558271944083	-0.11733064917448467	-0.8921304774864733	-0.7764566637569252	-1.1337746639418649	-0.640912790900905	0.24340885837022957	-0.4474685380619454	0.4908084975217907	-0.33624209757116735	1.2702248045474414	1.0404368984633514	-0.10219801517016616	1.6838438082072704	0.46257787593151495	0.7516495691402213	0.6522475260804832	-0.8416858431476342	-0.06706529648445672	-0.4113581267691985	-0.03485536573732386	0.21303010534357225	0.5881048432831264
-0.5735566782200092	-1.3161693511834796	-0.4229936999931638	-0.9012328067429518	-1.5791083185364005	-0.4463678431823197	0.32083675063874306	-1.3384533945247101	0.011783031079193835	0.11282071087555914	-0.027618736836958358	-0.4359093512011801	-0.09627596728229026	1.0687897208914858	-1.9079880703414063	0.047056792772174734	-0.9951117198765156	-0.8837303678698841	-0.8846665644492467	0.30328739793970483	-0.6555363799819743	0.34766345441924623	-0.5915517352949976	-0.7104408174750381	0.4100642222744832	-2.233392932922374	0.4916880257912725	-1.2148173551378882	-1.3383231146102739	-1.3605765538547867	-1.2133940419394074	-1.061287197215618	-1.2676985245522396	-0.6174897084914412	-0.8631090426541252	-0.10869749163070756	-0.6578981903512231	0.7036873881757084	1.0055193824877477	-0.5381064812742304	1.145848917553253	0.5332199872305529	0.3113961859735309	-0.14294543158420306	-1.2214898843334516	-1.665950092945207	-1.5010107956933905	-0.7186246976743991	0.04164918586174891	0.33144536803959795
-0.5940085279887003	-0.81922384983272	-0.8830922576327236	-1.1189537516102481	-0.54793537551295	-0.22783337280396532	-0.8439094908595067	-2.1103215863320215	-0.2771474580185406	-0.36210556346146877	-0.590431696491767	0.08106081138401532	0.34540332763137144	-0.13422638265077538	-1.7831203697394686	-0.5607294365415388	-1.4021926881983222	-1.8014361695045142	-1.3269002318633973	0.3131675819583091	0.30079202555652085	0.46707150973117983	0.18089533232459373	-1.4710482408668653	0.7041641899325272	-2.096372577502947	-0.389090294250914	-0.7443824279327139	-1.944379485437689	-1.106049167930915	-1.4030012183184855	-0.2745132585854254	-1.1114578193130946	-1.1478096825859305	-0.6476128075719001	-0.5040448001527168	-0.7419776027537747	0.031900596058464646	1.0429625689003417	-0.6642580560068462	0.5273306953730963	0.7181754319309595	-0.3057844834223749	-0.601217304630516	-1.1095500643184324	-2.5461978066929856	-1.9931900299487857	-0.8652998737118688	0.2905284692092038	-0.157787147352533
-0.12596047395758894	-0.11316430496731154	-0.7285408857787522	-0.7403048713517892	0.8302238830379741	0.20212579844255227	-1.644321660767881	-2.079480092492154	-0.07668675931102295	-0.2640935323817313	-0.5051594831785216	0.4562818131493096	0.6907785181360228	-0.8873859969889598	-0.7254119478450298	-1.0776508338254047	-1.3655657537709063	-1.582725650672949	-1.058026049187287	0.03922630353681278	1.1288130389718263	0.403787778534444	0.9587814970354067	-1.496580774873515	0.8852106850791914	-1.5566650491680303	-1.2056649470456553	0.0071557634243257316	-1.698870964204688	-0.3379393313505376	-1.2419113979991199	0.7331380288138626	-0.3383926399267767	-1.2537993923594746	0.03209191117791583	-0.5038579973269143	-0.6302515537317083	-0.4597317965178097	1.0202110482928883	-0.37348442669982695	0.28296330253314345	1.0424675092389057	-0.9564945342762704	-0.5341771512031067	-0.63615889305951	-2.2719743994718042	-1.7406808560134512	-0.3900850235276637	0.8176954027271508	-0.8388653833461394
0.5142484409172423	0.5075451555247551	-0.09718860913340284	-0.16590573585703486	1.8667810608176567	0.6339314702989711	-1.8430499046346058	-1.5144407666900308	0.34515964640954055	0.17285204374540558	0.15856601913630308	0.49977320952599974	0.5929337896755518	-0.8074028364946633	0.5396047797280672	-1.3013032937281972	-0.9442839911414634	-0.42655898075184895	-0.3570043477553277	-0.5150063865107816	1.4495774209259755	-0.04499194798922147	1.2946746946301804	-0.8797401030863928	0.5756231007584499	-0.7959574432952585	-1.619888588601427	0.7697812922080803	-0.8489897132072319	0.3969833330128244	-0.7689672879904121	1.262474908031995	0.5162761182635333	-1.0609751160518375	0.6526189916542136	-0.1868040915944607	-0.4440094032388068	-0.5932672297588713	0.7208498312271083	0.16412645787198046	0.5192953168833633	1.3701171467567876	-1.4777785265972998	-0.1522593929010461	-0.10537951504067544	-1.1113527974470978	-0.9654088975269295	0.37471989568578057	1.2442006455732535	-1.5182638821634602
0.8323485874620723	0.7526167810358317	0.5272924213490681	0.16908498337812003	2.0162266661864914	0.8323327104154041	-1.502670173733861	-0.9453284983350103	0.4958089850760707	0.5089253314364055	0.8734162909911763	0.15873430836365343	-0.034126806344473085	-0.013033407412466298	1.2113623814723626	-1.171114931242455	-0.3595464392036682	0.8520678275984428	0.30224726700867405	-1.1678138723629168	1.1012431030582688	-0.7911947509081977	0.9416672985897299	-0.05158920351030079	-0.31836924725115945	-0.03142635890385531	-1.4929514067676404	1.2192237700540642	0.034885338990487645	0.6128944596914724	-0.18103743757255797	0.8932742619138838	0.9019938116288954	-0.8224888333106409	0.6972356852788887	0.14138555324377552	-0.2905088714276891	-0.40900547167633894	0.015597892781191555	0.573510794507274	0.9166431635500379	1.4671835916269613	-1.7594561294570878	0.06869021579222796	0.2058265082956114	0.15442680217376709	-0.12135565583999794	0.8898440813294352	1.1942363314729099	-1.9386811239264081
0.5122360470617894	0.5260057141344303	0.6573739532006113	0.0965494897960331	1.221941925767869	0.6842973445627798	-0.9028340498011885	-0.8001838178015223	0.024401145607261986	0.4126486821461906	0.9957591864799855	-0.4070060412288326	-0.9224807786695833	0.9520787314808249	0.9399579896660507	-0.7984042743387059	0.11500022024959174	1.3785375407945903	0.548575806098666	-1.6687295804347428	0.2569475172683389	-1.4888453846599732	0.026663544333579977	0.48656804125259173	-1.4871273455985499	0.5479403850439787	-0.9730312891750856	1.1314701152490023	0.41409326506779554	0.25482337956377277	0.24348956702580052	-0.19634829869772016	0.6104870355586107	-0.7534125711579633	0.04889474133988357	0.1561131887862041	-0.1979039022326673	-0.13231307223125188	-0.9860174241753342	0.4987177236869415	0.9827298976179943	1.1686462686102237	-1.788061379803512	-0.2647821636301428	0.22049050930963487	0.7632157489225184	0.3687509715403556	0.7657635982927106	0.552851436238778	-1.9420041949772753
-0.3297168335905755	0.01438353272384422	0.14839860637101537	-0.2051305519200029	-0.041149421682298314	0.27360164886894983	-0.3510091265019233	-1.1307506232962523	-0.9841217417184597	-0.11142532613556748	0.2267320125418173	-0.8693854727318703	-1.5941656197256249	1.451702698940335	0.02746523160028734	-0.39947983462597325	0.28474823937690064	0.8126697177102131	0.30892293347359057	-1.8495624965300654	-0.6432313832924292	-1.7686872137167156	-0.9951979973836782	0.4631715070520075	-2.375685160818457	0.8232213365257234	-0.3995725425110991	0.5037702518545017	0.09880677391200751	-0.24522588125899286	0.2885108821908831	-1.3166578118111656	-0.10808721779182469	-0.899554983144774	-0.8831387966884452	-0.2507685763544421	-0.12219622242725788	-0.014235698765656108	-1.9317499361964474	-0.15999248619977174	0.4474738940059757	0.5266695282929316	-1.6375495561446178	-1.145380866571663	0.08475776314686856	0.4685482298812609	0.34127416362813784	0.02389516495524435	-0.43740396640890217	-1.5915811279487904
-1.189902902455751	-0.41041113363915493	-0.7031936819092843	-0.39825313549385427	-1.0709295241678565	-0.177226945279844	-0.01548306208786893	-1.606535831313322	-2.0166223196066015	-0.7406077271973525	-1.1370004870757462	-0.9041432353561186	-1.6580381811715665	1.1307432717843175	-0.8282731704884368	-0.1700297062164613	0.11865561128401358	-0.4404246700987703	-0.2076606626230489	-1.7153591002131392	-1.12806120229343	-1.5015063263657418	-1.592650851158293	-0.023260001503663082	-2.52156809563589	0.7671007489717702	-0.08280377284860443	-0.43351716576172356	-0.6716416663263965	-0.28974408979444444	-0.06830456586817191	-1.71765405243129	-0.7457395391691523	-1.127218475424627	-1.422402100142955	-0.8763883105578343	-0.011994058320598223	-0.15739911967913306	-2.4048538182655492	-1.1563285513848622	-0.5050673995970668	-0.18507790372089214	-1.414391734604497	-2.118530233507659	0.025815027766602754	-0.3460441262332188	-0.05264988659202521	-0.9163109395871131	-1.3144001678379742	-1.1516844293590762
-1.5081414557144832	-0.43026944898044606	-1.379298772850639	-0.28257778674714945	-1.388926529824989	-0.4615571973974346	0.12128401228359455	-1.7666067353993717	-2.458147026434316	-1.0782727921011122	-2.361322780821418	-0.400788651411965	-1.0648386690865044	0.1013776172816114	-1.0530637722912837	-0.17626196034505504	-0.25536478281404457	-1.5439851355721348	-0.6941788393227546	-1.4180503082230944	-0.9649741105403913	-0.8917117829395758	-1.4684466397024971	-0.6066648646135785	-1.845254105422217	0.44690955845136965	-0.10910897010316414	-1.3276546413684793	-1.4187375861659433	0.40724500476992165	-0.6237783820120352	-1.0995711666999761	-0.9047115289337276	-1.235762517604272	-1.1063678172927802	-1.3297799367934484	0.12745602527330235	-0.4525563104996561	-2.1828905079443115	-2.025073146499786	-1.3519198855550967	-0.6360697078670287	-1.192153414066448	-2.564599770349825	0.1530956989026339	-0.9980328957017951	-0.48649753319751843	-1.5141299487885904	-1.6812213957308708	-0.9174870772835667
-1.057016386182689	-0.002300302637495711	-1.510757023374961	0.03424961540645916	-1.0271185640271367	-0.5288229012243546	0.18213965199082272	-1.3436329150029944	-2.015780625647752	-0.9415723905701451	-2.7525426998017104	0.43130837631080293	-0.14659098721300864	-1.1555577978071174	-0.5992802883851356	-0.32925009497367314	-0.6354620787727497	-1.8280263096599518	-0.949980292113294	-1.1370620461455885	-0.2931799854790337	-0.3293200331350194	-0.733948673028674	-0.9184239326202726	-0.6973747124586032	0.004335015917178113	-0.3078621059395625	-1.8742478926841069	-1.7394831868895972	1.544648273296609	-1.0510050544105254	0.17469696876109098	-0.5672392914082276	-1.1077548670871575	-0.04551686724528109	-1.2963063090221518	0.2261397217724588	-0.671469921243244	-1.3994768995354647	-2.351293706883972	-1.6127333612687165	-0.6652317848701805	-0.9758481848288995	-2.1257771679262616	0.35934667266965	-1.020734734751468	-0.6890184420348348	-1.4574968313105792	-1.4470859844904682	-1.0025849209951312
-0.10985995021097551	0.6019188808293328	-1.1235200070446316	0.22591886833751762	-0.4526038109591436	-0.50527789948243	0.26523441967881317	-0.4363438225606794	-0.9344122339220948	-0.4820912973896396	-2.128473204755702	1.1557571067741708	0.5911333689697965	-2.0881564047968086	0.055147612461050155	-0.4571999971241761	-0.857439372390333	-1.2337607497703733	-0.9676766119175371	-0.9531357246468456	0.47209412415095087	-0.11112071753708484	0.1642656878889765	-0.828284236674835	0.36454362334358936	-0.3926602900200212	-0.40024818031068515	-1.9485788187942183	-1.531349449209487	2.3888100122857416	-1.0835772503606673	1.3182471794891	-0.07774094931612234	-0.786500543567165	1.1164217923590676	-0.7619335982744253	0.20435703020078066	-0.6465084864435094	-0.4813554150377868	-2.0088713583148627	-1.2089652097991699	-0.40126131589568825	-0.7162601166078112	-0.9756135418143539	0.407550500851148	-0.4772994578700097	-0.6083259229599837	-0.8503659224222192	-0.8634728131162296	-1.2368900597430235
0.740391769541188	0.9836448573422212	-0.5840137115462892	0.02483090997907251	-0.19164254098091427	-0.5782131410193929	0.36355334165800657	0.5742873862781503	0.16015564403357166	-0.05710957510461483	-0.9474905842225669	1.3672288318354886	0.7882099880265802	-2.3729878457531766	0.2979547968415944	-0.42753750450179073	-0.8674543769362923	-0.29369933932030023	-0.8701246806179919	-0.8028271961773087	0.9069208783591666	-0.2403024253264038	0.7206078234706872	-0.4993462858567053	0.9126329098071754	-0.6160226554350777	-0.21857335010566897	-1.6271642391689722	-0.9947168151938973	2.2761269493122405	-0.6723753079949213	1.6459367356829193	0.1389117027566905	-0.4278110584461602	1.637388750211103	-0.03684059682457204	0.04450588763618222	-0.4028602625570274	0.115394225456898	-1.2147218557050268	-0.5240356334285723	-0.1759601166463508	-0.36200714302803816	0.2705585989216723	0.1458641870856441	0.1443178037803337	-0.40590835725946095	-0.12071367129436329	-0.3370527701140313	-1.263003310208066
0.9882229478598914	0.9078285219164454	-0.2976787322639025	-0.5331584277273266	-0.4324331573429146	-0.8314831544621999	0.3839128315757494	1.2857327706723487	0.686319147699035	0.04324023542539067	0.003943323737764134	0.9561950848224158	0.44805001397333066	-2.044042443503222	-0.1365299270855604	-0.2375913254618949	-0.7191308333347889	0.30906948887952207	-0.7767988150847552	-0.5429259895038586	0.8417867868707148	-0.45237461406255636	0.6739798827605656	-0.23165595389236193	0.8722628061911534	-0.6329841841451624	0.1661665846395197	-1.1029515277070547	-0.4442895004899687	1.1136958760522482	-0.015926753949197885	1.0215620341556986	-0.09296274673427306	-0.16982801593916366	1.2084668008315291	0.4444103820923168	-0.18277626122249335	-0.1446238203830921	0.19835924774928676	-0.36988321940106383	-0.11420834466000622	-0.2810979336001073	0.08692887388751183	0.9532315078730643	-0.31769766813999506	0.3492458035711298	-0.30007237303223644	0.27323068742241524	-0.15468278351289613	-0.7818873226226191
0.559253601432196	0.48574481387506585	-0.3990827321035599	-1.0958983112723386	-0.8988869177622812	-1.160463087535676	0.23794195242305297	1.5175066566000919	0.49653355246222125	-0.1977289457757506	0.15055495852807635	0.19700355816182183	-0.08878958829567013	-1.4061532962678032	-0.957925941397757	-0.012553578460998556	-0.5084425105919967	0.2503487039745428	-0.7147095750847544	-0.07737018367906502	0.4449564120707456	-0.4414031375403333	0.14765224578275268	-0.21920187169726896	0.4973410856274957	-0.5157118973358379	0.5014008704985352	-0.5628105025740342	-0.08600223744149083	-0.4938929560033238	0.557315115248632	-0.07992431363247161	-0.5687149088645251	-0.027433943872412807	0.19480116086838503	0.41095692184258553	-0.3641601517891033	-0.10482201080528657	-0.043691174870093365	0.19802272542520244	-0.2885219410418151	-0.7429432090042821	0.5607652986270674	0.8000787372935011	-0.6358502499321919	0.028118496336245084	-0.3826197430860025	0.13040474401285293	-0.31119413785065997	0.21493446853076104
-0.1549207103258673	0.10348944402459821	-0.6703068964607884	-1.2363984418749008	-1.0832153909966233	-1.335677835828975	-0.07111775671201259	1.3753424850350795	-0.049380310975636284	-0.5378050723828047	-0.4846415131722198	-0.4167771179631901	-0.39245645610747143	-0.8224985330903579	-1.5351156248635653	0.08859795632189109	-0.29806871009455543	-0.2411144868039063	-0.6321744071830073	0.5440000471335679	0.07520704190438172	-0.10857216999896402	-0.45541950102801015	-0.4023268338514404	0.14156080095509696	-0.38976447672130515	0.549664828978835	-0.10760377137202073	0.08265138044417379	-1.6101275661722931	0.7827719394565403	-0.9250925194277866	-0.8650384374804531	0.10313897112302146	-0.6062666401865487	-0.0671773068304115	-0.42662603599964344	-0.3698271914270497	-0.18896145491612473	0.4152240856108948	-0.8790465402624097	-1.2858855052056635	0.9493638731676579	0.08899897901860246	-0.45402172753992287	-0.4792636429129153	-0.5451639313364586	-0.3989758516431936	-0.5505335677701925	1.3932023244467264
-0.5927153622878549	0.1334118205783933	-0.7410340200805712	-0.773516060167282	-0.6551499559417118	-1.169350533403813	-0.4313702622899916	1.1172506882438717	-0.37737039105258663	-0.6914261254309233	-1.3163960336300145	-0.49226665781908024	-0.2406230449814307	-0.5206046349947406	-1.370911691067727	-0.00545783573091983	-0.08468743233044222	-0.628996037113076	-0.48041462904119153	1.1270755697478003	0.015923928923996557	0.358394109615477	-0.7221878844576031	-0.5225243714460946	0.005790220578468036	-0.3441027689568884	0.2761325228732549	0.24969502433986532	0.20157805151933614	-1.5897418238642773	0.6102805606798324	-1.0277095519929171	-0.6691012220929317	0.33353486547330247	-0.5356213147825858	-0.6340514082883888	-0.38877842020289566	-0.8061333595206591	0.0999099839845942	0.451750722749514	-1.3781691839565746	-1.5220719389426973	1.159883366066379	-0.5679586157925647	0.29845532615126324	-0.683866103502531	-0.5659431754799312	-0.9515451345070179	-0.576020917762114	2.2537413961465
-0.4314424064447086	0.6339974737797998	-0.4036063373443788	0.06991327907555851	0.2662334908285618	-0.6574912846189758	-0.6849534227018615	0.9448847372889926	-0.13814912735496993	-0.5691225688168621	-1.6241567617705408	0.0019648094863169473	0.2377868919430136	-0.5169505890837129	-0.4796927661444182	-0.21634251741591556	0.17191411333451365	-0.5341057371523797	-0.2768658081441491	1.440528432984236	0.28498652662918084	0.6325356331904456	-0.48190326936967753	-0.3355311929386346	0.039796935626453644	-0.3577407063201165	-0.11371595047666593	0.5339056972266335	0.38972529670083766	-0.5277230003121169	0.22201235080311632	-0.4487978443367716	-0.026530576933265142	0.6589283277640516	0.4305409403253944	-0.8918722335648617	-0.33308761791167324	-1.1408207012451472	0.8107499235927902	0.5460675354472976	-1.3370961368726642	-1.2346811948292868	1.1634483228620476	-0.6591717745358984	1.279200168092098	-0.3579493093965874	-0.2883221410319332	-1.1993132009722494	-0.26953365456475686	2.4309835935370026
0.1881743553753849	1.2672034838886517	0.20926562739465568	0.7970360992774557	1.1851816966216067	0.012245105992059692	-0.7236517157240786	0.8805516193184758	0.5354849514255742	-0.3459182535187251	-1.0601898146402642	0.7178143728304965	0.6648748388755427	-0.6667642206152006	0.6113522805946593	-0.3625106032247818	0.4849840757878387	-0.0384166054321322	-0.0922395718618608	1.3617558215668224	0.6542018152338783	0.5032569559213007	0.11796631601872339	0.17817208010976532	0.047011980232528845	-0.29816175843401477	-0.3146615807606403	0.761166984400529	0.6352991968180395	0.7887717199698088	-0.0862245007771192	0.3044417414162467	0.6769470860747072	0.9287477946293915	1.6214007729723643	-0.6596630620598238	-0.31640953483234135	-1.1358894407027293	1.560729047496066	0.8034050379501043	-0.7174164393521825	-0.5469569377812987	0.9990164944215945	-0.11368026434298217	1.8924019811319812	0.27822312189665643	0.2441856775318145	-1.0285941202115152	0.23587143990760015	1.9140486668887597
0.7800657893025246	1.5129078425696543	0.7229358836176374	0.9680372876200318	1.5889494420548662	0.5916713033937829	-0.5519163172493469	0.804833846572619	1.1422823380949927	-0.30070794953695423	0.12072975123880667	1.1700246711343145	0.684496017579831	-0.7748168727147408	1.23362962293714	-0.288713273924669	0.7943489004868602	0.40832351769997055	0.02055064415939407	0.966008135102453	0.8518041084560081	0.040344978810327364	0.7438304881607785	0.7646985291646755	-0.11304142967502316	-0.00668305206198049	-0.13756292300459416	0.930923262563778	0.8141165534266838	1.4044200809892289	-0.08160728954818398	0.6799497376611002	0.9854024421787272	0.9483582412287104	2.110217921106512	-0.06870430236007465	-0.29315982355576653	-0.7338174934873799	1.8421155493989219	1.1157814748588484	0.07671862892804172	0.1512788253447082	0.7331933069485458	0.6879823954292305	1.6611949513424944	0.7420199764815311	0.7976258218679639	-0.545602948221586	0.6690992897894202	1.040647536060159
0.8785635463824282	1.040940202650817	0.8134494662956554	0.4960532731756135	1.317490421902708	0.937151516587046	-0.2792004662461391	0.5985136150500899	1.2059381325580723	-0.5547831695283644	1.2594111292924868	1.0710249191459311	0.21067754874633726	-0.6937723382279599	1.0430203303160839	0.009348638281380987	0.9766823978444407	0.38975689884835557	0.08285644000658557	0.49566320810953063	0.7823942104967517	-0.45873602953277887	1.1071377891184777	1.051534246911855	-0.3935771814129983	0.5732777509402943	0.35515962827645176	1.0453329089111185	0.8050337866216615	0.8386507033567099	0.27731785700778894	0.4723408868442892	0.6937194989855525	0.6403347106189619	1.3552517921723377	0.5582434255515577	-0.12571261157210076	-0.08020232012004051	1.369015821803178	1.2541260986986371	0.5106066302355893	0.4693850886548401	0.4081401016190888	1.2205374884896187	0.5691516226983758	0.6922678895256652	1.0961485012606913	0.05428669111582961	0.8217832422048913	0.26931610393716243
0.3779389714499644	-0.025489211029658537	0.4595482129451063	-0.3029232839465873	0.6606975445941855	1.0780905381308807	-0.05270326336500674	0.26012114194841435	0.6459821219968404	-0.9264575328357109	1.7563705990406495	0.5207279169148668	-0.5163106048788998	-0.37418606812526006	0.24025736839622233	0.3576387635351999	0.9109062064441871	-0.10538816893923857	0.17367718766378504	0.22146220496170932	0.5881968063373759	-0.6930936449622529	1.1297271150479138	0.7998429878370138	-0.6009954691526197	1.3086575502000788	0.887584836100922	1.118611441584744	0.5976755349844814	-0.5959069881974346	0.8271988138097043	-0.0777180116432336	-0.014393736611064887	0.13710006524568183	-0.4036274999463621	0.9389989126584654	0.3072144617455715	0.5781180533995116	0.2859296582489543	1.0544602888468027	0.3319914873195044	0.28007625732661223	0.021488685051991745	1.1966879621026076	-0.8760371264562288	0.21980967220860506	1.0030172640119088	0.6238353639716093	0.6823818131064887	-0.1111377227983717
-0.4019624386595491	-1.1548706335244003	-0.04572746464386836	-0.9373689173163954	0.11363896162577451	1.1394583388029982	0.022874982787981276	-0.09280475540374997	-0.15745459159215072	-1.036186520830518	1.4586507974182423	-0.08363200416198241	-1.0991304453789217	0.12941112838333566	-0.6029706840518071	0.5056204357926608	0.5572459429270028	-0.6512138182772956	0.35066671269174415	0.27802463193875754	0.5040901090600267	-0.5772813675951501	0.9408730015049254	0.07739499334701434	-0.5660200043623077	1.9016089147700117	1.1484734048219696	1.155650942939518	0.30510278888857356	-2.016464311101013	1.2947513254086247	-0.5247502874413594	-0.7058413119696395	-0.2804230342007752	-2.2732406166081693	0.9977390051269842	0.9765453057002064	1.0372535962450657	-0.9056198227881009	0.5556707114430959	-0.23759027378381167	-0.210614257680197	-0.4392736858419458	0.7418263531951386	-1.9262492030383178	-0.21666758683249887	0.6068467574042679	1.0994113059998234	0.4115945419681671	-0.13444266485902864
-0.9635519205893766	-1.7430305662573682	-0.33013002969731176	-1.0770149890968317	-0.01375068700520464	1.1922016785867704	-0.06905896134725162	-0.3245526160031933	-0.6538764492039982	-0.6012099385104777	0.7025042762070033	-0.3486756111058344	-1.254687490917991	0.6796369186230371	-0.9666266424965378	0.3006548886234333	-0.0026831284152213685	-0.7245698252211815	0.5812056476354542	0.5771918831724416	0.6279916851014168	-0.28671333603586413	0.7325677444251547	-0.7694855245135283	-0.3017620695286298	2.0342497736746474	0.9812509555072404	1.121101164111099	0.08010530825063517	-2.573836574447938	1.4361145613268502	-0.5913680990953983	-1.0044474153783096	-0.3682512691363034	-3.2754216468558597	0.8514329945901066	1.6522752392050113	1.2253322398305568	-1.6506184269290933	-0.010487130585102637	-0.6833677573222349	-0.6337340174753243	-0.9286429730014346	0.2476817272891662	-2.05255160640716	-0.16475057286232017	0.1571360069452911	1.4335078826667238	0.19445477431677535	-0.0724084068539781
-1.0003011451330612	-1.5093997982621663	-0.23333715255381995	-0.7593118460037711	0.17566666819014481	1.1685101544854515	-0.26535154196840893	-0.3866397013227998	-0.5442357809794508	0.300025972355385	0.012616196566112256	-0.17238425668191779	-0.9976955767576441	1.098643668487682	-0.7333220658616364	-0.1789918190348524	-0.5927599237392546	-0.14453365193352577	0.7534750708246024	0.8591080334372924	0.8036140921947432	-0.10135914411217624	0.5985005907013063	-1.3263972487502804	-0.0177226332893185	1.560168709451504	0.46107925513041825	0.9431352123502504	0.01255498767227411	-2.0157129902344053	1.146633330588655	-0.3766263980160879	-0.8368879461611247	-0.09791215158510068	-2.9662614444569777	0.6516028698622894	1.9994299478831268	1.1948015585224203	-1.66714444906489	-0.3637797753996462	-0.6090154070674703	-0.7339055551871291	-1.297044759807641	0.04025116679169719	-1.276454556529093	0.436554430227431	-0.0987866842911251	1.5206320759802334	0.09650940798126378	-0.18539933293025684
-0.6106181003091726	-0.6759426944612786	0.07965585473177804	-0.329094455979515	0.2790246424553643	0.9256703172081163	-0.4700950100258449	-0.3365474000671993	-0.00918642378202742	1.2087615890712082	-0.29025783319216103	0.19653644235570059	-0.6127095630626211	1.2321778014467426	-0.21803563108325158	-0.6303882635777698	-1.0214799959699234	0.74792760563523	0.7690800828454842	0.8566720466279425	0.7291072834933245	-0.17807004599732035	0.4809577919005538	-1.3608349821170795	0.026604590936034667	0.6253606446919419	-0.17478320787445575	0.5718034022396802	0.0922160978556628	-0.8270060735481908	0.49813555099429796	-0.245462518936633	-0.44582507404448346	0.30905065090867956	-1.6891717800833062	0.42952327722103134	1.7798991820819436	1.051321296403155	-1.0825866935595105	-0.34580149410727373	-0.056072848543909926	-0.5414351082322719	-1.321075134869476	0.13161040599353327	-0.14574036954094682	1.1766660393977153	-0.06063198062450746	1.2174566215130704	0.03891803009103587	-0.4984052104828715
-0.20407982631078725	0.19461956405286238	0.2716909509557849	-0.17111266751708942	-0.046398871092897934	0.41176178912548955	-0.6061629768734538	-0.26278664197827334	0.4337131620608804	1.5542754627233344	-0.273709783609789	0.36999601420890643	-0.44055256038487195	1.0208002182218165	0.12012668346330682	-0.6851596820352203	-1.1668666879369267	1.3270425722715673	0.6414599954380537	0.47499824091175996	0.22172735132431182	-0.43401854464871903	0.2555234729921454	-0.9465673766400564	-0.2809040838529518	-0.3708799301561946	-0.6742869190393932	0.0562179836210138	0.2558696133109197	0.13142425060632126	-0.29688333214719936	-0.49942237267781714	-0.17681088127708988	0.5281198529288523	-0.3071435646461209	0.08263928959440815	1.0310862687898557	0.8867370321619078	-0.3076058901234289	0.0009566530771813373	0.5223640220504383	-0.3155226172860884	-0.8190136665115347	0.24581642808238602	0.6316131858523474	1.4764098348043178	0.1917793246925021	0.46667567498571944	-0.09580601240709	-0.7723770917576432
-0.17973253228488967	0.5800255502255761	0.1252810456627932	-0.43705272220318203	-0.7671997104478421	-0.21389524477042754	-0.6420773538907582	-0.19448448978718147	0.33622963784448334	1.035687026466853	-0.2523783434158166	0.1386078203643023	-0.632810376759289	0.5408162852650032	0.04368959042959083	-0.1352388208691251	-1.0200703809623708	1.1604333030553096	0.5070832796174918	-0.12866103603459336	-0.5716743861077427	-0.6299950916662979	-0.12779438808138474	-0.38874640148288053	-0.8065774244290311	-0.9731981390345054	-0.8886070291183555	-0.43147354662662507	0.4604864688397923	0.21701209787732925	-0.9683018976158684	-1.0978443543644154	-0.21069533089956566	0.3628419770969219	0.38038001145534606	-0.4850700383723241	0.08882553584047931	0.75737533339224	0.24220873612282515	0.48524649322469754	0.6172646914203898	-0.31427167985139864	0.20357892949672504	0.08386343735983338	0.6455161376890982	1.0451167535177306	0.48281073001741587	-0.5746841384594361	-0.3249143624639116	-0.6947180734347742
-0.6219029749717568	0.32440636000680206	-0.26843786984901613	-0.9569153069401687	-1.461639286204405	-0.6329334230517087	-0.5854738724421779	-0.08478771529768495	-0.3229764445133539	-0.15290589971512852	-0.4641204856807463	-0.3517101728638416	-1.0463267978201984	-0.022836939739058107	-0.30316934019059155	0.9119056491187858	-0.6690034579211909	0.3545828482445958	0.5213253424382324	-0.6231531980354695	-1.2082116132942866	-0.5794579645494741	-0.5704098965143044	-0.012522574201907216	-1.2475084610168519	-0.9214385254486641	-0.7995787922055546	-0.6724514224877475	0.7044980600285674	-0.5820408707883504	-1.2874154153529271	-1.6547132358336338	-0.4427277459632102	-0.10642601166636008	0.12897331983486987	-1.1942653253261208	-0.5839428078361496	0.695339569342026	0.37645448046689656	0.8929084216077718	0.07218403384955094	-0.5803061919410085	1.4731061451340162	-0.3984395361592843	0.021347287973793146	0.13075152608053361	0.6652950539578062	-1.5317315838669059	-0.5187110515416454	-0.14803252401329953
-1.237244970565051	-0.31484906649602884	-0.5826639982974758	-1.3783866601753945	-1.6310889823962367	-0.5850020456975327	-0.4556253389749502	0.11457366341704298	-1.1075235112622472	-1.4225513647182	-0.8415892648411364	-0.7073357107026521	-1.3486758100953107	-0.4720651158897394	-0.5485553276697999	2.0508443510425027	-0.24000667551019608	-0.5100249961087744	0.7106146257605561	-0.7008538935098556	-1.2384103403713356	-0.3082814990036975	-0.8835459070255506	0.036847489965554314	-1.329026367858585	-0.30547361275356927	-0.47563471515319955	-0.5471130171851761	0.9745002556786951	-1.6826312156283205	-1.1537043615243134	-1.7183411477574861	-0.5882022618808606	-0.5691514787678252	-0.6679133666099859	-1.7551688109912977	-0.6687053591959176	0.7123111756015461	0.1699934941301558	1.087278009341892	-0.777520731739365	-0.9127446265642278	2.5082105060877007	-0.9322011978876604	-0.7171344260719285	-0.6452502828940739	0.6911600477270923	-1.9797534905752412	-0.4956301183024412	0.647067750519549
-1.570578482417144	-0.9088995682341138	-0.5342845380555262	-1.4137946106544341	-1.0949749630763206	-0.09435215184745091	-0.2578755326098789	0.3606074944809062	-1.448717868882853	-2.153873561420117	-1.0655056143212356	-0.6023207610737028	-1.2578846730069664	-0.7063147088474429	-0.41991742356545975	2.7697121930939708	0.16366410393794464	-0.8132002148940014	0.9046926541008643	-0.2755731077195794	-0.5568314271687962	-0.031845433141548245	-0.9343513415126989	-0.14479064118196783	-0.9812916258090555	0.4801732748200019	-0.019989393943513067	-0.14809160145095127	1.1752860058564656	-2.334283144561757	-0.6410189780146011	-1.1201106929613673	-0.42078500097623567	-0.6995485792710048	-1.319808637579813	-1.8277798674660042	-0.19069228825924148	0.776906401393331	-0.17566573529877255	1.0256340436750193	-1.3499127880156214	-1.0425676109292137	2.821327485668528	-1.1477840719086239	-1.0470845761747671	-0.753584393408402	0.5914146600789693	-1.6946008157733852	-0.1897453712619849	1.2334669949128285
-1.33110761897368	-1.1845340676019034	-0.13997458292206685	-1.0130778567208796	-0.15526187366210598	0.4853382896953822	0.020961898525726875	0.5074580936766642	-1.0823274571061487	-2.074982723148256	-0.8481472513419546	-0.05835792868874906	-0.7478336113868779	-0.7712350159820051	0.02474117229449928	2.7118445653639474	0.49360882777873394	-0.36636301393388093	0.8266702824960281	0.4467019489617168	0.4541497978673357	0.033282293754803724	-0.7599944167032827	-0.32087772270624515	-0.37185850004210336	0.9669356771671631	0.44750494508396516	0.2415298337090187	1.1318357160726733	-2.119649385773547	0.023531526336455343	-0.12440517821940951	0.04378416298858134	-0.38775617831208237	-1.3306938444050107	-1.2757343759750015	0.4901534567343705	0.7927558714954701	-0.5118153613192378	0.7144044223923957	-1.260528477850036	-0.8624806831396112	2.170148865990505	-0.8852561240140826	-0.8132785989231115	-0.1667189040124031	0.40693040214725695	-0.8140752363938268	0.2459042000654422	1.2069243567055485
-0.5883252715892509	-1.1829609961810315	0.27074033469845904	-0.3571347409211764	0.6087795380017793	0.6795157299179946	0.3915367676816103	0.40840107664013914	-0.2620442961905263	-1.3930569517545415	-0.20526268656717014	0.5371556695889248	-0.0764215292165032	-0.8030479543308056	0.44351883721568003	1.8605293694867806	0.7498883342271667	0.44548219072416545	0.2994716955361716	1.0785012355148642	1.1260740984291429	-0.1324141253838264	-0.5508490883943834	-0.2898169078290036	0.2212367343397347	0.8935872589035001	0.7909475183822527	0.3193097247794456	0.6976303694180048	-1.187180085059749	0.5565191613541016	0.7368873353243492	0.5538704557532175	0.18037318501808058	-0.6943334474985366	-0.31691741247527755	0.899656743182537	0.6245137153362428	-0.8174811969320057	0.17508051099162833	-0.6198971482451987	-0.5180014641003898	0.7192440696394626	-0.34490523322573385	-0.30123112087287607	0.6107152372143294	0.14610971491315167	0.21758575771247474	0.49691307362041315	0.49809803294666083
0.29465311641146574	-1.14376080655215	0.3131583306004538	0.2920606114737224	0.7652817812657177	0.2308959338816267	0.8279534596781527	0.05763614638649518	0.4192625643065356	-0.5996821991436466	0.5161293757223265	0.7070604615661001	0.3833555753383254	-0.9031769614795275	0.4909172496958356	0.5448884755043997	0.9522688456593587	0.9641478809522137	-0.5764297205884759	1.2830016020782644	0.9415779457650998	-0.3122920782294475	-0.5061782054948669	-0.010590150944755421	0.5970604597665891	0.3626493098568527	0.8876601108478216	-0.018968500685043087	-0.09665261483303522	-0.08986201319159105	0.7599816454926295	1.0241707257796717	0.8036015676575413	0.6543142265714137	0.1791397750982998	0.5691950513232359	0.7427432588535782	0.18488989709582607	-1.1310097777520502	-0.5318560332068712	0.052102321732127685	-0.280712437379879	-0.9947847776552364	0.056638414442654175	0.021081989018446604	0.9255917842282111	-0.18991596566415242	0.9042920288872861	0.2835115291580657	-0.5508376423182539
0.9234712947008603	-1.2325433217854898	-0.12098025313510614	0.7534649764133778	0.3467513018445896	-0.6776667904856626	1.2452810523000841	-0.35481424426401115	0.47182191462638473	-0.10596058714653933	0.8869894267571493	0.2574146610458767	0.3946127837241667	-1.0385347399639953	0.10347936692290963	-0.7311523100814876	1.1134486620042794	0.7696415828375195	-1.4215850362950797	0.9843191712619903	-0.08987396538595616	-0.21803862731105011	-0.6704036321445892	0.39661254083363745	0.7443507787612069	-0.23309982607382546	0.7009372080660121	-0.5735315866347618	-0.9808062533825647	0.6151559360338542	0.6362269041498313	0.6807697747287397	0.6468404558647844	0.7661978292945366	0.802554749302594	0.9408215823390578	0.07910649425250492	-0.46843248176106006	-1.4264510902128502	-1.2518418044928608	0.23520203527220246	-0.3064277083236762	-2.297491140116082	0.021509019010563873	-0.11540499331978539	0.48540870063537545	-0.545860418208218	0.9903154375612729	-0.4361695358519427	-1.3764810692724079
1.1270204409827511	-1.3546688591119462	-0.7299514028103269	0.9876321244127377	-0.18977196576988323	-1.5018503297453485	1.511510238141257	-0.5469394777310581	-0.11762048604864506	0.019716290717205164	0.7272166529984028	-0.537833332454533	0.02039323453843973	-1.0537297280178204	-0.4368752729357301	-1.5365133035080607	1.2294235628570465	0.004984422256773154	-1.7865921816896808	0.41787280101911384	-1.3936320185976003	0.26354184559123145	-0.881814731433556	0.7547818876077724	0.806905369763951	-0.47425432073977364	0.34625016341306664	-0.9438915017653198	-1.5548370590115979	0.7076702325490998	0.39732848139013444	0.04873081245090945	0.1874968676185874	0.513922846876509	0.9437428633466378	0.6969971967764679	-0.732488130100409	-1.1121586560815282	-1.5658386720883117	-1.7301275508684282	-0.17429655040446745	-0.4824894577242359	-2.6967595659720947	-0.3693315631626622	-0.5707507704435013	-0.4016466817161286	-0.7893218927896778	0.5952614416503781	-1.4013167873995498	-1.5321063894323828
1.0237618903897383	-1.2214462249075182	-0.9959927702900279	1.0434195712082972	-0.331780027488412	-1.691635364626261	1.4996206232328262	-0.35135376842944455	-0.8670605824141295	0.026407974305850134	0.2506182400678947	-1.0989208484188857	-0.4095686717475083	-0.7994469670396942	-0.7100871621032153	-1.7019122790693717	1.285667424766019	-0.7394191833506537	-1.450443463834143	-0.020418710908519967	-2.178720129725975	0.9378367561947537	-0.8855779302662854	0.9513111360505239	0.9415987936374046	-0.20134921660096103	0.07022405845286821	-0.7926943373996845	-1.5308898459500293	0.3688818915761809	0.3403576237815157	-0.3877014494356042	-0.30596451860810886	0.14640659462718786	0.7223251591225677	0.15785594490508215	-1.2796808370433925	-1.4618268289456369	-1.3854500993547691	-1.7112713073892711	-0.7678845890371979	-0.5031631511510404	-2.1183238104905406	-0.6918561747439791	-0.9146853445809869	-1.0509554158600123	-0.7741865946266427	0.1027114125607038	-2.1754883518480703	-0.9543825342818241
0.8746840103054689	-0.620420406712969	-0.5793515369119118	0.9706302023768415	0.07829649654814488	-1.0867650902635422	1.1591036430541704	0.13024317741039793	-1.156532773528366	0.20787197408474226	-0.10002960661599014	-0.9522150754197354	-0.5068572469228463	-0.2843797889573604	-0.4714888750526319	-1.3585377808029266	1.2673601399139232	-0.8926700539883765	-0.6035679337225612	-0.03674196648268077	-1.9491843968568432	1.4019227801689804	-0.536518997934275	0.9905107536453569	1.1843907179828417	0.3664338423273878	0.1101168734569368	-0.09482222593287544	-0.9491315811434574	-0.02523904918471152	0.6457505219895943	-0.3315571415002407	-0.5814440050682229	-0.03644132174505592	0.44602333072667116	-0.1561062029845082	-1.3628233310906266	-1.3563089247562232	-0.8492958887742317	-1.109831895432272	-0.9365762254997572	-0.12724950017651576	-0.9267923399788215	-0.5051223428869286	-0.7765375265141279	-0.9292679794541403	-0.45966627844398933	-0.11559733019229593	-2.3866622364901375	0.010827305613312322
0.8585531523362013	0.33865191551020885	0.3861444488765864	0.7880262306274574	0.7168312291230531	-0.06333771722928087	0.5663098924304301	0.5615976430054355	-0.6983097834251442	0.6124921632209637	-0.004436452211521647	-0.09947277760777992	-0.07068950885118139	0.2755791553995351	0.17121338440188427	-0.8246215049761333	1.1636426692187432	-0.35685272918248906	0.23088241553652636	0.3548923236528998	-0.8297606318672686	1.3192915446821025	0.05964544552502217	0.954067024998239	1.4253719809415348	0.768204200509847	0.5038086469129804	0.8113542618797172	-0.1974433486406412	-0.18836046343005894	1.2233675747719062	0.1625838229600246	-0.5408624320194019	0.08130342636652234	0.35333426729923456	0.09582730275041797	-1.1021319975130808	-0.8974976553800379	-0.13295716211961947	-0.13235530043916513	-0.3593495208234021	0.5856095750690484	0.27909490205216875	0.2723871359050494	-0.14988803046226684	-0.08521665691027253	0.01031873570356144	0.05446897796725628	-1.925705639802379	0.8322857063703322
0.9496109928022995	1.2263946584398557	1.3391653942124744	0.5247628251378933	1.0427532377528383	0.6946735611231893	-0.08450170431532333	0.5977919025329055	0.23301407145187789	0.9764487245383301	0.4746237758673512	0.9338540331969803	0.7854243245849958	0.571841415534639	0.8475978629653739	-0.4177957823471873	0.9655760373796318	0.4098203032905607	0.5133017824886799	0.8240125908362819	0.5196515913175676	0.6743774372374383	0.5829383496144885	0.9154640461673982	1.5054515606142185	0.613630992181614	0.9927642705708074	1.4247158989258835	0.21441765061715112	-0.07237552962090592	1.722342794696961	0.7875202826885926	-0.2487649284145071	0.33878512698478785	0.4691219534083987	0.8055772520148591	-0.8188518939835585	-0.42627356336746175	0.45292823954019024	0.7693592096746793	0.7084612825996668	1.2627436793524667	0.9814318062822602	1.2343649602651303	0.5904037016083286	0.8545218907900587	0.3527720801512546	0.42123027212903036	-0.9824592663269154	1.1146113125564538
0.9807082338102582	1.5763717769955015	1.671268387574499	0.272366627923207	0.7483499782871262	0.6574086830985765	-0.5579634423480381	0.15106168759749317	0.9892373706152489	0.9425982714515877	0.9344662017503635	1.4273029595371345	1.7025311792904176	0.41856591668272275	1.2009975342888417	-0.298050162942807	0.6654374798074604	0.7504994057685827	0.04768258751824635	0.9285507858229402	1.3408101717113285	-0.18308873503675707	0.7035631933978204	0.8801035301747077	1.3542464128714196	-0.13295257498344282	1.1277297816640188	1.4085629634502561	-0.002108854390747552	0.19303420385156772	1.7262500792234852	1.2405179495535763	0.1627330990309514	0.4200759654504004	0.6568366464551437	1.4640950069368748	-0.7817617974939479	-0.31940565852391983	0.6618277154350286	1.129736236055575	1.5823387537581637	1.4655271784481374	0.9936283448172546	1.7314252850327778	0.9783313163826604	1.1361548605674991	0.3141798986645751	0.6583838442382522	0.0866178491194639	0.81142445558805
0.8212892027139119	1.245899311558622	1.1745548089737745	0.16961244285893293	0.038438713860569795	-0.17549801522516578	-0.6885384308502732	-0.5056308859841839	1.024448667056885	0.3964803079105433	0.9557796638891604	0.9543104595719342	2.2886758446080364	-0.08362485439690685	1.1322380548988202	-0.41420151265110966	0.26433548906459675	0.33422861851658564	-0.8561888104536038	0.4083927987132169	1.2612591956590045	-0.7459962354494275	0.3171764865133246	0.7923531851918068	1.0602121404690057	-1.0920089188036457	0.5513949764921567	0.8194290817320998	-0.6873334382912651	0.46966072878510895	1.0280145351393668	1.4258332224651824	0.5922314774839564	0.10312670224474887	0.7820299529092322	1.510605576424529	-1.0027352125241193	-0.7264264661283631	0.48814550245254673	0.7601647774488167	1.6402860559837769	1.0224492123672457	0.5148544189968332	1.333673733706181	0.8314031969340688	0.44846975532618066	-0.14270826084119978	0.560634286703695	0.9557102310911074	0.20860071722734524
0.5130883982161025	0.5679284981632327	0.22162671598629655	0.3078253247159641	-0.4962815322026672	-1.2579102152578405	-0.46436008229252407	-0.8963126727882256	0.31062595340747357	-0.35494892263112443	0.45779253701347555	-0.30935393461348665	2.3351079633381624	-0.5695987709131841	0.8283971195821775	-0.5638016893936009	-0.21321982368455303	-0.5602619890589335	-1.544416954807208	-0.6218516181487236	0.49506874161379477	-0.6711316188756743	-0.3582882734837619	0.5942225984105498	0.8179515835653629	-1.6860070551076214	-0.7144230985037111	0.07282263838927229	-1.2996806578379365	0.721530196136372	-0.19283574072660994	1.4545618014604738	0.9883999040128494	-0.5479606100691874	0.8265507404335595	0.7463414312446436	-1.227311259227397	-1.429517842039802	0.18051593488566015	-0.09740194348188308	0.8015695502708722	0.1913868086369939	-0.02589295515469802	0.1784189878255469	0.4126255533014063	-0.815309321020396	-0.7737005767626581	0.19445754731199416	1.4613194363986208	-0.28816166774023966
0.2504688210626264	0.14765844207076373	-0.4726203341702535	0.6298215438005127	-0.331704499184567	-1.8611572151445697	-0.0322237278777679	-0.6699679340016426	-0.6153510447811875	-0.7308194731808259	-0.197986613573374	-1.6790446340265632	1.9037771342818381	-0.6272684557315245	0.5725387319777065	-0.520860461899047	-0.7080093512956283	-1.2285790763991522	-1.4216155291442785	-1.7115440167748635	-0.3618386724572793	0.005492055915820935	-0.9028174600560714	0.2832012790661739	0.7904476623052994	-1.503450775616529	-2.1895112714376057	-0.3362419360875076	-1.260566613511729	0.9802574207817314	-1.4241681783084938	1.4699465624574326	1.2954171357540942	-1.1934413695076067	0.8614778188119849	-0.48302566667087843	-1.125846232510186	-1.9442353536154022	0.06839505550471645	-0.8833698257280785	-0.3680721499229152	-0.4901466512076187	-0.23157326848451637	-1.0645254347227024	0.23769853431926208	-1.8082263166142603	-1.1793333401318975	-0.1609601310448312	1.605090818138277	-0.40757112539781987
0.22454238952489647	0.4267690900820449	-0.3516702226496243	0.9215096571739377	0.5534332575584959	-1.568384116758199	0.3826061742695338	0.12912208606146053	-1.015573795313204	-0.27537835798401605	-0.452094251576005	-2.397814569407313	1.246092001837404	-0.07659230293489282	0.5031243614573812	-0.16270664119843567	-1.1301955386419653	-1.0620779260289777	-0.3466415966618619	-2.3273844200556892	-0.7736587996629095	0.9011041808418944	-0.9581328019685188	-0.07595431739255652	0.9861532887744846	-0.5737936380618172	-3.159297955332369	-0.16503021808266244	-0.36236210013312453	1.2243769087315033	-2.0970625687705136	1.4685930046183298	1.4043214015717072	-1.4321919971800685	0.9268121054003391	-1.4789248395344663	-0.5475384097613604	-1.8187300507683775	0.3224891001980293	-1.0560316012860222	-1.0183419095176733	-0.573810771036787	0.05004739805914678	-1.6096269766132856	0.657505848798125	-1.8197795959902316	-1.0585449895148802	-0.23053012512744486	1.466772832333164	-0.14705023523601438
0.46102449869641454	1.330899395309648	0.575587271341638	0.9307182756046012	1.6026082701980249	-0.551526703976523	0.5945598932009175	1.0515661865094084	-0.4704777289005088	0.968107984348449	0.03173770608916977	-2.116918940777821	0.6245847873814122	0.881301470477261	0.5217455762218463	0.46139823909163535	-1.383694925511685	-0.016296115277812037	1.234761343792975	-2.1645642996380294	-0.6162800412751547	1.533369952184693	-0.45724957545791295	-0.3904196445015003	1.2389540466932698	0.6324443318333093	-3.09068456669205	0.4243543129668584	1.0399368785265628	1.3139108585355483	-1.922347663868219	1.283258249650727	1.1852723023972849	-1.0736817561573173	0.9504894977141533	-1.6371070865023125	0.34539525003486043	-0.9435711235231188	0.8264633344563963	-0.44311091842101996	-0.5959333527530436	-0.020686399666022637	0.6741781883157805	-1.0763219979136356	1.5299543394559387	-0.7807178411202754	-0.42433178291767515	0.047077939734521845	1.1227490936978497	0.27694119566995085
0.784170224487705	2.2766481447625164	1.7190897376027465	0.5417286693045442	2.0472729237246776	0.5634091146789696	0.5421197703712796	1.5185008504307267	0.8142312574618339	2.391422402727612	1.083134036659978	-1.0932268195945236	0.16485296651552056	1.758194936849393	0.4158241434206241	1.1457781230727464	-1.4035161212759422	1.3274022010857611	2.5179962651766217	-1.3199344240402258	-0.1948543042147413	1.6063860359181341	0.3381435881081337	-0.5957312400878731	1.305284115162973	1.4866368786058164	-1.9771074517918903	0.9948765574782988	2.203909782218211	1.0695388420020857	-1.0725370058434573	0.74883254766641	0.5953114219983036	-0.2787194272941308	0.7969110646594717	-0.8486330193798722	1.1617344812542674	0.3389789359593672	1.2595242123656691	0.6281708511936527	0.7649393992750312	0.7702730523748457	1.3160153678102955	0.24816116595894608	2.246779570529783	0.6812300137052437	0.3741536345381115	0.470071835268866	0.6373822213517726	0.6001738939004267
0.9360435324023121	2.560116540501638	2.3017357399982536	-0.12456515638729046	1.4571637540858615	1.1422018672131422	0.29030952817761035	1.201989619586894	2.1290147772747607	3.1437901384724065	2.1001007274408567	0.020142726829447597	-0.16870828349538744	2.066155637326768	0.08068023822189846	1.6184991815685397	-1.1890522399578278	2.156433569865035	2.80005423897655	-0.22100217065530392	0.05723023187962949	1.1487482046728528	1.0179236927753497	-0.6873349700991805	1.0125164442026937	1.5882365530395341	-0.3739598670468266	1.1477478616194505	2.4495140451892787	0.44707989001744175	-0.08289501693814791	-0.09016219979519421	-0.22808982865455704	0.5290757763845422	0.4078950463326188	0.4207808702360442	1.528352035126206	1.4132910000458012	1.332734285456857	1.5247879039531682	2.3190350221660148	1.2556850022508481	1.6690999928009405	1.5905817397328514	2.1276283220592522	1.6715700670888909	0.8548694316395701	0.7152064153275891	0.11267294586577258	0.6736137084494612
0.7579033740753903	1.8634186980075642	1.8863583943725242	-0.771005615587397	0.07032451366357778	0.9771768664586741	-0.039845877733805976	0.24761803608462524	2.7229487927389147	2.6518763251485415	2.4405781605399333	0.6277845457065887	-0.4746934431636492	1.614358243669256	-0.3569469198778349	1.6678833722951447	-0.815071218632569	1.9875717831627322	1.8957548344587098	0.6367520960456375	-0.054099993516525044	0.4361827721190875	1.2953167191364445	-0.7090414618476869	0.3620979813088106	1.003168010517554	0.9179722970311769	0.7916397450579292	1.598443939418083	-0.3455062835121399	0.4745987754849004	-0.9198385801294985	-0.98743305176332	0.9211497999740432	-0.09710645644312105	1.4284410438217015	1.3310742915913651	1.7524966255796828	1.0047268635912052	1.7110312938061978	3.197242876374027	1.1489490723450064	1.6033727688264416	2.1951327708851998	0.9182124506326697	1.6332735742432878	0.7080071101101025	0.5623292036389756	-0.2804183859430898	0.517003676232453
0.29590388883111324	0.5137325825616965	0.6637615328470614	-1.1127059418905567	-1.346595301965145	0.4021662311046313	-0.35673255868668335	-0.8174290550114978	2.284864393966059	0.9997020288701788	1.8539871322393149	0.5661387067171076	-0.7823266130849997	0.6228312417953166	-0.6274106914518397	1.250861013900596	-0.4106212245082775	0.9844921713376367	0.2572441199488483	0.9704501102187459	-0.3393046807787287	-0.21592097990151937	1.1817284952834228	-0.7136368835152691	-0.47319596569570704	0.20012415323223517	1.324866939619515	0.18025963437585163	0.11166619897474035	-0.9155446690635757	0.33901848908965887	-1.324156331239465	-1.3779900834900267	0.7188171095777367	-0.47067337212117927	1.6262853720779777	0.7845582481376469	1.234617621154174	0.5152211348299298	1.0980066461577418	2.961391420142639	0.6272258542833092	1.2023477860686724	1.803054451332472	-0.9638484208596351	0.6975618800084651	0.0025275852791537775	0.04001270999245303	-0.353729052978866	0.2537587940850528
-0.2423555133464074	-0.7050438008290655	-0.6946713573659431	-1.0602751199949452	-2.0119385662758864	0.016451238682876505	-0.6352613042372128	-1.427598834479068	1.1185230254463365	-1.085784178550639	0.6456504723918342	0.14728924936163293	-0.9922264658370816	-0.41616673977296165	-0.5509426828294764	0.5308421158259831	-0.11061651850829571	-0.18929036976009267	-1.2751705516545768	0.8312744402811226	-0.40920117409045853	-0.6310627919376571	0.9473220295637311	-0.727422625032777	-1.246287912888242	-0.2683236333164225	0.8209857693719844	-0.29431364188302017	-1.1749412217253732	-0.922272829637479	-0.2933494020282691	-1.074971575949335	-1.2803781878642215	0.08208361367202002	-0.5179460884339956	0.9884915231269075	0.28504784597516786	0.2106333460140123	0.20969760777738913	0.10415769898242389	1.847919363447721	0.18335771955813404	0.68028936180477	0.7852209619594639	-2.628068436299324	-0.4509268740677952	-0.8466727416926699	-0.6037177026101493	-0.02418005410532851	-5.809964811229639e-05
-0.6369226236394877	-1.0698135335212382	-1.5018153099977205	-0.7628974897495486	-1.6453954338512298	0.23162976905306187	-0.8856361747343895	-1.3350901937697588	-0.08972296441423878	-2.640198909047411	-0.537994778797648	-0.12932042778802116	-0.9379113215824759	-1.0309371384631387	-0.2184131869475362	-0.18179861482030205	0.0011051107153432994	-0.8574236689336859	-1.9402060951192748	0.504064784030936	-0.030581616867344216	-0.8115981554461198	0.9033472743282795	-0.7406784368546105	-1.7587943598758389	-0.12352751841765709	-0.10758881899877419	-0.3873071841440192	-1.5534819287281147	-0.32118002162377074	-0.9162588357311321	-0.3292126482128516	-0.8514714893885257	-0.6115218629785346	-0.2655513719741984	-0.015620052673230068	0.14834249447808903	-0.714360800010995	0.2848743006011585	-0.6172273674957646	0.5544037426027028	0.23033918451791255	0.24798117701605432	-0.14794253036457208	-3.239408358135362	-1.0732316420828107	-1.3332500604980528	-1.0714257997303505	0.5835230244641536	-0.20359574919995843
-0.7915617651591985	-0.40704174498164514	-1.497509126288747	-0.4801447749022292	-0.617928945626227	0.9779755286881535	-1.091226159218246	-0.7366986639363294	-0.7303963791452548	-3.001003479494375	-1.1421129991036378	0.037861550408976256	-0.5225022803036512	-1.0245836535294897	0.04419749097062825	-0.5688239725923937	-0.06828540968969724	-0.7907202885071963	-1.4639584192186241	0.27311919117902084	0.6391512475244944	-0.8506647515758377	1.1673104101239453	-0.7223788373429841	-1.9359402643049242	0.48045146319223203	-0.8176946351086313	-0.15249148491817097	-0.8641949262202324	0.5737487087315613	-1.052340540889794	0.43060960392775294	-0.43266529389831776	-1.0022804472931326	0.031984039192863786	-0.764947711735871	0.4104913257540447	-1.0397256171176588	0.6444651475579464	-0.602169914953748	-0.2527443607715693	0.7590066798194381	0.011707441468191292	-0.441884609614222	-2.527300204056673	-0.8687898713650546	-1.169352022161865	-1.1972944527077556	1.1527635120968955	-0.3777057370980532
-0.7604413242154676	0.7897599145038792	-0.9605685686302508	-0.3812242217071185	0.3580246878363749	1.779232153813355	-1.1786414464918116	-0.09770188005666407	-0.6361678663814071	-2.1450195772811065	-1.0438776980692919	0.5584161241849025	0.17374901281371738	-0.5380151625928815	-0.07917793901656305	-0.4595561665161185	-0.21849984984204202	-0.3114198473818366	-0.17706778803978623	0.22551348655717082	1.1366001954285399	-0.8178605729486682	1.579665251205581	-0.6409664779081787	-1.8213893389476494	1.0946000016482669	-0.9278698798659224	0.14131576259572995	0.43331191043420986	1.277556429432995	-0.5575469481417554	0.6943439705587157	-0.32505945889767834	-0.9384691910120261	0.07607574897872023	-0.8953455514627913	0.820921774703037	-0.6381365070212933	0.9728878796095223	0.13225502124492944	-0.3509942174181696	1.3171991056073067	-0.04629341369017428	-0.05033133213501054	-0.936334195112516	-0.12097423763524716	-0.449362162593649	-1.0151501654818362	1.332532621348502	-0.5422766563196117
-0.663759229280055	1.6951451966200324	-0.4351795866218361	-0.4246877020692449	0.7521039006724722	2.125963311216482	-1.055017098183841	0.18542881879849082	-0.12076394041918602	-0.6328240210620256	-0.5710372984097616	1.0734197452667102	0.9015949229394423	0.09268573622544099	-0.6219442466408002	0.07935661244124054	-0.29699613075833997	0.008432197919305448	1.21006522608882	0.2244957068760835	1.0426442747809876	-0.71670293442796	1.8270681421535109	-0.4750544885004811	-1.51522511274769	1.3023828764631153	-0.514596850187607	0.24555223712894775	1.5731460333629192	1.45357435499698	0.3053806104837224	0.26447953291850496	-0.5837917845895871	-0.5115942875130107	-0.2332411480691989	-0.4943623342809408	1.0237176464328797	0.22201553449553044	0.9725392967587607	1.1200481154795008	-0.02101005592603593	1.3396800795492785	-0.015221463967006263	0.5868517076420035	0.6749624926420575	0.5739930597324738	0.432798777248209	-0.6841651113475562	0.9515327158358308	-0.6705828153027871
-0.5767735893489935	1.702835301083161	-0.29926204956501873	-0.40728462328484677	0.5604759186779722	1.8576262026405197	-0.6872725403074521	0.03651022973308903	0.2997586282734109	0.7712699389273363	-0.21139404388015898	1.2754903485398423	1.3712652772907024	0.5653032710099254	-1.2533568519391265	0.7748958589515923	-0.16743408500671828	-0.1958788510278677	2.0221895928881546	0.056960729866425426	0.33007776257043975	-0.5295071079927721	1.6762462391065587	-0.21267455422572107	-1.1085075039301997	1.0038493580317245	0.028867113190777362	0.12515590550551545	1.9658660577800828	1.1388652291385921	1.0604703246600409	-0.5977442777048612	-0.9775455424246288	0.056196532994581695	-0.6900588434891256	0.030243978463770724	0.7974567270656883	1.0872163910857127	0.5891994859455352	1.7702832264716142	0.24881680178373877	0.5899134621769968	0.019522836373779693	0.8996738013917746	1.574144318644512	0.7630015371571324	1.0468127738788073	-0.34900372339871116	0.14643063336499001	-0.7026987715305518
-0.4860884658100939	0.8105617414321848	-0.5042754824735334	-0.13819881324309577	0.22973261359222727	1.2653433316806446	-0.1555433662407049	-0.304035891530714	0.2811609262676843	1.5384864814173258	-0.24513123151109123	1.1604350542122324	1.4188209660389994	0.7700376680904552	-1.471619284890086	1.2895622044464488	0.2251278107485216	-0.8170242898594949	1.9720617810548702	-0.36537727719297336	-0.5694818587608116	-0.282675526435866	1.1442040309340475	0.15050534976042676	-0.6573534639838479	0.4620014496969769	0.3389520053990324	-0.03986265326998491	1.5344969613269537	0.7081128598452456	1.3360922603714964	-1.3275654373255916	-1.1446098874495225	0.5696277030122037	-0.9117859245005342	0.28535373168663763	0.1923754297888012	1.602271449905894	0.05958131697054247	1.753348557679244	0.16192684550574668	-0.6191523488372588	0.02281574318207187	0.6079008428347009	1.56843012178571	0.43461623886248746	1.1881228191413056	-0.04865465204135413	-0.695024899302861	-0.6033951096881188
-0.3386259581450747	-0.41609446156889457	-0.6685163331147002	0.40106121158568664	0.24589411995045465	0.8453293339925961	0.37366897702141844	-0.5109923809507231	-0.14194641949514678	1.601233688748216	-0.5689292571703155	1.0105524480676165	1.0981153142059332	0.7935677081443184	-0.9472195975927318	1.3975966241619164	0.8243648154908415	-1.3845783740171171	1.2553427000362714	-0.9041689640391053	-1.0504875288675988	-0.053737014986305696	0.4808284256935224	0.6051550605921304	-0.2022372931061527	0.09013890208551917	0.3611593026385067	-0.034260531090344104	0.6983202054059358	0.5945002621937621	1.0889065660217798	-1.413707363483088	-0.8372979347173323	0.9496178731406201	-0.6226753662084886	0.17504762045039077	-0.5177232914581702	1.679929896950407	-0.25363921009258406	1.1856939752376998	-0.18469311982938216	-1.602546005957578	0.006209643004625008	-0.0931462727066647	1.030797637939339	-0.03582024420403765	0.9700471225108331	0.2649530202674373	-1.1552633565378205	-0.4095350746067808
-0.12552269293242624	-1.2535852134530665	-0.42897403591035504	1.0351603873057	0.7238089995455861	0.8994510170562736	0.7460776529314492	-0.44162992774038956	-0.6343180481523386	1.2618559309312483	-0.819621055307493	1.128458126811562	0.6356040591832633	0.8023729500440635	0.22812951056452527	1.0941564251301887	1.4844028772848723	-1.4384470846546666	0.3605849697793435	-1.266765765466244	-0.7718365694521745	0.09407692368031131	-0.01941808858608058	1.1172703531116928	0.19651045981143794	0.14190491341801761	0.356507889360714	0.18788795875628383	0.041277065950530455	0.9649746938471777	0.5933903500302642	-0.7209631412262715	-0.08543766954566244	1.212457931702081	0.11973250208912517	-0.06655515581915646	-1.0224451668965835	1.4700562282989276	-0.11938589588588802	0.49948430164350116	-0.42630360312968435	-1.7633635677302033	-0.009768570309343139	-0.696821102776762	0.5559040322346108	-0.2149988612011546	0.7022218619565903	0.6323802207748581	-1.0373650163834736	-0.22011696149161425
0.08335869491541072	-1.3015227696787068	0.2365964735317616	1.5227968083524088	1.3165288596165097	1.2928350696606883	0.9179152120305043	-0.2323310285459129	-0.831979170179652	0.8981984068158024	-0.6775956511678078	1.5413929682887022	0.27953192112179176	0.9117725737982307	1.5703572688577438	0.574369718092523	2.033332289288882	-0.8691054573682291	-0.2608037430524123	-1.1988640742617493	0.07636917865236795	0.18549295444847497	-0.23320546438523074	1.6241047403553464	0.4453347128925375	0.5289833778871611	0.6467753743356149	0.4475755707270641	-0.09203404300841087	1.5850935609215289	0.22453975584636848	0.4301201550119385	0.828641036093757	1.3864395702154946	0.9349095843431408	-0.09365098059379329	-1.1660495914586568	1.1869440173121928	0.39604984129921256	0.1079696038284307	-0.2595802212730815	-1.0072033595992225	-0.03142168049295374	-0.7630768587110652	0.5137446191764564	0.05691918306442757	0.6577283244253074	1.0090879295081623	-0.4830970327664685	-0.13040504551609147
0.188837032615175	-0.7034770514567023	0.9719978680670517	1.7263638746907706	1.5034209840955013	1.5552684306851603	0.9725281134286149	-0.1604877252334587	-0.5950486653318401	0.6942377963445537	-0.10928692376616335	1.9234013432617827	0.14730227979979066	1.130150178746407	2.4945572808124545	0.0998778464410271	2.3464115882712036	0.024712177636097878	-0.44977338326670313	-0.6587537257889062	0.8866308400871847	0.33210222142140366	-0.28832439251415287	2.046014625934915	0.44565730941684417	0.8927916408818929	1.3112715076853578	0.4834612024880843	0.2027214476213809	1.9747488832694966	0.19992109700116548	1.467580336114425	1.5547623494343692	1.4520401938814718	1.3707733225803977	0.2639092509736952	-1.0179860553963889	0.9391855857531538	0.9696283292044865	0.11542090405526151	0.29213158314321086	0.18979707070118515	-0.09658704917992776	-0.23220827641051933	0.8180406014694566	0.5769550621669796	0.8960669607866313	1.2764862793277978	0.11982346819593605	-0.15981440340498065
0.15078146838917658	0.018619510406723775	1.315539598735367	1.6870617681612352	1.018026627788849	1.2492606149178658	1.0328248160268751	-0.3919208752225098	-0.07106060929203943	0.5710785951828392	0.6241848191421967	1.8147986885682195	0.17369801520357772	1.3900051239588374	2.666534226252029	-0.1587042537753895	2.391556303525312	0.7782342087010913	-0.37278265264215915	0.14776880163185138	1.059984813687375	0.6351803200678149	-0.4468020852859753	2.3105230946830426	0.15145270208713615	0.8705618788460471	2.0803635019621374	0.17725092873661227	0.5119047355481112	1.7467830285802453	0.46103510028381717	1.9114969995151354	1.8816903010185382	1.3562254334427208	1.2148898831193389	0.8647296481330417	-0.790911881878829	0.6808724602067576	1.2342771253515732	0.2764763083801967	0.8793306846426538	1.1104233116133795	-0.2444284759220207	0.5419925954765132	1.0509111572159844	0.9709743058458522	1.2540040482252242	1.333174618292152	0.3818087251690516	-0.23210425274131688
0.032351413559197274	0.3632588744504845	1.066262212986268	1.5516285034418007	0.07344947076629114	0.3239240815004094	1.132805573924927	-0.8194999727973891	0.44518613406069363	0.32935076388675705	1.1741999881405363	0.9834858328812147	0.18901881888896271	1.6098713480385405	2.1740957696818084	-0.20277085959890156	2.225408726808866	1.0938165774487838	-0.3393177455492511	0.8898861817258081	0.441344931507667	1.0621137702289227	-0.878420922163222	2.3742168437044633	-0.37933296549820356	0.3585464408365101	2.513433666457975	-0.3255810864438509	0.44082597470976975	0.8881345622616665	0.7606740515053226	1.6335757752397442	1.8257281656630608	1.0786113453962154	0.6336749071806488	1.364913843640675	-0.6799940764656625	0.2978689234392822	1.0115149039272053	0.2205179766383848	1.08269743672258	1.2862711896111618	-0.47253048836564215	1.0474034890056734	0.8227098965376002	0.9904647744464631	1.489150737093949	1.186644191076254	0.14895434751375433	-0.2283872825571002
-0.04580200106417416	0.17975785064047026	0.45419276122789976	1.4215454340879894	-0.7903442225233744	-0.8163886478834612	1.154938526027722	-1.1234310217967698	0.7242246640337451	-0.13529770418183676	1.3493637338601634	-0.34823306606429333	0.0631513640392057	1.7257120901148366	1.4142117153819984	-0.16538450631000223	1.9462015802415227	1.0074356739123205	-0.547734101378186	1.2998191433620616	-0.5542525239463196	1.4061213269746813	-1.4971092925757015	2.229340975745774	-0.976497213686936	-0.4164804655644072	2.3250257043440525	-0.7072332630410401	-0.08529306179180839	-0.21630409367978135	0.8707605484277331	0.8833069837684043	1.5592681196965077	0.6801878419113976	0.03572819251173893	1.4762880534827858	-0.7412905152767713	-0.25709058968089704	0.40703966829654353	-0.23737447474482087	0.7232161117313617	0.7966276534619608	-0.7141669440250845	0.9640718673273144	0.08758474977698393	0.6775465647916425	1.4570745673246484	0.9618070424983622	-0.41660206757139895	-0.07768218945255982
-0.006952355710085129	-0.29206986114121436	-0.02251116646816309	1.2591885025472904	-1.112505836128618	-1.5853997395581914	0.8999833807186726	-1.0095440545147234	0.7250913747894181	-0.7150583920855205	1.2093983084851037	-1.598831381436642	-0.19370906018499853	1.6800499709112173	0.7967420132682095	-0.1898996281214383	1.6331204306852656	0.7834833951692557	-0.9382669232194675	1.2970348359887256	-1.224845812506099	1.3867152290363431	-1.990588165395064	1.8942121828547631	-1.40867954542293	-1.0618998093293532	1.6056527876938993	-0.7188579061902798	-0.7684345575991235	-1.033718304605212	0.7456300069116754	0.09322320659465254	1.2568254864977708	0.2817607253582062	-0.2347926788899019	1.1705062989554786	-0.8847316973962149	-0.8910818513107787	-0.2830916379397254	-0.9356126269853335	-0.007532188160913003	0.1675660219740349	-0.8580660804460557	0.3633582518251406	-0.8126918636714625	0.28672066870682184	1.1931739403614636	0.8094319843290799	-0.9580809430908085	0.18091095259209022
0.11212695499529049	-0.6639170752990864	0.02622249875021635	0.9351804126326401	-0.8488803228001207	-1.6304016262171233	0.25475039326691445	-0.4436793302446813	0.5581505039869535	-1.150874081902921	0.955754191834288	-2.1962257579523707	-0.4477475391115462	1.4081184984099249	0.485754985055012	-0.3213841915571094	1.3070161111990501	0.653112069476718	-1.2474804451417205	0.9764969584205184	-1.0793295580738704	0.8391621939192664	-2.0330540643547197	1.3989342876924826	-1.4781221700908906	-1.2928847932799445	0.762977561235586	-0.38446580242550327	-1.160776996573088	-1.2309637679004382	0.5224207436493228	-0.3894937325309062	0.9852322069320748	-0.017087248931881932	-0.13969858414113995	0.6765424798550917	-0.9671628505671889	-1.411161976291377	-0.7757440076868922	-1.4754421860724711	-0.6879072064820034	-0.04473224323048261	-0.8073187585411108	-0.37052374093352136	-1.3926834330166857	0.05121288267380327	0.853674469475308	0.78135568344483	-1.1600979599070396	0.4121774286646524
0.1886097538912869	-0.7111333888383041	0.5772527418213234	0.37844918890154877	-0.37823592001225226	-1.0837478482239182	-0.6636633854904891	0.29803703383919783	0.3469102976252611	-1.2138457190813363	0.7316318678070255	-1.9632756070193316	-0.5598135044063198	0.8631992923881407	0.35252458031385214	-0.48847251508242245	0.9320038858531742	0.6226410983918771	-1.2154069211673044	0.4930350383214631	-0.19709737108286415	-0.13882413623359466	-1.5329507219364054	0.7795054050444628	-1.1162072514764412	-1.1143837097213853	0.22350121606231205	-0.001352404780163053	-0.9954045857595335	-0.8784286080534089	0.37227643519840353	-0.4744795334625337	0.7120465660702496	-0.21180227004808944	0.05899109166278594	0.28331371123726157	-0.9022504654081963	-1.640888827699791	-0.9682947555202568	-1.5176080346555982	-0.9666875055085807	0.3244274377352487	-0.5474736488457561	-0.823719491206781	-1.3624217430059768	-0.004937971434443044	0.5776256522186902	0.7728261628753602	-0.9427651526408147	0.4687702829244369
0.1220185373033096	-0.5158352680520955	1.1929682541507631	-0.3026526484845995	-0.17829050567279098	-0.4656137831464922	-1.5094681605937612	0.8057338493677456	0.11595106802083183	-0.8682925796324734	0.5067250544691273	-1.2402290132372815	-0.5112291879018996	0.07671115003070751	0.1454999449275955	-0.5806179029306889	0.4524670437549631	0.5017112208026028	-0.7923129607636119	-0.05492247389692294	0.8087757532987809	-1.197889852163362	-0.7340094236317746	0.08326793044184182	-0.42903887920634026	-0.7860616194237067	0.11980939707503432	0.07507994552643595	-0.38595795883019984	-0.37502268414133205	0.33156328318905015	-0.31913779357123717	0.4013167373586795	-0.3924741559480158	0.039764834478846205	0.10860955353791267	-0.704345699670578	-1.525135669481897	-0.9660998596556079	-1.0444732434837867	-0.802012197151293	0.929047089447766	-0.1817989298681924	-0.8327341836481521	-0.8130143703993241	-0.06142744827921601	0.38333380674357187	0.5872564628368432	-0.49260003497231153	0.2889294038540231
-0.06464306497323404	-0.3539201393829542	1.3297779829722234	-0.8439422100738868	-0.43212506166234016	-0.30990302548047866	-1.8819698810301422	0.814199981955722	-0.2060238884374696	-0.3023047925634641	0.13910222789609997	-0.647311579586127	-0.4349925416900536	-0.8009136982408328	-0.2750747956942798	-0.5522098500207894	-0.15886382428984144	0.11034499094026244	-0.19541587887850909	-0.6517629477621566	1.2041655395869146	-1.9127419389162745	-0.0851025475294913	-0.6236051419430991	0.33912589304156926	-0.6085261813886098	0.20206769565936564	-0.2943128029760352	0.2443205745800085	-0.15665869667337762	0.2551340245498424	-0.17919963954564092	0.09607757471273394	-0.6598740579983028	-0.2991812340888004	0.017383207642125264	-0.4454356941712406	-1.153447476906391	-0.9720320091056723	-0.3913727062547156	-0.47213922393401575	1.176279844653264	0.09665165671790002	-0.5699310406360434	-0.12675360996740265	-0.32065009100751707	0.17534930192766063	0.08764333502194316	-0.12038426043388405	-0.05843924223054076
-0.21961037326702013	-0.4414243095883147	0.7323359586345353	-0.9938964425368102	-0.8772315987295323	-0.7856285015912324	-1.5699269597534256	0.38511677830991725	-0.6819616401925201	0.18769454753271173	-0.4472099387002645	-0.6488271276157839	-0.5199424134026625	-1.533816802879027	-0.8209716918694483	-0.4668591270443882	-0.8686363057882679	-0.5205827443368778	0.22737677021744143	-1.2925344521740674	0.6379744729905515	-2.0114924173844058	0.043774176291222475	-1.2589768680171367	0.9169147461678377	-0.6978681779439263	0.0440292222155618	-0.9068271020233717	0.45011813717221316	-0.3976134730894442	-0.06368928532655976	-0.23434168104310305	-0.09323939122108614	-1.0185835392504645	-0.7475812233366754	-0.24654575071871035	-0.17544292781576878	-0.696584208949885	-1.130835678921655	-0.02048046413884986	-0.36137472774941226	0.6743705109462969	0.09398238814385221	-0.3889631664799593	0.3045479435456733	-0.8082811118934583	-0.15297760515384148	-0.6698748272842453	-0.04704825295129693	-0.41101700487017284
-0.16643363969221767	-0.7517741813989643	-0.37204087285143733	-0.7042070704232761	-1.015581236751576	-1.5843750025275898	-0.7005560554833576	-0.13303190862788844	-1.257087796104829	0.3736294191312526	-1.1279678875537733	-1.2255181607449066	-0.8528053999500382	-1.9088855758453647	-1.252969235364085	-0.4458065487496459	-1.5811246373507601	-1.1266804401940282	0.23368432135193679	-1.8875793959779388	-0.6087532852693491	-1.5079403640101894	-0.3899976513409229	-1.7416637386622842	1.1404944759792588	-0.9154534465685487	-0.6090565998389528	-1.3415902529390247	0.06469992331523135	-0.9097328025677833	-0.6946086001794105	-0.4938177394086523	-0.0866930007743316	-1.3336255434466913	-0.9530034999892744	-0.8181387745758659	0.11932906117125189	-0.30870795681688046	-1.4353499714742781	-0.19842345144070747	-0.6810873900926755	-0.46253905588905164	-0.2745118603759126	-0.5508974033009144	0.3386087370216843	-1.3187885779154556	-0.6090577057189394	-1.41948090997768	-0.2582052669112632	-0.6058730247911582
0.15938687319373404	-1.0414985309549385	-1.4152459258074448	-0.19055821860857594	-0.5184562649809821	-2.146593181901766	0.31880368594945363	-0.334534336167266	-1.7404347005475593	0.21891743258004953	-1.6112976898640436	-1.8878219815289958	-1.3159979346594817	-1.8517670363992391	-1.3718556775368	-0.5635963952522135	-2.1651507719764167	-1.3839517455072676	-0.1415232943065116	-2.2397395679788215	-1.7953986935206112	-0.6566365371263817	-1.0600292628505954	-2.0139679525185703	1.0393113773968083	-0.9958517092691189	-1.6121027800700274	-1.2472959562275323	-0.6925084736413517	-1.2981745081572085	-1.4495564512374077	-0.8167721630972234	0.0696652508898541	-1.395241089350338	-0.7175000607614068	-1.548512418163708	0.4831782871509663	-0.05973168610059105	-1.7420549929901916	-0.808294410925967	-1.3202387848944646	-1.6687871438822588	-0.9138969634981593	-1.0252699855707361	0.1382425309678514	-1.54669709483556	-1.0715829194493187	-1.8086756460519697	-0.51627694075478	-0.5651020670728408
0.6485089663280419	-1.0487102157970405	-1.8584874022473303	0.19541183368639709	0.4920522234371895	-2.0550892597547863	1.0380913436740724	-0.014661759756817185	-1.8982961703029784	-0.11888908211301252	-1.6242136097807458	-2.0215909458993138	-1.6263119405250948	-1.4654298076521686	-1.1654483487455785	-0.7786138313279912	-2.497007274932752	-1.1378188828025382	-0.5999696490699251	-2.1317805006614026	-2.192624189154083	0.22260196217801048	-1.469987361874963	-2.0570821628593667	0.8182504128271543	-0.765012737089416	-2.486054484825058	-0.5861728270914195	-1.3673084910309472	-1.2526375898910618	-1.9470992582882405	-1.009950503537282	0.2038967014251137	-1.0563957948990772	-0.1806435995442441	-2.05558157981107	0.9145874105255282	0.07062265157253024	-1.8643607148397288	-1.4288280283831039	-1.9187260046256032	-2.2947023921816325	-1.5669121004813105	-1.4990140137481656	0.004034116985954692	-1.2981087699246263	-1.3644816679177152	-1.5897960192403404	-0.5157174473569276	-0.3206477202453823
1.0814349895923596	-0.6973880753062581	-1.5247848892442843	0.19761862163273344	1.5051287658056534	-1.3120318972714433	1.2254611484947875	0.7128835337555914	-1.5937762391281989	-0.3912584500679691	-1.114128416554835	-1.323002486801908	-1.5018661775488726	-0.957996078888222	-0.8033698783484297	-0.959266013948903	-2.5044687761624904	-0.5071436279877867	-0.7735124244327685	-1.4711980687282349	-1.5320675106928985	0.9175316475719466	-1.264691038147606	-1.893562644126827	0.7361062609326242	-0.2776121835029036	-2.7357814406519254	0.34038038659325115	-1.5671393437103596	-0.7660662537651722	-1.8377798798766398	-0.9352766755920561	0.1304105234430872	-0.34916510162448383	0.2651780778265952	-1.9637957752388766	1.3185745984499724	0.15079346640929997	-1.6722272603611803	-1.6216489758510466	-2.101553567696311	-2.0224739445155464	-1.923085625997418	-1.5809266762451983	0.1274513281687991	-0.6222654479983742	-1.3770737887939022	-0.7636744875486029	-0.0798208821698469	0.029673479742885138
1.2697096870093016	-0.1492108884434486	-0.6689013062863828	-0.17718498795187185	1.9790338463182173	-0.3120759757655664	0.976773742557398	1.5011969675873902	-0.8741788855662919	-0.3953967909760517	-0.31045511537403725	-0.018523264777082223	-0.8510301241300612	-0.5110228521024291	-0.49972427571948674	-0.9885448693108296	-2.199024312297375	0.2095431504765541	-0.4661260632580594	-0.38737694868230427	-0.14441759380697197	1.3781366687471133	-0.4493606367713485	-1.5814878402925752	0.943779800834044	0.22828717215966737	-2.192849398573609	1.0966262116736216	-1.1960919417771452	-0.13372394282441386	-1.0457799917723283	-0.5748135340903353	-0.20474364711067874	0.5054731071837973	0.2695814745710698	-1.1677879062016807	1.5404538550990865	0.24472831536324027	-1.1445580181657078	-1.2216603707897928	-1.7122890603370016	-1.0447378715453208	-1.7702720133321788	-1.061496338724412	0.453114700143041	0.225295828487759	-1.1406003502613422	0.4091780183340841	0.7215430605281203	0.3947512941958392
1.1658387833146238	0.3244101692893916	0.23966535620418994	-0.6779837212880685	1.7192610221035511	0.44990000907648325	0.6049882316006806	1.9820492881411762	0.05057640672221506	-0.0690538013012832	0.40426634844580467	1.279657471453775	0.14456749459824372	-0.18704642491194517	-0.36401924024449944	-0.8627220401416775	-1.684976435010474	0.739713530315949	0.22012917482405053	0.7971355572144073	1.2816927526601105	1.6409896747485395	0.6234552073539581	-1.2075464755433536	1.3783509769566111	0.5163630451621283	-1.1386783074391007	1.3926596031780254	-0.4773859684228927	0.25598611703947866	0.1399483252515896	-0.03509890801955425	-0.660343021380994	1.2086364074473368	-0.19954070010640051	0.06633896048907416	1.467922418650032	0.3784391130895172	-0.36778145220028163	-0.42963477553704005	-0.8999949876432742	0.09834128176893299	-1.1087343877551616	-0.05874652595032867	0.7426002171427714	0.9446919517814929	-0.8071110556258364	1.5308783772144918	1.5999805468994475	0.7351108759398493
0.8607997692405729	0.5359759127764014	0.8397464222960082	-0.9957954046327822	0.9907929660774661	0.7119372629730217	0.39742468477782567	1.9584633232200803	0.9170840653829316	0.4928489671457303	0.7232425200648746	1.9753185718181614	1.1129815889104382	0.05633331517683338	-0.3566174177232284	-0.699742307816128	-1.1358536672668458	0.9892175049290575	0.9584376860848893	1.7133261468090843	2.1341639644838826	1.7153852935336433	1.4825659306666563	-0.8781222294407981	1.78454959384652	0.5268724216541564	-0.12325295358432878	1.238083217810923	0.23096407837995742	0.18593836279008807	1.1983945342767761	0.49966974754964866	-0.9774521089088036	1.5458874312128439	-0.8201539532508251	1.2358902512439824	1.1279626299611367	0.5332056678067724	0.49411211370002317	0.346882877846657	-0.020395955350909982	0.8851605916670725	-0.1624001654203438	1.0386783928515564	0.7751378226352101	1.350865916627765	-0.5499010904786177	2.2456252971081962	2.200684837995023	1.0503544172740436
0.4815592345750523	0.48673689241325024	1.0678532374635012	-0.9750898600824636	0.288516435191741	0.5808332137983239	0.42078387650227383	1.4690179409739172	1.5286436048042824	1.0896599131702027	0.5845054166793755	1.8640583944204594	1.6902377813967153	0.26658577992197313	-0.36899005813766445	-0.6432198014431918	-0.7363875557966363	1.034976722470387	1.4137548182927597	2.1209546360921316	2.2098219204500733	1.5448669815831058	1.8237094974886066	-0.69809391153842	1.861053106673316	0.40332713740056164	0.3892729091642898	0.8719667346511246	0.67902355474888	-0.2522323626600524	1.6600875633067498	0.8432468433456269	-0.9514772847269872	1.4954840388426598	-1.158668208467623	1.88359377043246	0.6988702282367097	0.6577292709453191	1.2365858390887996	0.7780733191662689	0.5707532293983245	1.1163490242803682	0.7231272955011533	1.7887892135474397	0.5227588058916465	1.4244572108642701	-0.4589081623539884	2.377085195785842	2.288014670404299	1.3273073004392788
0.08283258496214255	0.31314080572056807	1.0962498867068244	-0.6954121985616213	-0.04594559597205971	0.3914751510459169	0.512394819394638	0.7167828942339661	1.8143581574574135	1.4991132406125478	0.17128687240475193	1.2281281849563073	1.70750275852238	0.4039543968560035	-0.34569866284388645	-0.73496320337527	-0.6051658377053644	0.9912082114859395	1.447815337049378	2.0053301042785683	1.746542848446991	1.0815887346541528	1.6630085925894476	-0.7303980752019332	1.4484589862770576	0.3530900634374091	0.3015344795996394	0.5430612879963309	0.8503517694457051	-0.7337719100981908	1.368488193479961	0.8838021268498853	-0.578284051395285	1.214307703045926	-1.0088742919021119	1.8411210177370283	0.414235600299602	0.6911556109319374	1.659634309013002	0.8130053925006591	0.7007882961307368	0.9602529703897631	1.2421811761055683	1.9351515092581995	0.16697110057910627	1.2475731834494161	-0.5017032313803471	1.963017714549383	1.8612487504845303	1.5001150081552634
-0.37125723867068144	0.13873666550879377	1.1030543708790412	-0.37561037883299725	-0.060609909571025314	0.4166733225425514	0.4521018170273595	-0.05933053713532997	1.8075512562163532	1.558754902053226	-0.23935209962251866	0.6006240323694432	1.2523136976946558	0.34484092971688346	-0.3386034593707712	-0.8619399023848874	-0.7320798022282333	0.8824143549354518	1.170749700061964	1.5454787779462098	1.1771288945867744	0.40202208684669793	1.268297565342297	-0.9487661848767354	0.6419472801246155	0.4568679812436156	-0.09263252651685315	0.3199896878035032	0.8947565643561326	-0.9276623134330302	0.5585576893555332	0.6299881251838061	-0.06894300940175138	0.916797224770951	-0.5613752220447451	1.2830556084548448	0.41529064767100715	0.5933779383139208	1.6301758455952065	0.6603144857566712	0.44080739543144437	0.7455322226619243	1.263138130617536	1.5238620020254339	-0.049108850734692636	0.9050350815214606	-0.5680050274785965	1.192761537773669	1.142000483171201	1.465958757842608
-0.9209461014646504	-0.03303982878124086	1.080580068678365	-0.1925712460519762	-0.1059142847218934	0.6548617120288005	0.17113605510772262	-0.6809434075325357	1.5805795579324913	1.2210961993281648	-0.46015532282275023	0.381761665501072	0.5781477884120763	-0.013239595039500883	-0.45035790072075643	-0.8313850026718262	-0.9703722154240944	0.6361064417511546	0.8125150007891777	0.9905076960557826	0.8085618228663822	-0.2565773569571817	0.9343900164212846	-1.2171408755564266	-0.24796493676222853	0.5838856829648583	-0.336490169830065	0.07463592427567521	0.9426345503344146	-0.7154722652020442	-0.29280845513248593	0.20091635767022878	0.2788794714110506	0.732851520240123	-0.26041458496128445	0.5751388161586011	0.6517431285696873	0.37592232444720075	1.1505320770355607	0.579613736444869	0.028688339616523492	0.6831282850706394	0.8665042237795012	0.8381798017826604	-0.014617401150288553	0.43936020218480615	-0.5560499379335088	0.301797647768723	0.4474398958009739	1.1560215281534663
-1.5009322792533617	-0.29411004992654555	0.8427964306044047	-0.16625875132372922	-0.5049734056434929	0.8503595555799239	-0.17253649875902233	-1.0570771608258585	1.1933646388949823	0.5693430586317396	-0.48365683514806157	0.583884794204297	-0.06171644977581681	-0.6316513464669661	-0.7227809675909724	-0.5264772747524282	-1.1029445681521344	0.19202017108841293	0.5207870431040262	0.5341284948588271	0.6529743598963555	-0.6037125338497221	0.771783387622042	-1.3292972714257585	-0.8692278967628648	0.4874246196858121	-0.11761505694225274	-0.36174261713268346	0.9607929930402521	-0.2577997340962739	-0.7484982580962192	-0.24210641172902453	0.26340151937007433	0.63979593400768	-0.4449283821667983	0.03620236949034276	0.9044926898867549	0.11672652998584807	0.3922485510486213	0.6537905804042661	-0.2831513271734659	0.727647925419627	0.2772114059125439	0.20510531714750477	0.15845050658388893	-0.11911773270541377	-0.43643151905026334	-0.5165427090100859	0.02329082097592652	0.6127047696245592
-1.915803289677477	-0.7017882608478112	0.22136492956722031	-0.19715743761064602	-1.250852166474067	0.7183448790015445	-0.31707615050446064	-1.1660815558598845	0.6886588089554923	-0.21153093161492517	-0.43632574126983614	0.8760344219978989	-0.5379363528333105	-1.3053474507034295	-1.07222774197275	-0.023177937628824814	-0.960588017745642	-0.38289647510889163	0.245296377381808	0.26175830994950156	0.501693110521021	-0.49170022131198693	0.6589007983219735	-1.1101810422058849	-1.0310383871994977	0.012807208307877717	0.5544104746064452	-1.005622684785213	0.769770338764916	0.12694948333530537	-0.6524121364299601	-0.5880127404844333	-0.10893151750967701	0.5072775681900393	-1.044968121718984	-0.22410537911896533	0.922553297650816	-0.06046988865519469	-0.34812016266196394	0.7205130042839702	-0.3625945602731912	0.6609203938384574	-0.25814234130336855	-0.19700210175261515	0.21633794420199762	-0.6997985361728742	-0.255101064667591	-1.1510321025252708	-0.07244059822058682	0.008304249786259692
-1.942890056833875	-1.1619495382159508	-0.7196846516858272	-0.20772495759882348	-1.9741218748457174	0.19440535625584363	-0.12416274561848005	-1.0368847465921367	0.12323551936250123	-0.9017829972351485	-0.45585899849016304	0.8762936486815511	-0.8525224612391613	-1.7711891257686871	-1.3317893413941797	0.4329094743726671	-0.5296969756671206	-0.8897307208346948	-0.19875769404967794	0.17886571289764405	0.15181797648028578	-0.05606183803334165	0.383242311507659	-0.5319355267936794	-0.807331150611408	-0.7426576390167893	1.3959932050019142	-1.651058894122672	0.21065148962524094	0.18174279581373504	-0.19055336892194114	-0.8339895595383079	-0.6500689644594582	0.21432764385158484	-1.5764756365181776	-0.3013040078151707	0.5872073857846176	-0.04460393356846488	-0.7737780457820719	0.5157572408547711	-0.2458044441387478	0.3062059770921818	-0.5747292263047787	-0.40940317366622336	-0.04319065425188086	-1.1849257951978007	-0.08654754484666935	-1.5684394908439414	0.024162492218203702	-0.42665162003419865
-1.4951941180930186	-1.434796029891224	-1.6421230695907025	-0.24915919227131872	-2.2078549491289854	-0.48321888235225013	0.271561016019906	-0.7458775298523844	-0.40429668748451153	-1.3284889752291307	-0.5922840473467679	0.4640712923320627	-1.049668467165422	-1.8776513612738457	-1.3676727957900081	0.5894353907296216	0.020788074850389353	-1.1195297976602534	-0.9348348555958514	0.26797600869010374	-0.4016862025436154	0.32461981203578644	-0.1423065761414112	0.231481469203443	-0.4742645553375672	-1.44826097864145	2.0551359367019226	-1.9808182426499963	-0.6726752949896546	-0.11988995011910815	0.25169592663935925	-1.0637648541740694	-1.1244249055764188	-0.24883520712074172	-1.4617021167181126	-0.36034522976246536	-0.004944134145457532	0.1936615004172536	-0.7346748884187939	-0.08150816317032399	-0.08352110286351397	-0.30669140125556743	-0.6245319674985956	-0.6059672475096471	-0.6056132828009593	-1.4640254530093697	0.018927430701477455	-1.7878673481778995	0.08382533075080927	-0.5342209831573316
-0.7161006884052215	-1.2732782518149255	-2.1225162701074476	-0.4652741489155652	-1.7433945929723937	-0.9203039534393669	0.5215838991380068	-0.4083973374638706	-0.7633143150246998	-1.4263183708849694	-0.794172879869626	-0.12054580902392253	-1.1209349650400025	-1.6842115331717038	-1.1736268813537036	0.37884608053460767	0.42449652775242636	-1.002723886744927	-1.8506098716113741	0.5118339711654294	-0.9479285035340389	0.25208573733945977	-0.7561602955486298	0.8662326734183838	-0.3226331975446383	-1.7361666280424193	2.313062556850486	-1.7755932949768631	-1.5881794958371487	-0.5615710036734554	0.33736846320040725	-1.3534528940986073	-1.3886919056842366	-0.7648921910725397	-0.45734680067201233	-0.48786768142395337	-0.5958270692737709	0.5683825785278321	-0.30649796771054755	-0.8941544180980908	-0.02589717042322146	-0.9498783175629557	-0.4460397308681066	-0.9165729379991776	-1.2211594570552409	-1.499836372933491	0.05551791224870067	-1.8530376289144974	-0.06900456779729636	-0.33781567571356824
0.08005049201730083	-0.5966320303356218	-1.9447113513425438	-0.9329632682880274	-0.8009141215348431	-0.8337011256795817	0.3046967367826195	-0.1393516350578093	-0.8425128983553865	-1.2484175858969286	-0.9648215553468314	-0.4593944770917254	-0.9918132897355305	-1.4053120021389822	-0.8655367904676596	-0.006496643438239289	0.47729428478555763	-0.6577567456829538	-2.591632148784884	0.8646586333589915	-1.2134818174615292	-0.4207889672204406	-1.1180491514880193	1.083545000613795	-0.4685739169346032	-1.4406305070727048	2.1547624840227693	-1.0661360777857045	-2.1391909854341913	-0.8290560839678052	-0.02218811966172373	-1.6709624321700531	-1.4438705577694355	-1.1652834266156484	1.1188499504241567	-0.6411537801312395	-0.921741576190154	0.9123859275974238	0.25728029132425406	-1.5092136063052226	-0.11667794723511025	-1.3597038334922904	-0.11153100557977438	-1.288954007733847	-1.5483198365999016	-1.3408380675880471	0.04505644044139731	-1.8103849996532666	-0.4486396256161318	-0.04910835280719872
0.5908338155094885	0.42856003162733647	-1.2753199758381835	-1.5173824430146596	0.11562646613695486	-0.2458600698572916	-0.42097689383561937	0.008015966174694253	-0.6148680857354157	-0.9246614885272681	-1.0260314970410653	-0.28030833092935736	-0.6032648365529573	-1.2351725643599711	-0.5816568477218073	-0.22534686017305225	0.17800029517288044	-0.2951587673844823	-2.7496220589208327	1.2111165210815489	-1.059399631259661	-1.4579534773202703	-0.9321361101464748	0.7987173438321876	-0.7868337684166595	-0.7100895583683866	1.6998670773583828	-0.12171260002418212	-2.0647349539255977	-0.7132478362971504	-0.6275506783557451	-1.8523440507712572	-1.37962383936193	-1.339224348387119	2.53852404264595	-0.7139770438699788	-0.869689075528465	1.0670532624399003	0.6780284372315015	-1.5271326389781321	-0.26116226919900326	-1.4168829462766972	0.30404018670977373	-1.4922885935137367	-1.3648963109058787	-1.0660600221106062	0.008734242195013774	-1.6942373159125172	-0.901604129731092	0.047876188675674974
0.7026045651145062	1.4591178073906392	-0.5757089721460447	-1.886668258687787	0.5663859867101879	0.5282428210560535	-1.347113258180017	0.07845817330022853	-0.17585415244234348	-0.5951338186209116	-0.9413897777099183	0.3204815200573535	-0.017660079383725588	-1.189721098286117	-0.3719459445988842	-0.020001888847630156	-0.2449232206077435	-0.05885298758627307	-2.125656810852241	1.3728713823106025	-0.5738416664726408	-2.3516559297679693	-0.17002018755242054	0.20822074619197173	-1.0085078037342916	0.08789795349395936	1.0865361383694938	0.7074659525254784	-1.4065087647044228	-0.24129149778760367	-1.1212080647478677	-1.6913686173905365	-1.2703567995533214	-1.2982369673915046	3.10128170792934	-0.6472114024046955	-0.5349767281198984	0.9722977532632843	0.8121322872198319	-0.82937235875135	-0.29088942119488415	-1.2057094351524764	0.7211625121030425	-1.2703370526562552	-0.7103495329035588	-0.7161397684064837	-0.04392561358846124	-1.5213979027663587	-1.20320841966463	-0.22561756014043752
0.5324718665612685	2.147804900477666	-0.2942283945994909	-1.711596158655744	0.4628689245614878	1.0857049577183826	-1.993503935359708	0.1816279146867194	0.2733668330851415	-0.3588012612884056	-0.7025252594923752	0.9247554740231655	0.5495967515225063	-1.0958623138683734	-0.16795535631455155	0.5897364778866541	-0.4531177482964581	0.05742575281509917	-0.88508307870458	1.1864056959556761	-0.0013200480688954578	-2.6207497685770917	0.8650097065689158	-0.30088297931333574	-0.9148299400113884	0.6006015521875544	0.4103862653652981	1.1756509866858866	-0.48081176202696113	0.34218931887071846	-1.198923800533516	-1.0934742949444822	-1.1090419810732812	-1.1554425144763796	2.568489807363747	-0.4859141862210388	-0.14888816290487217	0.6940431123188051	0.7114707481384852	0.32157501507406144	-0.08924590959121648	-0.9177817070093404	1.044962802897685	-0.545983457176403	0.12800304681590263	-0.2833576879983653	-0.10333289937713658	-1.2984341295082906	-1.1978576415482143	-0.8152616300846826
0.3093005899706122	2.3025542448417884	-0.5494027196483291	-0.9202709213042586	0.0857169312694397	1.1840235912967776	-2.0225005435599948	0.3957998711944527	0.4985030523308739	-0.26064037200861945	-0.317547016410125	1.0780327092134878	0.819841926406023	-0.7443863515545411	0.14292117400041265	1.2928635780031366	-0.20405584545626837	0.14653497564215814	0.5097932104935595	0.6115954350488703	0.4267825421320851	-2.1092747026980403	1.6852185945271019	-0.37128031272826956	-0.495153137399962	0.6980045474376579	-0.25464407446431797	1.2328878738910236	0.3253280376353447	0.7251680255548771	-0.7771781406609417	-0.1846408024093122	-0.8251429973653629	-1.0418198967864254	1.3015590795217142	-0.3387357633510801	0.06913929950997058	0.3672681375169987	0.5450596277973085	1.420706791632399	0.3024506870162085	-0.688840583478273	1.1772097640491659	0.4663473661486637	0.771763361336828	0.22102550822108666	-0.14523957179709787	-1.0390759421834077	-0.8968199110418533	-1.4467290054424624
0.19214857101333402	1.9409006463297651	-1.0336353088176253	0.1877451129017021	-0.16415335235599937	0.8645698817749855	-1.471121812553235	0.6753482001053998	0.3326971836011038	-0.307998128661205	0.17154423745672703	0.6111222733587413	0.6157149621545586	-0.08853848330276058	0.6015132972505638	1.6725100299540936	0.48117164449278454	0.23919434304073847	1.5495837697179902	-0.20850596306089705	0.6299733592618487	-1.0918719806738375	1.886883271858386	0.10347087167984383	0.03662722792534349	0.5143065777174671	-0.8110289526394677	0.9853672100736766	0.7862754435341435	0.7123034202954195	-0.02945397120831483	0.7176756627049087	-0.36381908067512325	-1.023923896306891	0.018741378077040786	-0.28131767241788613	0.03531504455201834	0.09450421411595816	0.44307744176268155	2.005012611819337	0.6778101034647664	-0.5035915168675306	1.0574819877492574	1.3332296751077377	0.9534670929712894	0.6859260830298094	-0.13667099641398484	-0.7793196513203652	-0.47283328430499705	-1.7852029721915497
0.17025658624334905	1.2323753889844629	-1.219196970278363	1.0787110234458028	-0.07799305819155622	0.37985613721654693	-0.7323335210660662	0.844082779769848	-0.2396107207895272	-0.48604275258040447	0.6599048570903343	-0.23296098736947365	-0.010780047743369506	0.6747853890881738	1.116109230935721	1.4682137843356005	1.299816600751575	0.21747700585235102	1.9444207734875483	-0.9944733007514842	0.6887316682036724	-0.11499460058682803	1.3687092972063188	0.8992296590245121	0.3762127586360611	0.30729109902003465	-1.1439744476482443	0.5858041876794439	0.9322627337270407	0.3312212924616868	0.7141218164040113	1.272886410688135	0.24070388843055565	-1.0799379862546883	-0.6566497355340597	-0.2922612051500992	-0.17467426945131245	-0.124644688922965	0.38309757633593455	1.896103544169361	0.7802224087335963	-0.2418921182977112	0.7055172808484886	1.6329317496234412	0.6475281453716324	0.9020580663041416	-0.06402797363748569	-0.5747386089925716	-0.15507072530855073	-1.6479189009240756
0.11750181732802707	0.39471325320384176	-0.7360524842748887	1.304655965062357	0.22379761098630788	-0.007657292553511551	-0.2896584759464142	0.7026392603113606	-1.0582917166812573	-0.7513110604022295	0.9853793667893448	-0.9594731180377389	-0.7827153202350455	1.2177512603846523	1.5086354370937625	0.7371856370479082	1.8242065552678233	-0.10654026758980399	1.735020184824825	-1.4705456333041378	0.73249847845748	0.3278896625839936	0.3647915395261452	1.5837633403011442	0.32219988331104665	0.2500476884470105	-1.1955584582004788	0.14850201552872358	0.9473065241803776	-0.1969078465192174	1.1358201135986257	1.3220271244311297	0.8547088009528075	-1.1420670594767024	-0.5527459596281507	-0.2813684386471969	-0.40555349603053065	-0.37840997287890515	0.20891084149208716	1.2509800929985904	0.47862284113241926	0.17636459403420673	0.22599255094160775	1.2059600158811923	0.06446775426053171	0.6838407538547364	0.04158376164686346	-0.4751617827353472	-0.09098182512586898	-1.131028114823459
-0.05645335324800495	-0.3818208878834279	0.3358062290951535	0.7957994594499764	0.4207166182622025	-0.20580873825612417	-0.3826295851399739	0.18888600314210474	-1.8427610633424334	-1.0137187208449625	0.9944841940257537	-1.1595530788430137	-1.3438277961522305	1.3103239505851099	1.633366757751345	-0.19223188528017718	1.7483745972111808	-0.7897821083209234	1.1925614081378664	-1.5151883925853447	0.8013147384689321	0.08528403964106758	-0.717667397189272	1.7742592764874414	-0.09898393287289024	0.3104304271669677	-1.0430189641201657	-0.2630240396978599	0.9637147548870274	-0.5952672722586753	1.0743721640429842	0.988414538491147	1.3046254749157271	-1.161954812644069	0.011636101684772705	-0.18964106977274447	-0.5408928588287819	-0.7525966135960391	-0.22680903311510844	0.40993857434940467	-0.11313031928328088	0.6693314525813251	-0.2377133564965313	0.26193095862253324	-0.47555836050109107	0.039793039321105506	0.11216216349392251	-0.49069193672773964	-0.26248992966634493	-0.5574586592946648
-0.29800934603558876	-0.9575074156054594	1.4674701293616912	-0.07875403815480167	0.2682143624515283	-0.3298543761685355	-0.831821536956956	-0.5251276376210801	-2.3097390834364666	-1.1413186557086856	0.639579055393904	-0.7902237785028735	-1.4562255990918258	0.987892122110254	1.476811737504902	-0.9349354259780028	1.077449080345941	-1.604206216351682	0.602859281988142	-1.2247569985303823	0.7915636199671602	-0.5737918257332445	-1.5385339595462046	1.3718906845182373	-0.6537914246243658	0.29972449382979854	-0.8935136784588698	-0.6030326593724716	0.9266594827068411	-0.6877340707341827	0.5785325518351867	0.5975982171166004	1.4652356201139123	-1.1414386297441907	0.5005734373064874	-0.07457242827598805	-0.5756499019597616	-1.2353971423963037	-0.9016804886665528	-0.3322292594647304	-0.670697672053592	0.9990896517200326	-0.572518087919176	-0.7352775691558409	-0.7113397212762971	-0.7489508946779787	0.08984199432331139	-0.5744927513885494	-0.5082384858888661	-0.26663042267322073
-0.4468407192984723	-1.2430818026645212	1.9896430649086094	-0.7318614158133315	-0.20382797276962183	-0.5826567315219354	-1.1456083513702726	-1.087489183310262	-2.300414936399044	-1.0122076131995064	0.03704365355281769	-0.202479791085464	-1.1236379873329108	0.5210694870707413	1.1641863921310989	-1.276157353621982	0.14120794484574414	-2.0914943022119603	0.10261948696901228	-0.8467454620362519	0.5297157799227716	-1.1315080396333699	-1.983602894888252	0.6247704629527896	-1.04629330724513	0.0432830935038898	-0.9671176158805463	-0.8256878645340793	0.6463648544070199	-0.4798611618763496	-0.13860993404695654	0.46483716462404556	1.3213867304592695	-1.1039975843458618	0.5367834401648347	-0.0976884612427442	-0.5980871124032289	-1.6944265684956306	-1.572092537579653	-0.8674856876154818	-0.8485627978396268	0.9133893698968053	-0.7374377884492036	-1.337593778516433	-0.5603025383339476	-1.2397860397293103	-0.016898119688800516	-0.6397252949534772	-0.6340449520924776	-0.37780374876272993
-0.39198682388477996	-1.2138574632206753	1.5155126371344596	-0.7177796875011045	-0.7198013082814712	-1.0731311334801303	-0.8417019937010347	-1.1589350350153689	-1.8506453888975023	-0.5964292145732388	-0.568835044840014	0.10166016445320489	-0.5637252098517855	0.20542198432580644	0.8719448598499239	-1.2561379545086777	-0.5821896125216108	-1.8357785680255951	-0.3225311216325081	-0.62524714875884	-0.07825443285809792	-1.1312614074667169	-2.1512079881734762	-0.02264737901541953	-1.08691161803963	-0.4605436962237633	-1.3367377576983133	-0.9093330545416085	0.002712106468306851	-0.12467171413649616	-0.8043587178376828	0.6939859236919481	0.972054479657468	-1.0362942142763738	0.12237103518549054	-0.4053355687641245	-0.7032352076818218	-1.94927655745159	-1.885803874703677	-1.2462875108795854	-0.511094049200265	0.3286135596143545	-0.7484411608586112	-1.365256871670233	-0.13490576737029109	-1.0905577979850232	-0.11505985202928344	-0.6038445814447526	-0.5369135451748693	-0.6892926392045937
-0.2069795302495587	-0.9363615639841599	0.20469170755311858	0.005097114945012953	-0.9765223667737698	-1.7042595988258555	0.22470561803075742	-0.6275720862602431	-1.1619343218152713	-0.01069480009639027	-0.9262019908282799	-0.18440343422747077	-0.05520066405023481	0.13661576151632845	0.7157760410942471	-1.0695927191205028	-0.7304772271420827	-0.7792152428384876	-0.7075622791478524	-0.6589781339774011	-0.9312413375583709	-0.4398272142969859	-2.2014960925609577	-0.20008412079043922	-0.7786910841424127	-1.01059717783955	-1.8457259793351672	-0.889029766586275	-0.8655515078912017	0.19178461122532375	-1.1931739205561123	1.1254026939967208	0.5825615151710964	-0.860502820115388	-0.4214450259178031	-0.9835044456763206	-0.9060533556348989	-1.8888036752359816	-1.596449885168684	-1.533254427825885	0.1557629260784186	-0.5747660886711108	-0.6251088652687018	-0.9777706588894495	0.33923733976866555	-0.30313224357913743	-0.07383618308235826	-0.43151373533551696	-0.26222403154106294	-0.7967405107963942
-0.12647830654577932	-0.5659434579934447	-1.305145243180219	1.0713783804528132	-0.8665742530828603	-2.2074665278072634	1.7349571190370072	0.29756762957094646	-0.4857305109747627	0.5107778601597396	-0.9051125405212815	-0.9587675227707866	0.23250038500542963	0.15555286036748228	0.6947688526349091	-0.8756698764269014	-0.25403044529327384	0.6608862517909443	-0.9824469901935701	-0.8609341945185095	-1.7407137159804866	0.683602823215681	-2.195848374516884	0.1672437997587059	-0.27925055843891117	-1.3194151812693966	-2.181298430849573	-0.8407017902712998	-1.560189745581055	0.36302853540831714	-1.1943384864217341	1.4639467234259451	0.3139227839267644	-0.4787506304684573	-0.7193102856910518	-1.602594934394958	-1.1174768653611984	-1.5461482954935146	-0.7399308805308058	-1.6851257041372472	0.7477671619835743	-1.4168134263939556	-0.353930482186615	-0.522324678795202	0.6491406616299805	0.7355395000701314	0.18408348870234098	-0.14655103599248134	0.03787824759029257	-0.36946825388083293
-0.35316288589052436	-0.2811262994431873	-2.2597575939129997	1.9488152878254656	-0.5306125345375591	-2.29879220568377	3.0583532418513424	1.1841127198065413	0.011622130218168483	0.7345965207561028	-0.5508066426059636	-1.7746650964073776	0.3143022252920415	0.01536346463369984	0.7211411772811706	-0.6742999192171008	0.5682762045487202	1.7946535569691606	-0.9792333214652924	-1.0374240681846525	-2.1700514829361457	1.7363173054634482	-2.049385587988044	0.8219058741518839	0.21755807348128328	-1.1881678349745677	-2.070338772762117	-0.8042234691809244	-1.649345503181825	0.4004077958490717	-0.8293377242366908	1.4890224494646194	0.2592306077321102	0.1284082282359786	-0.6071654632100459	-1.9158224964941348	-1.1981668653522155	-1.0755982298216804	0.34947017365971234	-1.56164026840794	0.9099170990860036	-1.811144818678795	0.08792503878575884	-0.2727586109356587	0.6935549164061784	1.4712844557858076	0.6066855233585169	0.1936036276060968	0.20910047095705797	0.591586590103635
-0.836932330102355	-0.17664323882962688	-2.2187603693609828	2.2481884674395203	-0.21089620921216307	-1.8539036824717139	3.5835511187025384	1.6095239819364373	0.31934724164035233	0.5711564070725356	-0.031004076087815392	-2.134858533612163	0.3294779861732509	-0.3619127121073948	0.6975967029995703	-0.3433129379135732	1.2970084069672905	2.074200972800757	-0.5800184388226339	-1.0242464640526219	-2.026134396672501	2.242116553512118	-1.6255295126259162	1.338335341888314	0.5898901017709184	-0.6187390848705147	-1.4678448697997835	-0.7056407268479141	-0.9778540037165688	0.38198721932928326	-0.23014606883870678	1.1932302361588125	0.4063917215010787	0.8230177388018305	-0.21956875921982608	-1.6671363448110732	-1.0499120597627154	-0.6501488226908811	1.2031525925840143	-1.0641163461584278	0.5903618260309346	-1.5735743525093786	0.6595426283373687	-0.2475555521564427	0.5065894456013701	1.5298841117495656	1.0121720331923583	0.5379552621939219	0.1875299582565533	1.6950505027321363
-1.2199625704556536	-0.19187044924572724	-1.2917188011812848	1.9040083116316386	-0.04138121716091465	-0.9913959686757029	3.0330136531767518	1.3849153499832765	0.5436510587686123	0.14420534618270311	0.47479187766033487	-1.816295130044322	0.4031785857962087	-0.7575225813531896	0.5763927554664312	0.20266487216469012	1.5782715245854746	1.4443509912590076	0.1181902836887768	-0.7851294698509168	-1.3858893118856344	1.9907123169054464	-0.8900645396976117	1.378602833153483	0.8172046642451634	0.20265932667884373	-0.6038468100094538	-0.367254730358092	0.166998857536331	0.3615589633460387	0.40534977317914667	0.7556876702087122	0.6378189609550571	1.3288144678286613	0.13606506293871795	-0.8767837416026997	-0.6815678126936441	-0.35805886814338683	1.4660235579224297	-0.2839237689367588	0.09369973555298025	-0.8255758392408229	1.2008415500533398	-0.23522796010535685	0.20333079500633072	0.9582786364718435	1.1783029455408518	0.8623682480924904	0.02036492488523882	2.360424466195855
-1.0349553738245931	-0.14632084186863045	-0.04405839317231242	1.137842991840643	0.04538796778594233	-0.015429594955061781	1.5909655084056245	0.6341823326353504	0.790198456747964	-0.273862667312938	0.8589476376257551	-1.0084025551157438	0.5373637685988274	-0.7858807226140204	0.3632050475727672	0.8712438199874243	1.3224307714154107	0.3805126376670368	0.7797790006023866	-0.4124524899545105	-0.5751051514839627	1.126585645274696	0.004127921114870044	0.8800832851692567	0.9293221694645116	1.0210323630199933	0.14991707415365035	0.36256414217378713	1.1814749613389703	0.3134652422761213	0.870723890785355	0.38404451968634706	0.7722222922819206	1.3683046712175444	0.2048552950610524	0.128639600690419	-0.20806102652467623	-0.17381594969673983	1.0796843365185023	0.4773150417237608	-0.12363594030199238	0.06445556176886058	1.4670282845542848	-0.0006535160159172946	-0.10946993681943648	0.18639291854349863	0.9736846568536386	1.1541182776603176	-0.18885056447543216	2.1689485984034413
-0.04912055576104023	0.12150696716758703	0.8558873595770992	0.27100284719677986	0.22031437166520046	0.7443078702659013	-0.2034715761365586	-0.30717976545676634	1.0564335278344705	-0.4317932970300016	1.090144113898007	-0.17785547501632107	0.6109890883769195	-0.2056044502543557	0.08287003988997395	1.3981955430062945	0.719524867174587	-0.42295141766875527	1.0064305757262935	-0.04397085950680757	-0.0022002424655351758	0.05636069810244867	0.7779497169450634	0.06758823848632682	0.9342993816796834	1.637423817710039	0.5056590641059433	1.4350678338728224	1.508023181469646	0.1583468641907076	1.0147783756416373	0.15673231572092633	0.6424074282781002	0.849667358028244	-0.0549828084585759	0.8813525807275271	0.2118147425289245	-0.016835033010119634	0.29687839024593665	0.8627826315881677	0.21238770760515144	0.6677193631728863	1.2642295272124624	0.49078638583289896	-0.3955402541174372	-0.27048743282518034	0.44765503144208413	1.3780507390768801	-0.360645847084312	1.1435523090192534
1.4887439927976873	0.6064209601912287	1.0237121006277787	-0.46186283719635435	0.56013422479503	1.099151132246157	-1.7170275297560569	-1.0922221041279394	1.219219292530065	-0.26470276091613226	1.1593856844753667	0.2432886943339613	0.4856227787166077	0.8263000841014682	-0.24720553533262832	1.514341018250417	0.09872258358204962	-0.5038703932585995	0.6098132301318449	0.23325094582552502	0.06473076953502842	-0.7635306738175004	1.1970977783059065	-0.7018137967704561	0.7933213447631068	1.9663382382315957	0.4253456942799715	2.5247542935728613	0.9999495729899411	-0.15019773892620825	0.798729847893647	-0.01065773457419614	0.1819694108024746	-0.019905419685333214	-0.4731359613364918	1.0429430617084245	0.4550993708187801	0.1589269447637719	-0.4703402610702954	0.7007238214291669	0.9651795358258234	0.7094497119612377	0.6096026423556732	1.009787148797619	-0.6822618545397626	-0.16248032514519478	-0.18535050114007043	1.4625877972603545	-0.48388389142074156	-0.23129977728519827
2.902062061802298	1.1012465450537572	0.5474715391156492	-0.9817056130182803	0.9287072688765515	1.0802606766823863	-2.4933273426301317	-1.5278917469716873	1.1338582221802043	0.06271818345617426	1.0374137217024952	0.1351118867406425	0.1351838110558272	1.7771853937459308	-0.6096960786939842	1.1564283958752193	-0.2704480121412894	0.08626718519040533	-0.21768303154975635	0.4195567323633065	-0.34745593511784956	-1.045498996128027	1.2301014421349104	-1.1519120578997413	0.46543920801800087	2.0146933621258847	0.11942349585616464	3.149666832903506	0.03267334871483247	-0.5493944105843154	0.3229158080577533	-0.2558458099219743	-0.5245207670065799	-0.7926878091827899	-0.8037922022815196	0.6124663370517937	0.4838171375054726	0.3219980253329297	-0.8698835553546558	0.1598663518504312	1.642362163190557	0.20287194954392532	-0.2062465311531715	1.217818958870644	-0.992608301119514	0.3377509306798281	-0.6659354816478836	1.331359264434492	-0.597394149983611	-1.2786229637654551
3.4457389915490353	1.3224835682442075	-0.1188458197871814	-1.309982660084033	1.0521006106486734	0.8911430755488939	-2.413359421124143	-1.6146553616783825	0.7721085201343925	0.2739069044754357	0.695553358915902	-0.24849754406680583	-0.29821268944451457	2.0605592361123244	-0.9638460320750568	0.559414275405546	-0.31338135754850693	0.8568557814425294	-0.9802063994828298	0.560538401383697	-0.9222739919470415	-0.7894887754597805	1.0728781470419655	-1.2247163611969292	-0.017199405409812372	1.8302225817280917	-0.10944852409298297	2.94754686030224	-0.7301989379163085	-0.8703996024970985	-0.20116476329646515	-0.615743519401497	-1.2669658019895684	-1.0078523955795227	-0.8864544952318278	-0.06562569376125105	0.3429791001183239	0.399774828204872	-0.7704201923206719	-0.30856626106650126	1.716293881720934	-0.5606879411701158	-0.7326384497640197	0.9279724714674873	-1.2713580458709046	0.77934923218373	-0.8437328830948754	0.9670656343525466	-0.7343907457120773	-1.5270651648640499
2.7539727315291525	1.1194854200694178	-0.468070226501683	-1.4734880417531586	0.7397973235911426	0.7692598221833015	-1.6975642661871877	-1.4676735265852674	0.2870011526557367	0.18391437239648623	0.1734841274643653	-0.4672280453236752	-0.5670344363150628	1.44466993971966	-1.2455808143105813	0.14506433666660934	-0.1512369464906112	1.2405596945022148	-1.177362466472061	0.6703663865576621	-1.2240436770948697	-0.2510059541184454	1.012397697467127	-1.068852772912154	-0.5129972814873339	1.4738516904479217	-0.060911321124210674	1.9324045538034833	-0.7688429544750366	-0.9320306899180208	-0.5369766677574687	-0.9622329382586898	-1.8101592960487185	-0.46806780122503255	-0.7233158129082286	-0.5077968379951142	0.12229527665122437	0.35556210429584584	-0.28799903092309687	-0.23064291497299316	0.9973277298577423	-1.1577113938893449	-0.6101640306462702	0.2710342780575437	-1.3724922703759999	0.7691516082453647	-0.7673059766525209	0.45917567735954873	-0.8815596965908232	-0.9876235004204007
1.080728512466671	0.6095520095317544	-0.2519482462261518	-1.4589965908267681	0.07604983751752262	0.8417701314477194	-0.7740329859352547	-1.2040925468852957	-0.06185348289121174	-0.15361752987371655	-0.3790390581772123	-0.19930356779779565	-0.46134015946973217	0.2475545984992827	-1.406541563284438	0.26723067876972406	0.015844509577900907	0.9769182381893519	-0.6309939897998739	0.691302995683079	-0.9453019338690464	0.21652943455632687	1.2193218208118912	-0.9047092872963354	-0.8171891790721261	1.0281747370707044	0.2623110033562845	0.5389377567341361	-0.04584775564859131	-0.6645841828659196	-0.5355106095678039	-1.0875443875782997	-2.015389847607646	0.6071356299250872	-0.4402079065275833	-0.3875832139053383	-0.08594148631587367	0.23150515131059812	0.31145617214099625	0.5835377021838696	-0.20477534291700278	-1.2427838951799632	0.18782464538778867	-0.3705677337766868	-1.1357398210512324	0.25306204840441127	-0.6476882000850591	-0.012212617592628696	-0.9862716258936575	-0.13027719121678177
-0.8338265432938898	0.12039584036054017	0.39666239706680045	-1.2405181328057164	-0.5824418761772532	1.0596207365657242	-0.07905087541976373	-0.884165468642496	-0.08394884426837167	-0.465508636937265	-0.748757531705796	0.5394637448566906	0.06073570834057233	-0.8439863826451219	-1.458972645035981	0.9808057382883398	0.05775261909176362	0.251382990483409	0.3882885241698249	0.5297497305298379	-0.09444880722783128	0.3585558766034438	1.615634974900229	-0.8641832467091359	-0.7721632285619869	0.6079131249894032	0.6999835268883846	-0.6061216117184981	0.9816934214712906	-0.17195882557842812	-0.21561276869387402	-0.8734961918278268	-1.9036592597201718	1.66645751570533	-0.1801011880190198	0.2645261126235304	-0.209446671154166	0.11426192881009727	0.759799610829719	1.8857783913550603	-1.256990176311089	-0.7213670071657594	1.29056236432607	-0.6247431185397926	-0.5123410770372256	-0.45726372483478456	-0.7116865883794138	-0.2620477466921601	-1.000091364144559	0.4261974048809948
-2.186987081115145	-0.03747387555990174	1.0881133325902763	-0.831019906584022	-0.8202249284534269	1.2452564364436804	0.13217754569961432	-0.5309084533773625	0.19107304359805097	-0.4392058082558027	-0.7810247679656678	1.4022158510832197	0.8380028217730512	-1.2225001211268225	-1.471589441329523	1.9906691447019709	-0.00045984748479450336	-0.4838922114798337	1.3309192844937818	0.146166869278296	0.9871088976911222	0.15002376027408967	1.9157616058887588	-0.9073710473983251	-0.3707285427215488	0.33305419843711603	1.0701200672045146	-1.0516511237698756	1.6849740309142363	0.3225008576853764	0.24100256136552634	-0.40475801664595074	-1.6116776484835051	2.1240345099307003	-0.011093464085114477	1.085404691655014	-0.19899864312534196	0.053293652735150666	0.9013577212173379	3.098869310906866	-1.6057979695621343	0.20112968193100764	2.1101075597696917	-0.39726093736283535	0.3493027275998624	-0.9207970389881016	-1.033301964521698	-0.20643984109299654	-0.9145198302647849	0.31145050675732733
-2.549512355509918	0.1934687808981775	1.446360184916681	-0.2978211979859262	-0.4400125156809149	1.220862381428929	-0.10664287176521502	-0.18179566979983275	0.510683258007116	0.05699983826772208	-0.4882488975462355	1.9312939532647933	1.5862422079876117	-0.76182063129753	-1.4968025884508978	2.8165218811046673	-0.00600343360276796	-0.8477062944320342	1.7233397383042857	-0.3711191167157775	1.7980994955530563	-0.20959942025692524	1.8200335607821918	-0.8610871521735768	0.2216432308426205	0.2659965546951841	1.2831374918177205	-0.7816856862840571	1.6954386770462757	0.6180433303934777	0.5893748412668818	0.07421708145808098	-1.2669899488810359	1.7029017051651612	0.09644418681304048	1.6130266634077262	-0.028032049706354003	0.011600993149667027	0.7295920391082172	3.6328375550153593	-1.130854322162762	1.1225305114090542	2.175205122384633	0.06006950124215331	1.1365420342919437	-0.8821352510428233	-1.4511984434253906	0.08458172204015141	-0.7538213308098372	-0.36833448081008135
-2.037708749448406	0.559805204971273	1.3429698534308527	0.2709854097193858	0.3999320394140773	0.935832890583524	-0.4955799527372286	0.09475379440990454	0.5687358050755547	0.8678190041171185	-0.04866625720917394	1.8438708531125987	2.041030562811732	0.11834207768919765	-1.4789464225481044	3.066029598331832	0.20497848453136847	-0.7660963847675709	1.4647594489048592	-0.8132766714269318	1.95209349484445	-0.4309905602713049	1.2314597653888146	-0.546698499139999	0.7488310906576939	0.3613823897775864	1.3567096023803715	-0.18331683510699273	1.144325590175984	0.6690847614433095	0.6652868550825767	0.3345409763039865	-0.8754885618622374	0.6151733137431162	0.2244445924771361	1.579879982448225	0.29874121679986726	-0.092631328475977	0.3515243277205477	3.218683600784914	-0.2038324000629411	1.651014058603978	1.415799986314793	0.34238580204452396	1.528589555968182	-0.4305284082984446	-1.6326952355568358	0.43199349614226584	-0.5321265263014098	-1.1150685442444526
-1.1378371174577953	0.6804019119961701	0.9509771279135957	0.8065707694679837	1.2901798891163438	0.5129330387377355	-0.6258261866257706	0.242988123948564	0.2395669819831359	1.6362932107897568	0.3212417907311817	1.2007750086825772	2.0780197172306627	0.7754139651019804	-1.233774891172791	2.6428243956671227	0.6776183637406208	-0.44773504642368833	0.8634053241960027	-0.9494614118561477	1.40088846841384	-0.3173058218500408	0.3471368423439187	0.0852075784415814	1.003778635374528	0.4835170828051819	1.3428741272178033	0.25606582838288416	0.5460174717224591	0.6100561509559335	0.48735289775686264	0.33579607938053946	-0.3166600600567313	-0.5412739796670694	0.4353528468689644	1.077777439012931	0.7325229235191723	-0.27581861173551053	-0.08277123814999217	2.0574460953399445	0.5856217084313565	1.6087550645356559	0.21392539714243464	0.20995878994707476	1.3892649401848416	0.10515822221255118	-1.257424426963011	0.6673152995996622	-0.22002374614030368	-1.3732947568247498
-0.3393534867925693	0.3489229448035474	0.6010502711309325	1.2580002099034517	1.8401595689222623	0.18318447707773403	-0.2112629810177247	0.28375042035166215	-0.2937644854452649	2.024633920374018	0.5307552606966128	0.3605558136642938	1.7477436397420467	0.8197204744663144	-0.5528570276073531	1.7690188619199991	1.2769923314926774	-0.15169534571553914	0.3956301712448816	-0.6601800025846484	0.4751824346779484	0.11833285638876935	-0.44097505577003254	0.8940299098212428	0.9390323625812211	0.49836736583355	1.2487165798618045	0.3029107021077584	0.41480975173239193	0.6476632357719267	0.24831294089117595	0.25569473346520305	0.533619795295427	-1.1172861924797477	0.7210958358594203	0.4898748585645258	1.1813656101701295	-0.40601359987253527	-0.44617264039237264	0.6983272415144629	0.8382063412027021	1.119259094407855	-0.8188356278341552	-0.20740596200458433	0.8676839171376959	0.43034691669866376	-0.2189283261899685	0.746224156710716	0.23642268447819578	-0.8900850137268963
0.15262026846258353	-0.2724181199316587	0.5499940479454926	1.551840117238217	1.918418718731356	0.1499494753173739	0.721635852127538	0.33020727995467564	-0.6279339372513546	1.9199237508770743	0.6817044167481832	-0.2386852830512588	1.2193404881932524	0.39251391527881785	0.6130158519452243	0.8294044536549439	1.7355707949603691	0.0432193489766825	0.3664274704691031	-0.019555418703600547	-0.28826420979692546	0.6737285231728323	-0.7725782954753728	1.5973570458923514	0.6786757622691343	0.3812932400134032	1.0280548079950385	0.12283601971438117	0.8918179559999394	0.8935002501491237	0.1933274768692271	0.34373497679964043	1.636721585886689	-0.7790446485803028	0.9977950716215422	0.23771675790626695	1.5376550124556676	-0.2408986637435405	-0.6727013400008636	-0.27336546084201613	0.5957861168630462	0.5256071163807712	-1.2006733988264076	-0.48375635077876894	0.3245042331179442	0.5080141679572721	1.2742190675091802	0.7731375558568966	0.8463033458620509	0.1336834339413929
0.4427755543455388	-0.7319365456336865	0.819106024537324	1.5697141802936034	1.6967811548857237	0.46853213346714745	1.8037430394466059	0.5209655713185182	-0.4054750094049674	1.4862146609187998	0.9699613980445188	-0.32434501874653915	0.6797535612444724	0.04020427469919415	2.023800822171646	0.15335109259155535	1.7871452036648972	0.2766911183444807	0.7129969726268227	0.7305448101101124	-0.439616499196028	1.1008699005674651	-0.5249877624351682	1.9031318042756857	0.4260680173650843	0.2549453765119221	0.6517985711834808	0.1110556353555538	1.6459776798976227	1.2599316922609165	0.4585868880278412	0.7061936654166397	2.716849911470704	0.31539150486465395	1.143828411460675	0.5109405433573657	1.7239262857688409	0.40766791889401505	-0.762421015681515	-0.5474409450228163	0.26186565997970757	0.1847593453910927	-0.8503504740892662	-0.20873333871367314	0.1141201401988709	0.558895265141934	2.7631957331466395	0.912953052203092	1.508060125209846	1.1886922564933273
0.7382079968645628	-0.6064562478451831	1.2022248391954589	1.19941951804806	1.4829419571643223	1.0176456087378165	2.4972074362869106	0.9065458199905998	0.41569268610393484	1.0342076622282965	1.486064831573625	0.08685888120967067	0.2510675106036834	0.27891270168726967	3.199198379772421	-0.13056158303508658	1.3152964306073551	0.7311334796748039	1.081016561883049	1.3029271018859194	0.13763497332656033	1.271921735324524	0.13217059211667734	1.6573322393629513	0.3291243791017981	0.3136411190822696	0.18979527382470007	0.5401070794330793	2.112161279131406	1.5031674049831918	0.9756212434718339	1.191043220745128	3.3634742391756878	1.6323405911481703	1.0612271855142523	1.1556553634726552	1.7292115589847012	1.4879511454843883	-0.7590851158998067	-0.22108105348242693	0.2622110720352479	0.2610520482272527	-0.10456967968467538	0.6843611338774169	0.3576568932064858	0.8446124673220787	3.7421760870878154	1.2478936087047325	2.0134729713244104	1.7882980366752776
1.1075528423224137	0.16383903135464148	1.4246694705050431	0.44774818454915055	1.4801998932731733	1.5778178135642646	2.395817211895865	1.3736899311629371	1.482319367994689	0.8067929137224422	2.0745165299277053	0.744283642201021	-0.03490309312342727	1.175708559882912	3.657819740467795	-0.10317732984265623	0.43368001096249836	1.4004379164767595	1.102449262662639	1.5105898012659122	1.1686988248233119	1.2497986972203232	0.859337127889222	0.9308626746392438	0.39081689893101423	0.6749745915919758	-0.17986617993252968	1.2997605251835325	1.888090777945635	1.39277105084147	1.5082365354590135	1.4715897296739406	3.268511660914156	2.5883256228376594	0.7334608299179076	1.7893443329790601	1.6081027807727675	2.649534258799419	-0.713519300177022	0.30610141462244483	0.7042614659984683	0.6464121912619074	0.5150747330211214	1.8191718584444805	0.8602952057288777	1.4101095310705805	3.893499652291939	1.6824558628405295	2.142888312002228	1.7584927811809306
1.4085640626355334	1.1775586333180388	1.335921669277232	-0.47438999090822875	1.654307831580562	1.9596373945422145	1.4797695325875369	1.6761795860796824	2.228502130872742	0.8318086560047133	2.3844016130337207	1.3394055139470344	-0.2073548181982742	2.2620814738634034	3.2100714022972006	0.03959076857198905	-0.5508366240564	2.0083827551418176	0.6632991890183567	1.3483678746583638	2.1485200886610394	1.2106939324708164	1.3545362759282666	-0.0014982273200979202	0.48052389349401	1.2620476035405694	-0.26216241115209155	1.9385036023147515	1.004733156062478	0.8906580672370273	1.8010694378512422	1.2766647794902892	2.4434466628323617	2.8725539434337843	0.25208682324243115	2.0583737699862827	1.4378398258299234	3.3877510157670567	-0.6508736612106548	0.5883704829747286	1.2888036933716513	1.0555291327856209	0.6227000108163668	2.5914501790971674	1.237286270192938	1.9936734254617785	3.229044955693351	1.97207857160586	1.8007769419289492	1.3016353071475208
1.429594547967407	1.805615341613049	1.004334761120897	-1.1946594832301158	1.791531305476479	2.092343734806255	0.15884160722690352	1.568557428771432	2.2142803060528973	0.9368346985814103	2.103072665457652	1.6780750669947635	-0.306456545308089	2.8481213774100858	2.1022032864573643	0.09868472559327539	-1.2794216874146473	2.1608422340537543	-0.03023628904506356	0.9667965949185577	2.6221191804488115	1.2746241664863938	1.504941709921778	-0.7846025552605259	0.43407461340647885	1.808186213334912	0.019048131316489574	1.9866772029754425	-0.11402061581986768	0.2072282558734487	1.7402587890604904	0.5986109146594573	1.253698125157766	2.566047176222835	-0.20832183942001622	1.8611545402559124	1.2596681940687047	3.3237857229879286	-0.5601842887557117	0.3783649596139512	1.535137497588862	1.2288344405498353	0.16934879753782825	2.557204021514547	1.1714467876599124	2.1838087304988165	2.064334247885067	1.8670527954222507	1.0975249995509104	0.812595800074048
1.107263513442097	1.609194914247859	0.656200054091279	-1.3662800995121565	1.6811101141429172	2.015420309225204	-0.9422739258056755	0.9630322672405506	1.4004596394223385	0.8999423126666752	1.2126904361123931	1.7458069250914732	-0.3506332611644348	2.507488198760342	0.8896917256029145	-0.06289620095330316	-1.5159658404624319	1.62615865462832	-0.6203784618150139	0.5639871184604308	2.416581251753112	1.3746664974697262	1.3915912194175069	-1.1505522846993208	0.17235204063038526	1.9934625601104639	0.5414008733008713	1.3203714584067063	-0.9569196543047152	-0.31630275022947113	1.4147942188930354	-0.27978507706085115	0.2230254533507539	2.0025516031894193	-0.4675438037477122	1.3881697770137347	1.045989434433572	2.441800150060698	-0.41436077660898174	-0.2741771790611943	1.146763022636316	1.1027091232964672	-0.5863098504299089	1.7238041710078544	0.6294750318096061	1.7127437286451976	0.8454831283978209	1.2803727387231094	0.30896252439804134	0.5932789825147906
0.6210163154530658	0.6500602199987504	0.5098335981819435	-0.8933557572227186	1.2690841394836778	1.7908685435051566	-1.3376553851348345	0.006892472350244384	0.17674454721363725	0.6158200981743462	0.06876014205838267	1.6471023941532024	-0.33920871208428455	1.3774285274721951	0.10215629552721169	-0.5055618373658691	-1.2615673899065434	0.5307227813872215	-0.8611278261461539	0.2707048330223722	1.6939682032255046	1.2766535002326	1.1657302693348448	-1.044768059678194	-0.24173426343496726	1.6280066615553483	1.0290804819293167	0.28362089609302155	-1.2637980296596403	-0.4270404259868942	1.034725345434846	-0.9658680367582141	-0.27607069359364134	1.4923279849505795	-0.4386706993817586	0.9592892641558054	0.7207435360513206	1.115832010606955	-0.20875606391370258	-1.0991477087772965	0.24295861807976937	0.8293341999039353	-1.2871783507373722	0.5405301547731612	-0.1131276458708157	0.6707634719907813	-0.07032647987275495	0.3661317932892004	-0.27240093966320755	0.6673835257416503
0.27227850314968693	-0.5346650407159924	0.6233568470149027	-0.028821529575090956	0.6706836607937045	1.4162006636754734	-0.9547118693133843	-0.9740556915718882	-0.8757946411149429	0.1562575794984084	-0.7855510871194589	1.4842266043569807	-0.28062078553392394	0.058202890998616676	-0.0807814477909945	-1.2124922004418142	-0.7436383538825369	-0.6843609430137404	-0.777198266748337	0.10112860804078334	0.8108861993055512	0.7541089373135849	0.9036038466086167	-0.6406794756451657	-0.6445655620507621	0.7618610469954686	1.2042555019595975	-0.537975277466062	-1.1551601981320387	-0.13187725608516077	0.765132925915039	-1.2159676596295141	-0.238709096284335	1.1144476591089962	-0.19274829513430983	0.7795632583873439	0.22444896836097952	-0.10482482605133359	0.010766674284118784	-1.782900140647184	-0.7143792271578668	0.6362405638964058	-1.704381943077243	-0.401301081678745	-0.65848863119354	-0.5180341184912789	-0.5593858692885517	-0.5486222094066255	-0.49991323702079943	0.8102600875945555
0.24154872820666554	-1.286678819604423	0.8587725859659598	0.7537146125494164	0.053610464997611185	0.8185120813683909	-0.15363480918987762	-1.6349755174724834	-1.3296500542348761	-0.3073660429157645	-0.9617343955153247	1.270035263324494	-0.21870745871223218	-0.8052636781195974	0.0844439204759776	-2.077134622667994	-0.28247610099309545	-1.5221035871238322	-0.611360083163233	-0.008755081514601578	0.08948828651984413	-0.19895353421957776	0.5521092212805255	-0.23013622590322477	-0.8809523611986997	-0.3476589976268907	0.9494255365665478	-0.7348541335475205	-0.9786760404983371	0.3005301302794768	0.5990924622986962	-1.0833339193379983	0.0015396090583164469	0.7193297520319867	0.06175489467670038	0.7895309408580808	-0.4181938750081659	-0.8158027790736779	0.1578689715863874	-2.128004882149867	-1.2409407819023348	0.6330705243999186	-1.8301854677953413	-0.7443162342934708	-0.7554863649605611	-1.3447907719263852	-0.7297900774779275	-1.1387654480574625	-0.43857237530480864	0.7492660909201795
0.4275572199586103	-1.2662586820677715	0.9802478395980534	1.0534577394148015	-0.4920784056781326	-0.05592546995010026	0.5201065447150406	-1.7798167041800588	-1.1381303994676095	-0.6454704799823523	-0.48907405519398733	0.9312674882087273	-0.2311629412136346	-0.9459239512677347	0.12440375789837374	-2.8960440334371946	-0.10938868104648049	-1.72241264586743	-0.6179499334705234	-0.1151195078644619	-0.3505779687734129	-1.2804578405718543	0.0009227179840713092	-0.04794384654588126	-0.9050938000351678	-1.3807946054245959	0.37464543983430665	-0.3725074248048808	-1.0110290543423741	0.5140390825810185	0.3687922386015724	-0.8487318657686783	0.030010855093379626	0.12018466387790501	0.09088782150489093	0.7170197019870939	-1.0769224338421695	-0.9712843756662665	0.15657479994645138	-2.1141190093640554	-1.1591852621863004	0.7139270690497747	-1.8007613973647774	-0.5567485803206934	-0.46279081164884867	-1.5167912354327429	-0.7922279999963967	-1.25243003462273	-0.2891763344187734	0.37535053443542127
0.515034869505287	-0.6688854328851047	0.8127620714437641	0.8054190952062744	-0.983119756878282	-1.126070657907874	0.6846545639275797	-1.442448355061977	-0.6079027295052006	-0.858649206649909	0.19620632749148095	0.38768061344326066	-0.3927870885013453	-0.5967708449739545	-0.27934373726823913	-3.4089784774323104	-0.24212665508736447	-1.3877928856957311	-0.8694474801421791	-0.20307445891764805	-0.6044007497101062	-2.0077196797571806	-0.7825469898193587	-0.13310688547022842	-0.8037333332911027	-2.109235029184231	-0.25297395144109935	0.05838709871249067	-1.2508890003602018	0.29988690268066065	-0.10598457760675928	-0.790641852876033	-0.34486503298281246	-0.6897953700185921	-0.21783146748612797	0.2929417668488533	-1.5628022501983494	-0.8529732561777315	0.0023033072566445057	-1.853698149698912	-0.6984726768052857	0.6343768924861968	-1.7383231414802158	-0.22125933349126642	-0.09152827101518654	-1.107655719574301	-0.8961412376695425	-0.9729751608800594	-0.22791288033350768	-0.1852829942853379
0.23403807841021987	-0.06686231622200255	0.3516811850790057	0.31861180391511384	-1.4560122425253073	-2.138989902740481	0.33993868158217655	-0.8441768604723748	-0.1566682115823088	-1.0465136391009358	0.5411988466499756	-0.359137218541553	-0.7206428467367318	-0.24475044446963387	-1.0349205304992823	-3.401904709676169	-0.49227073809104893	-0.869285195912406	-1.2179174165141078	-0.19556470712988064	-0.8547703983785632	-2.0005447008995136	-1.6667230574365755	-0.3141025895880254	-0.7255861820192763	-2.4625245939976805	-0.6687759670288638	0.013745463619095708	-1.4530008864564101	-0.26634927774136663	-0.8385739326774668	-0.9716702139142714	-0.9580990280329605	-1.4738227580154148	-0.7665432569481523	-0.5245619598252828	-1.7217488423192862	-0.8290308624858092	-0.21297603673105733	-1.4968496715396495	-0.30315211905460404	0.21052043859512065	-1.646551177383713	-0.12313102185684714	0.028833258392219386	-0.4694358407117629	-1.037493244412257	-0.5408480961209097	-0.280719136383087	-0.6750030776170177
-0.3897691601780217	0.009012422322128576	-0.2447040232188078	0.04756225254482656	-1.8574239092772808	-2.767500007380995	-0.18312497656742788	-0.2644130663427704	-0.0349123544306112	-1.29067546921951	0.24935631498197763	-1.1929489995769154	-1.134880946053035	-0.22804673910285597	-1.6933659193635893	-2.8283533897274897	-0.599722437722626	-0.5129624296899588	-1.4229780444711415	-0.02706429250115195	-1.211942959803226	-1.2391956048388302	-2.3917074053134666	-0.33229817568593506	-0.7658388762220875	-2.486606877728264	-0.7552567587593436	-0.6811955634221122	-1.357966427388741	-0.8767396320890942	-1.6044138984791205	-1.2025391818806959	-1.4201424810857168	-1.8996944226256796	-1.2852978861515905	-1.4812843869888568	-1.521040920537722	-1.0829920836899969	-0.33853573855798896	-1.1516081649852268	-0.30024875826872	-0.5091360732800644	-1.4318859788068932	-0.37539040425373443	-0.20970339030901688	0.012321661210394646	-1.0901289570142259	-0.19679036745653739	-0.3250204905490159	-0.8888832239314608
-1.003397878149282	-0.5510326906220097	-0.7630366354158613	0.2534710719179115	-2.029649438050287	-2.7969259459649316	-0.4911260068647487	0.09682911164365371	-0.19750719522294888	-1.5550259311045542	-0.5240601091143529	-1.92632092072674	-1.4671515650032718	-0.49639469750604187	-1.7792205281131461	-1.8648737416263397	-0.4090210115083985	-0.4538767926077111	-1.331001438611672	0.2765693320666516	-1.634850215052126	-0.11455823598770087	-2.708402712712238	-0.02784989424946696	-0.8864549625316575	-2.256343860974535	-0.5846511502446596	-1.6747057877096292	-0.9218441793187455	-1.1931743193217497	-2.0471928732599056	-1.2069884293727473	-1.4145898513480901	-1.7904250624354703	-1.4875796487764619	-2.1684185949582853	-1.0762136852674762	-1.5043598268235885	-0.24869367323375863	-0.8550831514711303	-0.6726214647877949	-1.2349274420625276	-1.0137119893183968	-0.7731076022555672	-0.6224636304482931	0.1422727398066624	-0.9274111012907533	-0.05341731693489095	-0.2132484973769485	-0.7954003215774881
-1.1621148659294496	-1.361899483429824	-1.0608635977137688	0.8043534380455793	-1.8257505510273464	-2.2753090143157526	-0.41284365993550476	0.19525450825179272	-0.38991412039546	-1.691019202472	-1.2891585715198368	-2.38724595849867	-1.526053137092929	-0.7118385342031304	-1.15981756410573	-0.8417917225493363	0.02649418267877037	-0.5873830667610355	-0.9647963813804834	0.5794052980951632	-1.9770755024588988	0.7835334206199898	-2.5240105645257547	0.5347227174482161	-0.9301294866031647	-1.8266445049327793	-0.34406844013424254	-2.3220593693151943	-0.35913245547707445	-1.0605205080066635	-1.9036883397094189	-0.8561887826684245	-0.9393941659393151	-1.2811472908269732	-1.2496873720407635	-2.28030664631096	-0.5995823409194296	-1.8044832930891082	0.08140015518953242	-0.5897193933156339	-1.0932397858866316	-1.60861345558713	-0.41851144103407506	-0.9860955940602929	-0.8791153961672054	-0.02307734549490315	-0.5410773061941477	-0.0724038215731642	0.08331976550807545	-0.5135954883356618
-0.6703428021895362	-1.820446648607097	-1.1262364732102397	1.270989363266487	-1.2679719580177244	-1.5097154606491734	-0.09565798120220372	0.13242961859781746	-0.36006393003384174	-1.548988235207825	-1.562283241134352	-2.491897826133906	-1.1953184148063947	-0.5904962254950983	-0.17833511024391904	-0.07333483950613337	0.4812723530940509	-0.7031640949953337	-0.470588216030891	0.703557141068322	-2.1067550554685623	1.0175913099271388	-1.9515121514555402	1.091286415287611	-0.7228098911979948	-1.2557631557376783	-0.20291757176932365	-2.146140511768876	0.03052236721409848	-0.5897754181851358	-1.1953284022773134	-0.2884211876519603	-0.311770898918169	-0.7487997126540484	-0.694238297557047	-1.8107873146014926	-0.2971389727139934	-1.7524071631454738	0.561453897911086	-0.3174529646561633	-1.1775827141138615	-1.439051837061176	0.2229707504316004	-0.8225695976268997	-0.7570206724717189	-0.2847312323254655	-0.0696261967110256	-0.14468500517615512	0.4302214599574957	-0.1859979879277136
0.2305856096734334	-1.5292502454750376	-1.0436532319615075	1.2569082557913867	-0.6075500352722594	-0.8915468605348585	0.14559048190714868	0.0806591498888524	-0.03243796900519931	-1.1084221990250978	-1.184612371151755	-2.263846204893453	-0.5140111581889854	-0.19314355043797463	0.5575115359342454	0.30870904311872766	0.7104470218737804	-0.6530290768991014	0.009972474413717517	0.5455966791087328	-2.001815655540163	0.5690818404806027	-1.2305175022082628	1.3451900400425902	-0.1988655729180114	-0.657079285371957	-0.21138025427032942	-1.190272031008881	0.10501546151229858	-0.06498004961638304	-0.24632942928638088	0.18112704574758565	0.06579742922997554	-0.5506234450235994	-0.1154240636652562	-1.0521983657979965	-0.26985606645222515	-1.3437570406823305	1.044752512205139	-0.009550988261959666	-0.7570114787974387	-0.8306988619833628	0.7671095148035747	-0.358405221959772	-0.31053586661155413	-0.4702540838678205	0.28520388180324635	-0.20039390229615406	0.6279961429573383	0.13428776673865633
0.9872493304534793	-0.5672200770282831	-0.9088364692424925	0.7176578495504917	-0.20702707156982783	-0.658028704373813	0.10115727806261494	0.1866380686278438	0.46899608182929203	-0.5210563637072686	-0.39798069195177155	-1.800407013465592	0.3123352367089115	0.0850090339439436	0.5882798091343011	0.40320356525957457	0.6150802197983251	-0.4234553601765996	0.4225204048110463	0.16136185300748995	-1.7513182598762123	-0.15699014978557116	-0.5791898728739858	1.168567539190522	0.5344054905720981	-0.20192444807875373	-0.2884696788262346	-0.0033811618533314473	-0.010401175268141756	0.25095916159944387	0.4970678870419739	0.29338093021968287	0.0012859619000422772	-0.7583745997061125	0.20943544517465046	-0.399188106134623	-0.4718470959023075	-0.7802911501449464	1.417752806668765	0.3340532798753441	0.022471451209121703	-0.109492185623287	1.152200823241715	0.15222571816136787	0.17047310622167142	-0.529659520008449	0.3940481469846436	-0.26294100174826324	0.5804426947448134	0.4855586346108626
1.1034734657981031	0.5728837686500805	-0.7647810926585182	0.02082755337800304	-0.30449149055014657	-0.752600576890846	-0.15393926175510808	0.49585263873022783	0.9371706536755524	-0.02629635271777011	0.3570116360967148	-1.218789935844771	0.9887341066053221	-0.1691117449511021	-0.07664317938882646	0.4321540569853456	0.3054564962706281	-0.08438019001938506	0.7724286936569692	-0.24771161560471394	-1.4721419267872677	-0.597951425592735	-0.08349552232492424	0.6983018946034913	1.2377846911014412	-0.03835644415988869	-0.29566417391485916	0.7349736983306685	-0.03944000651721906	0.273933672868298	0.732578045536272	0.04332396028755364	-0.3530157049350465	-1.09134599665513	0.1957233865035564	-0.09582832970828119	-0.745250982966749	-0.29353899869942657	1.6546971580395382	0.6740709469237937	0.8265236622478951	0.40075875136621547	1.411874309891443	0.49171997719017535	0.38052378521313013	-0.5065206274600877	0.288451487204814	-0.4122111149684686	0.396278745644235	0.893119980431546
0.4979975952953084	1.3180278479327325	-0.6030202234524406	-0.31402409423160604	-0.8251108225243883	-0.8860426146306773	-0.313513877628541	0.9246869627320173	1.2264317215058356	0.2022432523797635	0.7525149233027553	-0.6181320627253863	1.2649441791671137	-1.0112869462371485	-0.9624528359891187	0.5529322013393669	0.0171926820166372	0.3057804100878046	1.0315683563103208	-0.4509297306416303	-1.215196864071004	-0.39994342698611957	0.30241499205340494	0.2524077817487292	1.6627185776724134	-0.17534081589537187	-0.1406804155745208	0.6794876982293152	0.19510798313409256	0.11844402232847055	0.4756283234429942	-0.30975356612909616	-0.629242513298661	-1.1138527208292976	-0.006566688085540339	-0.10181652285298132	-0.910293803514557	0.03183197352193016	1.798471722123534	0.932608201622327	1.3649853415269078	0.5869684731413538	1.5975971581737956	0.63433937129505	0.2289758446423664	-0.4418888815550616	0.1343476337992526	-0.6941496767215185	0.3292520463965313	1.259844949878887
-0.4113274722790052	1.3728117921162046	-0.41456614766161415	-0.012556691383665183	-1.3908666863123642	-0.7603195333665786	-0.08771563216754459	1.2900948628200797	1.3124447202568323	0.16530101326103347	0.7589741654147011	-0.07182676452252958	1.0574607904099955	-2.0154126833014105	-1.456602274842338	0.7295691493751244	-0.06207989476427283	0.7338098342485572	1.0887511833355263	-0.339354194432364	-0.9382124829713312	0.3518507554965018	0.6565850242849007	0.11510954752200955	1.6789589454757547	-0.4341411026646958	0.15499719615669005	0.039211183298400995	0.5929797646770097	-0.018534635763354085	0.023842845299050737	-0.43047915996866776	-0.536316493069159	-0.5678389618799532	-0.13366345489433146	-0.1654406777128878	-0.8617119403036779	0.2867716052831896	1.8878055704662973	1.0140882582265258	1.5479666985738818	0.5871399982289661	1.6853287928568152	0.7187010075253254	-0.09581841840840113	-0.3161672496544541	0.10385500763660573	-1.0534379283968263	0.5838858286688451	1.3648167027113896
-0.9717577960971082	0.8568907105962087	-0.2342065558944056	0.7181265264218754	-1.546620939406082	-0.29799650820892687	0.5449853795359743	1.3889404249876711	1.2412932411254625	0.020700938764432845	0.5830089579150155	0.3615497430518137	0.4904946845636283	-2.5250256590418965	-1.2289075234079676	0.7637362660752657	0.0673804273541224	1.1722283290267494	0.8141217109557989	-0.011662251377897037	-0.564234694790816	1.1868122264250696	0.9766107020944785	0.3348133700124905	1.3299586157084957	-0.5356039857429993	0.46216739745409113	-0.6016661050044163	0.8238769694898489	-0.014157583637209063	-0.26038288317782815	-0.15446565062267395	-0.09200091310478423	0.39798778250181105	-0.004781889955936308	-0.04139653107833609	-0.6222601536207729	0.5995608943608046	1.8953823042615692	0.8487017918001416	1.4644000757055875	0.6370458586158003	1.5611024641023377	0.8736168635865232	-0.27958687765176854	-0.08694248034954251	0.2338273767418276	-1.3450882023486437	1.1261839631117072	0.9974980799688036
-0.7362847236574731	0.15316691260681445	-0.13178797172036052	1.3048354623073113	-1.0632646700431319	0.28865065024195635	1.2780074822393843	1.0987208856146418	1.0381439126646832	-0.04483226019337964	0.4364223508940816	0.6310734141831246	-0.16865405885453483	-2.115723376664575	-0.44840668794606997	0.4678468404371474	0.21314211659347693	1.4963366550832924	0.19700208105701883	0.2706903312792483	-0.07418540780731339	1.5491656920577037	1.1480218784614646	0.6781875169891848	0.7894206609195084	-0.2892950622847187	0.6154049103178293	-0.7260280041600553	0.5770987765247497	0.0981381487916622	-0.1956231807980657	0.3905447490752861	0.38407520995225725	1.2793148312606963	0.3467402430149501	0.3111580032670944	-0.32776393273144605	0.955989777049894	1.7341826926107258	0.4420173138670665	1.2336596398169148	0.8465524269374164	1.1149305724429586	1.0577343102793637	-0.13616289597995343	0.21531330888900108	0.37464750193376595	-1.4182740129019296	1.6518729621932764	0.1379036554000953
0.22039458667808365	-0.3906024408170035	-0.15430327321373385	1.2087593724029615	-0.11291690117710791	0.6420100998653433	1.6642234703647603	0.4540139103837728	0.6724032620993049	0.04480726434002133	0.3426525782270211	0.7030068875456105	-0.6418888349996055	-0.9290623208309348	0.3497696865708547	-0.14850554856820652	0.12969941492973527	1.4840797867638407	-0.5677619698192237	0.2420612425323984	0.44588747770069864	1.1510323008311771	1.0239144936386604	0.7809700492303017	0.25815014373255274	0.243773245935443	0.5072556717534997	-0.2646819346710967	-0.17489846854463395	0.17350994102019898	0.11519765681507517	0.8805752516200154	0.5136317885711636	1.5298322968448386	0.7020869769651364	0.696563724577141	-0.15241329879633508	1.1447949957147578	1.3333046179940435	-0.10087505911934692	0.8776464695738456	1.0849943827262942	0.3741328034467344	1.0612386851674755	0.23528376063247847	0.4331345228963987	0.2748138986334394	-1.2104227410037096	1.7605011791855911	-0.960742721506819
1.3295529887239956	-0.6739905416430635	-0.26974315644359254	0.3273085758599611	0.8113029363114517	0.515521412627081	1.4212733829277004	-0.3467033617702309	0.11520994893494207	0.2113944778840074	0.14314693337889	0.581620173556452	-0.7625069577470189	0.38120684223622253	0.6439182364559837	-0.8259496985375212	-0.2940463226526472	0.9404926790583691	-1.1473947484013287	-0.19022920017234687	0.8461336327265666	0.15653090845936124	0.5586042665045263	0.4000436364307242	-0.12555945591573556	0.747769061536655	0.153748452148591	0.3586983487965416	-1.1075034882109913	0.0860515217131464	0.3895592240281461	1.0379747421941472	0.1563434975207415	0.9292089036345598	0.8234617415958811	0.8375746607284438	-0.21151141082597597	0.8963358578496914	0.7231418811310382	-0.6022171508032175	0.3287154685064604	1.0731562657573153	-0.44079461137954856	0.680046302005855	0.5187517463858689	0.3428474951952859	-0.24602328903518783	-0.7830479057210039	1.2321357031504496	-1.8728509996578586
1.8840174746932967	-0.825999093973241	-0.36752485739424284	-0.8988564955390529	1.1891127552986744	-0.0425586845194937	0.6347852752580329	-1.0203424145786326	-0.567252804563641	0.3057413536061161	-0.3095618776279463	0.32412984988151805	-0.5207277909165862	1.0699350904025458	0.2790017741107714	-1.1906659843457124	-0.9315212034195625	-0.1258451590017595	-1.2739097630914273	-0.8659056286994105	1.0153339490876723	-0.9116522548472228	-0.10788274939599676	-0.4030903475009089	-0.30949627906301536	0.8390968803119878	-0.30353842079531557	0.5461396832967349	-1.7345461003823326	-0.1550907232395742	0.39301623442061595	0.84157560526699	-0.4649115795413564	-0.2501207363389024	0.6363327175008966	0.5982487439811633	-0.49000921428470784	0.12011393809249073	0.05417921010531576	-0.8854101097078444	-0.43880942618986035	0.6190776469280306	-1.0064972647117492	-0.07725660014419633	0.4335984620933155	-0.1905442823846545	-1.147261078152527	-0.2763405161037516	0.21532845351841737	-2.238803018512303
1.4844914261413036	-1.0025920096990937	-0.3265917917379059	-1.7627931876455807	0.7950096365782966	-0.7113816804413864	-0.2889557291601548	-1.332272665489739	-1.1832759100285117	0.248730045283321	-0.9480781655411846	0.03482826679770846	-0.021489065366676375	0.7961791679721335	-0.4484683400776324	-0.9929790945980144	-1.476113334508005	-1.414008866026488	-0.9393073806818322	-1.449267434389825	0.9670009187821095	-1.4774007729756857	-0.6877061910295924	-1.2755264046090409	-0.29021763750561624	0.3337747122618971	-0.6622153998396323	-0.02635007365333646	-1.7257503659017717	-0.38881738843079006	0.11744217707305087	0.5490421988415973	-0.9072007803205504	-1.399470610906311	0.2942409808987044	0.10444009515082064	-0.8347591087404912	-0.948475572197172	-0.47929350156168177	-0.8578435919508338	-1.279873360786076	-0.1829039456306546	-1.089504882312148	-0.9280189158604649	-0.017702383327728756	-1.0720309018964982	-2.1432302352242716	0.17897710928085223	-0.8192250503801661	-1.9856998035461644
0.284016036818993	-1.1859852461349965	-0.10615164704769608	-1.764554248846816	-0.15683041194882807	-1.1096642427713452	-0.8894269497256638	-1.2117801010903593	-1.500145782956302	0.11366207117075999	-1.4675406916530704	-0.1645550350568981	0.5966540696637688	-0.15827967746874422	-1.0161787179993613	-0.2831154185553936	-1.6254101373333887	-2.426678576754162	-0.4222058150320697	-1.6253280784350697	0.840975574066777	-1.2394684148002364	-0.8938448457553066	-1.779634284930616	-0.06860208131521331	-0.5897249693140098	-0.761153530437526	-1.1524876519063387	-1.119657413684524	-0.3980894649281387	-0.22229672928130634	0.5126298088268636	-0.8160853431497661	-1.9532780066679087	0.07846199264367112	-0.33319883064313793	-1.0200968292653685	-1.8285345719689163	-0.7631279435790737	-0.553229707385907	-1.8847543444431583	-0.9539983014499378	-0.7082292608086976	-1.4702581155346852	-0.5032273053605318	-1.9651427611492822	-2.8293861665927236	0.5239993673880499	-1.3499761041706428	-1.3743283040788266
-1.1192727984178708	-1.159858766023903	0.20854616941185494	-0.9498200133920731	-1.1345346795972173	-1.0442407572314665	-0.9499767686183492	-0.7807296168534346	-1.3974122710657861	0.07815704162803339	-1.5294199009177067	-0.17901430187441733	1.2133240880140634	-1.1011822592412763	-1.036926020031797	0.6033573151502337	-1.2701319533128002	-2.720405969750582	-0.10048705679944629	-1.295934204494368	0.8136685347536111	-0.3339187736369748	-0.6085265953337804	-1.6596198468605798	0.34783268928692884	-1.4610779508906333	-0.5692011516969196	-2.2103714546260096	-0.27859350588535603	-0.05688350483087363	-0.36788948303750196	0.917927775337758	-0.17525440000303788	-1.7363455861829438	0.20351658631962713	-0.44195839643844453	-0.8606036426409991	-2.070433559230246	-0.8425196105039425	-0.10721708299211843	-1.9446363542560852	-1.2548795107785458	-0.1393831295547055	-1.4532802735479582	-0.5727073843743977	-2.4454292851700026	-2.8885674294097368	0.7636235607351828	-1.1329846637807794	-0.8303694896374062
-2.0556586195351474	-0.6861213562696534	0.4427637760518597	0.12139471936211936	-1.5976162726449572	-0.6179744597798823	-0.6211834707995435	-0.2762601379829396	-0.9741257955291036	0.27703083802325296	-1.0441932484334717	0.01679320663991289	1.7170179857677523	-1.4165910994632231	-0.4996388208468202	1.2452376669850158	-0.563479908340526	-2.1614789835472683	-0.17248895832966052	-0.6510189547552978	0.9772056750941348	0.7487884128685414	0.03722003510614536	-0.995300965915405	0.8915070181272224	-1.794763549791789	-0.21118563470059162	-2.563450059841004	0.3729687219526805	0.5651434862044937	-0.23501921862310834	1.6287819055690196	0.680207718487176	-1.0470471646344381	0.6651439689022459	-0.1935720326128326	-0.31718831665945413	-1.5436169502935804	-0.8897106233370193	0.3163039518272471	-1.3678368409317299	-0.8866915267875464	0.24924028328029388	-0.9652333641647615	0.009579448253161697	-2.238925963046634	-2.257601348509607	0.9024633157450256	-0.3706080349792319	-0.6685374482723013
-2.1732220946118	0.256744033891651	0.4287744851588311	0.7479539774894379	-1.3018072447197702	-0.12730112642709202	-0.2914799850221741	0.08363573905498725	-0.516611020629184	0.6701275477823008	-0.30330882737159565	0.35374320171402307	1.9661385459282177	-0.9766367175527428	0.25934648802650195	1.3853029543929178	0.17017030718727658	-1.0203240070656097	-0.4963705576228394	-0.06497906883286299	1.2711371930878193	1.4291211658870107	0.7258441077523071	-0.14836088620280632	1.385067363559262	-1.3970770889274042	0.09016243319635686	-1.9692954739447686	0.624777126746144	1.2060828556195087	-0.0004698208962632979	2.245955591282963	1.288355686112387	-0.42850779884664103	1.2345413593189856	0.15945023024141736	0.46149469169512597	-0.5292900266295565	-1.0749298962328264	0.5988831132213217	-0.38555887615785406	-0.057621568829238	0.23002666548335013	-0.39209071907863974	1.0477371408072038	-1.3988518351110726	-1.1609232627390338	0.886616030094935	0.3978387779528918	-0.8965647306461099
-1.602266786054339	1.3686963014950346	0.09759208213116712	0.5374700528409271	-0.4216023762142667	0.1637938044143449	-0.3061567368762088	0.20515387347256475	-0.3328231082988782	1.035558316762991	0.16847620291030946	0.6764869525698513	1.788427981343404	-0.19135492091533152	0.8047446672341717	1.0623023282249477	0.6204064947151471	0.16392923415028324	-0.6844853670900651	0.12198984707825132	1.5140484859990708	1.3331969744023493	1.1203379139596121	0.45528920480277085	1.5668547386268208	-0.49654130371820787	0.13232072867242115	-0.7249977150290993	0.5679531733576303	1.52617115044686	0.013629904601163144	2.3406462763042835	1.3541584544412137	-0.293659626204203	1.5988523802450039	0.2502383775468849	1.1934513284787531	0.4541929246541951	-1.4318134041718569	0.6965359282025325	0.5425835622034461	0.7120239246571034	-0.14952917599195667	-0.16933740754619997	1.9837035320387857	-0.3032994419978984	0.0005981286311588756	0.6115720496669302	0.6199380635775313	-1.2327473546216814
-0.8170890853791923	2.1559448387036775	-0.4912822082373311	-0.37321490861533996	0.5678963028952757	0.1991861249498821	-0.735534147961525	0.1310564833235688	-0.5613073798128423	1.1082426222588015	-0.04199695022468334	0.7930136432882746	1.0609025913766281	0.32231928990777575	0.8772769145134381	0.5457054703864241	0.647108868400943	0.8703512693097036	-0.4008268284653017	-0.19625441966707935	1.5141198449579067	0.4670162478742119	1.0358175471899558	0.5615360518173957	1.2148392241453099	0.3952592704762456	-0.1521463048808808	0.5309483245705464	0.44508483864864	1.2766548994632896	-0.4200147463135488	1.7109934853851634	0.9060944907784999	-0.6636312653862907	1.5499475918751764	-0.14711779779665268	1.595423387058136	0.9743675274699412	-1.8190893625829019	0.6174905843163748	0.972385587855023	0.8961206271212682	-0.6207338168278379	-0.5002502289914404	2.229589561733766	0.5359466961102466	0.8359045158781591	0.004743242111937338	0.06378674415790149	-1.3216760356336075
-0.3130191044122358	2.2191254101636	-1.1902177242412477	-1.4557454136625563	1.1653085910169114	0.1280137399506123	-1.346216099321531	-0.03320863422104086	-1.0871197723417765	0.7718316447918347	-0.936037086296042	0.5585251535303827	-0.1625783855134046	0.19841332268455572	0.5116445379858502	0.13482628306364855	0.3175951304072889	0.8633772277271092	0.3544682862795419	-0.8337997727016759	1.186462962398977	-0.8019351460302502	0.5187224371998682	0.19866466505867875	0.30874553683972844	0.802910523532985	-0.6532656331384069	1.2096806086338123	0.4047145775322244	0.4398397084527768	-1.242740073501809	0.5036699418840543	0.2247148085416234	-1.1898809241325643	1.0992134099254145	-0.9521226162351347	1.5271959582597439	0.931957627428057	-2.012464107821736	0.38294491894828947	0.7136608874652806	0.2854751114576225	-0.8913537368047807	-1.2368418213804926	1.5520480732743094	0.7479834056036833	1.1238106729389	-0.8730007358339571	-1.0482458126504377	-0.9935647167826387
-0.3154005817687709	1.5095301487973938	-1.832785811743794	-2.1585385988726373	1.1098237085203526	0.13960186251020873	-1.7777461286743643	-0.20936724314683283	-1.6227241916184516	0.1633778642372921	-2.07052675030621	-0.036186561568736626	-1.5745376252441003	-0.4270270885093971	-0.04852885195590989	-0.02642214384412647	-0.17526251451330174	0.289702456138396	1.1972642960436009	-1.4300111326212384	0.6047598792831547	-1.929069880550446	-0.20041230359777445	-0.38532550197571647	-0.8847323340897437	0.5743287008971218	-1.14497282722881	1.0948690420060752	0.3730560482036537	-0.7300389678145704	-2.110329901327719	-0.8622239358514278	-0.37475494192099834	-1.42714591045189	0.45550225575761943	-1.8176901071231928	1.0669206247150416	0.5675486592021937	-1.8630848433381593	0.014915584142715797	-0.08306240235658095	-0.8795274627596974	-0.8383820137204449	-1.9965573097885376	0.25042002906319805	0.3044042938182755	0.8760888420490489	-1.7894437076340426	-2.182301482013501	-0.3831097154946527
-0.6886219106528654	0.3789377649298469	-2.281053504336709	-2.2324363525505855	0.4985648940811793	0.27885962215193627	-1.7854598340770382	-0.3750130674219845	-1.8941382565092957	-0.395608443638374	-2.8276307601892725	-0.8197523073265072	-2.6818370246349015	-1.0411033364159863	-0.5366805111840927	0.006537847648206125	-0.6356270102383267	-0.43372002036879953	1.6057000674446475	-1.6653772129151077	-0.03874794610715154	-2.446571273773462	-0.8379754932208946	-0.8910144456056083	-1.8931252244017365	-0.051833422257734914	-1.4168072822072302	0.4087190747196218	0.15203709851374725	-1.7929996889408009	-2.592672488739629	-1.9083380791009785	-0.7283486622227734	-1.153384303131271	-0.10327402494293104	-2.345709526539485	0.4678487016201321	0.24101702387096002	-1.4061002291537026	-0.43533444471260335	-1.0311534640383078	-2.046310472890761	-0.556881478486896	-2.4163491318020824	-1.0005199125490671	-0.46610809439534023	0.2957585878323908	-2.4151856722854803	-2.8106703828539974	0.17444691710503574
-1.069147071792054	-0.6126782767583133	-2.4336758452771963	-1.8032983066662789	-0.292017891815149	0.39784625010666946	-1.3787596356959788	-0.5120878750721357	-1.800200784360793	-0.6063113317933543	-2.802939049229697	-1.4812264445898293	-3.025134227156888	-1.1458081787746142	-0.8004688939342732	0.08594908944761236	-0.9399759370148324	-0.8570922426773822	1.2955439391055905	-1.4396701655222925	-0.5330450530345475	-2.1716256070414386	-1.1888457272307569	-1.1204757194906438	-2.2731484938312136	-0.6323929434340615	-1.3934444557941024	-0.38154639578339733	-0.34256868952639896	-2.309302401020494	-2.43952339113689	-2.317113704093502	-0.8501157933482747	-0.5126365899319869	-0.3749962413373016	-2.3277023528781484	0.013903587408323636	0.15952037007530293	-0.8374370088984388	-0.850688031207893	-1.7203654857973099	-2.66357140998041	-0.2410194460853527	-2.356623273540629	-1.5525643389655341	-1.0577526381380893	-0.32652098868944673	-2.4827219629557207	-2.698871179515156	0.3922722519210078
-1.1114569562380225	-1.0090390530602142	-2.221115000552554	-1.188809407908826	-0.8208082273148058	0.287527023623695	-0.7756010747028711	-0.53348724446505	-1.439142161277077	-0.3998244339567709	-2.043467319611079	-1.7013869893695375	-2.440238785312525	-0.6202793275518105	-0.8139514144452014	0.12482286025654031	-1.035016130487722	-0.7215517742053724	0.4493247099413706	-0.9053020935645374	-0.745640676284644	-1.2818287957519248	-1.190953509543495	-1.0313716560583204	-1.872644529456814	-0.820146981293458	-1.1627719203169005	-0.8577414213537868	-0.9167521483614526	-2.0487143570713697	-1.73320376395299	-2.046976193167789	-0.8167004698200253	0.10628021405017102	-0.31356695789286243	-1.8485850656073533	-0.14383811488462525	0.25580813740783837	-0.37522890699695904	-1.0560987309704053	-1.9024054225948988	-2.474188303086796	-0.004475423418560023	-1.923387017361803	-1.1778998074312754	-1.0625093540708384	-0.7231597427306597	-1.9382514633449126	-1.9921092572433952	0.24449288029153068
-0.6905000981442307	-0.6969735476575637	-1.6251472122503308	-0.6417781703755527	-0.8117029660823063	-0.11484665729271344	-0.2315887566093005	-0.27685465413201493	-0.9989888620683711	0.0021000913013917346	-0.9786726434724703	-1.3212964190863248	-1.1930922137721613	0.2057130576314037	-0.6065807781446851	0.1657971906030191	-0.8995051238448963	-0.06217153675520395	-0.38280331054722316	-0.3450604751479758	-0.6670712177190834	-0.2278815112162391	-0.9079553379462061	-0.6960544863413932	-0.9503927473866575	-0.5691149121723308	-0.8931387189167888	-0.852658368343372	-1.1729843516468677	-1.1231662044699757	-0.8288641067964944	-1.3086826511001235	-0.6431467989460806	0.3530268027430663	-0.020914771987833557	-1.1945721847558053	-0.06817227480006245	0.293233839067381	-0.11030869425094558	-0.8955523768989173	-1.55943552332254	-1.6212689431502474	0.2081981722054811	-1.3258865764883763	-0.2056175503606094	-0.3909716931682698	-0.7326409084217376	-0.98715568812746	-1.0728422061283849	-0.012164294069474545
0.0425217554698789	0.0606186324627191	-0.725853707634291	-0.22651409701436678	-0.2830874761902792	-0.6154897108661488	0.11817747726663581	0.3940503094245031	-0.6070375494727884	0.22392550471620137	-0.11019379504307805	-0.45462174962002155	0.12455038281161682	0.8045711957075861	-0.20968475886581459	0.31442279239186105	-0.53425118512274	0.836184415041622	-0.6560976703197313	0.01794969332435966	-0.3912043033813822	0.4788978019784836	-0.4644441590274028	-0.23305134785188575	-0.05609848742334571	-0.11373811193395775	-0.6990865342877254	-0.46291887815833627	-0.7966330059085579	0.03651023963331435	-0.12897856136276384	-0.44524517042443545	-0.27648539228771146	0.15335823460001327	0.3174422678541403	-0.6453584897689965	0.022673354190389183	0.09733241904167285	0.040382481863037126	-0.3426703374756091	-0.856986060024515	-0.5312809670284988	0.5451590348262729	-0.7077139196947309	0.6828390351265978	0.6787473486324644	-0.3443377083252273	0.00521274946960814	-0.3075947365079142	-0.024388897360675087
0.7558264989688468	0.7968546979723177	0.268290210817256	0.10513778698537833	0.4793208344337987	-0.8555880057411077	0.29640782216149125	1.436379874429248	-0.2547658472178545	-0.012906325267573631	0.3077913642762336	0.5374225718115296	0.904879254111133	0.8315003666178602	0.3220340092339768	0.6026197932396232	-0.0015845323135103926	1.58516521482259	-0.21668692404616	0.15341566918144414	-0.056102943514830715	0.5101455789121537	0.01655883830643188	0.22747015042966115	0.27825478695701467	0.24249724351639051	-0.5554923644739412	0.08593887605367678	0.15926543694287812	0.8709902845917883	0.1534680890795233	0.21121043366631756	0.28624364592741836	-0.25924854584289736	0.506011199150257	-0.3044808011531884	-0.07710808274845779	-0.27772506320349694	0.2417272161415798	0.4347276416954582	-0.04631654759637582	0.32770904468423656	1.0701558421331927	-0.08935376353678039	0.867378395806212	1.6501923432600356	0.2974407430083035	0.7048382256251667	0.14473388978272494	0.3968669675357934
1.1120651265857315	1.0990733790771858	1.0637347098034637	0.3498038311175843	1.083962946267713	-0.5544006444577277	0.3975604835471136	2.5467243170896463	0.15344407571805244	-0.6903538099612123	0.3763560867131311	1.2180940717456408	0.8619117458411064	0.35553620178439926	0.852251018933076	0.9082353764435875	0.5320888667921327	1.8676328554728252	0.5825011322724523	0.22062694876468258	0.2172162513848201	-0.12071805131532004	0.4442206883770189	0.5413270851036028	-0.14541770104659218	0.36187732939925793	-0.3284210511999772	0.6001366124525188	1.2298393680335578	0.96994497492479	0.09178727221423338	0.44851106523486245	0.8762122661669565	-0.5225733266183566	0.39676869638497103	-0.08064985114945418	-0.3897580506006763	-0.5792302634264322	0.5809961168969702	1.1226475717295037	0.6216738448465238	0.6624338636977534	1.6379791403965276	0.5516487599422037	0.15469860493403936	2.0777318727652903	0.9375578721236587	0.978667998228783	0.35525172056164056	1.127927256696192
0.9294445305123497	0.804420121563206	1.4090655307907087	0.37974123315349323	1.2430475902082507	0.2694422734223997	0.46967065984219764	3.248951579093384	0.6792337812189824	-1.4811452237784517	0.39768601260298253	1.309810431978495	0.18409075824044457	-0.21163687508926451	1.1606333280280487	1.011666496702695	0.8238321280421612	1.5746420807203094	1.1288514696895788	0.4425588247285329	0.3617852588235603	-1.0685017117106075	0.7612437146225421	0.559128819184994	-1.067456988405588	0.35880346910433963	0.0952705786534294	1.0001799691310713	1.8064208889554747	0.29203536713283657	-0.044229888223353026	0.22608324906124494	1.1696597003361846	-0.3938173720820402	-0.06860333396828981	0.18636081055619722	-0.6983076206338658	-0.5539517451300545	0.9661069872767012	1.4169141309289068	0.9547773201101266	0.4426912474522002	1.941560908527404	1.161089405256241	-1.1215677596435725	1.8127470795546823	1.3061215886515471	0.9396543504176216	0.49682876515159596	1.804180790839122
0.261705892301893	0.04423441017845155	1.2415934509861364	0.045667488996548274	0.9210954129361543	1.2673101213618094	0.46739694876150656	3.136111698568139	1.261180000720539	-1.9380079528616458	0.604208677550727	0.8532424905945827	-0.6037553305625498	-0.417168612784255	1.046878290791446	0.7565775401471238	0.6777820331899871	0.8588079331173929	0.9901744060028328	0.9473973508324584	0.3707258200507859	-1.8378247255895264	0.9364248218711976	0.18720241594952172	-1.9249478185057305	0.48477579128943105	0.6770206158544555	1.302209176348991	1.548142520762194	-0.8055578447684284	0.014886776541486525	-0.33127812238172527	0.8761892047871753	0.10840124461161582	-0.8285175686226656	0.566654784278866	-0.6592337210083002	-0.1530527658585411	1.1647877427366966	1.2001659130978926	0.8671374448263585	-0.14578711389345483	1.7152447110870332	1.5785968161127422	-2.3113257029382246	1.091552313417637	1.2446235081299148	0.8423856713282897	0.6798835060452706	2.06375736875435
-0.626702359665971	-0.8555932977642724	0.7477494807615879	-0.6312761603280559	0.34281099067106363	1.9569707032790944	0.3091492891813166	2.127474495399963	1.7298159321148188	-1.7677030641680587	0.9874507730802947	0.18406085258013183	-0.9862990107963927	-0.0715365459191037	0.48677206411357893	0.1905847757949765	0.10114697216157795	0.07939148993045286	0.2325483282959193	1.6795932660443589	0.279495446068909	-2.0443717387256783	0.9632707854401421	-0.5195116420187094	-2.1937000472161428	0.9095814814773912	1.2025555152142477	1.547299657775405	0.6404077816174973	-1.762649800350313	0.3732862952663436	-0.9905959241795592	-0.02350787143064067	0.751353834711941	-1.6988096853428332	0.9733248021114407	-0.02804486954371839	0.4195224862757323	0.9612810520575568	0.6222370241730737	0.4215054847603086	-0.8201591942847279	0.9476905096886623	1.6414233170656565	-2.8266761885144915	0.40965278138716066	0.8050833181444679	0.8997034072731168	0.8712154312150547	1.7927037675229884
-1.3747018987900481	-1.5430821824102767	0.27034416448554005	-1.363236365214608	-0.1463058063905622	2.01878483511454	-0.0188943252630098	0.5637716330445418	1.912072735135304	-1.0172786551619462	1.3443579076585601	-0.2710991995615853	-0.7868811214268039	0.6518536906104053	-0.28761066606247715	-0.4319633668238821	-0.6277395280913403	-0.3551611104659308	-0.6166234032436279	2.428287798121005	0.13620906806670813	-1.6118277688308935	0.8623352533547218	-1.310990691450089	-1.7039631940124846	1.5674653289789864	1.4005787306736812	1.7439432285836811	-0.30466542797875906	-2.1344119196803835	0.9341225917452939	-1.5053962092568658	-1.1822188338722235	1.2671608081906605	-2.4228363261693726	1.231570606603361	1.1394499218966152	0.8528094871646293	0.31709400411959854	0.01846418940507253	-0.1653069284865205	-1.3182596424210327	-0.06431600276821695	1.3367205604329508	-2.458693587559837	0.24247443985891315	0.25384253142790325	1.140515771587824	0.937259102569121	1.19962813875504
-1.6827677402817194	-1.7907277212691914	0.09936065343152076	-1.716637510075259	-0.28951489433635486	1.4907465146517687	-0.40600277633212273	-0.9473189566276438	1.7407658159685941	-0.055974943753536385	1.477389751031576	-0.25837143227950266	-0.2616490139974931	1.3655480952303636	-0.8791944614410748	-0.8011652333191779	-1.0646827099180074	-0.19457400873910097	-0.9392406232367383	2.942937958707856	-0.027378356207641487	-0.791070778770186	0.6755832996074734	-1.8150174697573473	-0.7315080403224689	2.1815427281014537	1.1326836355415257	1.8554195683223103	-0.6565892581000844	-1.8419718392046323	1.4901662244651415	-1.7180259664201751	-2.041064458416688	1.5218421024481958	-2.7760780956800564	1.2186831978177415	2.446213872111205	0.9539056845641246	-0.5823290937099292	-0.29321847618602004	-0.5955072589022672	-1.478166356575734	-0.8795121972064313	0.8602504817590909	-1.458528125630172	0.7640146018289292	-0.0503879795835931	1.400111436190826	0.7591948408077515	0.6672331001019147
-1.450236125926874	-1.572403563187214	0.27882267154390084	-1.3936617531588598	-0.07397274120215827	0.7316736668158043	-0.6600595348738707	-1.8592110328136753	1.2864202062229502	0.6349237760093273	1.3676244927312062	0.14924210194461635	0.10329764767995575	1.7320448041691472	-0.9592508336403127	-0.7532151461099376	-0.8476194637003874	0.49447550445918803	-0.4687594634517911	3.0575930790324066	-0.21094806166990304	0.007719850958689973	0.4483548097723947	-1.7231023601743494	0.18861569753850893	2.4446428189989384	0.5200380784932697	1.8222770772612769	-0.20308843894514136	-1.193379127950507	1.85624559138467	-1.623190832838295	-2.1591508184308466	1.5598911287107986	-2.6800284561266303	0.9587898760039067	3.319303997879786	0.77818846554849	-1.428716249574928	-0.20778711357665738	-0.6385524470771848	-1.2771816304854788	-1.1883166547301456	0.5072391804617148	-0.3607518307685919	1.7271277482765017	0.14186171104534323	1.4453849939574903	0.3257399506101881	0.4843633060193561
-0.8251092209098408	-1.0515777600457643	0.5715548263631668	-0.4693590463536492	0.2688323283878111	0.1835678855090991	-0.6218983255726604	-1.9860592352217887	0.6960470074312431	0.7346573881241305	1.1765013140307943	0.612780459952226	-0.04868675598759701	1.6486419098579717	-0.4910681563204437	-0.375326275282099	0.05983871148045653	1.3212823176639084	0.5109280511818198	2.753490917617133	-0.4359163219450913	0.46344477999886746	0.20978739108497238	-0.9857729636985717	0.5993456631946338	2.2226338465032542	-0.09487617332087243	1.5949442908833609	0.6984226243274112	-0.6547486790955708	1.9513041103606819	-1.352384183864614	-1.4983335506144537	1.5154693982213996	-2.250691375847369	0.5998067578679634	3.3009624269374727	0.5680792868948328	-1.9649667068809429	0.11067726291051139	-0.27842286988431303	-0.8336095547521604	-1.0047831730925874	0.4622836587361208	0.32621674876755147	2.585701186621653	0.8022755476243718	1.1474419387015444	-0.257925238234957	0.6457789440672614
-0.12969789476749266	-0.49538159963616357	0.6253342993915539	0.6111903304800551	0.42546968493196596	0.0990813060611293	-0.2671455863057079	-1.5795378951942973	0.09813147601084783	0.2556434525135605	1.084687180725751	0.767698845204667	-0.6776480488049941	1.2444851235672736	0.22403842930777199	0.06496290394239079	1.3005647209162507	1.7540261071809373	1.3515703882377026	2.1397604139114157	-0.7114138352429882	0.5158719621135543	-0.030992426193135015	0.12085985646124621	0.39103677384347896	1.6369640312891216	-0.3421616850651237	1.1625376464604011	1.3701639528764278	-0.519571062061402	1.7965871139461154	-1.0784378887021215	-0.4559576367159682	1.4791558372622287	-1.7320664983706981	0.29910517981799795	2.3017491627167246	0.554067186992125	-2.107365167147309	0.35393682634009827	0.24966998524430592	-0.36242727878645076	-0.6316034561824276	0.6524993201452363	0.3799964446481855	2.799276609266933	1.6043663866390534	0.5830991970086297	-0.8349487897987556	0.8599769671081389
0.31338942141207005	-0.1476039399189987	0.2395516627452469	1.3010925436352638	0.22549389734464845	0.4132246454279331	0.2756505218440333	-1.1319295802921672	-0.4463915201830755	-0.47859972834956827	1.1164428620619484	0.48370537119610596	-1.3579732186344977	0.7325485470075477	0.7312035136203613	0.3148936620887876	2.302089164626666	1.4169358332843072	1.4796446945612884	1.383544325363362	-0.9949144881654278	0.3568682608746549	-0.2668043692128988	1.1264311802906675	-0.16213348264907884	0.976844064654014	-0.05277972791277206	0.5762765281014821	1.291899747610227	-0.702187873650521	1.4655389493636455	-0.8933908613908331	0.3909175142935034	1.4280657676404431	-1.33999849151274	0.11739739092846116	0.6667971944510228	0.7755091194954189	-1.937140244041228	0.29291520493258033	0.589946900887493	-0.07844645780653069	-0.41988877997815094	0.7943908549241406	-0.05673388943215899	2.1456448926911476	2.087579980198583	-0.0043497478077226676	-1.2738817126729687	0.7611827917908915
0.3660905279517182	-0.1085448683317436	-0.453766406415007	1.3070238202602067	-0.22319389212531338	0.8272558293268134	0.7972162776508906	-1.0385555690362618	-0.9152542705917808	-1.0253925271280042	1.1094212570620197	-0.03516017987167308	-1.560996884918981	0.2558161513595063	0.7223078049504943	0.31164217749821616	2.6058329365934094	0.3336543032366442	0.7802033956272894	0.6397645352580845	-1.1793922134243324	0.26082619692212494	-0.4670682405285454	1.631223051366181	-0.6048399102389626	0.5135416246527141	0.630823623511839	-0.03882306090849363	0.4678494327313976	-0.8051878510544602	1.0445210963873242	-0.7410558701837747	0.658916078398515	1.2630332926273122	-1.1152540511576217	0.008749780013586733	-0.9873001120262578	1.056743454882527	-1.586176264137399	-0.05487718819771961	0.5038936800349093	-0.073783297044931	-0.49937732457017	0.6178856812874143	-0.5944687287211302	0.8525000000056069	1.9241130505186692	-0.35889996446759737	-1.5018922756187714	0.18013340068451464
0.15914891553889923	-0.2772415874827361	-1.0358297871337685	0.7766257039590181	-0.5914553862490579	1.0243476784699006	1.1141982674015911	-1.3474802121363763	-1.2590824525979276	-1.0644937085939121	0.8647551594077195	-0.38405205290155925	-1.0150345941699364	-0.15676220060511176	0.24405615850673343	0.20840721487882663	2.1390630320668635	-1.0461690076514139	-0.3377823132795318	0.012708528388112535	-1.1308494930423278	0.3827766060455024	-0.5712305857883643	1.5375872257792422	-0.5948595506803903	0.3498075400143085	1.3378063086638714	-0.503344757488604	-0.578982508965124	-0.42222177972826364	0.6303482953197769	-0.4585232928928607	0.38931728387126907	0.9084872612541044	-0.8948861287479689	-0.09064525243243966	-2.0743770724248702	1.1479520485192114	-1.1210490634184886	-0.43282493787677684	0.05880947791157092	-0.2373674892843522	-0.6811798263020625	0.10374385275427127	-0.8242329674284876	-0.5359111776177341	1.1276856302093634	-0.3758698852944111	-1.4874407890093408	-0.7133782546452982
0.011911716063315283	-0.3965001180119503	-1.0615599396178181	0.17867273375150253	-0.5536395894979416	0.8591313402738054	1.1410113326134752	-1.761499251442178	-1.3742345761709196	-0.5528796330035727	0.3547897218619449	-0.23715255660991233	0.10356416678988381	-0.5187635239798316	-0.3372535364667946	0.23504175220265705	1.2475136089552639	-2.0796503538078523	-1.2289959015190803	-0.45018911329314687	-0.7685347260195279	0.6684780406231924	-0.5163275679271399	1.0905537171467206	-0.09567866457560668	0.39843761330494687	1.6911729113817526	-0.6492637188896996	-1.178555141175346	0.5343778360110208	0.3391912772247677	0.09174222414978515	-0.023839682815762476	0.38892917566082724	-0.4375088884475988	-0.16009047932055706	-2.311018508758676	0.9125790544145924	-0.5226799854303412	-0.5258365089803815	-0.38058638385683785	-0.28782120617995505	-0.6105003168745936	-0.45618091912187936	-0.5254861909138133	-1.4764382106888572	0.06494759989180225	-0.16472799983126987	-1.2127992033907729	-1.4971267202529892
0.22362985575824912	-0.19486916667707244	-0.36570398028522333	-0.03753932651747072	-0.03206977433226448	0.4044400035270039	0.8964929696969326	-1.8798917785741485	-1.1554679306958549	0.27992999110033306	-0.1927469042874234	0.418159209671848	1.2758274065051372	-0.7919245426929747	-0.5940621109022126	0.501766446164663	0.46323762957050885	-2.2972400853804578	-1.4417265012526028	-0.7497616569669527	-0.1431563767307243	0.9318618480310795	-0.28651497080167687	0.695229492991742	0.6406759735622629	0.4831265452298174	1.5221862022127701	-0.4147707477306024	-0.9825406739480864	1.721089807580078	0.2829340896870551	0.8869889573682277	-0.15052513745190507	-0.17351489967277445	0.3739565835910645	-0.07973252987741619	-1.8148072696401956	0.4141943049609102	0.22717476131224587	-0.189707690637621	-0.379799808628285	0.06667429359034445	-0.06059876407333553	-0.6422573404164378	0.24230971632049067	-1.7292871265907448	-0.7515092716563601	0.03201477621875373	-0.6807497960440068	-1.7584990100603863
0.8625054910968882	0.4406695049805608	0.7985377062098004	0.24743858078116643	0.7145040054964859	-0.1445776739845333	0.4672997772417882	-1.5011020975877385	-0.5949604345170171	1.0719898107938863	-0.42336462396135	1.2566070194533134	1.9648622708576333	-0.8701896327308124	-0.33745919816433223	0.8970092592299195	0.16327672862443085	-1.6766886120922	-0.9918603141948813	-0.9236228426380341	0.5451247583778499	1.0275383002549545	0.050945939677878534	0.6343400345554665	1.261104531263213	0.47157676539159865	0.9412655577983391	0.08891434576522646	-0.19525199045885247	2.5615260675385585	0.5023744946711153	1.706984615954419	0.1486318480606548	-0.627045872052183	1.3965580049743092	0.26720750349287115	-0.9910084562833011	-0.15581854134346215	1.0363468165702476	0.4322577196540686	0.25677359106860725	0.9192958307652177	0.8506149250562931	-0.21436694050607952	1.189049871460862	-1.4547123770068473	-0.9673726968972939	0.008591194197459533	0.04126052265272076	-1.3597279207819721
1.6932308487531804	1.3621712487569602	1.894098021657904	0.770436128431926	1.237002879000338	-0.6107233374960516	-0.028634539782122017	-0.7703428357278239	0.15708756269123225	1.5118399421487807	-0.1147150141251178	1.8190938279858029	1.9368055365373087	-0.6631206710930113	0.2542470013866771	1.1586235123404738	0.35092370163289266	-0.644837704448304	-0.30630493331095726	-1.0288324565995388	1.0195830546546503	0.9758860247209694	0.35733767387929466	0.8828442499276016	1.5257229054997559	0.34387380984395166	0.23435213067729532	0.6018927519732192	0.5912433740784176	2.629080886401806	0.9015955421049979	2.2349546897436063	0.6253459978434197	-0.8631738285570123	2.2690091870931446	0.8508121538600385	-0.29126005753087336	-0.6376927703186769	1.6793399890513794	0.9902494670583338	1.3103853033450277	2.042120131103158	1.690048657909653	0.6816866815961861	1.940297723124377	-1.0510268745968199	-0.5968573845882461	-0.2610111992755987	0.7849999944673501	-0.530889977145474
2.3024072805986107	2.2039594276058576	2.4256943704031304	1.1219581268864294	1.1922578985965975	-0.911741092905787	-0.45705550271965295	-0.0726429940320682	0.8366813301823129	1.4660955916377667	0.6307896222482718	1.8049305859029647	1.3679415850795658	-0.20402174263403466	0.7681808126933855	1.0664455081905788	0.7047648376782927	0.19822186288023091	0.101561762089853	-1.1123466391485817	1.064132938773158	0.9393830802064432	0.4867227101653025	1.150269338263965	1.411478375968066	0.16410716645255152	-0.3263891211200777	0.8452376329212983	0.8287176928349141	1.946388713229569	1.2514297469767872	2.2418673174287074	0.8445782770083015	-0.8441137825577992	2.620316461597869	1.4360528826693375	0.010685508751968614	-1.0114435466253677	1.9045000935348866	1.1540148599601576	2.2444281578504617	2.9550109060761383	1.977739219889606	1.5719306417604848	2.2025628622579587	-0.8550684008719375	-0.002141491295934526	-0.6033592209095914	1.3100418823340614	0.2715410959481161
2.351783467835893	2.565321553736915	2.2392785183517523	1.083494714445564	0.5902189767205103	-1.039941053642182	-0.6766553725156779	0.24401169892455787	1.2037659394332114	1.0030104576484125	1.41807464160523	1.2506067860186862	0.6848089126065948	0.3206662128105621	0.8531921970888614	0.6126884966767175	0.8502349638122002	0.4523912634789551	-0.01617075538231851	-1.177190965435991	0.6486153963887908	1.0700539590064584	0.3696688521063745	1.1188324576299138	1.0658543170603325	0.001867245485238312	-0.6205216107287849	0.691140699332796	0.3952918119844413	0.9824021220588731	1.2927779041988101	1.7362105080397594	0.5314734985307569	-0.5840028678375572	2.3109770431964787	1.685771831574195	-0.08962939153472878	-1.3650816868662041	1.6066104531953387	0.8300156672929324	2.5279818305558317	3.1751899172281766	1.5120813409869898	1.9509286993062585	1.87634144507803	-0.9169723195165552	0.3472848689655254	-0.7608684295661717	1.4116477557263098	0.6492012057018905
1.799012325333092	2.2354987703087916	1.5944186187310923	0.8023412285494969	-0.18596032001589208	-0.9971132354715773	-0.5717732452985279	0.11230233600633442	1.185132687785629	0.3278339329042626	1.808991818975464	0.47614966115657065	0.26865473790581684	0.6627799153906216	0.46744316670749797	0.023310958501057567	0.6502258839935994	0.14226069860271656	-0.5020385595060639	-1.16930213207539	-0.03822299958833075	1.3548616431366256	0.06408406248965172	0.7027708554989293	0.6799707078273983	-0.11998646555963674	-0.6832851901336875	0.2602736095275558	-0.34045274596593583	0.3389506012667767	0.8946267995140836	0.9779053396365053	-0.1941923492248116	-0.12394345309137272	1.5384159028477542	1.3800232757533575	-0.39244064398366446	-1.756411638012632	0.9361169260103873	0.22200567675280358	1.9780182857575628	2.509379313005486	0.5238753165740024	1.615410341382429	1.0800094289858386	-1.0028628091274219	0.18068444315182647	-0.5617445239489989	1.0553887874155834	0.5053803235333316
0.9402400089137458	1.3267442407025138	0.9669185325216036	0.6670528375868985	-0.6143214645399174	-0.7647587073738787	-0.11191153080039337	-0.21697045987926933	0.9202537609439534	-0.3156365631976753	1.6151401821632019	-0.15278461872122984	0.23642036237165429	0.6669799818592222	-0.0953296885576818	-0.38567651882318527	0.3005513464614575	-0.34834462308288255	-0.9390566671497933	-1.0074584190522207	-0.677749688531788	1.593114339037659	-0.26373963839531095	0.1363963993053591	0.38888977432102584	-0.2118238210171711	-0.602646540381445	-0.1362608090748401	-0.8043637116626343	0.34369778468594636	0.1657194225917582	0.34222508728409906	-0.8709225287607338	0.4646813245634191	0.72539568498183	0.604524846024633	-0.6475308401875304	-2.0948799593079697	0.2498135846020448	-0.3036425263305096	0.889316651044403	1.2029989057797497	-0.4524611989825974	0.8005697173006949	0.0889924144835367	-0.811969720565771	-0.40035870811516105	-0.028899641156626212	0.44592515046957704	0.0915118771830697
0.24271993566924802	0.22977908849824985	0.7258537414853704	0.9788063559929681	-0.3720495321000615	-0.3413126934178653	0.5989857788241398	-0.36381953244246207	0.671486127815337	-0.7263321409441973	1.0209930231144748	-0.4688709522638433	0.43621838302405247	0.37486162476943924	-0.41216843326270824	-0.4123056402717945	0.16180235100032336	-0.5715502784577287	-0.9550310342831878	-0.6499661411450384	-0.986492780825738	1.538310986412748	-0.42281588857488256	-0.1793148204617091	0.25690440699855654	-0.264726030053304	-0.4148312303913252	-0.19161634682094603	-0.6303023768396476	0.8398459489487884	-0.5677637202636933	0.11739284108670117	-1.0007930236045166	1.0574042631923453	0.26030720925177553	-0.23991476693253286	-0.6933246665234211	-2.156734239142214	-0.08185668447729555	-0.45266205945731536	-0.1389420162507801	-0.16295578874366284	-0.9066535549188913	0.023030553962888573	-0.7742480080675984	-0.23890480254640317	-0.9913253098482471	0.6424670119920352	-0.03877890749751089	-0.17097686391134273
0.07268508104096601	-0.5865901662498851	0.9105762414469252	1.67420002225444	0.4518754346782702	0.1966726325769388	1.3341033063006524	-0.09301850508278443	0.6554659923861454	-0.7898494625843545	0.44618098678125834	-0.576895229459518	0.6288451809923055	-0.00140949199100482	-0.21845264397832737	-0.08783288194044057	0.45563375405008866	-0.324858767424385	-0.4645153053430506	-0.1560740906124729	-0.8611896592018082	1.1031858702822548	-0.2998313732222946	0.03366245457709996	0.3192996261321766	-0.22238254185685366	-0.09162027384482159	0.18777028286061398	0.09839913188071042	1.3251837042257175	-0.9247544919520553	0.36004138699976496	-0.39120290362712334	1.4790966687677258	0.26402408548191575	-0.6438356563160862	-0.5103369570135018	-1.7376121742928499	0.11012550649676021	-0.17800068440918945	-0.5656110521259791	-0.9796288344249767	-0.6602154128208538	-0.2582072541002787	-1.2521862898086418	0.5185054637583596	-1.1481565944963923	1.2157338935133313	-0.036701041191010246	0.0234112950582545
0.49012817480812554	-0.8138102186518338	1.252544873684058	2.320662806058246	1.4155647039455612	0.6838687525919915	1.8330123146782766	0.5226954251911547	0.9084651653047993	-0.49360540959338073	0.24703658357444722	-0.7130966024255243	0.6949780699090166	-0.21956790516980346	0.422655931909247	0.36713561002345857	1.0565739052935317	0.23816788622515644	0.30453090861519533	0.3104323859801162	-0.41885839788275003	0.4663700139383475	0.07853606886423908	0.7114420552387671	0.605917025208441	-0.017259512954067274	0.3757047390821244	0.8057113975622864	0.9396621421392304	1.3394954433394086	-0.6832647648301982	0.8898172270728976	0.7050629059260283	1.5652139722306058	0.5411678683604635	-0.29781638589646986	-0.18546869606417388	-0.8301080344711482	0.6985031673647523	0.31637369874432214	-0.2199451265741373	-0.9405862421913198	0.0462752507124773	0.07281460176911844	-1.2271416207016892	1.0873571849565837	-0.6715163386590918	1.5548681692108324	0.582447461945375	0.6547773567613209
1.233494387128823	-0.4419034503657287	1.4064352139792506	2.4019782733752026	2.0129315006833117	0.9394215641323366	1.9262855916838193	1.1588256743862848	1.2735547740063842	0.0721735941024732	0.47415128405961465	-1.0090675794043862	0.7053217758996859	-0.16170809150297843	1.1739818011503227	0.7063672659631418	1.5431090448146947	0.7548703422534634	0.9881523475781329	0.5560797455975048	0.08708338705752931	-0.016119305999055332	0.5582470771251621	1.4602744403956482	1.1028628519585464	0.3515242116461471	0.8811490436336784	1.2960240327767467	1.4268919477897961	0.814738770385671	0.08364444749707226	1.4115901556219712	1.7426691388167947	1.2608210511711706	0.7444199023492216	0.6931349035123117	0.163498755617513	0.31514932595868866	1.3473666859659719	0.7320601757371524	0.6322940503158774	-0.19407123096293044	0.731536043488963	0.7459320038890617	-0.7412315134855163	1.1863312090512501	0.26858533853259176	1.6775675132796297	1.6045986216241106	1.3778553697589913
1.889995003124738	0.2719307465126685	1.2088186553351774	1.6919728115124655	1.9908804771429087	0.8796230995129204	1.6171747271781347	1.4638966944283969	1.511249087659828	0.7272940796154563	0.8579367791275909	-1.3511027232896995	0.812284588419208	0.1046909538058034	1.6466603328856382	0.8151514498897521	1.4818919003149833	0.9290813257073158	1.32175268629499	0.4738615338634068	0.41714637935901633	-0.045878337497213005	0.9362290544280445	1.798245953149345	1.685409448953303	0.7677173350014767	1.2000283125992646	1.363829596434901	1.3885966488327945	0.12584649746997797	1.0345579519541135	1.6774712291093825	2.2165736154887354	0.6853487067335321	0.6315668508740252	1.8379224590510053	0.446204742464678	1.3029101023925713	1.7202882110319568	0.8744100164572227	1.4899249813530924	0.7710822286283328	0.9847987691783185	1.3145770970692183	0.03372017993064766	0.8280062779910493	1.2380757997132985	1.6894663667141014	2.5438728418764636	1.7299673868930339
2.1310892910320254	0.9665056912647945	0.7759402260730935	0.4440295944060991	1.4777754459361583	0.5804674273568495	1.0638029004711236	1.287848079895902	1.452313463258755	1.242143825953418	1.0238339646930843	-1.451606480332728	1.0682313072744258	0.39452183638422483	1.6291336612743397	0.749623597345528	0.744960039558201	0.7243506644198809	1.2714471980514366	0.12266658591511186	0.4692684368883125	0.40167695082188953	1.05918128315367	1.464285089595921	2.1053190622415885	1.032433706829099	1.106949412163091	0.9810028949784458	1.0247641534764536	-0.2005771350454528	1.7333680838333285	1.5907994093749644	1.9480681880154886	0.09500805794320306	0.23347912616543265	2.5268207478533977	0.61522640618635	1.8082850239179327	1.6687350150219826	0.7553575710294899	1.927640049424475	1.4259586149087262	0.6999166794596267	1.4540477833887189	0.8572018222878682	0.3025176666499264	1.7946804673068348	1.6599249672797463	2.878138375050613	1.4145366927365242
1.8652039908101767	1.3607035291220586	0.3836319545973268	-0.7451768464323187	0.8454241584678274	0.23148784750838428	0.4736219381621399	0.7589007664147538	1.0907626975237137	1.4141226584779762	0.7721050596203262	-1.0838112574566912	1.3328614478959755	0.5430039114920547	1.1766426608927927	0.6442836984057349	-0.37024648682105016	0.34359086529248095	0.9966221530157311	-0.2951240697321526	0.30846226834188883	1.0413514087109181	0.89084927584078	0.5862100231435592	2.088201214491083	0.9771584373745923	0.5421000835652707	0.39492303316826033	0.7064114952287295	0.09421335614707069	1.8665883349945076	1.2087018778173966	1.1473752228725187	-0.2574957909426426	-0.1800364430741816	2.379124227213718	0.6517839021985515	1.7446101412505113	1.282669962940551	0.5428047570600342	1.8057499509987809	1.4969046717915637	0.09233145117814275	1.138695906868154	1.4909448742110434	-0.044910103717037256	1.7268048522663928	1.5436697150459593	2.3265959210251657	0.4832544259084819
1.231785100041896	1.3541800758786637	0.23826897846951448	-1.3056654835732278	0.4192560530883009	0.0075384493112003155	-0.014576491051299129	0.17203884606407965	0.5665469212377259	1.1610618438258027	0.21717501105115164	-0.29955944616867375	1.3579938635153044	0.5104482547274252	0.5289328796904532	0.5752584614781884	-1.3111827384902466	0.03671118426058667	0.7035597814736091	-0.5568809199834654	0.10119128638739078	1.4576594050588327	0.5186313867471645	-0.4009877557860133	1.5059944007171915	0.5818734739419252	-0.3005336795266902	-0.05758886347895564	0.6711759628694112	0.7702572069868687	1.383026777496262	0.6716325893755297	0.24188623662760306	-0.2821913444082135	-0.30306291532301877	1.4581186409350793	0.5503312795158576	1.2732760005735022	0.7875460888520958	0.4116428606428993	1.2642418131085722	1.080358204870788	-0.4836564323636555	0.5958875525270706	1.7644581733656715	-0.07156774140048691	1.1345277871938872	1.2161218088255996	1.0158657625589849	-0.6926386855651884
0.47288920183960226	1.0124073446785122	0.32213412764394644	-1.0417842092322245	0.25568545459550596	-0.045318427176177754	-0.37827234575877383	-0.21371749390132608	0.0672698739402449	0.5843030989250683	-0.30702077684300666	0.5463414248828824	0.9916189191198147	0.38441749777969947	-0.05704529974994353	0.4946731600704667	-1.618287704687487	-0.09375021254561541	0.50991944900745	-0.5671430092283194	0.01000354356855094	1.3779728816415928	0.10508534602089656	-1.0242906091887123	0.5085894260392296	0.009702348427496175	-1.0449172702569367	-0.19559400867534626	0.8516859907684733	1.2320397558536569	0.4918828983551717	0.12440082036780487	-0.3866588609852364	-0.11497420754428567	-0.014830993534882653	0.22402376565511725	0.31779023983339083	0.6642879736415988	0.3770064231476246	0.41522148067782244	0.5527770462918653	0.5281525582398756	-0.7710014758282362	0.10410507720566853	1.624409776777194	0.06909324572316178	0.3259441151026887	0.5998411697446784	-0.5630209387675282	-1.6378537017649846
-0.2110475053839413	0.48198355808067606	0.42758018516216506	-0.22439954243935353	0.14656261464924492	-0.02030910617200094	-0.6625757096625287	-0.3196795233678745	-0.2739009595096304	-0.048634001484125826	-0.4949699464904764	1.0019466728541748	0.33954092213761033	0.2911973069962158	-0.4341824012070643	0.2871777631024608	-1.2126247228563518	-0.13260994760457168	0.40450539143014874	-0.42473291368873717	0.11536396786408393	0.8471334252113504	-0.1853526994166349	-1.0459940804482766	-0.5003194653679425	-0.4780500695316169	-1.3346013381931647	-0.1167511473489736	0.9559588193852004	0.9566348016969229	-0.4575792942484776	-0.3249612266091134	-0.5770311578084012	-0.025736437536947133	0.5356309881684236	-0.7398363479845956	-0.019844959117387297	0.12290187744564007	0.10353154099561503	0.4678350398043505	-0.14609496858758408	0.2002656990769656	-0.7387598258743533	-0.196145710327602	1.1559022422230134	0.0712093312791983	-0.38006770423230707	-0.2172367182072791	-1.790400075911574	-2.0372327610750594
-0.7289724812023906	-0.08909705344024654	0.3410421588743854	0.6184241459137167	-0.16537798610386417	-0.04893003248199877	-0.8870590258974321	-0.2436844564680819	-0.42117320713736817	-0.4166051293627634	-0.2842079206652939	0.8175052047815893	-0.2556357212481342	0.29286442796568	-0.5841979725282537	-0.10324100654161855	-0.42888861014457	-0.21962612118128633	0.3004201612086846	-0.3526693027609148	0.397591049909795	0.18143498016976095	-0.2503420084076698	-0.5685447055849032	-1.0625151210785853	-0.6786076941848154	-1.037778953151161	-0.10501405031155277	0.7196800052267932	-0.09894862907104565	-1.134417553137124	-0.6087536534017448	-0.38952476937461433	-0.2229220195364342	1.0315252183725487	-1.0553242241661989	-0.42012090621317316	-0.2906811601727444	-0.10751489544935783	0.4364656612187277	-0.7702015172882566	0.25102176307683716	-0.5401711322135607	-0.34556004492698833	0.5614267383908655	-0.2534902472116632	-0.8103405004559229	-0.9745306405882821	-2.223148365571043	-1.8868690238562256
-1.0739962690587839	-0.5834103902108357	0.02193297329924516	1.0486086910383101	-0.7360213614742885	-0.1725529491419106	-0.9953797180975235	-0.13624650593525348	-0.4128876553338502	-0.3095959449446501	0.11374759970012317	0.12445215955027984	-0.4253727682829027	0.3476049369644118	-0.5555161647193878	-0.587224340396347	0.22018249697860728	-0.37375673962182104	0.116439706812378	-0.5294970558668769	0.765380442282067	-0.2606906085980165	-0.0829394452336455	0.07547029265834364	-0.9322789238213729	-0.574336375749209	-0.3214507340691147	-0.3923028608422556	0.12441450069292027	-1.4141747257011466	-1.3444400463119632	-0.6967362675633975	0.01560900259828367	-0.6895304053994425	1.1939024029427086	-0.7367551460244088	-0.8404328234444624	-0.608872999835199	-0.35222522967773867	0.2573657202479121	-1.3015036680717513	0.5706325224973249	-0.36329748236409426	-0.46179895920030595	0.09038881557921404	-0.7921023871769534	-0.9695050312054398	-1.3687450069494607	-1.8067671613348355	-1.4485622198410566
-1.2602617077042395	-0.9108645217906592	-0.3683339518684046	0.9583460544460369	-1.3344683728747133	-0.2967422038439735	-0.8978155651275833	-0.06869883958415109	-0.31324282511823703	0.2412230989568481	0.3738930495349133	-0.640291300254819	-0.037183603093034395	0.3547675649382419	-0.39999219445898637	-0.9646624065882612	0.37665035726821217	-0.4384637858013925	-0.1765916831046819	-0.9371749421199437	1.0954554248261337	-0.3234075144769991	0.230636192019932	0.5486358725303614	-0.24025718027878518	-0.3439081995074611	0.4519946083289796	-0.9557650997656923	-0.5853728226356905	-2.2225956697170077	-1.0755704799281838	-0.6090427873343182	0.4973016795617287	-1.1744229569930968	0.9435765496387312	-0.14023638136316913	-1.2529596350183179	-0.8431399734181226	-0.6453410467109553	-0.01799033502832986	-1.6672064734211438	0.8898403672856653	-0.3000809828736487	-0.6020973032745509	-0.06608723682969016	-1.1843523790564516	-0.961187413347404	-1.2440904763601024	-0.8827797396969218	-1.0506918285592575
-1.2906412369676912	-1.0109454147545534	-0.6073346713194898	0.556137590457271	-1.5948041315246637	-0.27310686984735905	-0.5748896918215622	0.003802854654461745	-0.18423130260586124	0.9509787607204541	0.28035460238818055	-1.0185151295033206	0.6798949973816303	0.24054058644019136	-0.16456354132710396	-1.062958871461102	0.03765924072597343	-0.20783204702226152	-0.5578127730158723	-1.3392433190778894	1.2613873706489336	-0.14010529306957212	0.5430104036646327	0.6874884720302691	0.5630422953205668	-0.24891747148249607	0.9334033784463821	-1.50926275515268	-1.0891900006682504	-2.0204941013045685	-0.4816324539140022	-0.432881590573234	0.961509186581109	-1.3569977916369331	0.4173099927807181	0.27234748652312407	-1.6380202830744786	-0.9248179005895337	-0.9000625110232967	-0.27870462093407816	-1.7344706384088655	0.9555485297613492	-0.3216415238106052	-0.7172789985467958	0.12729494225387475	-1.0841630697541993	-0.8818336809443562	-0.7120242086425692	0.008160418391944252	-0.8718646564379268
-1.1781058725587876	-0.8809695532180519	-0.6047534672189501	0.14465112589536494	-1.2946243575656529	-0.046565597549357886	-0.1501999598785646	0.1680113954794885	-0.08787272407456859	1.410572543687555	-0.149743045298107	-0.8271193158498675	1.2468425954780413	0.015277018217140453	0.07490214902626448	-0.8754770616966152	-0.5011041182988312	0.36489002517176355	-0.9758534506409816	-1.41810498865305	1.1575245548937012	-0.009341186290742572	0.6973978443474632	0.5296721929789583	0.9609039105512581	-0.46921217878234384	0.9637542625502411	-1.7034840183387958	-1.2266686690065982	-0.9146648223336912	0.1703388252973025	-0.3091086342747442	1.3105315213856126	-1.076244080650013	-0.15130062158341956	0.19918608033516816	-1.9537253894354965	-0.7587210357694916	-0.9971234839412415	-0.45790992388309715	-1.418896587758477	0.6620251039032771	-0.3512210383025608	-0.7274640091782093	0.5151404223716638	-0.43669588887782645	-0.7686727371756893	-0.10816607820809282	0.4167204701432981	-0.8459196055012771
-0.9846822089294043	-0.606760433907945	-0.4878453708153287	-0.1210188245057658	-0.5506348133276187	0.2560336840299213	0.14527160486938745	0.4414949000507098	-0.09210736579408264	1.2998757360951991	-0.7140914191854856	-0.2610948324915872	1.221256417335335	-0.23675423438111107	0.19769320777128888	-0.589054521736921	-0.8953862851174588	1.0555355391658796	-1.3540850334843668	-0.9879384923686048	0.7345933844136809	-0.16233081431280394	0.585911325152947	0.20714694067308623	0.6667514905218614	-0.9917884513090471	0.6156440701802904	-1.3904070259387524	-1.0984561800263637	0.43470509438508437	0.5770626876300383	-0.3707136281172386	1.4017176069758566	-0.46132580166435594	-0.584027762502375	-0.3592517393251149	-2.1073345703822834	-0.34079396455775196	-0.8797164404250042	-0.5921351970711022	-0.8116160746417318	0.07600484018683139	-0.35235542417590554	-0.6368426068436162	0.8139036763765528	0.441013168605672	-0.6224760787496065	0.19820207908661808	0.21049615782474776	-0.7406838755877744
-0.8227046196743447	-0.35023357627577806	-0.5058353645149111	-0.31388646774232914	0.22051123019882118	0.38266496132149286	0.11248477037402595	0.7238882447387507	-0.2506696149771701	0.5696949062631786	-1.1861948609481634	0.2638679911016536	0.4748052616778001	-0.41914147697777226	0.0841746532267618	-0.46849547382232226	-1.0007302955615822	1.4671819484010722	-1.585040936472149	-0.1399571424756311	0.04449677596947708	-0.5972949862278129	0.19637685678385988	-0.18421002287737676	-0.2207605132679128	-1.6194210980512278	0.096687103254496	-0.7544660917406486	-0.9612663421936013	1.2391382502790758	0.49830549152751796	-0.6587611039220869	1.0897962151199976	0.1356308419761255	-0.8345616946559385	-1.1423017138785785	-1.964853907506775	0.17394388941303293	-0.5972857344894019	-0.7834279934987152	-0.1964459983765169	-0.6271779433109775	-0.35285301989671297	-0.5700147588143044	0.755550954778553	1.0467108936324965	-0.4609260212752453	0.023963937586440866	-0.3833530334912183	-0.3474540801208264
-0.7985584569496051	-0.2744689024204241	-0.8251915709497156	-0.613665569405028	0.5571797150010152	0.13249337402877706	-0.2660965159762143	0.8537899976657254	-0.5595316416257782	-0.5139869728120707	-1.4577771849280052	0.41080035661110326	-0.7186812169985759	-0.48480365385734164	-0.29601759439869674	-0.6730355267902298	-0.9405559579422393	1.2872088869840812	-1.546298838738796	0.7845508193005796	-0.7378707204477183	-1.0963660602898315	-0.3729160255053688	-0.6307843820073984	-1.294286513958007	-2.0860776794495255	-0.3965594001203365	-0.2066642698707227	-1.009409674542745	1.0844577101523971	-0.13772124473349992	-1.0740299941173248	0.3408008137512378	0.3650306182483047	-0.9541930311748535	-1.8016044607519854	-1.4145173080436295	0.5326642138019442	-0.2690306029973978	-1.0934823427754585	0.09073308929774715	-1.2539177640782269	-0.3931847266731037	-0.6832506453279157	0.24185794071953826	1.0207832312518859	-0.3404455364369473	-0.5211315908846598	-0.9323795453127014	0.35081778991553886
-0.9361189953341909	-0.44233673932870354	-1.376853441691168	-1.1007953360189446	0.24810561035264095	-0.4749206370138632	-0.7826436693544173	0.7268931986728926	-0.9277251846750241	-1.4959840308202346	-1.5641616821784463	0.14743210505506285	-1.838890105067008	-0.4535466585692616	-0.8251612186982961	-1.1343965360042931	-0.9603466346760272	0.5194511825891084	-1.1584207499147423	1.3840217524425082	-1.3545952436858728	-1.3988120575733707	-0.9438036724030278	-1.1410369349861156	-2.085371919809943	-2.201769284527739	-0.7684703540724466	-0.11070139826860553	-1.2189217766722058	0.1728712601505103	-1.1683113336491748	-1.4111885820339851	-0.6757393084870853	0.10969217643118111	-1.0001111575190325	-2.0865696141773675	-0.45726918255281057	0.5470968338328858	-0.003675368049260118	-1.4584054671699989	-0.1228968693945425	-1.6562611332142028	-0.4582999200087894	-1.018501517560103	-0.58079925019522	0.38382492259788153	-0.3217593239476035	-1.1103013379206195	-1.0552278114779738	1.144605012689174
-1.1442313862837308	-0.7610391021935894	-1.8791850020593914	-1.6402442610173182	-0.5352743686815511	-1.1718539529836498	-1.114390745892512	0.3817202566647897	-1.2020206900347359	-1.962752924326436	-1.5971724458965395	-0.25691062000796966	-2.414448638271634	-0.381782539712026	-1.2710880060920717	-1.5865164864969432	-1.1956424752050325	-0.48630967988212814	-0.4602293242286561	1.4289714688806014	-1.5719817933487055	-1.390303988066952	-1.3281822752433816	-1.6512660987439594	-2.3187648958632643	-1.940305792700607	-1.0135394362388261	-0.5340583405054518	-1.373996765742216	-0.8460332940165429	-2.224866823085043	-1.4687188203142283	-1.6130872778980085	-0.4404262404652317	-0.973985062339262	-1.9419391580129803	0.7353785941185317	0.23647888451176094	0.1580829015738588	-1.7009135409598486	-0.7144038281511947	-1.7572410730317023	-0.465175852351285	-1.4274284273900095	-1.3803267847494611	-0.4827425630938809	-0.410735689242992	-1.4066796021311432	-0.6330285333203505	1.715996435608697
-1.2643043080512553	-1.0250343893794274	-2.025868454889658	-1.9497941248264785	-1.3553477462127665	-1.5925927165900367	-1.0254742831873715	-0.01492320773677245	-1.246167476582009	-1.7505159769564447	-1.5962330231553907	-0.449295162434454	-2.271136899270011	-0.316546259890058	-1.4096249392927438	-1.7314098115750813	-1.5395887729790478	-1.240867557288172	0.3592568400917638	0.9867867670141518	-1.3064112994133528	-1.1661747745717426	-1.4084918732963043	-1.9971519569949736	-2.020507718379029	-1.42892766612772	-1.144730420633389	-1.2003187965160957	-1.2486557808617709	-1.3218437735886035	-2.875340381201242	-1.1704186532388878	-2.1064023174438637	-0.9196018749405538	-0.8380981685713983	-1.4876841209169382	1.8494940617293738	-0.16752820018705217	0.23855654632003512	-1.6418914654152317	-1.323862420428888	-1.5556257091117598	-0.32614808481670504	-1.6443329258958839	-1.80901654662838	-1.0940916392741347	-0.5321898996128396	-1.2649370526227586	0.13904759569942898	1.8289190784491633
-1.172067668381595	-1.041988206083529	-1.7010155817799673	-1.8001106145824137	-1.785860197938642	-1.5057763853723558	-0.5247423352226707	-0.2732880498186041	-1.0268011365497425	-1.015799028669312	-1.5126887215804306	-0.2582863514228881	-1.5892462064441737	-0.27104382619685385	-1.1599959933835136	-1.4302930778359628	-1.7121563581678676	-1.4178202366364567	1.0194428680174243	0.3615360638396342	-0.6888186116404725	-0.9323012506180484	-1.1888503437153188	-1.9927502178185001	-1.4374229672302863	-0.8624453641387059	-1.140828072544841	-1.67477610343952	-0.7967632554991281	-1.0146631974423546	-2.828904757839369	-0.6186079416204264	-1.974151671836972	-1.0301503784490489	-0.5822169758753557	-0.922753094465501	2.548127572622274	-0.37229968259913554	0.27175976369280136	-1.2334497137363711	-1.5764038052028093	-1.1259336914568887	-0.037103789510116794	-1.4676424041040446	-1.6913465036928474	-1.1710375382053677	-0.5688691536282121	-0.7998239740195856	0.8789605758397074	1.4669554137128644
-0.8623734648269148	-0.7609139933111966	-1.0624650192877292	-1.1934700816085877	-1.658939433475143	-0.9668681287375278	0.13232609024158923	-0.2998959063317021	-0.6426010894358882	-0.1343839369584659	-1.2701290028881833	0.18786554020853904	-0.7578724993283812	-0.23417147630259535	-0.6391246103614431	-0.7921396174992996	-1.4757527525884218	-1.0410090927490652	1.282862580896196	-0.10440995424361449	-0.012210797771442869	-0.8337613960833155	-0.7883346302984903	-1.564646384020883	-0.8513828090028549	-0.403217044241644	-0.9617267111449974	-1.6503869730864764	-0.2019599889815547	-0.20325664902484422	-2.094076890425962	-0.040789771944262816	-1.3277066876822712	-0.728834322463075	-0.2707925556035047	-0.423089622307896	2.6262729773121163	-0.22832812072687755	0.2589796979149118	-0.613455591873324	-1.317495667219957	-0.6079264804018893	0.2885433503796472	-0.9162809692771887	-1.1187432018830616	-0.787175428674041	-0.44283313664043134	-0.2879261875287382	1.2401156925342385	0.83406870770446
-0.45514028744462376	-0.3118294337743628	-0.43375592255714074	-0.3867446480651832	-1.125571076993701	-0.28121320940611716	0.6032390657660435	-0.14663359112380114	-0.2687129771575746	0.5060227471221104	-0.8597345123546153	0.568317886934966	-0.13921230302492987	-0.19654071208698767	-0.09380771173316407	-0.10369282688302961	-0.8308472853777938	-0.4328049082454599	1.087420167773424	-0.23140334709294108	0.42117792093166395	-0.8503974411142492	-0.37838855922860876	-0.8359175347735883	-0.42498766338189337	-0.12244292758778108	-0.6112169989788464	-1.1353498115545484	0.24808499465171727	0.5534446842268657	-0.9883381009962792	0.337626257056278	-0.5098821828465157	-0.23199300021486535	-0.02101280144623857	-0.08485780474401858	2.114217706134416	0.16454309098874376	0.17241257869097182	-0.03551211680802322	-0.6991222381422265	-0.16895363472937966	0.47948221088750126	-0.23754440899020687	-0.3932697448189204	-0.26814256379452495	-0.17797553626575696	0.019400945973807808	1.0960840683920952	0.22600854665628206
[truncated: 72 more columns]
