# Supplementary material for: Diagnosis of autism spectrum disorder based on functional brain networks and machine learning
Source: Sci Rep. 2023 May 18;13:8072. doi: 10.1038/s41598-023-34650-6 (PMC10195805; doi:10.1038/s41598-023-34650-6)
Supplement: Supplementary file 1 — Supplementary Information. [file 41598_2023_34650_MOESM1_ESM.zip › matrices-bold-time-series/ASD/ASD32.csv]

1.1335057865074778	0.03637774939310319	1.2726832193773956	0.02103479432065813	0.502791660480917	0.28957607271352204	0.10737835636698623	0.6699942613413497	-0.49249761220150656	0.3574103199722685	-1.0736084176430718	0.004819108637068475	0.3133372774168003	0.002019655013549497	0.16409531385221585	0.3031663657230163	0.37709739151402427	-0.43334912695897343	0.8598017470450111	0.05702967750607209	0.8084325259302124	-0.3216859029338157	0.4474694573291404	0.345060079336832	0.35178257766219806	0.430096983080422	0.16146366824964048	0.5089350360550429	0.7467200626459143	-0.11038196171235005	0.4674355147787691	-0.5421574928598948	0.1597879427537544	-0.3206213660994405	0.27895627534520645	0.5943877429782585	0.675205286480428	-0.10664292932041522	0.5223003648217459	0.6726329026897546	0.2681338064449692	-0.044296165068543024	0.28190709732824126	0.809980882392227	0.33135028724142584	0.18739762528441603	0.4926738640448801	0.02562986935134625	0.19247916426430037	0.4161202407487245
0.6989647068116464	1.182739112117517	1.381286050402268	0.3500279694855488	0.5258286774455152	0.3876291504558306	0.11682480069112905	0.549591621987097	-0.23008441522777745	0.44380586976482744	-0.6166605165769479	0.541098939304804	0.7818790544686691	-0.19419481162456018	0.4295743416669853	0.62196670638312	0.8621720854039793	-0.6108771947221387	0.8946056653057488	0.37721116620656564	0.4685578404645846	-0.08247663946742806	0.24799632165224916	0.8245501059146554	0.24276789831467244	0.4044650193090489	0.6771996503444271	0.48924820058901375	0.9125737362328281	0.6501784845987217	0.24711780962221233	-0.1662294047789644	0.36914360101784377	-0.05056951754715283	0.9710472260359062	0.47278034384473094	0.6836348303624951	-0.1113209093484818	0.4861249971109053	1.088165505220281	0.47439855689008775	0.7397625567438959	0.2538903956080788	0.7905094926512802	0.49909031403146065	-0.6117637768169598	0.6261114389669106	-0.1069899081592788	0.02068698543230539	0.6566915765360447
0.03997717530805975	2.182644521049811	1.1534140771718988	0.8109731314674423	0.40504884966751703	0.5121268846700026	0.12177256613960667	0.3979084542405316	0.32218088996847644	0.4257256520413901	0.2941468787381758	1.1221811097843637	1.2643290834268575	-0.11251951706548122	0.8095035354173207	0.9275065783570636	1.3062434581006799	-0.4380538326902551	0.7604958225981538	0.6148250549617318	0.13630218823336118	0.24130737851398576	0.2290671089643752	1.2016988121126375	0.27052324622367097	0.3664847289970186	1.3205233770568985	0.28866921921709193	0.9337227508720712	1.5662801874382113	0.062101930835872225	0.5351116805988971	0.6818372653960584	0.4519743265214561	1.590446398755167	0.2951756530704123	0.45164761337252685	0.04396998454110654	0.45535414340560026	1.3396291646083378	0.7000381563717365	1.3404663877204204	0.27504644911474624	0.6830521505714757	0.5679957613257121	-1.1566100284273015	0.7053189177042143	0.011391208172176918	-0.07453259846769443	0.8662807302373999
-0.3404169727720944	2.444961815097038	0.7531796658488719	1.0458160701687282	0.2619012766542406	0.6151611750179974	0.09248224928857963	0.34134721186896183	0.8822610283529176	0.32430320554051395	1.1739164640803603	1.3195615633612383	1.5345957061883932	0.2715367286090557	1.0739934144867531	1.034283915682379	1.4214344090582434	0.08926128428659481	0.49478293311369326	0.6154003247035463	-0.060384790118870255	0.40449034345638557	0.423222392663185	1.2392689479900534	0.425696847086525	0.38774848249284133	1.7348225967217028	0.05186147001449785	0.7882635210521737	2.0584814560527946	0.0757187437748815	1.088717667009466	0.88253256574704	0.8731941922070777	1.733803319838283	0.16679978416493416	0.1379219729439204	0.27793834215465857	0.38974983056558443	1.2829894833326505	0.9280739126002348	1.3387737513510791	0.2644312797914322	0.5924767294756612	0.5196534042430526	-1.0062293371916926	0.7131171315713314	0.3564006331418442	-0.031079325831561692	0.9132227269374844
-0.12357749424707783	1.75111913511818	0.43654210423411777	0.7530874989906168	0.23733221847001998	0.6048585596249286	-0.004487145982598604	0.4249279664232182	1.1580448414718425	0.2050966773737262	1.5098958722196174	0.8732337941808227	1.413407597966978	0.8001874411424057	0.9747445084837373	0.8269066317054649	1.0344148890790044	0.7458964432860636	0.18258202423824665	0.3616111731188749	-0.13685470244181358	0.2162469981933305	0.6655218699858373	0.8465825504227443	0.565550789054426	0.4768270619723979	1.5896599624164902	-0.05415904214150506	0.5281606829824176	1.6861429723761736	0.3027310224432103	1.0243738041616433	0.7622613851071794	0.8755952743773885	1.2025914374620463	0.1302493709298141	-0.04939909507693005	0.43071336458796017	0.22740073319015608	0.9125764228079803	1.1439836311886165	0.6543622050822873	0.12234065274648537	0.6029878786682953	0.3531864088102924	-0.08638650111624609	0.6672594531773549	0.753469150087549	0.1045092216870834	0.7181187144991565
0.545089925035151	0.40751470139297785	0.3690760449216944	-0.07335673214563754	0.3646250550895411	0.3941066258883234	-0.20793738085886207	0.5498722578430565	1.0112952814985412	0.11970667641681462	1.06784474928988	-0.09696812135014339	0.8520939477590312	1.211860801640703	0.41837540001937845	0.33962540681848785	0.22197572100785123	1.1729006986297013	-0.0879146055325752	-0.03830465520943564	-0.21469180400577254	-0.3456344255291026	0.6908680518056212	0.1432207863638002	0.49586821898498096	0.5476824248255051	0.7875024501980638	0.01303105544055659	0.24277338437399207	0.447964400718872	0.5607482649451878	0.21125896059330018	0.2616620229505761	0.31274069740808275	0.15300998770126295	0.11644400637363116	-0.026509185490181546	0.35032778902576933	-0.06915656998213782	0.37050740893659184	1.3009025592892873	-0.37507807349003874	-0.19308674450066185	0.7052643807775524	0.04956486728168871	1.2110524470839215	0.5903552668859516	0.9663061698592752	0.17867804944978255	0.30177247796084455
1.1126970096295195	-0.9247629508115787	0.5011492291505975	-1.0917030294137926	0.520760062019907	-0.028059675011208766	-0.5459654603073273	0.5169536254591958	0.5294418046433989	0.0589248811792789	0.04471744089872016	-1.117616671420031	-0.032874131301261	1.2793445158083339	-0.4325647056370672	-0.2487071851016047	-0.6973479897194074	1.0772060144470261	-0.26530001097964945	-0.44054560604875836	-0.39210892074613996	-1.1118676814677482	0.32588511693608857	-0.6021453912730861	0.11146866296260727	0.4686996755697546	-0.4457315912314658	0.12239789945302164	0.004129740545453657	-1.1694808167382644	0.5729626177628362	-1.0090980431722727	-0.46835365418855784	-0.6575677185534764	-0.9585740711939358	-0.008233876124439002	0.08129738071353099	-0.010196103160713772	-0.46752735200083134	-0.1283566938599783	1.3022042113799828	-1.1883266307924507	-0.6196247172030628	0.7850079613362907	-0.4198540396650643	2.220619987076401	0.47456633165773027	0.8392704612066187	0.02649122623741631	-0.22113395418489745
1.0026510165874467	-1.6155344968680743	0.596147688352015	-1.8016076366633793	0.507744255677489	-0.553769710335426	-0.9970410130139764	0.16216714902788062	-0.034496482816496025	-0.04142590853993891	-1.0307207563428733	-1.6275367298320684	-0.9887961804304345	0.9276761659676751	-1.2151211992684792	-0.7073674470355348	-1.3269696247919223	0.4190267100105802	-0.34842997044872487	-0.7555727978484175	-0.6309141669807342	-1.797449953857471	-0.35949787231943386	-1.1195755388435866	-0.500135366305738	0.16668926907227527	-1.6502222289294783	0.07050460909188666	-0.16742076291184577	-2.441154412613257	0.16645323193031716	-2.004332825495534	-1.1364162587976503	-1.6383868047667394	-1.616018588316747	-0.3233223003721286	0.02446404333849234	-0.5438338722292281	-0.8563365158928927	-0.4132789933754395	1.0312902229571284	-1.3463735702605746	-1.0115597444960414	0.6875951534831386	-1.03064413156787	2.3817261815342325	0.27614532718399226	0.4048984593568357	-0.39633340349885954	-0.6991926309456818
0.06087326176127568	-1.4205988731291197	0.4004870029456421	-1.8564450653008768	0.212283918566948	-0.9838202078554986	-1.4528638303409251	-0.5042623862105345	-0.4125809834300011	-0.23978884015911692	-1.594664097991323	-1.3191029680289577	-1.7096489401299826	0.26999208936006613	-1.560756692876471	-0.8795749268159805	-1.4172722330929977	-0.5346721872035559	-0.37085867638230147	-0.96867570310006	-0.7596549476024229	-2.1281455039593213	-1.0570328667136897	-1.2768459142951472	-1.0726684027497702	-0.28935826249194996	-2.353667121284253	-0.23788169985858376	-0.2960665183676258	-2.8047570864569327	-0.5716856073144824	-2.2400165445324904	-1.4728817997218224	-2.199967082195286	-1.532379328085691	-0.7542493790274578	-0.36589558720207344	-1.0246719199787364	-1.0890648502341598	-0.4465917824984405	0.4247746263074494	-0.8005639147027335	-1.2169622506588251	0.3210662102854661	-1.63903356356291	1.5702366069742204	-0.046251063144151075	-0.11990847413888521	-0.9435234907495618	-1.0160765930526576
-1.2715097867329004	-0.5884432515313247	-0.1607657041069392	-1.284466803532297	-0.278163209535425	-1.1221614737766674	-1.7253528397450253	-1.261518185046269	-0.4692049894273686	-0.5161372481304087	-1.3670420170585589	-0.33334512679069794	-1.9448774712245218	-0.45007675082622706	-1.3129069448402007	-0.7626966266715126	-1.0105412585219762	-1.3368780573882042	-0.37079898479295786	-1.0872644124599034	-0.6006351721405271	-1.9501920272032014	-1.3919980465117323	-1.1233224206165497	-1.2987514228356773	-0.6952081657977816	-2.2961929894152777	-0.6735441748059813	-0.4123086361647219	-2.1687942236050017	-1.3034294492402598	-1.617369158655615	-1.3823350158480996	-2.10196542210333	-0.8143258993486285	-1.0799120936433573	-1.0049136171866364	-1.2158937196477864	-1.061562571012576	-0.3305871080594902	-0.452943436108272	0.09396962505311933	-1.1600384389354212	-0.26842655057672105	-1.9880755217525539	0.1746025346306158	-0.47256885414462607	-0.4582913992960533	-1.3356191805246294	-1.1323120112155927
-2.213303084101039	0.3290675469255839	-0.9039654868368587	-0.46393964359694156	-0.7026833071131008	-0.8850949628038376	-1.6218913332047535	-1.7876107577112146	-0.2584163399312584	-0.746582485748216	-0.5040058892122283	0.8188563630160575	-1.5959855810468124	-0.9726754986946649	-0.6258494082310707	-0.4921355689091563	-0.41123119564663096	-1.6023699190792537	-0.366437580041399	-1.0762002764873286	-0.12568186647256585	-1.2772640545696567	-1.1536715358135	-0.8214198598855158	-1.0123679580183054	-0.8189585920700142	-1.5348988407341726	-0.9362518434269	-0.515803525263143	-0.9427904355957977	-1.6278884332794463	-0.5297258138981112	-0.987801796665962	-1.401706595407813	0.0989633333010256	-1.0623643147395294	-1.5559510597283497	-0.9946323994543153	-0.7758059671316934	-0.2285605803693919	-1.3892597739879102	0.8222657262755274	-0.8726385585492009	-0.8989735272182054	-1.8212794430409938	-1.1310062116820545	-0.8892363292682802	-0.44646332152250945	-1.3206140719379569	-1.0746844075261344
-2.168867296493723	0.8189416165968301	-1.4870116088714216	0.1305725887111882	-0.7932607744066639	-0.3563504471404001	-1.0629408836455427	-1.8539171259875793	0.034675825697686534	-0.7571140198559276	0.5019895188876564	1.556486934005567	-0.7637004753703054	-1.1353044005803652	0.1243461543454728	-0.2414070023807044	0.0011120327999170469	-1.2240710260685146	-0.3493486200802046	-0.8531168294248758	0.48528243547204014	-0.26948947110269195	-0.43138343664706685	-0.5264135022414754	-0.3011880489003666	-0.5452200196246239	-0.3853594434947071	-0.7562910357711013	-0.568326370068377	0.21800106393280708	-1.3329992619174955	0.40089580061931074	-0.5386307425831415	-0.39706788751688993	0.6873926941558505	-0.6171930950480028	-1.6292203347372127	-0.4234025951341169	-0.3451981690253216	-0.2507899761270358	-2.087443947753469	1.039505235765861	-0.4565888540641409	-1.33510548516276	-1.0535144031608725	-1.7734005692350823	-1.121359507858838	-0.1437933075811305	-0.8343218920324049	-0.888728501914354
-1.1549883083531713	0.6775038461760101	-1.6270292116542837	0.2335779952900794	-0.46694926842616097	0.2500042114996854	-0.16962666185874284	-1.4745932435394622	0.22145499954389525	-0.4328672203794522	1.1082051808505928	1.554195463551929	0.27782749342413215	-0.938116474092662	0.5631819774165222	-0.10705845742074382	-0.0024119886434834717	-0.4340599767020843	-0.296576238815693	-0.3619035461747616	0.9395715440835167	0.8296667556161921	0.43451541994588316	-0.30508247128338717	0.5260431129479725	0.04036342618398256	0.7447550574644272	-0.10328653535126311	-0.5218873927805443	0.7862211449735738	-0.5414241604119167	0.725722125659496	-0.24475890834581063	0.5434351418223722	0.6425068303544763	0.09966911191677452	-1.0502550018817747	0.27505575540928334	0.06723645890612781	-0.3800979120867615	-2.2944489586012002	0.7640479465244289	-0.01034103690744966	-1.4036184757519738	0.11565904139301278	-1.5886539318476454	-1.0244533843072854	0.19794715706649427	-0.049542970652515894	-0.5956565930335825
0.18693631819082315	0.057803332673805254	-1.2871417287230946	-0.06313828407466555	0.09805393108723881	0.6984904220038921	0.7522490187777465	-0.901618099765459	0.22074075524690975	0.18547982017962278	1.0197460776382452	0.8925700028831071	1.1774386831619794	-0.5391034108700494	0.5326597739989646	-0.05698605551784927	-0.37634512232489853	0.32826241658186023	-0.19249777270592217	0.33172819858718944	1.0194581747602167	1.7663399500026622	1.0522148657516355	-0.1442281535781	1.1009257794046634	0.6867088667516277	1.5259508302395188	0.7554687981153746	-0.36066954044154004	0.6273185380275266	0.35357203784804486	0.43635154229669354	-0.14895782869168345	1.1516938054563899	0.02967249605400646	0.7635498302820657	-0.0083218984139241	0.8283867491439306	0.3402299364441917	-0.4876263159781652	-1.927247495132018	0.31477102972936677	0.42078466870782455	-1.0790085857728413	1.246776930381543	-0.8728651205711925	-0.5842716257514261	0.2943396668956466	0.7223534574917979	-0.18960309047953122
1.018813511088294	-0.6934130328482591	-0.7022185669941279	-0.41070670816113525	0.5660762355871308	0.847270079639415	1.3479304601399615	-0.45994372557937835	0.08582074956784085	0.8871328032509324	0.32749898622126805	-0.041654865987812685	1.6407007834430258	-0.18370967382409406	0.1619505437717302	0.023927479617223628	-0.8491120301682876	0.6622614529807422	-0.04806525458185375	1.0107337015669724	0.7255251214374914	2.338496503568729	1.195307340649981	-0.023762440517075052	1.188576613306869	1.1134404494898602	1.8008496835342669	1.4015316799856767	-0.12551701834238307	0.014512464433810197	0.9242957243955018	-0.07570933423972948	-0.12151176890802592	1.3399889112591106	-0.7690297066147724	1.074410175022047	1.0303391193651945	1.0499610902558156	0.45506144977959884	-0.4306276877351181	-1.1254016229932122	0.055612466723627844	0.8331933483386631	-0.4953468192132003	1.867757189078043	-0.16456698353256877	0.04324859664393632	0.01737159801518641	1.2106815001622324	0.32253732420686043
0.8794350949845166	-1.2644653340583585	-0.2249504012895803	-0.46538257822853185	0.6610510414034444	0.7026615419212209	1.402118305728147	-0.33217584601947336	-0.059816838431301714	1.379586524726559	-0.5809198825614285	-0.8136575229503964	1.5457316037167919	-0.09437023376104318	-0.24371486373896054	0.22612344020247563	-1.1003827935039958	0.4210890014711335	0.09345367549589025	1.3906684689723767	0.2675524837429209	2.440191141239657	0.8999978210660704	0.023143864594492122	0.7982317331700447	1.1607738991022183	1.5871898200125394	1.522146878431621	0.09799830020906647	-0.5829143640451788	0.9601867937795928	-0.3217057620101909	0.023283968437325043	1.1720721755586838	-1.2873023758188789	0.9425983576426898	1.5963394589078452	0.9236664043563633	0.48541722390207737	-0.16754596928966325	-0.19521167416185553	0.13831289961552165	1.2081767780503039	0.11602272742470152	1.7320261632597516	0.0886255463056405	0.59001748186903	-0.5112287416054012	1.323865034715401	0.8733745742972332
-0.0033503849184583173	-1.5155783922933708	-0.09905192985073262	-0.11935281287941657	0.34596090021086817	0.38906272670253095	0.9639418655683126	-0.44331516597613774	-0.12527299710419817	1.434990349251684	-1.2646842155502986	-1.1758421510937611	0.9874411024631121	-0.36133022174277224	-0.4125791515293964	0.5261450460060301	-0.9475200518777492	-0.2263757539291371	0.1699908774200027	1.2784879935138294	-0.09177082639315391	2.08442094430935	0.3951627875107918	-0.07400179606579516	0.15295719468421212	0.8597142794669753	1.0276916689451427	1.1004697750989463	0.22215988104602485	-0.7839168545712768	0.5687142261590685	-0.05704424560150543	0.3738242865121581	0.7780545598539697	-1.2384560935330053	0.535613909680687	1.495922980029953	0.5928073567665186	0.5261087140579735	0.1902929308807194	0.5286442379458913	0.42098061988855745	1.4674493085044222	0.526866843608503	0.9652735828704386	-0.22875663874032268	0.809187961734732	-0.9891104239165053	1.1596440876922818	1.3256902292680697
-0.8863006737279341	-1.4648128863616283	-0.31578548804390033	0.4557801233718261	-0.16106042191156916	0.06456413403144112	0.3206164696284794	-0.5286589310419235	-0.11965803327039296	1.009227394091054	-1.4698848948076184	-1.1413408271010803	0.22632364136390684	-0.8836500638553195	-0.27106827766786595	0.7845421199624191	-0.42843573722945216	-0.9125984970107401	0.130773696389098	0.7023021150167568	-0.2232033774944157	1.3984558898680706	-0.06773867606455233	-0.3381921177697766	-0.4505263902669229	0.3863495516047977	0.33032097271262184	0.40917713755622215	0.20447609384317578	-0.48010842554851574	0.06673730391948826	0.5750748780893499	0.8411717514186193	0.2846491869265587	-0.6578620618294557	0.15015340021938556	0.9068274039244303	0.2642978507940405	0.6146819556920249	0.43270483048643094	0.83168277773705	0.6026356280153309	1.4931449889335375	0.6023818640359739	-0.0017671239807855728	-0.8806252198289388	0.6089417359619884	-1.1253658182508874	0.8959580271604127	1.5228897749607901
-1.046470197621345	-1.1862944829194113	-0.6481206609015303	0.9623462511896076	-0.542022874501104	-0.1594934918885362	-0.17304074624023902	-0.33710185793169106	-0.1396632884988312	0.26231414879352105	-1.2263814323436826	-0.8866550497581469	-0.43574859520207604	-1.398565779065662	0.03965627264833165	0.8372591671052813	0.25229738520806244	-1.286919065988049	-0.030065298178763394	-0.08333098130537107	-0.20699639425127142	0.5869494173922285	-0.3602936367760047	-0.6675398162245306	-0.7983165440243571	-0.057963029630724354	-0.2867758832082662	-0.18121356227322172	0.07097652713070574	0.16248168432318005	-0.25030485242022504	1.1803850399685865	1.210320955106466	-0.2040252306036431	0.14646127875933576	-0.00015908339120197066	0.23158950371137316	0.0878894936523896	0.704560856540694	0.3823613189273636	0.7020208802939105	0.45816347122082957	1.2112897491685153	0.34618100018002723	-0.6810442645545788	-1.4625791209046333	0.10444899688231293	-0.8321366902727907	0.6554774152428313	1.375271402277099
-0.2952773578900658	-0.7341910906446826	-0.8292337148156879	1.1950162629235301	-0.5915531816178066	-0.2512069578973582	-0.303134003304842	0.17734954642405695	-0.29025745994040875	-0.5312753495155202	-0.7641379233943042	-0.590494469497739	-0.7918510727828758	-1.6013459499945673	0.2911901948502408	0.6174779732866491	0.8566473050650886	-1.1979382361033901	-0.25657251567627193	-0.7313922531882179	-0.24300626061465974	-0.1307074464279364	-0.5083992438032486	-0.8497895068006902	-0.8409325579558252	-0.35589058757940817	-0.6554001953271018	-0.438332898848752	-0.09870535574668629	0.8437977028380058	-0.294274698270007	1.4105920501327178	1.2876312519322222	-0.5932269586511268	0.7885612734576954	0.07232808108261858	-0.18191391541840649	0.08138104447232553	0.7085632832547742	0.019910229269532297	0.30963795696677326	-0.002706247235923153	0.6777458373695794	-0.11092665739111635	-0.8018074138183903	-1.6507052447280357	-0.44784390039393746	-0.28863215741182163	0.4454729572994704	0.925407611070957
0.8939024870087864	-0.15494623974985045	-0.7415894157281697	1.159813177697569	-0.3362405527101264	-0.23989877243936494	-0.10678807013013761	0.8159745398342104	-0.5970939208692071	-1.126684292333443	-0.3279555510172291	-0.33652911920876555	-0.8103353711790909	-1.3065512510695863	0.3383380671745382	0.21865745178457444	1.2293664449824837	-0.7429954255933495	-0.44737936722631405	-0.9947374545453677	-0.4676418647917837	-0.587637839600763	-0.61234263195295	-0.686648215696519	-0.6681840084956473	-0.507690502695141	-0.7226125199125635	-0.38475249122743893	-0.2160557575151335	1.2996585564682268	-0.20064874081146541	1.1973161212067487	1.0402939108339737	-0.7947801100860509	1.0188623440341489	0.16025604194370438	-0.2550161328643972	0.1409522884966385	0.5768916110135743	-0.48402659798241193	-0.09711609784207732	-0.5575122310571097	0.08935247073908166	-0.5677680992485473	-0.4399446178546711	-1.3616557246891317	-0.7969227703830924	0.16803451594226623	0.2053127919578468	0.3421164126936433
1.7271531704237344	0.447686788601022	-0.4816110757621746	1.0209437019297374	0.01461927494162782	-0.17735128578547993	0.1872942626593148	1.276633012583112	-0.9730769624581957	-1.4209917079223604	-0.024085248423026322	-0.1306695649789216	-0.6215964809955415	-0.5648162177127015	0.21140417728457506	-0.15258258232581845	1.3334190232925167	-0.17367643286613865	-0.5047754943670264	-0.8546572864656434	-0.8232387696196216	-0.7146378795147332	-0.7370124810595693	-0.15193949700247847	-0.4163523637018752	-0.5852846207427176	-0.5891852919760422	-0.22903504119317253	-0.23271132587893334	1.4031863768186088	-0.18057480470017467	0.7636906615210445	0.6276309166364474	-0.7570039005751813	0.8347385180836152	0.04232201661192641	-0.1854578559119596	0.12231963845898144	0.34625050915156086	-0.8593124896312562	-0.3166476750247486	-0.9382992916926725	-0.3096208161771468	-0.8323349489773326	0.07177354918642657	-0.7495223855474572	-0.8362001215210698	0.25672719467890437	-0.09501264825474384	-0.16307341877813258
1.6460909408202853	0.8868849957873886	-0.26153733592881917	0.939845431022586	0.2360278009925448	-0.11176779808256296	0.3406276977160423	1.3705693925780995	-1.2629969549662052	-1.4724225520647392	0.20498796343672973	0.01939533202354464	-0.42564904262958403	0.34121962111176396	0.07446280200564262	-0.3078047560239974	1.2105996561124235	0.2675393041218838	-0.3924884709269089	-0.5069103749165943	-1.0856391356626294	-0.5469521885424279	-0.8613432652962006	0.5387098265786574	-0.18114120158580174	-0.6574305895986163	-0.4748240696532997	-0.18287523934955455	-0.1658167556878709	1.1709673839200658	-0.3333580162805037	0.4283312766426703	0.2988989493297746	-0.5072496496413011	0.4382864360739193	-0.32267604789670423	-0.25880963100815785	-0.06259584645384884	0.11884934220666316	-0.8974674387417553	-0.27704660494432004	-1.0069227143985748	-0.37515522070557794	-0.7965320917881222	0.3794081464302964	-0.0763129367135164	-0.649646527288211	-0.06816360844111391	-0.39833918654681905	-0.44947331315464356
0.699218741943975	0.9648918654827219	-0.23143372041861035	0.9456912962684012	0.23998800508743007	-0.08398043347467951	0.2756700918472483	1.1522538934601783	-1.3367439410761892	-1.4267930741120236	0.47853151828171264	0.05855067670826986	-0.37754677994576447	1.035451012095593	0.09202795718082729	-0.20411377328390345	0.9238002359826485	0.4735392574842109	-0.16532556609100013	-0.2224605124733211	-1.0331486255513969	-0.1963850649328368	-0.9159340954167604	1.0228168537303346	0.009975395045711136	-0.7451297984837277	-0.5973161762852373	-0.31024515633696526	-0.08487131825366316	0.7120299737485527	-0.5653458779615388	0.36548943904184783	0.22614704097014326	-0.16302735209038025	0.08668466438181434	-0.7390067338925429	-0.613325813321072	-0.39281010591932825	-0.014400957836830234	-0.5813967156808212	-0.04458275961461103	-0.8123361789967215	-0.16284592471369247	-0.4795911252867641	0.3243958313237731	0.4400741906692245	-0.43851713912283324	-0.589608749362338	-0.5955456025474758	-0.5186183960080528
-0.523153133513031	0.6079119887855283	-0.36042324126462405	0.9367133810310433	0.10472949220892121	-0.13007163692969126	0.11290588381815811	0.8645151604349847	-1.1693582693666233	-1.4081310639704685	0.8373986828972803	-0.07651897810400572	-0.5153411091867409	1.2509645453749318	0.30619132859930936	0.02228907289021626	0.5335377020839089	0.4936347524561305	0.05489811001608426	-0.17961331904864256	-0.6288471766298422	0.19261868075994518	-0.8631574428125538	1.0124215911126424	0.16487757191836427	-0.8295292829664838	-1.0200679386742904	-0.5131304014701995	-0.06707188247498608	0.17281104998135935	-0.6723291634079835	0.501700078792874	0.38771848054459945	0.11471902055386345	-0.06305152414250986	-0.9048986222573743	-1.129879751137145	-0.7558855920020362	-0.046351860084834016	-0.09817872305802611	0.2318147953052414	-0.508632964847611	0.10113801845415152	-0.02139287660627987	0.002062829252605899	0.7080618951798451	-0.3786955024611035	-0.9716665157255198	-0.6185142212025784	-0.49530970852826
-1.3187280454199077	-0.04329969122978527	-0.46676535213212256	0.7972196335595635	-0.024867778587651986	-0.27096719036555	0.05382001641004207	0.740951925018529	-0.8554713931143006	-1.4455247603433037	1.1752117573195187	-0.37112557808359914	-0.764138694346261	0.9769440504801041	0.6088979933652287	0.1436529691408981	0.11489161164837237	0.4565860955655814	0.149464733049733	-0.37300382922969155	-0.07437300650896908	0.48450338126474934	-0.7443658157871283	0.5017677566073471	0.27617972046789385	-0.8878174706001813	-1.569772907995449	-0.6422536521191305	-0.1471372939152481	-0.2984614761044255	-0.5141699723721206	0.6108786143721068	0.5846091802723997	0.20717971312116296	-0.023610023610733555	-0.6408781100068706	-1.5161395827967847	-1.0169322553114075	-0.06239255525906677	0.275396448122906	0.40152729542633003	-0.22207250763640976	0.16971996356136235	0.3759670142951944	-0.35535201238864117	0.7496515707194439	-0.5032207394658101	-0.9796396601401715	-0.5044716932953607	-0.5290348469292465
-1.3399312143719908	-0.6784648100120152	-0.37026364189502664	0.521833255078778	-0.07078422196335667	-0.4891850890540142	0.20699901941111679	0.817555386994034	-0.5489069480214983	-1.4754141697790302	1.293474380388434	-0.6899145807672018	-1.0009289123312035	0.4555877780967848	0.8192936260089502	-0.007320505314032792	-0.22340689643329983	0.46348981935280725	0.07688296503113928	-0.6427642196201591	0.3119471441317882	0.5849122882927468	-0.6530214356511347	-0.18874690326690344	0.30126058881361756	-0.9152218044519885	-1.9027489099367476	-0.6261967655614332	-0.2926513298588457	-0.5791814571759886	-0.1406432510756625	0.5152255057838462	0.5806036727230116	0.10769783705419002	0.066999152541635	-0.04732189679498427	-1.5094893254318862	-1.091181438575133	-0.17464201168404028	0.3409149187170391	0.37808402894387894	0.017426532219231957	-0.05409479606593018	0.5368414517325608	-0.5637418786788383	0.6346335570571421	-0.6872135605615854	-0.631257223807405	-0.36944371213169036	-0.680946550499789
-0.7656623040927091	-0.9920518950857946	-0.04589405365302991	0.23917546321040348	-0.07614607983668421	-0.7151343963790546	0.4976789050964048	0.9012081981797507	-0.3663281140036282	-1.403964826993833	1.0419633683846268	-0.8374219161799362	-1.1302441635692198	0.027062059056285694	0.8026570980272896	-0.4236639206237291	-0.359392970891256	0.5270372961911569	-0.09970428937996526	-0.7848273165145239	0.30831005724058336	0.4659975581241831	-0.6578325319561964	-0.583052841445357	0.18997128018185	-0.9138270676977585	-1.7050663364711864	-0.5116685555813737	-0.42239472642481174	-0.607347072754688	0.2322627635027392	0.2275138187911454	0.27107596189554556	-0.07316521225235198	0.06010372934039676	0.5324905585547148	-1.0454192027315936	-0.976958580645	-0.42984326172780657	0.09134213941705822	0.1670007694100776	0.2355072842194145	-0.44849778378504346	0.39137523526007173	-0.5957378766007039	0.42550458238044714	-0.7438087943057932	-0.17852286104137904	-0.30902892691123973	-0.8735718407012155
-0.08519023024618179	-0.8754988115675418	0.34398510755744827	0.11560212331127037	-0.14121024829914244	-0.8466195588503931	0.7341470499376174	0.7249561767993362	-0.31620851517130555	-1.1768495446161895	0.44423588536086334	-0.6919235848205436	-1.1218920797052074	-0.07929523745495985	0.5469739193858274	-0.9257442400870393	-0.22040280051614178	0.5902142400737563	-0.2544025389655126	-0.6607955855271681	-0.05894319282830322	0.18315911146885247	-0.7414121684821903	-0.3396417884336954	-0.06384219277241752	-0.8669430283407249	-0.9089234579861304	-0.3943603845169904	-0.4587555310685297	-0.4149131123926293	0.37925718764644434	-0.07052999555517074	-0.2356168734315847	-0.17387114466792253	-0.09923088314077837	0.7301174363968171	-0.2792239384420712	-0.7369970654050465	-0.7624171189740688	-0.30127153119741656	-0.1456795174092439	0.42188027731648875	-0.7622556760574064	0.006305582391291226	-0.54204289420561	0.1681015527453142	-0.564823425725839	0.06828726275609602	-0.3125873614344136	-0.9400477265906065
0.30675396956027084	-0.4889491894887887	0.5685993221856798	0.2194820099141224	-0.30481538990781154	-0.8009285038675897	0.7770550682466565	0.1758512471891631	-0.2981084445965928	-0.8076663073837888	-0.28285646839003936	-0.31038826117806706	-0.9955352138044951	0.12814921454294406	0.15361650923164896	-1.2759024711116238	0.15548813319828012	0.5965660262360368	-0.2836506454433125	-0.2469110917201467	-0.5332147697593667	-0.13038280273567485	-0.80579362865678	0.5226982567194407	-0.390487077274118	-0.734630832305352	0.22384086486162286	-0.31625742905931986	-0.38141361772218835	-0.12778220005030885	0.2361924594253065	-0.18399588778742706	-0.6814036898528103	-0.07742741707923985	-0.3427025073434916	0.4045988107692101	0.532137497592231	-0.45013429969214436	-1.03169322351665	-0.6081488139228886	-0.43225183098873765	0.49244833298599305	-0.8029031888550417	-0.4492548720322933	-0.47786934406920484	-0.08511363563008902	-0.208798319020718	-0.04220578362205223	-0.2719297930445669	-0.7429831870336091
0.3809046042175562	-0.15193577575751704	0.5111461518255008	0.4564912716226839	-0.48159011838386123	-0.5686419345932988	0.6694062789370231	-0.5800125316041175	-0.17358797274975127	-0.3543479506060856	-0.8356139162445017	0.08815748785385363	-0.7773065854929053	0.4383205334990563	-0.23696373653516936	-1.3262873466244116	0.6132308456342954	0.549295224659576	-0.17470551008522883	0.3806675707552435	-0.7999605270693346	-0.3081712153569632	-0.7412352116505951	1.614264519763076	-0.66205554718863	-0.4858680080240736	1.2246741869225348	-0.22961181144397785	-0.2449284163754272	0.08879186531965687	-0.046976854681957274	-0.06339775590459866	-0.8256338610781657	0.22325127749258064	-0.5354853029077637	-0.2471031703452173	1.1812340063108266	-0.1698353801503024	-1.1182317783362967	-0.6885068047385025	-0.5744143452766871	0.3574989099287515	-0.5868099211971133	-0.7854105169036765	-0.3622432412066867	-0.25980532866986966	0.1265199113489677	-0.3900441268746257	-0.08774328046689438	-0.28479413470160275
0.4163652564828596	-0.12130978809756286	0.2736537053514771	0.6257840005725787	-0.5177087217679115	-0.229479636629697	0.6090982423128731	-1.18006041265934	0.13390502657580003	0.12589546780792463	-0.9922037494018663	0.2639668941873835	-0.47163882835330495	0.6015814448594834	-0.5245223237558936	-1.0997225060274995	0.9476374657501982	0.5104176777806102	-0.0071614769346191876	1.0843349843122536	-0.6903292251397891	-0.2329201583291737	-0.5054978111287393	2.391033749817663	-0.7548793579103815	-0.14426613986440015	1.6823477721315312	-0.06201146079399823	-0.1442452358175889	0.11905040189980429	-0.2137962423813909	0.15731060716372525	-0.605296771695644	0.6250481729144441	-0.5753894283026711	-0.8052373805663421	1.5813683670647687	0.08594549635357354	-1.0080000195124326	-0.5599009242406073	-0.5117968811964009	0.043106139053217356	-0.3359000482935302	-0.877897072122563	-0.06704374784647708	-0.2818538692460133	0.23212045751186672	-0.6554065308502901	0.2108314414834735	0.26550795525226
0.6910835146404491	-0.4091716406964983	0.11629761391353223	0.5495118057550151	-0.3259419667758201	0.08595541961329545	0.7700070576485734	-1.3074986859592115	0.5714273348282067	0.5997758186587877	-0.7392303687686358	0.12498525491766592	-0.07478173395321856	0.5010082479157009	-0.6832827568607159	-0.7540306897201102	1.0057100313916285	0.5414221444422586	0.11346746097072742	1.6913718491118834	-0.2782458982598221	0.07809566017442962	-0.15567517771118655	2.461141759397334	-0.6217198989518296	0.19635387063262064	1.478553749229797	0.17950383745806467	-0.14832857806779068	-0.03762242659091464	-0.09267053026838952	0.26376470618647546	-0.18282097664661542	0.9694744201469543	-0.46697563573678824	-0.8975134600092627	1.727599294007417	0.3152836695245024	-0.8014651972822274	-0.3562005561936752	-0.27261329058358363	-0.2530867562063122	-0.31631925012789625	-0.716813310414922	0.47933757760824747	-0.12874518851087896	0.03115878649934312	-0.5329268884487735	0.4405337537457595	0.6511088506977653
1.1912933719995158	-0.7693522306840617	0.2653440347095376	0.1750282861443124	0.011664687225039659	0.26532580297176134	1.1081760872107729	-0.9230781561129255	0.9654953181888606	1.0400357648220104	-0.2785197005452448	-0.20503720839107878	0.38147980751536414	0.20903056534527156	-0.7440658781766954	-0.4640538765165387	0.7575054644870439	0.635394298161005	0.137718594510863	2.010396866748977	0.18339908768994367	0.44202655441130845	0.1859208270201846	1.7873272856482325	-0.33099068082132804	0.4112458235456546	0.8368348449106641	0.36896193225318336	-0.24850730299916926	-0.2762358712205673	0.2670473141386983	0.11536303520622825	0.14863697618596447	1.1124645440916667	-0.32252461291065637	-0.44706176431299843	1.6140712456631068	0.5053065981282744	-0.6415475150430195	-0.21694062823161517	0.028457032033535817	-0.2531868141188462	-0.6341557437504134	-0.39921736278161146	1.1527538921714962	0.12970696021550115	-0.3608167876003305	0.04855737047777183	0.3717607439797572	0.6659511565783214
1.5841317774742993	-0.864092619787925	0.7260436640672948	-0.41927722883569085	0.26730522037127274	0.2678778092663922	1.321083171470093	-0.31607264820235226	1.109051338906207	1.3878065647978535	0.0894302644309551	-0.47603237790607644	0.7972436646447121	-0.10168365980623127	-0.7546519079089724	-0.3112402729178031	0.2903758413153234	0.7009642060450358	0.10301427684974494	1.8691290171051491	0.42793061486607825	0.5760711114732113	0.40139300985079396	0.6665229215245417	-0.047514930802806964	0.41843169376993783	0.15282330895219864	0.3384263003038525	-0.3627747502636443	-0.4704580067129067	0.6133483078339244	-0.26967722278396716	0.1395889823203054	0.972687547977833	-0.28993535832854994	0.2661388375226229	1.2033216930872053	0.6213200454295288	-0.6156400457747222	-0.195977808779046	0.23215175526320647	0.20052452628888842	-1.1413463588664854	-0.07807977799607102	1.629116906678072	0.342443632589407	-0.7040770774603475	0.8477455081728034	-0.09869780297218032	0.26912627149589274
1.476919498478151	-0.4972626963651149	1.2423389338357593	-1.0990301173809867	0.21469755584893335	0.12783662602571588	1.0253460466712516	0.07122899271214499	0.8823972685724821	1.5399744017855344	0.13596815920890482	-0.49636984099419246	1.0221708376952383	-0.3112899472775205	-0.7533363459685604	-0.2583171762895867	-0.26183988657442847	0.621543396521523	0.08657347882401316	1.1908787396936233	0.3229206585856078	0.2470638821910516	0.43261364091356463	-0.47982354128958643	0.04073884920569379	0.23327933135540457	-0.27275321057862273	0.01983789785813267	-0.39900822812151776	-0.5700046205566147	0.653134800148267	-0.7514150948880602	-0.27239738344624365	0.5490950577795096	-0.45427675198170864	0.7719596033599528	0.48421254569136857	0.6203045888038197	-0.7046990557870074	-0.25312264854494215	0.2055795175674529	0.9811850432357119	-1.5280946767856627	0.10216010683933886	1.551290500696583	0.34955547158166794	-0.7901287781172108	1.4353835498909433	-0.8402940457981344	-0.3930371611654738
0.7520586219666583	0.24376559800339226	1.446490044953169	-1.7514942079840454	-0.20180566260227217	-0.0866410468336226	0.050160205026805404	-0.06877275380245207	0.34039658528479944	1.391436590575496	-0.16860429278466707	-0.2737961917777946	0.9275983852516179	-0.4400227796757307	-0.766090049741657	-0.2174857544647978	-0.7964202126863316	0.3543061777427509	0.11928420577846675	0.0787673595606085	-0.0852322683696169	-0.5711353104844791	0.29351983204779625	-1.3496974788658676	-0.18144105996662732	-0.040002828451748844	-0.4087069622424678	-0.4662624005750914	-0.3335500172137077	-0.6318799910818338	0.2469246103663566	-1.1778212963970844	-0.9346267115882889	-0.07924037939187964	-0.7766986720434238	0.6988293996229613	-0.4371752733061333	0.47845249004106805	-0.8133276856905726	-0.3215057227988712	-0.08828074299771983	1.6946894691739813	-1.5399610449713361	0.05651566019974542	0.770645555711222	0.08214207446323944	-0.5815613420507755	1.4541229337177484	-1.5385080804031488	-1.0673415493663625
-0.2960787526602493	1.029669464775453	1.106596273046692	-2.299149570681999	-0.8023127879687271	-0.31944965539934617	-1.3638177213581462	-0.7035327625416924	-0.28958503820595455	0.9172095297040992	-0.639387211449151	-0.002275404594441336	0.4935149561205035	-0.5960169820028575	-0.8114891993482455	-0.14834195513959533	-1.2685880545591164	-0.004835077188015639	0.13772047785128763	-1.161322824836341	-0.6294686557229534	-1.6336459763630322	0.04829833748849512	-1.8768288657569594	-0.6825003083095577	-0.27641669818241216	-0.4561585784371218	-0.8618860581101988	-0.24260553165212925	-0.7536585232101699	-0.4920894061258281	-1.4663096195703813	-1.5726272086851065	-0.7598913002559328	-1.1117018060960515	0.0032959930892315762	-1.312291769987808	0.2139226891109644	-0.8506987380417905	-0.3830735156897374	-0.5606051246990073	1.9032701548663207	-1.1612198580504436	-0.21449972578340043	-0.5034358266855019	-0.37018684847541583	-0.24001236193179806	0.8550321289301287	-1.8790444223731622	-1.525125251469072
-1.1398730679964457	1.480944858132087	0.3042653216703634	-2.6548252936133676	-1.2652039101548904	-0.538532952721849	-2.6279150408222756	-1.4751892855884072	-0.7100069999542685	0.23756260333001214	-0.976500560363622	0.09908456494486458	-0.14943008470093289	-0.8282993299659465	-0.8943340182195929	-0.10162819872466679	-1.6569273556211825	-0.2504476462318134	0.026514730197960856	-2.1119808278078844	-1.1146911798288552	-2.513773532607045	-0.21577348931135076	-2.1638954936675185	-1.2717868085124373	-0.40678852422853584	-0.6385362744743384	-0.9403895090616867	-0.25242436751602615	-0.9578494685606221	-1.2539833542598244	-1.59608305058719	-1.9366932555181327	-1.288534565756946	-1.294925454571286	-0.9982221418346938	-1.8425734600865666	-0.10887361817065848	-0.7947075543716033	-0.4826304069431434	-1.0293527454729061	1.4201379321340932	-0.6265291325012405	-0.623098510802025	-1.7645250496803304	-0.774102302361549	-0.018655432921190707	-0.04260184888012333	-1.7402034775165198	-1.6669900011156011
-1.3817037705284931	1.381742128051892	-0.5859259859177106	-2.6887841401125736	-1.3207940482167055	-0.7104220587655176	-3.1247160697151055	-1.9228399770721047	-0.710489232555254	-0.39472181326154077	-0.9236442689289104	-0.027813243948640078	-0.7618869491692027	-1.0162824711075773	-0.9889003650977448	-0.1717986116232266	-1.9108385429414958	-0.1898808866038289	-0.2712625220188624	-2.43089220092154	-1.3777002580301803	-2.81439800164902	-0.40426762756280793	-2.3139883832420285	-1.666492226953005	-0.4448808862867306	-0.9871472716467479	-0.6709528005375	-0.43524499350175383	-1.1261912309018598	-1.6996420008197877	-1.5406701742036608	-1.9112405950793283	-1.4634178903404111	-1.248060131008121	-1.808182368851751	-1.8423705525069938	-0.3952920454839354	-0.6904841521441814	-0.6678806567699862	-1.3042436097277548	0.4653462854930481	-0.24905211712400577	-1.0154722443247806	-2.4621317348308494	-0.8568407218938121	-0.08742044380952466	-0.7189407843161271	-1.2567840205581475	-1.5459150143874603
-1.0258110755650713	0.7852637775490116	-1.11322080276017	-2.2733452159688516	-0.9157888175691244	-0.773486773086804	-2.590186593250931	-1.7622052882529087	-0.29659798636624324	-0.7023567034128045	-0.4039027801979501	-0.21731675600533695	-1.1093288300841317	-0.908984509820734	-1.0334026566405432	-0.3980900936575005	-1.9392285820806405	0.2123715116345406	-0.6644299058788125	-2.035222407675498	-1.3033169121740007	-2.3868166248100455	-0.4301181926764148	-2.3074008003666853	-1.6204866095065664	-0.44805579488630365	-1.292454683328364	-0.2502254086969237	-0.72754163277104	-1.05509338387587	-1.6328565843127967	-1.228823059128232	-1.5348656092586086	-1.1730147271358708	-1.0335861679066658	-2.024723721688984	-1.356631132134516	-0.5496776669919601	-0.5926301881323617	-0.9114557298022836	-1.2811629194540701	-0.4481799892288421	-0.19199980064321168	-1.2183902324063802	-2.2980303492287324	-0.45432448611898973	-0.40795118312793627	-0.7594379330831365	-0.712642588387841	-1.3072279243911007
-0.4540704817516386	-0.03719971883214172	-1.0284178192023834	-1.3956179170627732	-0.24275222003509603	-0.6530724833710511	-1.3037891216584447	-1.0432154302572765	0.28909878692248664	-0.5379824713360379	0.43227047177909494	-0.19990560203990101	-1.085599348605313	-0.31106528237472203	-0.9551049382210425	-0.6994572196964403	-1.6628017787047484	0.7681578077582303	-0.9330230216191989	-1.1641600009645807	-0.8363172470485348	-1.4251056633421206	-0.24555458364808735	-2.0208084233167107	-1.061423944304771	-0.4506277089521683	-1.2626575900861936	0.03014580871508663	-0.9430418892294011	-0.6110736577019782	-1.0823088330117379	-0.5951252349990919	-0.9437032032810897	-0.4794631050816274	-0.8200545311326003	-1.555518530754286	-0.6406231859669408	-0.5085777630199635	-0.508819414113858	-1.0928185931359775	-0.9932490859210047	-0.8425860938648134	-0.3561410625061548	-1.1077682085527023	-1.384929331393409	0.37540730211564927	-0.7460174621428524	-0.11753462489488622	-0.3460279659746829	-1.0918433072389861
-0.12988117627793572	-0.7497977699976235	-0.4420185945936374	-0.24833927448211526	0.3757846339934443	-0.3251538706791484	0.052809689452000444	-0.098058903408472	0.6810687133075538	0.007738651372557887	1.2675521964711176	0.17634343375124317	-0.7717772041359307	0.7146995812016449	-0.7191152346202531	-0.9058060734695291	-1.0926763539734303	1.1386875406991346	-0.8676373347166444	-0.2630409180219026	-0.02373859505529267	-0.3721021548435252	0.11158430098057545	-1.3641988811135874	-0.1637662535552972	-0.4322048353487873	-0.7689098171697157	-0.015324195529592717	-0.8894622316320208	0.12413201507197137	-0.26669389247683367	0.3090522778860345	-0.29377314084150286	0.36302874826163567	-0.773423868229628	-0.656121177240285	-0.009386431091449881	-0.2698342821058061	-0.39934858206913515	-1.071767704374462	-0.588347816258906	-0.5987752093412503	-0.4702777562354798	-0.6771451513951839	-0.17394382675923398	1.3434469906274669	-0.8188368130164096	0.8315063014394974	-0.21350705768731446	-0.9628822785014943
-0.2607313881882723	-1.1043220186966531	0.24296453282355437	0.8010697194828236	0.6645458689436836	0.1173403976922453	0.7892169887241289	0.6663623329990301	0.5906606556505719	0.6237358063468051	1.7582775711553686	0.7891925493382368	-0.39000008119843654	1.794907950213337	-0.3663019193755416	-0.8721767465581838	-0.36611306853704745	1.0217441595044678	-0.43902630064152026	0.25471242574902014	0.9334228849478391	0.3131005887120433	0.4933684785503439	-0.41420560711268456	0.697717372935882	-0.3516665469909735	0.015437733208892553	-0.34652646381143826	-0.5161243075142483	0.8414905867048886	0.51512254751582	1.2478820131963044	0.2866614988522308	0.9945410642323007	-0.9386425492793989	0.21413510883397405	0.33680079433028914	0.09149314570117577	-0.23464917797428764	-0.8055748115798167	-0.24535981037753973	-0.04412982849196249	-0.3168743042410672	-0.06643030081111795	0.7969672688396713	2.0457599239208073	-0.4830768388349156	1.4920583519865696	-0.2065177704006869	-0.8915692472357155
-0.6744120840053981	-1.0131532522554785	0.583394491643225	1.3814434674807468	0.5229747388406203	0.46338731028266467	0.6023896101928301	0.9871804786404629	-0.016475221940902042	0.9315219161758321	1.6922634679162674	1.2798734453176237	-0.1743980409889076	2.4156746471179398	-0.0045264611647502515	-0.5921756278924263	0.3041279339999103	0.34645751728849755	0.1352864220181913	0.22654383730535813	1.6886066605985646	0.390539554187284	0.682743699472143	0.574622299192685	1.1140167060860229	-0.21581136960347422	0.6988845654944169	-0.7476150685887677	0.017989064989308082	1.1637337650860113	1.0017386087588067	1.8670133783532032	0.7036333137244862	1.117398762663362	-1.1869013775437909	0.6296990957221325	0.3881959573181385	0.43203746724964687	-0.055502027659924236	-0.41382747656352276	-0.07859785324852064	0.2714525647456899	0.08172559649177003	0.48296036218179333	1.176467048567136	2.154963958668635	0.16120442026020038	1.3964800949625829	-0.1907343162878904	-0.7969613797863904
-0.9914633096017967	-0.5338345397532736	0.37285381093593256	1.331939433945435	0.04225311547654521	0.48031757490548915	-0.27592762424414446	0.8466107691695717	-0.8749342365640347	0.6972876763327438	1.0927201535503335	1.276906267713472	-0.23326210124395122	2.225840593225479	0.2509754764486169	-0.21874249617765412	0.7435829032249065	-0.6500106692371476	0.5018166344164983	-0.19421170096251428	1.8710681033336818	-0.057927644023876845	0.5056891250719344	1.3008910962277331	0.8564712706495646	-0.1133534032231945	0.9287297874736543	-1.0011983401760558	0.42274185251654467	0.8869208282803803	1.0487359864433392	1.8831160991259466	0.8895260856167025	0.6584557334096752	-1.2681260162588133	0.40416671146840993	0.2603352881745832	0.582865274811056	0.029903921661250676	-0.12301238872542153	-0.08570854408902066	-0.033705489210590245	0.4656839064699062	0.7424986433293994	0.9397083709310836	1.590676774713621	0.8221325983763813	0.49538834549622474	-0.14165123672334382	-0.6041894187999817
-0.9455800449697929	0.18983653849337218	-0.2338168577901908	0.8082510974602033	-0.5689554804188743	0.0659313186273509	-1.2627997636528647	0.4226490271052631	-1.548603058032702	-0.019898157828010566	0.21724413610816165	0.6590773869421158	-0.4846307282608913	1.2725686880505918	0.3505386560806813	0.035109407341616376	0.9144099643855645	-1.5265844592247764	0.40511471775449653	-0.6634061969741181	1.2886627841889822	-0.7082275429126418	-0.04155018402099551	1.5950319153799009	0.024252742430450794	-0.1671298024706776	0.6367526943023485	-1.0452790721345298	0.4663189488326888	0.14069257942691438	0.6606477556509688	1.2766189598645423	0.8119121104092208	-0.1759853140054225	-0.9451945230203398	-0.33159734002755703	0.05821241898781716	0.42079234450393455	-0.07217461499059558	-0.11211156888363302	-0.166530650391342	-0.8872746917664305	0.5355180349171836	0.6251941607840885	0.3369146611133496	0.5726584784633642	1.1917214984153837	-0.7903989016017797	-0.15810068721035517	-0.28406960654533275
-0.5949416204723107	0.9808434398305927	-0.8265784166971857	0.1904732797328873	-1.0840095952096938	-0.6437585697319469	-1.800889574003727	-0.04454471862604345	-1.673378663887624	-0.8794628532608999	-0.5551132900807553	-0.32765676792814763	-0.7051849241949117	-0.0019762722736359015	0.3419729716343409	0.05142366264437871	0.9225243446822717	-1.8753051868157857	-0.11447736884977541	-0.8730472060664808	0.0912710888484009	-1.19206861104749	-0.7414812849077902	1.509986026243441	-0.9723262763121384	-0.42741222943960644	0.09184462239272831	-0.9888797433861778	0.14984017366162916	-0.6571998285196764	-0.015368449723629997	0.34014356254057593	0.5020167179360806	-0.9985264524530294	-0.13465274227260038	-1.203596707645765	-0.20713517595763264	-0.05920674424239925	-0.3372708335864663	-0.3647646677362961	-0.19593199893777605	-1.789970418257416	0.19905967045032286	0.24726855185707733	-0.2865059695822786	-0.48107509968760515	1.1311193708409382	-1.7991594071518366	-0.3424027562828914	0.14137991382601867
-0.2620478224458674	1.6606886269408272	-1.0069954611018856	-0.1585805416323163	-1.3291988441961275	-1.302096604492395	-1.6729101080010877	-0.3714430889463072	-1.1745755000213836	-1.435555572082674	-0.9023307803129474	-1.1909286637272039	-0.664806317883207	-1.0162077888279395	0.33275586966940063	-0.09494472671980757	0.9220022279340752	-1.5546441997719722	-0.7138223296833152	-0.7286966794653308	-1.238242176753408	-1.2845315898698844	-1.2409933432918636	1.254305890254423	-1.6057773849691477	-0.7906152380730418	-0.28351083210661604	-0.9805930084978897	-0.26505346789880974	-1.0413952743271715	-0.7298873943546764	-0.4756981003831631	0.07304704852475603	-1.443147358184744	1.0283133075707023	-1.7759453682204316	-0.578608218346246	-0.7128567943271463	-0.587736672641921	-0.6443309545457726	-0.10212046006115905	-2.1476961708158395	-0.32479953391091276	-0.1300068879866751	-0.6725473333194302	-1.162995806427813	0.7443960940101824	-2.0110013632612915	-0.6543014268398976	0.6171875674067916
-0.2585458290778126	2.0765232671760048	-0.6441605045973627	-0.12105744628775963	-1.2173301898565896	-1.5244023010975345	-1.060848788312767	-0.47754499868640526	-0.3218303503004597	-1.3829044835469695	-0.7180256072185218	-1.4805130228489505	-0.267504881203447	-1.393506683756001	0.4056792334357954	-0.17523564044053824	0.9843108520672046	-0.775905010664803	-0.9602491805886821	-0.3676762655915844	-2.1039461431610955	-0.9761444541712867	-1.2458292180787087	1.0198411103070093	-1.5092095275784516	-1.0246128432736887	-0.20379278756944624	-1.0474656553741972	-0.4147015415654229	-0.7852310096265691	-1.208741157245016	-0.8314373415539371	-0.3059283207518822	-1.3527120910178227	2.239351677093187	-1.7523920773156298	-1.0326172757603234	-1.2894789339037314	-0.5770094840000457	-0.6290836451721169	0.09721597210192578	-1.684207974085066	-0.6369980068144646	-0.2567105525526068	-0.7361536340900297	-1.2789271245802507	0.29545971084804246	-1.3567470184977348	-0.8769493934529339	1.0757950833894012
-0.6205239301416311	2.140046005133371	0.04267459699457093	0.12400554438842742	-0.7646519426113703	-1.113074975909025	-0.347077790156093	-0.3699680087975898	0.42467787091389064	-0.7297154386893009	-0.1645503897660436	-1.0587616124900898	0.3847812188813671	-1.1656156039497487	0.5495117584010675	0.03479326360336311	1.0322939811185978	0.015340237134726294	-0.6324425441954157	-0.02374283118464323	-2.1196311474220764	-0.41321988025660433	-0.7097432086956456	0.8386686327615741	-0.6821037527209324	-0.9071498304289198	0.28870493549388715	-1.0479634629829373	-0.08364434418093802	-0.04265447330841076	-1.258191923680991	-0.702233414831841	-0.4836127070815886	-0.8392744005628483	3.1602138395043573	-1.108504946942618	-1.4010117370255106	-1.5441479269678495	-0.15323554900667744	-0.12847691731388608	0.31799157734062544	-0.6473016920037731	-0.4394005527790258	-0.05436849447778156	-0.5362247045158686	-0.9310903330726676	0.028844065286702452	-0.263015349540902	-0.7469628452315041	1.4460579098119872
-1.067581244554614	1.8668348288196113	0.6246753093314277	0.2618583750288412	-0.10078858880742798	-0.19290420134110475	0.16988503354798073	-0.11263895306906851	0.6924037586981051	0.20634625014205826	0.4168524249842	-0.17749109035824862	1.0432892095109627	-0.701608470617402	0.6593641054224886	0.5840562537472007	0.8955977467518882	0.39498864115592625	0.10251194034618012	0.15136638622052223	-1.3352083775496932	0.22317502394933098	0.11220984819207966	0.5819348103688409	0.5022828694941003	-0.3904430338154508	0.8655556278186898	-0.7881630433999681	0.6251363622971591	0.7531269999884901	-0.8583319705720315	-0.3713376655525367	-0.4078493594723322	-0.18734164583811067	3.5626426090651093	-0.09724743424449148	-1.4320110973672815	-1.367289769276167	0.6096076783879587	0.7664343672239197	0.47081870751537397	0.33885446052039847	0.2373573011840785	0.3300339466905252	-0.18788465935543155	-0.43534286725109894	0.018653866098140553	0.5995585418061755	-0.16266712219742693	1.654844573621911
-1.21886812717157	1.382458615133852	0.7347377697197671	0.0964549150875789	0.5493565798580976	0.8404927560263764	0.4353194705426701	0.19082837600729322	0.4276714486167365	0.978890333714602	0.6980286252216124	0.6853065543474821	1.448390801900494	-0.42150148289705985	0.6116661929999321	1.2862679418206102	0.453873388394812	0.1993575366522398	0.7750364043583993	0.1792180062352276	-0.20962356033528046	0.805415879516851	0.7994859575910201	0.1024054553871809	1.5015948234451086	0.331776465453441	1.150224368706517	-0.21010615740477892	1.3293357273265243	1.169479656660673	-0.18738036061510002	-0.21457194344516925	-0.15744520323619401	0.32794010318715816	3.404391940770692	0.8740449571461862	-0.9696371233039728	-0.8555269219397377	1.4177032849420415	1.7100595960838247	0.5182673199782979	0.6775300138257146	1.0323045006691098	0.6224852831831046	0.2106380112180193	-0.12518408659514543	0.14689697398546533	0.7154671090643634	0.6933743644081453	1.6359713213820664
-0.8954708186906067	0.8727352784350311	0.2957656244801442	-0.2924041291922835	0.9397665058702158	1.5395468238577525	0.5826807462454624	0.41222852605042964	-0.07210224823431884	1.2634460717972789	0.5520204891106655	1.118440202637421	1.471147265887546	-0.503222250711962	0.36239277031596057	1.821355087169018	-0.23660797576562687	-0.39614607056531415	0.9192314864620434	0.20356254748094413	0.6670947154770007	1.2687168435601777	1.018510982770639	-0.5922246006210662	1.9051408507489391	0.9213098887632369	0.9779914682291985	0.508855646977349	1.6041825841845698	1.0460523377442175	0.4574323106409692	-0.42687790777100376	0.10592996455674673	0.5858207896305623	2.808308133632105	1.4383821026097687	-0.11678042182390856	-0.26977386353716754	1.9153296680941032	2.2997217323741843	0.49450984122438996	0.18392104389209374	1.4901735964769351	0.6138597200962986	0.5997300283903605	-0.16273981210810454	0.21925968662036394	0.0275666062954246	1.4310210924024307	1.356031630136374
-0.2708970704115308	0.4955688888960413	-0.4375624990616001	-0.6072168514149057	0.9238402849376944	1.6601172798706416	0.7454194411494373	0.43988847744469395	-0.35499412579776685	1.0288986139659815	0.12355250292111397	1.0108601131771628	1.1793383104152053	-0.7892595794911558	-0.0026755037344415394	1.9359939198363296	-0.9330944177843896	-1.0006575566294613	0.3935137401481431	0.3516281457943873	0.9294151286188693	1.5701616403357639	0.7323544322626379	-1.2775962238016574	1.6519899129710356	1.1064512924543912	0.4957334044133285	1.0447753727841178	1.262564259821063	0.5782027200750982	0.8152790845736797	-0.8849205560900791	0.24094726607082836	0.6422187785035952	1.9759489853415462	1.441163666497445	0.765398326887138	0.10970103853695692	1.8989490911070699	2.3170249327158405	0.4811362644578317	-0.8101252575700971	1.3713346173708905	0.31329740049235877	0.9423246347410289	-0.46889633879970566	0.12900937171189863	-1.0415642158561458	1.6947567738985676	0.8494445301862056
0.24940925014392873	0.3069198606844701	-1.0461292770196142	-0.5611878583176265	0.5562030857220787	1.294099085479735	0.9133272902208612	0.24615144357822996	-0.11895963456675523	0.5300964451613247	-0.2678368428803406	0.5844552213444995	0.7921981545584158	-0.9473103348536114	-0.30440690722243036	1.6090154162392007	-1.3334363413331318	-1.249277554170269	-0.5115162632675414	0.6241324703967189	0.6378863901381272	1.663750797474139	0.2263508261889214	-1.6242044360470949	1.0367975267201959	0.8659364073205864	0.04273945204811235	1.153097904109734	0.4846192175731893	0.16254007018607775	0.8066913931137213	-1.2418550929375727	0.2173042400884753	0.6359285261960513	1.0997795619715554	1.0015206873236595	1.257413948907039	0.1528154043569088	1.4431433213697034	1.8531407336889318	0.5591761011624783	-1.6954814957065265	0.8141404237839391	-0.05106890332999525	1.206356927858958	-0.8050272487757771	-0.05283420120317144	-1.860431783539791	1.4052023050641071	0.23935104135278806
0.32837543838056693	0.2500975258514885	-1.2119582916128124	-0.10205267275809046	0.09295446388442198	0.7966928620832924	0.9562064290997572	-0.0631287933027649	0.5755663576300865	0.13290033409610966	-0.3383664322680832	0.22173033088541963	0.5527265679075364	-0.7509483599419063	-0.371320161584227	1.0681741732382781	-1.260807159370775	-1.0088339766655534	-1.26103482185694	0.8994154102863587	0.19656809435823616	1.5303506291979028	-0.07395355526274872	-1.4126026208062759	0.5066789060190963	0.45265043787948284	-0.08840700968948023	0.8624135858670581	-0.29777765865514677	0.11737245864031541	0.5730891143416321	-1.182849088292662	0.1302360379797876	0.6650960589994389	0.3229482013429597	0.4296190217139542	1.1597165607964648	-0.03142825345791301	0.8485894112689981	1.2362980400510224	0.7659660871065023	-1.9960574570253002	0.23265687803018756	-0.1936367798637362	1.3666241133732198	-0.9401789075572583	-0.12766450218849434	-1.9781284990050985	0.8212284782539993	-0.2798971124772602
-0.05067835938312146	0.21373466314446216	-0.910102319365093	0.5400097575074976	-0.1399686042127985	0.5575378769770565	0.7851124729026843	-0.27393864902680093	1.3319242170425527	0.08538132030248347	-0.03251734185621906	0.2126878622714429	0.592211924689405	-0.2618483519924984	-0.1387455116840729	0.6449916522103352	-0.7805673639042359	-0.42665454694613775	-1.4320662766680148	1.0416524329904226	0.05019640792114342	1.2358189148366787	0.12287268135896028	-0.6996802154647244	0.3832734479753181	0.2315027031530244	0.1638696093098723	0.4779323381873285	-0.6845167169600838	0.4712885710093725	0.37658115280787297	-0.6559392107650017	0.12647524304951657	0.7292459104567486	-0.25151926310790346	0.04584093743705462	0.6493713023776407	-0.15202597782662797	0.4447161175215993	0.8149856820805815	1.0754158698610095	-1.6650292511416307	0.02381718194099537	0.015596925559318669	1.4168013064557474	-0.7870466486088972	0.07682001083877942	-1.3856230180261335	0.3678208462436623	-0.5054285315809348
-0.5683146675101144	0.11321015067815836	-0.40447517755349705	1.0167225981471706	0.05514993687084843	0.7632597033935293	0.4972723404587216	-0.177244297792837	1.6736944133153575	0.3781824017042462	0.43127574655350187	0.583814920682697	0.8630184424108357	0.2237335820717861	0.31626592260136904	0.5640808716477741	-0.16627405188248276	0.19084752574569422	-0.9860908820501559	1.0194824251995707	0.37493432649521413	0.9473854902302346	0.7865884326544591	0.1881092987411639	0.6863729825906318	0.43823169738295087	0.6198535431770252	0.3762658920346597	-0.560650971879239	0.958059465086048	0.4199306472272914	0.08509569509317327	0.29236374311413954	0.7684942191788671	-0.5411496172922223	0.006563344919495054	0.18492449106128056	0.08379763252757817	0.3822662920566487	0.7462932564476565	1.4036739874418387	-1.0708763155876198	0.2950754954026524	0.44362601748511404	1.3694314514265826	-0.42156413679612065	0.5623685542325308	-0.48753701509698955	0.3459604257405899	-0.31342586509189574
-0.7957992877203883	-0.06524534349891724	-0.053232953942108904	1.1119860382033868	0.6142396954514702	1.2988229548411765	0.35759612055614154	0.28984736389091814	1.3654162585804588	0.7756546656356688	0.7003228868992399	1.1043890536313905	1.1740915103547043	0.41770679742056865	0.8203101188340667	0.8061557453167614	0.2659406136506866	0.5743193514839271	-0.26437546698388176	0.9347385374873596	0.9753787697683951	0.8606510736529719	1.5860330604564912	0.8385847389518555	1.1618312689043175	1.0251041024690686	1.0060823242172645	0.7354706540201642	-0.1420172743855659	1.2091045671862675	0.7073028496531706	0.6502541627839301	0.5836693730138619	0.7492852535549458	-0.4955862263530106	0.23969354251416458	0.20571005085653762	0.772302026110417	0.5578452825036093	0.9282120739567141	1.6326744487595786	-0.6989479277718754	0.8058548664874884	0.7813721766327245	1.2369988455597998	0.009839363218938748	1.1336461313374546	0.18742310849485794	0.7306233370710701	0.26939020494482563
-0.4903765801594489	-0.28509294801321095	-0.05353584515870023	0.8872324490812513	1.2462052494060316	1.8395290327186848	0.6046114319629702	0.9752771168512309	0.5815243233669732	0.9882251491046845	0.5282625652185893	1.4462978591319156	1.3048793660161568	0.27944968855655244	1.193269655902838	1.1314331849724333	0.3460039993325051	0.6304534916352358	0.28635781382610803	0.9352120511506544	1.449758001619429	1.0652023409654108	2.100322556781857	0.9948490455252311	1.4785928905086183	1.69924161138583	1.1361949010058146	1.4014383465089728	0.21412549971270076	1.002460409572151	1.0445872217393997	0.7688263725251675	0.8490417335565786	0.711503140464428	-0.1437411790699546	0.5259922882902417	0.8270133486839375	1.7224129256729859	0.7173457487780475	1.1082543860641982	1.6449356055454178	-0.7897099080966105	1.1578153127582211	0.7730481643636528	1.0127783062355353	0.41038008212656296	1.5136056533926696	0.3403425836713261	1.2017648851373388	1.0518721552093462
0.25708901476514956	-0.5169742777516428	-0.2959782568504053	0.6144825367460337	1.6262178050518843	2.061981256872304	1.2244791636901329	1.5812158763326059	-0.19568122548413133	0.8681135257836635	-0.0416691256972192	1.3846288359675663	1.1314128219539232	0.061770592090715316	1.3260026031864665	1.2411076018315128	0.1394389261732163	0.44710367026904446	0.45192205125510027	1.081023673038519	1.4945643954707917	1.4449446301757354	2.0780122155613827	0.6954508038351456	1.45234124083829	2.122121043023255	0.9966886162013697	1.9946268192220888	0.2888304858091413	0.40033171029504894	1.182976825870934	0.4517448786375635	0.9336157041942935	0.7312865605669594	0.3643559809693379	0.6687005145663316	1.7470603407451015	2.537746020531453	0.6571952153103543	1.0777777133477033	1.3663833952045452	-1.168558126521765	1.0884480663640559	0.42437109772416143	0.6777344835232104	0.7827401007427471	1.5227952630965287	0.08647276965958771	1.3843648697750701	1.7405957474338074
1.1163259837789663	-0.775378461744216	-0.4287789786127963	0.5555560333016683	1.6170844978630483	1.833780554155656	1.8853030143632963	1.8422276202665018	-0.48582291015362566	0.501329002051412	-0.6788427110469303	0.9183744281418188	0.6952971600235535	0.12292167181152039	1.2105368850204725	0.9656882646136746	-0.11407670434269135	0.18888662774216253	0.39920203786749103	1.2751672167027444	1.12639281805048	1.7076377346405458	1.5768507692820397	0.22833860879852858	1.147715867166361	2.1256612411286344	0.7006089246021933	2.18106448780116	0.16130566977286828	-0.3031875983089388	1.006557380375547	-0.040309001316107235	0.7923309434579523	0.832648691588308	0.7757497495149668	0.6356267058101192	2.438006908194603	2.830484882545726	0.37540991887146535	0.8102067458795837	0.8101365394712599	-1.3774982856372875	0.6528244060382786	0.029810306528774786	0.2381613216592694	1.1745248252123075	1.1978561196296171	-0.14515669217393515	1.1223005129168964	2.0593256622700538
1.763181481722652	-1.0978616447516871	-0.09504933308002618	0.7638967480423424	1.3565735821767082	1.2689656383283678	2.117479317028488	1.6972130312674656	-0.12097713338075446	0.14216515054012305	-0.9617687543242329	0.25537660594574396	0.18118505297476556	0.6454703978366002	0.9252664356342075	0.35952985718800745	-0.16302932667166034	-0.021041284585699347	0.5241423008456582	1.3217892936245037	0.6666870191184919	1.5554531662235702	0.9046183986183566	-0.059246590346112814	0.805447239750246	1.794763435995491	0.37700975772616796	1.9067088550593438	0.12983413250298875	-0.7689061601733691	0.6293718844037897	-0.38072727329231476	0.5343244360524592	0.931930889615235	0.8330400915626497	0.5765994224464337	2.492313777382783	2.4412031704169763	0.06651226345614582	0.45420388958388924	0.10291249550055259	-1.005048520975217	0.16801211267365102	-0.01674340876382821	-0.23447293356543894	1.5750312747199244	0.76672321035221	0.08034202685730062	0.5890967682446456	1.8741868105172306
2.082279573357778	-1.484895315737189	0.8090444990869793	1.0630551110803361	1.1405314721381554	0.6328458453110128	1.6380474991451068	1.3322332044468543	0.6536158191974553	0.041253943337907995	-0.6470395294890936	-0.30930217707277774	-0.18092460206801453	1.4770739762021763	0.5998498941928812	-0.3479934484754709	0.10412997575373975	-0.14500811420095552	1.1152583764707296	1.076114538846953	0.5101278374321733	0.8991333009319957	0.4163230695257807	0.03686348334539928	0.6635681769158376	1.3704589003173426	0.09793959175644276	1.4220909613774924	0.4563265148437265	-0.7981565545882356	0.3285877661140606	-0.37134699970579627	0.3655563694983388	0.8774046620819598	0.4118909283789194	0.7052425363169531	1.8849856707002974	1.5317761639294123	-0.027936201922736256	0.20457229064706178	-0.5312367478504483	0.020418942984659846	-0.027114635208442615	0.4955422587339706	-0.6033624359380918	1.8630981834274267	0.4986287962441535	0.9011411329670835	0.1609907969480263	1.262783811934927
2.1838856052704854	-1.858858591270769	2.025867473009618	1.211376422815099	1.1852957759649194	0.17541116310732974	0.5904190656989527	1.0561835582516255	1.3564120058404072	0.28456770340488197	0.1639281172446229	-0.5414716087007502	-0.23396538583496815	2.217642948586414	0.37750037578632456	-0.8970247558813542	0.6100431787075555	-0.1866624114547182	2.0906769976173587	0.5745188217764134	0.8494332446804618	-0.034049158448256914	0.30990262917842176	0.4871552241929079	0.8054336344170694	1.0610922171930741	-0.1110049878158564	1.0842390905861576	1.132709428503945	-0.40478869229037584	0.3563842758343656	-0.019733579809357193	0.4640924672028377	0.5670454057246014	-0.38645401338267843	1.1291319225654208	0.9734285938530873	0.4960970539559342	0.20290159820893752	0.15865128632960998	-0.8437607610859681	1.370896522494383	0.18799439808882032	1.4191468665563847	-0.7241237214569652	1.866877803533719	0.5333914988048863	2.062656862997106	0.15108204729050614	0.486821721178286
2.2480978223667747	-2.089429238238973	3.0554646205994183	1.111380890212738	1.4509891873370262	0.004494538341150144	-0.4909713773216625	1.0906020634544134	1.5997795518620814	0.7465974280408394	1.0710454811321088	-0.3665006760938848	0.028698688930572872	2.490586832521131	0.37263687470661094	-1.1348340406576798	1.1554441369327688	-0.12211308676036699	3.0144268081273005	0.041405614862464774	1.5501309804412657	-0.7946941103695243	0.5464225602062642	1.083475394626637	1.1316531525015245	0.9096929067822465	-0.21813279060386928	1.0914065337119347	1.8529950234290813	0.24218483893606849	0.7607787904910182	0.5239214895451337	0.8652341416382378	0.05496071219936926	-1.259004936804593	1.7494200552408012	0.24509554601230968	-0.25409614371149153	0.6633443600361089	0.26386812084306105	-0.6735044035791026	2.519576258058054	0.6495741001959504	2.3133798887347656	-0.5326057159458168	1.5022297088444823	0.8052254053638757	3.082042455276489	0.598571698711893	-0.12657322608535465
2.341890102727905	-2.0761674678584376	3.4340919282796145	0.8863461350099656	1.6675753690389483	0.06583154564397578	-0.9956794229172534	1.4195520409769564	1.3426952996545614	1.1796837495962766	1.6063868908512569	0.11555487044460928	0.46281382978298885	2.1956497910460393	0.6177537682472891	-1.0640782981756756	1.537544614476509	0.11261870543773443	3.3877006870737225	-0.24271056259453694	2.2505615469721896	-0.971501211887258	0.922679173317009	1.5744288951390712	1.452745521300299	0.8101643686035639	-0.1709220601540522	1.352556543157576	2.2188228278875637	0.9315828402748444	1.340954045066765	1.0882349596995564	1.425332310458728	-0.44652884363546785	-1.8458833304905706	2.3025529736135044	-0.00040722790011679194	-0.4965527245092327	1.1246946507984277	0.38175985731529066	-0.04581510274331783	3.053511912893727	1.0523123776872205	2.7150845348567327	-0.1029298783098559	0.8811996653108723	1.1055995310898292	3.549430800204874	1.2570753001050416	-0.3412583571174311
2.3612655933896747	-1.8247716028965828	2.9991596193575933	0.7563700798459057	1.5504992646327975	0.21752402898397952	-0.632975239644536	1.8041086445696959	0.890378280782989	1.3708785912250454	1.5018484111753374	0.6876148239396869	0.8451726275787194	1.5551629352216259	1.015153144764659	-0.792027052601422	1.6345147175767893	0.5531060615902232	3.000252387498252	-0.12481647777285873	2.5989524433621227	-0.45866645923588123	1.2206921254447447	1.7796022942268688	1.614002766585739	0.6406648301306686	0.04617401848204411	1.583069841583014	2.025528984682214	1.4884764294624948	1.7687071716629954	1.5541937554360277	1.8831430683853907	-0.6878955757105105	-1.9217931380674047	2.516507281047134	0.1879796851594513	-0.27871314148450843	1.381810269700458	0.4025188455612016	0.8034527341233187	2.88862507130087	1.177433890603403	2.430555299182995	0.37262809000425046	0.2895272651743861	1.2307000419752876	3.3572891708354686	1.7742109097331802	-0.12792210319185698
2.135265792417244	-1.4504694899673638	1.9736091031915095	0.8151964747325826	1.0392503772975756	0.32995592930885553	0.36213862808887703	1.9469575770421201	0.6452759022996196	1.2589801673940786	0.8264974505645678	1.1104920424454754	0.9786047603308294	0.9241206687757418	1.3355455933102023	-0.43902598729275094	1.4149446195513509	1.1150368951115015	2.0765447823477494	0.313387214629273	2.4523839733901958	0.4495599104580523	1.3222698678402185	1.624338146623355	1.5562843390366161	0.39004348465285005	0.3323368131146402	1.5392442633123096	1.4090825397996232	1.785129704867784	1.792243235693307	1.8414755721138643	1.9815598807057466	-0.5481240106930173	-1.5224372693011425	2.2737596297713805	0.5057959298269803	0.16219903627941454	1.3697927431857517	0.3129699016777871	1.511591027570967	2.2632986514785243	1.0265784321462734	1.6446617147599132	0.6791161443328214	0.024193315365840625	1.1040683868615675	2.712495317070855	1.9187105205742778	0.3231441653987202
1.5915163920440334	-1.0980307548083612	0.8176600499025227	0.900483125554771	0.36404931595378237	0.3427265768940493	1.363807443798915	1.6849397085189763	0.7914205073066716	0.9403122568961023	-0.0817595878388463	1.2163009127235118	0.7782296682471856	0.5158794947297415	1.3008066211992528	-0.08010079807933546	0.8983189543671959	1.575494004959657	1.102462277565803	0.801043048298071	1.9093337920063576	1.2139179031517555	1.2240307725682686	1.1130489958431393	1.284856703280898	0.16587632280442768	0.4645126310191563	1.1987690330039893	0.7360173215210063	1.723681860396331	1.3842149651020714	1.8597246154562317	1.584940160568942	-0.12400581399734681	-0.9273151130889294	1.6705767268759766	0.6472350943355735	0.5693641576508659	1.1587855142174406	0.16951631307766815	1.7530906888910185	1.5457825821668365	0.7666589495789399	0.7714253381496307	0.6922534496286806	0.19284282591715776	0.7919879456980558	1.9463599053466543	1.6911347125200726	0.7029160642933172
0.8370800921190011	-0.8391061436987064	-0.054205274208841935	0.6854252874169144	-0.12590348103254773	0.25641600316412333	1.7509361710803695	1.072627423809796	1.1423902736341711	0.572995356563435	-0.8294054553885898	0.9687520160447997	0.3002531442409737	0.25935399962671873	0.7377922847085235	0.24738918501647358	0.1264776752022694	1.6770775179136128	0.46012366553285655	1.0459768341325415	1.182530236671249	1.3680533873608134	0.9728701266918258	0.30141539438653114	0.8015925358733503	0.07838868821518105	0.21358479452354223	0.7452227890134691	0.3150019168054159	1.250715314240456	0.7394073823553362	1.5097537418088616	0.738667007222389	0.32837230259101036	-0.5052986841894699	0.9381420638160561	0.5188108213471276	0.8074494666522631	0.8474545582178301	0.011669955271836655	1.4020179263370487	1.0060985615894693	0.5458278869096089	0.15572972692302398	0.4358818501202525	0.6202839049779199	0.4146794768730326	1.2776707807324998	1.2571593139019712	0.7467389666315126
0.08689402550349827	-0.6326961898980379	-0.5067676728143234	-0.056556196049644916	-0.24779592587252708	0.08771344201137378	1.3016579080402089	0.30850475297442326	1.2662800620835633	0.25719301020317126	-1.1791229067628752	0.46890149076554954	-0.2956759511266769	-0.1005639770390279	-0.27739800551409927	0.4968733907179127	-0.8184336749158538	1.3047806060906288	0.14812403399140442	0.9101024700214144	0.43372450796747514	0.7997565038119648	0.5959944423046755	-0.6949424408772025	0.08347093722007087	0.10537565896359148	-0.4759553257425524	0.3793889417523096	0.15106600868160777	0.41690171246535224	0.13420525345801806	0.764460455707739	-0.3474283198051689	0.5627294738847349	-0.5120837176543025	0.28905291642444986	0.2591959022451591	0.888963350029775	0.4568410656899373	-0.19891133669321986	0.599427513900827	0.701353485356052	0.34285187749388907	-0.1567716136072567	0.04656466963219028	0.9429394544804631	0.03430525484011734	0.7037471590594309	0.7817326483572905	0.3715528228397254
-0.49513729675377305	-0.386744382860989	-0.7188843398241942	-1.213191958388985	-0.15562702421970612	-0.16510388377729251	0.3221856336177709	-0.4229190338807312	0.8018267002594122	-0.02253847559330125	-1.133688236910257	-0.0993937297275817	-0.8281381612027345	-0.7411256416895287	-1.3931747296673798	0.5838725506412703	-1.7721759743801575	0.6086702475465915	-0.1939116350411236	0.47612507800490333	-0.29823639757936804	-0.18590359696824796	0.08697336252985917	-1.677330237609897	-0.8597999552280438	0.0661685041198378	-1.3794819292855443	0.12484217988785921	-0.06007509638979506	-0.5736803288514681	-0.24828096409575437	-0.23371069204544884	-1.3765610401465527	0.49993550124263575	-0.9559098706122615	-0.19893816001042713	0.07272844368161561	0.8891410579927886	-0.07834070867489633	-0.5535131888493684	-0.32051635826984476	0.5215475430652471	-0.017802326602843078	-0.4152320691090968	-0.3270250614733017	0.8404663377340531	-0.38710109687914784	0.08554463622656105	0.3087542615255306	-0.2885155835071267
-0.9031374360880863	-0.0724457153587274	-1.0043302275057846	-2.3218994635394288	-0.24169767059879696	-0.5194426520679586	-0.574097030655826	-1.060513657134044	-0.25923865592829554	-0.3585728268595052	-0.8673298458660506	-0.5651650906436735	-1.178064048290982	-1.553169227789262	-2.131032130984288	0.41317808154994323	-2.4840757615227433	-0.040069501805205264	-0.9648780019384998	-0.030855416801878623	-1.0379519248149023	-1.062359823233787	-0.5506002259991932	-2.3841859871799627	-1.9000806407164195	-0.2543425266799314	-2.069043743555272	-0.19863477030998766	-0.6777583421341024	-1.4013718210231296	-0.4100243336620114	-1.1656239324106876	-2.070834178170238	0.25748084854394243	-1.6036065124804104	-0.5849967998456771	0.028484144654456128	0.8317052138519426	-0.8094579586724793	-1.101332485178727	-1.0103779325440099	0.3267394819545443	-0.6900525869937206	-0.9315254506434747	-0.6170283440236604	0.24977919473561527	-0.9272816764715438	-0.6592564662935713	-0.2220881146136897	-0.9665923175424854
-1.2512484186445765	0.21061166740417528	-1.5471250070804448	-2.82788603579656	-0.8214880169750638	-0.9769338867582116	-0.8833743566973442	-1.644057714145107	-1.5271936059943838	-0.8223653296695104	-0.5835731429466771	-0.861376627477203	-1.3343284351150704	-2.166973676177604	-2.1522833733712328	-0.05112956801346617	-2.693127174153221	-0.2637867337980608	-2.2223147404301504	-0.40191915158291136	-1.7586821791866234	-1.4075749636296915	-1.2528646857922001	-2.5855924391767546	-2.7713449992941253	-0.9190909129708782	-2.1577710341361067	-0.7999336307186042	-1.783871104035193	-1.7764058312611932	-0.4973965887586568	-1.6712302678817113	-2.2701149702566985	0.031511188525904114	-2.113756479258362	-0.9653874875662046	-0.006106572288554093	0.6420312697494401	-1.6503595252899455	-1.7638020437416593	-1.2933898965918795	0.06001266171973111	-1.6100564228182488	-1.7961772054266758	-0.8563835797296551	-0.5895204265984638	-1.5932202790017214	-1.421320229444345	-0.8522454106965516	-1.415923559048367
-1.6244600104209155	0.2901816655162551	-2.2366316171023968	-2.448962536095669	-1.8363477737750318	-1.4928468333048959	-0.5395688635445733	-2.1928442735651372	-2.4432851656290153	-1.3836252785448668	-0.40934575080895336	-1.0565906438643846	-1.3794020442435486	-2.213710320803525	-1.4855107658971152	-0.7258849617890532	-2.2623607982989697	0.06265582654596095	-3.5362841885075027	-0.568409342868271	-2.3298022515458214	-1.1481616297270945	-1.892578351719556	-2.2121567698852	-3.1704189515456016	-1.7413025694894249	-1.560625217931771	-1.6798469431864733	-3.026695352727826	-1.616873926737697	-0.6730645222700206	-1.5636564947741562	-1.9917468593895093	-0.07344486213470021	-2.2129735141810998	-1.3590584011099056	-0.2460079373530526	0.20665368919078658	-2.345596665885257	-2.33615664972399	-1.2428437775126568	-0.23453166624369634	-2.447334272823345	-2.7577359183831436	-1.115666341334305	-1.294595849325544	-2.255298800942186	-1.9384409232599011	-1.49552736250254	-1.539493002085567
-1.9525045214582881	0.07166211912760057	-2.718984864243269	-1.3885622834446107	-2.8183205185199616	-1.9705699861613457	0.06450118757069848	-2.60583335591262	-2.6261796771999104	-1.9044818272207449	-0.3799453614467362	-1.2976210006567668	-1.4236453777952665	-1.63247647350587	-0.5511804105949085	-1.410765397968418	-1.2884039638568237	0.6894931677170807	-4.208683775591364	-0.611168249569385	-2.582922163118585	-0.568352836958253	-2.332095283684158	-1.4256883137497327	-2.933868489767002	-2.3701426544563504	-0.583718985984947	-2.5382543426995374	-3.7797413163755653	-1.1294302304431025	-0.997718775211205	-0.9718287272926349	-1.4253945530097092	-0.12868435028410447	-1.8170793620782673	-1.6711479397319855	-0.7870749042220087	-0.5067998394929655	-2.581377835072314	-2.5879555360178816	-1.1096216181554035	-0.47276668629322816	-2.7656633863727804	-3.3616470152382347	-1.4084884199149879	-1.5942475092704325	-2.688509493025856	-1.9833209772037577	-1.9491586174714168	-1.4206623604508897
-2.028744608664882	-0.3333448859680669	-2.6333293272380005	-0.23170344202104184	-3.177465679068134	-2.2844973921698557	0.36790821041836036	-2.688758003917028	-2.0983490860623193	-2.209151201718857	-0.4831862919843469	-1.6871476137445298	-1.5239111684064917	-0.7792639676029366	0.0669827469485984	-1.8626817007708538	-0.09901577616398469	1.1146553778554353	-3.725003101335863	-0.6631570091101859	-2.444256219196041	-0.09058872735711791	-2.491090351542671	-0.5583963368949516	-2.1692360697296205	-2.5137915242277042	0.24235266467775934	-2.9289881253900947	-3.529138846923049	-0.7066162143778733	-1.3973271006408936	-0.2876273936017522	-0.8538563226977194	-0.30649786811745156	-1.0435872066876044	-1.7614143651379146	-1.4924838023051483	-1.3646425083352074	-2.179449659903743	-2.3965879358319753	-1.1439510837895202	-0.5992301344330471	-2.2978765147853615	-3.253823835004019	-1.6406334139250196	-1.4994143397353454	-2.7005808078366336	-1.5543254291727562	-2.02605710872773	-1.2424517382805462
-1.677449406173888	-0.6203235544062452	-1.8741741364895315	0.420350068926714	-2.6245071914566425	-2.3184416790660034	0.037946505877540414	-2.305235478979725	-1.2426229174527705	-2.1776092290907965	-0.6889017109052202	-2.170896552270838	-1.6328814016240778	-0.2273140663477436	-0.015295655555033946	-1.9046088807972994	0.8845492365372473	0.8987006635732896	-2.130469062410828	-0.7892676506909293	-2.0171125699062036	0.014444554005708167	-2.3757209315589134	0.06480403236839949	-1.230051716542604	-2.1407764193359013	0.4921315482819573	-2.571052901300237	-2.231744668773228	-0.6788765308853345	-1.7216072140449492	0.0749526320643552	-0.5220021392595887	-0.7006111012544486	-0.13011544005471046	-1.5611087535083084	-2.064982455719522	-2.0911394274524615	-1.241703690452001	-1.8205234593447792	-1.423939450364319	-0.6060858633216061	-1.146521824962734	-2.4323093379158465	-1.6465250858662845	-1.2686943857896884	-2.2579696671359093	-0.9147306966605403	-1.703998945578887	-1.1540036416132795
-0.9430461369037888	-0.4695836092929669	-0.7010800513379595	0.33157782953989695	-1.4197286668666207	-2.0051583755002724	-0.7993425260349912	-1.534582573321494	-0.5308070373579662	-1.8018951646003036	-0.9250293037306234	-2.517859769162492	-1.612590592444739	-0.37658512526417215	-0.7153285133988503	-1.5086274286410501	1.3525047981947063	-0.02235488452617044	-0.06545453219214797	-0.9359531083028945	-1.5340845877162312	-0.2094738839260693	-2.0509459770422045	0.3131868761028255	-0.526626806226075	-1.5062553438333934	0.12083391871333432	-1.5889526686125177	-0.3947161602431093	-1.0769521424693362	-1.8380850170659528	-0.04324105763731143	-0.5115667812927897	-1.1876112695981647	0.6800290305643159	-1.1449670509410084	-2.251938418854638	-2.3993790096240786	-0.13630370177957538	-1.0632586397985988	-1.7994656369588555	-0.5044011237126322	0.23396999128355295	-1.2669827644403986	-1.2935000389833442	-1.196529512174659	-1.5184780853901598	-0.43810867434487716	-1.16747835242394	-1.1751114700558487
-0.14111713828986683	0.22049507778496513	0.38280146062084214	-0.23387640323155698	-0.2461384403585043	-1.3591340739323676	-1.6451118296554055	-0.695227090118016	-0.22302834254914405	-1.1781022669624908	-1.0373833240326653	-2.4280274647066977	-1.3125169712277172	-1.1455280540028425	-1.5027758189003142	-0.8099424678250247	1.2582727423469011	-1.2399354255169515	1.5741821439951698	-0.9836037418203656	-1.2052997082828458	-0.47120949531049283	-1.587413289618455	0.31616961305863067	-0.28716665918753914	-0.976782070008944	-0.5058886501702454	-0.48941496905897436	1.1875937987989644	-1.5774845502222103	-1.695919863269866	-0.4299551117814399	-0.6937335557843487	-1.455863839680177	1.222818568451635	-0.7013594780406461	-2.0229272480663196	-2.1508258741017703	0.67972990348328	-0.35865526618661064	-1.9869317622236458	-0.2961358128299289	1.2702547781303428	-0.2742230848897534	-0.5851103784387155	-1.3815802779973914	-0.7457478882964188	-0.3656847271235311	-0.7006335201306424	-1.201569873385843
0.29418555842755345	1.2162118343400177	0.9094447953555521	-0.7157387860408353	0.22689543722309138	-0.4966157143351028	-1.9632500592275097	-0.18624350116208485	-0.24693176902942512	-0.4548138722802633	-0.8121333114108787	-1.7195397129263945	-0.674766072036095	-1.9801566344431747	-1.7208645396484192	-0.04932392057740526	0.8229618227504696	-2.07796609303182	2.1328007491130268	-0.8548215665818465	-1.0790894090709628	-0.4703490973285316	-1.0342644281951752	0.3532122273617101	-0.432198755807659	-0.7801780906353869	-0.8559909764125324	0.1320262045355466	1.8728948211288914	-1.6945688615140257	-1.3321366483075345	-0.6423755875442405	-0.802103170275621	-1.2063267224040042	1.4413739497894387	-0.4225664651519196	-1.581612973284007	-1.4428061337160525	0.8958607234658197	0.13916882603448663	-1.75460231628887	0.012624377114767688	1.5706711005802274	0.19287386896448738	0.3067012177263373	-1.6482616248684951	-0.1656659144537168	-0.6526684774697572	-0.5077192893788128	-1.103717478143951
0.077618379472228	2.053721318784864	0.7062333812672136	-0.6560779726022569	-0.21019399807919242	0.3694606438475176	-1.5349889869631186	-0.24241126802421736	-0.32645364271423133	0.2180120353664405	-0.0996993085303926	-0.4844237083230988	0.19286349201487998	-2.201417714846321	-1.0198436388210996	0.5228340698995193	0.38962556250149855	-1.9908690332705612	1.5300756894638723	-0.5919313994587404	-1.028738522185873	-0.1321446532010087	-0.4415408638769052	0.636670396012762	-0.65555305520189	-0.8670692119926939	-0.5884199378518999	-0.039006727945446594	1.5060288023516966	-1.1105574728797258	-0.8405134747854618	-0.3224167993724438	-0.6005134519428881	-0.39284890119830923	1.3682956060330802	-0.396342365937743	-1.2059329187410277	-0.5685539164619173	0.4973026545422909	0.3919371851025442	-1.0812750500596064	0.3678359106084111	1.1071828520232563	0.1244812230446043	1.105022363978714	-1.682337821492079	0.13619068760125336	-1.018692313132054	-0.5957438348374603	-0.845200883206945
-0.728183344316379	2.3175020519481486	-0.02246721457053448	-0.014206643257863928	-1.1710604269614444	0.9754483828655984	-0.599260760101692	-0.777517100795688	-0.24565987757690697	0.7113792451034452	1.0197989419975628	0.8939909915058185	1.025491618560902	-1.4699950582238126	0.3785170189565486	0.7363884275251947	0.2189897601227433	-0.911134759000851	0.23932118283104795	-0.3440275480496484	-0.8816859691074197	0.3264798851370324	0.0951586228483604	1.138873676028556	-0.6608046172659512	-0.9871136331928108	0.21563983943659712	-0.8449115497528599	0.44872783137089994	0.07029675811341332	-0.3402085920326828	0.5277774247998775	-0.05170317769735109	0.6773627088627175	1.0912592734230333	-0.5747021683788095	-1.0458939889651147	0.12524653030427824	-0.25667538823079067	0.4344172577506965	-0.18903220817969038	0.6470197185282142	0.18082589077476224	-0.20767660584972325	1.5514751363726966	-1.282827001985905	0.2121087883793572	-1.166898862175963	-0.8050591495809181	-0.5336572569674394
-1.726194489043569	1.9088567993910481	-0.8339231669589484	0.8159126611632482	-1.949996871924082	1.0962822372611563	0.303245736003779	-1.4378981784827753	-0.03934962976029747	0.918428169150143	2.163332130419547	1.893164726075353	1.500852952416391	-0.051332062110598035	1.7722437441221066	0.5533024594900839	0.35245643803766175	0.6759790466873152	-1.042779237910445	-0.27351528053724034	-0.5910611171149388	0.5435791020525145	0.4237098162694826	1.5900678977016784	-0.3866871783971844	-0.9170319257487652	1.1002736885378699	-1.7749329874644757	-0.6872905893329577	1.3271243285335501	0.040036899311041436	1.5072429920687413	0.6253160581483902	1.4774341013495076	0.7220534166652803	-0.8332288826083669	-1.0380097908669335	0.398390162391586	-0.9984092277579891	0.3082707867869616	0.5689475614483862	0.7066700996157388	-0.7813890206410808	-0.48715629906233454	1.5198120215553643	-0.5435629573510746	0.16198252487515194	-1.009139921669096	-0.9569956625482405	-0.3612896740046161
-2.408434363964969	1.1133570771252472	-1.3076055857513966	1.2873171132372154	-2.0144011801869	0.6504230087604382	0.6683332410066786	-1.8366020555137685	0.03502883750326073	0.7639583674770696	2.770893307305237	2.1009564749027754	1.3883398224596564	1.3131476809999787	2.386324863865592	0.07081565583106979	0.6199352144414205	1.985988709278078	-1.7949068351108965	-0.45055036273477067	-0.30760059594694367	0.26673620170302637	0.39216031133952367	1.6551123047100604	-0.05630203744179449	-0.6572075684001831	1.5236517484786276	-2.303976131433164	-1.406268816759971	2.0041332363145288	0.1777478920112787	2.052357767896306	1.0641754654153426	1.5613223257908595	0.3714278423741813	-1.0654843223956543	-0.9968413508554022	0.20737316337906903	-1.448812098673649	0.035938584434884555	0.8948266433384755	0.48249786584563426	-1.4521164835163316	-0.5773107762243607	1.0600576366719836	0.17518558374421336	0.03666601440933194	-0.7274798925629219	-0.9964750620729459	-0.4705100049728128
-2.4415417237806447	0.4101441605752258	-1.261538321634655	1.0759944898325906	-1.3570251886165294	-0.23375020480030265	0.32568198716288527	-1.801513230072542	-0.2798949596766903	0.2393645527671472	2.407820088890285	1.4263586895845979	0.6725500846345382	1.860155290852268	1.8453215235466816	-0.5184251500493876	0.7743864983676009	2.3666448761451906	-1.8860797087729748	-0.8089689961721926	-0.28052522287266196	-0.46160920231080094	-0.050817234219091185	1.1683414389946685	-0.007823860073316542	-0.43502210523897356	1.1924195553450798	-2.2102423610372544	-1.5555462651469045	1.7008649282725072	-0.0050194648112441625	1.7949416871057173	0.9756379902148988	0.8402416113766795	0.12452625953363562	-1.2361929708239694	-0.7983184627521922	-0.3098561952822678	-1.5284249983807552	-0.34911691349650165	0.6942926689470055	0.06805322176760395	-1.7172517307334731	-0.5697658049671606	0.3576305355685903	0.4745784044792734	-0.18521373327434437	-0.6223951029775586	-1.0146545321428093	-0.835150438739497
-1.8287702165182387	0.15006508588407527	-0.8016691647854886	0.29127875417808846	-0.45473514796034	-1.2409005570701002	-0.4855083522847512	-1.4560545084504735	-0.9969132591634354	-0.5554066688834376	1.0739210234138832	0.15262596272547585	-0.4168765193185278	1.2932089495920824	0.41090502447860755	-0.995018269944602	0.6575087495517407	1.6470362584714733	-1.5129240311209087	-1.1892727295894865	-0.6488424490673166	-1.3144911747027757	-0.7824915943583183	0.2621892144133319	-0.4233810478014287	-0.5039406896834717	0.22748103195541944	-1.6580797096845143	-1.2990894647024012	0.5246728407476419	-0.4856418134756501	0.803214169865514	0.35070992909815374	-0.34998758305644256	0.019130781453586307	-1.3577258808341088	-0.49560827955822623	-0.9252245766484749	-1.3357674961462018	-0.7574034666511771	0.10437418919076855	-0.30564475578891603	-1.6411950130597108	-0.6377683329078929	-0.361185873464348	0.18929303591305077	-0.5318919938291695	-0.8580058062916843	-1.1360921988645671	-1.2423206556710797
-0.856370567317924	0.3287570798887828	-0.19911841622089255	-0.6112663066712247	0.12722640086628487	-1.9894572136475723	-1.289722158250663	-1.0753226248804257	-1.8092398241131744	-1.406145869131804	-0.698569679186587	-1.1961348239920728	-1.4912337570006435	-0.013896415844165812	-1.168122867850153	-1.1898934431479216	0.29132075722797757	0.20039221316262804	-0.964620968644693	-1.432082853412551	-1.278653036545202	-1.8777312195712568	-1.5249942653362454	-0.7005948196239445	-1.1523975054390527	-0.8931915151804114	-0.9271921832821994	-1.0132091903069689	-0.90733150018165	-0.9562041555517511	-1.106787870140684	-0.4538052243365295	-0.4966738598439154	-1.4404007833447687	0.039412603761738794	-1.421484533901331	-0.266914539474423	-1.4237084930820276	-1.0351596817046866	-1.042150639722309	-0.6021579355467346	-0.4006061202368625	-1.3512308434476643	-0.8274472374971489	-0.9234998386312081	-0.4864113614706982	-0.9457131793603778	-1.2958458523117589	-1.3670490627239267	-1.3960009948750463
0.11573113860802582	0.6174408560974823	0.30188318640345985	-1.1352675394006053	0.1816713191439139	-2.198592887042562	-1.667978129390476	-0.83259844932661	-2.252294598881272	-2.045333848336381	-2.0695186241077352	-2.098701750654003	-2.1653721166175712	-1.2339562293600408	-2.0966731631662303	-1.043452352821417	-0.15112881357111732	-1.300676180231304	-0.4157384807072516	-1.4555347435658799	-1.7822853318962348	-1.9005733102582067	-1.963122942905661	-1.3427514725501908	-1.765150826710983	-1.313531140169714	-1.7682266604312318	-0.5516512607361507	-0.5438328438425006	-2.028905969658362	-1.6093952598427546	-1.389745879878422	-1.092237591296897	-1.9571607124610806	0.13577942936340087	-1.3538410258625873	-0.2383211588175795	-1.6666253987911162	-0.7422089982695168	-1.061272337623721	-1.164873953507737	-0.13466921477417707	-0.9432618112987775	-0.9641740671459291	-1.2596211121885321	-1.109156249001224	-1.2513604656420858	-1.549623622737407	-1.5366016119952124	-1.083267939114959
0.8611922810955421	0.6295451973911177	0.61421699936051	-1.04683408817325	0.014820636600033141	-1.8132661315573972	-1.4821521329906173	-0.6391413861726842	-1.9958859938439342	-2.263627340245093	-2.3425655401545478	-2.259208594718042	-2.2165428678936583	-1.5857518431836588	-1.9849116953604478	-0.6205337262773849	-0.46141434550684074	-2.27025428321155	0.11630953804110443	-1.2709771606342795	-1.730677134146075	-1.4350425310791008	-1.8973090190943152	-1.4863153645156693	-1.8118273834659426	-1.3153516755709116	-1.987290924037619	-0.28630454411492356	-0.19694528781473483	-2.2225147737156408	-1.7397223499363212	-1.6405620473309015	-1.0797099971592585	-1.7760660865995797	0.26383833177765864	-1.0450269973936424	-0.33568916821525085	-1.6044721600533594	-0.47579519033859596	-0.7615912003678125	-1.4434729543620166	0.3410929965319222	-0.4647389382922329	-0.7569307120468293	-1.394416080651764	-1.2611944448021846	-1.2291111036926143	-1.235557920968742	-1.3914940323185614	-0.3014882460761796
1.3568634459990017	0.22861124932741594	0.8059795743720937	-0.47767498382590073	0.18861992536225164	-1.0161088139377217	-0.9073729357695709	-0.21263966181176347	-1.0644365907743325	-2.010270553623	-1.3800690973368712	-1.7012010276272276	-1.6623118659127556	-0.7995543768691474	-1.0334803126896612	-0.0699618391941506	-0.5150995608945819	-2.497849273229148	0.665242044246264	-0.9422956681156518	-0.9296846407550087	-0.7794717312265343	-1.339334049229408	-1.2227083926964246	-1.1156747278060326	-0.6043262775436501	-1.5709773552477266	-0.026414421451135626	0.22837344566602946	-1.531616094270663	-1.3801461124329462	-1.2430544240462649	-0.4415197223623523	-1.1478537195842695	0.41651363660456014	-0.43694176634697485	-0.30429106034075476	-1.262703168735627	-0.1869044717954135	-0.21711493111338062	-1.4321716944234284	0.7194488758364003	0.04613076287503433	-0.026201340168646895	-1.397022018116473	-0.8067096314710478	-0.7543647694520521	-0.2501474991820015	-0.7838822189513924	0.7315527492784136
1.6948564447959127	-0.3498810230365026	0.9945057004068644	0.2134467237436638	1.0425298744145908	-0.12002258437528579	-0.28167333380034804	0.6666855254262142	0.1670698439821385	-1.415396875365513	0.28713519033772367	-0.7078204145666973	-0.7262304783922275	0.7372609810367763	0.1422330408375925	0.4538374438916994	-0.3241023162889598	-2.1826379045555115	1.1916014470626626	-0.5337653506018065	0.4236008569870678	-0.27413702657885963	-0.49390465285202284	-0.8062493066938342	0.09876847732422357	0.7091984827855186	-0.7274268941347657	0.402908625811469	0.7659371027666699	-0.3608225942070901	-0.6232277482089457	-0.5568071163527738	0.48281707295292386	-0.49643262993055004	0.6220890798922646	0.3967580831937351	0.09884485819955979	-0.7269334959278658	0.17517441071751153	0.4142525998855581	-1.1965460430591905	0.7291766977644489	0.526664148576265	1.1182306008707126	-1.3225516336843042	0.0359540021784666	0.09315849850633603	1.1173502328834906	0.18672713912941258	1.6888974046612062
1.933416676375862	-0.6564617164154234	1.228914093988533	0.6943633929281522	2.360324247046662	0.5928641519894686	0.10963623030874811	1.906060754461741	1.1967086085357481	-0.712629715262883	1.745198721155913	0.3344551095697403	0.279498586821609	2.2289432030940617	0.9100098898193842	0.8635189300710053	-0.005987289036708132	-1.7280438879622548	1.5624438014561064	-0.09050774697166201	1.815739384524366	-0.09092798908874687	0.3565737303670672	-0.4640542024364842	1.3297078492124002	2.1169983918057045	0.2649559654857971	0.9730722521341766	1.320045298575589	0.7437090931419398	0.2649191781847366	-0.009693602286940517	1.1973952500593816	-0.14032960046151005	0.9036256542462493	1.245307040722129	0.8818238468954748	-0.1317583141383938	0.6093081800417256	0.9843450905226776	-0.7974218959948723	0.3139096170416651	0.9012624859808613	2.28964155965748	-1.1780496200801829	0.843622219195807	1.0347292619328063	2.3196349554357347	1.1890876849624528	2.296836884910419
2.0145262792830456	-0.35536785616663596	1.4454906545896704	0.8421404986455677	3.447121681607952	0.9907551993099895	0.1775434825840143	3.060209625304287	1.6849098377107752	-0.10756864512064525	2.216693044466044	1.0962059034764429	1.0860220226391213	2.941686755145613	0.9749955563060712	1.1604509842564346	0.2923756802826249	-1.4560914891836934	1.648530207784504	0.3409148749092798	2.684119366308217	-0.15377419571678047	0.9876751484368204	-0.2649489450710195	2.090262171298747	2.9894149786414843	1.169641839013018	1.4501580356706525	1.72091352586413	1.3882132580623292	0.9764890407560529	0.14927091182475324	1.343601682028202	-0.12498042413828037	1.22715660308068	1.8449879224400876	1.7461236081398337	0.363545710926517	1.047945342447625	1.4240071644305576	-0.2632059671296088	-0.32968890576191584	1.123009124266765	3.0281507206152427	-0.9292671688440565	1.2505290946429324	1.721164134144409	2.848629451419323	1.833308328379437	2.451566492501127
1.808588022044151	0.5127838430726965	1.5156730014742716	0.7477289874301525	3.580531548416328	1.108415303231251	0.03085622439873539	3.5594864728284445	1.6192805597208166	0.32272016276468873	1.4969860336422416	1.4012054599773647	1.549810225096311	2.6001142724134008	0.48034112029184045	1.3910905826139934	0.4625756336517044	-1.4283783181662533	1.443085118053562	0.6839008348771818	2.7138024924339303	-0.23094273484989702	1.309755041345952	-0.1310657023192774	2.1746400124331493	2.943630369364665	1.8173041797526888	1.5752864944240443	1.8434767213165812	1.4767883769018733	1.3104228304749626	-0.06105768757658469	0.9005214701350264	-0.26073383793796145	1.4815731508587027	2.003502686108333	2.243383868463495	0.6255297453135006	1.3780797045880446	1.7334833454249532	0.37611595236767764	-0.8851133650987915	1.1970644569648015	3.0589381898097012	-0.5422387650443953	1.1507408794207261	1.9092371321992623	2.505630432980858	1.8888740764007708	2.2292258365940105
1.2406732678780612	1.5226532692410464	1.3391474855669558	0.5796032208116009	2.5204575176255717	1.0699264859548874	-0.13598477691757113	3.066459288000384	1.261374919208586	0.6342999143965511	0.039767885674703525	1.2436103173377655	1.6595472177660289	1.4847950911664398	-0.16854533042815764	1.5709011251252394	0.46259045501755425	-1.4659432274098256	1.088310068636519	0.8367248776331624	1.9869264209595763	-0.12305647611183355	1.3569391841264158	0.04066730807779584	1.7309784748691281	2.0600333589355992	2.0850683022482803	1.2762921033641013	1.6848135008626088	1.158637065796101	1.2490109899202861	-0.4429831505971572	0.1703048616488984	-0.3115269970285533	1.5162855322829882	1.6880506352903375	2.0645171906510362	0.6093291097602938	1.4813356946815228	1.90953648925523	1.0344824204030956	-1.1271372311885508	1.1567990167239144	2.4323322623416814	-0.03320302111146083	0.7227638466457409	1.5782701278582487	1.481146088537709	1.4047982562462766	1.800065780897971
0.39214323749242114	2.117996918332401	0.9120268070085987	0.4382681898549691	0.7119575629010625	0.986296020514722	-0.17760591685401328	1.7181449642348179	0.9355682189443435	0.9284448573975874	-1.350787661153184	0.7530450892961911	1.4895346637166669	0.20780708970740316	-0.5987241606736375	1.6372703244330893	0.3098039309355858	-1.3198471149014326	0.7792363951297692	0.7238096975680216	0.9070087382330739	0.18869977897912443	1.221338877043298	0.26126830187563904	1.1132610313937916	0.8099127719633288	1.9001319704411241	0.7386996577371865	1.34306833230654	0.6632665602014406	0.9256623652521764	-0.7836898204348497	-0.42910159395015496	-0.18112822518550117	1.2222587782122247	1.0285546303637236	1.2568494489699498	0.39421450166050404	1.2802828560824815	1.8856325178644728	1.5551393907535949	-1.0587566126174168	1.0145486616778554	1.4623656239059852	0.507921877351849	0.2842416289631286	0.9206458246910083	0.21400320996040958	0.6603456159411921	1.3152040948466779
-0.5030988835585312	1.9515136940011855	0.33014772566564693	0.31457700049236353	-0.9684201051952794	0.900997247722253	-0.06899472217943083	0.0810165112532595	0.8192863751250552	1.2419061752771137	-2.012824003234587	0.1409923095905501	1.1444237976607188	-0.6624861022501125	-0.6738563245973597	1.477038084269567	0.06261359134267734	-0.8559040973711665	0.6231800688313796	0.3627869637035874	-0.03841494718771768	0.5346035789826998	0.9925958357335251	0.4357942847735157	0.63441956163809	-0.242320789856351	1.2906259565490723	0.2809235874757503	0.9307832648246349	0.16175626244655267	0.5209182769778687	-0.9630958330660645	-0.6180832109399107	0.037076815111254366	0.606841780438609	0.24593388557015355	0.20911071413484397	0.15594531536466133	0.7818364725706521	1.5567319168501568	1.7661471343845156	-0.8756941494062374	0.7407655393075986	0.523093383758894	0.9439352215657215	0.09011785346530274	0.22336270458370028	-0.8592608218587701	-0.008709581144962468	0.8414195661148848
-1.165153826943266	1.0808824687278626	-0.2612655304940955	0.1608934384575574	-1.7496381982310591	0.8084537174994506	0.11535031406634025	-1.1594176744299045	0.8730261841749605	1.5016247436966064	-1.787845052256398	-0.35695142363219956	0.728709884873708	-0.8901756014282586	-0.49521985195260765	1.019281202634136	-0.19470981793659103	-0.13204065709307952	0.5726008588897179	-0.10574585801867144	-0.5250252114173244	0.6879192421087611	0.7400368630866252	0.4575769390319741	0.39675938232141544	-0.752431432710354	0.4336491371966122	0.13535586177821343	0.507285644815801	-0.2638630684802015	0.16553845729252484	-0.9504836988289941	-0.3919683685112633	0.16732780509913545	-0.18923078411132455	-0.4412926672003457	-0.5892542951351897	0.07733976328977558	0.10211110311154821	0.8869031378280006	1.5795407446124732	-0.7894347542040413	0.3041177233180848	-0.14868966655388227	1.160450890620794	0.2050880270605481	-0.2770211049466882	-1.5002332235217366	-0.3872331664301801	0.3756176467194007
-1.4022239940773105	-0.09823807298406653	-0.729216325901651	-0.012671796373790513	-1.419213096280054	0.710055196806357	0.2799322295661529	-1.5729301120492847	0.9332887676785768	1.580585694661046	-1.036577891621477	-0.5447553593114679	0.3428028924521636	-0.6235716120606718	-0.2473465331826169	0.32792153762144177	-0.3692590567385397	0.6600151913175523	0.4865434836159974	-0.46059165565154075	-0.5118202002754353	0.5391519584496728	0.5277303656711682	0.3214476549735033	0.30224744805085	-0.724221283120042	-0.3740238082833179	0.3070081354446449	0.08634462066034437	-0.5663367874579253	-0.08960848613886513	-0.7388034133317095	0.030601628463552064	0.11772577939112142	-0.9487323698484919	-0.8797847964597195	-0.8439643649394803	0.2451529403156988	-0.5507715490619948	0.013951589400970275	1.067061305565727	-0.848067627212671	-0.2541069586761362	-0.5203389584574106	1.1405382599172873	0.5115277207826957	-0.47988631186795705	-1.7067891237026234	-0.45440516599423825	-0.0895483239403511
-1.1870553110237785	-1.1137676975062922	-0.990483010445841	-0.11647027588070107	-0.39595861284511275	0.6471947300105747	0.3813740498541815	-1.184136137813336	0.8731726509718244	1.4126042563314976	-0.33411334381065083	-0.3320787959000665	0.08292329839685073	-0.22394416309281537	-0.037161479592605046	-0.3837375790567915	-0.3906304968268515	1.3212002151685802	0.2657393834682612	-0.5014779408572875	-0.19213986628280727	0.18956912182524077	0.42402279033921947	0.15065653525312167	0.2054521799596667	-0.3999478882028228	-0.8434834598228776	0.6117020594279904	-0.3027715999279365	-0.6824492251561566	-0.23749570151804608	-0.3099415274417994	0.38489606526601805	-0.02937308288856262	-1.475751821549495	-0.9980086505588431	-0.5997446435150142	0.6002848089808263	-0.9494993597230957	-0.7550754124186612	0.452343890575128	-0.8978137178505446	-0.7819939473875096	-0.6860976847622238	0.9913667843719799	0.8178041690496346	-0.41385544346015346	-1.6112429435607158	-0.33141045417504866	-0.5108636768724639
-0.6412902393862498	-1.6796893742194392	-1.0195276366875574	-0.05726124020866966	0.598274161894125	0.6783895750965722	0.4498197980699547	-0.38640719384710187	0.6998889087511952	1.0750237794265194	-0.07483057069317778	0.2210834169055906	0.02337816862486549	-0.013634957910479908	0.1489332555854815	-0.8469656822694502	-0.2515528960355255	1.740900736198753	-0.056372016697069295	-0.15362883299493146	0.16275106064675976	-0.10181999087243697	0.47965455440748755	0.10661890218466603	0.07178824731567582	-0.032312782880093316	-0.8510599944088835	0.847521120767215	-0.5769366940883863	-0.5515389663008672	-0.2644631440608816	0.3230734950774394	0.5243956453332289	-0.07124648996098698	-1.6744577748538454	-0.7978472081097426	-0.14299757267179847	0.9795552243814201	-0.9556416668545673	-1.0920813819167083	0.01137198704780824	-0.7206708065111852	-1.0700625149620353	-0.7374402323390673	0.8922805562428181	0.9782693309641717	-0.1712746665829964	-1.3440204222564938	-0.16652253492191474	-0.7979599958748582
0.04230055456040893	-1.7893965920966786	-0.8431663094901988	0.15909315984537326	1.0147268331997445	0.8219476355065067	0.5543779060300321	0.34489533060024813	0.5236402821381536	0.7680299939672878	-0.2544475330723427	0.915423585575169	0.18322110573820719	-0.10498979456804959	0.3618887314510938	-0.8919840338651377	-0.03039146423394531	1.908202858671722	-0.34577767567779355	0.48761591669023435	0.35938098066586743	-0.08338627522785638	0.6875648562435217	0.253542873881858	0.013736340452303075	0.2770193107473214	-0.5113764778256625	0.9492253425783702	-0.6391118349580279	-0.18690958965164617	-0.13887821279092988	1.0417635727759107	0.4648118754849389	0.1622329340440143	-1.5641190703658516	-0.34831458020071404	0.24428236847858822	1.2261809374069705	-0.605156435780075	-0.8583483582014438	-0.06533666781739098	-0.2440510647480952	-0.9789310426541886	-0.6943257420388546	0.9840193130865347	0.9528597388610249	0.1533580077312102	-0.966161922315637	-0.04715074017576174	-0.8736419591239888
0.6808945506638286	-1.6128142321573558	-0.535237813183213	0.3992369757117298	0.7718032934257039	1.0197319790160047	0.7443248153212635	0.7321321290891831	0.4397907916438561	0.6949314644655955	-0.5504532402960416	1.493428157271226	0.5026510804752305	-0.3893947760818764	0.5803680156888165	-0.561969504265911	0.13553620655763934	1.8605112434605982	-0.49445561603491994	1.1998927823927732	0.3560969928609264	0.32104341404574105	0.9648906248225211	0.4947706701114063	0.18307436232026794	0.5667244187572256	-0.09808725514838203	0.9992574453799263	-0.4739162335924167	0.280317884702786	0.1522455232054619	1.6098208894213413	0.3058078779473024	0.6751897843737006	-1.2319341476866592	0.21567410110793778	0.4814975171262706	1.2951234152470457	-0.10758988824821153	-0.2267199743724883	0.23297623554743932	0.34644845706407434	-0.554267321634578	-0.5403366364475575	1.266139418790589	0.7936977131431785	0.4815291200643723	-0.49711002366935125	0.013766089068884222	-0.7439978013104317
1.1463785193191451	-1.3157354458358672	-0.2058627410758521	0.4886926359163441	0.1984214279510857	1.1619536725035609	1.0069336071486026	0.791458208736136	0.43091797756943784	0.9237557485003404	-0.6069296774701103	1.761293670226566	0.8557038344368472	-0.6532713841905878	0.6881358681264396	-0.10210748217348414	0.1282088349724348	1.635246714993486	-0.527715254454	1.7388775633564273	0.2408138394820873	0.951138445580232	1.1860423768269934	0.6439406985263418	0.6130029438499351	0.8788634957003973	0.14494747897900487	1.097773275716811	-0.21084619495804072	0.651661496751162	0.5594878478114416	1.7753008548679	0.12136871373050746	1.2911919182130867	-0.7677611204130356	0.7118221128538661	0.6897189046111252	1.2778224370521054	0.26082784711086315	0.39290136462521197	0.7428005249763757	0.6958706320862901	-0.03326649524422072	-0.30741926841929185	1.577126219152784	0.5956606668952158	0.7355445311046476	0.018052939179893434	0.036354564280633855	-0.5211652848743912
1.3736609139858613	-0.9572314507331199	0.02943575753270264	0.3525667293663557	-0.2779533692538885	1.1603117380486083	1.265617547760499	0.718330584435792	0.37132342326751683	1.3294266681709759	-0.2998801038526035	1.685718594437998	1.1015499472245378	-0.7216635756644022	0.567070588124882	0.18089385266915628	-0.06292342238437931	1.2715792914752415	-0.5908511647120939	1.9439892692886769	0.1522776259666347	1.495218389233959	1.2529578695579138	0.582255349897698	1.1420805749869811	1.1411081666491603	0.16935218053579074	1.2182448089569513	-0.07803156448969167	0.78980830935329	0.9709432618880518	1.4380191717257225	-0.0809494134638558	1.764321156248559	-0.23177816942011265	0.9655190688159788	1.0114866277004464	1.3241079828008215	0.31759314119162885	0.5991940235905103	1.2251427057476203	0.5244982429288878	0.2831658021205026	-0.11379899178988252	1.684951042512202	0.4539362231480832	0.8316523547078694	0.48062124747044466	0.0323518832741259	-0.37359099838677834
1.3545589486031764	-0.5309546154447753	0.10098118933116303	0.09429471049479779	-0.43734122220049104	1.0118366326751769	1.4148401342556844	0.6851493835566596	0.12917112871505765	1.6617711491454576	0.20169521112614458	1.402506193129142	1.1459318880139082	-0.5408757224402376	0.22579042213451914	0.10346889169563643	-0.3077203763880475	0.8502325612307831	-0.8159751666544433	1.7884671817381164	0.19804525369246093	1.667171293687287	1.1518418661740892	0.3740409784661374	1.48661631396763	1.184794173143855	0.13894730535734656	1.1894008546064199	-0.2552591873929661	0.7276670554738378	1.267858007306534	0.7563593414209752	-0.3069564561190899	1.929986786786351	0.32693425868097864	0.8876519325023198	1.4134989289526891	1.5124823473174513	0.08666636448566895	0.25979284791160384	1.4934265046739743	-0.14385158475429674	0.2180303343623124	-0.10412588108382487	1.439864546836948	0.4424563247267608	0.7106517118174961	0.7809713658160664	0.001096198955243364	-0.42914532118486165
1.1308619553597612	-0.08138463439040212	0.02975798254178362	-0.06453799243682358	-0.3509489508233437	0.7981068069868313	1.3690595267961445	0.714855289963753	-0.3172083092073389	1.6961677525960308	0.5978400827756032	1.1229470281338922	0.9731077093043948	-0.17353609749069385	-0.1562160709763433	-0.2861055518306548	-0.3978330063438394	0.514313305161765	-1.1779032533493479	1.3573296792168807	0.40260182515322873	1.3654807553058215	0.9495215007357517	0.23517363238459066	1.413225649533751	0.8882803407227291	0.27835135571065417	0.8349084100495558	-0.7273082159562582	0.6557565500239226	1.3947491495732436	0.08882779480539935	-0.4959965115403378	1.7860531364858208	0.8290625890841361	0.5278543322029413	1.6493778564056818	1.761383108434228	-0.21828799124020026	-0.3957877933089125	1.4922827261358116	-0.9460676543422243	-0.16208909098108812	-0.3327204555255802	0.8884523521760788	0.5987727493181746	0.39202938316815306	0.8729188850886365	-0.045323801956279046	-0.6904267877013115
0.7801590878924395	0.23883686905963716	-0.07263415613699876	0.047451413877933946	-0.2267919506368911	0.6151104584095001	1.1004156951988453	0.7087996034389707	-0.8415968267228919	1.365468749988407	0.698544410497456	0.9906255976801187	0.6287426457223618	0.2607644358017852	-0.32587825279292876	-0.7467601447821717	-0.18209111186780966	0.42349051987430036	-1.4687882260378684	0.7821119530856218	0.6938705147869764	0.7210084200925457	0.728222422204475	0.36209166013046873	0.8875435239319399	0.318349125786399	0.6637314514684363	0.159463920339908	-1.2569022902584863	0.7726548490952744	1.3835634486129693	-0.2197748353161701	-0.5099946608080016	1.4541730067979508	1.1510079508703617	0.05699126097801138	1.428922737596893	1.8514502324326467	-0.3380801938311327	-0.924892678582677	1.2867659139627712	-1.3842856888873893	-0.5834002286187915	-0.6897749219211682	0.2621816359537189	0.901436345926319	0.0032872190306641558	0.8092108512299703	-0.06524864036452052	-1.0166986575888903
0.3844556790901873	0.24653995640437004	-0.06507795826287716	0.3977605702342252	-0.18871778206847742	0.487873652108772	0.6505741252230466	0.5741734646466999	-1.2403164366167754	0.7864584642551521	0.5562928268783055	0.9796912872644236	0.1715811502224168	0.6466336086815928	-0.13563847885308353	-1.0036831009217684	0.3085456603569311	0.6520300167689852	-1.4315740312865024	0.18146089593429135	0.9251733735840099	0.013229021308513214	0.5095556565217412	0.7471131789083053	0.09426196990322235	-0.2656708125666405	1.1178316398598362	-0.5851035472698991	-1.5168719026866402	1.0989298902675197	1.3066269592140825	-0.07253860556723812	-0.22625406796337358	1.0641660596812548	1.1670156243635383	-0.3238605654850175	0.6679907532573693	1.5547297100619664	-0.14525259576312458	-0.9669023715489762	0.9835852845153561	-1.1457988961576007	-0.7376294120665805	-0.9451707523787383	-0.1657600250033935	1.2507223495840873	-0.25704927335263206	0.7007078874738825	-0.0047571041762867455	-1.1875819302077855
-0.008680767179388297	-0.11273638312478004	0.129756132624701	0.7349705070208834	-0.18873836713199482	0.34168545604613865	0.11642931568534494	0.3241434675153376	-1.357747757788392	0.17011112877675472	0.4010888810364728	0.9053115616368249	-0.3634522441969065	0.904284412849045	0.33063850517451393	-0.9192395116536114	0.8392378528040104	1.1006928597495982	-0.9610607995509598	-0.35936000568210136	0.9291788428464622	-0.4856427845265946	0.23258316925271674	1.132584985544654	-0.6804218111738283	-0.5714351291139487	1.300867549025097	-1.0353418079672116	-1.3004043602634854	1.4048243221098267	1.1953998992166994	0.2958025451723061	0.33088857512444014	0.6587333551231722	0.8277387993002103	-0.4951337703394853	-0.38345599064519287	0.7911513825314715	0.2700052244850014	-0.48231007860853825	0.6487521363583438	-0.32171272797928574	-0.4745101859693735	-0.893561006825945	-0.2659640034514515	1.4821886417794954	-0.2180870153271918	0.6290211134705374	0.16229075000786522	-1.0159830735581559
-0.4019203183688983	-0.6660348130074879	0.4613841737839147	0.7399691422803745	-0.11303340683493715	0.06039266621723346	-0.3810270257303517	0.06385310693165129	-1.1763936752914341	-0.3143752835948517	0.44384676860750266	0.5468797292070338	-0.9579558927338496	0.992870591009801	0.7905145938293892	-0.5637428036190814	1.0872868368395314	1.501647246129324	-0.21568893865512503	-0.773902078031596	0.5946843270560336	-0.6432303496821233	-0.18870466447467732	1.1623423058928557	-1.2151881881761077	-0.4852108528667796	0.9440740114533341	-0.9724309316156611	-0.661820322714202	1.334920526825687	0.9975371874831139	0.46437228515089085	0.9366965755647642	0.19224231836294017	0.2177857396105779	-0.47655423571102357	-1.254714985875803	-0.29143773212979035	0.6682413095054184	0.2296736219545055	0.28083214281706376	0.6323161690106794	0.1152756431322	-0.5004999209653742	-0.15045608058835744	1.4293493691933992	0.15812595590944828	0.5848209102892121	0.40776702383954044	-0.45080077231278204
-0.8173050281875235	-1.084452840277952	0.7674650639672064	0.2466000710787149	0.03861185448399849	-0.4080627913158127	-0.732916381550588	-0.11496548292166837	-0.8138851643256407	-0.6253588149612946	0.7068349157560788	-0.19073534411825316	-1.565314208958716	0.9041647437572604	0.9443048602835701	-0.1482526147867797	0.8373979758056743	1.5400284827878459	0.45841804705572015	-0.9972518527559108	-0.060330380008218186	-0.5067713599035082	-0.768150895367744	0.6385603174368116	-1.4532200752229554	-0.17042717810672692	0.060987240562725954	-0.5077609144259522	0.11501207020186881	0.6676594025780087	0.6186690558011251	0.11827525560746792	1.2617926969002735	-0.38262194931822324	-0.45999421354042486	-0.39095248219955053	-1.5466909898538068	-1.3714593312223173	0.8335074417124282	0.7424400209189077	-0.14827808460250178	1.1759353719432373	0.7746513594902282	0.0589172067560788	-0.10321087068806169	1.0118944779681096	0.7337992213044945	0.48459732301296027	0.6612195023321441	0.38268382297503695
-1.2334332345717123	-1.0999457847885707	0.8676254603188059	-0.6237979858690624	0.08712927293811748	-0.9819570799724817	-0.8740577037364902	-0.2255559515245534	-0.4416729613330891	-0.8327803087877348	1.0067712900910815	-1.182181674521769	-2.0735707606958256	0.6584657173444519	0.6797453862041651	0.12168221341098787	0.1332736296318327	1.0320251811715286	0.7476053856931842	-0.9770592923647157	-0.86144587130523	-0.24494584429039376	-1.3888621684269191	-0.30099592539878556	-1.4788924421750524	0.03412596061402618	-1.0212470625466317	-0.04194807017222719	0.697942532898582	-0.46995801457972514	0.024027981781607012	-0.7099472262327197	1.0724710950100877	-1.018856520852791	-0.9776974249887391	-0.3626171385917434	-1.1986888685685555	-2.1137026560261156	0.7205630725609742	0.7863212178721978	-0.6265124412831378	1.0206294762254655	1.2468459163391914	0.5015409259862303	-0.378823717824062	0.29345492050147426	1.2487944618259084	0.25307828990224635	0.8491105993058335	1.2231126680559208
-1.5443151710722876	-0.7128431971632979	0.6752617868183979	-1.5155122447701639	-0.19268989614292734	-1.4739107459471699	-0.8028294966108149	-0.3727386336809159	-0.19277147731841193	-1.0280630864401987	1.0925198142935475	-2.1191267231128457	-2.324325627833421	0.2999473034175073	0.1504363837729666	0.1639338242655123	-0.7224834957525689	0.049016411116074875	0.576373981776114	-0.7145589857861332	-1.5295847550694235	-0.04374510227315234	-1.8401504462974612	-1.2290445949446644	-1.4104232157007652	-0.14794163393335533	-1.8438539857611573	-0.004243814205743032	0.90467454948443	-1.6058174121460993	-0.6836878082947027	-1.6255811983020918	0.3970361148183684	-1.5567311242438262	-1.2000666399423963	-0.428288314547255	-0.5337272681488789	-2.338690672069409	0.464152385090171	0.4026148782731052	-1.0699599040230188	0.29853224733709044	1.409822542061269	0.6083741405144203	-1.004167607781823	-0.5385841333522216	1.4431520612393867	-0.09787896664455926	0.9252576959470806	1.7735519329064058
-1.5922735331496956	-0.2204237036543719	0.25031066611558467	-2.05041858331996	-0.8388327043046028	-1.7059079503598347	-0.5836967865515954	-0.639826005089951	-0.12026657011705094	-1.2395070789109792	0.8253225999122608	-2.663977624939661	-2.195845524690248	-0.11552667537297098	-0.33341845766124556	0.03444678193768354	-1.335428772164119	-1.0985656679361797	0.14503794522640262	-0.3034567951407995	-1.8045273175598995	-0.02293871768385711	-1.937185579744575	-1.6876800024422647	-1.3035935658277389	-0.7287384901056222	-2.0929309727328618	-0.5483441659814524	0.776988897897838	-2.177452908959295	-1.2870281130165921	-2.1094261863966945	-0.4722103450097508	-1.8085384070386195	-1.1504240384296671	-0.528145008253006	-0.0427436874025621	-2.0998448517299235	0.2448957889153443	-0.1326152679890885	-1.3591130545984895	-0.5451543830837396	1.2918961714154387	0.34842738610965607	-1.7272537508656631	-1.26790998271732	1.178881981926351	-0.4618820204969046	0.8677640022521813	1.817397660035237
-1.2743953365932164	-0.019670383349516717	-0.24347737763746832	-2.0568385426519074	-1.5748663212571392	-1.6306971957342138	-0.3286768739440217	-0.97569117402206	-0.2157829934612785	-1.4192643669106513	0.26953257623870625	-2.6295802199349807	-1.7016776497029595	-0.5369780468084546	-0.5262973191124246	-0.15216019660258656	-1.4557502988650812	-2.016797367985978	-0.22873248437625493	0.07583916033099011	-1.5817863646699595	-0.20956186292664117	-1.6444565972043652	-1.4912559336059774	-1.1390437224638958	-1.439786608364207	-1.7829588121316182	-1.4247188640371047	0.4911015672147118	-1.8890103510201683	-1.579305568317678	-1.856360549266548	-1.1579653102610652	-1.6887567676678363	-0.9790106351040389	-0.5788017614169007	-0.056663334692445715	-1.6278157788227836	0.12230655053757838	-0.5399975830706075	-1.420472330316918	-1.0541418403372245	0.9828533455329007	-0.12521527437070726	-2.1622842842466117	-1.758661565584726	0.4953629197882052	-0.7106719697999421	0.6553492633622399	1.3030858452046539
-0.6532158904302624	-0.31057310116627324	-0.6432816860537652	-1.6596767573911855	-1.9299066959654612	-1.3681489979026358	-0.15904967103049839	-1.1914431255980247	-0.4464767397481566	-1.5029478341020412	-0.35838194369995624	-2.077283809507546	-1.0276121048577154	-0.9250118673644231	-0.42072378182862913	-0.318395654412802	-1.1313882717524808	-2.4303967285311567	-0.34267121152759805	0.22459785696538329	-0.9811282259590003	-0.5588593271417076	-1.113503370910101	-0.8601547766903022	-0.88804379903077	-1.9142251751517296	-1.2244217932074992	-2.1298476166493505	0.19322285658680474	-0.92918051864027	-1.5080283476739664	-0.9854240710914737	-1.437344552682802	-1.2910092922696876	-0.85300799269183	-0.5617672302423768	-0.5359100889984482	-1.1856113596832742	-0.022537456803062485	-0.7361314327915695	-1.2907816217574084	-1.0447530915434489	0.5358019038099677	-0.5906361523387789	-2.042012297457053	-2.0032877675651966	-0.42221505816531935	-0.7868058092295848	0.26225897131877807	0.36714108406373536
0.023288915917193745	-0.9163048477659077	-0.8750309376135371	-1.1725614316214514	-1.5526197217430058	-1.1245862955959534	-0.15739718269847366	-1.0887608657840173	-0.7638294430946977	-1.4807843813809924	-0.8261504922400233	-1.2759596040185037	-0.4589148896659312	-1.2381755011770277	-0.2452696878278446	-0.45768458830306774	-0.6709556068439222	-2.306291126031973	-0.23869200481930922	0.02957418642147121	-0.29479864555382607	-0.9870564695479448	-0.6016200343639131	-0.28118009810988787	-0.5849042355081294	-1.9333306183195385	-0.8031229858387497	-2.23481394244002	-0.09752088254934706	0.1165047270065382	-1.2235715637245859	0.02713552291747209	-1.3678962091809859	-0.8468961702559912	-0.8418314463023112	-0.5462154860371281	-1.1203653089724361	-0.9293362724042769	-0.37575160899633653	-0.8486236431460318	-1.1081218595452182	-0.6796795422068219	-0.048884275484549114	-0.8903715385249904	-1.4059308964950825	-2.075738077003999	-1.3304839223889222	-0.7367886498363487	-0.3041872132197608	-0.7109988918428111
0.4365542860595756	-1.3667673298725884	-0.9615477525856099	-0.8704702579036385	-0.4966413335965639	-1.0498632317202659	-0.328887111308087	-0.6277821903748066	-1.079063237215312	-1.4110348308742473	-0.999742005329228	-0.54966521882535	-0.2236454135125007	-1.4086283208582087	-0.2865996826165544	-0.5906804417568696	-0.4324394889120792	-1.8254988158273855	-0.1323675766501239	-0.4589928247504077	0.16526525729753683	-1.3896409841811739	-0.32183941824960716	-0.17991405626362988	-0.3323438341223458	-1.5581771117512921	-0.7264337462964436	-1.6659853046642517	-0.44248809213342916	0.6244968714598856	-0.981942381562378	0.6533913955902381	-1.2050715935670977	-0.586099722690601	-0.875657454961501	-0.6197773298610215	-1.394701636081923	-0.8558044353151311	-0.991360014822541	-1.0484561753259776	-1.0257360849032082	-0.29566504026841844	-0.7489767471622796	-0.9892506543140749	-0.5889585070927252	-2.029818678419712	-2.017917336833617	-0.6537505521226423	-0.9474983522733322	-1.6059730645295869
0.39147241273706124	-1.2058721871618814	-0.9549655435736912	-0.8028238562671167	0.7492387103368054	-1.135148677126854	-0.5927358068723774	0.002635420496801134	-1.247454699899921	-1.3588425139497842	-0.8664336648436625	-0.10741633874808454	-0.34633153950536494	-1.3361316729743216	-0.6636552392569787	-0.6997444946534036	-0.5734818020336183	-1.2322989840511127	-0.20616943498459334	-1.0320984463961709	0.23481677842570084	-1.648751583050489	-0.3239793853554546	-0.626552140136391	-0.2284773787238805	-1.057668837309574	-0.907211162955578	-0.7451827957851381	-0.8469428702136078	0.3365027932198107	-0.9608332179740496	0.6549663300359383	-1.1731190409050893	-0.5903380317874232	-0.8052778452876049	-0.7832340275921075	-1.1739600431157429	-0.8537184024762512	-1.6698478576368136	-1.3508544462368506	-1.104314988320626	-0.12568279438391025	-1.4365505422132492	-0.9342188790734562	-0.010144996650320932	-1.8291441040197574	-2.3587911911054884	-0.577492227177004	-1.4686977886382235	-2.0617626254150903
-0.040439564645371864	-0.31553189258828795	-0.8612522555034707	-0.7756822318015062	1.5372490140706963	-1.2259610900156694	-0.8146026420201741	0.4830756995661132	-1.1097588995982257	-1.3132513340463468	-0.48434935178124583	0.04536225682084492	-0.6157684309857999	-0.9263550308123222	-1.2184481387462245	-0.7153314783654645	-0.9327332753341886	-0.6714903831256523	-0.4381219639378095	-1.420739739570786	-0.021908723383248667	-1.6529663312619673	-0.4848371676239897	-1.279974228645371	-0.27700572044992605	-0.6986540952745197	-1.0533926711385004	0.030900670084583973	-1.171676555019662	-0.4648024596505761	-1.1229955554699524	0.2300864809258753	-1.2679432045266563	-0.7419470357282085	-0.5214173612752971	-0.9058263814889399	-0.6100081914454941	-0.8067770832262245	-2.036514188832612	-1.561628154855166	-1.2614580717029917	-0.12680039294267748	-1.8843989822375689	-0.774047328821064	0.09854408680678677	-1.3750874573127374	-2.3260275142192994	-0.4425397644951922	-1.6412287696979795	-1.9836514361520226
-0.5423925681799225	0.9729535936984154	-0.6317433289218521	-0.5113606224468792	1.4671578885831442	-1.1400835935933968	-0.8698571601462044	0.5710788445579628	-0.5915741072384388	-1.1626333695781101	0.06839316084016361	0.06892906629929475	-0.7052363160591001	-0.16824621836189335	-1.6053310321815988	-0.5771906075183597	-1.1309251693336249	-0.12857371632269668	-0.6088938279948141	-1.439474614882813	-0.3670219271910554	-1.3421569057619849	-0.6084354026842268	-1.6134570960389865	-0.3634062997459531	-0.5628370983341352	-0.8882269691392569	0.31060071846481907	-1.195118322460507	-1.1373967671866496	-1.236775139102148	-0.13311165998549432	-1.252438236570265	-0.804399821675011	-0.05017092090690407	-0.7978257230939816	-0.05803494843043954	-0.6711943993615553	-1.7913853518606553	-1.4255902948080128	-1.322568995709649	-0.04013905134435918	-1.8885213837188435	-0.5205514688770159	-0.16205246937877696	-0.6224371150917855	-1.979942920669121	-0.13172159031505024	-1.3510406190929796	-1.4699512264691335
-0.7440496253163562	2.06522737538327	-0.2371670468281634	0.12986926541736377	0.6417479114183179	-0.8023119234044371	-0.7067531215673631	0.2679055574411226	0.2023410612359143	-0.7673581138838572	0.6920504985688382	0.15895915232860353	-0.38128440724760376	0.7951258013809404	-1.5189283416797172	-0.31718848770025415	-0.8341249424600984	0.48979248483083127	-0.48538016586320853	-1.0899068552042595	-0.5420722085747078	-0.7574709213662	-0.561192328672558	-1.271321396272935	-0.3294843589076597	-0.5244049306798786	-0.34430302830300696	0.08605307090012798	-0.7962872795678627	-1.1092673690159187	-1.0505570216034017	0.0019203414353350327	-0.8586641683928704	-0.5816757346846042	0.44305277740672216	-0.36134807723081597	0.1842445228854209	-0.47998222978889127	-0.9567344528436313	-0.8618006973954012	-1.1463403961184204	0.36724707968633075	-1.4251284007891447	-0.18328468574756332	-0.43863942401982137	0.3046907196683137	-1.4471411913237777	0.3951457825032507	-0.7086261492993632	-0.7662066515977085
-0.4635241031581739	2.464534119069428	0.24004502123743932	1.0225422871760492	-0.40933044081450626	-0.2964437929133247	-0.37230068691088786	-0.1824683744001323	0.9847218605236203	-0.08734275000327531	1.2302540219912357	0.41115031979421757	0.33164386531172857	1.664475992581957	-0.902166596000292	-0.07731774128055503	-0.0070422067405809625	1.2027356442464543	-0.03218717472493288	-0.5560578925525864	-0.41989519362123695	-0.05279827622843085	-0.3469520126197189	-0.315022609998297	-0.09590994034650595	-0.3897276345485629	0.39454534837358063	-0.34908140829924367	-0.10912719142057743	-0.2723411359360661	-0.4974705809670853	0.7137416892100157	-0.04477820260466291	-0.04961406619412363	0.7467566654871662	0.2959471778952326	0.07149463327572887	-0.2854468912476373	0.07552423149233689	-0.08611365181722178	-0.7398393667842096	1.067302023068341	-0.7108480404835151	0.16744587348758333	-0.3756772628529647	1.1002727472647338	-0.8879218567845174	1.0014113248018106	-0.031855445216369085	-0.15576652337347915
0.16848959550305923	2.0617487889533797	0.5912578028693487	1.8322965757859149	-1.0823202165763701	0.20176796822075474	0.01906760796651949	-0.46540931674079405	1.411446616837288	0.7343482812164867	1.4731536533719112	0.7643324545388721	1.145975507941046	2.0846399557100073	0.010008967522609886	-0.02140789260303305	1.0187117814608881	1.8547984355999547	0.5272188966151535	-0.08746570801951936	-0.060476671124460264	0.5631896946380682	-0.07543842860240017	0.8068792280692931	0.2647687845396005	-0.0730600402155312	1.0170316999765596	-0.6251966683217972	0.5029359647851985	0.9269471952206508	0.2271174287577395	1.656575845787117	0.9019493286740922	0.62770479800104	0.7337745026592429	0.8896213888360845	-0.18873002975646863	-0.09500286854622232	0.7645308424811547	0.5015747527676118	-0.2770099756803987	1.7302685828842777	-0.09246710446680319	0.389455454379368	0.13838698934035196	1.4067900269891387	-0.4449837867765647	1.4017741214139794	0.324854621741092	0.16841729435257569
0.7963496303123823	1.1633169600455506	0.590416440644841	2.2178890385040115	-1.077931607214584	0.5570953567209642	0.3591012728639196	-0.4119061031577716	1.2816546730463996	1.4126452048858609	1.2479339866487387	1.0512648166845278	1.6808397406530988	1.817172085215336	0.8402467727681802	-0.19178337372608906	1.7204700769030812	2.1602991674632563	0.8628412339261209	0.16122287612156913	0.35622358867424975	0.9374406752662744	0.143167523390757	1.541751178399652	0.5717189424003993	0.33951053137497694	1.2783203258119225	-0.5279723253064345	0.6724163783117251	1.7691346969839987	0.7868316483847451	2.2769884070577757	1.5195164609447671	1.2047090173824924	0.4437180019135536	1.1355701949221406	-0.30698659403063705	0.14607712553013377	0.7798996837665231	0.6031361038293548	0.003986067590081694	1.924958776893528	0.17851724482616807	0.34842433511529625	0.8974748824817603	1.0252016263601549	-0.18195318938105803	1.3286782820312568	0.20418577974803717	0.19140850305482696
1.0832514285731392	0.25384925117651674	0.16976686042538838	2.042957151053144	-0.5441366689248419	0.7709630089595152	0.6152037669931135	-0.09790369954055202	0.687882718483872	1.6806406353338292	0.5607583313196163	1.1177321671259839	1.7044485219268772	0.8953392799046541	1.307069853233431	-0.42662845926243187	1.7019765549048056	1.8803164455919164	0.7949507552284604	0.23150375537078785	0.6648224532833632	1.0690648334776423	0.2938698537354083	1.5763079232006476	0.6742115395001331	0.6865526840813182	1.1355322837848958	-0.07878679435285893	0.3058182310771092	1.733244366746414	0.9475950459651468	2.1685830640958237	1.4909543472205695	1.5097462484783832	0.06344511439514823	0.9621014092902483	-0.11220892488335067	0.5125644429354757	0.25126726562015944	0.2690130233088224	-0.03598044530998827	1.4273070719670964	0.12964676287887741	0.0414370665480994	1.5219336510032182	0.07229862451106771	-0.043936268959915904	0.7355460157325591	-0.21586593557066527	0.07751845762746352
0.9393882785317837	-0.3253687151774388	-0.46809937391300194	1.4574637738116518	0.09845324803642648	0.9688633587783378	0.8451569302066694	0.2440578784149473	0.0032317815164362466	1.469254343621641	-0.32090802591021567	0.9307216420399628	1.2910217205223447	-0.3395075342840944	1.388808533225087	-0.4287088904299078	0.9502997559684647	1.0167654074480588	0.45347345220772284	0.3320086242842488	0.8201519978708336	1.1175714960409844	0.4714725140685304	1.0134431280960505	0.5832675424333137	0.8988665075059824	0.7511891180493153	0.5583809782784156	-0.30123016512699363	0.8450064597494329	0.7656738491551356	1.331552100702199	0.8979440077797382	1.544434788197799	-0.1828449896863351	0.5977905780225183	0.36268620892421394	1.03244625314289	-0.2844169172365662	-0.09772932416805144	-0.3232090114774353	0.41674231819088786	0.06381592675468892	-0.3401417593954088	1.7132626335668042	-1.0282015647122815	0.12294230021456144	-0.11257184933876253	-0.49524361373931586	0.07876530330566357
0.5695727754899517	-0.5530739108525131	-0.9123209961202853	0.7981430848641534	0.4967894295853753	1.2901790318198756	1.1386593293031686	0.4253726971248969	-0.3114050843638886	0.9780232607968484	-0.947084332154166	0.6077403675085224	0.7838159301293111	-1.3663844508483167	1.3052576512421235	0.03207799371635914	-0.1384259319078815	-0.11973714684756019	0.20243562676944932	0.689855367279827	0.9049690772339352	1.2981155587281645	0.8058216715798735	0.27549966430548434	0.48913594786541836	1.0849175856348319	0.3835128232030891	1.2321425752725186	-0.6285846401687836	-0.33214778434091136	0.570330932130768	0.17115762394191592	0.20537318104753285	1.4632367179136487	-0.16563744998356073	0.44844567560986204	0.9481049666019387	1.6473707912619298	-0.2271322421242037	-0.01247937007128213	-0.5925341373618979	-0.5912789777064675	0.34892999439400085	-0.4862209463132862	1.4404830675801361	-1.735809960142313	0.4849946586114689	-0.749920176091137	-0.19700637919372235	0.3917227849992551
0.30545066643057855	-0.6503272930744683	-0.7765894346582238	0.37713139324800676	0.607281882336654	1.764883761935135	1.5194285945587773	0.4508413168662637	0.023494140288504228	0.5729897690954655	-0.9220263278054397	0.3513957652332994	0.5814470370952958	-1.729326616845094	1.3359495529628118	0.9142406820606157	-0.989119154865025	-1.0381373631061463	0.3695572479697358	1.3742505716689783	1.043305969564838	1.7192011478381775	1.3541122898801268	-0.18646000432873402	0.6356324757703723	1.4452271464565407	0.2454077602881094	1.8796592659764941	-0.28845563333872626	-1.059322898605571	0.7341152350089902	-0.7573871630693562	-0.039543058399498184	1.4518750440054007	0.0762291333904998	0.8242353988055107	1.4751793335237382	2.2294242472184824	0.6708255090710598	0.7237643277667747	-0.5429429294978659	-1.0489582937947466	1.1355165227329864	-0.15973915065579877	0.9359221869331051	-1.6648484693769556	1.1074370207649948	-0.7766008180548146	0.8137100797625523	1.0344547828797186
0.34682354198655596	-0.8317689226173729	0.032408537310567385	0.2980051531507903	0.6649746973616155	2.269754236720657	1.8786136672534235	0.495131264343609	0.9255616271663396	0.5649917139451741	-0.16686117244874077	0.3318500605652871	0.8830993801690694	-1.271773147624921	1.603378550198793	1.8584995892561182	-1.19226250206126	-1.3311263118754413	0.9771617417696319	2.210360125212471	1.2881558291349322	2.2717543204119273	2.0370578082154163	-0.17463919685811502	1.1305562440624477	2.0703955274843673	0.4126756809636987	2.471779560028905	0.6716011307177754	-0.8978808281497358	1.3826773604817724	-1.087772053540271	0.40316441876043696	1.5902789726437712	0.363163444932279	1.6961126406509102	1.8605428527752301	2.640349440421205	2.102065464410567	1.8303411987723939	-0.03381738856682927	-0.72316544245388	2.2024747098961295	0.6174240837540497	0.5180620300765066	-0.7831533622854739	1.8845505073530473	-0.11821787829612891	2.23478814093639	1.8102518063535706
0.6058111237186551	-1.0912497985978782	1.196310063312262	0.4150283030590345	0.9230846448940111	2.5955543459496684	2.0010055376720794	0.7242032853649711	1.978605907615139	1.0096911111030198	0.9747964295983635	0.5888795855713763	1.558131043064593	-0.22606160917002655	1.968674462317545	2.3669332797051372	-0.7448303787938477	-0.9152069829519556	1.6824025008678583	2.8504201739980095	1.565509335021426	2.6593970603395873	2.6611761201363744	0.16478295503677876	1.8285028001518588	2.7856559249869846	0.8132468019448141	2.903368601992019	1.7507027370677606	0.015323959372573545	2.2531662585745003	-0.8487136187786077	1.265582371796502	1.7933087130585255	0.4850054468650373	2.6581927101516927	2.0815801792352358	2.790358963404788	3.362363738546781	2.6871839991840174	0.8066293862030314	0.1433703621680324	3.0530786853845657	1.5247710287280898	0.37795708688685814	0.5745022585339229	2.5677517559486596	0.896045351465683	3.4581200205228115	2.3840442189532443
0.7722787201718304	-1.1907726606372167	2.121723140240662	0.4541600585190904	1.3831455396912373	2.57465714308548	1.6878495047224322	1.1089290147773851	2.661898928066894	1.6641156411828717	1.890158087715193	1.009572404493883	2.2247861601952916	0.902380279352318	2.1080033533668123	2.1159080869639944	-0.034831128701870696	-0.08858065664920778	1.987549395540375	2.969264811658581	1.7127985462252644	2.5709429398989707	3.00963981548825	0.4837729754216417	2.38180056346933	3.1872573214028863	1.2780612174667976	2.9605388525013163	2.301232212690522	1.0708279029983063	2.8180448618796032	-0.41455451508313246	1.9187256866458968	1.8677526774646513	0.3277069607156813	3.142409317985255	2.093554191328788	2.659662418405234	3.7745504193424813	2.7346801327297756	1.6385212339988535	0.9675052782063013	3.211565521957651	2.102448035250779	0.4792592765012834	1.8806083443289043	2.8860671988883873	1.703180708816742	3.8968093413679448	2.440084958711295
0.5534285519851406	-0.8591727141124008	2.272079492835639	0.20983795284310958	1.7389988611293663	2.178099794432057	0.908014711824404	1.3927791086028216	2.6456949166994077	2.1336877199671127	2.042137168657771	1.389947926744404	2.484954826085471	1.59944745813115	1.718239391341989	1.199717442281306	0.4181142314744912	0.6419179618592414	1.5816758533532034	2.466398493402194	1.582906109262152	1.8937285713294008	2.943151250451422	0.49106775373716205	2.4412030943408247	2.878559636625303	1.614427692755499	2.432197211577972	1.9639162573459474	1.5922407669184324	2.609489924064671	-0.2442154757834362	1.7840843440285195	1.6456212521554145	-0.056286035234700736	2.7599614618339703	1.7950200000391001	2.2791946352264003	3.100755219454927	1.8643504612505128	2.104832104038359	1.176032567215435	2.52686179934137	2.024328998690923	0.6269796926832574	2.672319290871607	2.6898941824184033	1.8302272952325862	3.3091139435017074	1.845242612032413
-0.09140338586571944	-0.043610743455812125	1.4948040092496335	-0.31261749485601625	1.5880289308182454	1.5200429729878215	-0.12601942306221975	1.25927121249708	1.9742522745628979	2.116541319119259	1.2972091853134737	1.5400940930160063	2.1606847153888826	1.6087436104184967	0.7204990801079837	0.12582006312032054	0.2969034803171326	0.8647744951101032	0.5725776920710262	1.5444156959076094	1.1422678363263143	0.8240439635683393	2.455029840309319	0.1444427049199533	1.8799874203984737	1.7571096702325784	1.6737661757070117	1.3012418421791199	0.9293938095633468	1.271332158564107	1.535377713726196	-0.582033040425185	0.7349548763799162	1.1042540347660221	-0.4721798385990857	1.5513744758741117	1.101539504435381	1.6991072829774825	1.674287071637643	0.5243148598857035	2.0429979497455135	0.5516363880027753	1.279052763670991	1.310474320559636	0.6336649533675877	2.749512155713505	2.028787059810995	1.1745357813484436	1.9220047058078686	0.734911126739399
-0.897808509440007	0.9850445323650314	0.1317652272775446	-0.8977675321787371	0.7528842481416675	0.7795593896202351	-1.0269629263560358	0.58462914956357	1.027019748136123	1.5863950966543472	0.020786415373199644	1.3719237507539388	1.3819300964641124	1.0481076409301677	-0.6621912956621141	-0.46253599943514	-0.318738512432388	0.508676066472038	-0.559497697594405	0.6066131242057237	0.4997353203378098	-0.21345809368171134	1.661505909660837	-0.3437979460155141	0.8913715413794876	0.1480764249892266	1.4028454203387122	-0.1389695959788859	-0.1666255077579552	0.34743019827912136	-0.025433587360336633	-1.3072918990110622	-0.7898430928166117	0.3946285749565711	-0.6863445414489784	-0.01870705546621167	0.07932658285217625	0.9780826424127912	0.17463571232799718	-0.5453745040161239	1.5782210462263346	-0.6382869464665615	0.016185991038371466	0.3327662029376809	0.4494893688439847	2.2187026568133423	1.1157710096777589	0.06617898576396075	0.2892768797215611	-0.5264825718633466
-1.4670979510168547	1.7637040953663037	-1.1669045699289369	-1.2568793322001688	-0.5328720337754594	0.1067795539635437	-1.4263232042524425	-0.4182665484781159	0.2860519458268749	0.797026309850264	-1.132638301321972	0.9258254456864922	0.47948758146606735	0.31121592723680963	-1.9942023931270931	-0.17549137853128868	-1.0172124555314608	-0.12926417623124187	-1.2586881196209576	0.03088657498862984	-0.14841740850093144	-0.8017801068404022	0.7474464058851825	-0.6709472606945924	-0.11066214327124152	-1.327929542189378	0.8707487476595707	-1.365276275067659	-0.6545567748619391	-0.5760801370564056	-1.418236928287312	-2.0158483427645297	-2.043541233227076	-0.23899180364984846	-0.5519253782554463	-1.3197860370702479	-0.9853674961077622	0.20068407806570987	-0.7916704650878164	-0.7763048288371885	1.0374573492987003	-1.8011799893175895	-0.7690002004017645	-0.40012539860370183	0.16645822436245863	1.3840554996871188	0.2069334723245332	-0.925181164251683	-1.012257128109203	-1.4974065694753937
-1.5358081165347792	1.9209359340784045	-1.81398002145934	-1.2074091808581737	-1.7242965056432382	-0.4198617155761052	-1.1841000632569814	-1.2904239998889109	0.054726652312313245	0.11127482245878674	-1.6074424091866393	0.3328814512547582	-0.23166273230399034	-0.18253971563908838	-2.825626803011028	0.8694203371202807	-1.3278412698331343	-0.5915025921135639	-1.237282441282238	-0.041679150645906625	-0.618626461345609	-0.7778511589151249	-0.09701704368425457	-0.6485753699631222	-0.726965555806407	-2.0854897116124382	0.2565720955765197	-1.8873643359973171	-0.2711291161600237	-0.9422267868804493	-2.0768641279986597	-2.2700612370401823	-2.429252502851021	-0.5946627248671008	-0.08943461503323974	-1.900909512125663	-1.6771439725432613	-0.5033484612676751	-1.0224412498589952	-0.1240732893181358	0.7394218373763207	-2.359090978433479	-0.9090817226069549	-0.5450201228687375	-0.08522763995732922	0.568463110990008	-0.5192950319575986	-1.3173054396605286	-1.6552655634206352	-1.853714211449268
-1.1461965649784278	1.4165661533849143	-1.6083996435124406	-0.7796577852080648	-2.2893535122821773	-0.7707548460184643	-0.4814321994137173	-1.6072953843683981	0.2967500518903846	-0.22749405403525574	-1.2663365093899581	-0.25439410365306186	-0.6264053814501203	-0.23564357617439144	-2.887604937111409	2.097598918269569	-1.0176610792937504	-0.5689686382592525	-0.6340767907694416	0.22805419303756974	-0.8232977258861772	-0.32736098805797625	-0.7246072488755572	-0.3065088020188457	-0.794833960046647	-1.8978240961627548	-0.2141793470251092	-1.535495851226475	0.6728792051991862	-0.5980012775667373	-1.827801685636583	-1.8565872916175323	-1.8515216887031434	-0.6174921887840631	0.5197467316572703	-1.707679492646943	-1.6791200166988265	-0.9747241784404151	-0.7599084976620518	0.9234804246216313	0.7971467720813983	-2.0591218662852864	-0.6102909516688964	-0.12037881279628034	-0.24749297255513175	-0.030135238040309206	-1.005196021138852	-0.9762959540142984	-1.6534566822754773	-1.531969163318366
-0.5958295534144648	0.5712447535063891	-0.8105804635384553	-0.18799089938968752	-2.033342218022459	-0.9195348051857803	0.2723236131992964	-1.2583659728723517	0.6844183780251527	-0.23127958811553417	-0.4403472557569142	-0.7194822193690125	-0.7900645770397237	0.03279256456540423	-2.1888581684043786	2.8072507677311918	-0.22092689534972343	-0.10726304560297724	0.10917910789692944	0.49712471861433155	-0.7926685392140548	0.13904234467785057	-1.0587674714164415	0.1595135847775002	-0.45673689785767807	-1.0085833057843616	-0.3711767925604514	-0.579680950471715	1.5103697797232223	0.13324232861209223	-0.9503756177957998	-0.9002382468276207	-0.733781973093958	-0.41173825361423044	1.0234727479583365	-1.0500729526693882	-0.993670564318828	-1.0878206670641217	-0.4472489502374408	1.6779597330663685	1.0609178454749233	-1.0793725052946361	-0.26763675956573013	0.5273240865951668	-0.35647616054611786	-0.3819469375629389	-1.2649223052402483	-0.16156760485258115	-1.257125408008278	-0.7504409792722979
-0.2102969889060967	-0.13229926517377857	0.06508360770693201	0.3059560532936502	-1.2001948113654644	-0.83200981363774	0.6695194104082263	-0.5244840459371545	0.8157391995743605	-0.12955830457121986	0.3112842097539695	-1.0023427179113718	-0.8909616126347545	0.29746835775927993	-0.9831504777460431	2.5737445901717013	0.671255194053918	0.42699719195479285	0.5522014619203404	0.4651271332969236	-0.6324747639793505	0.2501406031346099	-1.1049875419893669	0.538291756328268	-0.04122852630478222	0.032785657746606765	-0.19149140370920745	0.4115829357855573	1.6672374304791757	0.697016182637644	0.026601035471118646	0.2191449786086138	0.2916844611248718	-0.1612537968768587	1.226004637126922	-0.36847553922835335	0.009293837635768467	-0.831483409547119	-0.3983542588606879	1.6895273552308283	1.2359027085128653	0.10813102002599731	-0.1897633735682723	0.9589753495027347	-0.4669508674108905	-0.5705134842777999	-1.3015745777571162	0.6547910250257302	-0.7609840811343989	0.10393319047181844
-0.11299571844870698	-0.33969782838740614	0.5909507010705566	0.5434943926526223	-0.28910637140652246	-0.50778282426919	0.5304604989118729	0.10957205396331808	0.4627195023014934	-0.19534102346073876	0.5613933819657395	-1.0881012151972733	-1.0160462898626277	0.26403806326314894	0.35407039477109664	1.4783130021463715	1.2725018131688246	0.5973986894154357	0.5246026462112604	0.057413880669766236	-0.4517618439731955	-0.0953135975075807	-0.9447466630185757	0.7337586624253908	0.15550174223340102	0.6975082469004081	0.17632290853407814	0.8934904462378672	1.0337804832418038	0.6910777571343389	0.6442582698789053	1.079870662408854	0.7931103306379054	-0.017305464221445355	1.086157840168882	0.031290023458732774	0.7774509977569032	-0.3502330256839356	-0.6143475879402774	1.0001321161401882	1.092744483953124	1.0116713057608384	-0.42209904337041715	0.921815205222505	-0.5597863482160675	-0.6944024235420532	-1.072009943607841	1.0680002665200738	-0.3615991250196618	0.6667269448514122
-0.16248730517883597	-0.01703664290019826	0.6716881772266009	0.5362547344753663	0.27526117653515586	-0.03591105261966445	-0.01608425482524563	0.2806017820964784	-0.2962650130248561	-0.5586783974666542	0.25547410557297556	-0.9886182099912002	-1.0999539066092066	-0.12560031057125953	1.4683840737098943	0.02954790886502278	1.431268485624004	0.19786378120316214	0.18468905471599276	-0.5485231650779758	-0.30666857659003594	-0.684533584647981	-0.7064464926188635	0.7880588859724211	0.04038965260790256	0.7556364542587815	0.4836761848109995	0.6479819023580857	0.011834664354123763	0.12537784489978535	0.7428845391835972	1.4279920125395893	0.7665724620399219	-0.028041979703882104	0.7343315211076202	0.10494075185067604	0.8936265167066236	0.09746201911107308	-0.8513437169353701	0.05946094243011595	0.628501451324504	1.3620355737675232	-0.770317947157842	0.4919516876247333	-0.5305568786279705	-0.791138416039399	-0.5374876258158314	0.946887238796798	-0.13135769974207592	0.7683443617029575
-0.09635942571186645	0.566907869266582	0.5430399282449642	0.4164055031909666	0.38793979651866134	0.3977215333172351	-0.6450696322389176	-0.017222196763388212	-1.1300673941387098	-1.1286077427471164	-0.31266770207607636	-0.7378974238635259	-0.9993792654881863	-0.6553796108108502	2.127939787546805	-1.1549599769703525	1.2807580394523812	-0.6007200085185631	-0.14477396160736225	-1.062093877609671	-0.18967389879841334	-1.1579294334837769	-0.5154536282189782	0.7984998924010247	-0.2576289887072305	0.343822665490836	0.5159155284683731	-0.11822197677905545	-0.7777430384733328	-0.6068409921187602	0.4748850314308656	1.2697933138247517	0.5459878998952054	-0.148452832182106	0.3981736777442092	0.004379908201533763	0.3233274532548382	0.25654377491900826	-0.8551932331490312	-0.6116134002060728	0.07015248404544878	1.1979900460656718	-0.9791485277023807	-0.002939474418682568	-0.2856389729169175	-0.8227694690288294	0.2394541049684799	0.4568440999472018	-0.07475695489445014	0.4988718155697105
0.23692663938869946	1.0336842552583236	0.5464429319108299	0.31694954732125125	0.2679639555113541	0.5808379635264307	-1.0580820756168676	-0.4514433750883031	-1.653065746420602	-1.6625535857233062	-0.7477698010026849	-0.40139158454101254	-0.6488142688589981	-0.9879326224080567	2.259627816799343	-1.695165081224014	1.0928880980716371	-1.356439891705688	-0.22338275843682276	-1.2827021175800064	-0.06345259736325713	-1.2665707905332912	-0.44297728065536685	0.8076374410615476	-0.5152025363518943	-0.1901170557493547	0.2090305100755555	-0.9300436546891457	-0.9119788302072465	-1.0112393801582402	0.12915533374842034	0.8171694730617992	0.49296507417751406	-0.31028969700687636	0.27605772777510507	-0.097010649379527	-0.5728575299482224	0.006899768083923269	-0.5708026087329955	-0.7638131236290975	-0.2805020454803126	0.779025270342612	-0.9224832477125875	-0.21800532904665373	0.12982445075708512	-0.7207982805369607	1.0409301023638324	-0.08759619982569367	-0.1830358136047374	0.1329147849659396
0.7402028362575293	1.121298545604919	0.8512041538367277	0.2742978731810641	0.24465995688032394	0.38796247028386727	-1.1618098510209178	-0.6081637117466887	-1.6478957510729073	-1.92295122286039	-0.8333281875380733	-0.0802316276447092	-0.16767455440854495	-0.9036297902904016	1.9298699958663985	-1.6136008923808396	1.0566874278180292	-1.6426360683234233	-0.04342717700751931	-1.2267793198471293	0.0873654562793743	-1.0377452595938057	-0.48366240479177863	0.7573708435518988	-0.5856151037555862	-0.5367882286388758	-0.3249733180526675	-1.3421625640681494	-0.4222543246170065	-0.826422829212822	-0.08813086523577109	0.3437990522793615	0.7120721817586451	-0.4905012992171299	0.428063692292359	-0.14382346315989694	-1.2721896261828824	-0.5704553515978047	-0.17603138216882352	-0.5414709587364089	-0.25538564560138177	0.4063792903483327	-0.6737533759335744	-0.02302447597949324	0.492379977055475	-0.4552672228440817	1.550092619644089	-0.42849683971952335	-0.43466601394577614	-0.042397828772501964
1.1294483840820846	0.8012506361032551	1.3199116323710012	0.2234460613642757	0.497642317655117	-0.14163552040913008	-1.0825255014032225	-0.2995143416952661	-1.186743116497097	-1.8125841445786728	-0.6496440250037776	0.10896594608163655	0.17742629636434068	-0.46221515907354793	1.2953350190818063	-1.2450390067218784	1.145908605066099	-1.3200391215473297	0.2033634867934102	-1.0960954386849566	0.22193293569923647	-0.7343246579862196	-0.5791920318862417	0.5409800824827693	-0.49088194005420865	-0.5991350352889134	-0.8783217038143448	-1.1871572687884897	0.2645598293010187	-0.18625632306807696	-0.1651543676148994	0.048633594205392434	0.9987462389626595	-0.7227493064937782	0.7467019324254832	-0.20751345667387577	-1.4134770135525097	-1.2373397330752254	0.06320390089027733	-0.32879355520769016	0.05796335988620168	0.26427792060970734	-0.42808073665584867	0.4161644330752084	0.5124304776468194	-0.0823933592316401	1.505148481647502	-0.4988573106374938	-0.7612541707222283	0.10120942344295931
1.1462827896125847	0.2379458549968065	1.6024922053976844	0.08378376961060736	0.9375575243239334	-0.822309393525847	-1.017705129770552	0.29981977608298643	-0.5889514743991713	-1.4092060547613665	-0.4643124868714582	0.0785939714846562	0.1421196907685841	0.025793451086512317	0.5461979266301429	-0.9848165601391295	1.1660390174043935	-0.6116538776848195	0.2886473765707475	-1.1167909728588963	0.2508167176228571	-0.6427203113485863	-0.6737488365619357	0.10887293008071218	-0.37913750587315354	-0.49638619336665407	-1.2752396356368225	-0.631717234647292	0.630643230706599	0.4854555062631844	-0.23351400144240697	-0.00281784087510782	1.0396530390868988	-1.0442438183650973	1.0250487872621385	-0.3814976468134781	-0.9986843070778059	-1.7297337652025893	-0.011961379159191566	-0.45714291316918443	0.36257540013238415	0.35551278374882533	-0.35524158374213954	0.7494612044837818	0.0405695296728669	0.2613365732619371	0.8580201048116917	-0.418991500072199	-1.0401903821564638	0.4606181708330731
0.7582598991881054	-0.34818032910877483	1.3831920893016825	-0.136917747716364	1.2965020688006084	-1.430168305847661	-1.0454522453140198	0.7831600203682264	-0.24468978481544668	-0.8967721705264378	-0.4965914346712164	-0.1849387728660513	-0.31196550493835284	0.2027440221944183	-0.14472414866514535	-1.0553901169696454	0.9348758839787409	0.06512099393802478	0.10433749013524665	-1.366833873841227	0.0855420852062391	-0.847784324003758	-0.7605340576607789	-0.4568426133708709	-0.39183453546501057	-0.42943210840965024	-1.4584733526757254	-0.03272005535921249	0.3924431754237018	0.7610917880462776	-0.4200390604756848	0.14787839987110782	0.6939363170632027	-1.4239388460953346	1.0819928774752754	-0.6647866369483083	-0.3481550231637077	-1.897807647748458	-0.3573342463563707	-0.986569869920452	0.33623663344555976	0.5385154507396832	-0.49687654689561256	0.6668236687154239	-0.7800260229042174	0.4209522483016557	-0.17250541651748189	-0.3814180630542424	-1.1491051581929506	0.7697923139565231
0.19616618130628977	-0.8047423018757236	0.6056394768024487	-0.3095119416884473	1.3413102196642752	-1.8274166653326214	-1.0431210374621882	0.8120550305243948	-0.4038887410996551	-0.456161705649154	-0.7402402110611348	-0.6070865214565041	-0.9572936134259427	-0.09260798633510688	-0.6596902503898023	-1.4270435368445877	0.4531411027753737	0.38642126255529197	-0.2923352012727979	-1.7136896311522074	-0.29587490819300627	-1.1617836944501532	-0.8813912391614594	-0.9598005451505567	-0.5464012609307943	-0.5229876460013391	-1.4810153487881568	0.29282380123034174	-0.36344329001547776	0.47700575835714104	-0.7250736408089812	0.41751224671708803	0.13036793698245225	-1.7373735150651024	0.8680168554370264	-0.9343319484337512	0.14383134197203634	-1.770181218157211	-0.7843333871902629	-1.6955603826141663	-0.16559125968604835	0.623240715257514	-0.7683179127543588	0.09144488995076032	-1.545847235907787	0.3101939363649153	-1.1998679368576148	-0.512233031388159	-1.0497616156605183	0.7687433574735941
-0.19762557860776195	-1.0863075499171173	-0.4732661529517381	-0.259153019038533	1.0441074739189178	-2.016174384194204	-0.7838477705732663	0.3672491127211284	-1.04295236415695	-0.1896196931546498	-0.9746192930055612	-1.0563681665510762	-1.421275004704054	-0.706908549232041	-0.9547592486056228	-1.9032583119795552	-0.06792017230047816	0.32619888289611787	-0.7492656248266525	-1.90352883206965	-0.8074617335309219	-1.261659157519406	-1.0768222095060587	-1.1920094553216447	-0.7213533348089143	-0.7520078127668955	-1.4236213250521377	0.23576490327657784	-1.2879447831836492	-0.18828750970074423	-1.0146196770902027	0.7294605725307514	-0.2859835152322533	-1.8217728716510782	0.4854352660951995	-1.0266094937596926	0.2744359408572354	-1.50736171067142	-1.1050786855505181	-2.252341383264182	-1.0162195396902	0.47154920256513355	-1.0379094133113285	-0.7716066174113778	-1.8173760390699731	-0.02627295456395692	-1.8665500301773599	-0.795236583533121	-0.8263901666986664	0.3713650844109467
-0.19584907109121044	-1.2144769015736196	-1.426708544025554	0.09713751378967204	0.5916012504441415	-2.0880927201640294	-0.1424495671150838	-0.2313513607118295	-1.8765857212451755	-0.11198223686041274	-0.9481339786200245	-1.4048135173497407	-1.4175320737690698	-1.2626501991579655	-1.0552949058107166	-2.272509770133859	-0.3460501290534287	0.13655787029731054	-1.1239334897438689	-1.736849744048405	-1.2704498889715514	-0.9356656690901098	-1.3260414348298886	-1.0540691816477226	-0.7507306035326394	-0.9815501001506918	-1.3135625613090554	-0.08518757339828512	-2.0053448590250733	-0.8580308756966094	-1.1201692607605567	1.0201227587701156	-0.26845255673943746	-1.5835114265871735	0.11101382471135844	-0.8596562901536828	0.1373602006894164	-1.2812491871824905	-1.2410127039786685	-2.4230973917016456	-1.8874258829971295	0.0642250323647532	-1.2068237815694676	-1.5500353345523308	-1.3994915281795561	-0.4194827324607922	-2.017597201345375	-1.092877014501901	-0.6306937795639052	-0.2708097639517689
0.17540817360302968	-1.2198328900001554	-1.8949861471799025	0.6533066114946894	0.24144115637438487	-2.115606704236594	0.7481876420911063	-0.5503437076565968	-2.5047649663216798	-0.1874446249107815	-0.5909238953234304	-1.580485389033123	-0.934705510294194	-1.4003871663879768	-1.0299399758570449	-2.4096938894940854	-0.23233291481352605	0.1265805315734239	-1.336336138880359	-1.2078779031955142	-1.4884872053959624	-0.25851215129997046	-1.530890676012724	-0.6136061368240493	-0.5540597437600635	-1.0678753199896571	-1.1123896099401736	-0.434110551986025	-2.300543867269924	-1.2076236446288913	-0.9625980728844084	1.2220206796271413	0.16736609286025947	-1.0835967111746563	-0.12658160729344212	-0.4974789349613876	0.009474766414025663	-1.1637227552182947	-1.2218605186774587	-2.174956179049375	-2.431402196225751	-0.48175603274638223	-1.2328669908690535	-1.9059962780246824	-0.48635205653626723	-0.6601487859291205	-1.746489678785536	-1.2361198324461098	-0.5647030665239767	-0.8500680724936901
0.67718027505279	-1.1199294004141804	-1.7635786503392654	1.141763430261457	0.1418160385159025	-2.075008166579313	1.5224668491083784	-0.3530097896099733	-2.6154412443094297	-0.36601256297108986	-0.09546945396301322	-1.580437991389238	-0.2526806819919659	-1.0123049413536318	-0.953507937516243	-2.279792841617307	0.17251478017730593	0.4077670319183049	-1.3520235332927837	-0.5146392909635438	-1.348936997733236	0.43644385315001655	-1.5675086126034836	-0.06513009812114168	-0.20475181385748525	-0.9414720757031139	-0.7775288010132577	-0.6095516372744884	-2.1555615263201777	-1.148149418024834	-0.6081003214641296	1.2613426619302843	0.7029055190910506	-0.5323208234404913	-0.23026481304506916	-0.10778237518841162	0.1169777476256273	-1.0969341270264776	-1.1039994873359504	-1.634235594363923	-2.4584539571453035	-0.9486503213607482	-1.104316633291409	-1.7079950332619653	0.4401195847457037	-0.6199265437335704	-1.296741278596538	-1.1217228188889885	-0.5950527915816446	-1.0814013389544137
1.0325444603895628	-0.9377949614557265	-1.1847321144507055	1.285198055400189	0.24433002306514398	-1.8653530059273655	1.7924313351335188	0.22626267027204153	-2.1366417224597396	-0.5920282822528721	0.19739666899795139	-1.4417595485381742	0.2294602718347119	-0.31107105904995036	-0.875033627328536	-1.8860486628315398	0.5803093690035144	0.7976345246259161	-1.146788571757566	0.06114045534796063	-0.8931943662245616	0.7736115405009072	-1.3752748268476809	0.38055196217705545	0.11221613070921467	-0.6270787401351552	-0.33701271550341994	-0.5444108772015912	-1.6660779222104483	-0.8329508312189674	-0.2222692527626615	1.0897379554621127	0.9421277709357074	-0.18245466950726794	-0.3198120165515763	0.15178726172814502	0.4570409589195878	-0.9591955738912409	-0.9018148285627564	-0.9712685103180446	-2.007620767512599	-1.0993954740449277	-0.8146457419806604	-1.0848096952314301	0.9026992207959627	-0.3376841770385917	-0.8977045008288252	-0.7630391320907746	-0.5781349342640735	-0.8698997646599819
1.0999469752021072	-0.7228636490249389	-0.45512821207042026	0.9786543914369825	0.360618841646193	-1.409921646344207	1.4066058642725965	0.7663661206414618	-1.2604799978338603	-0.7951638755062673	0.029054901254563895	-1.1993961868663345	0.24210878825495225	0.31165704207210126	-0.8050726146974465	-1.2404581611303254	0.7160107449470341	0.9561874076140572	-0.7133410142957076	0.3174487618964143	-0.30879900111847447	0.5890871451419841	-1.0163903952072249	0.6062353796106897	0.22109856108765957	-0.21197001553785766	0.09599074959995149	-0.312709628170522	-0.9487397208628782	-0.5075446555653738	0.036345390000869386	0.7318191165848913	0.6969210431512196	-0.1827727568620137	-0.5278685656893409	0.23126320880280296	0.8001280436839031	-0.6743670176675539	-0.6003014472416142	-0.31697317404907294	-1.2849569644990146	-0.7829795348090504	-0.37769767558650547	-0.34470239856024537	0.7215472891891003	-0.009100222473259988	-0.6479244917171106	-0.2755557033468105	-0.3880662108693029	-0.36389405784526385
0.9251451502886157	-0.5382133903804577	0.15269020819702403	0.3741333574693881	0.30738883233816783	-0.7584018490409598	0.5736751599999569	0.8437192084639311	-0.331337003979488	-0.8952134251984665	-0.589318540821597	-0.8676059694136254	-0.19301775875645497	0.5409021998371205	-0.726408273492125	-0.393664927050891	0.5135166150811847	0.656552750933588	-0.11397844887802012	0.2294888380711576	0.1610927183514186	0.042340816162165215	-0.6537241566475728	0.6314723132257793	0.06744272327348154	0.19611562187995907	0.3900794595362543	-0.06306151451455452	-0.12196622123228906	-0.32596412970983285	0.10474848088927564	0.30450828925274254	0.12243581865721623	-0.4880050281456362	-0.8809119902461529	0.19955469371051035	0.8618636666379929	-0.284701537511978	-0.22986403607049397	0.24005487342954823	-0.5291030516450028	-0.021992585730475134	0.12980840731804083	0.18658162106368925	0.11077018100305915	0.1267097395453199	-0.5125909065766774	0.1845706894241752	-0.047524630306495355	0.1378268967648966
0.6551871474081892	-0.4182977460448302	0.4992757536427112	-0.20291246069455246	0.0304411309270151	-0.10225607168370843	-0.24799011438658572	0.31986322668166867	0.3358685827573098	-0.8372552229111755	-1.3603708953268963	-0.4596363563181414	-0.7916784342046709	0.3358534482871351	-0.619987220055506	0.5122833632431224	0.16312586179111077	-0.012597989052976459	0.4810032859859702	-0.07351809897454967	0.3431169496903113	-0.49376777352746964	-0.45303282176096615	0.5689112625978155	-0.2562163272635199	0.4928480349697512	0.49142912491971835	0.06913400522296412	0.6530438655188678	-0.2645162072860969	0.029669969248618984	-0.024249392343759182	-0.3959751048816507	-0.8891830224586389	-1.254799532914832	0.16804126812521225	0.512818624243049	0.06470789065487328	0.08382501045560056	0.6128281148973865	0.10072207087292127	0.9666041964099139	0.5531900511380423	0.3211520374805176	-0.48564339805824935	-0.05966598899560395	-0.41250353676239726	0.4911441722599974	0.25445449218773947	0.3648337995324464
0.4022562700486338	-0.3388269534739762	0.5825630542568454	-0.4617779599363059	-0.37297606488068247	0.3210482368115192	-0.6333518014577093	-0.5629766002983823	0.6047208536991858	-0.637768928403866	-1.8666330302302587	-0.024538230354560542	-1.2011763436508813	-0.061654214811041656	-0.49003605863989946	1.2422656171279836	-0.028516059044558693	-0.6714015803019763	0.8360561909103646	-0.41941835320602505	0.21942535275712052	-0.6872887773813688	-0.47525217927739233	0.528515627076531	-0.5842306818845329	0.5875924200436322	0.46424953699385235	0.0239929691700988	1.1551054386648474	-0.18084809143261216	-0.09109284390987038	-0.1267992198097009	-0.5212085494723987	-1.1481668652727741	-1.445405483647975	0.19035861095281129	-0.12579364329576057	0.21849329880922633	0.1672708198219832	0.705518137709551	0.5513293156733325	1.844239984236209	0.7147521574460753	0.08177953707933186	-0.7043676960333496	-0.4942208120168872	-0.31901582468571194	0.5927345233507462	0.29095575516076394	0.22683078226964715
0.17077643297380757	-0.237171869482038	0.4688809742329509	-0.34335481763665887	-0.7341032819984349	0.37435924481099375	-0.46098979028675224	-1.339062794280528	0.5532759367319374	-0.39930457727808805	-1.8113212818383957	0.3396530342287107	-1.2250519220582565	-0.3082496737801754	-0.37304777125160865	1.5567736183237728	0.12967100494043968	-0.8958045126103901	0.7763512749872883	-0.7030070778302546	-0.08004712567541418	-0.4678305445244944	-0.6375148161517253	0.5337299697812765	-0.7936310151536455	0.4217909267955908	0.432738699219233	-0.1672413645473046	1.1744981070864189	0.04161326548712648	-0.18975765849965584	-0.002984464143127823	-0.2079857307927288	-1.1468397396086627	-1.3124285823991326	0.2147524475224511	-0.7641164959975765	0.1156312034708226	-0.0719992843732951	0.46687718105933923	0.823894580019206	2.29462013148929	0.5212338622007866	-0.33723350504416544	-0.5054138958456097	-0.9352522480039377	-0.27757447640455946	0.5150153243725903	-0.01636206791096078	-0.1547751079051491
-0.1046105510363493	-0.07735228132739622	0.2197489118184471	-0.06719813569231023	-0.9272931596317321	0.11507852117616027	0.01207472233192297	-1.6183319585964102	0.38581462432512503	-0.2655362536205832	-1.1838651060856458	0.5222066087252968	-0.9288521254059459	-0.20155611426482	-0.3240950900578448	1.3504734024686815	0.5538834792665256	-0.5178950712169762	0.31592257523368855	-0.9183787232194032	-0.37330543432105967	-0.06218694340321181	-0.7740603563178433	0.5024422305101751	-0.8777117552142232	0.0021496724007811128	0.46518551339290276	-0.4099334852721164	0.6472805598320508	0.37904125409243705	-0.27367403784309347	0.20000905504294514	0.25949569328398925	-0.9485560479000534	-0.896499322853257	0.12090677680962839	-1.1384658616279832	-0.16599004095532133	-0.5369343877509198	-0.0346740955650256	0.9060273776582828	2.168153015559877	0.04892564723228622	-0.6936207105415466	-0.1812561578109856	-1.1256913148728522	-0.349895430768222	0.3266710758775563	-0.5025321853628711	-0.5486984853478024
-0.4594753585936959	0.09320062260043825	-0.1347138835038205	0.013579665521195904	-0.9401729819872184	-0.23199780956538932	0.3241249044929344	-1.3264329608782537	0.28414143589177127	-0.3327522040445101	-0.25557543564918855	0.47033208753385514	-0.564537122474423	0.18283598854304958	-0.38629865018064535	0.7428894177675699	0.9160421793419267	0.23645159469740376	-0.31825983445434824	-1.1043427261033056	-0.5452743966266397	0.17393267667530515	-0.753970397907417	0.3039150465051694	-0.9280940084619513	-0.5740295411774307	0.4978783046431442	-0.5995453184173503	-0.2521756384451892	0.6665333283673227	-0.40796552271678094	0.26128448254013603	0.4578446998896849	-0.7295142002570674	-0.42032719335325563	-0.1900212646898612	-1.1782314470181172	-0.4544277948476324	-0.9590439228370521	-0.5950847727734052	0.7517256210293092	1.545387630198329	-0.46943605154865575	-0.8358965515638621	-0.12987708722628352	-0.9658723454346902	-0.534438794050444	0.09208937434482542	-0.8489940359798374	-0.7751454909595771
-0.8351373269255459	0.1530104644795178	-0.5735067367298501	-0.3401372470035999	-0.8630245995617274	-0.4080749521572635	0.11668682896398516	-0.7320184686343293	0.2959392096104774	-0.5738465116160439	0.5803409302664548	0.24354872545719528	-0.37721637160058535	0.5506182535453152	-0.5593013014489423	0.04095570172067562	0.8510293497841177	0.8794928480481115	-0.8074046415480345	-1.261030804265048	-0.608514015633771	0.005139558180450638	-0.5687145825310567	-0.14308303054269783	-1.0444426902257709	-1.1348665491095045	0.37431729294447724	-0.676738301389012	-1.1566603562397295	0.7075989231168532	-0.6535188838455241	0.017986963785221893	0.10701742570589194	-0.6306026225826518	-0.1610363139820381	-0.7173244560608311	-1.0309132089088955	-0.5859491366778393	-1.058773167513439	-0.960649813251882	0.32632492370274124	0.6799941974063911	-0.767528254096445	-0.7805606052787432	-0.5524727228653091	-0.5874457296882218	-0.7406809997201063	-0.16083661971009497	-0.8099182165801708	-0.8166128176415494
-1.108703515899807	-0.007724222127608276	-1.048591744253222	-1.069494554560207	-0.8188295202068503	-0.2713812849652599	-0.6269553199786095	-0.25431718524609764	0.32833072444220035	-0.832527328562625	1.021292800484837	0.0020945752010316106	-0.43484483677830543	0.5984128297806776	-0.7852199295178797	-0.4213250131612046	0.20441996152369168	0.9803151935744406	-0.936993347730278	-1.313398077656262	-0.6649104129493538	-0.5269369944673278	-0.3246591236857377	-0.790251938718677	-1.242685337124911	-1.5007192240742866	-0.01557594560460704	-0.6581444121904169	-1.6884833703324955	0.4118404923739633	-1.0046337913321985	-0.5239925878409891	-0.7459520124972534	-0.6395073560181885	-0.27226622862695593	-1.3440448837583907	-0.9358181878815769	-0.49566381510671415	-0.745651376073339	-0.9730027844906379	-0.3236641662352889	-0.14500466628112924	-0.7057569864403583	-0.6837096679391952	-1.2869744498170463	-0.26955557495494553	-0.8440309331745915	-0.4389873417719298	-0.41017766285109114	-0.8061620601798554
-1.1909565491451097	-0.38067103085803705	-1.471723625451001	-1.8271952120389112	-0.8866809289084007	0.1322900671792227	-1.5666582426000333	-0.18689840899153717	0.2416055767707858	-0.9026317028475898	0.9992679612759315	-0.07797028305433422	-0.5978315825413534	0.2268358294617822	-0.9635832445222503	-0.46984956008607404	-0.8451775885882478	0.4526597407618332	-0.7292701431547227	-1.1547353088395522	-0.7993811080225167	-1.140259175594319	-0.14877729351589683	-1.4483573365941422	-1.4309609440011835	-1.5692590708563545	-0.6012345981254203	-0.6235807177764323	-1.6672301562966685	-0.1358145670808405	-1.3665409492129514	-1.1731076908056235	-1.7548470635304627	-0.5934055857688946	-0.6761412050292842	-1.884699611560209	-1.0418186206734812	-0.23926102230537963	-0.2066851365989755	-0.6699197698073871	-1.0394317052869033	-0.7583091036672029	-0.3597055910018273	-0.7227662018367779	-1.893302289115242	-0.24635104911958916	-0.7770843598068746	-0.7504331173857657	0.046133870549841804	-0.9070737953677745
-1.1050348741758573	-0.7975177976517505	-1.7352858488972254	-2.182847178743201	-1.0622745303318575	0.6186105846777755	-2.216158531063768	-0.5190855447969027	-0.02944580895568062	-0.6486557782364877	0.688235512815954	0.08551074849987537	-0.641396608174896	-0.3872931219128755	-0.9923475741004076	-0.18138320506933153	-1.8721152370338028	-0.3878121593076411	-0.4099261313924321	-0.7362689105282061	-0.9878416317225418	-1.504167319086488	-0.0835039366501829	-1.8587116574726958	-1.4706947936009636	-1.3630020684457507	-1.1199941294337712	-0.660567462756863	-1.1998498542097966	-0.7175477098100081	-1.586808968916949	-1.646054050219527	-2.479532662304398	-0.3052492631038399	-1.1040079528137507	-2.1617394662645504	-1.2976319968481866	0.061391630234782925	0.2005114080779363	-0.2594607347333293	-1.5942918960403651	-1.1520989308389988	0.029515312930868304	-0.9602582737843478	-1.9336010256737695	-0.5357372756173371	-0.5791655917769765	-1.062998412187849	0.18475406597753313	-1.172347687628949
-0.9743795832291677	-1.00181182765634	-1.7511891809914288	-1.8936462519553714	-1.2670795910015298	0.9902928330816176	-2.2350226817937577	-0.9617895742431124	-0.4144798662252418	-0.09156746018113134	0.3888108921613914	0.42167302840386456	-0.43461662223532554	-0.9028874537662953	-0.8167705229908186	0.18274109635856076	-2.4437189343450023	-1.0366617601329822	-0.22801321797675242	-0.13007391155823417	-1.0929167228382852	-1.4448596015183712	-0.05505859960582998	-1.8169517571217735	-1.2771223427858602	-1.003195866644725	-1.2626508303507014	-0.7949322746124285	-0.5884782131058857	-1.1017655663921675	-1.524921335066333	-1.7199093308758355	-2.6253419000913114	0.2768433619312374	-1.2656746606228664	-2.0689685460071265	-1.4866281112375468	0.3044425247394714	0.19198003793763135	0.023708433733992666	-1.7948176279456913	-1.420593327935677	0.21421422950336697	-1.2792118687440766	-1.2598673245762153	-0.912015135335746	-0.3587137641869165	-1.288141290543867	-0.15160913535930245	-1.484981611286765
-0.9254984440617834	-0.802425692599162	-1.484165231038139	-1.063834089052148	-1.390063936331316	1.1504719042888476	-1.613927237771669	-1.1469958564030476	-0.7475702016459262	0.596495738796622	0.3641370481466626	0.7468114842688705	-0.0431280819327975	-1.028297949747599	-0.46043786986840163	0.35514366179419254	-2.362178635632357	-1.1355310543197021	-0.2629090553198061	0.4889206385069458	-0.9559618281623966	-1.026188195322839	0.059492262952659664	-1.2875376751425494	-0.8851077664190649	-0.6255836980758334	-0.8879456279288636	-0.9534844207957338	-0.12269435761101442	-1.1572799662576008	-1.1257683290433487	-1.3527302078477461	-2.1716367053478702	0.9978944331351846	-1.0371947946033804	-1.6014573080614636	-1.3768035456449415	0.4644942392347089	-0.22812378748737458	0.07949540678290243	-1.5770159306764437	-1.641275633860144	0.10221960521210371	-1.4411536060438945	-0.11924005253371303	-1.049066328139449	-0.19618259164609314	-1.3106429737799516	-0.7508197951136817	-1.6225811204254323
-0.9842800803826256	-0.20971925555690515	-0.9665341028679431	-0.0894493584901419	-1.3373446288339095	1.134773613223504	-0.6489172935741087	-0.8631155937842854	-0.8739131708717692	1.1861126868214404	0.7123833628786362	0.8859555145924146	0.318609398657668	-0.6915644635166243	-0.019206262725668184	0.2334201489305406	-1.7611410725654537	-0.6971020437265733	-0.36787545360159707	0.9354153498267992	-0.5197699286994776	-0.4673092641646735	0.32172257729502635	-0.44642919910381207	-0.43194040520864296	-0.29754288773427334	-0.1510983014839655	-0.9925866370836844	0.09445928394771215	-0.894491324797213	-0.4606410868020919	-0.7028716689604874	-1.3365844869613277	1.574259581060407	-0.540703004028876	-0.854932617791251	-0.8816207121855979	0.5847759685837332	-0.7407204803197264	0.003293866307082883	-1.0367022581088723	-1.7935212082190624	-0.18596764536624644	-1.239800133578413	0.9893314826144965	-0.7406321797078951	-0.06851088470600858	-1.0544534889984558	-1.14151582782109	-1.4030203595373127
-1.0524611505970365	0.5441384235555685	-0.29484242192071386	0.5734017415765217	-1.0713124832385816	1.0571603785726398	0.25500484433625153	-0.17742513024357764	-0.7414914029623674	1.5130012069742909	1.3299085288817607	0.7971472733547217	0.4488933545488897	-0.06145178615789716	0.38204872977539	-0.0662440296507354	-1.008718076526652	-0.06971673312664256	-0.29789743984201267	1.1182684021255407	0.11074068965203154	0.023438312601979105	0.6703880568640822	0.37894877096614993	-0.06921036296869806	0.003867739663657566	0.5614027981461063	-0.7851615406011234	0.16807061254928274	-0.42292302659787584	0.2879901332305113	-0.04078426018892228	-0.4341033674289565	1.775497593003984	-0.06067803587838523	-0.003801612040385416	-0.12642826583962008	0.7198090423370334	-0.9032912418195916	0.002488162870668544	-0.3759269236372228	-1.7775935206920168	-0.39858931958882415	-0.6537623260231925	1.6109671309689175	-0.046041104820974225	0.13604917986750129	-0.545776151999348	-0.9061332680221388	-0.8118375854185743
-0.9865750394364783	1.1262251859383434	0.38807667512491145	0.6657957059647203	-0.6289580562920005	1.0224179919024863	0.8077500923026335	0.619999623543163	-0.4113986362968055	1.5526521633074302	1.9704743577357606	0.6103480101726746	0.31481660341740736	0.5787217786149407	0.6480910011014017	-0.29828576829471354	-0.49050898895198897	0.3230862492681984	0.07504658427221016	1.0851436961938685	0.7196458269196248	0.3698291386189487	0.9634820575388257	0.8523434777246878	0.1332286190483217	0.3397383590836384	0.8641247909136366	-0.3138461501168824	0.28146737411614475	0.12934058792219283	0.8980353519446912	0.38873037066509203	0.2717605816899152	1.5836653446212556	0.147767373296264	0.740926384030932	0.6175770745429175	0.8780841243574273	-0.43596763572712743	0.23343959914768528	0.1994776186435957	-1.51700522956604	-0.31137640835469216	0.10968772092612679	1.5937464134851382	0.7417572442837622	0.5154171161262514	0.07214099268834248	0.01680783292397886	-0.024990191719850265
-0.7179904464799303	1.2941680197367709	0.9264964060472021	0.24937974910518312	-0.11344484683661053	1.0690257910082945	0.9466840202669969	1.2003665268486348	0.0130526223494173	1.405978114581571	2.364846766491075	0.5461602936520786	0.0869489579761261	1.005812486064812	0.7546037467334052	-0.24933272017559213	-0.4105015825023123	0.27670567773162535	0.6303117627872483	0.9784472271675726	1.1099020644853441	0.6251227506843378	1.09325642790263	0.7881704438491275	0.22321814600344983	0.7273699552551441	0.6200287402260806	0.2952523717425064	0.5295145567887795	0.672626273983682	1.2077885000407709	0.4723970691420263	0.6408566678984382	1.2129469300040412	0.028148111620977297	1.1953695439934249	1.0841958843804942	1.0101311327500793	0.5897244917548463	0.6831113409686378	0.5692151629643399	-1.0591080647910462	0.14348590349339913	0.7239676736836967	1.1529402404294218	1.2854186933426837	1.041245401206892	0.5929128452392719	1.2572316530011987	0.6875473769596251
-0.3179814326681534	1.0350406394572995	1.200657244105181	-0.36697385968909185	0.3419494600308758	1.1696771145593106	0.7952039737917798	1.3844108260632415	0.4727740907404722	1.2152272822525072	2.344552248755076	0.7616247575855235	0.02346141100273419	1.1618117186864771	0.7478499584276755	0.13774197625691	-0.7192631379194558	-0.07379775225960558	1.0628581094984706	0.9363685896596833	1.218496438258611	0.8694597944790987	1.0797389155897164	0.24692124083323666	0.31804697038660845	1.0963221164740458	0.02977176372563155	0.829237232913835	0.8487966006344182	1.1571599416304392	1.195615483373279	0.2502908059726199	0.6552505688009428	0.9684024783921683	-0.24654718276453874	1.2749471273104673	1.152428097389677	1.049428380380686	1.7834517238954686	1.1822217589745023	0.7278583559121286	-0.5857245804742627	0.8527897709276494	0.9463962062927574	0.7119555381933446	1.4182597845048595	1.5315042885765464	0.8462115907818865	2.225322392850578	1.1116924737671388
0.04551406378919457	0.5612727722905793	1.1780641055183896	-0.8304305706570775	0.626947141862469	1.2684507676287509	0.5339103966954386	1.2211946111237206	0.9772067513193774	1.0725598863897783	1.9155361631750658	1.2244615919590285	0.28246409072551504	1.1342708040904412	0.7031965482348079	0.7477433936184212	-1.187366595868805	-0.38097603237675376	1.1046065396645617	1.00896693961388	1.132790913319882	1.1057491225389784	1.0596248457877393	-0.4874635908323079	0.5085368478031298	1.320235171121245	-0.5050869244745178	1.1043386708100666	1.0905319129622006	1.5353560479613775	0.9914833002501879	-0.1410148174013927	0.3849703481414769	1.0384334690715453	-0.4024662670325586	1.0396954887206602	0.8962863765354149	0.9716296534014173	2.660580876334144	1.532596233636526	0.7500626380557089	-0.3127907606786151	1.596995707842538	0.7823791830651191	0.6296719205762488	1.2359346996064198	1.7442218664101274	0.7852986577230967	2.4688896403831926	1.1938479113484035
0.22709633289920772	0.1679334489954203	0.9386020254309715	-0.9376773538701183	0.7001717526315828	1.3133391980502536	0.2938723115162965	0.9224702337948195	1.54220547593034	0.9812416602465109	1.2492932896967535	1.7037561568525081	0.794586622929941	1.050749462462501	0.6690688873007113	1.3739151009489428	-1.5548123684053436	-0.35392807654255476	0.7360066140556153	1.1441033314738858	0.9984393236359042	1.2436303541987461	1.1694239730280103	-1.043373981286651	0.7858705164497525	1.301965364491288	-0.6543667108205079	1.0651502634839416	1.1613618695108943	1.7303820161895507	0.8030612205241819	-0.5537134101431492	-0.04139476698290188	1.367001945895247	-0.2638018010826014	0.6738961177204922	0.5260950316661944	0.8233463975383964	2.903036527055907	1.6431620936212081	0.7259852745151206	-0.3461367620830973	2.1561493089574153	0.49088502042305915	0.9850702728553781	1.0047824900509221	1.5355859334143616	0.5079877331675857	1.9335992956338028	1.0366343598310428
0.20674404130948187	0.04789466915032778	0.6460931356509293	-0.7062288093712034	0.6007956193432616	1.2620850609546612	0.13653660570492798	0.7091472142395298	2.095449559136906	0.886624704615282	0.5950999945192359	1.8910383449346013	1.289024535984202	0.9790586006981284	0.6331153060940145	1.824255961027747	-1.6588727903154108	0.03418359287957386	0.21873728783006388	1.2452273026231226	0.8929700472181563	1.181423799528403	1.4115802362355039	-1.1447315688977848	1.044650978304386	1.0465901347010822	-0.37878993200759214	0.800443968468635	1.103287997175027	1.647399412659642	0.7892204162397428	-0.8876024855355245	-0.46129497970317707	1.6985531618366216	0.11622137994651224	0.39246197721930076	0.2670525052534911	0.6954536645717749	2.49099568305165	1.5670082417207318	0.710667578778465	-0.6016530316693378	2.3777406521968367	0.41214362836491164	1.5434953219658663	0.9586256853529166	0.9699298052124473	0.19591562125153966	0.9570527454885628	0.7993618960442148
0.09714984282033733	0.18689986691322535	0.4666548991538277	-0.3079019945214994	0.416171599116107	1.074653913103123	0.09896933607018717	0.6738279368860535	2.442499392478482	0.7439569401870025	0.1555737819455885	1.5803852303906674	1.4620953545809665	0.9042800430921463	0.5338980503863391	1.9838958801831856	-1.479739834096998	0.5478021705950754	-0.08809832062485767	1.2525242298340522	0.7669832819129473	0.912434424700606	1.6166020617773742	-0.7471658185865605	1.1604210639601742	0.6653558293685723	0.055689020089623724	0.46857361891729815	1.040908544854694	1.22714023300845	0.9545079814152226	-1.0994001786180974	-0.7208104506204829	1.7662456141580833	0.4842371611126754	0.31854681009719177	0.24863977752645702	0.6591686634712166	1.6456630655464628	1.417059083788051	0.7106306795410202	-0.8570841759620397	2.188755857071631	0.7233219815615385	1.9125603297232887	1.1338404489128757	0.2965343453486627	0.009486141622310934	0.019658775073574265	0.5809386059045769
0.051414759338443874	0.4027247574073959	0.4743602216294185	0.06135322824577501	0.2254727677311183	0.7216743439821532	0.2301377251937062	0.7427106054974301	2.349458186015046	0.5681461108862786	-0.009538011321397664	0.7971917545636491	1.1792997388283009	0.7829332452549311	0.31211104541628776	1.8161331923314503	-1.107094843719508	0.8858074711861053	0.0021682165655950007	1.1865322054641367	0.5029856596146702	0.5614683560553273	1.5478654883194671	-0.05467251052741663	1.0859161629128968	0.30707255289848184	0.2764741181795616	0.19180461330143284	1.0435443165736267	0.5064087643740114	1.1378678273743752	-1.1785112369560393	-0.7397719792347931	1.4897487717234956	0.5578227861261451	0.4102905022669996	0.46000032900629656	0.7129976111467992	0.6588367978517078	1.24055395354689	0.7008872699471103	-0.9063135250361883	1.5869245526695628	1.2893241143952574	1.7851260101808102	1.3601403721536491	-0.1979250629357073	0.0049657565403286134	-0.5575014880088279	0.3697736948107346
0.14389549408606117	0.4929577395610911	0.6058122622131482	0.2799140871366937	0.05930653721400981	0.21919804521054215	0.5647177965646976	0.7508467592165126	1.7063760724591321	0.42965172464282575	0.003328425010031294	-0.20194326486770664	0.5767440847236414	0.6135046610102965	-0.030972042816459485	1.3374431553787327	-0.672717519490226	0.9143373593155075	0.3531219969378249	1.1252156486236917	0.047892257351675044	0.3146510545924182	1.084831129608793	0.5928156602928384	0.8961172512809322	0.06945310484719167	0.07410443817132484	-0.0002190154628311409	1.0304773512793277	-0.35834290028341803	1.1174136440294535	-1.122074738530987	-0.5633672670052743	1.0391827815582733	0.22371297410514315	0.4952873457910904	0.7810188030559999	0.7822148431192945	-0.25217168435323073	0.9680331698869167	0.6495515737002611	-0.7064446256753978	0.6520307474011716	1.7236434915894208	1.1251639326273375	1.4067678943114112	-0.36074977705961025	0.12461607796528569	-0.7563843842225714	0.09201812200623113
0.3158822079541193	0.38397189495195827	0.7033106109988047	0.32205822558616015	-0.09414901725548573	-0.3358275516207906	1.0526586312652462	0.5731375646022394	0.6576829119346492	0.40340867734553426	0.021222713607876465	-1.0549655827308366	-0.007677742214402985	0.4572796362780343	-0.4061376132316327	0.6106606364302437	-0.2928647548357134	0.7557689759023416	0.5979433055973136	1.135842397629956	-0.4884613558044556	0.29324365932746893	0.34991189944619716	0.9007915216050018	0.7477369574223142	-0.04299146977556571	-0.44555230066890156	-0.1403160533005622	0.8181710199202135	-1.1264983217813531	0.7760803895536776	-0.9292959452084236	-0.3471532805201874	0.7161595905565571	-0.3705103918493549	0.402129703473128	1.0578698791685994	0.7740894124566062	-0.9750343303981444	0.4898282733289589	0.533499248073101	-0.4064056292955957	-0.42543972111085115	1.635779434394753	0.19538644689359552	1.1688529682933098	-0.2479928950698774	0.2603321577653075	-0.769552717626279	-0.28438250916589863
0.4257097577576759	0.17780542170597274	0.6282346375732696	0.22699906913012413	-0.242258953881426	-0.7722792481355855	1.5200276403883757	0.2227048294063688	-0.4127124060993848	0.511537226666615	-0.07968476476633424	-1.4685835202996878	-0.23237054631055984	0.39274485162888595	-0.6601966528183523	-0.23693563874118312	-0.03537383712309916	0.6702432535698508	0.41818985884365345	1.2148646850412033	-0.8580087365939114	0.4694933902290007	-0.32707397445519587	0.7731709041849383	0.7788327248261323	-0.08667455346439863	-0.9284872242373925	-0.24267962399125134	0.28837295464606505	-1.555327882601989	0.22089192456587828	-0.6099627024098608	-0.2579277566686549	0.7348936682806044	-0.8931250739810354	0.10437206955527747	1.1772125926483232	0.649867855726377	-1.4402070025971327	-0.19878966471998016	0.34566218491568107	-0.22933762478287573	-1.3487864106730507	0.9087684717102369	-0.5803373092151377	0.7518895146202871	-0.0514725239780689	0.34120691309443185	-0.7751373045919568	-0.673915546439447
0.3624520386886012	0.06833244194677915	0.3708700127069871	0.0689931619579562	-0.3424795911111989	-0.9139353172899706	1.7261157680595063	-0.14638801862476977	-1.063619028899384	0.7022334082012412	-0.2830809666899747	-1.3434584364090834	0.04463989736895974	0.4461962470091959	-0.6413287475569039	-1.008293148154892	0.09648948144902168	0.8283396840892755	-0.19483165030343616	1.2812119364897543	-0.8210080972301057	0.6917448014399007	-0.5999995640343773	0.3562388693434302	1.0163936711337183	-0.10487048353882739	-1.0057015985161715	-0.25081676645679285	-0.457302022967391	-1.491521461100736	-0.2366167445601309	-0.18939239170441405	-0.34182360610870105	1.060618436192436	-1.0233912553013982	-0.22921022553439874	1.1062695804029572	0.4600176319761014	-1.5648656980796007	-0.9120065897556562	0.10359264612903092	-0.29104352923955445	-1.802013591171767	-0.1826454606453308	-0.8381309706501462	0.392193617703536	0.06451055529920442	0.3812621027498531	-0.7724616669071813	-0.8903110036372825
0.13613683874959712	0.18957144949319657	0.07443332688424799	-0.04642251626703956	-0.30536114407854675	-0.6816845905486466	1.506503222899177	-0.3325381741019932	-1.0472115983900652	0.8784071583225648	-0.4400354759499697	-0.7932183472177604	0.6829594531643393	0.5609314363700698	-0.2726770548910473	-1.487015849552791	0.16948539385739492	1.1573770923168036	-0.897476021608382	1.229080319826455	-0.3170693269460044	0.8012770058406403	-0.32994231209069286	-0.046644179563139036	1.3545291743298769	-0.07784273609935231	-0.5281099164156461	-0.07085737020873185	-1.0995645510109784	-0.9328047704664473	-0.24916612107311203	0.2984013330592516	-0.45651245476108027	1.4239727478705106	-0.6393385110056291	-0.3284823189549712	0.8916066371321751	0.31394210690563984	-1.2821792537465	-1.341318312856327	-0.13894738598692175	-0.4910971251802589	-1.6067110606642439	-1.1061340680384406	-0.4596172789935786	0.2762983237026857	0.09199361927031241	0.4551228346563859	-0.6062014865045794	-0.7536591694253686
-0.12137594036993944	0.5042071583078026	-0.05606341931195127	0.014776275269214666	-0.056948429000455277	-0.1629426461921733	0.9104629898501275	-0.21625104945673565	-0.4662528919277693	0.9536337901942785	-0.37687997940460827	-0.0674614313744397	1.3449636607190785	0.633034126312037	0.40208842681969403	-1.5416393246563027	0.3047242380565612	1.385763500279646	-1.216516345831795	1.0044920233426191	0.46451092688976553	0.7512695679163095	0.3140809136091411	-0.1402489585888163	1.6174304356922282	0.057722872201814955	0.35142606122515474	0.32882540241404334	-1.2908658125621415	-0.036351174103813104	0.33918831245477865	0.8187133345133797	-0.3386026524116749	1.5047391937503989	0.11805564789715885	-0.009637862723043686	0.6294546098788686	0.30223959840290293	-0.6400249459707679	-1.2530218728575149	-0.2911509299409503	-0.5672677800094844	-0.8596516546034532	-1.3851087032195752	0.3708653651245009	0.3978391957889683	0.17440203291140968	0.6233605780934072	-0.14478353508610778	-0.2192433146893902
-0.24223694368617693	0.8104663841159985	0.09320874836824425	0.3711160396264975	0.38082968251889465	0.40809249897100397	0.2223258707665708	0.1559400784101295	0.2762742196716243	0.8960419781155989	-0.03570377921829225	0.5635697127457946	1.690608386346947	0.5842028396959745	1.2215641888433193	-1.222223929507009	0.6260801711031835	1.2548478615227865	-0.8874171158213927	0.6537211532637263	1.1752911964154542	0.6355897573955139	0.9525209643149924	0.20653368815692993	1.6639754287295656	0.33378593505260024	1.2879684752942593	0.8368736753047825	-0.9103094355403338	0.9275486938097505	1.3504966785590509	1.3289612240832198	0.21435231912707053	1.1558804251211352	0.9361112784207452	0.6686809614141785	0.4260137112830258	0.4251284554229485	0.13153911137660376	-0.6795458978232335	-0.25316419345416036	-0.2862932090154907	0.0606342862786734	-0.8941883579084308	1.259536418750948	0.5604807864397923	0.46950117156653326	0.8661218787117767	0.5485879995631249	0.5604027339296932
-0.13120171273560174	0.8636153749171642	0.4368921648642567	1.0370729893421016	0.8594161417626291	0.7609432913970229	-0.17607877456415758	0.5869427377190514	0.7158965718769593	0.7330195039665544	0.449156991270054	0.9027505616308692	1.5597742261077419	0.41070962858345933	1.9551079466093475	-0.7678737743041729	1.1804955139168782	0.7348807587624109	-0.06564420680129263	0.3098024895407116	1.5066601502654606	0.6043173788079637	1.2294783717363582	0.8932079965360822	1.4646803040990723	0.684184617070335	1.9533011911889326	1.2209622905942354	-0.19165656198887832	1.6609703804594793	2.3189398768425082	1.756736068004435	1.1625897546396404	0.5078740577354796	1.50950985079085	1.39724774762273	0.36073911664266634	0.5790438273027403	0.6806940308727484	0.046915605279541014	0.026533716969306252	0.3613833864110701	0.6634563624447247	0.05569651749755944	1.7933752748961025	0.5241023131379341	0.9842820638916002	1.0769118244640552	1.2060397307612394	1.2885521992622089
0.1769110445683046	0.5315942496600371	0.7146679208639634	1.8484459940447717	1.1636993461483942	0.7292181065737094	-0.03373051306699103	0.8368167783179294	0.6053951085522666	0.519485358357411	0.7994759089996635	0.8709153394451243	1.036197067378426	0.16885581379047568	2.3774856471211714	-0.49086605675442935	1.872870454312714	0.07355084968293886	0.748944099398554	0.12183710669612617	1.3666584492622447	0.7308624177204681	1.026982157388788	1.6375454128813152	1.1039115392121102	0.9495490807666702	2.1970338132371467	1.2613537464663815	0.3927912649432321	1.9372113673189992	2.717795721719823	1.9884139939818883	2.180909930552577	-0.1227402983443343	1.6915785067255895	1.7786629557399878	0.45870985152308524	0.6149646769659389	0.7212074598000163	0.4689459271972475	0.4934754057790287	1.1093146939570404	0.6163992600851096	0.9018235798478188	1.7294083515005174	0.18400422428819535	1.512871454830913	1.1237439738745638	1.525987462686564	1.6678321535621672
0.5419374728352461	-0.11646516821209184	0.6487506396741908	2.4833712124923486	1.1385864535587265	0.33597986952293274	0.5935585392274575	0.7592466638591857	0.052805057262061535	0.29706011825561895	0.7466713137547758	0.510008915798031	0.3681478645233246	-0.08706945631933241	2.344549138902765	-0.5904757992849103	2.4713520768489423	-0.3698124884568806	1.0335164328479611	0.16608255407853112	0.9182615559270879	0.9345019051383474	0.5178364450384187	2.1110101587956507	0.7136235762900665	0.9649954129947415	2.0682729707120067	0.9108908453043054	0.4353843972901676	1.6819674737434562	2.244452245500941	1.8996032841810209	2.8110087786610056	-0.45725292671276974	1.532952309448231	1.5658889831452878	0.6765072891402495	0.43307764746272454	0.23050706216189587	0.28795899896961635	0.9752116021144739	1.5586783106811841	-0.046986138100770354	1.169007897614177	1.0915434815954659	-0.34992143305319184	1.7380339047364315	0.9356317374947662	1.3936695175947678	1.5522272583590961
0.7987469679691696	-0.8437772776490623	0.13950889024928353	2.609469945819615	0.8007282504334222	-0.22695156062234564	1.3427135309424825	0.38548286999030856	-0.5705360775597097	0.0740325140295837	0.19861398938106642	-0.037260354386669706	-0.18911213887570374	-0.3559700224254681	1.8471835121576556	-1.0130089534437914	2.706936961898132	-0.3870352066700021	0.5928404001192705	0.38891164399358075	0.45919703125266664	1.0220279881156253	0.029614675986092062	2.089429586690175	0.39065427654063223	0.6759234597502307	1.7176034247959964	0.3596486174453087	-0.11958778705374404	1.0060409208553442	0.9977276932687453	1.4312751009867206	2.7323593244712185	-0.4524417225162217	1.204598260572431	0.8245324129384347	0.9082784154436742	0.05267105352613096	-0.4933160323603153	-0.42909530709749194	1.2443772171088652	1.4336075599956757	-0.9279102446435518	0.7501239760326747	0.1346605038075993	-0.8299551004480298	1.4380038382105873	0.5544193209244652	0.9738646539674379	1.020198064838398
0.8379070653623714	-1.3766923887704419	-0.6332104429223002	2.0894054247335587	0.35192178775766	-0.7085908569294855	1.7347986447548336	-0.0940352535988911	-0.8862083421148947	-0.16280953889662508	-0.6860945834639117	-0.5647835745544605	-0.503619284235679	-0.6800229630766462	1.0256915697003894	-1.4603814475824899	2.4269795381978665	-0.08424775372279623	-0.3014352316593308	0.6158040862103004	0.2315156060479969	0.8230551408136613	-0.17779878605364605	1.5486545470507334	0.1557397500467323	0.19862673613957324	1.2785314635593252	-0.060634766808580674	-0.9119798688458819	0.16956538597041096	-0.5582180691730331	0.6701403814783276	1.979640911504364	-0.33044556125956354	0.8753646873325683	-0.08919521472965397	1.017828253281062	-0.3887672874283259	-0.9839254686325002	-1.266155748576623	1.1393419067994968	0.7787540327606116	-1.4915378680311828	-0.04463550293349451	-0.7952579411730365	-1.042400804636341	0.658723349953259	0.11714434978491141	0.5949582364219438	0.32971314922121864
0.645531113126624	-1.5483291946403968	-1.2826061213784967	1.1080673176915121	0.07155680394240986	-0.9259328787495194	1.449909125335513	-0.4385901355576634	-0.7529421655880977	-0.4179907487573168	-1.5663731830933398	-0.8627955492679443	-0.5952076947809954	-1.0771219171621471	0.133738486616339	-1.5585385436223922	1.71046375880025	0.1835341755474715	-1.078514450903828	0.6276204518578842	0.29090787807316115	0.32233203523070086	-0.0660850663804958	0.667752864304309	-0.023577704197031084	-0.22546832529175787	0.819519924712025	-0.08263973087265214	-1.384420127496263	-0.5177740780826404	-1.823227200233951	-0.13363185179484335	0.9532742390120039	-0.41698310231944263	0.6305405334115677	-0.7246291681108177	0.8932115526630405	-0.7079039129462199	-0.8885893919107222	-1.697567982894583	0.6769672321629782	-0.04017987375243018	-1.3911897497010943	-0.6912468318331783	-1.4251978514141979	-0.9460564521401381	-0.2731131157696128	-0.2174326640300297	0.5070115631147067	-0.21495906528333217
0.2973455949637056	-1.368366535350751	-1.4291762557031913	0.11054828210086892	0.14921871484814098	-0.8342822150128056	0.5192623205419986	-0.4910248835779369	-0.334590826158117	-0.6646831928346757	-2.090459072865081	-0.7971618825422565	-0.5636697833827754	-1.4742958045699404	-0.5459164447717368	-1.088381779350358	0.8587077936939691	0.06829922907578158	-1.229356912579234	0.27162006587266685	0.513815153275191	-0.30788710132480673	0.192473574923757	-0.25298658837302385	-0.17386969013594622	-0.3617567467238862	0.37988246007388604	0.31719537482196525	-1.1444781316477048	-0.8245009225484864	-2.352003929264031	-0.6537740370105648	0.19816240813881073	-0.8990168203876199	0.4730702044504577	-0.7851134934495223	0.5048032346878105	-0.7750591321785115	-0.1962194134880819	-1.4010944042442175	0.07978894713404547	-0.5439656760349566	-0.6808880809912907	-0.7711214837972487	-1.6575805346837602	-0.6794676660230335	-0.9174205240105724	-0.3485795211786259	0.6977954971574175	-0.40809061342363756
-0.07340063348861389	-0.985065239809033	-0.9284969539863439	-0.4411428243033758	0.5646474716206932	-0.5127380830842372	-0.6832817272147895	-0.25790277426767233	0.04604437747840362	-0.8481870014398875	-2.0694339050322985	-0.38010840291092746	-0.48478173081960585	-1.7094374608551968	-0.810850291710948	-0.13276933577985298	0.24598398970197305	-0.5061307645755717	-0.6199492429300714	-0.4453079554755162	0.717206813711544	-0.8020128297620298	0.3646760148472467	-0.9173228021590383	-0.27442808346910214	-0.12037848466195825	0.02605479292935216	0.8941889348857883	-0.2264035791110814	-0.6957298306088427	-2.046671635394143	-0.6544511959273572	0.08056689497247752	-1.6703263428134791	0.38195607943442234	-0.27762741606195995	-0.06328930999202259	-0.5813555032098545	0.7474592995967333	-0.44602742655167144	-0.319351575429193	-0.42713736231508287	0.2253902721599006	-0.20627650442953455	-1.5667415980094992	-0.44136707718993307	-0.9693063889802335	-0.2711741989729496	0.909239763476127	-0.22357277711087337
-0.3165129118217668	-0.5757149395277218	0.030019012190388918	-0.351213237805974	1.0948611530238292	-0.09500537546550801	-1.644710236089407	0.10741248152470378	0.1544361366366818	-0.9142987778823111	-1.5545831015794407	0.21280099204390968	-0.35568550931222337	-1.6192651397574092	-0.6299300983650924	0.957938201965288	0.10834081550706813	-1.2646898322452493	0.44308832210810745	-1.3309086638277297	0.789888840489022	-0.959550442494548	0.3243722066829593	-1.1475128237681884	-0.2706322401684125	0.3864638796764006	-0.14686224990491034	1.2890608484064638	0.9255448924169523	-0.2713063286076177	-1.159342428794992	-0.14274640025717608	0.5670928766427301	-2.373840837402715	0.36392696003567504	0.517640004267491	-0.6337317989332064	-0.23688158416567023	1.455438535647683	0.7571888427784929	-0.2576378436870715	0.25796470543717415	0.8242608299754118	0.722302792320814	-1.3091206919781853	-0.34259954527081204	-0.43470653094451184	-0.056622375798193465	0.8436233056775466	0.20001514468102183
-0.31103789197135295	-0.2428746921385638	1.0171643715859429	0.1757932270344154	1.4445628290815504	0.29717907292233103	-1.9881797811001334	0.4018618794002539	0.01136808034212471	-0.8436412133752769	-0.7854460003686333	0.7088029057438598	-0.12587781286872066	-1.160024704536767	-0.1675419684572028	1.7625552203549313	0.40029945850967413	-1.7520043197639317	1.4213980308530252	-2.0721388186970975	0.7394841916150218	-0.762184715430131	0.11822495529861121	-0.9441548940356338	-0.13286913629027322	0.9031797096070746	-0.08415701077928056	1.2568381558908714	1.7390239843919146	0.1896365148629241	-0.1279705229008969	0.5986873906047775	1.2487383973939417	-2.6157578769131624	0.45015430973500736	1.2216733476814674	-1.0097023836959593	0.09303833901583117	1.604009012016866	1.7022473926467312	0.2918701011531351	1.1361719069470368	0.8458493445800208	1.5616326620252636	-1.0147118811656424	-0.342692269232899	0.3744682093618879	0.1983557765878915	0.402609452204865	0.6478295103788989
-0.01723973586961405	0.018453610161675522	1.594458320144077	0.6539347944667468	1.4147645179235393	0.5799717510809346	-1.6593270380009653	0.4863812843872331	-0.1389392072400001	-0.6691895864976917	-0.05446078509837576	0.8685501828086357	0.2182781816506549	-0.4710508962699015	0.28387248975360346	2.023246350868387	0.8163806454532916	-1.6396812637809306	1.8749057888097433	-2.3703073039057134	0.6357258337365894	-0.3751281513214726	-0.1040403577420721	-0.47231634039209125	0.08811653720887967	1.168174636276087	0.14851283907781754	0.8140261680096824	1.8674321617125416	0.44055775061449565	0.64423136832838	1.1418669597398403	1.5955330145395799	-2.2115150614167223	0.6430569349340577	1.5555649143320212	-1.070874556051188	0.27127294602995705	1.2222976708693742	2.063303951342824	1.0732803191333382	1.7367216813491912	0.41594700850731153	1.9454018891995015	-0.7297468638930941	-0.31225913363430946	1.018529983378976	0.41524783188919895	-0.22384555274757917	0.9345797280732241
0.48215035947504475	0.27139172568272757	1.542423729293367	0.6244637441088746	1.0030801925930968	0.6982388720368473	-0.9244861068647983	0.34830631380199445	-0.031504368535857113	-0.4653375830997773	0.42514232878697733	0.6134659251193715	0.589258936048564	0.17724640358730148	0.44181602915111806	1.7705324502583344	0.9730122099699674	-0.9567968533677997	1.6950042925961348	-2.0869038743081676	0.5146650019534448	-0.038616452063945414	-0.2247554765554339	0.01641390372201478	0.26070710307314343	1.047285149750182	0.3580035263769082	0.20626731451735644	1.3798817557285086	0.3657767424241251	0.9453264813019426	1.1457318313479723	1.2792227350405965	-1.3049157671003708	0.8651972968987028	1.4473027901589073	-0.8401902566630388	0.24449467862272597	0.6433961188430846	1.8336345389953075	1.6620027273028517	1.765084720042451	-0.04694849064111835	1.7658845422529788	-0.4376472134752501	-0.1625741601358412	1.1692176941124637	0.5461596492061961	-0.6875731904910604	0.9742630901444496
0.9855324010548522	0.5512795789507765	0.955274158158586	-0.043826760006996986	0.3806557284189671	0.6156601821519142	-0.19824797228051677	0.08299618750919847	0.39853664921444865	-0.3143582296804061	0.580670558820159	0.07148557407428432	0.8138090025679288	0.5291686964023944	0.17661327128790616	1.2681509464694676	0.6418789446523618	-0.0824773181909372	1.1082505686274235	-1.3249448210576613	0.3337972567152102	0.07378590288847801	-0.24726641145725103	0.2925906163511101	0.2391781211833754	0.5896132260119543	0.32175800623175077	-0.27199783289989254	0.6729194017233697	0.022477022628679573	0.7869864555179723	0.5542840262598218	0.36191611093011794	-0.2881389462907253	0.9657514229712156	1.0066458881757598	-0.4783675200358109	0.04744717498817723	0.25991721316129107	1.263025675507537	1.6867623649875358	1.2517004329234014	-0.12517164257599336	1.176828865306566	-0.1274142403738785	0.06597442495120562	0.768784774154349	0.5624969763762698	-0.733876478758196	0.7904060317786883
1.2456744050490722	0.8111818591805166	0.1587755551883106	-1.0629173518440929	-0.2244406034639259	0.3296129971176481	0.18636265309530456	-0.1815633302009627	0.9419515436767166	-0.2687562690555669	0.46022910532713995	-0.49357425184483666	0.728416607548778	0.4909523200685074	-0.41891076004293204	0.8264604643747252	-0.110398444352528	0.4950453412680219	0.48157717397133676	-0.394799775337271	0.018117383047367944	-0.06024559454323155	-0.27413302579395515	0.24342017577905622	-0.04163216900656225	-0.015561363411964367	-0.06390856460981455	-0.47093429827071814	0.18358767939899454	-0.4109490861976118	0.33328667093176223	-0.36517184872575625	-0.7585539187495155	0.42029574197870356	0.7970004955523344	0.417626054770244	-0.20088539183652018	-0.23384839449174574	0.25932274920857384	0.6649678109545818	1.0366383553435503	0.49871013897160077	0.31445584561205864	0.45965799052069	0.1534839529198917	0.22779724820515007	0.027800258512351565	0.4456318212831339	-0.3862995398608243	0.4781726680074607
1.0943612767519975	0.9405495159354595	-0.48421714266814997	-1.9058309498273927	-0.6510569145669112	-0.09904505448501083	0.1322912259296504	-0.36127318469167724	1.2459693232676352	-0.32913883824228085	0.17182600212791002	-0.8306052640565301	0.29363129970928803	0.1802943363045684	-1.076768361144383	0.6142023356599904	-0.9627174373536921	0.48795118743892946	0.08326307380499413	0.3287154968291518	-0.4445100193394691	-0.3274571396394947	-0.4026903393689878	-0.08641094959143479	-0.5091841583155925	-0.5441959819803472	-0.6918412056377392	-0.455243421719169	0.1111226469081153	-0.7425972177944895	-0.2059895217159184	-1.1733557880237653	-1.5968613300605874	0.5975982884382942	0.3163047661934576	-0.16295310400811341	-0.1594675899394763	-0.5091999627433574	0.5200742286448823	0.23553683884425095	-0.06753579732346593	-0.12201707048878802	1.0350904107424386	-0.14073154264732493	0.30862646228068685	0.1879097385203111	-0.716840512656422	0.19699225754488064	0.07181240008666223	0.14909219001602714
0.551406381218325	0.8440704216002058	-0.757981412556649	-2.1386531237382913	-0.85882718061771	-0.5383042228821493	-0.2156553806088439	-0.4459291689759848	1.0582918455073298	-0.44779936183617214	-0.1687306436197475	-0.8367999955705608	-0.3537223410254913	-0.1562483611422264	-1.4964683466279685	0.5881690139496957	-1.5313678307555656	-0.02101466050855151	-0.04188574357966528	0.5885132799020977	-0.9457422598041936	-0.5687638908250605	-0.6297998216241071	-0.5249564863688032	-0.9784531437651571	-0.8410919554127948	-1.2853599010351457	-0.4126612887276275	0.3308255635877271	-0.8638121732449371	-0.6562810997285071	-1.5088744030521883	-1.8552471591341524	0.3081444279101598	-0.35844020586535624	-0.6426635756993478	-0.3566959333756595	-0.7143810647760814	0.7286710669170198	-0.007161980576061848	-1.1819990967227512	-0.3804730448303204	1.592006585671473	-0.5111923732083987	0.25982907680695533	-0.06388142482487302	-1.1853511018746914	-0.14041280751139565	0.3017222672471514	-0.11285794644205849
-0.15993057476320677	0.5229709094576684	-0.6679877953964201	-1.683035598889721	-0.8960937652777936	-0.8277511400480291	-0.593055567224683	-0.47403050240617434	0.41108777775296057	-0.5546197143851407	-0.459439221374328	-0.5965985712735178	-0.9543400832331737	-0.3018451625080921	-1.503751023286456	0.5712540067338505	-1.5900078898469077	-0.654393060568933	-0.027024945450140562	0.36803361438561993	-1.2961044338519139	-0.675177139887986	-0.8446530603796439	-0.8600102880976579	-1.2499592637898795	-0.8712866791251288	-1.5573416206669228	-0.4847064064457043	0.5353649083521678	-0.782411494808016	-0.9126928634430147	-1.282184544554184	-1.5574411519712241	-0.17438192697001575	-0.9875104207687996	-0.9722607354677371	-0.6476049906920199	-0.8168866209572723	0.620722877976193	-0.15450413712044708	-1.868814707096967	-0.28274182187027497	1.6251791594942786	-0.6647601764381683	0.019135042931721413	-0.39179602898308424	-1.2743126447232798	-0.4754408325140857	0.14558357599295169	-0.2704708849876805
-0.7205689373413757	0.0973161393016138	-0.3842530833544002	-0.8402591748059486	-0.8285523020242256	-0.8595383115877687	-0.7781698571438982	-0.48301676021199835	-0.3860887524826141	-0.5914162501811311	-0.617053118617221	-0.30489308796338827	-1.2607349355400272	-0.19688631893149056	-1.1346949648641114	0.4075841231247687	-1.1826278140621518	-0.998511113314902	-0.03517557071052693	-0.11620534654832536	-1.341875377200902	-0.6316702920583253	-0.9136244924871932	-0.9413517899504769	-1.2208696984163638	-0.7070057680114749	-1.3848165626462179	-0.6555262535919842	0.4793474582348904	-0.5857910548062073	-0.9429367408846862	-0.6975808515152127	-0.9796660276665262	-0.5468853916906459	-1.3288668113095468	-1.1157581226710371	-0.8308253070384494	-0.808530908809201	0.16914935925309985	-0.2900168938382159	-1.9148220997322118	-0.012212649818587393	1.0843769830840149	-0.6734521510230519	-0.2949267555440211	-0.6037231122077075	-1.0620336427591741	-0.6970721410059405	-0.27742299495239553	-0.3301565144643022
[truncated: 72 more columns]
