# Supplementary material for: Diagnosis of autism spectrum disorder based on functional brain networks and machine learning
Source: Sci Rep. 2023 May 18;13:8072. doi: 10.1038/s41598-023-34650-6 (PMC10195805; doi:10.1038/s41598-023-34650-6)
Supplement: Supplementary file 1 — Supplementary Information. [file 41598_2023_34650_MOESM1_ESM.zip › matrices-bold-time-series/ASD/ASD33.csv]

-0.012318552622882476	0.09043408796421264	0.2716354455683137	0.321496661026187	0.20379683481060518	0.21449381777605667	-0.032527397407701795	0.33544946069005727	0.797577509195728	0.5820153647437432	0.08515300398983017	0.4620240075150195	0.487907354100065	0.25403549173415146	0.22279943210498704	0.06687917391130112	0.33137701491680843	0.2801774752221832	0.18355860043615083	-0.21716664852034326	0.43244186105761323	0.0024172068301944118	0.2092436654719512	0.09301476066640367	0.36863913772198953	0.1557535341771667	0.10481571988255471	0.43152236648371134	0.16280673734685613	0.34998901738179794	0.6176401444358466	-0.3124899264990501	0.007493927404665231	0.44705279640152573	-0.11352834829616079	0.6289845381431173	-0.04517818761254621	0.1376044117468044	0.0002533278912251557	0.5745660999273088	0.1963330551010224	0.34768323656004524	-0.04715976731945829	0.4237329276866882	0.49653262365602896	0.6007143026458246	-0.11645472442809415	0.757393993186747	0.051732595239084286	-0.3430286894410123
0.05019591673555472	0.24595304971151088	0.8847972046180912	0.3358391520770843	0.6605303337551878	0.5695321644894918	0.007833541322878803	0.6203554003293592	1.3662166795001045	1.1291104563102352	0.46229668764353493	0.7896356961563779	0.7343661586767897	0.16769241900278414	0.3693268690692527	0.022832357978031993	0.3856190519376473	-0.23698258314228943	0.24226540940313362	-0.3734887482117872	0.6887488090396322	0.4728951990994631	0.773566865713869	-0.06329855282080231	0.6864162022773097	0.717069274681121	0.1970822564255546	0.6918492644687148	0.2660248280211752	0.16176889140607276	0.8959180061591736	-0.40625141450355945	0.36511523998561124	0.4558961106872602	-0.289624070261816	0.864007842004632	-0.006042785347068837	0.27180162556839566	-0.30113520340546157	0.655607232585728	0.4478382506462717	0.5066055482393961	-0.3038634310934431	0.5961216572643331	0.913411511400082	0.682999843781768	0.03906969991563281	0.9211413529802744	-0.033614892813988204	-0.6885310852266353
0.16754500389801752	0.45103548201233945	1.5946563712491033	0.2904058993770456	0.8978586559167318	0.7239863492871212	0.08008780074117798	0.574491837683823	1.5000797932937224	1.5752678255239738	0.5412177694967754	0.8872205760230228	0.8084729367211142	0.06850907296912323	0.5069164444695973	-0.1910868039591414	0.40103620433823156	-0.5672769892473872	0.3792815518220608	-0.42435847015059924	0.6438265309130462	0.7834567847116682	1.2080853274513923	-0.17290952335026602	0.6729700058669108	1.0188063267939975	0.2412170933966924	0.9153804949943444	0.4830764515128045	-0.15658194120737967	0.9298635106346133	-0.27094482522163255	0.7690687171990821	0.1275087775835376	-0.3955684205989916	0.6116659375982529	0.10318104773286157	0.38525582526338065	-0.6666021429056591	0.5696167322116085	0.7583726764977226	0.6717611842380743	-0.492760411311722	0.6696595491191194	1.0171727297551199	0.6218961346379367	0.3096361018438763	0.5021202164370927	-0.23240254376644237	-0.5499827620575992
0.2764400640871453	0.5358234079900931	1.994661272756321	0.1117180421371217	0.6840891522379178	0.5390560501363011	0.09041723560627792	0.062173974007384156	0.9853642975000817	1.4936608213834732	0.1759479687339012	0.6087368596104838	0.5151415694252858	0.028595820361988666	0.5402733045521895	-0.6033071444763678	0.3109752919324509	-0.39124827377540855	0.47810799436227014	-0.3297342177767617	0.18659313666517166	0.7842238910148	1.211178609070331	-0.21884547885279468	0.1544462686458318	0.8211380257288233	0.1397329059692698	0.9915136772130876	0.6692983122232953	-0.5875637776748311	0.46515559360913383	-0.03051547620034313	0.9393572280194269	-0.5900979293434947	-0.41510135365051704	-0.27193009789392575	0.1226243122676452	0.36697613032588156	-0.9679069265769784	0.25545567478807507	0.9210406083686474	0.727613123346408	-0.538806004036705	0.5346283108360265	0.5188042579083643	0.36184549276114514	0.5429810833834258	-0.39434395022483987	-0.47355586784997866	0.07501749463657335
0.3151878236052135	0.3924199191688575	1.783677008309456	-0.20009731652308363	0.07680980245456517	0.08104289087685684	-0.031153832569393372	-0.7728280779043954	-0.04955351919918952	0.689178436936411	-0.4740588078321809	0.013000500516226525	-0.18767159553185267	0.050521231946871435	0.45337572879614946	-1.1186238049802946	0.08249626808721587	0.32607974043428567	0.47900059169625103	-0.09504532495960569	-0.5574985127118651	0.5099667161828091	0.7109612059164359	-0.18918867702319142	-0.7120724049371044	0.18904631842359662	-0.08173412446587777	0.8490897343914565	0.7062562258697842	-1.0839197141180743	-0.5022497022678453	0.10879707315155544	0.7161225074003593	-1.4851554741259851	-0.34893761211353985	-1.5324868034500478	-0.07974146159317987	0.2007634938674867	-1.1181156386434383	-0.22875255063662112	0.7702292165561647	0.5823632981119857	-0.4610792754937952	0.18871074297149235	-0.5237038888507703	-0.04370150881854975	0.6328881258959562	-1.3385321700077566	-0.648854924867495	0.8754374568481303
0.2634635791744099	0.05881660921363173	0.9934064848484756	-0.5586508464842146	-0.5879398983811093	-0.4073322822594595	-0.2855032396292074	-1.5598666369033092	-1.1846637422067774	-0.618257915413439	-1.0166311133652515	-0.6664940046829195	-1.1233916578337544	0.054732705135298265	0.30788266866897956	-1.5463136663458903	-0.2546747941792491	1.2636449842614443	0.43251421526348377	0.2482748067677132	-1.2671687842060326	0.16485045499934423	-0.06701053690727637	-0.0818550551398773	-1.4910406928466313	-0.5175952307217386	-0.2772505889441271	0.5190943025107985	0.5871927032211557	-1.566432383686872	-1.6416577816476556	-0.001697243784541392	0.167029684837739	-2.1646966168537367	-0.2275188775444647	-2.586017681572901	-0.46018524079729833	-0.011979276659030418	-1.0921622239276412	-0.7296195467527661	0.2904928415177313	0.2476464838033592	-0.3329022728861393	-0.2535551907055864	-1.6791850743213974	-0.4393805317752042	0.5964798384778796	-1.8438043358690899	-0.6488915284595097	1.430659304520637
0.1445759740765495	-0.2998073318449854	-0.006731138714622148	-0.8477659092769485	-0.9187745962012082	-0.6617982795232379	-0.6113130082652535	-1.9240228436354718	-1.9463886728944764	-1.8873906568471985	-1.0767769445035744	-1.1681317685463435	-1.9703435852567717	-0.05797240546059081	0.17120013559793737	-1.6905895741798038	-0.6187611101282857	1.903053773525661	0.44193074242193026	0.6576901437494619	-1.6027936940299912	-0.009875568726156105	-0.7301041759324683	0.0713621701587356	-1.7462103796098483	-0.8590005233269427	-0.29583568352079914	0.13681034382472804	0.4031869987119842	-1.9322462741762338	-2.441386790965686	-0.35581023626636304	-0.4643966390890799	-2.2909894898684793	-0.12476646280606721	-2.8463209681456596	-0.7827610035784645	-0.1270831062558141	-0.900282917477552	-1.0875138023673108	-0.36260215358996295	-0.15210168151700185	-0.20113211119692123	-0.6346749746749154	-2.3946034444083524	-0.6646336530452234	0.54583382097546	-1.687335191501997	-0.4066482269599753	1.490403690053659
-0.010248820763707762	-0.5055275883496414	-0.7520161625957955	-1.0048546811828067	-0.7531818301036781	-0.5791554038362456	-0.9302360227146362	-1.7346722534040715	-2.0810490035691616	-2.5813888245983216	-0.5642872728507654	-1.3641094188538923	-2.4426251161868824	-0.3149748602762943	0.039264585812709925	-1.4521932777540965	-0.9224003983513152	1.8317672634803575	0.5349841387914333	1.0769772429984814	-1.4113838901088371	0.10068109913392659	-0.965804054849079	0.18269107587343542	-1.3579357747617673	-0.6014686209833567	-0.12627129973088191	-0.13335707019339338	0.24185910381417594	-2.084335727609599	-2.528294276555224	-0.8070551072819943	-0.9263490291315899	-1.8213834893607523	-0.14779021079443894	-2.115931567056796	-0.7716851686238781	-0.07786966134553902	-0.5516229844637887	-1.2306789543875458	-0.9484830763435439	-0.46231079816327575	-0.03602182784446088	-0.8609741144062032	-2.3655135060850276	-0.6784116533327699	0.5725372363223289	-1.0567805959014487	0.06615496165158959	1.129377827537889
-0.19929848861425278	-0.4976319217656532	-1.0046420400526588	-1.0608216263681478	-0.2923313373722714	-0.3004789019727044	-1.1839980358316236	-1.2018601183051059	-1.6846233464556024	-2.5037559869904773	0.22800502523725763	-1.3251237508785518	-2.4611121366016353	-0.6281718724265113	-0.17031985193307125	-0.88105696694433	-1.122199578530538	1.0040960676008939	0.580043070409654	1.4273362416753164	-0.8228871082575684	0.40261698986645567	-0.7390062739492581	0.12428015046190753	-0.6407562443533126	0.11670953032236824	0.05200773655918882	-0.20857186024785854	0.08949034253083399	-1.9760846409939685	-1.9364244751517872	-1.1780959423303232	-1.1134949986554925	-1.0734652290073883	-0.38667709395147254	-0.7654476750623104	-0.33183131262638044	0.05673764327756513	-0.050932124986763035	-1.2081018569159683	-1.2809696415094296	-0.6158185441712049	0.24051752021156003	-0.962983095034959	-1.7574817531516502	-0.6085019528803399	0.6400211316156743	-0.413424781843416	0.6671522639645889	0.6697261539659424
-0.4473548752840718	-0.3798346342497432	-0.9126139871449813	-1.0965045279310657	0.025676848716988016	-0.1272910373677242	-1.329169681860609	-0.7395764792807946	-1.1071803000927805	-1.903828020957843	0.7801993344657338	-1.2452590137757436	-2.1910227434814735	-0.8427096182599759	-0.5358786467091008	-0.14883712896307008	-1.2331762400681694	-0.20708603928072797	0.3433336452444394	1.6155477653347998	-0.17045145565961775	0.6514697869506736	-0.30433107147489447	-0.20124761586888756	-0.15025710007183163	0.8562780087338215	-0.022789879536190265	-0.15623989400767352	-0.16806350515857632	-1.6443743090444405	-1.1149724215922312	-1.3765163090591477	-1.0964410498878499	-0.5417751220245667	-0.8413693383942641	0.45576826705057794	0.3323845668160078	0.10282838160714959	0.5636307755688076	-1.1372329680695734	-1.3287425697355695	-0.6868463241988167	0.6657568218519939	-1.0601885870842773	-1.0981565776456574	-0.6637351401862238	0.5819178121774905	-0.16442254130662473	1.2276394974923268	0.437305240129878
-0.7550105570248801	-0.3421006695085225	-0.8730126458107048	-1.1455480519247256	-0.1640115449331535	-0.3158818834840113	-1.3031345733934616	-0.6807719450331723	-0.7047378700987783	-1.2731978684534344	0.6711632543664681	-1.2854608663715905	-1.910318265280576	-0.8489930818903918	-1.0221328252623292	0.5411350984835156	-1.2955254908117286	-1.2060710679304485	-0.3255085274180447	1.5698937587884132	0.21405022558776649	0.6147045314474526	-0.02642205383910038	-0.7660931239448784	-0.29461459941876145	1.1445483704638306	-0.48505484814104805	-0.1621059821096339	-0.6305545437460803	-1.2009827453574533	-0.638431840355948	-1.4283989019632553	-1.0172425471517073	-0.5670844932081684	-1.3751117522538978	0.8841837560728828	0.8085393383267184	-0.06362698564691174	1.1789958868388135	-1.1046453175713955	-1.2088286696521997	-0.8222985045972311	1.1593202913403902	-1.2511430595753943	-0.8948469086700612	-0.9532192084672026	0.2260758091118694	-0.3766435867374439	1.5705437126667836	0.5373373507090515
-1.0425748573413995	-0.5076072039907932	-1.1907539546297028	-1.1274595617196468	-0.8792057026202951	-0.8849872002623115	-1.0143040990949026	-1.0430831873122564	-0.6132301203644643	-0.9809961289125217	-0.1330156912323455	-1.4517124742065985	-1.7974985891058184	-0.672253372813624	-1.442713052700823	1.050983912437364	-1.3201019330987576	-1.501687110133164	-1.3109620583055193	1.2867881729293529	0.19347753902821727	0.22952662730329432	-0.1343212018059219	-1.368277818555156	-1.0236227392477641	0.7668049492051607	-1.1841258782498585	-0.40590096847890056	-1.2429878912490884	-0.7756451576506737	-0.80399047580795	-1.41204515546537	-0.9491262865157897	-1.0810836435488953	-1.7447880077546163	0.38021446751838983	0.7353440658981125	-0.38578116677124796	1.6143733871553374	-1.0938771544355024	-1.078950483528478	-1.090076174458698	1.531373812848058	-1.509866105562583	-1.245527419526492	-1.347451884435731	-0.43987470893750985	-0.7381762228476662	1.5817571872669576	0.8114892958098507
-1.1507156637666502	-0.8182876479037017	-1.7916134445269771	-0.8832147959562107	-1.7560477144254687	-1.5735678186789137	-0.398594025303495	-1.51731242860538	-0.6967793774328821	-1.017363838207678	-1.2240531877144414	-1.5962735250255853	-1.7951814091147529	-0.46364765963204696	-1.5490869939803629	1.3539940713382959	-1.260136072568201	-0.971325397812795	-2.2114413116858604	0.852712688658255	-0.11739881906963155	-0.35048996749376204	-0.5788537531637463	-1.6903126679137404	-1.8305326190989706	-0.106645089889598	-1.7189288809386256	-0.9223978572173409	-1.7576867391373634	-0.4415780053871898	-1.404797424996882	-1.3576438550799788	-0.841800981165134	-1.6203952303891191	-1.7160393607858901	-0.5687071304976732	0.05652524524439858	-0.6237146129776407	1.6967137825295229	-0.9970154623441181	-1.0078722372588893	-1.366151150044376	1.5874345390493882	-1.6728652795523	-1.7367443072347117	-1.5106892554933893	-1.1925772783133222	-0.7969038599004956	1.2634370318198112	0.9934019102884474
-0.925358286463153	-1.0540984081498448	-2.2243456497415313	-0.30871977082849794	-2.2872420528843818	-1.990716510665144	0.4779040813357515	-1.6943641031379348	-0.6934636328876321	-1.03568085743564	-1.9811965749267078	-1.5381678524593123	-1.6591317578742566	-0.3906224578737734	-1.2011629289468673	1.5047064001526054	-1.040053299395548	0.08927178995509755	-2.5400620145945867	0.41575133004363923	-0.45879827900364545	-0.8507385721634491	-1.085108721416819	-1.4636438864226233	-2.0853948599306107	-1.0348957160988663	-1.6774267420935283	-1.5464993406357084	-1.8607418103061435	-0.17594348667100274	-1.860901042836682	-1.2059900555076843	-0.5953180813964302	-1.6287219356153444	-1.2081776888192983	-1.1715741721511685	-0.9116129568843258	-0.5101025596789451	1.3662713987263377	-0.7059776182196287	-0.9221348707862791	-1.373690330897452	1.263813415212428	-1.5408381878307789	-1.7268358027850033	-1.1190054408279986	-1.6650929047776437	-0.3053729205132064	0.741680954725376	0.9278380900812738
-0.3445860775788182	-0.9876811019396217	-1.9772460995102024	0.5063141675731375	-2.1678318251329167	-1.8686026426927294	1.3542764327082728	-1.3705985853134666	-0.44070098618831893	-0.6602132991778559	-1.9503363525898785	-1.2110440992782885	-1.1669977610681095	-0.5062510466201844	-0.49780908181431704	1.559452853779219	-0.6269987087391129	1.1468531511504334	-2.0394171172103266	0.11477615555865563	-0.6115066207842239	-1.0477499259832859	-1.3530289761061782	-0.6540817891533446	-1.475957448270556	-1.5796042081870731	-0.9362720000065404	-1.9920422954358872	-1.395673392712464	0.10915077417709067	-1.6360442139579026	-0.8672055202974033	-0.1914588912387092	-0.8588140136158843	-0.3761823269412514	-0.8772946756131035	-1.6556321296234682	0.029605253926448926	0.7381705717760081	-0.21908052707072853	-0.674896951808429	-0.8801034100950457	0.6939673692865731	-1.0348004586363146	-0.830363368677715	-0.13011665869388234	-1.5654769026765245	0.5771971843672169	0.2200847455331582	0.6773903477184644
0.4056676249174789	-0.5711989928732865	-0.8907632261075912	1.2530601262020602	-1.5024375281863933	-1.2514878249457986	1.836268376555343	-0.7069491517247362	-0.010863015690921577	0.17633142882782268	-1.1330348687721044	-0.7273291781623612	-0.3342033514816337	-0.700461214716857	0.2428166313551881	1.5071235536269625	-0.09084292132776604	1.7224717996765802	-0.8966160340300062	0.007253808344533629	-0.5282773786531088	-0.9033944387694406	-1.2589244123493022	0.45650942640983877	-0.2439198443722676	-1.5555069710943983	0.192495774089095	-2.0241903535811523	-0.5239886608160577	0.4792306472325924	-0.650046127967292	-0.33119895651995274	0.24142461629193512	0.4043961637103538	0.4399057695839851	0.23419843906635757	-1.771718614924076	0.7533692084975822	0.06501862409635045	0.31721782891393474	-0.1915828274549266	0.07534693918508045	0.146456483739541	-0.2979712996068098	0.742804673943764	1.0955831002435914	-0.8798312603062781	1.373770961943724	-0.1036973087403213	0.4388311980534286
0.9846556064439339	-0.014403294087567884	0.6438547627639335	1.5442312991691207	-0.7271011945848942	-0.4871293159880815	1.59408496615261	-0.11719150428560465	0.3396398292885661	1.1276197661554928	0.0031480173331681635	-0.31027914031674225	0.534862485588537	-0.7770959184826185	0.6616673450072053	1.2640839601074265	0.40224612687347994	1.6210498618868008	0.3120536800511159	0.04223066615701086	-0.3278539279968312	-0.5755439689061101	-0.9194041591355153	1.372562776023797	0.9578824441787084	-1.1036538097335529	1.0977077953738656	-1.6157822639920625	0.3147653511320046	0.8955559127908556	0.6187457570084199	0.27005652726143126	0.4993753516595657	1.475620490490766	0.8890029056388355	1.491754474059563	-1.2015796536543097	1.1894315271398057	-0.3889860678736291	0.6695047941557933	0.4175718938003998	1.104213380453595	-0.13533345247345677	0.3398618010820063	2.2544882983270504	1.9429541925078708	0.08491895699020581	1.6091564452236193	-0.12230584495049764	0.3477391613167835
1.073375819411709	0.32200370555687763	1.8706347965052388	1.1524405653348584	-0.30550814263049986	-0.014770646566713633	0.5937516317407425	0.04196572044408955	0.36430927675685637	1.6513985165308125	0.8055219996449066	-0.14268190752552443	1.020317094093329	-0.6022099497654565	0.5841738675784723	0.7433598098411132	0.67335832921932	0.9800974921785188	0.9410641797330509	0.09681766988332288	-0.17411452025066546	-0.30488244170194656	-0.5855063524583206	1.639069222535117	1.4931111830907045	-0.5600076171296603	1.2289944940314323	-0.9800920331426795	0.6469016949773029	1.2071956373355646	1.4345264758676035	0.7164630386842743	0.45970007674388524	1.6952577513216698	0.8109971245577934	2.085207151011849	-0.24691263778069494	0.9091044790666298	-0.487238407669945	0.6484486402242632	0.8753357442468284	1.6400674796759012	-0.08725787567930943	0.5319950098255615	2.8896198168404528	1.8951519538790278	0.8604558431785502	1.135427510455481	0.1343831969219477	0.33965298879289596
0.5742154579536037	0.16411639383698606	2.1345598284480007	0.19052089937001196	-0.4200806367398559	-0.08274120096525911	-0.8007479197312171	-0.24522383954918223	0.016489521560358843	1.3973018298529727	0.8336249000194121	-0.24097308302464118	0.8773265525617706	-0.20890828504464976	0.1344520932369899	-0.046316294755987995	0.6428890558029758	0.13766282175872654	0.6652303716566755	0.05210115545122139	-0.14383430231849265	-0.25858068350526087	-0.4571252463585075	1.1063669876204623	1.1555838520342943	-0.22707941504022244	0.4552599583045613	-0.44973573528699373	0.2639173795784797	1.2384711002886832	1.3098979536757027	0.8443740777943504	0.19085742583324838	0.8777537316484726	0.33938579150574805	1.6190525653956624	0.634461444857566	-0.17771338978098764	-0.2837292726073739	0.22636999974451663	0.8949164119302103	1.2823381120968287	0.1349082145821137	0.12304099587437096	2.2917990180514263	0.8696920126879796	1.0827345397558201	0.2344620759408382	0.5120920313948673	0.18837650569439157
-0.30159289522033467	-0.46383010555401233	1.3110978460457934	-0.9041282231356391	-0.8749268810326116	-0.5828211190275695	-1.9621127157729765	-0.6110577187365122	-0.504325693413998	0.47963424657988574	0.12329860366195028	-0.44386759333172754	0.23668275178071832	0.22613877591128137	-0.3499125074946099	-0.9444468777912748	0.3931189330025738	-0.5769861247558383	-0.3184856277685204	-0.1409684980961742	-0.18423157194065828	-0.4341605684294991	-0.5568285670775405	0.037803558886778485	0.2806301389150244	-0.2067003310095382	-0.8225459007970668	-0.2743416282707407	-0.6267345504129758	0.9214930230694912	0.3595273566029611	0.6753312162697044	-0.08944819948708277	-0.5232505375454931	-0.1704224498001689	0.38046899443717236	1.1041613665397874	-1.704088418935611	0.02982965423849315	-0.43553985457344646	0.38105019467750095	0.09344741313531384	0.2608853601893437	-0.7341782302025064	0.8121272576767605	-0.6946344237731467	0.6936655531686823	-0.572131086534926	0.8003996974273427	-0.30331433858604223
-1.132909283555072	-1.2108960939352338	-0.10226885749684878	-1.5967953349829207	-1.2657682605789695	-1.1167080859517378	-2.327885429769462	-0.5498965935441243	-0.8804031514342842	-0.5708898113052985	-0.8457075858221822	-0.5220081057952921	-0.44265534116116034	0.51872024235244	-0.5497577838771053	-1.6783537290554829	0.1301123991383492	-0.9990395213552089	-1.4167283340950605	-0.44499740185730674	-0.1828316708634091	-0.6798353002756118	-0.7466817387382482	-1.0213860980139746	-0.5154212664724787	-0.39077555804104463	-1.8961110500447569	-0.4677284292880017	-1.5134073496974298	0.37980832013539956	-0.7570300298693317	0.42245482921673533	-0.18939870397301564	-1.6611812888339719	-0.3529222167766315	-0.8658499615992439	1.1100188443666341	-3.0041094101395185	0.2536041777791128	-1.0684627105824094	-0.4670772319760712	-1.3693220321970239	0.08952504178188685	-1.6339300297307036	-0.7054712051480739	-2.074547163204867	-0.04798439134069981	-0.8694038003722825	0.8269042868328884	-1.1115911489559946
-1.5254658513777044	-1.594901494043866	-1.3007153105786902	-1.5631747514409546	-1.2762504213468537	-1.2564909564068407	-1.7319494285804522	0.2118138890058378	-0.881652564301035	-1.1496422818087597	-1.4511020900833436	-0.33100634801122847	-0.6567249815663297	0.6169524832286224	-0.38088596054771884	-1.99074893963878	0.06146460236020503	-1.1540406621346373	-2.0124096537758094	-0.7710719119021615	-0.08194772410871441	-0.8074051034707856	-0.8591429842865639	-1.5462048977955285	-0.7707466091314162	-0.5869386785309874	-2.1777308220134994	-0.8063523020215428	-1.890934223140946	-0.10902555921829572	-1.2720026172243122	0.3546502303265584	-0.11284160542216125	-1.8087867688477828	-0.055408123979618196	-1.4081204260539046	0.8546867807586387	-3.470107203125456	0.29670092240004353	-1.433635312014987	-1.2392463952683157	-2.3443447463929985	-0.3723082948766865	-2.1222523450097954	-1.4569659788116232	-2.6775701214450365	-0.7433042481825477	-0.6094743959065287	0.5354195811683784	-1.9554674320333107
-1.338278870311921	-1.3079489460671967	-1.6762348481131772	-0.8804534075146839	-0.8774906445546773	-0.8285598567884616	-0.5185515704256992	1.4831351409879512	-0.5021623773773474	-0.9740065838519691	-1.3019593334045498	0.09594708017653777	-0.1909948636253407	0.6282572960445784	-0.039875925789844606	-1.7844782175117508	0.2674512555581684	-1.1692930387823024	-1.8359227100023958	-1.0322226234886887	0.061276122881272196	-0.7161655966427686	-0.8304966871366402	-1.3231487741393082	-0.4727533994788692	-0.6672903281814888	-1.5544932152178879	-0.9813536015331669	-1.5670824306301925	-0.2652115454973196	-0.821934282709716	0.6081040959739926	-0.07235447043343625	-0.807902431738959	0.5705658653281086	-1.0648238199360864	0.6180075528040758	-2.8962950652433013	0.20752514208341982	-1.4310841670457881	-1.5482424845886156	-2.3157080976434545	-0.9083742328742442	-1.9355488070925757	-1.1644523062772294	-2.366292092638559	-1.0912345254181288	-0.11035097933932202	0.012526216201416019	-2.4551909089688513
-0.7501223335691916	-0.4314986861870043	-1.1661377915367226	0.02712382174343566	-0.2957175481390331	-0.030457343873647014	0.6570262255418094	2.6880629087242625	0.0614947743851783	-0.254417665071052	-0.4511165505788758	0.5732994071099761	0.7252653299259405	0.7056889987800332	0.15394649341418065	-1.191216407152751	0.6516230560808488	-1.1523592437355281	-1.0920024710547809	-1.1755516416909169	0.11925138846868591	-0.44703446940686725	-0.7325481113218314	-0.5509077401275126	-0.00943550201763111	-0.63047576080174	-0.4356890996138168	-0.8029129893063053	-0.7620954305892487	0.017320865027506554	0.3222688082219406	1.0811372643703665	-0.31064899694370324	0.8356515150832825	1.1695902611213698	-0.2721523572979487	0.5728205949557452	-1.5960584157758737	0.11036608020979678	-1.1185539266722007	-1.2682183773799847	-1.3357120606577146	-1.2277672761736855	-1.1351696714816777	-0.19233448290264993	-1.4856133148460766	-1.0315754536077368	0.19483495993236666	-0.550491068286175	-2.373477853691625
-0.12125458606288149	0.5907323554968137	-0.22074342474988742	0.6561430846382218	0.2026398363548366	0.7004962567127246	1.2297946461258256	3.215655858376141	0.5599674093506946	0.4735401977805825	0.673979138872506	0.8820907600896764	1.558296383947099	0.8845306227697024	0.0038019723855660745	-0.5097172373463075	1.0040250772149861	-1.1221970519080522	-0.27363187627429014	-1.177636031566256	0.005555632520518064	-0.1389866781489125	-0.6846599965181122	0.30723753664861103	0.1680876490308798	-0.5488281894829271	0.5341033869872786	-0.31907237916627795	0.05926318444132399	0.5879568286030957	1.4622288788499476	1.4929513819292648	-0.8561818523522063	2.2709370030976648	1.4094999831613206	0.27195337361342065	0.7134106201707705	-0.21911899291763168	0.10783532098229705	-0.6423736691058668	-0.615091961971213	-0.000141071008124331	-1.143027693718237	-0.06205653825049623	0.762237495073513	-0.5940352614277986	-0.7162882895884087	0.07351762498744063	-0.9433536879204879	-1.7641869830195973
0.2536792660340926	1.2162237989259792	0.5584328121787687	0.7299834215793222	0.5234707733394016	0.9812706773416768	1.0700811061244548	2.809088630166958	0.8503179639442143	0.7278005109373973	1.5567897207293264	0.9008576522146579	1.8143738953779118	1.011628022526069	-0.4139352738940263	-0.039640568198876625	1.1326631790623696	-1.0274531679245265	0.18917617696435432	-1.0217726243683218	-0.23812871432280758	0.07474931405668203	-0.7237795697580258	0.8159041260570259	-0.09109295567627933	-0.4645891202539104	0.8977427151315903	0.2314809732013216	0.5010146023282075	1.113072845956651	1.9577270034887715	1.5683528187823548	-1.4141576670254596	2.8214745052681924	1.1857847647744812	0.14133118742850095	0.9166358281718839	0.617863545774767	0.22461871819381143	-0.13762401908953356	-0.004761770068684077	0.9203964973016903	-0.6744762317630938	0.8573330376342099	1.1630201262875253	-0.09998334691580181	-0.3577794791481936	-0.347665036873485	-1.0296382667106352	-0.9244005788711852
0.3293216679416598	1.1370092435371908	0.8314053439402188	0.3430840185872225	0.7861405289382055	0.7431456238321987	0.5386923019478124	1.731660320996977	0.9522186341027734	0.3986500765893161	1.8964703919034536	0.6689730309990769	1.358270001636284	0.8455061920324501	-0.8060806633616954	0.09158579701672928	0.9726934411173006	-0.8213182779304284	0.19480701243699652	-0.69019919785601	-0.451424736096081	0.15860014870795835	-0.7413893165758457	0.8112527860797603	-0.5190991975563769	-0.33165905746594365	0.6566195197454368	0.5993657956535506	0.4790472638389349	1.2684552282859676	1.640856630737685	1.2181621719542872	-1.5120832387334346	2.3673031405400042	0.6699278205638096	-0.497215427323961	1.0607777126355358	0.6611647589938398	0.42413039424720267	0.33368633984522905	0.22444448749377188	0.9599609254175775	-0.020331802952348186	1.3371061565400462	0.9584733358365497	-0.052629391332723555	-0.08058628219388692	-0.6847747157841253	-0.80154318900619	-0.1945701542792281
0.30311384071185454	0.4652418087042239	0.6905955308541482	-0.1434935316990538	1.173003150202381	0.2818963735849832	0.20960916313823577	0.5994673926895339	0.9779146784561261	-0.20669858087608228	1.7397755283442815	0.3554738405997824	0.4932174958225015	0.2678401087871259	-0.8838519620942868	-0.0013542486597176643	0.6019124537984609	-0.5271988774390158	-0.021651828984081675	-0.18751482494772276	-0.4559619799079846	0.19672860263471229	-0.5420168884330734	0.4444151355526996	-0.6342775036094676	-0.05228420402218715	0.21330982538178986	0.7109681792093536	0.2378765523004764	0.9318626813686826	0.8747877869288851	0.5889824506400079	-0.8291866825373925	1.3549054144129304	0.17482035545244426	-1.0060532573174494	1.1045225155055491	0.11807016216700257	0.6651355597649719	0.7743266881253795	0.03941810615910353	0.23688061115164763	0.5737349559349681	1.3606862802347948	0.5280285106410253	-0.20452422339920312	0.11967485826517094	-0.5779272408286482	-0.37004007387264015	0.23966740409606271
0.42928942167921286	-0.349860309156425	0.4967244376618049	-0.3717065154344926	1.7256854974654876	0.06251751543501079	0.44774016711694714	-0.003684863592308411	1.0112952290555441	-0.6037196262812208	1.3778239839160389	0.16633253361651398	-0.24374381419371896	-0.556938839898471	-0.5830550603116237	-0.045321168374508294	0.1611254065202253	-0.24339187470308926	-0.11264510290806429	0.4222352487791973	-0.17164654922174918	0.3355575219416565	0.01723709788988878	0.016956698126055145	-0.10664432522288449	0.4255915430206444	0.040757907607676565	0.7278500990205227	0.14932014814899305	0.2538790487930469	0.2421284333288806	-0.04686008295413964	0.5179109260384019	0.45568632167490064	-0.06557999742735525	-0.7499606875758159	1.0820935048036795	-0.5162745335138625	0.9348971567273701	1.1955329786762188	-0.26951131767109326	-0.6463079976882752	0.9489380673797109	1.1474711957535662	0.3296657768469755	-0.2573883050147268	0.303377562485968	0.04835097975560046	0.1018080286007635	0.40417561215511244
0.7949489223747523	-0.8145553390272356	0.5412356033479973	-0.22980732711878984	2.2676630749879556	0.40758567126689804	1.1357622900945372	0.12821758971556257	1.0422713622133633	-0.4670829180056802	1.1052361930911692	0.24971695983788467	-0.42347839920666713	-1.2185131637938575	-0.11747345731839874	0.20172721197019328	-0.25341922336222317	-0.08330149048829795	0.11284221420433181	1.0033951157123897	0.33629888604103525	0.6856725498341238	0.9088510942602449	-0.2571037970026877	0.990301439831259	1.0361188963429182	0.32201716581122614	0.9309463031142186	0.44899424235477986	-0.4368846252259399	0.11488944289771906	-0.4742928175179988	1.9579937875594562	0.12177840034370002	-0.04945229046485917	0.42318619850475947	1.0453899887728322	-0.7751680373060376	1.2240297369289426	1.5663524979036503	-0.29914821132047204	-1.0106530074378073	1.085196886809906	0.9913023240269113	0.5374818274189581	-0.08134756278225436	0.48442818614301014	0.9217540836761396	0.48295370544220695	0.43231272545928007
1.2283413033556436	-0.6949919381474027	0.8126687013886632	0.09384619101568036	2.524980328543588	1.275962974410099	1.745721279739675	0.7372468251618448	1.005606868322775	0.17232986121496083	1.0194979365333592	0.6426550928235386	0.0278256046881577	-1.3001627586182032	0.1757648780178807	0.7752328660954045	-0.642102088046388	-0.09525883270515119	0.5758320915868652	1.3881925204010044	0.9074111571321419	1.2426613580408854	1.9247703506787461	-0.38735319396418194	2.219015533495792	1.6136113573412065	0.8183324334493914	1.5030271075272017	1.0939180745331725	-0.8315701832253289	0.42618640524950724	-0.6569970107157912	2.7662986047880493	0.33575307715079455	0.009170767612654172	2.0380501999814933	1.0171286266083477	-0.47764148729289074	1.470374010248967	1.810828656469651	0.16822098584282782	-0.5434230004297312	1.0539983483000301	1.0761700510642964	0.9403365838256428	0.2515219196447091	0.5970839361644302	1.5894167483003134	0.7270080903756132	0.40860304707954564
1.412892890245207	-0.13477790519610447	1.0409652902638005	0.26941430367825925	2.3495182325390607	2.2770040325370355	1.71127806287739	1.3109041031501054	0.878900599188864	0.9843939214826429	0.9912405895464661	1.2667100623536043	0.8266949392580372	-0.667568460489199	0.08458935568629372	1.4587340113916643	-1.0623013091520026	-0.22100183269326926	1.0325029715513074	1.4562658431595672	1.3865591657501817	1.8715096958866886	2.780368190810117	-0.5517176450302986	3.0643540687188286	1.9917784942654304	1.054792090725818	2.3580865948671255	1.821042668853479	-0.8156827915626412	0.7913770213264987	-0.7173852356272418	2.5058734151702247	0.6968116883199601	-0.15150183143303333	3.2825574505271073	0.9911921707677199	0.21665064779337612	1.5390588087095458	1.8533833059051967	0.9871405220729295	0.5124192211868932	0.9290957007549879	1.3782485557458433	1.153594156749118	0.6076218167277884	0.5618089284265356	1.6944043952331602	0.8651071159631194	0.3004823642007405
1.1278201224368931	0.47831873425610144	0.9614154336521457	0.07148780192177619	1.8589653442001817	2.90788450211315	0.8427192130610005	1.4271227692088062	0.7417597789187415	1.5763082448875283	0.8042036378472666	1.956126770367268	1.5488449948796446	0.4028543822212905	-0.3196602434012419	1.903576293527611	-1.5343879123218072	-0.32571318601491794	1.2879984454886986	1.206759807743677	1.6964838584526483	2.362058926073803	3.2583978487860805	-0.9066330367167909	3.2474265540952287	2.108020768613704	0.6843586138774919	3.142175316811196	2.337547925346268	-0.5149141938241696	0.8541161477473141	-0.8056201388800567	1.3174147518414294	0.7489969611323014	-0.6430823199075795	3.5249907554938105	0.9624690652395773	0.95700702731877	1.2842716319922534	1.6745717995565121	1.722840230095513	1.5337063773438324	0.7335147173571476	1.7024378294640303	0.9520784104913619	0.9488003057147641	0.38791264048631	1.178541945249143	0.9501874688964123	0.03232275660383106
0.4388213554556307	0.7877832467053371	0.5655452549298686	-0.4638686894900632	1.369428052898052	2.855925370684272	-0.5078282803075739	1.0011708462893787	0.7311560491576546	1.7224438790630061	0.34530388060248685	2.5022726643798014	1.8938808394494882	1.3666027619395398	-0.7297491581290076	1.8410775885430788	-1.9737825041594559	-0.2834661601112294	1.335705244806495	0.7715829138299647	1.8370946242872608	2.525969802495164	3.297219849079668	-1.4173245095404627	2.8462669693765053	2.0309522946272884	-0.23417509312767393	3.420176126779099	2.4916414772060054	-0.193749348434434	0.571634529041304	-0.9681825074926508	-0.1447080409230826	0.30522455786162084	-1.3371948997637082	2.6998512321853387	0.9414357376813149	1.4332185555427257	0.6673504839253398	1.3332593610006769	1.934452707815378	1.9266360198163748	0.45947581574041685	1.8179830794310905	0.4512757346087468	1.348163150602285	0.2130407473013719	0.29329311649107503	0.9967978993737711	-0.3742386593404645
-0.3070947644287061	0.6889004517088135	0.12516403517906363	-1.0708691443346614	1.1626512277668957	2.171406855638225	-1.6516452716634922	0.2898491493750853	0.9197568953506859	1.4387489735706958	-0.2979002631059791	2.7102963632447117	1.8189272420010063	1.744488450821342	-0.8185672695104759	1.2525341843784041	-2.209356811853326	-0.06262982958258323	1.3163847689829775	0.3527019848380785	1.8326974826323115	2.2863440267726896	2.9765209073794914	-1.842425171053157	2.165005073906753	1.8895420465575476	-1.2440087483146887	2.9388160223686466	2.3109494345266115	-0.08113255521948758	0.22103892202037195	-1.1163866894568777	-1.0970525548810435	-0.4488230186326781	-1.9410159045504913	1.312750447325646	0.9315007545043276	1.536242012947571	-0.1571854410503562	0.93918459096704	1.4765251692608126	1.4952296645195877	0.13027849671949518	1.603305823172253	0.00014184565551620494	1.8487916075236555	0.22818829346146885	-0.5649419279687796	0.9632940090146798	-0.7338936563713226
-0.6903330169756058	0.35224251342352264	-0.03219690548756122	-1.4343707036048485	1.2673017301258551	1.2099558873205596	-2.0015605427372445	-0.31538732556820126	1.2185699621337194	0.8925481038570507	-0.8947041735946173	2.465958062094165	1.480592547226506	1.423100858134562	-0.4637799513004819	0.38835523845531117	-2.081196574673253	0.24740799896698112	1.3497077617411954	0.11619021681163652	1.6894615189175137	1.7160570998597986	2.4311672255748187	-1.8872507993464271	1.4841771542757238	1.760614050378462	-1.7787328692467683	1.8003378688163911	1.912720584593057	-0.2351231491396465	0.1416089226095676	-1.1085852060041752	-1.0833209106275599	-1.1127328763815016	-2.178385971232303	0.08890717697603887	0.8939493626894558	1.3656303873333777	-0.8738179500503673	0.5977637072822817	0.6095337160221791	0.5377307170617279	-0.16397609607952035	1.1144065583492795	-0.11346429377572946	2.3085912272844276	0.5330383430524299	-1.0719275522263085	0.791493359718065	-0.7880599181032601
-0.49181158201593167	0.05895018438727387	0.18991109644909637	-1.3802523560240074	1.4306530320522446	0.3987174817990539	-1.4436477823608862	-0.5414514920595653	1.3981982561493873	0.25993286017680484	-1.2283704500551127	1.795225385995698	1.070640262656132	0.7127347756932264	0.17981306517424386	-0.3749590428478654	-1.5485929897649198	0.49043425754648845	1.3974439984786038	0.10584312848089727	1.4068044336595014	1.0056435470119418	1.769207357079695	-1.412420252444984	0.8963589008665038	1.6055026543924356	-1.5291873395316662	0.4320390150904734	1.387509617334851	-0.5222298340177358	0.43770489895419606	-0.8694026436800409	-0.20999384463476933	-1.3505613738004256	-1.9478253715770921	-0.47323930790990887	0.7476221317379933	1.1120993348820767	-1.166085209741564	0.36692494894397265	-0.16112034087584706	-0.36913642979528805	-0.30201218076853553	0.5453705028875937	0.10397012006263906	2.40831723628901	1.03190990205319	-1.1103293530093772	0.4734707998916915	-0.40067710645183724
0.1580765633796025	-0.010909543605577129	0.5504059234172562	-0.947912730637814	1.312071408643072	-0.010281846662578167	-0.3919395305938627	-0.36449201236734613	1.2344363009303487	-0.3460613302454591	-1.2306512080087166	0.8820995626349061	0.691498663694617	0.12104510472370447	0.8033404790703743	-0.7475150378326186	-0.7297975138433477	0.5469319664350065	1.2861626768859158	0.22780732231126719	1.0267062099207929	0.37505830854166966	1.051928143123558	-0.5440239009520894	0.3373767539599943	1.308619121962973	-0.6364786221959223	-0.6372145344831841	0.7609321247239687	-0.7088281703796255	0.8887057526490052	-0.4470336214858516	0.973373484348427	-1.087837356915703	-1.3547280277656297	-0.3456142460106144	0.4228538203655911	0.9163242973424558	-0.915078826709664	0.2514633981387132	-0.4105859145186244	-0.7374033929911333	-0.22001641811739928	0.11576309975017349	0.3711458603865992	1.8685247831201677	1.460304661889136	-0.7646946988773959	0.08960461407141948	0.2932931531974636
0.8589059677752203	0.12234368697804521	0.6454203160079826	-0.31832029597966804	0.7550759797931715	-0.04371781485015705	0.5016758835839625	0.03769888157594465	0.6807376855821331	-0.8458738273346226	-1.00010602583576	0.01535731927596284	0.35616315250278	0.002746969766066075	1.1609238988418649	-0.6750812169863627	0.15500216589112092	0.41903968308717243	0.8758835395812935	0.3127038358379897	0.6599126653582259	-0.02842175233936866	0.33250709298044673	0.39430271569499586	-0.24922078968083428	0.7894462912424404	0.4137007445593774	-1.0620252765272253	0.0529921411045385	-0.5972342543079769	1.1352206458563385	0.03117809980157153	1.842151125849537	-0.5100858276349992	-0.6120933981208274	0.11446017597451408	-0.06573182080880181	0.7987320896527738	-0.301520412457132	0.22785356961137704	-0.063040696152741	-0.44708468137266255	0.016667963755454766	-0.04287375947693945	0.3840263790967821	0.7271675503150687	1.5381942231270125	-0.219091879128235	-0.22169981520367799	0.9208735485777185
1.1944948100246537	0.30797555213140954	0.23717422200927218	0.32172077842729824	-0.0716968219684997	0.07740441879797719	0.7735237886658692	0.4364498044192616	-0.06487517139740098	-1.1359775248101474	-0.7057280446907335	-0.5294613677236529	0.07561199766089324	0.3334415938373701	1.2173492997819473	-0.3386693152727059	0.8960125748813722	0.23613681331410538	0.22872749267082873	0.21444835150272135	0.4416465970029465	-0.19479795687680104	-0.3017658479147487	1.0765650899526196	-0.7833663297563732	0.09854108612472844	1.1108325529569707	-0.8575178677565055	-0.6405235965474048	-0.12614160198051141	0.981914903459389	0.45740937283035477	2.0526900836183235	0.09776785616060754	0.10217661330553064	0.4660034085304886	-0.5936056878378139	0.6882294965116558	0.2731052042115692	0.2694986981467805	0.5778562958375423	0.2209690737668234	0.22496549594588128	0.06081448256104179	0.08707363108078815	-0.5612253748193038	1.1495584292823768	0.3501103591497662	-0.3517752451071013	1.088999700831941
0.9892475011622194	0.4240520098269675	-0.522651483542064	0.8671125724225514	-0.7778428691466492	0.1246918927129025	0.4175082523153191	0.6778345518898836	-0.663973275347195	-1.0985482207828225	-0.46247644311769653	-0.6204346136625499	-0.07803841229838977	0.7630078361967344	1.1263612454962455	-0.019198710810896608	1.3835395959246743	0.1696643942817914	-0.3791391445306951	-0.1131811716961732	0.43430994574432374	-0.2436760684024472	-0.7383597494466622	1.357324349735964	-1.0807578378160316	-0.5836503482473686	1.2273344787932807	-0.36622077926856184	-1.142266936365886	0.6079358503896461	0.5624077046144712	0.807425450292458	1.6634470145053477	0.5290895260088707	0.7219834784595731	0.46408331460334523	-0.9861431184379155	0.5065525964004937	0.4128102734861624	0.34775971237151104	1.0503316107601286	0.7872202103935293	0.20582516715419616	0.3047284103546791	-0.26754605773794554	-1.3384416525139151	0.4228375251418027	0.8192908249689866	-0.3070021654459192	0.6461090364415772
0.39658290541975894	0.4825796722262511	-1.1637401174802726	1.2823124818446643	-1.0254229799259742	0.008874735853912125	-0.17193348322920343	0.7073127375012973	-0.8542359143962613	-0.6959965894714474	-0.2764515336568928	-0.3385881958665788	-0.01127765625567031	0.8985700104327694	1.0740832137125127	0.07496190301580537	1.6204793903690018	0.307823689959257	-0.6346372983513637	-0.6009319839884127	0.5550898258761895	-0.34659566182867424	-0.903955845337244	1.3193777439881458	-1.0202450085019132	-1.0531575913510207	0.9108013249663965	-0.04100385521236928	-1.291595432258751	1.3993775300731652	0.22637691162655843	1.11822911310643	0.9851786899994669	0.7263093117383881	1.2572721027078062	0.1393078072660975	-1.132653538683381	0.23795199573709414	-0.036917053075139025	0.4122349819075837	1.0464272664334842	0.8611378886954506	-0.12640140404822645	0.5293925771717855	-0.3310940321740868	-1.1640416410039112	-0.3455755978218173	1.1015357906026	-0.2228736788602944	-0.1990026934613257
-0.2303458613261323	0.5940660700261051	-1.2272660132576823	1.5320806034976824	-0.7681225439810764	-0.20781500994410126	-0.5180605614039683	0.5180284808668456	-0.6299091304104454	-0.06634175763419281	-0.09131767920556866	0.06090619842821488	0.2776160394043531	0.6009950685751781	1.1212749109333686	-0.09179834903013043	1.6652731812074857	0.5741533505333053	-0.4257545598397156	-1.1072188102320304	0.6045260047098875	-0.621068310662204	-0.8324590924027997	1.1679137669349144	-0.692122756931287	-1.2189543940624235	0.5197631717680207	-0.1783005469276163	-1.074874678939399	2.0127513036846865	0.2391382348868662	1.4079962295780526	0.3146073970585264	0.7279904779551076	1.6945152323275277	-0.3228444710444466	-1.0695543088281092	-0.05982328465800037	-0.8947979308644484	0.3794363205901614	0.5951496304240027	0.34049964777114894	-0.6764182346444345	0.6133181595084658	0.027129980949131695	-0.15452782243593718	-0.8723367137690499	1.1219243286003047	-0.2821191470752982	-0.9936433009003725
-0.5851682034125755	0.831148291634449	-0.615577690072349	1.5441931614002893	-0.2745200541006009	-0.4157700040685901	-0.40004237882522414	0.10727739117688749	-0.25319060549168015	0.49281964870266015	0.11878299455428151	0.2805784931020168	0.6261523734500964	0.0751208865692054	1.1676892895198419	-0.40225764613223836	1.5638086533161912	0.7528428042824121	0.05185861106515166	-1.485831227132006	0.39923959946708343	-1.056674789957309	-0.6706404208508469	1.0638387694655653	-0.37871091886913766	-1.166007799699512	0.34268212985257207	-0.758070215303561	-0.6725438357066648	2.2560642252199465	0.5421805627103945	1.619561075819241	-0.23809877005440383	0.5756511534267623	1.9340807942632299	-0.7570849768795606	-0.9596535804902915	-0.29750355113902366	-1.7521685764354873	0.15810115822027368	-0.0032490795628700056	-0.5679817649313044	-1.2131205175003177	0.5112123599214391	0.5636269677732004	1.0291559177246714	-1.0484722756328386	0.8328642885886454	-0.5824145989437377	-1.3196742148584224
-0.5971007999895921	1.120551788640052	0.3047271765531753	1.2550859550534283	0.08090066818497163	-0.5747309273004547	0.02560183537164511	-0.5011505260735402	-0.07851143187054913	0.6835113959536956	0.30056547243906584	0.13277312880399592	0.7717355175427683	-0.3064405057360653	1.0558940125299987	-0.689339546870662	1.3287430118088062	0.6170413988471513	0.4203088674519094	-1.6399140471099045	-0.07849894934269827	-1.5174213691388088	-0.5987388005553452	1.0238551660474615	-0.35668814322746834	-1.0919171936466583	0.41002580840417213	-1.4746936285184782	-0.36371960635702677	2.032349981423389	0.7795220380763045	1.6469050106400245	-0.7234281303052328	0.2777796782993755	1.8330826906770183	-1.0961569485074036	-0.9707346926527617	-0.40985318146952854	-2.2122651165678486	-0.2906840726071867	-0.42887842383593094	-1.4796366062186692	-1.5013374894935678	0.25038916026774316	0.8089346513868684	1.5796055707478407	-0.9754312537930632	0.2690674730524366	-1.0450591676008696	-1.0454211510227591
-0.43736235385674427	1.2704951071311235	0.9361316882630057	0.7030213146964092	0.09803652101987942	-0.7410373084358813	0.38569240608176186	-1.1932066234402847	-0.30590442946088064	0.4141399211461568	0.365438966038446	-0.37370492822980966	0.5344741232683825	-0.3044756418016136	0.718969450276584	-0.838293291861771	0.9766184780210798	0.08563450332445982	0.3962814948356482	-1.5439123928453071	-0.633811560832662	-1.8201831087660525	-0.7116443065480218	0.9524646134505187	-0.6682936622400504	-1.1580394987090166	0.5253023126244604	-1.9263615181756155	-0.34339696930392927	1.3686521466687431	0.5816341958800223	1.4267512251546235	-1.1944580879237923	-0.1444361729608438	1.3314531858353476	-1.3185785377000447	-1.1398074586010798	-0.38706362262569033	-2.105896082266593	-0.896918275229821	-0.5838335445199129	-2.0162512821110394	-1.4348169111701694	-0.09462117896393978	0.4257588502939095	1.0751058154615878	-0.8628112909735721	-0.4077097919813041	-1.4391878123227513	-0.3832784133699393
-0.3531050798508117	1.1236948582779815	0.8610750992484789	0.07634897107859927	-0.11178470011824075	-0.9864763558630099	0.39271818175481804	-1.7428257700060352	-0.8353389529732016	-0.10612439631681873	0.28927250114447456	-1.056531979818241	-0.015079596262835079	-0.006228178358050002	0.246715783161887	-0.823649501413538	0.5786333134465829	-0.6930077594063694	0.010192205810664037	-1.2390531332523798	-0.9716887190386555	-1.8425402814071992	-0.9455124417057366	0.7644762248656556	-1.0527091042589256	-1.3631797707552704	0.47165170413263374	-1.8429730644927502	-0.5868802700171636	0.4196240236211513	-0.11410255674036997	1.0129467583718952	-1.5804694603282714	-0.5928698763502844	0.5610479291822719	-1.3617984247286385	-1.330669633632157	-0.2704339181290823	-1.5531244932989454	-1.4788004660254666	-0.6417900728137018	-1.9506246019348532	-1.086031929376752	-0.4272462325198203	-0.49415192401686026	-0.22397630198243196	-0.8710394857066405	-0.9311153544550913	-1.5211952978945742	0.27481240228199816
-0.45985559942309373	0.7109744526304045	0.13688315483837368	-0.35025137366254977	-0.23530875344081692	-1.2853257705560812	0.0578756276663988	-1.8938677888739288	-1.3278296410167183	-0.48123961213124894	0.17541121761652537	-1.6689259008889483	-0.5523803751675173	0.23702055196300933	-0.18132643341145152	-0.6785069901832782	0.26626538472066374	-1.3929715788104449	-0.4099761212293827	-0.8173056368606603	-0.9067092061256217	-1.59466445509487	-1.1110303722125008	0.48940112233670013	-1.1157677618741701	-1.5362079690149235	0.2225129760757844	-1.2232506565011956	-0.8714092464622101	-0.5645456638135904	-0.9675157785836572	0.5591290719374319	-1.7100898819568167	-0.8954417400433667	-0.1639977621998319	-1.121292299005892	-1.3282923502614234	-0.1258753861107048	-0.8507788516428746	-1.815613216618303	-0.8724244795791911	-1.2697745375722658	-0.647427227154882	-0.647833601387773	-1.4355375512926865	-1.5350817814196447	-1.0126926435626329	-1.0340942749205881	-1.204839989576588	0.617468717166688
-0.6469295255118489	0.26582951960013523	-0.738301273410525	-0.3680374437367257	-0.026644741270790712	-1.4773999213559572	-0.33364001370367613	-1.5182121827190018	-1.435636812039332	-0.3926398416123485	0.2098100331662481	-2.0237464320968495	-0.6972134332743555	0.07938157508816723	-0.43448552078477826	-0.44510276097927504	0.17101925678422722	-1.677906549173739	-0.4923501183656236	-0.40139677837750126	-0.5217635761885809	-1.2125098669896015	-1.0216224309338588	0.2703870240112286	-0.6292804505152644	-1.4590960786891585	-0.01096543652654656	-0.317414708225578	-0.9485587619469396	-1.3111077822139114	-1.4559994264787324	0.21279289700494172	-1.4607941957929635	-0.8997902102908821	-0.49670776623845553	-0.5609219887243557	-1.0087604872607752	-0.01544977928530264	-0.28057899832634103	-1.7658771588519115	-1.380274879563267	-0.16288208784287836	-0.3116912390708983	-0.6756573618437637	-1.787974979403154	-2.070800047216654	-1.1731056190022149	-0.5876533876725335	-0.6449980093676998	0.5865424619695478
-0.6638673972692818	0.06531563539623458	-1.1657613658861614	0.03005392193448558	0.47333534393238386	-1.35643963635561	-0.4496492021944152	-0.740177493912128	-1.0442058913494279	0.16923177072924916	0.5230602430747688	-2.0634885087825072	-0.2918103889274095	-0.5480623480676117	-0.5211867846035352	-0.15731562890923842	0.3371690931372908	-1.3882732230698416	-0.1266111709131251	-0.11754100051776485	-0.14723262339175533	-0.8794406961538093	-0.6345582000220807	0.2589262192053423	0.26201129010378155	-1.034908771373373	0.06500260345498747	0.5155591266087435	-0.7412670680523894	-1.6210489124909946	-1.254064388032556	0.0062511110353260495	-0.8977984408456624	-0.5901599313917428	-0.26187568944815487	0.1655881702767988	-0.45899676156513497	0.02212533295829788	0.028350686009689978	-1.3600628656427114	-1.9654827155162997	1.044529013139257	-0.1734165392284974	-0.4814298624945038	-1.2713022999667285	-1.556882351302306	-1.2193672401756799	0.3058917585389253	-0.16632022620092607	0.3564971622649309
-0.32427824076591105	0.2075207576314255	-0.8524057715260712	0.6368062655503544	0.9392971275541248	-0.8301965746065225	-0.16018638717940986	0.08322015014405926	-0.3581857297054118	0.8819166547536823	1.0576285355977824	-1.8513484237642244	0.4452486561539999	-1.3679613324530424	-0.5546621852564385	0.13727975404976406	0.6773362820477828	-0.6375704798887621	0.4171217926813129	-0.05772098876918944	-0.15368645508023981	-0.7275951483707347	-0.10731498068536749	0.4906422285586033	1.0931168268212204	-0.3783545373336056	0.5846812923662219	0.984702003948143	-0.4124315494584416	-1.4464201876953897	-0.4830828064206304	-0.15690513033283351	-0.2727978012826777	-0.1233506125637485	0.4205003864583322	0.7203833814375186	0.05004398625980491	-0.01844174193929483	0.10685422314908806	-0.8018441353821906	-2.225494519715902	1.9943258911973805	-0.20963125637272956	-0.11958959980303378	-0.14953840095009435	-0.39060208069605656	-1.1068436838796305	1.3272557430535012	-0.06989681867650407	0.1610148244830569
0.32045832772278676	0.5026004175241608	-0.0010398303552867627	1.1617695021611425	0.9885788154298262	-0.03194739418985841	0.37416647346744764	0.543935009499161	0.22888870346154153	1.3067165771511182	1.5510037804183063	-1.5096284415440213	1.0229655031703417	-1.9401199309453503	-0.6265045913018281	0.3537268061802652	1.014928828933676	0.2394980986297179	0.6631970369715029	-0.2413354591521525	-0.690654663746589	-0.779416993469024	0.2757010779538273	0.8420438690517171	1.3707317453689019	0.24086753518331255	1.3768340326978437	0.9846560733962361	-0.24475335479820928	-0.904142333324584	0.36564451075538035	-0.39594244408171936	0.12798050925494422	0.2649314013014519	1.185387010512489	0.7604013069659336	0.2275918454119452	-0.10745729791816569	0.051092568913349914	-0.3645432500503214	-1.8366388381229746	2.4200396895530174	-0.3353218745777445	0.2671004553798299	0.9280850224904094	0.663067821799493	-0.9052068440656789	2.0652002427950498	-0.43828370333263095	0.11133562921160256
0.9653269356322013	0.5812796614561998	0.8379678846512473	1.4172040229162846	0.46584637513828303	0.7126546159728429	0.8274319278438882	0.4230759564933412	0.39212541916343385	1.1950726059776438	1.6704323898048286	-1.1543254280473438	0.9916063443252626	-1.959729099650928	-0.7020443442051568	0.3879661897049865	1.1925072792007514	0.8546985308264594	0.28452114766785197	-0.5986729171204481	-1.5564622800704504	-0.9590362896396682	0.265099846242161	1.1046356526751542	0.9037028333583634	0.5658161850965172	2.0317613204290157	0.6089635745306798	-0.4168690530940628	-0.21225012033552204	0.7828296138573925	-0.7090160599227745	0.16847053389016747	0.4256418322619717	1.6265640020596785	0.18336476915276947	-0.04747873486017645	-0.19081943088481207	-0.07770523387806623	-0.2382821115583888	-0.8153479777585482	2.254874476811582	-0.4798913969825957	0.4931608262469588	1.3508796516375852	1.0090021638912312	-0.7350382978454004	2.193451117870995	-1.0692103723915416	0.13948638613196926
1.2145484385311047	0.16026230404010314	1.1373559426072353	1.4245730204687501	-0.42582681961007934	1.058863905928264	0.9412974354353755	-0.16989459796994208	0.08398737038632849	0.6627594558996964	1.2239995733591456	-0.859817235912612	0.2567661831965897	-1.452144842290866	-0.6364314654343928	0.18050583594095612	1.171519946289318	0.9514993743616816	-0.6240606230987811	-0.995071637014436	-2.3033450550045607	-1.155542523815323	-0.2037918538143307	1.1229032792473947	-0.06370977439289296	0.5129144340314586	2.1470485429139927	0.0742796124766229	-0.8469674152210349	0.41843382133564166	0.6033251282204821	-0.9186400879965451	-0.067171615349614	0.40744894747773275	1.5308170002324333	-0.7483275112292492	-0.6458212937663839	-0.21554018534972072	-0.27774671102788207	-0.4215971634209254	0.43582877763561423	1.669394090737226	-0.6264150504666887	0.41808973965972934	0.9362910185540391	0.6044121572804205	-0.67406058636646	1.6130766676600632	-1.5892319175125977	0.09107413301700472
0.8244293452922636	-0.7261738484533526	0.7243107461526369	1.3645184344950034	-1.244964304666069	0.84804386458326	0.692401919383166	-0.8603766690567712	-0.4460358837955787	0.10047522557280293	0.3082341366791169	-0.6552585136574006	-0.8316448403407976	-0.7304197069679729	-0.3085289532304209	-0.22127677292762782	1.050167646549245	0.5078983845016329	-1.5668785367648392	-1.2917487251937707	-2.519472807650726	-1.2894430022204544	-0.9673627285831655	0.8959164152066523	-1.0120889056714237	0.21036992106765234	1.5901337925755572	-0.39187747190416183	-1.2317190892601242	0.8739676124466416	0.10281977788300216	-0.77437213906039	-0.37208234051504485	0.41804465822619086	0.9967739969862542	-1.5286947627799858	-1.271801719092052	-0.16193729359437797	-0.5522463495347069	-0.729285488884631	1.3443343555307061	1.0004219523710147	-0.794610532004991	0.030995602512870583	0.015666469949423358	-0.07594797063702052	-0.7076240162407601	0.4937225429584281	-1.6808050986840295	-0.12364157968306902
-0.12637822867986118	-1.7086871597338444	-0.14387743131876915	1.4117484426479265	-1.5970057892892688	0.20751324815880645	0.2840541118911046	-1.239631209384761	-0.8291638777409617	-0.11714559400883828	-0.7146283466895259	-0.5336306121341982	-1.6909976619668174	-0.16162715578659717	0.23568458906197412	-0.661917840215537	0.9840094997870142	-0.2843521718511241	-1.9666413635916988	-1.4120287379672973	-2.100379920501883	-1.3395204968776282	-1.7215694712620666	0.5718586460908567	-1.4860879526882487	-0.11212482227038557	0.6007164314486955	-0.6451256873921775	-1.2632271532303718	1.156399184053436	-0.2437624544968389	-0.15399401783604275	-0.5953444982239078	0.6540007130421944	0.3668236257315004	-1.7201624245054243	-1.650352977899654	-0.061616044472525645	-0.8450760584443736	-0.9160042458601367	1.5082819841806117	0.5880540501613439	-0.9953781662221638	-0.5259143702604377	-0.8285383338647369	-0.4395089648583991	-0.754842992142976	-0.8007896674175927	-1.2791638367500844	-0.4468237723949933
-1.247806875206203	-2.3079151924050274	-0.9851613078308723	1.5843764444357264	-1.382986827970811	-0.5231371832742475	-0.010778583309755223	-1.1119758067444914	-0.8261631136405151	0.08930722620258962	-1.4056743401141247	-0.4583569208024726	-1.8813866132018295	0.07579989331834795	0.7584222363412116	-0.9559715413984021	1.0655258659241853	-1.130239651996797	-1.5637190880527845	-1.372240973932877	-1.3221345977748178	-1.3219625517145903	-2.1832715760171584	0.34448590609296303	-1.3724483503374216	-0.29862549252513215	-0.33806654364622085	-0.6669981292292607	-0.8676464381914789	1.3284172439984638	-0.15362254340863496	0.7888644624711135	-0.7481077636817562	1.1257605789624137	0.019819497151096075	-1.2477250803013253	-1.6835061765259578	0.01842865423448679	-1.0414386491135148	-0.8382664470895461	0.9355973039897862	0.6009191516860628	-1.2021275653683747	-1.0241044405137607	-1.1685656610361073	-0.22374873733680595	-0.7393880747913898	-1.862917329487601	-0.6125284338056802	-0.7192280217364222
-2.0289697176966017	-2.248031153767638	-1.4131376959177446	1.725331439017361	-0.8426545478403723	-0.9891853911162397	-0.026789738232214894	-0.5947835806248825	-0.47667807534211143	0.44420142677288005	-1.4891103464491342	-0.3696712945968949	-1.387948724479303	0.06917699661950613	0.9650134151854874	-0.9980137524473273	1.249745999267679	-1.7570659852435966	-0.6098559869116397	-1.2559233252765158	-0.661577313239394	-1.2489090979990898	-2.224513798242464	0.3282640014267179	-0.9276630786712357	-0.37307751543089906	-0.7784728342218777	-0.5496260666569392	-0.28333285245158824	1.4309609224846205	0.22934177892911053	1.661107107347333	-0.9463124802564162	1.6184974095522537	0.15597743257244268	-0.4593192504332149	-1.4726483128395544	0.024195649299401913	-1.045266637731511	-0.5480609832986632	0.025434191889923085	0.951201435014216	-1.3618395236357004	-1.2765747478057574	-0.984347142802093	0.3429196581255028	-0.6432741516509131	-2.3984005380061153	-0.06032002677793224	-0.809257393769173
-2.100804394796603	-1.632135644018928	-1.3488341186835857	1.6296073183742088	-0.37436592434853894	-1.0094491971416808	0.2198282045065031	-0.011204968440855164	-0.05253959532581461	0.5231655845736952	-0.9940427167539505	-0.2017450208864766	-0.615108171609423	0.046371778058228535	0.7106371458295089	-0.8225150368862586	1.3793470746305194	-1.9944534316104834	0.28907584497960015	-1.1472740020449534	-0.4827437064130609	-1.103575626946336	-1.9032101896949205	0.49627990063202637	-0.5521829978476229	-0.4922499959864231	-0.5604189734268905	-0.4345877712030623	0.09182474519395485	1.4380769898842063	0.44499515350968877	2.0503171294435636	-1.24162233842986	1.8316679356808188	0.7004376765054141	0.10667450752761934	-1.2060715808502216	-0.03412430157354429	-0.8684958332408511	-0.25244759154088575	-0.6876272373676036	1.354510764081004	-1.430035830139347	-1.2489220968310404	-0.5983643581180319	0.7684822424206664	-0.5040482056017465	-2.324269069194036	0.07862086840148656	-0.7163390745023297
-1.4237456481571162	-0.8506759360804937	-1.0026296171575575	1.2160554718455234	-0.26832037025631916	-0.6377039731227163	0.5900185513337922	0.34046567828908564	0.14381749574890448	0.07594602103042493	-0.21685538535363566	0.08823597782675527	-0.09961629428958221	0.16691157541119117	0.12376597197148928	-0.5623495398756206	1.2896918368541463	-1.7952674625519123	0.5778930060615506	-1.0686452946283278	-0.8003583334925024	-0.8496604574640773	-1.3849855158934037	0.7125744220248146	-0.48848334771066787	-0.7781062801393618	0.11681710194410487	-0.43083559093698987	-0.01569614622336648	1.2825264264218101	0.09472724998258769	1.7843341277672016	-1.495543992263872	1.6014001547152044	1.3680156870419469	0.09471843277059543	-1.0083701496672877	-0.06943082550146684	-0.6453812970146419	-0.16151773142976783	-0.8491775752295946	1.4999954837381373	-1.3934371006289155	-1.0755597000778563	-0.37203224973765325	0.7134288774547524	-0.36738361940234115	-1.7732719177837666	-0.23924105781436258	-0.5675194038546554
-0.29951620671294726	-0.29270354046632235	-0.6774596209083736	0.6065360568493614	-0.53703507677892	-0.07439331864349488	0.939965001317803	0.37598561890224363	-0.009435605338727332	-0.7696459781662048	0.4587416730226335	0.4952283929529442	-0.14568274965933442	0.40061554459913984	-0.4567865597043326	-0.3327248573085994	0.9170992095742189	-1.2218553371241583	0.12403657749354394	-0.9650731800900728	-1.276799136570152	-0.4626939507871615	-0.8202625251112126	0.8230863418532909	-0.6635079010926013	-1.16071225010706	0.8368308041779344	-0.5460059082151236	-0.5420285646296079	0.9296311567969922	-0.8019592534456198	1.042659158025148	-1.4261045953358205	1.0379319012152073	1.830333224023389	-0.41491159345685874	-0.866063844850478	0.035407223816597035	-0.540652982458941	-0.32501973129831063	-0.45458648795091305	1.2247104799319912	-1.2588379814034272	-0.9600623998549125	-0.41442151846153785	0.2602569587572057	-0.24299763336596836	-1.0120396733925279	-0.7893088772388482	-0.5150240058756083
0.793609394251991	-0.07861373003060194	-0.5566741135712274	0.04721708400719901	-0.943162296064289	0.487334753750759	1.1960107000114562	0.24682156324181226	-0.37803866144538534	-1.5709317066406887	0.7614307984978764	0.9661415158554766	-0.6353437252718973	0.5805143885816557	-0.6982277601891957	-0.13198680716577996	0.33448321441023837	-0.42365316702598976	-0.7008206113473014	-0.7460728660203466	-1.4484645374663392	0.04464462779939656	-0.2629701404266697	0.737529799794698	-0.7771965653604168	-1.366695340226646	1.2201684193260796	-0.6676108408023956	-1.102712479359242	0.437673785560882	-1.7539994067716538	0.23132787395181156	-0.8164931636713775	0.465271470305283	1.8752004524054646	-0.956645351715127	-0.6740561512147438	0.3426323570848575	-0.6110218488527386	-0.5720793428012367	0.21937181444895842	0.5860081119094535	-1.0217472676534791	-1.019181780554732	-0.5262594060785746	-0.17072638668647333	-0.10331669438721977	-0.31584046143649513	-1.224899046625546	-0.6186202384606135
1.447057881776242	-0.01577116810860756	-0.6206708994798793	-0.2694715263730076	-1.1815876180331626	0.9597634072270405	1.3405231579379449	0.19457349698198137	-0.6772487836854779	-1.8553360289435903	0.6330569583765809	1.4271774703707962	-1.1369971380037491	0.5699906956374629	-0.49344276977387097	0.15399306500359586	-0.3051913405778861	0.3930674309369571	-1.2814232830357233	-0.354249742318726	-1.0251473845650891	0.6219164831490139	0.31909794194414265	0.4555473400739246	-0.5538594472003072	-1.0875363783895196	1.1259230257842974	-0.6155996608550041	-1.2375766896769098	-0.049026752902625564	-2.1089528512037305	-0.2941996714415751	0.2684958032015587	0.19558200933542733	1.473302176170551	-1.0043459402643524	-0.3498681403760204	0.79292200096599	-0.7301327744482469	-0.6051880073650304	0.8445718717402431	-0.20166620112673528	-0.6507985928658311	-1.1778387815650853	-0.4058607155520041	-0.18067427822345863	0.07804761437665497	0.1414186719938776	-1.2800517894337722	-0.8017132804913966
1.5152704050034513	0.19492911066084595	-0.7188611203358267	-0.34530974027636385	-1.0769315474253163	1.3386452487300176	1.3492423327580332	0.35771611061102293	-0.676772741574698	-1.4256845828527798	0.1939794668308515	1.8165180121328135	-1.2221799551578145	0.39509693961582704	-0.026924048305075172	0.635455887113886	-0.8696692578320704	1.0204172960283866	-1.174936523168815	0.18859863842754168	-0.06626329491930957	1.2007724274116525	0.9598119630043105	0.039304513935202824	0.038654244400897264	-0.2241821158840658	0.682908449067563	-0.2520544003451329	-0.7187767623530509	-0.3782467663244347	-1.5155641103328794	-0.4577913699675725	1.440108229542382	0.29846319268484744	0.7406710083142172	-0.3463397288070087	0.08496709668170868	1.2106180693212283	-0.6506347070097748	-0.19699254162220828	1.2557535571535796	-0.9067670198405055	-0.11196965574086973	-1.1977635282333177	0.06335288412590058	0.2688156120046919	0.2883665942057249	0.33368267130747414	-0.9012440920742	-0.9064834889464635
1.1564326745624758	0.6708293568746407	-0.7083263559677486	-0.3706738146053831	-0.6693141971035079	1.6017819349034768	1.1606449704670523	0.6758957158773401	-0.3578775054443462	-0.47776770757098547	-0.36923183537270543	2.093086363612848	-0.7598166096849891	0.23031509033399705	0.3591977120651869	1.2773581947540023	-1.3166011766162016	1.3310322050830456	-0.3936612234819643	0.790261666988723	1.068530003011121	1.7161282620371743	1.606094276120179	-0.4308289013083077	0.7590465227691681	0.9699285635889495	0.15066059126940667	0.4079369819827479	0.29075428646932466	-0.4876107501968535	-0.20758959149181277	-0.47617421917681574	2.1802616500412713	0.5371766777519223	-0.1497848953178203	0.7499154113795505	0.5205111250397392	1.3906279580480683	-0.17534351788435876	0.6365589439110645	1.5037544023432519	-1.3943991346154985	0.5810221255256957	-0.834666834604128	0.6819382235358311	0.811784718119116	0.4782378058715369	0.3505611952709175	-0.23877758536677912	-0.7971421820059887
0.7081224121356765	1.2138390756673543	-0.5424198385109326	-0.5770564459784163	-0.1560488406533585	1.637571739212011	0.7201255300322426	0.9546968976510405	0.0852810881175855	0.537001090827028	-0.8989156728623107	2.2147519079585196	0.014007698950449964	0.2534780206623192	0.3998144505231381	1.855270281670501	-1.6857392306671442	1.3505007162401843	0.6308999491682712	1.3439103580395733	1.9428640620540536	2.1149283644615657	2.098037969292639	-0.8839167332748042	1.2601476162293799	1.9745879713201921	-0.28004572595468985	1.15831806369078	1.3387380659856807	-0.4509870671582614	1.1016895645425577	-0.6522003883913118	2.1565763003414635	0.5272192657268996	-1.0401990151783709	1.6977898298369545	0.8497611763001763	1.2195471593655374	0.6807855175443386	1.6078382358474377	1.7350464595526751	-1.6450505915893916	1.3343182556546551	-0.025037737788691096	1.0676289724221357	0.9659106211050646	0.6066057846356177	0.31247994752401215	0.47487057141940614	-0.4323626053492461
0.4764725471215421	1.4481646353946536	-0.2582339874921035	-1.0604546850070715	0.2450661207757732	1.2894514519732796	0.06343411097435399	1.0293758729347835	0.3953187145628893	1.1921747535585312	-1.2892213516631732	2.1147246873681427	0.682744351639053	0.4951589553475726	0.07310222975515364	2.0696904724469127	-2.0305298218199277	1.2607747581743776	1.360102506405302	1.789361658762191	2.2852062551498866	2.356694364978905	2.242972614371763	-1.2644481148407745	1.3202102973558232	2.293508046185132	-0.6067002953472391	1.681972420474657	1.9754023230115143	-0.43485694534037717	1.652927496673337	-1.1110371545392408	1.4398411938005446	0.01150857476553034	-1.8110139724869079	1.9667766310171262	1.0526139168232833	0.7542725640883368	1.661948743409592	2.3074600888791195	2.013910202677	-1.691355096664894	1.9978087351847649	1.0282673125559996	0.9483102166128478	0.5238934242515394	0.6891800338999627	0.28703682347492754	1.065862703251583	0.13548519584175203
0.562961957096923	1.1297145344100705	0.09526992912182804	-1.7082403010404357	0.4121562416926741	0.502078647604462	-0.6437198239067847	0.8942436683385911	0.4417657573339103	1.3123681798063156	-1.457064866889553	1.7184467292928958	0.9424684112915496	0.8095729770022975	-0.41350371670914	1.7594153780092248	-2.349741039880693	1.3026780657101285	1.5069798097350904	2.1358536400265553	2.102262505131122	2.42068295559831	1.942195836231059	-1.5341788760584203	0.9717950147546185	1.7750285870295173	-0.9774467371235332	1.7230066995375446	2.0363842951619247	-0.5880599440488867	1.1144409659165255	-1.6865907847348138	0.4652538668159709	-0.9406537899216344	-2.37171409071226	1.4208773211718457	1.2006117238294356	0.2038006957654051	2.410482544517697	2.449293018613684	2.235373839921943	-1.5483181833179922	2.441582629093482	1.9431756784435934	0.3842462559139264	-0.26382037880839526	0.8029234031872502	0.25757358992817336	1.48905655938919	0.8128877264096656
0.8276123043712571	0.38238236336277126	0.505359354877655	-2.279565969295747	0.3564528916512121	-0.5439280126272762	-1.165533941021429	0.6971394036997445	0.31543616061220014	1.0077274301512058	-1.326072966367392	1.0138414994397993	0.788098954563699	0.9892064572589258	-0.7916109505411473	1.0637380666461131	-2.573945735995406	1.6163838247279294	1.1953479111216292	2.4323001343319186	1.621500748939711	2.3251521935602537	1.2873023492438027	-1.683001592067655	0.451998659442505	0.7451941101864995	-1.530964529885081	1.2550467863480361	1.7270684205896263	-0.9364823456732045	-0.2140123688240889	-2.048630213925176	-0.24116941701453018	-1.9522897636492529	-2.6561488408634224	0.4007504699862482	1.381959577621322	-0.17892925761322828	2.6858453733745233	2.057434424427438	2.1954373178273383	-1.2063389702018317	2.635006808162331	2.3739370487490326	-0.2555842161423703	-0.8640320489212222	1.0332187645318753	0.16041200953061968	1.7997256623583238	1.5128600378831771
1.0044849272970384	-0.33923176198470417	0.9738700339781184	-2.5711691653233166	0.18673142965336287	-1.4382044624060673	-1.3293299084511152	0.6074657706215739	0.2604353214218883	0.5294336828677273	-0.8660558739399594	0.13179523602500373	0.4727472578089507	0.9238313728067058	-0.9171701105675011	0.39720883870419454	-2.614090008490309	2.1217334213034813	0.8271231683506122	2.710238007392573	1.133099352678561	2.1427535583853	0.5540307655546824	-1.7396376553354047	0.031136351096558393	-0.15833795898635764	-2.2338307186490507	0.5308065246232287	1.4580194876183281	-1.354346376677419	-1.5890325039126418	-1.9716079955823527	-0.3825715331786046	-2.564141701166372	-2.6415073068886694	-0.4923335219286446	1.6151571328680836	-0.23016277893927461	2.5124853910454528	1.4685449871765164	1.7586829082808302	-0.6901018234980713	2.667153310224558	2.21718168538198	-0.5480659170819018	-0.8621263175002442	1.3991173690309118	-0.03941150680287029	2.0693068166216353	2.1603253180040647
0.8919859170699269	-0.5545683881835988	1.4543214951691326	-2.5399349776511677	0.04419066251728057	-1.7285802304401707	-1.1382390285851505	0.6664268402527107	0.4917727421697186	0.08005926065207654	-0.16341506820587037	-0.6413173597852304	0.29178440478056683	0.6690827530246051	-0.8347755904960628	0.2211300957352941	-2.430080666777353	2.5370553473342583	0.7725280951847914	2.9438516555213208	0.8454695736143305	1.9850771581623212	0.08065752585899705	-1.7601666591002958	-0.1482495284334117	-0.36961885957024526	-2.83885563886482	-0.04190688537791829	1.5502299697593436	-1.6350050426871954	-2.265827409757066	-1.531366093628471	-0.04028999789909955	-2.512993787034614	-2.3749313129714684	-0.7593577429617206	1.8276193335930808	0.046234023317722646	2.151095428267721	1.1345299652995429	0.9895371084438478	-0.11842474828963351	2.6846034902611366	1.6685063862904415	-0.31086379493631316	-0.2805552928533521	1.8149180994394833	-0.2922872923027555	2.3157855589408514	2.668090232838595
0.4930863899380695	-0.1105543343378794	1.8196256127950317	-2.2960426807066012	0.0427528427385219	-1.1955246241150252	-0.7745730016607635	0.742775998526167	1.0262069399737073	-0.28002303901886655	0.5522181267708742	-0.9702543664337039	0.3635479204824867	0.37022460780114747	-0.6883539735751673	0.743312399815969	-2.0647366820075526	2.550737869072073	1.1092532300312454	3.0569977869145104	0.8264032325885269	1.9456376806163496	0.09037276948636835	-1.7874262960832643	-0.1200882459010886	0.24064252929465657	-3.007609057653754	-0.14208966259469366	2.011422398150451	-1.6190888727515051	-1.908417266217752	-1.0676255763431823	0.43600180875135264	-1.8774379296430344	-1.9739460120196757	-0.2818278148699111	1.9174929518858361	0.49656100735161796	1.9119633381451033	1.3390060371888663	0.14434874182558358	0.30950787947476904	2.7836525297031214	1.0865638434531253	0.28001815530978763	0.4316376177885817	2.122860790250207	-0.4748611160758031	2.4931071143454404	2.928404823625722
0.011651523698274423	0.6868744628222638	1.9074301230663946	-1.9880377458907679	0.2236402353205575	-0.033974590364080334	-0.48306831405923434	0.6357742780578264	1.644951260735536	-0.5866491497358074	0.9835195251046216	-0.663621203179488	0.5647141583813388	0.1146590706884028	-0.5697051371866062	1.7451165624442402	-1.6192697146175303	2.045034225738811	1.583231096112576	2.971051703396514	1.0231989517398852	2.026949029069316	0.5583086966940131	-1.8061602967060657	-0.025669753030031384	1.2594844321902987	-2.528123506996877	0.2505185188338091	2.5289220953210485	-1.2994753150629332	-0.73030114534958	-0.9313799496094565	0.6972142436847959	-1.0034623843251236	-1.5831031141505973	0.6415975734476584	1.8435977114174305	0.9101894550207694	1.9418120110491468	2.003230916229875	-0.47197710477364535	0.4161451457091785	2.932278081435667	0.7540701781133319	0.8299978942011501	0.7309073810438128	2.179267246845137	-0.46759840616807197	2.5316326424328697	2.849003779119635
-0.2944050096315395	1.2771098139833352	1.6209152411275083	-1.6848270476573286	0.524652489733231	1.1994578112779501	-0.41403421906668725	0.2513005800210264	2.0170200442737443	-0.858287071710555	0.9244276735156289	0.1644372230760622	0.6514741758365323	-0.1479877865112315	-0.439648271167429	2.6664734476185767	-1.1927003507502263	1.2129848296334231	1.7972699231058171	2.657387480770095	1.307987155270256	2.1046207763157256	1.2063922079224583	-1.7355981270586702	-0.0017617755348664959	1.9700214705429202	-1.4873786784603036	0.816856413996601	2.6754574963883666	-0.8355244492692614	0.6794593343441947	-1.2074644634435494	0.618573985002118	-0.2749154273636989	-1.3055631118964008	1.494200742670024	1.663420224495331	1.1236541424858737	2.1336911803932073	2.709282644084917	-0.6823725680233573	0.16913356465276408	2.981042028516291	0.6998840317308774	1.0100949015297747	0.37963488594658257	1.9361930451548537	-0.24777411135812583	2.3863392156244534	2.4140127226847405
-0.30308716508669314	1.2466876427363631	1.0099519231716072	-1.352487180721295	0.7798240350890456	1.8722386667121032	-0.5381695173007827	-0.28512646357755067	1.9035093779354868	-1.028969696583475	0.4048236652119059	1.092827704469695	0.4598390077847033	-0.5360270341641578	-0.186981741067345	2.9146766497268897	-0.8316355258806969	0.4639204898225126	1.4802982098040334	2.156487713871924	1.5089344773267839	1.971129827142968	1.6397044486150103	-1.4800856281596089	-0.1088707157862394	1.7962897031349652	-0.2759046122544858	1.0813517803690906	2.1863067659624615	-0.46457292472945527	1.6983359937756992	-1.6290535653130154	0.32696910184746847	0.10835121783340299	-1.1532290413939124	1.8337285973843334	1.4839662020640385	1.0762808654866418	2.21954202677495	2.936225952903626	-0.5261734522569206	-0.2734050770649557	2.7601956411848887	0.7068599002574997	0.7720881128435877	-0.3871856006839814	1.4641170751877357	0.07200789586864445	2.0548373746421085	1.715971912998207
-0.12513811219434018	0.6334524693728436	0.26617305580994877	-0.9352485102456164	0.775582305904731	1.6354024035607369	-0.6914935817086797	-0.6753168307362102	1.3091336182643682	-0.986401415420622	-0.29027260856035025	1.5939821756435604	0.031089606082941586	-1.068890934299911	0.23181558725418808	2.2118597998826406	-0.5223869018468464	0.15690830897942745	0.6533502063854905	1.5521418807741345	1.435916562282897	1.45235423715615	1.5553640050033948	-1.0103291823157245	-0.3276967436275344	0.6754541945805972	0.5983470794435365	0.7161998880364209	1.129067625704458	-0.36183005283367115	1.9659750070322388	-1.7587148456287434	0.04234427087183716	0.20291899080270495	-1.0504217741051127	1.5064247474537322	1.3664774134499935	0.8003608604945749	1.9732920966158642	2.3706149026177585	-0.20875706092909316	-0.6475521947282077	2.197437169578459	0.4999923119636253	0.3443525021620227	-1.0484052333892373	0.9049055055011311	0.2981658224252706	1.5618554654267696	0.9205637591639112
-0.02948889286750745	-0.0991962940721007	-0.37151508670515715	-0.45698203195578274	0.36492406849187675	0.6349051316568131	-0.711561841046907	-0.6382594127530603	0.48275924759292904	-0.6764581058095982	-0.7654301116691703	1.3382563285816071	-0.42238022686686066	-1.5556233385776623	0.701651954144791	0.7641535032226494	-0.22099898007585428	0.3367280393307911	-0.400452459326551	0.9228316088621267	0.9349300963082358	0.5328807543632025	0.9083961089640121	-0.41265278392188415	-0.5927358255924655	-0.8848609202492458	0.7876743574708811	-0.22551894542811113	-0.13314127963734435	-0.5322954220359909	1.492693698000908	-1.307360768172815	-0.11652618452522905	0.21829024443415115	-0.8897153635645529	0.6854021740591353	1.2677358112215455	0.37429145019661886	1.3754447691717377	1.1022074546523142	0.03874005447003914	-0.7527781308117907	1.3744023686165647	-0.021148253748101562	0.02922094878447121	-1.1863676218501307	0.3931337599457741	0.2778963630571057	0.9373660124440226	0.18084979501603998
-0.23888835272711406	-0.40851206045096444	-0.7386477409415471	-0.041900514561742	-0.41246799496465353	-0.5657832698580078	-0.5602644642074837	-0.11870118153198471	-0.231901888783605	-0.17932971803380912	-0.7486760405844797	0.41133460908098407	-0.671806313316392	-1.6643022634945261	0.9975742165771659	-0.8530461747184375	0.10906972469005563	0.6684343814119564	-1.3150805193934654	0.3076762318265837	-0.02148483016522863	-0.5942290849342206	-0.06102957816693075	0.14275638872205115	-0.8193792340563217	-2.108539790670361	0.3076977357169226	-1.3092636430749396	-1.1494584643443155	-0.8013643507692257	0.5769862037065906	-0.35479048198667834	-0.2009471921433503	0.3315102911167	-0.6027945931541875	-0.25220012006522213	1.071202208495682	-0.11814871669427854	0.6231829437477906	-0.41634356854305626	0.08569652196346315	-0.58907332536959	0.48342991958434545	-0.6779296673793159	-0.03243353172031368	-0.7820061514094924	0.00018149985370228476	0.009991581091227752	0.21628368450921442	-0.4349015395031689
-0.7381249074626928	-0.08773129159210195	-0.8148736339323231	0.17335669777273932	-1.2924746989241356	-1.314702630486429	-0.3438764617201983	0.6325582416625701	-0.5978037643220387	0.31009735235326685	-0.26754425104217494	-0.7138638119559787	-0.6260352398363478	-1.1557190949035459	0.9451539656077703	-2.0188801930219777	0.47755791509869844	0.6433309735213418	-1.8370529501292292	-0.2893613935546004	-1.2566822101227633	-1.598909541845709	-0.9567225376493563	0.5037099195430472	-0.9144854659318902	-2.4242139082256053	-0.4653767001437484	-1.9675968817556715	-1.6248399315524846	-0.9146318672189384	-0.37438876807406174	0.6921933485371787	-0.33444665573939925	0.5561909635803514	-0.20139770807015484	-0.9199259395639502	0.6848743997548353	-0.6007489020802844	-0.013837144019868944	-1.6220342861079713	-0.06402437073502752	-0.3591039354874021	-0.2824145097331841	-1.1203792853372736	0.04799160779609302	-0.20074954419509028	-0.2703921999477184	-0.33577998277709387	-0.5390559377655052	-0.9431601992191216
-1.243219013881719	0.5594675004878037	-0.704413504883556	0.16231172087165704	-1.890668940951771	-1.2548853666115496	-0.22320377509460465	1.1743262964142125	-0.61009939951876	0.584361265758079	0.3538849340617698	-1.4572296067552388	-0.37792865104901413	-0.11635765633140689	0.5635945729448107	-2.39691637751338	0.8671737632970437	-0.06275942255548135	-1.9209335818893678	-0.8642919258936308	-2.401922713443027	-2.1756350553322803	-1.4385351408163658	0.6355664798406727	-0.7954780766438089	-1.8078736344904514	-1.0132226526339771	-1.8479071268586147	-1.5572278984805712	-0.6938326374265035	-1.0195504110578029	1.3706207782285724	-0.5529204902938654	0.746383187484913	0.23213578915903804	-1.0905862298096831	0.12480333583209666	-1.0020984304151803	-0.3799940652591195	-2.151968186469346	-0.33051485266742736	-0.32566097344947625	-0.8270734264470154	-1.078405556535346	0.016714922619804992	0.1029575852001201	-0.45097246381621214	-0.5157897039069586	-1.220427430322897	-1.3731291330564988
-1.376292437182853	0.9225267664305142	-0.5544281400888239	0.05132589185587332	-1.9148096849839373	-0.5280673839503691	-0.2898159148729281	1.1257839735580877	-0.4706477391428868	0.5317507780529558	0.6860892731162802	-1.4953240499445382	-0.12557092853096585	1.0041295459668504	0.06625403994975625	-2.0754176639397484	1.235158875905279	-1.3223699246096121	-1.6969584456757791	-1.378401515536481	-3.034865594002062	-2.201033724910574	-1.394811729782665	0.636615386488096	-0.4374078704083094	-0.7754370071512038	-0.9840086867547118	-1.0350919921277884	-1.203944802884547	-0.16020482754406692	-1.191841945121061	1.4571463789630748	-0.7385039925800593	0.7134761089840094	0.5895925921433447	-0.7778648532115585	-0.4857113243582287	-1.2634177403769256	-0.524889238265612	-2.024396952573684	-0.6425740187831579	-0.6199215433218468	-1.171637479937619	-0.578660184297857	-0.3095193834709501	-0.07541875093595789	-0.5797058329397871	-0.37208320400188344	-1.6889711551705642	-1.6878808247291248
-0.9420893479102573	0.5242124870214809	-0.47409892509691076	0.02853416974659383	-1.3574705062306567	0.3243047515269469	-0.504404698382328	0.400114051124731	-0.4357826059314238	0.1787432999419876	0.4586173334428203	-0.9689765885677326	-0.03987447006095989	1.61947702948913	-0.29604724531040716	-1.4538675587782672	1.5066383918648458	-2.5815449111661657	-1.367052981784388	-1.7549052247540016	-2.8920265141074024	-1.7911420241038631	-0.977138429727167	0.6466161461284519	0.0755480804189601	-0.03306451310711512	-0.40227774022735674	6.955722717613891e-05	-0.9168133367955934	0.45060746406322744	-0.9380242401383628	1.072557441771351	-0.7173528104297081	0.3626915831132516	0.7830445783407913	-0.21478063854160284	-0.9993753089007072	-1.366336335489019	-0.6379829451258375	-1.5877614929768848	-0.976983341808402	-1.134451289058381	-1.3932882903159096	0.03522146104397944	-0.8935892059692265	-0.5643658162206822	-0.6961089483245231	0.04888918797200137	-1.8279250237920606	-1.7768452785751163
-0.11347138123238537	-0.6210833004202126	-0.5014314914133615	0.18139440492784567	-0.5257245623641794	0.6974649026806503	-0.738214146519213	-0.7251415154878402	-0.6410394170652768	-0.3454579945506618	-0.2674409151504439	-0.38683829863777297	-0.17448071555484643	1.3693889182469356	-0.43214265208866864	-0.9734648336064445	1.574007669226853	-3.1859287888223045	-1.1082589805283594	-1.9136866829164554	-2.030701455587212	-1.2247303203910571	-0.48383306861466124	0.7132502397613015	0.5508973634338944	-0.016068827845595157	0.3543813531414002	0.6967397386332342	-0.9508247010278311	0.801295113471602	-0.4877057769683912	0.5326250545208446	-0.44208878851196826	-0.2412529120804593	0.7683981678180899	0.25559559611268573	-1.3376606187997755	-1.359443318648379	-0.8837240924005133	-1.2818137051125134	-1.3319315996752614	-1.5767910496314184	-1.5409094483453614	0.3075784040222936	-1.496186020114622	-0.9808893323766481	-0.8514242734367001	0.5037347709835662	-1.6033349955990672	-1.5416938768464397
0.6233244429292321	-1.9923974024243798	-0.6182691568347102	0.39915872449229234	0.13882730539928598	0.28731430443556033	-0.8756217242725047	-1.7482747855490133	-1.0155971440577773	-0.8758552280928841	-1.1268973823851527	-0.2797790265795304	-0.46581403198551335	0.37211093752056756	-0.4870409156815354	-0.8731994867425745	1.3290122169458454	-2.802852750295665	-1.0247698393255824	-1.8217454027258273	-0.825292748643207	-0.7847623494537879	-0.17101383749111143	0.7266439664067875	0.7759835063667426	-0.6184892540651153	0.8024069918677168	0.7500692486479151	-1.3479030034253043	0.6401386717901556	-0.15370524297331647	0.08093136933927564	-0.09331485826120206	-0.907930030164321	0.5474873077306658	0.3391465381757054	-1.5126488255716575	-1.3495153117527612	-1.2653897271767405	-1.3684525560391305	-1.6747976638184192	-1.6474054722636093	-1.5987067653571119	-0.03015777772353755	-1.834110963145184	-1.036542047603976	-1.1017962621075723	0.6932173463625511	-1.0911087600874037	-1.0137578586940263
0.7553395278376441	-2.9024981717567555	-0.7794496465055841	0.43910126984885445	0.34546220641402026	-0.7381606338781856	-0.8920734351479952	-2.2139823267555534	-1.3354866209411478	-1.2568032113436935	-1.6589686754275117	-0.83565808390544	-0.7987845527987043	-0.8209696397862757	-0.7221800015890454	-1.1117422797176104	0.7338481548812053	-1.6536315341006556	-1.1384901018254543	-1.5242221272826126	0.21975103859384465	-0.6187663558072224	-0.11177296952008532	0.49113561395672833	0.6566335967045631	-1.2872664606923723	0.6689868776951452	0.2789633008463569	-1.9410194374162755	-0.039095992811102	-0.1794503664042264	-0.27458595758762755	0.011597417943182269	-1.4165773049292003	0.16563747825877906	-0.06054187436498262	-1.562609717227314	-1.4446301455084611	-1.6191287783923989	-1.798847394354832	-1.9236836447378136	-1.2218124515936342	-1.524983823898358	-0.8693560695396184	-1.7529896691210516	-0.7386288873292991	-1.4678255553494024	0.45509710926170865	-0.44895784811605716	-0.3996798154036004
0.08537660313373739	-2.9484879787858773	-0.9259616521615442	0.12681184545318597	0.14775540005460627	-1.854159563133519	-0.8488986724018908	-1.9576519162852726	-1.3731620201400851	-1.3553793875667777	-1.5669610518509733	-1.764300324207231	-1.0755935045541434	-1.5551752299690063	-1.2780062593381347	-1.46987280743456	-0.10507141375532812	-0.3884628352732964	-1.3898523505396414	-1.1330256427743814	0.7358991195404259	-0.6978676334375454	-0.18813282897112746	-0.10169333000312887	0.30645058220977145	-1.4126713917665252	0.07393328171148546	-0.2914413692144196	-2.456252866376597	-0.9612366791988058	-0.5928446064654653	-0.6925496857259128	-0.34208536380485116	-1.6098678247234495	-0.28573232139139826	-0.7756532017007971	-1.4682328511827085	-1.677758937559883	-1.7388598232361603	-2.2862998842985394	-1.9874701396921632	-0.42001540957102484	-1.3274695189514885	-1.7773783340602882	-1.2957671958275747	-0.34179216927040545	-1.883801840866009	-0.11435640366611984	0.1509761737110278	0.005601695431893182
-1.1027297396793283	-2.2530886795479557	-0.9835366631874978	-0.45899953775005786	-0.10480175693432907	-2.497022850059601	-0.818605794883291	-1.1854099872709725	-1.0425669321968782	-1.0773480181351052	-0.8748609563158755	-2.4877865507391896	-1.2431088219184199	-1.4720820086979787	-2.000895974147172	-1.7319632267435576	-0.9243220458048665	0.32158797118924864	-1.6421128329527255	-0.7776967380067298	0.6721766729632759	-0.8817599354736954	-0.21068692139638512	-0.925669195446952	-0.0021358229653188803	-0.7515188043722074	-0.545812157627231	-0.5441589289800389	-2.6486821396985	-1.6916364162661903	-1.157366647929825	-1.264436416509336	-1.057417309087184	-1.4439139579823081	-0.6725827759808942	-1.440569779986709	-1.1414759962936296	-1.9659486896359877	-1.5354415370443142	-2.5189177556349276	-1.8337949068677915	0.4703519063817402	-1.1028921305978634	-2.2642926004026798	-0.6418351535480976	-0.11376493201329635	-2.1865227248031527	-0.6957027550429046	0.5876297927844139	-0.001563383452830531
-2.184672093747197	-1.3364368783884848	-0.8722080826963442	-0.9760587426179851	-0.03739104320753448	-2.383959007576941	-0.8100550497579722	-0.35009986386040626	-0.4491013668289763	-0.4168437903992505	0.10139358905572816	-2.5264582188569196	-1.2814704516725206	-0.7116560742865593	-2.483018343512703	-1.8141458308327105	-1.3932393568074943	0.20338153654699093	-1.710230814429535	-0.5468385738060428	0.28113648096560984	-1.0277717692557322	-0.07663309320106615	-1.625739549383099	-0.019407409012499332	0.39896362207232955	-0.7252327312356234	-0.35935152064165143	-2.405787835247079	-1.8596658740082648	-1.4811703557582563	-1.8260922895119696	-1.7243921492457108	-0.9896579411924529	-0.8487271183342551	-1.678101138219521	-0.5181894155410033	-2.1449908672985067	-1.1116101193014902	-2.362575450560378	-1.526702278696987	1.1526514433176254	-0.9953820706626887	-2.0878508153951656	0.011818928930031423	-0.12253914558382781	-2.176884420966047	-0.9280225417174415	0.8187978571927012	-0.38421661953881076
-2.5675267988553103	-0.7291585613120566	-0.5434846683087696	-1.0204065261786694	0.44909734312213356	-1.6465893919387753	-0.7578807061426617	0.1006643463886318	0.1785407778951771	0.4805528904699739	0.9351268735618987	-1.8149558941813895	-1.1870143929240053	0.21259341300126358	-2.310885487277531	-1.7690429050595178	-1.2798065335609061	-0.4716677381868498	-1.432341518402952	-0.4531415531763813	-0.07242170969102367	-1.0653841869595322	0.14565280598704963	-1.8022724025036665	0.28580769095087977	1.3901364565294128	-0.2865138392974786	0.022568959342585754	-1.7795969049332645	-1.361176567505096	-1.2489793558657247	-1.9949959357506386	-1.8580042326697626	-0.4016827718799971	-0.7176442896907883	-1.3137444084374095	0.31464716375333784	-2.0680318383544933	-0.7002113342224061	-1.9243783051199808	-1.1986701955542565	1.455004666529533	-1.09582935013021	-1.3958708734639103	0.5321233993459789	-0.21835447500503447	-1.7332219777850764	-0.6315736921681376	0.8652405708644149	-0.863468920251415
-2.0548840633659924	-0.6174278576812152	-0.027929776227698065	-0.41274298716403585	1.0781791021816125	-0.7162679287607316	-0.5822440180239029	-0.0384445397790996	0.6212354486551905	1.3099570190414462	1.307339968376951	-0.7331668364165931	-0.9732026246399725	0.7669156371975755	-1.3576937623071836	-1.694806987794088	-0.5982270162507244	-1.1082405420539143	-0.7637140893014325	-0.4395650801996988	-0.14512835370785343	-0.9993308198823658	0.2636837892799368	-1.2643550144107336	0.6702794682706206	1.6456499220900973	0.5302786756141858	0.20206650084901043	-0.9462179181673303	-0.4190778958496643	-0.4404636939469417	-1.4325317778898465	-1.2242033931395742	0.13212131238541427	-0.29681516544066777	-0.4888357685272515	1.0789179937003224	-1.7057280874176894	-0.5142706457264564	-1.4501267821655308	-0.9747323257338186	1.369253354668375	-1.3587514220333043	-0.616524242391245	0.8549951248396782	-0.20884844826573015	-0.9050291498685643	0.06644926977886634	0.7746586336743835	-1.0848843826399857
-0.9617009046294972	-0.7703329170483852	0.5487620314183768	0.6402644893962959	1.3934896833593395	-0.05196553175313463	-0.2646495566918532	-0.6348368761435104	0.7789667651994591	1.7107601223705513	1.142904614061562	0.16120603772256814	-0.6811097095274299	0.7278745025134109	0.0910433690532946	-1.6359501489817294	0.36708269723169706	-1.2145734181845877	0.16542725032433148	-0.42021307168166255	0.06402404632491322	-0.8657195576603535	0.10507044458031341	-0.17656194425940883	0.7688883555008544	1.038325889944866	1.2147152782976463	-0.06380224833813175	-0.12152871699537189	0.5418331740565823	0.6215237642206874	-0.13940556990252362	-0.022643969378328077	0.45417867726102235	0.26432101411958486	0.4110347963992873	1.4241725687509919	-1.1761219710490107	-0.6175204144420043	-1.141599734023386	-0.9042901406491003	1.0023957520677687	-1.608924014796397	-0.17672992716822675	0.9511666033004103	-0.05981106110511817	0.08584087605151264	0.7876246552671764	0.5955321757122826	-0.8495994067270614
0.10099132013053042	-0.7779557671992375	1.0103611625566646	1.6444615824096998	1.1209972998465938	0.11458393042970824	0.12615896130762952	-1.306457364855136	0.6951459056709112	1.4576401385648783	0.6093262663949492	0.5033666244262688	-0.3732012717970872	0.2702360554545187	1.4798496918863029	-1.5499324093233113	1.1987037748796434	-0.7344294905713112	1.0836346350384143	-0.33181114704791687	0.3720479581377359	-0.6954966630756703	-0.34352614380907626	1.0155014022137403	0.3673554522906798	-0.026216411524747626	1.3211992531710968	-0.6612242394347152	0.5246915158085295	1.1380394806771632	1.4516010851729826	1.4544734833095427	1.213961234766566	0.5016988959827705	0.7440815805265226	0.9821958914200952	1.1518464986724477	-0.6765099714262873	-0.9018726815301181	-1.0248737457313648	-0.9477951471692986	0.5015691984531458	-1.6463292675883756	-0.2392170473539492	0.8157533345191288	0.06392540658240514	0.9520949516364344	1.1154116831710967	0.3724575536370726	-0.25225159059551855
0.6277072464805339	-0.3979687118588938	1.219452444616219	2.1262016152214027	0.4257169629377354	-0.12854527968405727	0.47937653138394953	-1.636149099347064	0.4969833587168548	0.6256829799162202	0.004938537193830266	0.3347247029059141	-0.10051337722552496	-0.22174506223066892	2.306843546597906	-1.3499989626087574	1.5745432550285254	-0.054385099317354586	1.7045356904721174	-0.16895559959608106	0.5856175087132012	-0.5170837533428361	-0.9017318439284803	1.8439715705393322	-0.4020365136709839	-0.8691910511767483	0.772479914659708	-1.181390785113438	0.9192197432916535	1.2431922286860215	1.7092285679994441	2.702693063407506	1.9449165146108238	0.3423628773863912	0.9663056557817151	1.0443141363297048	0.38858729047119467	-0.3584772394901897	-1.1759512074754384	-0.953821225932619	-1.0193919123128241	0.007455514246980136	-1.3816345607008644	-0.6265319619704294	0.5012088135632303	-0.0402606484121894	1.493363498380821	0.84358491131173	0.15063554634688747	0.3738491005536784
0.5347627638910901	0.25821871255622975	1.1547618497417629	1.9398171643390343	-0.15250675801729238	-0.47486909894394974	0.7183316659690665	-1.3910587656075613	0.3065466482974306	-0.4009658040403678	-0.3877689898910605	0.019931045347052367	0.1327569519286725	-0.4552305713726537	2.411664202285669	-0.9770159603216921	1.4455360579356682	0.3078226253632496	1.8774780927862522	0.01296560503292738	0.6496716428783185	-0.3803851687827865	-1.2924095291668116	2.0908922277313553	-1.1053070091564194	-0.9671972961458761	-0.07262059166783882	-1.2028256364540917	1.084269038591785	1.0420709740340328	1.424261790298828	3.128124479322831	1.950768626328757	0.14804988102394817	0.907410301550385	0.7359003942483257	-0.4379855924950011	-0.23093118233511703	-1.2909836571794138	-0.7328292210494016	-1.04297055838614	-0.3576532402722714	-0.904743696464891	-0.9664544798792128	0.14827193529193797	-0.3892812177672996	1.6918798685346554	0.11140100164359487	-0.029968200812906146	0.6707638552734915
0.17912662005807864	0.8296341088193274	0.9202524010610925	1.353978039220044	-0.07015638565011127	-0.6081008852391341	0.8429639959979369	-0.6317603912763416	0.18510397073565346	-1.1194572151627527	-0.41122037524100713	-0.05392732246670568	0.3688750370149166	-0.4127723041443163	2.034798721976981	-0.44257983548849583	1.0436851652458987	0.10081016568758655	1.6656825665247599	0.12684906609918578	0.6620036251817802	-0.3561118967295249	-1.3074802345196819	1.887916481550029	-1.2882910129766176	-0.2713191671282182	-0.6385326549814139	-0.5953782584672325	1.0957010996986876	0.8871307493154447	0.9718309586071816	2.714100501912668	1.442769499553284	0.10229405428680234	0.7174861009709013	0.3955519585767856	-0.8377258361767348	-0.1602734467003659	-1.2135690852790237	-0.2627958601298195	-0.9748451238490071	-0.5003860085714502	-0.4318965887844761	-0.9451983814054193	-0.04887629380022159	-0.7340106942853581	1.6839071769893126	-0.6601363150430771	-0.15482371448610874	0.48387714646157903
0.07499136292560085	1.0006945874839042	0.6762224422881992	0.8504565254994336	0.7951893011687639	-0.38059232362466955	0.9059584848446007	0.3382751984483977	0.13609741060794733	-1.1987626604632518	-0.06956432605365812	0.23493074101880929	0.6479896965928326	-0.2990432465038423	1.616299222257424	0.17941869406621086	0.7112639248809917	-0.4669972478128871	1.2959726716246784	0.10047913336926285	0.755751253687931	-0.48635691533166814	-0.9334273810857591	1.5781342097186681	-0.8070328013136514	0.781409794179416	-0.500469765486179	0.3687044468555061	1.0312442071520378	1.0499870717125652	0.7999122235689129	1.8926532485077026	0.8856127125930913	0.2866607722330814	0.6295500864730366	0.31006116407706874	-0.5665977174786507	0.029608554061095575	-1.0055884859356101	0.3917472129590207	-0.78368016635159	-0.39130229610230605	-0.16336733248488544	-0.49425413966924175	0.046516934274924385	-0.7166417374642785	1.6277746374755722	-1.0003706563850778	-0.2513231992892043	-0.049952540248902215
0.512373450443009	0.7468355357036663	0.5402367785879455	0.7778068978201047	1.985764616077476	0.13632299231808365	0.949506423529807	1.144415810592862	0.1427874790238187	-0.6824136065008286	0.501098126235325	0.6774766672889412	0.9466586914683144	-0.3200652866121867	1.482872092768666	0.7920323843134445	0.6653558210430712	-0.875927365182228	1.0102071025946608	-0.08104800811181878	0.9552545176706974	-0.7170548623230757	-0.355338472230873	1.4451309986347523	0.03800540328646479	1.5576775834005796	0.33848372118129005	1.175475105654501	0.9401102686624073	1.5320403307830113	1.0976338214499157	1.2377740328222477	0.6681160199444559	0.6217469016892816	0.8069617263033367	0.5091842973768801	0.2062780473234246	0.4255440995921944	-0.7452977949011824	1.0511775397077314	-0.42298786330471116	-0.10590129087801944	-0.15045546107161203	0.20143251335822504	0.39816237100671875	-0.1600348526651822	1.5675308609548861	-0.6584095623437418	-0.3777826535496061	-0.6069007456505594
1.3456808093797419	0.34237422098178105	0.5280205283719398	1.1108243325378628	2.71822694418185	0.7351365292327346	0.9637243605938455	1.5332209060940443	0.19452900020799876	0.04318224060179079	1.1014062265635174	0.9252675442648608	1.163648985413174	-0.4869343669905269	1.6431496947880069	1.3089500460805545	0.8593998942146838	-0.6755077973792498	0.9177613390034791	-0.35767144358452113	1.1284358896321718	-0.8795219153153576	0.16001178443999317	1.5092229093388096	0.6830082131475159	1.6217968935543727	1.440910039669262	1.3915664046832428	0.8459277038900279	2.062033134506459	1.6480109778218477	1.0838082318290556	0.8559376121445914	0.9149816338455561	1.2274999617530655	0.7570903246319526	0.9988457609879872	0.9534650070186111	-0.4625049242713694	1.5375054225263642	0.1578932161846271	0.18024991007033736	-0.2665008910586635	0.854781389705151	0.7799845971596341	0.741458473613972	1.3981567434009274	0.24580470602713123	-0.5807600957767599	-0.8909228711249024
2.094742008506002	0.13706873362153357	0.5722104261605045	1.4905616908299706	2.403842261353188	1.2121757139242288	0.9059161180169343	1.4803296845427136	0.2758332306631701	0.5063070936667038	1.5453399485661716	0.7801208426800502	1.1845586853936234	-0.6011379440398946	1.8240539562754492	1.665208736121363	1.0367239741695258	0.17763355162928082	0.9481330230022282	-0.6128039180205852	1.0795632977339555	-0.7661570316063993	0.42306252161769764	1.5381737934309545	0.6885698090722198	0.9831803175658835	2.201624311511852	0.9295371211991043	0.7682632255304666	2.2834102606514772	1.9829909616581358	1.3382547421913762	1.1894101548721951	0.9949358787887221	1.684806200074761	0.7476685681753562	1.3238793164022544	1.4182896862470833	-0.13853117566908388	1.7704132115181688	0.9542743936909128	0.2752347444054866	-0.30313605687445083	1.2642992270747422	0.903388039109169	1.5014488387966936	0.9642279038041951	1.2777688620192962	-0.84656947115255	-0.8055462840171855
2.2781425221601452	0.2882310069759021	0.5953666722528392	1.5127520169860895	1.078925604288592	1.4687625706431933	0.7613752637539547	1.1622610056292972	0.3349012265602911	0.46345477694378046	1.7187182931854212	0.3559845058121317	0.9898575765137421	-0.4230313013073647	1.7045096047377541	1.8164090925638252	0.9347469929459563	1.2637608529660342	0.9312065808666223	-0.7236315333756693	0.7130803653201172	-0.27251437448776583	0.42046232275028034	1.2576663039055187	0.06298929822674802	0.05578141318265339	2.2123189925207702	0.08363777063891382	0.7342072958975341	2.0039242211394663	1.7363354449941533	1.6090385776294862	1.3068926328365418	0.8407777600442071	1.9114473265824572	0.35798540765198655	0.9945898437101646	1.6297325543067847	0.23840369388204025	1.7809011891811355	1.8413099880478112	0.10110436955979551	-0.12300495060858772	1.4081644275593084	0.6205545858151367	1.659064178530995	0.22104602204640733	1.9217493647256678	-1.086527492787981	-0.47193055241147885
1.7390410136330132	0.6609868948052651	0.5728647535897017	1.0479209610885245	-0.568641929156181	1.5216718146985222	0.5841376852219671	0.8206814683518273	0.27506455793434276	0.05266138935676409	1.6011402878148324	-0.007935816672815512	0.7198958684171738	0.12238010189349502	1.1667164334109152	1.7470649203067814	0.49043496548861576	1.9616081781215515	0.7418029099252478	-0.6223113851118376	0.13986106264565631	0.48998918104945227	0.2971986447486532	0.5965134920065631	-0.7194205099939776	-0.6216497279392942	1.4908571799613686	-0.6742783531682944	0.7625218953804278	1.3350428592717989	0.9360007134921916	1.5332591545411989	1.0173105907645617	0.6058488124730483	1.7446754388668526	-0.23286487713249218	0.21806026819324537	1.5294780986736742	0.6188129977087401	1.6498106349134405	2.5704934823554115	-0.21949399039976533	0.24023933450179855	1.3990361743042585	0.05864795220535616	1.1111229576696415	-0.6671444543348917	1.858932379340273	-1.1769406990332159	-0.10128780293831562
0.7388720053223146	0.9663953444356645	0.5345545233466851	0.3526605417074322	-1.618852494539686	1.4409307639642834	0.4702891179446459	0.6085014143874611	-0.0015667430154539975	-0.3196175618080342	1.2458472089163832	-0.010062015746329542	0.6251591071263323	0.8712105509275387	0.3850475911905806	1.490864453172939	-0.1026380170672184	1.8417455195456958	0.40162163112546395	-0.33752240443186704	-0.3629707510477718	1.2085045311181815	0.24362239969920865	-0.22361392071052938	-1.033500927985304	-0.7120169411309116	0.43835438119649395	-0.988490995145351	0.8313494047098768	0.6235697214612627	0.013328283142270931	1.0533077372189381	0.4261576915116151	0.5049946604147258	1.2257855111479212	-0.6540526667908337	-0.5798607111664429	1.2347306144100456	0.8923157615042046	1.4336915508152939	2.861123100371263	-0.40396060982330706	0.6049807227671093	1.359233658040814	-0.4295400006833626	0.20975218945505597	-1.378865679277447	1.1333753599475074	-1.0348616371619515	0.1667918395780189
-0.23214694372140426	1.014633555213155	0.5098708898981712	-0.11279309271353827	-1.512480174280613	1.2782928703419327	0.4779992581676114	0.5132724992526573	-0.5149184526696714	-0.27438036120672515	0.7323343079850577	0.3807027252300025	0.9107226567595386	1.5329392579816952	-0.2993582472275771	1.1413625277174184	-0.5263475988450613	0.924225184530928	0.0666942851021402	0.008886766183781385	-0.5192285702428131	1.529697733796853	0.3673286992967007	-0.8251928511563054	-0.5373676825631416	-0.25113182551419394	-0.4306961505460336	-0.8054227838000514	0.8630008421966388	0.2224375602732622	-0.4878767403066216	0.4397443701479472	-0.15867509863629384	0.6407735639120885	0.5697958239819942	-0.6045438874605917	-1.0598134196242321	0.9699421851899741	0.9491244944357314	1.141005573360288	2.550380499482139	-0.18004451462321922	0.768771064537679	1.3236306487102698	-0.4852721954772941	-0.4578365640108449	-1.6169697476260474	0.11531185314514096	-0.6798612813994239	0.3363186162014749
-0.777436917709427	0.8725957228064931	0.47203817013875427	-0.02635643234468783	-0.41447409076254255	1.0431022788347275	0.5640635358208114	0.40124141717409983	-1.1494055430308743	0.27535363049237077	0.1251317138093275	0.9013236745471598	1.573434908015322	1.8908324745437384	-0.6142082176563218	0.8285011146652224	-0.5615251690631541	-0.35860191079654324	-0.0856072312412299	0.25438323398510515	-0.2334566547951395	1.2781274795317672	0.6312651501733819	-0.9370553552635753	0.5824999580974619	0.42056596037711375	-0.7973834122424186	-0.34589887046049334	0.7540678427181838	0.2603469107474803	-0.294430717394842	0.06131240229702988	-0.45117011515570127	0.9025831544430419	0.031730604586729154	-0.07177422562541659	-1.1763377236073516	0.9317571911786232	0.757418432281683	0.7715254369992894	1.7109123091119025	0.5136532950487751	0.6467203705081527	1.2394828275907992	0.01139763410576052	-0.45697211565741813	-1.3012196582135371	-0.7106873961406533	-0.23672224877130202	0.4953977312515966
-0.8161954291432576	0.7988742014490577	0.3393435637742559	0.5479706982509396	0.9030535579881639	0.7351818074198042	0.6035921384648549	0.14686421455647705	-1.6738790980373202	1.077997595644213	-0.5284914530988214	1.1961481451131861	2.355545980782671	1.925801797536121	-0.5279421086075844	0.6617242704925007	-0.23951617666619776	-1.442997190046135	0.016300163472504247	0.2742789434845871	0.3422075522147722	0.5861966467794756	0.8888012580973802	-0.5851179212993123	1.7325901414275695	0.8939401704697116	-0.6885860573626815	0.0871036859969912	0.4451169099353985	0.5698065889306606	0.4021784430413313	0.09346010513662557	-0.3691452791137752	1.0306970003866767	-0.23564211416057318	0.6562227149975681	-1.1426200351524318	1.1721836216485435	0.39708101474251867	0.3744167277995087	0.6508548872912485	1.4387447571025742	0.3234570191651507	1.0468881573154492	0.8482528261497769	0.21354748369997978	-0.636478345280962	-1.0060985276883714	0.12654418540852153	0.6909040340745041
-0.5618995503165106	1.0129749301496869	0.04211543874535472	1.189651993751372	1.5785066412652657	0.3953562594990349	0.4928406962221606	-0.24322679460791988	-1.8464045565946299	1.736611815441073	-1.1579890646401099	1.0869585770873247	2.86923629521658	1.771092821209622	-0.24426353937603448	0.6731105285445005	0.18648444402771883	-1.9508951258627774	0.28950728195059394	0.04566443108020626	0.8999723973751396	-0.16453717141901622	0.9824093678797423	-0.06951135464449941	2.314417833738134	0.9313555233624542	-0.39178544737262144	0.3116267192446559	-0.014221529190144666	0.8194353798941653	1.0844374624698634	0.39303197386617417	-0.05320732706330006	0.8153461963739902	-0.23931025571387557	1.1931509063775052	-1.1991346662325422	1.5680799442366844	0.023111463155495768	0.06309018187266799	-0.2198960155871809	2.1612477074614516	-0.013172810861441394	0.7610249544699348	1.6127892354194637	1.1412242437611415	-0.002047137450520234	-0.7387875448775847	0.28541584361816574	0.8512082827234108
-0.3018643317035354	1.4902809898992375	-0.39596002600645525	1.407334142789724	1.223964894679055	0.12001505398181464	0.2572109284204206	-0.5996476683372302	-1.5481472929758107	1.9860499377982932	-1.6243098311949613	0.7046074130177477	2.8256953837036183	1.5525179557263522	-0.04199806553498204	0.8026455142329129	0.4247449963169854	-1.8385497886476432	0.5576149710359212	-0.33902057610020936	1.16235663911186	-0.5665547055432301	0.8379446946005328	0.25220819843859743	2.1189186178551833	0.5700661200503794	-0.21945722799249873	0.343011107115695	-0.45915456312066677	0.7509699760108669	1.2765655610321411	0.6269707487240513	0.26416469544576093	0.2879165561714092	-0.09363719562769357	1.3169237155994546	-1.3839037730877741	1.8877254513035437	-0.21587149535909336	-0.03876732949542952	-0.5871868216762943	2.3010969134146033	-0.20240167082685975	0.4838355508977104	1.9585020704916312	1.7932009034015577	0.26984295178281065	-0.16084624481096463	0.2137991314902917	0.8252509997289047
-0.1646652236133767	1.9525605266800714	-0.8329702685248569	0.9729274019847223	0.15307630591351343	0.016095707935338283	0.06595820426594043	-0.6795560251105279	-0.8607590503616198	1.84303177727997	-1.7289276598094248	0.38330344354309803	2.218617563389243	1.266281841411915	-0.08977106923490401	0.9402614314663577	0.34538229391420244	-1.31676284092841	0.6721480370283485	-0.7177152658742868	1.0360619884406155	-0.43296617735016873	0.49922151024471356	0.21126946878434097	1.433182616997287	0.05315441969673324	-0.2974925805892775	0.3174436770438051	-0.6842686687560884	0.34991657259894643	0.8677133538148887	0.5416195242604489	0.419279828950129	-0.2511800864081082	0.0855559224677773	1.0948082614001438	-1.4953319217369472	1.908762080533091	-0.24851461405988318	0.11459495977519896	-0.38068228091555795	1.7712388032890878	-0.2081709928257798	0.33690955212161133	1.8128628042496606	1.8627155483805018	0.08169547032273686	0.3669873459444864	-0.023924632500350318	0.5071857893527574
-0.054754484260328806	2.065453543469275	-1.0716389911091513	0.06580714014431611	-0.8676020853774271	0.12364075877999518	0.11900831164861692	-0.32177104936280193	-0.031336260932688036	1.5259917220321355	-1.3080451322641968	0.40007621593821996	1.332789817960743	0.8106428463191244	-0.36709320435852233	0.9956978523527575	0.052957403614547954	-0.6492906228072036	0.6050468610404983	-0.9390725422730853	0.6368862875051052	0.0964086772115994	0.09220027058206189	-0.07877405148240983	0.7933715689540616	-0.33876212773411624	-0.5145969731099698	0.35230461672950136	-0.563200812602735	-0.1673030981901052	0.15408837552400756	0.1546918724087651	0.38559300362011634	-0.4140667705850081	0.2515893902130841	0.7837080143734985	-1.279178482839926	1.5210786976920712	-0.09870347485560528	0.43790867227896807	0.21037122894578447	0.8459008888019136	-0.11805200223620824	0.37327053920686964	1.37707859084618	1.4257230781027337	-0.3961389754940455	0.5877252796681851	-0.32769570606259296	-0.05603704889297884
0.21021584433469306	1.6880992739060987	-0.973417358582354	-0.8666994552757429	-1.1543249024543867	0.3658866985847458	0.4764381182976507	0.4329442347843821	0.6587639104405141	1.2265898576285956	-0.3740876005071818	0.7578961775669291	0.5656182713612726	0.14723508316095602	-0.7294347666763048	0.9444858970451407	-0.21340400166553702	-0.00011831526680004796	0.4498765211547814	-0.9331347535829455	0.18295543203764628	0.6606326940029349	-0.24881621023414655	-0.34214950963775276	0.5775657583694795	-0.43869096201072993	-0.6426472950272105	0.46450926612226273	-0.13771031724891275	-0.5288923333391806	-0.4200534182816075	-0.2780418365803912	0.22045381647077167	-0.004570271101453736	0.4127150355080112	0.595235614352529	-0.6848838866256022	0.7690729191324779	0.1492670075349313	0.7463014418663821	0.8542478436228979	0.005893644389912491	-0.05480853624440859	0.5405631588398003	0.9268518956007381	0.8213091083930698	-0.860467783611536	0.4697757890713574	-0.6160557679304667	-0.6648905807027032
0.6876220870085852	0.9790724866690633	-0.5459639048507571	-1.4188790809827734	-0.5520932574521737	0.5752561221054675	0.9636036699768831	1.337854389354189	1.0403031891036418	0.9310791292769429	0.7950532538741606	1.1751230295853985	0.18059648474944945	-0.5586844069229437	-1.044133763536896	0.8179997541275179	-0.26771838868395326	0.5736745634487602	0.33905668892452034	-0.7351005353708381	-0.1577448606980041	0.9210835323182928	-0.4452519773955785	-0.3711559401644816	0.7444246803190115	-0.24792620870127663	-0.5186377986065538	0.6004650361316446	0.3890092341715148	-0.6068099808211547	-0.6129887749966342	-0.48558665131515555	-0.0354147286305579	0.8048285922027393	0.5607446331356781	0.5200252708631407	0.02801646271522781	-0.17207023928924914	0.4023889631357947	0.8594813372579979	1.2497606625526492	-0.3431582036604035	-0.0758267225905476	0.7231434033680714	0.5778028660185943	0.3770697351893126	-1.0784520302268914	0.17838442935829016	-0.8415137524416285	-1.0815874320612326
1.2078967007997858	0.2782315106111041	0.05527031581275906	-1.47725399922533	0.5039931863171505	0.5926495795220134	1.2460364636711647	2.0602303512698446	1.126562280458268	0.44542496861028813	1.7164440779778678	1.2869634092495628	0.16023172394770083	-0.9707647367512418	-1.281285814499577	0.653075824917751	-0.10788561114961959	1.025079118500251	0.3430884279341103	-0.4538188799516019	-0.3578725926167712	0.7752335487096854	-0.49650409678714386	-0.18300385249584755	0.9057758836219416	0.1085743860942519	-0.15051077627550669	0.7278891655445832	0.7601429042636835	-0.4899095290971967	-0.5523117053684381	-0.40879320656521106	-0.4019957541448153	1.5417188689318935	0.6209680217424243	0.3545413581053351	0.440382049964033	-1.0612708822637393	0.5894351283034115	0.7111133596375935	1.2557289236594422	-0.09999180980841223	-0.1384107539992217	0.8256935858386956	0.2073674714235354	0.19920897507894084	-1.0190612106131838	-0.06339523012861926	-0.9686269210048166	-1.175720276060009
1.4740044904672076	-0.1384550262228064	0.6078215295497701	-1.2412035983272625	1.3250126988456699	0.381184469530395	1.0464923295748307	2.3533478062998157	1.0690875355327965	-0.39188864517260075	1.9254181816293892	0.907588504446419	0.2544201274945907	-0.8029603031757562	-1.4947033417789088	0.4517260022006149	0.10341977229860566	1.2430368708874087	0.42412809610324637	-0.208479529176729	-0.5063879843081863	0.3985013760620365	-0.45810121745786864	0.015889271908120742	0.6650157075212436	0.4709692041174962	0.31719400166851525	0.8884805044977302	0.8100499003247646	-0.3844604421818825	-0.5912250664198494	-0.24799081580298782	-0.9069698769812717	1.7220542258465033	0.48344694139024696	-0.09365998653507182	0.28310773347198825	-1.6668212169804766	0.6608169721154582	0.388309028718833	0.9182900178511015	0.4964142719870136	-0.15160260320700839	0.8299596523556846	-0.3992492601158691	0.17024999185646827	-0.8316977950830446	-0.12015539108801424	-0.9519546833528387	-0.9945868675042621
1.2884809134844875	-0.2372588665280701	0.9260004584065024	-1.0222906891689927	1.4419102308692504	0.07469966263922312	0.3600854674985806	2.1757266767583414	1.0378564746621137	-1.4857837383320398	1.2542853910708645	0.16188834380290087	0.18055131292430202	-0.07778348217830293	-1.7243198652355367	0.19174641046567473	0.18089150645793656	1.093574400681798	0.4706710199548492	-0.07175322827917333	-0.7024792411116181	0.09679669362640331	-0.39668499113696976	0.021074486728707886	-0.04636459642070428	0.7157258966369497	0.7302046440541531	1.152119627087694	0.5530614702905929	-0.43075304402758563	-0.9748983162722441	-0.29508581455046573	-1.4909697260823613	1.1693261916580238	0.10193454211356302	-0.7959349627244074	-0.3289790497579151	-1.8318893053415062	0.5794088131061423	0.07359481819685747	0.4062322892815249	1.0331991544016277	-0.0650078586588936	0.7826145124338296	-1.2945269831008488	0.11888993715427042	-0.7027805189973071	-0.0021713464563435014	-0.7500312016977629	-0.7100186245472144
0.7271663394552543	-0.20425364046020184	0.9229290985375366	-0.9922483426293922	0.8830810974388034	-0.08489706646122679	-0.49455667721307356	1.6885353800366854	1.1119841956754861	-2.446759344640374	-0.011526597868555064	-0.6014400013122682	-0.1732628599661285	0.7917594356939117	-1.9138320503784527	-0.11986211382287232	0.06251417981257786	0.5512049952977145	0.38048009106785097	-0.04795388868352607	-0.9549858286785697	0.08497864043070592	-0.3488958050067001	-0.18396054166431347	-0.8945231091538655	0.781861370835875	1.032692814699821	1.5098025118088234	0.15866748837533198	-0.5868843981099989	-1.589991805531725	-0.687329961193696	-1.971002006128331	0.14260592927824664	-0.4218161276587662	-1.4713392770847964	-0.9317592589114383	-1.5202184999253243	0.32909058192198704	-0.07076879762187546	-0.08800908933994916	1.1715965616575776	0.08223506330846661	0.7317619138292263	-2.2190894112690347	-0.0047993822851560095	-0.7043160067446739	0.18576060650559564	-0.3734761516621247	-0.4870947754883906
0.11485921245960545	-0.25365883831831215	0.6103505526128873	-1.0727269085495312	0.0871709947748021	0.10358560099395031	-1.0456182352235799	1.141441892578421	1.250810334204988	-2.7975918865083744	-1.2318381816077435	-1.041476671918664	-0.6842036665749635	1.2015035386076187	-1.9193577787975507	-0.40500435206272845	-0.15452520252426816	-0.20109852845358747	0.12926048394988449	-0.08996309992767157	-1.162157932721831	0.3507306092278321	-0.3034314929887212	-0.4014296725689532	-1.3861011239898005	0.6637820392272619	1.2734203018850856	1.8093887883849615	-0.1677503366446943	-0.6724461685139338	-2.0078068126701023	-1.2810500360021333	-2.116603235172478	-0.8214411533208466	-0.8538006059103664	-1.7755667644726987	-1.0121093042178702	-0.8324983057739315	-0.05668199580328308	0.001781074918401359	-0.4238533199853953	0.8174049350936821	0.19329969358787752	0.6716973062149064	-2.7017099989200086	-0.09887313519805896	-0.7455757270900475	0.34717500831524034	0.07641777387153943	-0.37599409238806314
-0.19038769323243673	-0.43419610791743957	0.0668123829499253	-1.0359301834414396	-0.44866424541790023	0.6537938475444535	-0.9598234759842309	0.7262432348603473	1.3506422052351195	-2.2893474020600633	-1.7449050866451423	-1.0291073496440437	-1.1031333396858307	0.734444679078021	-1.60632926101594	-0.538253015210056	-0.30689298762863243	-0.8157189704431571	-0.21968348818956315	-0.13667343921008834	-1.1830074818151302	0.6907631222286147	-0.21255978054680416	-0.376719966428307	-1.2386062206380806	0.3960340724556631	1.5166972220632289	1.814605398948388	-0.315504461387428	-0.5329138549355158	-1.8007627023400314	-1.7461862362682359	-1.7962906696086516	-1.2477332387204492	-0.9574480451764148	-1.5683200503217785	-0.36790819688775517	0.018575740691066125	-0.47431661259108343	0.20672389458585153	-0.541376907591274	0.1257858988513436	0.19837216559479515	0.5457692062532447	-2.3634111806786597	-0.03408916993341727	-0.6567939326265853	0.4613521012760148	0.42795454114469333	-0.305168544060721
-0.04829998298321472	-0.596652634653069	-0.5833570055585736	-0.7176932021427311	-0.5109578552085354	1.3458837463692515	-0.26042910489879717	0.4907957490056567	1.3302780609994223	-1.0953922315154911	-1.251927960330062	-0.6861194824520043	-1.241453719368043	-0.5353026985814616	-0.9588501195265032	-0.43703554542974377	-0.3010381298197563	-0.968826115524619	-0.5632325525889924	-0.14668440906115562	-0.9458650702183576	0.8755631388571954	-0.027158254276548877	-0.014071485701379031	-0.5929889430869126	0.042194174432146146	1.7429077857069168	1.3676001009895216	-0.32231550459223496	-0.18576042453440056	-0.8923251614609683	-1.806625820770419	-1.0850473134691128	-1.0107470487078718	-0.656907481857541	-1.0417860864610784	0.7326040344308626	0.7785609363664503	-0.7715948776755565	0.3942971278800729	-0.4551168022286926	-0.6284118769662876	0.11871142586071678	0.30499017726490735	-1.2126797185164333	0.19399968249684846	-0.3355791071095653	0.5665602007188681	0.5256092714042937	-0.17280804342564277
0.36443750808910547	-0.5468898811663279	-1.1725726297935448	-0.16483129077232936	-0.2656666449336723	1.825673275253802	0.6812107204115698	0.3572381946042606	1.175616395415022	0.2679921357837167	-0.010762521502769205	-0.25471441126336847	-1.093449452803566	-2.0387141373468527	-0.11581854079174024	-0.1534800122978388	-0.1758885874866321	-0.5703404608587401	-0.8237605993215303	-0.11363671715541727	-0.5170093953240311	0.8097410891365301	0.2607070437700026	0.5248670076068276	0.09264015418472245	-0.3183940037866835	1.8286023914615284	0.5385512705400075	-0.3203038328015819	0.17740766139346112	0.33518003015814246	-1.4377599515461768	-0.24420756284323042	-0.3778217590426154	-0.11237860453898228	-0.5920428142852905	1.7129722130025318	1.2483259828123574	-0.817086479761166	0.44327228404346847	-0.23421339137844333	-1.2054396883508092	0.05197174391443197	-0.029945301639102816	0.2940788048182735	0.43203819190477627	0.1561300977334462	0.6839724594172709	0.3311952078918165	0.04158200309793287
0.6823330113700534	-0.24980225974640888	-1.5087576404184049	0.39666522134809795	-0.0729030637466274	1.802539332256638	1.3783504169862015	0.2150028806127202	0.9169077538484213	1.2472803395336223	1.300804494782593	0.08368243050574911	-0.8125862633208438	-3.035635654475118	0.6943353735526853	0.11658698492168129	-0.04384742699718123	0.16104881521301334	-0.9870932980257564	-0.06284594194305528	-0.08285732808188752	0.5713706633742821	0.590226858398703	0.9240709319407904	0.3828135841207381	-0.6149985628836799	1.6280909021736492	-0.36491403606828715	-0.42088489477329866	0.34094405044367193	1.2710544322037685	-0.8701631464224766	0.421169643152541	0.20835550335234757	0.3627118400029395	-0.5176871948218105	2.0613248705480265	1.3653738804757811	-0.5812124708661948	0.31798509767469246	0.022658340754549245	-1.4832681911486156	0.08565488547507309	-0.360986032612912	1.49316807389592	0.48957508375572195	0.6164131076289758	0.7572128744961891	-0.038207855893752016	0.23613592253063098
0.6126670320389007	0.09710121710313226	-1.44599633126542	0.7357728792496013	-0.1916775571372581	1.230094112990484	1.5267953412647708	0.012776222428670814	0.5734856221263323	1.5700400448818848	1.9832500795971217	0.29988995573324867	-0.5785175249986518	-3.0625702358728866	1.27207871669456	0.1398879701165594	0.03098287258053453	0.8248062069021967	-1.0942351194966156	-0.03657085288214063	0.14306378640773065	0.3165840807233075	0.8401305096658092	0.9421497438036354	0.1750732535973181	-0.8150845666779513	1.0938267129360155	-0.962552447966336	-0.6261454407624081	0.24752932713477457	1.4829095052883758	-0.4041175408332625	0.72961597903707	0.43948681321261346	0.5001063056317652	-0.777163429682352	1.6516965884051353	1.222985495541932	-0.17192596333535046	0.059893866890372585	0.2214207667596456	-1.4485639530722267	0.20825018075042398	-0.5728959016637123	1.9036984530492866	0.3057287523283002	0.8306629066656213	0.6693853586403717	-0.3775197377618099	0.25011540104204183
0.13842749401254897	0.19615573705889647	-0.9906012177613989	0.7838259123171146	-0.6040389300188677	0.35330354619020177	1.1650718995889482	-0.215404561961581	0.1282710593032579	1.3553526543259937	1.728630867129877	0.46656576945422334	-0.4714098273883184	-2.20626261016666	1.5350775121222346	-0.1914839193286256	0.10218579416891849	1.087543144748628	-1.2011490423024545	-0.07405345673844173	0.03221771215672557	0.14083866418501312	0.8786692433900233	0.589539881725203	-0.2547850316270481	-0.9383514214969191	0.3392671811332447	-1.0426301786674743	-0.8299220899213091	0.05884507768917098	0.9994535873482429	-0.18784439413113646	0.6992688165073756	0.3188579378813914	0.25651537020846954	-1.0058754518673845	0.7933577346123863	1.0083144736394156	0.21037163208459975	-0.26332080611215125	0.3133990781344657	-1.1485868277052245	0.29637662346577	-0.6171675460357483	1.5016076806192287	0.007391127173203316	0.7104401073985287	0.33323045797071843	-0.5303437992165962	-0.014082577575425567
-0.4827891888813866	-0.10973817192904504	-0.36445808640000066	0.6597898419418368	-1.070910624125077	-0.41876854612448533	0.595782971034488	-0.39858491395605533	-0.4353114111661969	0.953661317352558	0.7831766111722853	0.6335791457031782	-0.4512120742799264	-1.0199298275171738	1.523092468392516	-0.7580299034118773	0.2868896643617112	0.8826165379790714	-1.33732359760027	-0.1891335319356468	-0.39065937683377444	0.01388370960607892	0.6360006373069598	0.11404989130837972	-0.4992383537108284	-1.0381901834538878	-0.40911706804954745	-0.7114842518334394	-0.9023042713533599	0.03285709618066029	0.25979245564194425	-0.13515741881739027	0.48703295648023276	0.09215658111126727	-0.1569001737260209	-0.7997708370313223	-0.0108659726250505	0.8877577101006341	0.3815150495451345	-0.6014753938181596	0.32167540551117024	-0.6660560842917479	0.2008070950601091	-0.55239206241142	0.6901889117896551	-0.20303843591018125	0.3475801458800067	-0.21635105988856257	-0.498220287330581	-0.499461539616094
-0.9150855308588642	-0.684669829823624	0.05876780782616747	0.5415856074412873	-1.3443745804916898	-0.7471264397524686	0.13999254158121244	-0.5031877425776621	-1.0632336185342275	0.6546878640421969	-0.2454211664243355	0.7502831112085495	-0.4429091175231955	-0.14463572428428126	1.3327424795853853	-1.2610400087354983	0.626850789238588	0.4239310561560511	-1.4868610826323108	-0.3501401581372932	-0.9568264709960699	-0.16410531437644507	0.15860466836425818	-0.1953144521087699	-0.35667536254425386	-1.1567793622436549	-0.9393965046566225	-0.33514480504778454	-0.7896952959570829	0.30513940519458815	-0.22884227380233074	-0.04018667326415731	0.2483097000035645	0.008441912622772892	-0.425077073664906	-0.058878779071230465	-0.4074952301982568	0.9046091762583983	0.2823220111118462	-0.9251712358702286	0.3250847874483295	-0.1289306349695086	-0.12474314326265147	-0.5051062085308106	-0.004649788820702992	-0.23871659962728453	-0.04994220357718714	-0.8096372495175804	-0.4339857426491113	-0.9996395310282428
-0.9834423879377039	-1.1715179900244026	-0.04717819742913308	0.5006476613707148	-1.351764014881344	-0.5637867928700584	-0.08744507726330901	-0.5683849218950497	-1.5972958328677755	0.49243025034180093	-0.8031577819069434	0.7042578237278798	-0.43792863770508256	0.10058728805842508	1.0438606103604622	-1.406366292961287	0.987495657680217	0.03332393586025018	-1.5966672906427528	-0.47329582776567386	-1.4312875469199093	-0.44199519542894594	-0.39362223491976217	-0.23234014478490356	0.009351195281641751	-1.2840339119294595	-1.1702366131279542	-0.2989185479703339	-0.5542622784322048	0.74865993566609	-0.26272077031526714	0.21481023062104743	0.029680942246728792	0.11129087489503707	-0.35833516259468734	0.8796164837573562	-0.38594071253774564	0.9525887439225004	0.018502513904826542	-1.1971138423845453	0.3946205923951177	0.2874843869043069	-0.5494598728191522	-0.5767825999160778	-0.291151580465663	-0.22600808255305538	-0.29137848625048324	-1.234619482611143	-0.5113970679441042	-1.2590522440365595
-0.7784079019686899	-1.2477213162804555	-0.7317858038845311	0.4450651674223222	-1.2116967508725818	-0.11237927261954023	-0.2191853584178995	-0.6727902370308186	-1.82865742181136	0.2882630985141907	-0.7443553434495085	0.43822293323008016	-0.5126475386560769	-0.11724124885547148	0.6937849721084647	-1.1029026283718557	1.1009583018043063	-0.08567401178756966	-1.6012760808964714	-0.44307432694965854	-1.6178101999298182	-0.7423983369173394	-0.8172541543302664	-0.1478240586648219	0.2159661502667538	-1.353121833564573	-1.1749577906314976	-0.7428320860627506	-0.32547166715400355	1.0365729436878595	-0.060559017554862496	0.5367131368280271	-0.22706425436255342	0.22426906494696514	-0.03614462105064628	1.4442155247453028	-0.1996548630232846	0.8456208820027844	-0.19566985733664222	-1.349991416541694	0.5183513062335176	0.4119133256317418	-0.8120704431178947	-0.7656692756270834	-0.266672416630929	-0.4056035373313689	-0.3131313903947123	-1.3760291316547186	-0.7606464648894657	-1.1048391748335613
-0.5578426495732277	-0.872430178180511	-1.6728671147378416	0.22180764708148681	-1.0919589663012093	0.20295875338957858	-0.47611049989938703	-0.8602064473631845	-1.6205662766046705	-0.12171186399381474	-0.38739923517490005	0.03554383237272904	-0.7434837794543405	-0.32340331820786117	0.306662486983779	-0.5308240468662757	0.7472498415187273	0.036130157725606266	-1.4505234623279124	-0.1623317851352649	-1.4412396574946718	-0.9008889690563715	-0.9682544490882025	-0.21365843702556617	-0.004387299420017684	-1.2807631410570028	-1.1039722912766392	-1.4548833781681518	-0.20339237512976024	0.8776597363415843	-0.044193489636620606	0.6894976903367758	-0.5842867435133065	0.13160118573589158	0.24290208496308333	1.240282055224666	-0.10462902081187006	0.44453140974727	-0.15698645139155573	-1.3027249289575586	0.575810526562227	0.17389107203378837	-0.6702601065694317	-0.9623349709247159	-0.27239182764237024	-0.9024699181546605	-0.19509499306811268	-1.2971522137798723	-0.9982627275125108	-0.5326856963248611
-0.5334319224479451	-0.32879078392551614	-2.3202055111308	-0.21011465476861654	-1.0469410249429478	0.07094524367814112	-0.9438477335697782	-1.0872479569227766	-1.018082159040186	-0.6765404351379181	-0.24385457807060207	-0.3102770336170483	-1.0960689060964162	-0.11111620160819875	-0.06414480252170236	-0.020192697117805924	-0.053509193298734915	0.2002280242325924	-1.1307280605313699	0.3861888796733951	-0.9709778800631438	-0.7906962187177727	-0.8362931838489732	-0.5837327435648928	-0.5502876544911754	-1.0265776237396664	-1.0709475088114184	-1.9991160829775403	-0.18767264594681246	0.2522246516262652	-0.4577047428530695	0.4988392767790594	-1.0031093705631422	-0.20503614145202362	0.17454647025289116	0.37093665021619965	-0.13799085989067122	-0.2364749040830937	0.21470746048685546	-1.010405959766915	0.4009505377211156	-0.32306667071669004	-0.05837547355527684	-1.022772831322962	-0.5737488262400728	-1.5576407434739614	-0.08160093066228075	-1.1946488660314871	-0.9226467347258296	0.2953306153594405
-0.7127470111590727	-0.018754450658402554	-2.2237045469555845	-0.6904740842618234	-0.9777115248601547	-0.528956463095136	-1.4673727449693086	-1.2411057295299655	-0.25748963467761354	-1.0832026457397188	-0.6223972139626942	-0.42749512094609415	-1.3978607596846377	0.5598902960775674	-0.33081288243666174	0.18092412074620393	-0.9948128536846662	0.22202974149647745	-0.6744918171612161	1.1025670123100164	-0.3773864082069334	-0.42995930123586046	-0.5409055097578757	-1.1440193156232912	-0.9911752345422243	-0.6293344405673932	-1.0896293958470866	-1.994439436906467	-0.18371608586082996	-0.5382436149620401	-1.1283311105645817	0.022624568239168304	-1.3264250047338972	-0.5822822563403621	-0.3259077722694051	-0.583888084893466	-0.1135058604545953	-1.0111514155258872	0.8345169557260202	-0.5093639845442106	-0.09074189477148224	-0.8271560223781405	0.8528902163673701	-0.8658903237164965	-1.1185585097447126	-1.9862943991431312	-0.0692309844181694	-1.2493928813597521	-0.32692697138130383	1.1281802799984828
-0.916395048647053	-0.1612588936645044	-1.3436168982130838	-0.9446164983474509	-0.7443363371057804	-1.310632086123334	-1.7511604223938122	-1.2219672648004045	0.34685441074286955	-1.0315243656973778	-1.393791020011767	-0.29539549557701167	-1.4383960667934255	1.3460306945464455	-0.41673697540203847	0.08127485242548002	-1.6452429733722438	0.07908397885814934	-0.15604872135017475	1.7885467325078495	0.1561807606707047	0.019227324673778953	-0.2489480987483356	-1.5783005436381057	-0.8866823595004231	-0.19318734553619243	-1.102123697533284	-1.357167335685329	-0.07839592158142704	-1.062187659259508	-1.565313730935037	-0.4612636995641987	-1.3705132460668108	-0.7076264025302297	-1.0512221200816094	-0.9411802729053587	0.17272679772685243	-1.606074422662866	1.4967933733771785	0.08242058449817478	-0.7962432562749788	-1.0726755350702588	1.7378745607193524	-0.5268745713307389	-1.5598412855576853	-1.851308974367108	-0.14065803699055723	-1.4796420983537555	0.7155871422696238	1.7299564690392444
-0.9476649048733363	-0.6252222427268347	-0.1203548142633626	-0.7934726320612093	-0.32658059634136816	-1.859767696801403	-1.5908702577282199	-1.0317922611015864	0.5709187894549648	-0.46503411709082204	-2.0831138660013746	-0.06337324862910157	-1.1306395063566383	1.777716269930234	-0.3185490867004428	-0.06960765754038419	-1.72380117121166	-0.08534244370271139	0.3282607071599457	2.2257370194867376	0.5208243528665037	0.36236787638153756	-0.06692487882356551	-1.6075485279556596	-0.14894602427657222	0.16712470757500486	-1.064183260644309	-0.3479700213279073	0.17227503651831044	-1.0611823771958195	-1.33238762230822	-0.6533107888548485	-1.057901999819239	-0.4529402134654275	-1.6388548521113813	-0.39072875188280864	0.7068153541766845	-1.8026627509291229	1.9720656818933557	0.6157786662790695	-1.431106791363628	-0.9434807001298681	2.2874799358693982	-0.1339890779733316	-1.5256913432459238	-1.15440813999137	-0.18605121408140976	-1.7103747937871832	1.83565436215317	1.9611990911212993
-0.7714365253695267	-1.0296050805107395	0.7750501947242067	-0.32392427018055275	0.11352145278493767	-1.894067919838637	-1.0581015959988689	-0.7994738964182233	0.3924032573589498	0.31490828694617856	-2.2174532440561983	0.06075391245411018	-0.603675820345766	1.5930527764257463	-0.13076229890375432	0.016049358002490816	-1.2971564660491186	-0.09436392928436742	0.688381285007111	2.278025145541004	0.7220731649545755	0.5056280872640722	0.01883801945684065	-1.2204628519969811	0.834358237478025	0.38420625116016605	-1.008718111740518	0.5992570427917023	0.5057595751782342	-0.642697816756683	-0.41409131642526903	-0.4672543911967758	-0.4904207172606231	-0.0017596806064698544	-1.8200660662395252	0.7653146074773665	1.1988885538797498	-1.5556757216991073	2.1010932295837326	0.9773784182941997	-1.6721439150565258	-0.548163793117123	2.361950352833018	0.16687524737185688	-0.9290544659807443	-0.30430092482451643	-0.09111460481394508	-1.692426525762717	2.555855987422498	1.8118547188103846
-0.5534280886935291	-1.0377108447662418	0.8685653914591156	0.1268323396177667	0.33206864654154766	-1.4386606875885875	-0.49126772281178016	-0.7127160672797965	-0.028945967167594518	0.8140026154752783	-1.673552035705663	-0.03296884620146122	-0.13926389665393718	0.9082928420917061	-0.004874564785575268	0.42227615884540254	-0.7476967882717941	0.10944722028254666	0.8651131926627871	1.961424559386191	0.8489880321664071	0.5030784458455643	0.11377913273258106	-0.711210397154447	1.4280017693831168	0.461211609140726	-1.0294991477176068	1.1419051989371254	0.7879751658087182	-0.21266394478750203	0.7096426414965744	-0.11428967053660756	0.09451858891138544	0.24378767580393518	-1.6005590799614537	1.7906094831062642	1.2680500816533047	-1.0207341882520309	1.8448878772155333	1.1259872163363867	-1.3614626504388228	-0.14366140421003418	2.0338299696078446	0.2830580493258421	-0.07794594326816412	0.1275703592575154	0.17310469943112397	-1.2926015271605549	2.572756178683423	1.3862270498385136
-0.5230719175405039	-0.6207789725385167	0.2068374688111033	0.18319480232268998	0.19378447743236465	-0.804193462313007	-0.28833701917400933	-0.8926030931596586	-0.48039167063209853	0.6743414974422258	-0.772860712637039	-0.2800992699300293	0.015078823594699971	0.11829539735674949	-0.06371288660499726	0.9330736604800662	-0.5195365877378346	0.4142067284437084	0.8389895654230296	1.438023633974206	0.9903276053473905	0.48204067177947574	0.32144062486002234	-0.4826129127949199	1.178341453151835	0.45022019054566736	-1.1951387175004367	1.2073437615276617	0.8912903735339498	-0.1884486918951677	1.3552528188793025	0.039696306702369795	0.4563574631329132	-0.05428454545902681	-1.2400109216664539	1.9985747098489	0.7384963090033914	-0.4747566599054055	1.2823354825978044	1.076953515314501	-0.6364701195823195	0.04440012707442773	1.508261072923826	0.19879612816751405	0.5057091255493246	-0.18694543887072312	0.5215373349512117	-0.6155407253126821	1.94910142889709	0.854608503728498
-0.7651720894390842	-0.0866753357730788	-0.6542451624968778	-0.3032547065718209	-0.20109605772621678	-0.38337903227615944	-0.643143718783026	-1.2922486894138892	-0.8321030712481373	-0.07007704473074788	-0.05730816795412838	-0.5059500988559638	-0.17968504110135597	-0.3816626818445126	-0.3254121330823976	1.1655698364029723	-0.8123461676634515	0.6269799780562865	0.6228771761864198	0.9341116267721746	1.1521689394221377	0.5129691910356202	0.6552270757619071	-0.7520072282823925	0.13731838973463403	0.4081010293506299	-1.4641191892813064	0.978202762576935	0.7617959646413921	-0.6990156043786231	1.0970499616507194	-0.2548072597585218	0.4840391720433079	-0.9019489633288745	-1.0456282107491908	1.2112925278413682	-0.1839274343532771	-0.17205109333907687	0.5721681749790604	0.8578541159229556	0.11758628292185772	-0.026659950273797518	0.9882587458867408	-0.04676829616151809	0.4343377915198385	-1.0594137903363277	0.807082944290308	0.04039370255230559	1.0824607934632002	0.390434927172665
-1.1067266696965712	0.15090497071158396	-1.006321443822385	-1.1274464646250073	-0.5645509129274591	-0.40011738693463444	-1.4080712936184516	-1.6931679453877149	-1.07599005837825	-1.0047467287675984	0.08911386414298582	-0.5767008701648094	-0.5288925080074519	-0.444047906466178	-0.6852199853314146	0.8459957640532717	-1.438104435546997	0.6225954526117911	0.25155057243558343	0.6285423397934221	1.236701713008266	0.5384039495205264	1.0212186825337273	-1.3759033919470136	-1.1567178059313454	0.36398722297639674	-1.6763157282520247	0.7170321616808449	0.4382912166283156	-1.4930751792366597	0.07166628557988715	-0.9330750022297225	0.2465396555748317	-1.9255458865774187	-1.1337795869565421	-0.1228262529420337	-1.0055974828100442	-0.21280627431499813	-0.09953569441555583	0.48208776220694405	0.4833334902618733	-0.20830498695158348	0.5786013057880709	-0.3916332212638935	-0.2778453392041581	-1.8650323693809348	0.9183264932338812	0.3727728045097192	0.46326397419508797	0.11330393726518824
-1.198375519964274	-0.11273315255718924	-0.4591996078132397	-1.8423667348377288	-0.6200219453374926	-0.775072980789427	-2.17480279856862	-1.8145351204662923	-1.245558706608974	-1.6125584653847416	-0.30071820786915515	-0.5114275103443793	-0.7542836437285003	-0.21957131145579825	-0.9648904693700107	0.029034488189387996	-1.9453525028884944	0.43078833388722026	-0.2160225632469318	0.574793278823457	1.1056248272559008	0.4269631253121938	1.2823618432517605	-1.92679444999737	-2.03400068041797	0.3167589376159113	-1.6404327731794563	0.5694908868499913	0.023641247220873532	-2.123337594767808	-1.0941879114523578	-1.6424847136259657	-0.05960090171870185	-2.5922374738297815	-1.3396656338338466	-1.2304634270426595	-1.2599758286080949	-0.4934916168429045	-0.5740096518422692	-0.031090690890416703	0.26696442474380405	-0.30190898472181343	0.2797624628183845	-0.7614174776144912	-1.2174844645244505	-1.9477349435370583	0.8573058402332738	0.2800908627479986	0.3773366745213267	0.05825645379429174
-0.7453659299019253	-0.7149179279607843	0.7943941688649246	-2.036468978292727	-0.30912308652173526	-1.1925921818878278	-2.5125824461697004	-1.4776643311146207	-1.29703143403564	-1.6205014658637285	-0.8195669220681018	-0.45969625872160674	-0.7080308948382512	0.0010765546209381845	-0.9991549789617475	-0.9061296613471211	-1.9263182285138556	0.19567641141321085	-0.6812402776586471	0.6967990793255027	0.6921561796440724	0.1108015773904699	1.351073828877441	-1.9722498967326552	-2.1339665871461007	0.25389744481157145	-1.2624960870729913	0.48546078298864176	-0.3626194243057967	-2.2684839660392258	-1.6868138681678617	-1.9775813303376155	-0.22055805641326842	-2.547669516334971	-1.3461235327816947	-1.5208241496225703	-0.8244950866926791	-0.76604191651815	-0.7697345373724602	-0.6082616993487024	-0.373275200211823	-0.23517750894104658	0.05021328536786391	-1.0609694893134811	-1.8392907221652677	-1.07733425562992	0.7430048630461356	-0.06618169242082464	0.7461366610588662	0.18378141751652471
0.2705835818319555	-1.2434151518011807	2.1042012537566994	-1.5858485975191445	0.15150608268097354	-1.3190538859616863	-2.202540508660923	-0.7275942723102594	-1.0710813541481647	-1.1651145850888471	-0.9901907923279981	-0.5602290952986567	-0.48338387549627976	0.016473889848277815	-0.7135950486708768	-1.4905955081966331	-1.291777313091029	0.0491605826944591	-0.9991997881278508	0.8508746143450524	0.08341562928601105	-0.3126436450178639	1.2363966500369474	-1.3599876979686276	-1.6194367168911374	0.16890600091431282	-0.6247093035344138	0.29993014275274144	-0.6216507744425456	-1.9508001227561058	-1.3629583884428633	-1.7530187423949297	-0.10412252406701768	-1.8312794500654856	-0.9378117484266999	-0.9496403782797074	-0.010592213870179116	-0.7769407391446153	-0.7149591225461956	-1.0984442488529291	-1.0170795199239184	-0.12598807803354556	-0.1308519545832188	-1.1787618123399377	-1.8064376651411516	0.3675118360967448	0.7322362729973253	-0.3392130560886508	1.2045472744565902	0.41156483764322993
1.535553991956461	-1.33745920506969	2.7930196233536986	-0.7110160830310234	0.4142658169321119	-1.0230346201312335	-1.325375349534601	0.16727945800849384	-0.3935186614015977	-0.659504139599846	-0.6048483341768152	-0.7977230227655908	-0.32968812627941985	-0.15738887042747046	-0.1617437208324688	-1.4690190950162862	-0.32269696206348003	0.008989865327531234	-1.0099396804690246	0.9073154418217656	-0.49507235560083845	-0.6136461339135292	1.0112503964150563	-0.3114426597821302	-1.0166328830651181	0.06382725217639446	0.045626912412559936	-0.10250471091022903	-0.694141132025806	-1.4871643151449285	-0.3531117796435336	-1.1173125136836435	0.29642190144618563	-0.8195961219223756	-0.18878527641783366	-0.0014246938392345376	0.6430694802907978	-0.415254950966532	-0.5423144359090804	-1.3175061108247688	-1.2381541351980108	-0.1717147548657237	-0.2547055061009994	-1.028504995996655	-1.1701712973794076	1.631329941721643	0.9028674157855671	-0.2836458360991291	1.3562738508277017	0.6698202688784195
2.556809653260659	-0.9400749632711224	2.5949435803207566	0.1885312679789779	0.24988170682505134	-0.45022555615875265	-0.1739932619393017	0.8474257165330392	0.7454452350883747	-0.4641890202738053	0.14382726903500198	-0.9827865089490263	-0.4321536655143957	-0.33830629094169157	0.4863030774279875	-0.9555046648265207	0.5308944989467829	-0.013130761044706101	-0.6141500044793392	0.8014508410371404	-0.7978508057840085	-0.5898474398884024	0.7340566830513312	0.7316712939301244	-0.8034709726361617	-0.05574868067912576	0.5024298110036881	-0.6684690101651566	-0.5691907560177649	-1.215368098948411	0.7144701593099033	-0.43147346231194716	0.8732247534530677	0.05100721079054047	0.5645136693651782	0.6756073454350738	0.7329295403040753	0.2095945372089657	-0.4320624387638061	-1.150092937185215	-0.8613553154156836	-0.4456655840418856	-0.3251394301200878	-0.6122491155768447	-0.280555701089028	2.075916163672325	1.1733589032055913	0.11075412391446463	1.0316477196542366	0.9080573704282342
2.926349229120994	-0.31200396585031087	1.80077367795545	0.7920489155708691	-0.2725593693254424	0.09170106837388112	0.9194991122553363	1.0571243057007949	2.076714908549486	-0.6072772399726163	0.823768441880335	-0.8840007745497129	-0.7290232351156922	-0.34640015216359304	0.9954505095390122	-0.33155179113183425	0.9532486889000976	-0.10496871059479669	0.1421183942213177	0.53439069244797	-0.7098901001664893	-0.2347364745665431	0.39983453718872614	1.387216606893301	-1.0481291952503005	-0.17627681041555765	0.6221299181958485	-1.1870052098858939	-0.29019452948051666	-1.211178429532669	1.2325927691053657	-0.010832903393035082	1.445073720694358	0.5706808302320636	0.955573487328368	0.7112451571429654	0.257617825156439	0.8081990613709751	-0.518115968328585	-0.642863970378224	-0.05477134984126577	-0.7700845468225603	-0.3978323066322112	-0.053015829518765864	0.48391456070429206	1.5954039548950256	1.3184457934488998	0.614867707986519	0.3798513896793704	1.0746332177291715
2.5271244621250286	0.193488827329138	1.019882494565206	1.023609120345123	-0.8034436793018769	0.3519346303036129	1.7173550987437514	0.7911497102845857	3.1203163779927254	-0.7615480875734298	1.0843992779171372	-0.41593154389174747	-0.9195191624084283	-0.149468274567676	1.144957889648412	0.03649918451046202	0.9505372791443358	-0.24670536726295977	1.037549047041785	0.1426197069602455	-0.32487899414894256	0.2236946725090497	-0.02834635912689363	1.5390645075478009	-1.3602030747349936	-0.2589550446562317	0.46974064803121246	-1.4162958641168548	0.04937363421492647	-1.2203061869288017	0.9864483508568375	0.0767279759381725	1.8107256053407683	0.8420064820574051	0.8601214118394661	0.2256015764541619	-0.39150682025834616	1.0582326854772282	-0.8034919303756374	-0.01210004903090533	0.7964175679210008	-0.7909256412802351	-0.5635258353916642	0.4483257127085489	0.9596423164090527	0.6668999403091155	1.0878665041234439	0.9410229863146183	-0.2523946067353795	1.0857585953096254
1.5626369351928273	0.4092303430646375	0.7391328192139586	1.0256526588392985	-0.921463296537493	0.30316676512552493	2.1061200836711835	0.30384994112215274	3.427332734599976	-0.4967329634140543	0.896023016866039	0.2662468429899723	-0.6739564731119787	0.12079653931527011	0.8196079685837273	0.051761376237154016	0.7971801244351	-0.3040154125021646	1.7473123133060577	-0.32736849512534316	0.11141180075457965	0.46081306431065416	-0.530036207015801	1.3410290819669755	-1.1891379379292906	-0.23001990222553595	0.2503840340705958	-1.2320675632897156	0.3335644295423649	-0.8646712322714083	0.24058381017131017	0.01581775733305161	1.8123192741826473	1.1160201664785077	0.5049052554762484	-0.31391243912680095	-0.702957157292334	0.7864230176550046	-1.1415279234121953	0.46030344619370656	1.339505995597162	-0.22796973601755482	-0.8730677207550864	0.7232727947007154	1.2441924227231926	0.009781081161613579	0.3705068137135991	0.9644995224809082	-0.55853394917102	0.8334226179524195
0.41337421725042894	0.46303660062201507	0.9968706441895782	0.9894154519880495	-0.3986902643770288	0.1398084402916571	2.054688129083194	-0.033307455236146144	2.8497380829293504	0.3752792018335416	0.5386166992866115	0.8494113448833182	0.10156141263045437	0.2782466882609279	0.08426497900082781	-0.07227924911264295	0.7956484954987122	-0.1372598127460328	2.000456094519035	-0.8190057437249344	0.3629675209505469	0.2789732116229633	-0.9650101051187425	1.0479429788334207	-0.2546903884035868	-0.0070108099463283965	0.18129949898652237	-0.6991629658820608	0.47394948591198816	0.0313317954722619	-0.4861692194562225	0.06611889883802931	1.4050873127829149	1.5228468663466546	0.3213120817559954	-0.460741245992045	-0.3889332324783161	0.08480691128956541	-1.3091599143935173	0.5878942829603313	1.453922962469866	0.8726528847989753	-1.2623448746261698	0.7426646807150489	1.535159261170106	0.09921095939366315	-0.6922193814240636	0.8191496616233807	-0.45985658199096463	0.2551778495204417
-0.5701924979348307	0.6336738460099607	1.3968775947785466	0.9915129750577569	0.6463229590681268	0.11233408653725956	1.5807159383620475	0.048503832561135836	1.6502725370318456	1.611414510272376	0.3647454673013054	1.0698218427009314	1.1462257863111052	0.22031235456356155	-0.7998816420973643	-0.008156014694401552	1.0379661576455441	0.25950021310473786	1.737317424058384	-1.2519064507658006	0.3614401652607726	-0.24846581529859943	-1.1163945092650351	0.824917873054181	1.1998330170834224	0.4348155519185637	0.36616403331893277	-0.0310735018341976	0.4560790685769017	1.2475062423392997	-0.7767355691625992	0.3514779400485303	0.7066220290618934	1.9197614530890792	0.6362502772822891	-0.10560431180395066	0.43022716369982555	-0.7145308785236637	-1.1410310252908002	0.3928534688220574	1.27260283794437	2.0812144375013233	-1.5506910949579602	0.6351833074060382	1.9077213808679312	0.8702565622334824	-1.7246759740561035	0.7920809842331381	-0.1256528397057994	-0.5694751839510976
-1.2086515173809418	1.0760817366864013	1.43555554443188	0.962983366686019	1.7983694920708422	0.319598492292895	0.7717248636039625	0.5432339282155116	0.3602526510706594	2.642388414992809	0.5273596702254397	0.8914631205945736	1.9731851591018281	-0.011242997971083028	-1.4515327020217275	0.40579393180607415	1.3466348513895734	0.7096987648877447	1.1600172005898757	-1.524933190977319	0.24612744599786238	-0.8261958645403639	-0.8377425888931387	0.680414052546619	2.515343450500463	0.9944645885601942	0.7446733072101765	0.5210196428919083	0.3461613705140777	2.266296459532407	-0.5559202734976789	0.7779719839823144	-0.0182486832459649	1.9830384943100245	1.4160686079613598	0.4763561446067826	1.3117470980954233	-1.2083170697331989	-0.6457598201499126	0.08889676259589517	1.0296676545003587	2.7939403272298087	-1.538370420501799	0.5871184546404872	2.2141464963423076	1.7997599281595433	-2.279482507754989	1.0918185074680362	0.167530959655031	-1.3781071892033632
-1.5070358138664104	1.6452610494831856	0.8915063389741688	0.7976358818378569	2.5606606980889013	0.6125276588611757	-0.1705059518916948	1.151377301063811	-0.5339916387921616	2.9046297637143	0.8787332695362963	0.5181660259448465	2.167774586384783	-0.2800034727889229	-1.5305525784130054	1.01717049517465	1.4307922865231864	0.94941640737144	0.6241727833146836	-1.5539570084913357	0.25184588043734824	-1.1485448800722398	-0.20612739750384654	0.5504872271397572	3.017361499083636	1.4385078607844006	1.137671290770513	0.7741485246035821	0.24299130323684373	2.604079434523919	-0.0749112679571155	1.1319533180073957	-0.4609582559983856	1.4748648155739679	2.250443831165467	0.85661636916101	1.7718392824996438	-1.1500437764272835	-0.025631173272223043	-0.06277248818572123	0.8617452539666693	2.589812033929123	-1.1497518464317764	0.6845568922672962	2.184748678271326	2.2812502711467806	-2.0692509199993645	1.6615249902134257	0.22386420365563076	-1.808715184182242
-1.5727756797133183	1.9711672698274711	-0.00832707721158345	0.49107301803682535	2.60427075321623	0.6856637300114554	-0.9392770913618921	1.4388735921276004	-0.8692618772317344	2.18050525822244	1.1065629749575818	0.2274740326726599	1.650241212846947	-0.4597851777981118	-0.9172776820191066	1.4564449340209942	1.1300990909187758	0.8045465276189956	0.4240611604130176	-1.3278030351184926	0.5214115505538351	-1.1165413636148898	0.4489579747472077	0.432495132369733	2.4403410486224266	1.4939643940844929	1.3507989071264634	0.6631452800359011	0.2023142450412338	2.139303067448324	0.31188619253973565	1.2653299624326462	-0.427077764974224	0.47489496319681196	2.5994704913299267	0.7730814827096747	1.5688202966113343	-0.605101454613954	0.42413626607327537	0.06917869666213859	0.714373690569551	1.4995449208184437	-0.5202982806710408	0.8169210071366799	1.649529401207255	2.014180859426958	-1.1387715706794772	2.180649027991805	0.03243318093759949	-1.595527890553134
-1.5201236476028033	1.7356818601939894	-0.758380774869195	0.1825958971796073	1.9161490412801037	0.30040849333306313	-1.2299874866680782	1.0942419478673753	-0.8586356241930985	0.7312251554292768	0.989811544158278	0.15290897286944413	0.7199784901675902	-0.5063166072114705	0.1928244948595434	1.4063578079708479	0.5568825350272814	0.3163711345794707	0.6057233132844431	-0.9395978772179466	0.9798088577113003	-0.8949127739673076	0.7005127121180795	0.4323278791323265	1.0950843389894185	1.0107212071116722	1.2737721785005267	0.23416914591951873	0.19002533374465422	1.1995865043202285	0.3991087879523672	1.2127655787994123	0.04142619347058632	-0.612029674030211	2.1434582656925256	0.3021534194886761	0.8137809358434623	0.07006545206159179	0.482652844721131	0.3974711743496909	0.4167266311009818	0.0014138014192803666	0.04929709864130459	0.7316249229317323	0.705998882676504	1.1456342414448155	0.13177509258865486	2.263793967283153	-0.26829074470381237	-0.767074936756611
-1.4223418564736865	0.9366413240764729	-0.9441346687326493	0.06052295877151191	0.7824708586027302	-0.5126600352625181	-0.9010199000127583	0.1395250755546093	-0.885329809310988	-0.8482453661437104	0.5713584655637747	0.18459935373571637	-0.1456988505894743	-0.44889545881671816	1.3552743546168895	0.8406200551847547	0.02952618730792497	-0.2848290796649492	0.9377122746405945	-0.5582509976319951	1.3680207681892365	-0.7641320313935297	0.28904452421710214	0.6743251737099705	-0.32420858598300917	0.09710715939844633	0.9272346885391448	-0.3849913616214284	0.10727775448395309	0.3452057202395764	0.24084821914917653	1.1491074469276035	0.6711361930021402	-1.2914184912245696	1.0012938699042881	-0.22724283339137108	-0.13493095855544224	0.4294947664981851	0.13498632294237797	0.6798577714963646	-0.14330939712385518	-1.2572447453142512	0.2604238799326962	0.22345669400563162	-0.30015189670651293	0.10209571358908939	1.2111004589932144	1.7223571673394964	-0.5175228419947636	0.3006135027850814
-1.3138927581878952	-0.07386456160948719	-0.5362229501529538	0.21083985624554505	-0.36200210591771753	-1.4177970044438462	-0.07805970079733299	-1.034754938320814	-1.1879998558620128	-1.9450730335443016	0.11823236945325814	0.0692933451701162	-0.5911748482228901	-0.32895615542662315	2.0916908766272257	0.05244220216615108	-0.1496909027777518	-0.7427721960641003	1.0697281532031524	-0.3450676213217818	1.4195185823130674	-0.8819575760309718	-0.6753522497666389	1.152720911966707	-1.157709027239966	-0.8766908137677925	0.4459448953166053	-1.0127191813807273	-0.12246856188195418	0.006795815429013203	0.06932834159003527	1.2292138619036292	1.109685935796538	-1.2912947809190707	-0.3283406679171049	-0.49282041245255664	-0.8969636408662505	0.21069461833468608	-0.4168521605522173	0.6926486934856908	-0.886698069153731	-1.8268529714098964	0.003653796101678175	-0.6674814534721134	-0.9737696095772973	-0.7279264885859488	1.6939414674275877	0.7070235446994922	-0.6467146979136974	1.0519120776118958
-1.203799814692085	-0.8179067963570881	0.10013213091297993	0.5395305502385076	-1.1291559555143424	-1.9422658116727085	0.8900788322362125	-1.847408940495123	-1.6679743799186597	-2.217829724808739	-0.08972056029809712	-0.36439470681607666	-0.5702625006768874	-0.15358716742941642	2.142920600309979	-0.5477457985193498	0.09583794799103157	-0.9513584167224105	0.7785564028234953	-0.3642811615095326	1.054386479181973	-1.1428084918449877	-1.7292890827694805	1.666218327499773	-1.1491275124913465	-1.4430460569206138	0.018191395261565484	-1.4440913571503389	-0.4685799194983509	0.23536650186321564	0.107034020654099	1.4471801160853797	1.1425135352442712	-0.7243526749281103	-1.2610720112304314	-0.408486731950198	-1.262205157535281	-0.4866533942020979	-0.8736857199910838	0.39265867365066764	-1.5607657508533066	-1.66980734080032	-0.560930822887883	-1.6029063948174973	-1.1078002774475855	-1.2163631846366898	1.5118014113190317	-0.3683236568919753	-0.7037554190459305	1.0698749818772406
-1.0699129034881174	-1.0193895164919387	0.4746209309472906	0.8386261064505004	-1.32601110443703	-1.7505385583765993	1.6164523505609734	-1.8311652637150246	-1.9617540805411533	-1.7065843417304714	0.029561305413423628	-1.0313628899269247	-0.30357753099724766	0.09147315426140618	1.6088182262675539	-0.7130924098133982	0.5730152525719749	-1.0073988195713237	0.1322367971717363	-0.5481170326562996	0.44713092215086214	-1.250930099776989	-2.309419880127101	1.9168721945611664	-0.5412538930159427	-1.2935610347800242	-0.1883218683411995	-1.503436716044599	-0.7836372799889675	0.730335451742627	0.4128652234251148	1.6331771281560947	0.830809722400127	0.014675231268196923	-1.4596910356604955	-0.15982913509462915	-1.2477586844792867	-1.236722354788906	-1.015636602422943	-0.04749458256174855	-1.8973004351774	-1.096774985104558	-1.0925504457848192	-2.105292680066457	-0.7928989500387544	-1.4824741572217481	0.9491743257208156	-1.0689530067471467	-0.7871924002949013	0.35056190275561444
-0.8450188505735488	-0.7821924482479512	0.31463643327231106	0.9451197752451325	-1.003800199864464	-0.8532197021835201	1.8869432550244118	-0.8968744730745951	-1.7279365847206551	-0.7415302403081275	0.3147628741137997	-1.6091072332260705	-0.0611258804866619	0.3876043296693354	0.8805090619380463	-0.511072924940803	0.9644160654706005	-1.098723165539541	-0.5470915750393043	-0.7437670170490354	-0.08704970691771595	-0.9570926787576699	-2.094579442482355	1.717008134727921	0.13698699057315736	-0.4752375097832326	-0.08977134541048	-1.1184080369166818	-0.8909366561044098	1.1005469338444172	0.8552394640593923	1.5917533155292747	0.466378099015661	0.5337011055024272	-0.9931598106097893	-0.035462409243549216	-1.021620516986108	-1.5307356234538758	-0.824336981055326	-0.3568088905031442	-1.7939426164106824	-0.49876682413507245	-1.2772703184038006	-1.8466879369632951	-0.32849448954117927	-1.6978609046498094	0.45221645125870896	-1.184254005592479	-0.9561360535113954	-0.6618124294385299
-0.4331901637865611	-0.4817366141147637	-0.26485044166633215	0.8612879436558922	-0.40350248751352596	0.3822211785334565	1.753882412970452	0.596875673787088	-0.9372180045185098	0.255274558474719	0.5081561308190451	-1.7480351949077455	0.050873977809771674	0.6499107964779592	0.39832688770190244	-0.23719935682079607	1.0458619045637902	-1.317819292297381	-0.9017863017497285	-0.8130743045788211	-0.30887973418436665	-0.2764733014811633	-1.2122161822709159	1.14615091966437	0.42962921345187405	0.6078075892363571	0.2773608277860226	-0.3780847969496735	-0.7134322009361613	1.1464641774482371	1.2060512286268361	1.2693012899115454	0.36105197499329544	0.6952297730574879	-0.2373381760674891	-0.19362071163282302	-0.7735848012155936	-1.0862482875396484	-0.4758338440518082	-0.3534345393709994	-1.383509362510353	-0.0842783012805493	-1.0205971998366357	-0.8801417546205521	-0.008471473717745226	-1.8935718723692119	0.3466520363648566	-0.8183482508490882	-1.1870193527834836	-1.3319287337194132
0.22353352150471198	-0.45318998296043445	-0.8716505318128763	0.7334546087994765	0.16900505623340772	1.4277644778508212	1.4485447709760197	2.016958456175817	0.053702145126300914	0.9488329050405749	0.4685418642713065	-1.3219478172617403	0.1378335069164432	0.761549172268724	0.38420489853880185	-0.16533797626155355	0.8131499649602978	-1.5543969239452964	-0.7867811514499274	-0.7174604653898436	-0.21642417482249354	0.4875371983291609	-0.1627611562430866	0.5221970831751948	0.22064950259073388	1.4070913974999175	0.7592895561097651	0.47717708474647913	-0.34547064644519243	0.9534977935097503	1.2758695671656135	0.8137028079743781	0.6107297696872368	0.6538094565609465	0.3904196559544422	-0.5401342266145702	-0.6212768494174901	-0.030752261146528022	-0.21381980069940312	-0.06954191533047192	-0.939626843604491	0.1933578964557193	-0.4979878191586003	0.3531532848328494	0.06089798062136562	-1.9273390384870008	0.6415356179086094	-0.2837277107456501	-1.39901277084836	-1.2362631071357277
1.0597888225706398	-0.7179167678353613	-1.128059224611456	0.7033696751625917	0.4840243086415709	1.879093727539424	1.1808669754591818	2.7798022122995008	0.7098976259037539	1.1773225060053707	0.2747566450258442	-0.5306391417927738	0.3780091842943413	0.6606863520061926	0.7194256324227182	-0.33013544780878123	0.4350036008163742	-1.5623750215213354	-0.3684531041169361	-0.5306005251597692	-0.03050470129653427	0.9435915358703615	0.49744713541598606	0.18793316938958782	-0.24627784354974028	1.5379929496254328	1.1355815985626845	1.1544511776586575	-0.0006411868442154172	0.7485860213820901	1.0055789965746555	0.47467390346573973	1.004357764672372	0.6673828990647437	0.6708954211706415	-0.8004566321911227	-0.589087445296145	1.1604869812568213	-0.18936030946643298	0.27453814222072864	-0.6880648069273222	0.49200123187515665	-0.03055155680211937	1.2659384292337212	-0.013111570594596098	-1.6225998475335779	1.0421772243824194	0.10992104718255444	-1.5127161692825137	-0.44905427693994937
1.8526170268465152	-0.9623464616570094	-0.9253011637417593	0.7572118343955366	0.48582097348382397	1.6588357064818378	0.9795207629842472	2.6443220671613177	0.6683691270974186	0.9502029094720196	0.1379734181283588	0.22770987667523654	0.8252423047657835	0.41020897946833135	1.045992700592499	-0.5084973017495191	0.08837021619526111	-1.1593015528289172	0.000878579147048712	-0.3737361735402863	-0.013090684248609482	0.8925495320470875	0.5065722259022816	0.2618769641128949	-0.5771649096758494	0.9951252153293739	1.210655816088634	1.4531218452217882	0.14014089623963044	0.6625936985922144	0.4784314830535287	0.4199216948640379	1.1549601426142344	0.8453862285319833	0.6461859891854252	-0.722570266688691	-0.6403376201619864	1.9390801787633125	-0.3711064325036895	0.42740231863183015	-0.660684714535436	0.8620687320324538	0.12883472363479845	1.471115974731015	-0.04195918107573538	-0.9495889808505417	1.160245218665183	0.22130998744284078	-1.488943983734166	0.4911361576265571
2.2913956954291947	-0.7895405398618569	-0.4684996688826482	0.7083520291844284	0.30143938646184065	1.0265655824768785	0.6952597753342793	1.8089633206649811	-0.015505099741985382	0.40513951038588236	0.20031054472666135	0.6258346603230631	1.3238909484109287	0.1825063090778526	1.0215060970061267	-0.4117287899101548	-0.18000625541020895	-0.4052892543878361	0.04514501466338872	-0.3247196317856967	-0.2544684078679263	0.4754503213040567	0.04571685515162831	0.5430183184899016	-0.5051348769900077	0.13935381590550974	0.9139768020696123	1.3684234167338047	0.07277328134973612	0.6088878347607992	-0.12896021376068104	0.6092608426033039	0.7727681459776118	1.040605196510934	0.49784561737478056	-0.2583214308839367	-0.7198624767019687	2.000632152868695	-0.57926059465508	0.282428677725476	-0.6943743398718247	1.1450558303838998	-0.04567641860879392	1.0086175623373068	0.06810426579767109	-0.09306215567903543	0.7801354722197335	0.10029571299497468	-1.3248653395325305	0.927771329516863
2.1361929626178964	-0.05191099293955148	-0.10445165951142452	0.34624225626306976	0.15200212190860615	0.4053392186840555	0.16451655439394755	0.7650854616863666	-0.9008779429364705	-0.24097181893638508	0.39301243683516757	0.6224728628611684	1.6115282010493897	0.1538480824792222	0.5545584286382642	0.0625522810763309	-0.45230580447650715	0.3867216208305543	-0.2279313404339869	-0.3693735336658445	-0.5923806067784952	0.07157558993732524	-0.41271105869807667	0.6533062876118586	-0.05024906021401334	-0.534208556327927	0.3572352489589564	1.0806102267006275	-0.009229898910994115	0.38241145321600145	-0.61592705539525	0.8241074556727589	-0.1082129985036003	0.9730109567611765	0.3641557614920081	0.40303000484850915	-0.7794955894520968	1.4458332137740566	-0.6136859069899703	-0.051962504597015034	-0.5692676495443385	1.0783826395599023	-0.3534722422827676	0.3022182967796409	0.2363853028105104	0.6482135702205727	0.005111244661505862	-0.11434130718325748	-1.0301442817037967	0.5213217080145254
1.376004889696382	0.9928800031482503	-0.07698773129986188	-0.35619111241844315	0.20960086103427747	0.1412892243939983	-0.5970729343759691	0.004124940396093494	-1.451792929933547	-0.7455844234434557	0.4810670201988733	0.46542587167195176	1.5296982791130946	0.3772432843767576	-0.1373606884600019	0.7156602685863861	-0.8067309071870308	0.8356046149875037	-0.5305433982513184	-0.42895306627052354	-0.7303019244028596	0.01707159262553214	-0.4471364434102438	0.3240970896130249	0.5271701342478453	-0.6967748678969058	-0.1958515945377146	0.8294204513582395	0.14976295721765887	-0.1081592925804282	-0.818705765712761	0.8296012404424955	-1.1161651089534543	0.48581181225776165	0.24773522882657947	0.9622380613129848	-0.7861302444180142	0.6882643843237128	-0.3876788699177954	-0.3353179560640756	-0.18076745814047324	0.5243879463818896	-0.520271410044535	-0.12614747630525386	0.28429241951797807	1.0479455653638878	-0.810495388297853	-0.31835599987211843	-0.6223428263141653	-0.5218059008941587
0.2797948030393493	1.8297384140809263	-0.3862006583055897	-1.147601690894631	0.4817450017458791	0.3393108129545302	-1.3316223055710994	-0.24147498893699912	-1.3813979878655824	-0.9107221097053435	0.26775845562206246	0.4813600977328306	1.1711927803885427	0.7285310657170253	-0.6821209956750407	1.162937201529146	-1.1749106727041778	0.7483702530277585	-0.5141199296133745	-0.4370436533647198	-0.47167119967195575	0.35370374810547706	0.021341833293463553	-0.3827285743330736	0.9256301494043984	-0.36303380673915014	-0.45043055779003816	0.7551221926067342	0.6608102860898093	-0.6830812973965678	-0.6555267791222597	0.5455765836592336	-1.761915873633	-0.2760848355668599	0.07393606341092862	1.1993896214328406	-0.7239885565686521	0.17659055941233026	0.018792308545145173	-0.36998725092117907	0.37914584361219766	-0.36375721707955455	-0.3920687563122169	0.005057259041251787	0.10454225324873037	1.0803552245505827	-1.2917415246705108	-0.48786764990112735	-0.15379948033019708	-1.586267099064554
-0.7096067011329568	2.035340231514725	-0.8295619521150326	-1.6156722300326163	0.7998257681815583	0.8552633581872178	-1.6730099046704077	-0.07506248569893435	-0.8118397905840143	-0.6606163206960123	-0.20538950350870705	0.8097342641535434	0.8368935348256213	0.9735806309655397	-0.8083743703613303	1.0972733662759981	-1.3256371977083006	0.2621186658360419	-0.048047776918816704	-0.40012826596271306	0.10531219689398705	0.7990951794360569	0.6890283059687101	-1.0900685819171847	1.0068870406583734	0.16059373771470384	-0.23948957536640203	0.8159134860398356	1.3627658635752173	-0.9654467944293358	-0.15507979553945794	0.09841608962365754	-1.750548923891839	-0.9203035353902289	-0.1707453875682285	1.0928918402492698	-0.5953759410062527	0.11716818815376534	0.414808614199903	-0.14303877800764986	0.8842220378514626	-1.1835539874000933	-0.03500332998270063	0.5688085476764903	-0.21389661860412884	0.9012876859661211	-1.2773580312897084	-0.6306528351721371	0.2616340250646538	-2.059123622451116
-1.190370529391316	1.5732888737962392	-1.1630912150941408	-1.457961421644648	0.9293645880362573	1.421880008764568	-1.3945189475720945	0.1953997846459722	-0.14761906444182626	-0.08707168641128503	-0.6372090733129268	1.2804806700925606	0.8221058303202459	0.9176749055505086	-0.5249649328939544	0.507715739732562	-1.0120449511451	-0.2393193083186379	0.6485783399183964	-0.3894129723954521	0.6701153208567836	0.9648862702200998	1.101783893416852	-1.3593045834686517	0.8697196812952149	0.5074156436112509	0.36632139772008826	0.8404973298412383	1.880886904823482	-0.6560099340754345	0.5401961795974374	-0.28070772017718426	-1.173033763624709	-1.0700982398314212	-0.35770836834830155	0.7968355460621214	-0.41434018903043923	0.3756585708453726	0.6201485447267568	0.16329901974183114	1.1274857557132296	-1.519193711440126	0.3235424696242221	1.1371170182682133	-0.411592302924393	0.7136655039672241	-0.9024801557051507	-0.7117750458332093	0.46964495897210096	-1.7324444530478265
-1.0043767574677358	0.8185057392612372	-1.2479885525483063	-0.7192335933903119	0.7381412867593152	1.8108642262106076	-0.5929984073561315	0.2903168883010745	0.23407058051456126	0.5789325789449403	-0.6649393249852797	1.5292649910166898	1.187505190919834	0.5365596664378537	-0.1052096266920876	-0.3066633090340718	-0.1835348093778854	-0.3839839735121569	1.128039236599464	-0.4677731124296735	0.8543050744782121	0.6610620421457367	0.9864204141406202	-1.007280905186741	0.7548720937314107	0.4962578425663607	1.0697586440303752	0.6774029740967701	1.8510331889337392	0.1960051161863563	1.2088321539369364	-0.4290797076483409	-0.4470082195928255	-0.6462216976842631	-0.2807687737545527	0.5084880911266634	-0.19116333129992719	0.6098875809358072	0.5720749497647857	0.2968230957013517	1.0529794815172933	-1.2089148397289808	0.46411885633557337	1.2828254253097	-0.23031737765552798	0.6315060745159464	-0.48431780539168273	-0.640495294972291	0.3584616861228889	-0.9207466386374593
-0.3106409801141958	0.29404379464084	-1.086829302582188	0.18663406441632807	0.30923804562702994	1.93043344795796	0.33210791826256286	0.13260506756481996	0.24685829712453952	1.0714578039690303	-0.14686288546588194	1.268738976386661	1.6882568211475035	-0.0007632923065679235	0.10451522868729866	-0.9359499348447518	0.9020952292096515	-0.06652072034301428	1.012626015461652	-0.6111448478895558	0.5087946778614749	0.0563754496667774	0.4424984675250687	-0.25837476724383923	0.8571295980821645	0.22661396495125943	1.4866498378660329	0.3298145356866188	1.1659200034720945	1.1507209729734906	1.6224885350061287	-0.36511450177393584	-0.04813446236911092	0.04753336582772693	0.17096382831379142	0.3278839845527218	0.08053902485356729	0.5292047255918018	0.35349527247805607	0.10657924091808717	0.777228690118492	-0.4521782787247525	0.3311253340163611	0.86743142705538	0.3851181383755464	0.640620781063908	-0.3021743319584535	-0.34363284309318953	-0.041832605055365006	-0.21912615781260983
0.5098285106513876	0.31281941320136436	-0.7567721747681073	0.7090094032643581	-0.0884943336507228	1.8175353797092288	0.9046212786136714	-0.14257712344409632	0.1266628198006445	1.2178523300356339	0.6860595912371351	0.5186497670373753	1.921319254597926	-0.4321495274656792	-0.08701156290477365	-1.1254988383366606	1.771599356991877	0.48117447409291403	0.26448239861879236	-0.6938027346292364	-0.18265178384555847	-0.4300926379506573	-0.1379539962273739	0.3835529741193224	1.1770392508010987	-0.02931979713454926	1.3449841478821765	-0.027844010390192995	0.07354861914132976	1.6286735232862317	1.630256062626272	-0.2604138865007818	-0.21531496446051404	0.5118756209433757	0.8695179339464888	0.2053520723901511	0.4164346782465708	0.09591475148966029	0.13391523162865643	-0.35700433872781145	0.49715990603781063	0.32033354506509315	0.06656638152342247	0.12512308759317786	1.2007390306460914	0.6626226669561155	-0.4301161922691666	0.13580340073462757	-0.5237369877269936	-0.08138304155735863
1.0577448242745686	0.7795546233711499	-0.3244381235783097	0.5044022430817807	-0.16786286019409388	1.5588944174185493	0.8561228050746195	-0.32669537508983465	0.2211737381600838	1.0154790005570782	1.3417557090352874	-0.3738517678760953	1.591034343515262	-0.555966731663526	-0.6071620870715486	-0.9197605291985832	1.9949370448523722	0.8544362383674425	-0.7646835517219257	-0.5612774762292001	-0.8207771487866303	-0.43045304113884125	-0.35667353449086986	0.46006805452928934	1.5120768101474986	-0.047813571329672996	0.6331362424231626	-0.1700064125038603	-0.9475580719201242	1.2967322108188588	1.215427394823003	-0.3008725093568108	-0.8247989439150408	0.3892452420970261	1.464932924049422	0.003694803649316022	0.8108902714885227	-0.4657710701862226	0.06849583718157068	-0.8758323328208345	0.36009533860438747	0.7208017154169043	-0.09653425547416294	-0.5015597275172844	1.795894825918547	0.6452560615120141	-0.7325161211784492	0.6109082999340041	-0.7823739369629152	-0.5196988974148694
1.1111074774562655	1.282445689569338	0.17943586153417138	-0.3382927410501795	0.17537364988676923	1.2135398695695545	0.2791187049287334	-0.30878933733658265	0.7040526815169925	0.6111525936622662	1.3824734802687257	-0.9422761126588602	0.7069539535552135	-0.33725293810960244	-1.1945162681190322	-0.5909055354989359	1.4457528506091815	0.7601576308241497	-1.5437308649331518	-0.14611787477514548	-1.0608403893234066	0.09872911166626318	-0.08994430737890914	-0.14336385985773534	1.591442630532786	0.17447414760499624	-0.38918028473786226	0.00682955825976815	-1.4604390423315512	0.31517141435371177	0.4968137066246802	-0.5475584245420018	-1.5049104942216422	-0.2858124697963958	1.5796955397533934	-0.3771203707363547	1.2063364460797168	-0.8473543455762123	0.21929056276955394	-1.2008848847404068	0.387610235265697	0.6309115683336334	0.000436181621387205	-0.6518094867440739	1.8010852202552252	0.5953118899593512	-1.0084177587214704	0.840663237852954	-0.5837071552968689	-1.1315984551751035
0.7126598265319614	1.3902149920309492	0.7193311714921302	-1.3474572758219616	0.7656201541499288	0.791672002929421	-0.4506170934093028	-0.1508196279189959	1.4289890797337752	0.2016468429647751	0.7268834032022395	-0.8945255663828386	-0.4214753986328213	0.09392393927965463	-1.5908124632529865	-0.41860014902883147	0.388264442651668	0.22200919182692766	-1.6917769616748668	0.4574933119310478	-0.8462159836321811	0.8335167873551158	0.43580539860370027	-1.12916972701545	1.263851563934722	0.4164477510811419	-1.3260242614654143	0.3847370467307407	-1.312725193041377	-0.7417353820577328	-0.3219320742066218	-0.9005449063287752	-1.8963100012438665	-1.101351556087332	1.0598951395797516	-0.9014364583554603	1.4973695009945194	-0.8841814739636606	0.5395570952084477	-1.1957670826978133	0.49376081329653587	0.23290336623628158	0.3364525602988897	-0.26539983259444605	1.1245458832524033	0.5379702208556828	-1.163078165858783	0.6870675955599632	0.08027236913281911	-1.418615580573361
0.11991649409201625	0.930724987464242	1.2081629577890651	-1.9634930438100433	1.2313468325597203	0.2917842311236023	-0.9230025180980926	-0.020671153215083872	2.027764500736969	-0.07557427618016951	-0.28100494376851226	-0.29272229727092386	-1.3816160950280076	0.5334995966898954	-1.7074946018313337	-0.4895928198063365	-0.6724057945340531	-0.4347232703434967	-1.20673129498414	1.0221872225756343	-0.4412409464335218	1.3026522517948946	0.8181629098950498	-1.99022464927163	0.6135663622505506	0.391877046059448	-1.8501960560901274	0.6771633578322462	-0.6965400843375635	-1.2494483059547146	-1.024509135510971	-1.183897481607717	-1.8715176735464414	-1.5386228994042033	0.10569726017288925	-1.39098721491098	1.5837767041451862	-0.6686471782646781	0.9178622831741026	-0.8962877206677576	0.565392202412449	-0.15579770415437882	0.7362363598756273	0.40394765843422975	0.02349262231500212	0.46099961871612233	-1.2722600140624867	0.22466890758984714	0.9589635854055208	-1.1524522866696398
-0.33745580230707634	0.06139270581893572	1.5162049687600725	-1.881893291031813	1.2256789791531368	-0.24760364230272067	-0.9409155669714415	-0.04566279580115685	2.1729170764131234	-0.19260853901032188	-1.0952972930004394	0.4961319907771731	-1.9011949974438793	0.8091470583016461	-1.6544279137200688	-0.6588876301096754	-1.2817466297903064	-0.8045681165679285	-0.4458772991584872	1.3108558302218198	-0.24130249397543302	1.2108038344293328	0.7663528866190503	-2.335854124894521	-0.0735610786412944	-0.04468676429450824	-1.8617125137701247	0.6056673025196273	0.0007236583565499516	-0.9337132461809058	-1.4425106888120631	-1.2775061639456007	-1.5716659443327834	-1.3096765716523264	-0.8237483057761859	-1.6140255052388357	1.444524062618852	-0.47110232826103293	1.2445827414491004	-0.4610727201270939	0.5349687615664548	-0.3075148964010502	1.0003782269908517	0.9682792835954638	-1.0278843201971493	0.3141196962716732	-1.4931791436962658	-0.288855801479141	1.6704794994975694	-0.520024335913318
-0.41326071164334166	-0.8876230882385747	1.5389007474853635	-1.2181651076364386	0.643726472151647	-0.7316808042280512	-0.6036398991600143	-0.20599510243956026	1.8069713832426009	-0.20262701701766045	-1.3334237695963842	1.034115886927881	-1.971869393343519	0.8313693392061366	-1.6249684201192123	-0.6855174586355396	-1.2822864004770338	-0.6742617366395481	0.11638470251036341	1.21881880242535	-0.4947482262143558	0.6330708131557063	0.2921673032305855	-2.115882523954917	-0.47581501007841254	-0.7866459071528783	-1.5127751338379767	0.084460961785	0.44037891163240594	-0.032201292308089796	-1.4905016169155263	-1.1926582008952689	-1.257984373477111	-0.5303646762579851	-1.281732815005697	-1.416913318752076	1.175869382157048	-0.5302632621905973	1.4587320500258916	-0.06248125860991051	0.39796088959811365	-0.20464204453519722	1.0415299991029827	1.1421972331689043	-1.5952511667168245	0.07331399497995247	-1.8967573887235962	-0.5732927490365634	1.9189236002918462	0.04810745841924306
-0.04660981620530861	-1.6477337701858945	1.2658158166907332	-0.3950667682093892	-0.30509245649096617	-1.0459733585999753	-0.18706368571137147	-0.35144915751383515	1.1717688890613465	-0.17067047695971746	-1.0270008345228427	1.0671248761030208	-1.7844268799523662	0.5769304851906304	-1.733379229858022	-0.4269071969471826	-0.8637925038164361	-0.16156653622719228	0.18241016663585977	0.8415521112978644	-1.1297348656678543	-0.05198653460934977	-0.3235737863936983	-1.6003308020446012	-0.42988294982947267	-1.526818261344461	-1.0924863653169705	-0.709927221030614	0.5043337455942258	0.887669226364655	-1.1815632671071807	-1.0405974901479762	-1.104492303927332	0.38111396851604373	-1.1063333037139964	-0.8216252498281589	0.9514344542958248	-0.865529110309806	1.5548884429615646	0.20263469038986673	0.1818943225355881	0.013159070883048851	0.9298351477706388	0.8818870987896484	-1.5122421616545527	-0.19458302459034796	-2.357640645184033	-0.5095950049398026	1.665355127909376	0.22367016020268182
0.618980573645404	-2.1362740339040034	0.7878506512093385	0.15590403599133876	-1.2156711693690692	-1.1198204880632794	0.07600756675308909	-0.3261810477863752	0.6247204354572631	-0.12373534946494798	-0.5802348924466293	0.6381195949545185	-1.5470678090385517	0.04948738068420915	-1.9253870298941425	0.05757341687408735	-0.4011587492741789	0.3664405378715146	-0.21489061278669672	0.4221817621735765	-1.8003173325059023	-0.43072624332047954	-0.7461190654841242	-1.150493900048484	-0.030935608393890132	-1.9276442959169582	-0.8462714340428736	-1.428602843461065	0.2961791772381309	1.3155407675432125	-0.629968109285119	-0.9302270573969	-1.0857220325678494	0.9955548196938946	-0.5120527758309303	-0.032740783429519325	0.9168490235227258	-1.2442746138648668	1.5589831995206975	0.3317951294042711	-0.0867406067713719	0.20556373465294983	0.822165513276276	0.35856917235474933	-0.9481913483965244	-0.34645520372974387	-2.595669785695732	-0.21562771689137253	1.1412841577386386	0.03404819578631503
1.2941730982647286	-2.396414827435806	0.23543103136853555	0.26653472465603517	-1.7161660365347662	-0.9697128744420829	0.15116615756312418	-0.10185819935513706	0.3861540240243535	-0.05313507989386399	-0.46482429052878343	0.008189042771294647	-1.334009913633026	-0.725709356054244	-2.0192459751745955	0.5626380249555103	-0.2017646899446434	0.5322195127404477	-0.7793610723158411	0.21144727296658958	-2.110456175665872	-0.3232709811810317	-0.8120095002003153	-0.9591985621705083	0.42527507208809234	-1.7955898821880636	-0.8391476508415425	-1.7392980506778266	0.0041714199179330716	1.1121187874995444	-0.03220629461778888	-0.8823965780021509	-1.0280546808598443	1.143114695350002	0.06014388761951843	0.6537945880856282	1.086630952014572	-1.3262256711211695	1.4977990807184627	0.3739135348922299	-0.3798412650601002	0.35072163292982833	0.8353481238772994	-0.18179984193446902	-0.28525414688252243	-0.26999862444353323	-2.348366695477445	0.042159864318307566	0.6960335780306944	-0.1660589237699625
1.6566401592999285	-2.441422382268274	-0.29557128978913877	0.09731801345020885	-1.6584871947162987	-0.6909878061970743	0.1885789050046834	0.18720882095816935	0.40651698221746735	0.04703961772408925	-0.8677547031401744	-0.5317793375071423	-1.0722248245063228	-1.6579636853582898	-1.8364014930213495	0.8954933292240972	-0.331375113928024	0.18268127203580847	-1.1667385067367098	0.32791691893730845	-1.8556600822927831	0.13497331499982887	-0.5999434786256025	-0.9451290084429359	0.6217364210894402	-1.159002498714802	-0.9401626556976159	-1.4950861567489397	-0.247809500493202	0.5389784056816469	0.3906813753500032	-0.8265703591954411	-0.7670657781473875	0.9801129413012427	0.23164187390114763	0.9960137245422623	1.319861774895403	-0.8856587062063156	1.3828861288277048	0.37456631403246055	-0.6357351285905283	0.5307893571670621	0.9602174220490882	-0.5565261647109706	0.11083000295703188	-0.003982814777883896	-1.5544778247096227	0.0388806421280525	0.5788599989656875	0.022686779099814616
1.484724984286846	-2.169361363045392	-0.7625247936293115	-0.02875188016347222	-1.1577071798050111	-0.4044161564021297	0.3656199561620647	0.3377523059435164	0.44473750269778745	0.15025499864248837	-1.5416718043571356	-0.8166541251221657	-0.6577537387048625	-2.5417649841471928	-1.3217193616979392	1.0067459346721226	-0.6190375503773125	-0.5250234640309356	-1.1877797929250535	0.7014775698503617	-1.1219106041575253	0.6367177293395178	-0.3126683706339465	-0.8613685061905353	0.40704050828971344	-0.22553992943602166	-0.9293088561444098	-0.7879147564904943	-0.44695556574644707	0.00874124939676502	0.4875129692016927	-0.6738783570800955	-0.2818359076404018	0.8244929585394262	-0.08068034574208559	0.930672097272242	1.4003403914278114	0.035856518267714306	1.2129838308436802	0.3551840255571573	-0.7421444669490929	0.8074375480563727	1.0766612315124813	-0.6947542798399988	0.08556848331351989	0.2417679698112884	-0.4174941163945058	-0.25225914040049546	0.7970054777359996	0.7244399306380546
0.7675668081438255	-1.443972469587641	-1.1273685938202174	0.11394002083249327	-0.4778851749857197	-0.19549664375952253	0.7153188786481715	0.23137969554417057	0.28692016286496536	0.2076613245975475	-1.9638255050040074	-0.8362029548572493	-0.09327456738657389	-3.069751421527264	-0.5720173515591747	0.9962396102534132	-0.8129043880221836	-1.2244466753040766	-0.8737640323236573	1.1253305864611907	-0.19309281627996777	0.9407911994219437	-0.08311159471068892	-0.5193922774144538	-0.12752765264031804	0.7276518378562365	-0.6550318625239503	0.1250259404696371	-0.6211215936273292	-0.23777768722449188	0.26721844543615275	-0.3995513091496886	0.2921237969561061	0.8965872845511503	-0.6380169837325562	0.6084788705072764	1.170957335007544	1.140414185425255	0.9845199240362574	0.3317385576779763	-0.5733367863419133	1.1060577602943626	1.050744845087724	-0.5964011934684381	-0.2523362402492504	0.21411121407783293	0.6975579541869603	-0.6457830089001988	1.1348709341716632	1.6708378411239848
-0.2594632082725427	-0.2807868784320205	-1.3011554864916164	0.4935561577620292	0.136721558282086	-0.08643867285044156	1.0741766420573797	-0.06776084074906599	-0.06904500001332008	0.1881395998407336	-1.692914211030472	-0.6527549763374554	0.46995082689304357	-2.940817045053941	0.23359534920888095	1.0014881045284334	-0.7629024178728016	-1.5471213274243305	-0.39471267279135297	1.3736407416560092	0.6457207568841226	1.016400606242502	0.13057255626608494	0.04693485346943434	-0.7245410897514014	1.4540255841126817	-0.14310236005512267	0.9560509548816775	-0.7389926800791478	-0.2814207615456986	-0.080116287369096	-0.06569577315572468	0.7690482841796019	1.1584871399823105	-1.0650931249635662	0.31340816989392184	0.6296627951666472	2.0320969719657103	0.6973551062233355	0.34001689933375223	-0.07429274508313002	1.2217366582708407	0.8346223665353282	-0.2716657863494942	-0.6354258244593337	-0.18258136302186892	1.4641484960792752	-0.8754278750947339	1.3087614049404046	2.3697164123418517
-1.1901390489378387	1.032103123975332	-1.161102073621094	0.8687812908906578	0.5651731752128782	-0.054131342427928254	1.1898044703407065	-0.3475349748170495	-0.4065070471388276	0.10869221834806199	-0.6775006109689109	-0.303562839901269	0.8197107233019524	-2.024018633803633	0.9381635010257818	1.0681667090752613	-0.5045247520455625	-1.3052430589664816	0.07605929133202922	1.3095529764691662	1.260354180369872	0.9953278965137623	0.47723881935921036	0.5972994462187212	-1.1326523079756734	1.786023278779974	0.40978123405059946	1.4961996519298446	-0.6898867080516972	-0.4014897319000281	-0.27226745462493923	0.23011519682631254	1.0467047531409877	1.3607041614457083	-1.108771199022058	0.3016372586266534	-0.07865966040330617	2.4169804052135357	0.35191150720564224	0.43023728153072305	0.6647358734308791	0.9593896086998688	0.4929083438901332	0.2681253529920927	-0.8172683755845083	-0.7658313740877707	1.7574012796109264	-0.7706267631542223	1.1450084978697226	2.431440408562583
-1.622848339247873	2.0154940067092326	-0.6575563008365711	0.9955112381258038	0.7959381608613748	-0.07305045698580571	0.9099200385365847	-0.3929614116809105	-0.4654421850742993	0.023751808855510974	0.6921185903802102	0.22055364470525707	0.8293944864538776	-0.48276463252948965	1.4685562660020195	1.109712343465164	-0.20173403465441955	-0.5571415636455707	0.4411570894645488	0.9280492678459344	1.6776309707314838	0.9943589090627746	1.0339948581316263	0.8616279449485188	-1.2552424016293395	1.6436233905000166	0.7531013467724116	1.653329470287909	-0.37670643068380805	-0.7941506380629715	-0.10442445835698763	0.431955507189222	1.1641580752987473	1.248385686795221	-0.7893591724673793	0.64579041413446	-0.7622951208756975	2.2272625688430057	-0.05506468169429864	0.6254871786573958	1.4084824333806338	0.30602153468633636	0.14061238325611153	0.9597547866337798	-0.7106339434364213	-1.1493577742599919	1.679315897332223	-0.3520626090951387	0.6652022585754849	1.8160707438408712
-1.3635849146077847	2.262776480601569	0.06724333477284417	0.8294398223218129	0.8409930941888869	-0.14555856835327102	0.3152227676078128	-0.13848070566077675	-0.16459048434211607	-0.01989536767877454	1.8169604690493801	0.9072220624295633	0.548524698029785	1.2317926812294946	1.822121694408365	0.9854389706549026	-0.009137839361847809	0.4513203420896892	0.6628349881405629	0.32862271678885885	1.9732724681200469	0.9721667162622705	1.6719385964506583	0.7413452988319046	-1.1778382645919545	1.039394925296717	0.7387433968846784	1.4343381252038516	0.15274061132411929	-1.3658375946159325	0.40049892141664944	0.560736838194529	1.2468298630075063	0.7673772706449192	-0.3499130476565806	1.1769172893368114	-1.2946004969582912	1.6149525037368642	-0.5254652014873914	0.8775427667201212	1.8720814910859755	-0.5033755737948324	-0.15167931594996467	1.6361568409490876	-0.40699458253893617	-0.9878740512993572	1.4459126496477708	0.2108053715752711	0.037666660528580025	0.8350511279845697
-0.547628101516223	1.7089569565186196	0.6696055374297875	0.571328433117381	0.6732803241193095	-0.29462647037533957	-0.3017260107457576	0.2814654090314007	0.30207444341987494	-0.022725470518336587	2.244349824493586	1.6364745155542075	0.16911893020469934	2.54110540585092	2.0091964064475487	0.629542140321999	0.038284498330375984	1.408251256642029	0.7020700071482416	-0.3454968489686333	2.147911859228978	0.7492034266143655	2.089927203125993	0.3871008747675116	-1.0660243818190454	0.09566878484066535	0.42076731500391673	0.9170691028325236	0.659774845197038	-1.7706052501720493	0.9710696622159707	0.6783805130380496	1.3905734184897889	0.11970740053260275	-0.0563228688897695	1.5681675041088508	-1.6540354776041695	0.8457894011678871	-1.0424068569663907	1.0652786496371678	1.8643411833293708	-1.0928045243729725	-0.4051499269094847	2.045321438671084	-0.08397822914019591	-0.23073952432074726	1.229310203218093	0.731011514119584	-0.5502130752417638	-0.07192872062088283
0.4034270725484642	0.7000540958538103	0.7632519174066907	0.5216975487318373	0.249613300745821	-0.5252506888157374	-0.6033280143016184	0.6184860328144604	0.5743430106675779	-0.02943902566361258	1.9106987062851442	2.169622452521613	-0.10356055283883381	2.9857531858465	2.012355643658176	0.12467105891179829	0.03259666545518528	2.047486688406086	0.4970529421613342	-0.9583588680340257	2.099576431425539	0.17796131507761453	2.007455614946992	0.09987668262280232	-1.0190566736332252	-0.9499127559380981	0.035691017061497035	0.23922422443636301	0.8222385933741051	-1.6666815622650457	1.2337113978887901	0.8138373490097416	1.5778663822407728	-0.36628851105700233	-0.003185314608966872	1.5218181852372863	-1.872942651931276	0.17231363444992587	-1.5503442482001302	1.0529078321225782	1.39202650397454	-1.1648379604965424	-0.6925985096074989	1.9586168917588183	0.12248503516261915	0.8022887487789795	1.0673469861762108	1.1140393641003536	-0.9981500558705998	-0.6069722817007454
0.9863673966875727	-0.2095180285277714	0.17340640293550694	0.8514396513215495	-0.4030180426551442	-0.7871828888188783	-0.4138963329271439	0.6706141113834788	0.36826300730582145	-0.08355992608834412	1.127994329275655	2.248796844536188	-0.1776504815129609	2.43500855195908	1.8002029463366787	-0.3387372717005696	0.10386869609178745	2.2131648325111835	0.01815180233982683	-1.4040661501698755	1.7145520529663436	-0.6800977264086493	1.378301718191466	0.1296211662614936	-0.9940056214859015	-1.7892133681166436	-0.12966586364691754	-0.4093666655428151	0.44236259718332505	-0.9951813875011917	0.9485721702719982	0.9168901293291888	1.6870153129797045	-0.4533484465743658	-0.06662475327814431	0.9531969378448107	-1.9546114356329112	-0.24712296339667253	-1.9508921464587206	0.7781239502647428	0.6583704943407125	-0.6864203650997228	-1.043830810905867	1.3094749976803572	0.1922200229096324	1.593584397990977	0.8914403240858172	1.3653102164840365	-1.3085873887138206	-0.7404293852712978
0.8801285796697232	-0.6053270947313831	-0.8880973591949063	1.4543592859214993	-1.1230219022966774	-0.9735530088397101	0.16334661318397062	0.40546827474696623	-0.31864478910637334	-0.17963080312706928	0.34859051792006834	1.7526895355629573	-0.10930942343987803	1.1506812223360148	1.3809792198692805	-0.584079606658965	0.3090308620481216	1.8810446145627209	-0.6457178629054164	-1.6119249964585043	0.9991345898042306	-1.5288562932266254	0.4612938727316323	0.5128701895647143	-0.8585208795522246	-2.1480764087683304	0.09162654194790275	-0.8246138765953355	-0.38904519212584987	-0.06406664859992446	0.18148097862171944	0.882934886414363	1.5809494411106002	-0.147276592549326	-0.030180624267584374	0.057781472524530496	-1.844557448813738	-0.3659880896893081	-2.128235145541669	0.31082174453671285	-0.04401203964353805	0.0863896136708597	-1.3778106059303814	0.265081428853832	0.20021220634726314	1.7413810571890882	0.6318863999317563	1.5053863127340177	-1.5211350594709316	-0.6330760764084024
0.11917118792675074	-0.46641808889002945	-1.8788270199108064	1.9883579422617859	-1.6465538981728713	-0.9658361318079395	0.7902597754578629	-0.03304297909141145	-1.185258002129005	-0.2586579476147408	-0.11780085051959416	0.8013540360114935	-0.031114817724764827	-0.3281626366500932	0.8443869748093557	-0.5562936923137887	0.5814748832060016	1.1548705249735185	-1.2581290474642903	-1.5531983753888945	0.1397531728846742	-2.005027940235082	-0.3157905456313789	1.055700521145562	-0.5286091204706814	-1.9073081156918168	0.6382400477083168	-0.8662793361473327	-1.3019435684344285	0.6341572130827012	-0.7136084172004148	0.6330692978958664	1.2056485412003095	0.3144943460151787	0.21945194564033527	-0.7866793180374833	-1.4911810068061317	-0.22855957898257603	-2.0011883461098536	-0.16401321077937203	-0.47930077282404615	0.7621009837855595	-1.5268977512510196	-0.8315754011399342	0.23148567320555757	1.2015354797444162	0.30811671572877886	1.4811753677213704	-1.6369578504992823	-0.4542180475789183
-0.9283115583240578	-0.14395462499171713	-2.217283622172316	2.0803017175655585	-1.7356717769912626	-0.7021363681789083	1.0711588939523526	-0.4277443550526264	-1.8054029499998745	-0.256631646121855	-0.2510875597086724	-0.2713503391970317	-0.039569760019259936	-1.4213981015506072	0.34801123657838495	-0.33711078394626426	0.7742717945238012	0.24314308832900186	-1.5176314225228125	-1.2540104798063045	-0.5671819715149472	-1.925079782273405	-0.613172688488363	1.4637039586377312	-0.07784912772383441	-1.1672413175272798	1.2414425590758031	-0.5395204627399565	-1.8438434587350083	0.7439061400403583	-1.3041380252230015	0.1875743388809135	0.629329537208559	0.6186066583937269	0.5794655613827892	-1.2293561981558865	-0.9442545284154926	0.05844284819530543	-1.5786418316072584	-0.43748553835814175	-0.5677291585739432	1.042804214264962	-1.3484940869748172	-1.6267412843413147	0.3043972706426138	0.2923561910974998	0.03369586251407386	1.1634565311647926	-1.6036821638326768	-0.2602095962386125
-1.767342062026003	-0.08056907412710836	-1.6402704510963033	1.5594097735885146	-1.3212340379674392	-0.22620990117339174	0.7614741572703486	-0.6201776191375351	-1.8868360019214052	-0.16777834470028696	-0.26021045978377505	-1.073145217309782	-0.13006185195565145	-1.7498159686912498	0.04899444432255907	-0.06666668100564042	0.7624098984330429	-0.5927472548183292	-1.2183704256523982	-0.799797290305285	-0.8755979212707766	-1.4257944429130038	-0.38265522201669266	1.52452333584534	0.2784404271452924	-0.20665850636283395	1.56914184680703	-0.01744688412146938	-1.743564268074842	0.27773806948391544	-1.3469122133580147	-0.32543112673335906	0.003947760071245767	0.5635557876801663	0.7893758900328022	-1.1405042451789134	-0.39256308875858426	0.3523227401473484	-0.9845952990998248	-0.3903861275692812	-0.38989473311203066	0.879633165248938	-0.8476467392351168	-1.9312366719581855	0.3616388742934355	-0.5328526446776424	-0.061665804909223444	0.44647488893997755	-1.3735990033550647	-0.02269936863270643
-2.045214880097065	-0.4733437708564325	-0.38788779278058194	0.5687921789416907	-0.5596767327042347	0.3171381210029082	-0.1040049117459939	-0.5813198903497079	-1.4396453121039738	-0.06580122174223771	-0.38806409037864803	-1.3474244024725166	-0.22133552164093534	-1.272631092460142	0.02523146656967826	0.15647282887849695	0.532203236560728	-1.1204901876084452	-0.3858717903966463	-0.3144903291555829	-0.7322211501003768	-0.8836351656943395	0.11821476882191036	1.2247905452475454	0.3257596965247182	0.6477311312937162	1.414191015169851	0.4315506417894135	-1.0688322485553932	-0.40417858471225626	-0.9324558303987226	-0.7347230771656315	-0.5139093652120723	0.15936998527880206	0.6212833119701442	-0.6714184911148438	-0.08124863289073729	0.5101013441887767	-0.42795096157877033	-0.06098465790031951	-0.11238569192532459	0.4629260653019873	-0.21626344195406189	-1.7999372837836696	0.3313009466601233	-0.9759054420608697	0.07276923243429331	-0.6246910156351975	-0.9821816818224561	0.24698685520456423
-1.7230979070746817	-1.1236064618105353	0.9221647812742446	-0.5110365721994001	0.24032099907485222	0.7433381893454077	-1.2231964703852303	-0.38694250685824005	-0.750408325584551	-0.05660071165855322	-0.7304774597136026	-1.0921717162173183	-0.23770696074997316	-0.26833964103145025	0.23902170920939478	0.3148336617696441	0.19994319446915298	-1.2234291847143024	0.709391430291298	0.08369812939293551	-0.30517135729645284	-0.6607572937829141	0.5034244661175853	0.7389832942227903	0.018871617952438777	1.1653521082403078	0.8187872741880914	0.5827688849731577	-0.17445505356090588	-0.8443858710659528	-0.4046289132136667	-0.9176262958975726	-0.8266678158663197	-0.40864373729651926	0.06427552202085347	-0.14655749093779727	-0.1499876134994086	0.44000302563750393	-0.11961960272158313	0.3732410128659197	0.10559617893013933	0.0697473063351631	0.25271206635650506	-1.4711936372809713	0.20416052874483662	-1.0400196433612143	0.37001450905244676	-1.8054464705056796	-0.5732560776555357	0.4179018781303565
-1.055683112983669	-1.5796380464567907	1.6619086331853017	-1.2714838955541121	0.775499914056925	0.9144435726313139	-2.1633902771957447	-0.13712232171725003	-0.19116537462914723	-0.1926950710816768	-1.1832163622809093	-0.5391584894761493	-0.17561353259705342	0.8166217720299392	0.5649836444308799	0.42775854308104116	-0.04890102555581976	-0.9462248146004089	1.6786640270045943	0.32553144036150156	0.1178079583682085	-0.8568820220349613	0.49931618843767467	0.3150650188112894	-0.45516377305440486	1.2855139412062837	0.060468010219210784	0.3765723550429344	0.5197451774294006	-0.785355351213368	-0.11194502416811401	-0.8549691967134827	-0.9125474979194466	-0.9067674450309875	-0.6325964698755454	0.13782080339227543	-0.5134927832128416	0.1504443356033953	-0.171891893796325	0.6875347583602772	0.16936273536847943	-0.11899830941485853	0.3303572780000664	-1.211050865162929	0.06033388181893783	-0.9429120656571066	0.6878857644531184	-2.735306881867256	-0.33721701313517843	0.3026589706142486
-0.4074669225027408	-1.465155688009822	1.5641623789645114	-1.4858141474245372	0.8896809011861845	0.8029273596070747	-2.5501898485134036	0.10693255388336084	0.003806131058667852	-0.4162392299555528	-1.526923318137606	-0.015437608103218656	-0.10141423690892892	1.5704064539340865	0.8592768745464144	0.47599056971588755	-0.06024635285878526	-0.46603194211665866	2.2055552988240072	0.40471288668515626	0.2916090758434773	-1.2459189515870108	0.08806204519963544	0.138927852020518	-0.7806318612755392	1.0882716672593253	-0.4957439442427847	-0.059450613433177694	0.7700797769851949	-0.3083341994616227	-0.1679831147276671	-0.6176096561738877	-0.8045542792995145	-1.1768897390147623	-1.0952611488438988	0.07704682840758946	-0.8926974275431064	-0.23956505423755256	-0.5327996965989655	0.7210467142457053	0.05496073259782014	-0.11281870069083388	-0.009124676413671219	-1.162118090159517	0.018240606085294885	-0.8867031097463932	0.8954123937118101	-3.1099087835759827	-0.39716100967787665	-0.17154029378503835
-0.032841565763974956	-0.7538150623223568	0.8538024272726186	-1.1996106825489066	0.6183558180278844	0.4976432765306746	-2.2220633752182066	0.3237433156849403	-0.14749934786717642	-0.5814960791438591	-1.5689564698346985	0.22544426454724445	-0.08828266598121211	1.7753509994880543	1.0231802843327023	0.3761443069429906	0.20625630455640265	0.0017061964344115706	2.184823253957639	0.35529986601499686	0.13429235216278615	-1.4431603279688157	-0.5258092065851474	0.2553442405386389	-0.7219325089723474	0.701904244231064	-0.5959283316201084	-0.5046542265180531	0.6153211040735083	0.26623044841116034	-0.3919088292151619	-0.3055554578365718	-0.5620076209258376	-1.1861921917166214	-1.050021532247977	-0.21559022419858642	-0.996977042036707	-0.5516690874342811	-0.9971391370772117	0.4470988616033679	-0.21076534612613165	-0.06977995049072323	-0.5678024194089212	-1.2839865907011874	0.14119033790540983	-0.8779730344712535	0.938547078169667	-2.830637937308631	-0.7211414446832464	-0.8302212341637579
0.042489375332233396	0.20644507628938025	0.06107420636237262	-0.6657306664876381	0.12861450838751315	0.15001344935458533	-1.2888852961401993	0.4865618958439422	-0.425737693797564	-0.5483372963403237	-1.2430179567945188	0.109324693837539	-0.1496755379429352	1.4610766472056427	1.0261155747097574	0.042076035978055884	0.6542429242000011	0.3098993444601898	1.7349665209179157	0.2148469346069032	-0.25784066378062837	-1.1819724395454236	-1.076772259951931	0.5729566844690962	-0.2914574277239125	0.22472071866993823	-0.23284524546465843	-0.7907515532852176	0.2975124932108894	0.6233231432662847	-0.4681552773123259	0.008449530205006328	-0.254691792444168	-0.9955630839365662	-0.4905557267225153	-0.520889036728812	-0.7339265808785942	-0.6435259085364227	-1.2976882764171813	-0.027771399118912993	-0.5642345357651678	-0.1640859163072595	-1.0372346352780737	-1.4062394443970885	0.37390931603699085	-0.7410796650033247	0.8452351383465045	-2.036085453977478	-1.1239784192208784	-1.2932754040319978
-0.019467241410848386	0.9309297048675487	-0.342233082359073	-0.18266250400304734	-0.38481193930835295	-0.10754222469721844	-0.0783448285979865	0.5302950385568234	-0.5724806363321278	-0.28164335570136545	-0.6198691832529478	-0.2594984367846733	-0.22612641762502436	0.8429986643053056	0.8875033472139063	-0.5102160966973273	1.092976533374065	0.4356168399296705	1.0978898512220079	0.00728005649397692	-0.6900613596310357	-0.5017516640013597	-1.3989600898253063	0.927669661181546	0.24881541380384853	-0.2847862838737767	0.35828228990218636	-0.8956986678690835	0.07570684684745209	0.6568318207551299	-0.2028042814763316	0.2921895862646359	0.044578661557754154	-0.694065250594274	0.32052046356749403	-0.6729330612144346	-0.2848421722078824	-0.4929334556341123	-1.2344967668864477	-0.5240605313396193	-0.9060544482949748	-0.4592296533375038	-1.1727564884056925	-1.3453170636042326	0.5633102330323444	-0.3066303030662562	0.6810006332765052	-1.0037373819322652	-1.3610787658593029	-1.1963636018499317
-0.01851307059689932	1.1215463949584275	-0.2280813796987548	0.058787249934096134	-0.7734475318330606	-0.22443290413641476	1.0008050295190358	0.3752099308824841	-0.44826349976026797	0.11683749028650939	0.1474203021063134	-0.6840979267547006	-0.23499812549083787	0.1912692239665977	0.6444264920317542	-1.1065631390761606	1.3200040965656614	0.4556862094841043	0.5061579389650877	-0.23922445021330513	-0.9788771677195955	0.28312709071535125	-1.4795661236948254	1.1572412139959618	0.5616569273647327	-0.7600257590365009	0.8377235356507198	-0.9212275974724269	0.0721083669134652	0.4947169374464969	0.31671567959519553	0.5275502143924234	0.2742455978619196	-0.35459208624065897	1.0103173782595791	-0.65147613077634	0.027326558259164635	-0.21346797104460202	-0.7744296261873752	-0.8696125794921682	-1.1099834736432936	-0.8648023444466019	-0.918458371984648	-1.008148053487871	0.5563550054091558	0.3867978270299947	0.5003110433812572	0.0014255047711762053	-1.255361384296289	-0.4479897920748775
0.13999999767944218	0.8451899977898016	0.1669618864370442	0.038986938498416626	-0.9490039925718506	-0.2424234591365174	1.6197059083872658	-0.00259331548616793	-0.09210777683498639	0.46916372318565175	0.887555510696187	-0.9836293215792249	-0.1403597873429697	-0.29785213252726295	0.33324910958245535	-1.4733714878439836	1.2058662383179726	0.4672106417685428	0.10010363937620399	-0.4593406615398371	-1.025177633819432	0.8034368704511474	-1.3945492957609331	1.1535890095131063	0.46622294053205093	-1.0833695345200922	0.9487884965546958	-0.9768373056321799	0.24550938181606297	0.352543568748064	0.7786358681322169	0.6814339794013571	0.4077640116092946	-0.031402903847413344	1.3063899429377854	-0.5532358271697598	-0.006629847663934542	0.014252511983246922	-0.06572268381507367	-0.9610020527550397	-1.0629373797188955	-1.191690575844214	-0.41014830533480773	-0.4294757743594467	0.3082518993096867	1.0526803445056936	0.3311275760629575	0.8282111849161571	-0.780379586745733	0.6685970754024276
0.40068067998340456	0.4495667796693266	0.4727974884832345	-0.13132737670612768	-0.8647127868607175	-0.25219833446774814	1.6487184060299203	-0.5131723061717951	0.3341832746139134	0.6310659047575362	1.448053028604442	-1.0663790765003234	0.014829839575741985	-0.5663350709579142	-0.00784543320550225	-1.3912970046462085	0.7471300136247817	0.5130532689903334	-0.07792696022809621	-0.5436814186985598	-0.8261550122628304	0.881240983054181	-1.2058804081693804	0.8860333013885	0.06291430654184513	-1.1075077647960339	0.6454547289791139	-1.0647721207911391	0.4802321338113889	0.34697977009562764	0.8773987722511455	0.708477647254135	0.468559340042426	0.2213835757573545	1.1664857917441236	-0.48172146239775915	-0.29414134502978656	0.05406778947141561	0.6411576237294538	-0.7872100816170632	-0.7296020678156454	-1.2602042361799384	0.13214728957177382	0.2597004823183703	-0.07789535786607364	1.3258462029611062	0.19239534398521166	1.4379663013479456	-0.057445847200526014	1.639342215170579
0.6249855192205688	0.29153327640546955	0.47824796556352145	-0.30843727128890597	-0.5115211100619345	-0.32576364887389414	1.1877177959161147	-0.9666786040475192	0.6595558358786652	0.5725594189915219	1.7107658283303588	-0.942990510725366	0.1394525157448014	-0.6730666084832782	-0.33040978134534366	-0.844497712921968	0.0690821531601802	0.5624630666325403	-0.045870103940311754	-0.38374950738254215	-0.44662516877081726	0.6285339897042128	-0.9149346531091715	0.40383313861103964	-0.338866808162081	-0.7433889130669403	0.09232583567569606	-1.0606635479045587	0.6962397308388805	0.4159980791635994	0.5441393573958597	0.5861380880902943	0.5140564487684592	0.34546735027873104	0.7584838547445706	-0.4519958918196386	-0.4766356165997063	-0.10442690625123253	1.1212628826404045	-0.4189778967626846	-0.20038563092576897	-0.9947637953183535	0.5400875397918802	0.8967443158075589	-0.41225417750007787	1.0210316236535	0.1128417125864082	1.8319278832460504	0.7173301628094214	2.0237413439011265
0.703350372470382	0.48236415400704935	0.26588548133102397	-0.4009872847765823	0.05430545662827905	-0.4670309533123571	0.49862767678268055	-1.1667865911813782	0.7946421679212637	0.3758586795675492	1.6121594609932393	-0.6927829061718012	0.16172271137461677	-0.7143051289537445	-0.5800299199364508	-0.05674370835177809	-0.6219241102784085	0.5517856110047369	0.14707173177784952	0.049176799332695094	0.014484547581035005	0.339298138126281	-0.5037571168239547	-0.1765450117783086	-0.4392608095600594	-0.052545008970734296	-0.4503496390429754	-0.8108859243661902	0.8878042329678618	0.39593042037714815	0.0038659365607036033	0.3490478980400699	0.589114582041911	0.30277835797840524	0.3243766908961336	-0.38604746914932914	-0.18500419068881202	-0.3481939019632024	1.278783486538225	0.02212441566739394	0.3241672232173745	-0.45965078352036237	0.7704199551343047	1.3445721485489974	-0.5400437227978921	0.28454830028461225	0.12199136586970535	1.9874714535595202	1.3616726095388045	1.714859742504243
0.625857673637209	0.8299660191528899	0.1047206215608259	-0.39897658442559203	0.6846657414864972	-0.6097958107428181	-0.1243445953875965	-1.027083927591276	0.7526447176647577	0.16136482964546747	1.1769583874615361	-0.41404317953333764	0.07942800217827342	-0.7432558134912284	-0.7164784182907104	0.6218707868607048	-1.118400416086796	0.44561758564364784	0.4198859692657606	0.6475479811883453	0.4447636941681797	0.2662057017202932	-0.013092014963303417	-0.7022695587932604	-0.1565681739424764	0.7363722158982713	-0.7769884295423429	-0.27498484870671874	1.0735669819782307	0.17939689998256428	-0.38344853030159015	0.08635510896240829	0.6802037390429814	0.10992992406355642	0.030923249682293447	-0.19637103097385142	0.6609802011004874	-0.5224391578921463	1.1705171729988058	0.4023188623098038	0.6231747643118485	0.17103879953095538	0.8794590637292915	1.5226133958852839	-0.43888735644572546	-0.48181915316023777	0.2165850987779383	1.8624930051140411	1.7616200779634574	0.9793259821346941
0.4689260738697492	1.0055714561372906	0.20484826052612648	-0.3468332618663743	1.164355522859257	-0.6621949660396106	-0.48260033578755757	-0.6291744594127274	0.6080875616237744	0.004509017895512169	0.5396732032328151	-0.18468313841341316	-0.04449818806578878	-0.7401136548357738	-0.7344729422779788	0.9104994046639612	-1.2924063464230495	0.26840803829371845	0.6537005738419136	1.1880525712873267	0.7345524708520996	0.44871092428579773	0.4266754393163991	-1.0338089427315107	0.32212319892555186	1.3199809273731735	-0.8306971839474367	0.39914374178789613	1.221871779347914	-0.17925877623046704	-0.37917277266636323	-0.10393105215846052	0.7110270755159056	-0.15143185973383028	-0.0979754965394695	0.11677043031924846	1.7350739900159997	-0.5332526907900172	0.9440359319891073	0.6142232936434043	0.5750810217789589	0.6863566305948395	0.9364417588003475	1.4161962209156616	-0.22360592444992364	-0.8765628073544743	0.33637266188134546	1.4583331292095871	1.8784753875570677	0.2583589150204081
0.3237346967798226	0.7992893777017231	0.5361784599542279	-0.29419020877243024	1.3020144032461545	-0.5681888120504329	-0.5384984834915103	-0.17765491952616203	0.4374708745637142	-0.09413328068228055	-0.08348484744332765	-0.04407831758419047	-0.13338091196779592	-0.6461567158985723	-0.6662701793020476	0.7496668671241175	-1.1425409167776088	0.08540890361404607	0.7178400314700744	1.4359693583736743	0.8041558712868809	0.7099561601618126	0.6531928143836604	-1.0994871271048192	0.6806008589798306	1.4754674373153378	-0.6955991005887094	0.9350851955688326	1.2340934259245033	-0.49427963603031383	-0.030172169132593796	-0.17206937759813096	0.5935709838637137	-0.3668070033977485	-0.14179111997383936	0.4387771600617657	2.4757343776534535	-0.401144549591931	0.7374480018794938	0.608497921622269	0.23166202429329116	0.9212331948060496	0.9525048502330244	1.0754777053580016	-0.057379867982810265	-0.7523802062434171	0.38243349228380397	0.8751405987655587	1.7299387366737002	-0.12183982212191834
[truncated: 72 more columns]
