# Supplementary material for: Diagnosis of autism spectrum disorder based on functional brain networks and machine learning
Source: Sci Rep. 2023 May 18;13:8072. doi: 10.1038/s41598-023-34650-6 (PMC10195805; doi:10.1038/s41598-023-34650-6)
Supplement: Supplementary file 1 — Supplementary Information. [file 41598_2023_34650_MOESM1_ESM.zip › matrices-bold-time-series/ASD/ASD34.csv]

0.2527466694670549	0.5103754029644338	0.7332702213161213	0.6507706139645837	-0.15338640832006462	-0.21974578567425343	0.643196502285863	0.7554545949784681	0.2958804102474446	0.9328402091639529	-0.054872951899332695	-0.03634531338371996	0.5977803486248132	0.2712097345692052	0.4033973618568053	0.42893605721725764	-0.30808945775587226	0.32963571870082914	0.2372528118046243	0.02932362890294455	0.13371547136203332	0.5308073577754857	-0.20657586112544712	-0.42210609803079835	0.18124125317473286	-0.008998631924799456	-0.2674965687147355	0.2226180294573766	0.01179763356286825	0.32786341557730847	0.4203938150092187	-0.571284252306208	0.6003086740999072	0.9017581221264168	0.010522961898556399	0.48718908009420986	0.8950124962065811	1.072074119739771	0.3464217515401734	-0.06757072678566617	0.22741251596412904	-0.260987833128761	0.4371698572876684	-0.06119624326394966	0.9466405016376757	0.6766196882891972	0.2338191083510422	-0.03754661103683611	1.1365772255264641	0.6304620382888505
0.40429842764339413	0.9214810494520435	0.5541446620697082	0.6079898668234323	-0.07935067526200883	-0.15305868469711267	0.8254971935464455	0.968211834329091	0.32833220459798423	1.3132247828152084	0.11216341833739245	0.33952115869557525	0.7485002065688863	0.7479439462058187	0.13774027945699632	0.2538173039108193	-0.365188617749493	0.6154078712347202	-0.3059121923052397	-0.5319487990482371	0.3641462409288866	0.4243027687417359	-0.047687403591183765	-0.9039801740867169	-0.024699917194487456	0.22644117969389435	-0.23533430751370046	0.5383263410149617	-0.49337921254155337	-0.05161255573396969	0.4229701853900408	-1.3684914083471005	0.5036504469947356	1.1979349105720807	-0.16372339325090784	0.3293737050471961	1.023081424341233	1.3821988052706367	0.5268632397560447	-0.2472693696008376	0.2095547333735013	-0.5100701081189469	0.21032777324151794	-0.24284640904247778	0.9480574464696844	1.0967090024112978	0.016158242907079373	-0.14715538377651152	1.3090027811623157	0.3558296126168969
0.3813951293684142	1.022471361073508	0.10768819394865951	0.207317996990217	-0.03325825750297963	-0.05928896044637831	0.705560880691345	0.8133601116190669	0.27475580189648324	1.2571220381758383	0.6407327808190793	0.6680485440373315	0.6138460862927114	1.461346613319783	-0.3125551682669214	-0.22789861045477106	-0.2269216936553491	0.6367344631966092	-0.8871265992597092	-1.0553127051354834	0.5688805934665053	0.1431514196527338	0.18907342895270876	-1.1390112505264252	-0.2775707761025094	0.388247445612752	-0.2619293643759756	0.7309929136374946	-1.1540965832651096	-0.6218944788249668	0.2521782322604667	-1.634569869959052	0.21986949272460227	1.1478260226151131	-0.33981779699328307	-0.11228642356596176	0.9641048154357503	1.2554710581099153	0.5295694614490749	-0.6186196238368922	-0.08754569313737666	-0.7424415314437748	-0.18951555708612283	-0.5330209570133099	0.42431482945149634	1.4679003336656211	-0.37177431841817493	-0.4135058429576328	1.10682071069108	-0.21539846871721885
0.11211071476870808	0.6924582808204234	-0.4917831277406376	-0.4468154461993213	-0.09588992365116224	-0.026388671617624544	0.3426480992491272	0.23707474994776095	0.0970709904908062	0.6286571292888631	1.3634881349732977	0.6527098074056294	0.2103537565111722	2.0266161086930463	-0.745677701545248	-0.7696474706431703	0.04017964352524262	0.2177906665025647	-1.2929464288005834	-1.2186836233135308	0.5336211523202401	-0.21267721962465483	0.3461611822545941	-0.989648496285753	-0.43522663052104943	0.36037140143175883	-0.288397967002998	0.6423620902423055	-1.7015990430742274	-1.1368216565919906	-0.13881710052279086	-1.294173405381329	-0.2038914776772159	0.771688517897691	-0.4395293489656541	-0.7013622120396049	0.7745831512137138	0.7825946660065287	0.3879267088018964	-1.0681117762122099	-0.6440387787348671	-0.9023940829861272	-0.5077053238378717	-0.9083916463121757	-0.4056627463428726	1.633381208157621	-0.7816554314728636	-0.8570564314928207	0.6090737917536868	-0.8370893194249407
-0.32814166375535286	0.07210248041626029	-1.0558450523606293	-1.1574306016615432	-0.24659537118995734	-0.08571034528461909	-0.06050221904464455	-0.5802412408547373	-0.1949107820019282	-0.42546946185231255	1.9029882603348012	0.16189117248483048	-0.3326127351020623	1.9790566279923059	-0.9953763928907077	-1.0521359473053757	0.2591973606607827	-0.4999383418401153	-1.3985553324041515	-0.8809347066907057	0.15107077122058948	-0.5563957457503208	0.3153204957927429	-0.5555267623274353	-0.43151205947829696	0.17561917172602112	-0.2311289811400761	0.3043941624789471	-1.8443031778024963	-1.3263119252759357	-0.7193677314384739	-0.6970495781211861	-0.7164715555398447	0.24474326692308862	-0.39684681880986594	-1.2114005967987262	0.549508647735513	0.2812534148058451	0.23755447168485566	-1.362110787537197	-1.2754064955241882	-0.9409624615753767	-0.5098015436423812	-1.2643211368782907	-1.1071301147025026	1.4624796798965178	-1.025651392665475	-1.361733533257293	0.03326518259904278	-1.255460716343552
-0.7270209781963776	-0.5037637858819501	-1.3845134422021257	-1.7242956248636747	-0.3645975537323915	-0.18783288147472482	-0.3018017649053516	-1.2817379143036813	-0.5209721607971884	-1.5105375553497018	1.8833186890606097	-0.6440225396235041	-0.8352177904084466	1.0800425216489953	-1.0238028500121852	-0.8837340408798618	0.2571446060095701	-1.0957784163615365	-1.1959849903056337	-0.19360919685091235	-0.4651307192376323	-0.838688529947424	0.11948356773660852	-0.1042411211177909	-0.32139708984575865	0.0024900484188794987	-0.06062910892528438	-0.06434583981725185	-1.4257314189630494	-1.0429153188848566	-1.3390705684485333	-0.3321031666546417	-1.252663372708448	-0.22738510341163948	-0.19738912566148314	-1.4284810532579493	0.3631749779797	0.06648576625033949	0.2207720077522096	-1.269308525779065	-1.7005376547624984	-0.8254273970504431	-0.13241427726863375	-1.4366806372785124	-1.2970386711645094	0.9368981045891516	-0.9773983363791038	-1.7088523963111537	-0.3897305774215394	-1.3458204154179256
-0.8552432912270684	-0.7221895657026883	-1.3466115629749222	-1.9985610379669172	-0.3213943455900608	-0.24459190597741012	-0.3184689342540904	-1.5207420068478206	-0.7570179233896523	-2.1752172672451744	1.1672102551568553	-1.3704324233875296	-1.1423947835094164	-0.4791729622214641	-0.9118580280368114	-0.3249784247563576	-0.013074836727256463	-1.1428748763524568	-0.7638164236955046	0.4834841350721915	-1.0175717518904617	-1.0187959986311346	-0.10475893282742554	0.11788422463739852	-0.23697358826861387	0.013228595787706677	0.16452422356345514	-0.21297759334919059	-0.5305556212406569	-0.355881107967955	-1.75680833096719	-0.44140015605088934	-1.698816423566559	-0.5331135544087564	0.09908377728316757	-1.2530630573051529	0.23595361065638726	0.20428084083265902	0.37718696561932624	-0.7135636210864443	-1.6844793359753292	-0.5590295322441354	0.46593879578684644	-1.2847784905280384	-0.8908044184349097	0.18570158340896467	-0.6422422227602682	-1.701632596206209	-0.5424136727009038	-1.150110247331094
-0.6262144153147137	-0.5121937849743184	-0.9465241312384632	-1.890986964498183	-0.09312684220505596	-0.20266741591688112	-0.21457360998899247	-1.1694735234465088	-0.8028187298157209	-2.1505456465681774	-0.04002769614916318	-1.6101163166449464	-1.1761248485583196	-2.126946775564928	-0.7634461906222965	0.3467031327567174	-0.4288451489616765	-0.527571501341787	-0.22065273093770182	0.8149378677375418	-1.2060448789290457	-1.0292650213089234	-0.21464943220750812	0.05747925550072108	-0.2864630572097247	0.23034638693568266	0.3385426240675947	-0.0535234150323491	0.531402134922761	0.46693741732808697	-1.7517706075894892	-0.834211493579998	-1.8848728650855795	-0.6884667377774175	0.375481188125628	-0.7495419294654607	0.14533825104108272	0.4431825360098457	0.6006449818298362	0.14420711351596507	-1.1772398667212232	-0.1997896957149108	0.9863790345863775	-0.7905216050250342	-0.1559854677017832	-0.5664385018147615	-0.15293495456228448	-1.2976992441698556	-0.46907789171098735	-0.8068646814340861
-0.17882907734673453	-0.10508569101632469	-0.3390811632771617	-1.3694155982455796	0.20270646951815582	-0.08871959939462554	-0.15813830934926176	-0.4119234485867468	-0.6478172083760737	-1.4904840739644278	-1.2921566783177019	-1.1924826504452593	-0.9503830826006324	-3.2004916586973224	-0.6074488475145982	0.8072842665209476	-0.7659167277614883	0.43085194106032587	0.30434992068023237	0.7107514000090159	-0.9306358878196219	-0.7912385695592585	-0.17584382717314181	-0.11866200819016866	-0.46911960537929387	0.4798553104436932	0.38983045782261033	0.25656237320097125	1.366899020672117	1.0871524097497598	-1.2605351972399126	-1.0470142286980013	-1.6451492088727353	-0.7654869879051474	0.5139397378063467	-0.11809268720578277	0.06408232737907964	0.39688312876899146	0.7008878032071356	0.9629856526085302	-0.36091676551320656	0.14408744277358435	1.153959277384267	-0.10206470361402356	0.46837645981827575	-1.1134624702978375	0.3055226286365148	-0.6497373097631309	-0.3198715052293034	-0.4424251513120518
0.19368559259623608	0.12525394552122684	0.22938363850707916	-0.4831500904045062	0.3865055214949492	0.011065351701979162	-0.23125512124862235	0.35238366353872896	-0.38554237893711185	-0.5290166094144643	-2.1433086398549825	-0.29797321973999075	-0.5542722929026415	-3.300062198819038	-0.3811296189911839	0.8766141459288743	-0.8356104912893844	1.171830167643672	0.6861613871034764	0.37712076129892724	-0.3655549263779523	-0.2878135231527693	-0.08973443428819985	-0.161735046520606	-0.6659571184517676	0.5071913159461968	0.33348781598099103	0.4220797338053139	1.6948655759449571	1.2674852344178595	-0.4465992326197803	-0.7262322606712799	-0.9337609110081332	-0.7865247225692618	0.4626190250081236	0.39797928804642707	-0.011402744028250682	-0.14119734695242128	0.5346570917191187	1.3988802735661559	0.4340542635606442	0.35524505249048427	0.8675177371888524	0.5241197552759576	0.6635144635899943	-1.370817724622194	0.5934188565928238	-0.015282489154340875	-0.2346400139188152	-0.10939660150362364
0.23844024942338551	-0.05753515170375605	0.536820776886666	0.5938216848356435	0.35695404688418403	0.021683211003893022	-0.3544683677946824	0.7436479674222862	-0.1589592767088061	0.31397038245761205	-2.37178766592187	0.6412823747823057	-0.11559694817844968	-2.488953230631208	-0.010333528461107643	0.6056223070808832	-0.6009732645434149	1.275127760330297	0.8287239694723573	0.1578771150545445	0.16134559126448145	0.3638386745967457	-0.10343628473456871	0.05837470579902141	-0.7115273309245739	0.18405550523056152	0.2502612543572751	0.24041824232295975	1.4864830464733207	0.9932046821424912	0.3622427130274967	0.06591213488085654	0.0821902073042425	-0.6813124664151646	0.268733599246423	0.6246176850716537	-0.06674863520067058	-0.9869659799464139	0.11767422841087818	1.300111673724254	0.9028847468954769	0.370231375863994	0.25174916569785816	0.8612720483025397	0.4317369659820951	-1.3950072274031204	0.67644088693743	0.40618240786868326	-0.24834798043906378	0.19302656668693763
-0.06932449540197391	-0.5519065399166081	0.5006655258006018	1.5575930052134166	0.17963923575396426	-0.05520224973786544	-0.3481807690933066	0.6282064602496511	-0.06880676520739419	0.7529219418309604	-2.04966993411792	1.1950671967437245	0.2451315327211251	-1.2234098844335322	0.4810924244619926	0.21301194498402748	-0.195795369339063	0.7566767959687969	0.7105683521395194	0.27986700941554477	0.4044773734449183	0.9222001390114067	-0.2666307127884815	0.44171578095277286	-0.4971636728739343	-0.35070903867687525	0.2119775095035117	-0.2171576715827172	0.967766689818363	0.47668530012439025	0.8484062328457098	0.8677018182825142	1.0416556048285601	-0.34926799641709905	0.050826477239233094	0.5350469102901723	-0.09954451597518219	-1.6367825110354424	-0.3636724065182098	0.795723147644891	0.9297229741781431	0.22599102067887203	-0.41069704710361443	0.8461751277573651	0.0693432637282146	-1.3056000204641502	0.6175622529305873	0.5914388003185571	-0.2800303354028181	0.45575586886464853
-0.48776361126738516	-0.9571161277890377	0.22329840367302106	2.062157078464844	0.04267907617456325	-0.13273224834797753	-0.08420673462539485	0.18805575084352133	-0.10811922213641185	0.7512406217411133	-1.4355565330312654	1.1836458073760758	0.4601525565544083	-0.07330254336039242	0.930981413231064	-0.07190713302637021	0.1648870353902397	0.05330339918044429	0.4243844079968355	0.687687837010387	0.37958196281135115	1.1403695912021605	-0.4506559813045073	0.7245269769628818	-0.039454366845377564	-0.7417532788793074	0.22237367763797078	-0.6223886489604623	0.482097335512517	0.0442344448260887	0.8873379828474178	1.1555190580184864	1.5496894194355908	0.22175913190246202	-0.07545412986965386	0.25630020646053164	-0.13761558972074622	-1.5979439795563424	-0.6559967185280802	0.21578314327254605	0.640749731034118	0.05293140915622277	-0.8221884686227526	0.6162385436467996	-0.06275689393876485	-1.169798825801025	0.5173853101162722	0.6781840112784422	-0.2060270563737025	0.6260649821461564
-0.6650261967776798	-0.8463701035568862	-0.06805248082899602	1.889835991989338	0.101926857425114	-0.09507086013050677	0.39326786536153546	-0.21192748958042726	-0.1726529987698213	0.47779417435834376	-0.7891874478287061	0.7672856144228483	0.5429237286965981	0.5788754848218145	1.1171415466175185	-0.14644776885963198	0.32356577221892846	-0.302203664583016	0.1632645988452983	1.088822799547012	0.34694462226911693	0.929097618741781	-0.408687472525368	0.6804315411105565	0.5237652686232178	-0.6492896377891149	0.2307310155005555	-0.6126720814394411	0.2940800526475757	-0.030773515082202666	0.617201601673119	0.7514487338262731	1.404849631675486	0.8831204046099708	-0.06745750155956554	0.0018907228438136638	-0.2173468883809533	-0.7548039892982246	-0.593294866613601	-0.11074532503277924	0.31391285442716926	0.009420716478294108	-0.8094883991533306	0.41719150611886846	0.19700936209579128	-0.9431435378315495	0.4510463208232372	0.827103198345231	0.0396188996766302	0.6429530368389695
-0.39353610450304527	-0.09434882870847289	-0.15896264342324928	1.1102267174979497	0.33485058524797867	0.12283631656961902	0.8764263251499278	-0.2681574934520134	-0.14454176133540533	0.1582267146642686	-0.24651983893110516	0.3273746088684514	0.5798427841443936	0.6797621510717395	0.9101876819115294	-0.06477662754896298	0.27902430872899214	-0.07878059492152033	0.13170654737892107	1.1748452833525902	0.6019035668805548	0.44297727495485184	0.047658338221923044	0.31097310765138125	0.9996846959697718	-0.008786506780954854	0.20990645618270734	-0.06802351887417656	0.4513492474370347	0.3411536145275175	0.3422572866403089	-0.012348908299561838	0.7501903339141855	1.3733442461697634	0.030235716775862242	-0.035759222267738124	-0.33213568486376693	0.4998513668568882	-0.20082196104156516	-0.05180170279699818	0.2024282552339086	0.19357535102638043	-0.39384264918062895	0.4388684168384119	0.6996584805806969	-0.5216103890140016	0.4436647115609324	1.0693288353558204	0.40905123046552566	0.5115743820285199
0.21951320343343356	0.9781795316950866	0.018839101759499814	0.10447712758289915	0.5301859593713345	0.4891600428401151	1.1301009245466858	0.07127669802534786	0.00876594127926584	-0.06761156388109822	0.1719523349608148	0.22190133566395778	0.6778673883690953	0.43192441453405583	0.3902038836122877	0.04075983224099168	0.18356162898855075	0.48177270699728536	0.4187628422224324	0.8531376234840731	1.2236544088113004	0.005475605117263954	0.8756904435427408	-0.11893341492621859	1.2264945823161457	0.8757006685558498	0.2251867020208812	0.7639188327760612	0.7835436961281732	1.033645841607897	0.32858649519701894	-0.5091044873512977	0.027861640882299272	1.4683167147388387	0.13907865139575104	0.22006961354491916	-0.39859294231985953	1.4847620788624663	0.3192161917968537	0.26486183305234967	0.3840363957732955	0.5874187400330014	0.2301970154534678	0.6915941632292149	1.0998300609926839	0.12690298639305278	0.489902538577289	1.264376075182121	0.7639534390942145	0.3420729306044219
0.8012142402957536	1.76728454158778	0.34446868610528436	-0.602540470432289	0.4433032267635229	0.8921574229160942	1.0524522590421048	0.5943403776302332	0.19481549353878486	-0.19378474884149008	0.46139482764030226	0.5707400812167488	0.8887510518921977	0.09684817628681656	-0.16904081857559822	0.0718678687743379	0.24182588225677895	0.8544507969256202	0.9164813586033396	0.3154510456173501	1.9736595195329616	-0.09808304097515104	1.7665668424297034	-0.23879699028614865	1.1365691404209675	1.4942335134186293	0.4155339896866227	1.4024682256881846	1.0305254840270854	1.7756102833100673	0.6276074832718429	-0.26566464761987013	-0.26581946210244	1.1310827582794936	0.22488135155686775	0.6949765299694329	-0.2880960246623379	1.6674011655193077	0.7076133739693641	0.5595973535318227	0.7298226197154338	1.0690157476830193	0.7843851097598303	1.0110778839860912	1.105417248931538	0.8556213426941662	0.5865626087032954	1.2118785154352014	0.9561890163730724	0.299941245986824
0.9643259761179411	1.7684317669573273	0.5870750572877332	-0.6311523111385392	0.012613784442466936	1.20202878055337	0.7369266278411978	0.988558661428039	0.2521580978368702	-0.29237532398518834	0.5540292876700705	1.1965689226930871	1.1557469314735047	-0.17041473951489677	-0.45493007824377324	0.021454144909672724	0.5738668300779642	0.6430081019234565	1.3541702387975132	-0.10795978426290423	2.431435540306701	0.17746491051869306	2.2944704946350987	0.17507478625965414	0.7766415740563929	1.4575084535460716	0.8769403287109215	1.4489137314802703	1.0113964845667567	2.276302448902203	1.0469993759703637	0.6809270220453545	0.11037775781290095	0.5492398436428505	0.33363553835988297	1.2027622182926643	0.07567139910255852	1.0188495355330989	0.7916273194278604	0.6016987587907243	1.0063526349234242	1.4821722119107072	1.0187423430005949	1.1882864118633445	0.6807853692525153	1.3575957660093807	0.7397167780318559	0.8376985550679182	0.9075884163324198	0.4887871687614345
0.5902974537344665	0.9262678040698081	0.5590102881436878	0.01573604265901737	-0.5343917184296783	1.3302292324584508	0.3899921349454834	1.056635868205942	0.06963186542208756	-0.41685938260124816	0.3467378044045547	1.7422387034968163	1.3262952047866985	-0.3532046245147938	-0.31480255602572904	-0.05775993390730427	1.1242616498133025	-0.09804342873789214	1.4462985996032895	-0.1980740387938547	2.2802017112850694	0.5912700853966676	2.166576230174275	1.0222780974411367	0.2866779280919305	0.7666597165328057	1.5286365334731222	0.8639305272151582	0.7248447047730419	2.337629685819498	1.28788831051564	1.780361966053977	0.9665212848253714	0.02428347065556649	0.5461014798281507	1.5361411410074206	0.6151846821059036	0.032998771103700406	0.5600927004044889	0.3628112122968223	1.03672727874198	1.714312958295483	0.8022801443752309	1.1275120025826098	0.0637456734289288	1.3266134670814365	0.9352891641091794	0.3056054975823095	0.6395459633869134	0.8517974307482932
-0.06439084751463021	-0.29526706154068216	0.24292368182857751	0.9313512059745611	-0.7936661480716585	1.249113071063392	0.17274024782250677	0.8310423810947454	-0.31438567168738674	-0.5449021217321924	-0.18134871178089598	1.8783757072146343	1.236450625690136	-0.4881593750427792	0.13541591937985628	-0.13069407648621037	1.6704628039506075	-0.8823946025018521	1.0678893245363605	-0.010803352375705389	1.53770050851259	0.7757608746019121	1.4100849131467263	1.9009721695791058	-0.15208952273405493	-0.1692248252564347	2.0801517903982103	0.00485234455230961	0.32301490070508876	1.9091723131245557	1.151562388374924	2.3258402049457145	1.7683004581310227	-0.2158479009712984	0.8787222026171271	1.5594309518980305	1.0815721291545923	-0.6114620622016889	0.133084213103282	0.018383111064857974	0.8099176874757177	1.7308241003655884	0.16646759985804907	0.9118006076763129	-0.4043294242903753	0.6665645986800359	1.1013535433961055	-0.05106745527943453	0.24496799345163556	1.1776647474892816
-0.5311442818472869	-1.1882196203734072	-0.19304890167850505	1.5365171046675252	-0.4654672785931158	0.9726138762562201	0.09291661256391728	0.5153131466008437	-0.7096465194263851	-0.5977471997902523	-0.867687744017099	1.4731579598150735	0.8207375806050481	-0.5660999295916651	0.5722946333536582	-0.22553335203536296	1.927053282221281	-1.147781829133748	0.3409190542539494	0.17144426219112102	0.5592755637070937	0.4997113785587337	0.36452791791429556	2.3253966682916074	-0.38806163648103253	-0.7941930717720217	2.159673697110835	-0.6140546314046578	-0.01090109650440301	1.081455552419592	0.6712975224906202	1.9187954808943972	1.9521717840943826	-0.15236885049604665	1.21200506345222	1.2555577903022326	1.1665390066815826	-0.51466211012069	-0.3346538128388339	-0.19771763774447648	0.46782223969927744	1.5505447463385298	-0.7055789008141474	0.7226118856702606	-0.5051339782027088	-0.3981882565393046	1.1076545748592799	0.047935389722961866	-0.16513331518015326	1.2239622418572726
-0.46047940804739373	-1.2504902897256915	-0.5043034057341944	1.4319563625489165	0.386920153286614	0.5301566732764266	0.030103945718308805	0.30881162280467633	-0.8820113863640361	-0.5102145282729325	-1.3904809230230801	0.637094042778706	0.17350784793267776	-0.5148490092842272	0.6630165025635623	-0.4014685815566366	1.6910399403181589	-0.6867365396723261	-0.43202590569011745	0.06638335183206664	-0.19752188977826954	-0.15222513565728935	-0.5245614915977251	2.0060455597466063	-0.37021679610824637	-0.774427532828099	1.5448959120765922	-0.6757953069688611	-0.18803590623171296	0.041846197290554735	0.07979257702706223	0.7182049304633769	1.2793282911819435	0.03346014546493015	1.3211309128477717	0.7086882328213711	0.6971121947408887	0.17774031661741457	-0.736988924348531	-0.17480927502086352	0.1871733884332029	1.1941125675327082	-1.5374621505436954	0.673231180057933	-0.26802019868670157	-1.4081882654054274	0.8251252902979749	0.6032610079704208	-0.5001859410468711	0.8792338442509741
0.11123654613199323	-0.5124894982599306	-0.5313803230944515	0.6477153645901655	1.3022817968377163	-0.035385943269064066	-0.13392399011511902	0.25303862743938255	-0.7065867581763594	-0.29077301035121456	-1.4347534735339194	-0.35843699797838796	-0.48838904995754756	-0.2748772962808872	0.27538958579537764	-0.6641096550199678	0.9526888000375583	0.1735782611779549	-0.9475290923379016	-0.3736287367106423	-0.48216160953882287	-0.8209757763369554	-0.9773492426081268	1.0200030178108281	-0.18690103325376076	-0.22186723638672606	0.3447213476357742	-0.2791302674688743	-0.25387268937351726	-0.9797119168107374	-0.3592824964420801	-0.6862957013211797	0.0008716753046918393	0.10378051224179842	1.012456361944397	0.042731168444553436	-0.2106815235993492	0.8883426888449987	-1.0306263090416432	-0.007524928368314899	0.046713763989289295	0.657398764257166	-2.0490391438973066	0.6883543351512812	0.07982965251406872	-1.9179943446952805	0.21933243363277963	1.2775354385355788	-0.6986647204129457	0.2472457346347916
0.7601825730586647	0.4818347166262147	-0.30599819703308784	-0.37740549566791814	1.6715109886620154	-0.6461095807447773	-0.3948631463190897	0.21341601318304046	-0.2629809113185454	-0.026160041381602692	-0.8996518781118684	-1.2198921634035997	-0.9465427158962156	0.10856859447348598	-0.4345236978267229	-0.9061904538523262	-0.0854569624984562	0.7860140109023662	-1.0756058825709955	-0.8990899783932025	-0.4112988794694022	-1.116158716680263	-1.0343628563834968	-0.23072518730468294	-0.037473501242508804	0.38532880812405657	-1.0086341344406606	0.13743817876055117	-0.32223544593422504	-1.763127405428867	-0.5313104297967743	-1.6678512656425173	-1.2806880733594657	-0.06312680409150936	0.2815604725965307	-0.6394606617195947	-1.1610084056193866	1.0167519426749636	-1.1897150044394025	0.0829874868596634	-0.022566009337903876	-0.06073406459294032	-2.0521739963055405	0.5358474457969632	0.28099470974472435	-1.7574838024755342	-0.5860386218845246	1.5709948866031267	-0.7236667723867584	-0.41283898904423993
0.9570586352138933	1.0317314732042895	-0.029960133966351873	-1.0789008239043427	1.131570906735716	-1.1757539557696497	-0.6221108909148211	0.00303598940087604	0.19798548080429754	0.16896137870875141	0.00285502732387113	-1.7442985580980468	-1.1081081873445893	0.4703756932625799	-1.1118649342851405	-0.9395745305601095	-1.0927048592448632	0.6424353112045896	-0.9130408177373899	-1.1272516411868483	-0.36172291660370454	-0.8908789245945503	-0.9887079451150714	-1.2431271677653692	-0.1279754998177353	0.5336804120666472	-1.978414617291309	0.11672248019920331	-0.4623263841047182	-2.1494517815920378	-0.5330740367329317	-1.9351348858639197	-1.9734227203041532	-0.3932449229041517	-0.6274687119247071	-1.277086837016167	-1.6772109873278502	0.35271762672023454	-1.1620970288272319	-0.06993305428459645	-0.1692683173459997	-0.8964730018818753	-1.5216631376734042	0.0042896676697212035	0.20300670394777043	-1.1316442257253319	-1.3334602202412862	1.1332573275718507	-0.5711653795041401	-0.8521665625597037
0.44505213681803746	0.7382192829881327	0.05955348075244487	-1.1282951266203771	-0.15734567979726316	-1.4777862239074242	-0.6790230966472562	-0.4524858864076391	0.40318722322129463	0.21827653123735286	0.84469983760843	-1.8610876206922458	-1.0504459362507974	0.6164892387065085	-1.410927264452982	-0.6152999684698407	-1.7573717110526348	-0.2575031748436688	-0.6863669811644018	-0.8187171000057388	-0.6713796544605553	-0.3483267416375054	-1.1432760165718312	-1.6817412920345647	-0.533084725861504	0.02904758920457748	-2.226348305634172	-0.476875704425908	-0.6310354403300468	-2.0880867200176585	-0.5761991691574245	-1.635899048233068	-1.8524446256380878	-0.6821173760451507	-1.3282737255937744	-1.8258172131130908	-1.4860571851751383	-0.7916831223118246	-0.8838691133571481	-0.4321521552797982	-0.488000787076937	-1.6817007813359521	-0.6125963931525258	-0.8975769771233348	-0.11880778795040871	-0.48409142595128174	-1.749038299518547	0.00858522394622385	-0.29465024708380794	-0.9856080138371622
-0.5533317583923724	-0.23983328985812308	-0.15058020984819562	-0.6344568996946636	-1.5550832920878512	-1.4545807391844021	-0.5655796858254044	-1.0369107281866767	0.2300238879519719	0.12246773352870786	1.2268034048896068	-1.611789204662956	-0.9483605992609798	0.45888026793740394	-1.1913494434229395	0.046286827882875366	-1.9243556531839323	-1.3980072243136408	-0.5809986038932504	-0.06698304960784084	-1.3649166999241522	0.10126829267913251	-1.5636279422490946	-1.5355308749548942	-1.1088141213108156	-0.8691279215561368	-1.8044197971526452	-1.3405821570934722	-0.7052672085053666	-1.662253159347983	-0.8062196736407333	-1.1561333190771066	-1.1812364310415966	-0.7518539131981333	-1.51607783425237	-2.2155830185042533	-0.7070872157758006	-1.808920909457528	-0.35164508449889087	-0.7716736649657716	-0.9214428063969682	-2.1770478892534904	0.3890110389114418	-1.875294541779462	-0.551637999988282	-0.20711401448592398	-1.692934347378821	-1.3546882106819196	-0.018815297563064985	-0.9220743840862019
-1.4567488695438178	-1.2982006764129834	-0.5691560844292024	-0.052301133129439965	-2.3029232744473602	-1.1258959800352935	-0.4543063454688543	-1.5095853063114173	-0.20804201266578085	-0.047288049543137256	1.0175597196637676	-1.106433672085262	-0.9329105744683085	0.09056063627312394	-0.5862545784268174	0.8144878388958483	-1.6535569548084408	-2.1040482835282046	-0.6212319830215347	0.7390884579333751	-2.1051846023121494	0.13220838005470922	-2.003679069816466	-1.0823422037173158	-1.5320526294609587	-1.6235830347338278	-1.105907163896667	-1.926552289954832	-0.5896481044433964	-1.0685031386994839	-1.171406259445988	-0.7995964711053715	-0.5201352577345281	-0.5841494660764838	-1.1657525282927526	-2.3364091742181374	0.19020950166825967	-2.205428104732913	0.30973909585770054	-0.8170384348904293	-1.2739683575913674	-2.1779967967346745	1.1691980193132783	-2.4876881662321195	-0.9659893118391045	-0.38879465259516455	-1.2501056895445726	-2.3468261137131075	0.09266861946385832	-0.85270324735164
-1.7007293310730092	-1.7859320013765432	-0.9497281257500383	0.1358408361068347	-1.983099915315171	-0.6419191941814408	-0.5717152013646551	-1.6629472380718475	-0.6201691887139894	-0.18739137173951217	0.42802667103449266	-0.4886895340155217	-0.9837921807200126	-0.2620427587117008	0.08911890770148653	1.3428627541260791	-1.1691686554312153	-2.0010087198528748	-0.6820433989901113	1.1581804544089782	-2.4109586371478744	-0.2687020011117329	-2.063858605283045	-0.6975382864054328	-1.4720247837680036	-1.7791351044621773	-0.6060866466447989	-1.8135852478031105	-0.31401518165822223	-0.5424904370803252	-1.4376974893345233	-0.5969324235247263	-0.3493285113870024	-0.33609739597039345	-0.5603077820744268	-2.077548397130192	0.6546296956226978	-1.89956580615258	0.8579935704829134	-0.4612486636043756	-1.3321030707770054	-1.6375856451022082	1.5037600501931037	-2.4143675412872696	-1.2807225430237865	-0.7673681894422117	-0.6966466474926005	-2.5397640074304433	-0.07958769866788289	-0.8854322436953551
-1.1126167090553563	-1.420248149198454	-1.0351768589069474	-0.251347533816267	-0.7792930239662915	-0.2174889670617653	-1.006149851015894	-1.452621150303252	-0.7058539468617373	-0.205122896074663	-0.1251828440392741	0.0853814433868268	-0.9375557112295627	-0.38018583369301145	0.5228825303953858	1.354139613919446	-0.7281260060086777	-1.2445994393294904	-0.6127035968136847	0.9775254264578239	-1.9904027307048944	-0.8042960948823942	-1.4794243693655464	-0.6297232762729426	-0.8034095334924615	-1.2572207043187398	-0.5653281221514871	-1.000259379932295	-0.039437973545927846	-0.25724498777853855	-1.340702061833134	-0.36710940554757565	-0.7550919379167463	-0.23224062315513186	-0.11266936018709969	-1.4036211139051449	0.3877853440978595	-1.2125393202316683	1.0428044490344015	0.1373712813801392	-1.0092967077150674	-0.7263896081715265	1.3408665443691759	-1.6732530144162279	-1.4360091025578934	-0.9240354416684501	-0.3514341552408896	-1.9131388098609823	-0.5190507978036926	-0.9551474044647889
-0.024387798296427603	-0.44727739573924846	-0.7060585840857238	-0.9759177094640874	0.6361903484305675	-0.01966933918545135	-1.5947155320416224	-1.0081142095711526	-0.32805716871766133	-0.04954122982645231	-0.2773864311149856	0.469589102773443	-0.6120031599450165	-0.18805640052666672	0.5724453027700627	0.803789321748847	-0.48198141598796357	-0.3653248623661517	-0.3708734459372066	0.3398593475091158	-0.9569208100676724	-1.095324278320116	-0.34170440118345285	-0.8743598847500329	0.27920277380116354	-0.3886059583546471	-0.8905369037032046	0.08210294024309717	0.040893926598146044	-0.24712354405528034	-0.7697386637178937	0.05298456045242701	-1.3840582719003336	-0.41185052807634315	-0.0891773220579176	-0.416978049508364	-0.468249489605368	-0.5892112490246282	0.7537000311695446	0.6370814239147257	-0.4135237600254918	0.2190657024737154	0.8112690873167046	-0.6308441575399484	-1.3537003400085206	-0.5819697286953336	-0.3964476301389856	-0.8273838382231444	-1.041363805428024	-0.8798769125715733
0.9567646320397561	0.5416606664453206	-0.044921942931438995	-1.5454488988427344	1.51886248289747	-0.07880378538391462	-1.9937565850411787	-0.5263832542285888	0.41213942731047193	0.2727731828869986	0.07344883206224072	0.5619421700326087	0.03895410479388204	0.21179202723355917	0.3212262642769547	-0.08192274801878992	-0.41162273116119624	0.14105180788396365	-0.06373228922700867	-0.3647103094071309	0.2228744287951958	-0.9624311455580118	0.9060712315341592	-1.2083048374691496	1.3410448745308032	0.32486198932075366	-1.2383021717610847	0.8435562084282017	-0.16109221031961307	-0.4051417821550454	0.14092346152712037	0.6184747180692246	-1.6907105666587665	-0.8352559488399	-0.4232570379926088	0.6453659156895042	-1.4151806665350963	-0.2761768458996247	0.103491856171136	0.7286511171134433	0.2105211246761468	0.842651076018037	0.16110016371825114	0.2152002300626918	-0.9567379900944301	0.19477112438092145	-0.772739841685436	0.22185225745179293	-1.3649987138831359	-0.5194411016780925
1.3594692980676735	0.9976212838722244	0.7135891738931744	-1.5411569176847886	1.5021707665837876	-0.2823772976602914	-1.9000565784052097	-0.1371384327427937	1.2378675398929468	0.6947838469090977	0.7299673909039577	0.3425546407571124	0.8524286326371329	0.6219199958056413	0.008663893386130044	-0.919983927854816	-0.3711749258213414	0.16439593555069942	0.13211407799766298	-0.7587515957927765	1.012243471922992	-0.5499391527250561	1.7085458802661955	-1.350454456654982	1.9527240788901337	0.5431370838692947	-1.2755994440080782	0.9084127756974647	-0.5528207056524314	-0.5599069916725441	1.0723461195170343	1.0847271732379877	-1.3090493276232553	-1.3055842328882006	-0.7570889103585265	1.494797402849125	-1.903633649645341	-0.19558156042306105	-0.6212422753803647	0.3402631674975571	0.6258702418808212	0.9347101768801934	-0.36070269843797836	0.542712153612888	-0.2558730067474531	1.0400192112885218	-1.2151997204490583	0.8944835724739048	-1.2607249769617903	0.08860434303252908
1.152068630840358	0.7419456264727964	1.3075937513649927	-0.8850093733147373	0.7914639662264408	-0.45637234183774655	-1.2680888163896702	0.15795870025248038	1.8493388675319866	1.1021810329577053	1.338584635369371	-0.10829889175506663	1.5241299077247152	0.8860409485087671	-0.11254146723491924	-1.3681036650161198	-0.20903163093404112	0.016800111396524937	0.1075803962087674	-0.7069265698535829	1.1250300232437709	-0.19963421044204688	1.7257617451044431	-1.1437121500926664	1.9510419054003652	0.2853249438120117	-0.910781409466281	0.3380642312512678	-0.9061815563038701	-0.585967591705297	1.6901570806708626	1.2009635303023867	-0.3004611952482218	-1.5826751904758527	-0.6945239762131853	1.916473665776442	-1.6628904096581305	-0.08705542480826221	-1.1196609612605548	-0.30862869666778975	0.7369475805043812	0.5293230201557064	-0.6057816951546853	0.395333821728072	0.5701894711980486	1.5346610345657905	-1.405097932151771	1.1541533865652032	-0.6936940986469038	0.7259776652478352
0.7277937848053587	0.032189694509439586	1.5716417080418053	0.12635734829950496	-0.0142796751587849	-0.47899936106653845	-0.3598948667369833	0.43583597908729077	2.072110551163008	1.3691748307205422	1.6043368376041556	-0.6307839359283115	1.7777728391737886	0.9793839316845241	0.09223678649984214	-1.2878566555943203	0.11676947758439644	0.14466861372785791	-0.08941822984432966	-0.36454116908596956	0.6728742435709115	-0.17222067718377593	1.0389909714970205	-0.6484101400895603	1.5365860135325462	-0.1299777642708394	-0.33934166607626015	-0.4342656123135193	-0.9967737288345996	-0.47598586467268	1.8147109392205898	0.9241403803512827	0.8829183676896283	-1.5118094367901003	-0.09569397346953058	1.8672823027252823	-0.8447233354768586	0.2192492795766211	-1.2415210777050028	-0.8415875034524625	0.6254838452290301	-0.11743013226706701	-0.5708447141971958	0.1269166824985861	1.1983348156257734	1.4926364889572001	-1.1487447823047037	1.1991239202163253	0.13721417835806518	1.132479808960089
0.587561313152293	-0.6461223318720146	1.4958854575516702	1.0267970166473417	-0.34120286355569096	-0.35038848309690673	0.418607857679438	0.744948576531442	1.9205342441202187	1.412466949397616	1.438728582913667	-1.0419991328685227	1.5269807726581108	0.9968487462833555	0.5839787659186709	-0.7833941567002948	0.5086561739227868	0.7499939575525116	-0.27686613668756477	-0.029165854487458245	0.05484348318839125	-0.4298384203732252	0.10168622738741909	-0.09549977127071022	1.1290464436978591	-0.33731129443414914	0.11282203105449565	-0.8967364050448124	-0.7434243306411875	-0.3268471215152848	1.494369942196606	0.47461234771153477	1.6882115899468118	-1.0931907998606885	0.7955306495742851	1.4885230786595163	0.10188493920798183	0.6281520126279593	-1.0449931938947572	-0.9569543410203378	0.472002936167749	-0.6537798298440765	-0.3647004861254972	0.13893317449690146	1.3180555759023769	1.0850355288777411	-0.47797623448277204	1.2549972795767004	0.8993930785952596	1.1849867436659272
0.9520313118145577	-0.8949083471791407	1.2031287672159907	1.4704032680120027	-0.014677909542243524	-0.17458165076004983	0.7831783542339137	1.0344854681385252	1.5573106717655787	1.238690441554995	0.9658579152884057	-1.2037368729012952	0.9256931359957221	1.0610274581519437	1.1855279327300179	-0.10766937526328971	0.8060983193379552	1.6138871185431953	-0.2545167329499101	0.08477888012222187	-0.3188197852529585	-0.6474628366886015	-0.534407401033686	0.26679079188359933	1.068206814080626	-0.17883325407016762	0.22454731164734332	-0.7746719651307835	-0.25427919691154394	-0.25162256790329524	0.9541100492418841	0.18524055322105798	1.8081040664601564	-0.4661920278361974	1.4906519663994855	1.025482985684561	0.7279822012980539	0.844170852385225	-0.7113282473307855	-0.6033788978240744	0.4248240123585544	-0.7968832559394827	-0.12111837686764786	0.5929095280181294	0.8394465883218653	0.7169920456673029	0.3802864887764017	1.3927401887996986	1.3111123423789104	0.9810934739809593
1.5830824509240076	-0.6118439292670036	0.8709582016900854	1.4074785641027174	0.6543336809341643	-0.07259849617371195	0.7482755801652845	1.1774431470812396	1.1917750482632	0.9506724770523879	0.41414403241978864	-1.0707476015502009	0.27853925791408907	1.2262366319386118	1.6769838259832508	0.492398572484851	0.9126431237536364	2.251861130335012	0.07038910824020311	-0.014104560437591028	-0.27662382819792414	-0.44871640759167936	-0.5455626982565689	0.33577936643089407	1.3655606030597047	0.21378406801809696	0.024517455947117767	-0.16623855836819565	0.2474203633772504	-0.28344719726308865	0.46745032275386533	0.26090894998827213	1.356184434619182	0.16550577254880694	1.5753136756305575	0.7020277726544718	0.8482750627303118	0.6212079624859638	-0.3860087166518785	0.010964103827291986	0.5098270184023401	-0.4570207591221538	0.08940510882557116	1.2961518295555947	0.0031972717469633625	0.7442227931183927	1.1376093731995547	1.4971368124885525	1.295163198055779	0.7619879034993671
1.9428765879928536	0.019590517176047068	0.6452104262229738	1.0443581431705895	1.1111141504267361	-0.09182458753827283	0.5878932638181028	1.0647890614412583	0.9825794322439032	0.6950176338822885	-0.014625139924630132	-0.7011091713539485	-0.12735805203742045	1.446826403731321	1.8978268910446665	0.8941218622392916	0.8769681459928385	2.274848456945324	0.6292436724214129	-0.12902139997283796	0.04557316600744741	0.3071002657323906	-0.012965560611909677	0.224139389505308	1.6873690214778871	0.5469587025873314	-0.24508847597147565	0.567208374752306	0.5612011916774453	-0.34491812379603026	0.23184783890079716	0.6343223032421139	0.765247402398271	0.6196336581183085	0.9891934468488623	0.6230255302988091	0.6018577235417222	-0.004755782192668782	-0.07110958364216874	0.5694920097737324	0.6383733934563077	0.2300976394596474	0.2956897904080601	1.8368374798265181	-0.7133051998467292	1.2262056206771796	1.595045972116074	1.3878893399477985	1.0016558189834055	0.7305873711432019
1.576676529431509	0.7051485593569379	0.5821523442960554	0.6443260697571572	0.9471852619754991	-0.17497608260880054	0.6117087296316676	0.6906146888609584	0.9883882648385608	0.5728263892933562	-0.21810633305002244	-0.23018416347799908	-0.16538857391690714	1.621288553888398	1.8091168052670734	1.1204864092752778	0.8604656003766233	1.6782421430176413	1.2337000610032067	-0.04451877244775726	0.33600216925403337	1.3983096030838456	0.6521063070276073	0.19010689485343274	1.591931818364402	0.5885587587225388	-0.3041956820346565	1.054266277969499	0.6149046610189531	-0.30904585232172505	0.3050786002965789	1.0257170181627424	0.48881527864364965	0.795574816801398	0.0690487093305285	0.7547811480267705	0.2911611880421413	-0.6901281625125691	0.34620186136780046	0.847571947354901	0.6966568175631683	0.968202196921606	0.5876698503796489	1.8705487130568605	-0.8652975064837601	1.8849682298727068	1.7244605108762037	0.9840126565342248	0.6857278329225472	0.9009118106130241
0.4473888645403143	1.2247558171102422	0.6351477734092366	0.33293662139165947	0.1696864128067507	-0.20562501717222667	0.9243922986125965	0.15945749339088322	1.1689764829572238	0.569141735900884	-0.1902486148472422	0.17701563717537014	0.08777943629663983	1.6667664229471029	1.494087140546278	1.2736044171974295	1.0062261925837157	0.8438266683954848	1.671765934905593	0.299712685908746	0.32553397918836163	2.366728614070056	0.9768148081528741	0.46713575229587784	0.8600022578322553	0.3183037981556067	-0.017431733113675223	1.1279827452253426	0.4732555047783354	-0.10796247064944119	0.610987690050307	1.1550259834343202	0.7109289421034193	0.6972925103625438	-0.679868706568359	0.9802808123614217	0.13460781336755942	-0.99683773985569	0.9511927862516597	0.8283347965934527	0.6423770027987415	1.4276485415481384	1.0279005410789122	1.3572611056970056	-0.3245190238830808	2.2938299334385106	1.6437972945283665	0.3817352506651036	0.524283143288907	1.0914674880551292
-1.0131599363352004	1.49806962093842	0.6832439771435036	0.05120095659537786	-0.8221112373890506	-0.09277566654048466	1.3465732426565233	-0.38543818143895786	1.412649454946685	0.5547313823613845	0.01850624798564269	0.3788858990985668	0.41414219007203507	1.5644860956157902	1.1048001324410306	1.440180658102982	1.3024503460143808	0.2610248862029914	1.7939678712164908	0.7536885033254382	-0.05750376161222988	2.803027683941041	0.7146156281540287	1.0969788623006402	-0.3178844860479166	-0.09186739350106055	0.5356509324339369	0.8714625197659207	0.25961793285929446	0.19452143044070416	0.9869699569987124	0.9417489841571224	1.2522600985007757	0.42177871265972183	-0.9265725665647607	1.1796041027451714	0.11782733926821046	-0.6936360516195358	1.6607629691692563	0.6695645183838091	0.5344289899304325	1.380612681010659	1.5704686457018568	0.5866437172224006	0.6128449263441424	2.162004066878649	1.5162518992793026	-0.2066600064270047	0.4981833349505742	1.0664469135738333
-2.169002351647759	1.5196194229143487	0.5889048054081165	-0.32360092030823273	-1.5185582947922305	0.16629531947750462	1.5531591689396371	-0.8486080071379775	1.5688654433692015	0.3697542132634861	0.3297743043257682	0.3043653697728044	0.5674573988476984	1.3498443169130434	0.7846790268248127	1.6325218935426546	1.5477516098790873	0.18167465004876535	1.5518226847142151	1.052331850554555	-0.6786822460803476	2.5866508706382385	-0.022871712321488893	1.8733990271016465	-1.4388462840982743	-0.4300959434369178	1.1282249404341531	0.49736142233787317	0.06132899385747066	0.4283113372974227	1.2419559535695188	0.5457914266238227	1.7200884616553125	0.11730500594249457	-0.7304378441924243	1.2782260779577868	0.04303727814093291	0.0726564610245012	2.2063428894035186	0.5635612307113418	0.4756293359483569	0.792538162312554	2.0445597746706823	-0.02014458777812512	1.380375997701087	1.519128751917542	1.4430615988337219	-0.5967153163214711	0.42145026477559416	0.7170799320720034
-2.5734672141831756	1.2614709827624841	0.265469810839339	-0.800946995698337	-1.6340763970918046	0.4843057958537916	1.3217835661595392	-1.2109302093931749	1.484194046886908	-0.05983048025993173	0.6420781560645152	-0.015308541407809411	0.3742813333043348	1.0682993999712744	0.6046172432483475	1.7911582142188016	1.4600269024184434	0.46170222898980656	0.994902643789637	0.9883197459563131	-1.3066548491620416	1.9179480382543332	-0.8570581765895234	2.4394666325872567	-2.0097008227317987	-0.5994125505762258	1.521332016287803	0.1759722220282218	-0.10927848056334091	0.43090818767692124	1.2112951069162226	0.23140854670108554	1.7858708856067385	-0.08215322737147421	-0.4775782424848822	1.2402037127546754	-0.27545394122599237	0.8598358298101597	2.2730094361163125	0.598406866083008	0.5153529175544345	-0.16332373284992105	2.2228573228294715	-0.190211204161661	1.4722223068096427	0.6789032103239169	1.412437713460864	-0.7453080699003212	0.09686709464672223	0.14658855818859204
-2.2217607555878076	0.6558079986909746	-0.27146148367742745	-1.1965738864613054	-1.2672970007354458	0.736860046676236	0.704018634703399	-1.482415885080635	1.0497346817360131	-0.6519767452822441	0.8373190571349794	-0.4427924234673896	-0.20894676133700346	0.740116016069918	0.5415108332571555	1.830011378179054	0.8671989718737957	0.6927750395575716	0.2533143894999846	0.5441423260096712	-1.7432129299393124	1.1396892985555065	-1.3820211558750044	2.48612555096741	-1.8693243101792045	-0.6585700388009638	1.5685803969013357	-0.058295438537169626	-0.2795493105669077	0.17127090764394534	0.8081939428507223	0.17069889433213947	1.3977062609367135	-0.12602902108759842	-0.5829321957409783	1.0315917813554132	-0.8267833651434906	1.2085667553738477	1.706987131613625	0.7137736409524489	0.5890176519194237	-1.1733979181574503	1.9418547772258412	0.03187431224047736	0.7445476525870764	0.01679743830285575	1.324512476860076	-0.7537852945253118	-0.5114708598199763	-0.40269658427403354
-1.502096543678374	-0.31468656813085716	-0.8954722089086526	-1.2243538346791778	-0.7931345957495126	0.8289482492950313	-0.0065453681003760054	-1.6314811539294487	0.2557262588263779	-1.1977070444049513	0.8158924982258744	-0.7716236648267728	-1.0798637490018559	0.3600944615122344	0.5058540388641647	1.6844425915663022	-0.14858141795099725	0.5097306398142116	-0.48285490909844053	-0.0983511596430329	-1.8912098402752604	0.4973981505154276	-1.3945871259362501	1.9327683725115894	-1.2826871143358198	-0.7325196803252215	1.2416267801872427	-0.27188560363175945	-0.45112759839743716	-0.20891093047516363	0.06606822299642007	0.3388873160507779	0.7919338618594801	-0.08204953635566262	-1.1711097013847165	0.603795162597449	-1.3720917093133065	0.9235578045207358	0.6437853767193736	0.7668376725283927	0.5439354413503292	-1.907441138936692	1.204743359742383	0.3336243978922335	-0.5015185655858524	-0.2775122341152399	1.0655402669555092	-0.7705304081433609	-1.2117722229904617	-0.7209649045431862
-0.9000726339426157	-1.4990849423526866	-1.4168767098963093	-0.7015967539721971	-0.5803632691710102	0.7336371594478032	-0.48121276742356633	-1.5668399153128452	-0.7738749822097872	-1.4762116885965517	0.5524331891532214	-0.8045871552246281	-2.004559667387654	-0.07661219938834925	0.39959211832292935	1.3346310281143052	-1.259584446787521	-0.1589564062511777	-1.0016331932902252	-0.6677540247241212	-1.7462415471871777	0.01899229590028919	-0.9793782146496502	0.9773700293505653	-0.7403323946032254	-0.8792996759869562	0.6004519155394057	-0.5226198830973414	-0.5702315055885272	-0.4742387585010494	-0.8484950879478509	0.5696229545816787	0.3119485561348282	-0.10129431595907765	-1.9649119453643482	-0.07270706673155565	-1.5898438807500772	0.17285849954189744	-0.5420610649917715	0.6456095205661588	0.2377422067667824	-2.148067611365766	0.20236644913492943	0.35755839781469123	-1.701090790768099	-0.3027705784782487	0.5822971225431157	-0.876244956355061	-1.6764066024171789	-0.7691533312949872
-0.6760096247764493	-2.5537770523650902	-1.6710806755218808	0.28290552740468683	-0.7387420733173152	0.48945393094036915	-0.5811191596287714	-1.2028808707299048	-1.8014110254435325	-1.381333219328214	0.12869426832352115	-0.4494533008860399	-2.6674576409098845	-0.5516794860581383	0.1704290945131331	0.8039922578298372	-2.059883609275153	-1.0689073797973025	-1.1404466934215292	-0.9568252725985872	-1.3572206834552523	-0.41305479898514846	-0.4175930073048928	-0.016041547408179004	-0.6093644471802795	-1.0270757524363787	-0.23582240227862425	-0.7788421858823105	-0.5639838352559261	-0.4462221186920926	-1.6747278084146986	0.7082613823255273	0.17072523340923287	-0.31390697288756897	-2.4623762299425325	-0.9424252522032116	-1.2915745850980627	-0.6438832260979142	-1.440302276474028	0.34343734607722703	-0.35707991420244994	-1.870060474619927	-0.7665258516801747	-0.061333077943949384	-2.3460630089164867	-0.3420980348769824	-0.08247472709743515	-1.0382488862188015	-1.6373000947173115	-0.6813566643500691
-0.7361805945925894	-3.068965597435285	-1.603453036916018	1.3694031445339638	-1.0638095480723304	0.17291415066011329	-0.43534767662317825	-0.5612652500693877	-2.560533422837024	-0.9753641669794199	-0.29696314426989034	0.21425892963352414	-2.7695710166757075	-1.0230916671930184	-0.16639105247271593	0.14941184279045028	-2.2875225399759898	-1.85503843757529	-0.8729509886562954	-0.9279181370290203	-0.8052089510885619	-0.8799567301212294	0.0001277286762375541	-0.7210210485315826	-0.8882055267960314	-1.030666805537594	-1.091785908438945	-0.9338871143007655	-0.41238970908520445	-0.12191486934546278	-2.1492421773361032	0.7300434566825361	0.3209063819452832	-0.7102664020436451	-2.277451227800899	-1.8242233293582935	-0.5545393765334675	-1.1493035053406624	-1.8269182025930883	-0.05069763755459674	-1.1141416988836823	-1.2340026611092354	-1.4347008761338758	-0.8004420076310891	-2.2396206475939806	-0.636648765671541	-0.8040298991790675	-1.1573893800548265	-1.0602625035655082	-0.6367664852620111
-0.7653217844519946	-2.7856187590969967	-1.2994109551717123	2.1109597031376057	-1.2005176418644503	-0.12861202178319922	-0.32224389238402934	0.18258206737540217	-2.87256252028964	-0.43709933232890164	-0.5780849558312864	0.9436467268835452	-2.162969840993421	-1.4406318735266894	-0.5457257307707704	-0.5446272016478624	-1.9572579644140329	-2.277121360273642	-0.3555967319450134	-0.7169524821781714	-0.20720957774475107	-1.2997231239598512	0.12942859457741118	-1.0134856769761251	-1.2384728994937924	-0.7972598413106982	-1.7402622535981358	-0.8978624509332034	-0.19072834621814572	0.3240738589556665	-2.1160974507298937	0.7304802746351688	0.511012119207206	-1.0935597551793994	-1.4039347873709125	-2.4493895279281652	0.3176100950570192	-1.1879344571495316	-1.7575372966266611	-0.42427061571062785	-1.8067236406830895	-0.4999307142155651	-1.6880007186833101	-1.5457989064267057	-1.5394438885448973	-1.2018946818813252	-1.4232531503050634	-1.157647572370482	-0.1863932631619859	-0.707417427149036
-0.4986064202393666	-1.7619575241972942	-0.9354615175345058	2.2253472691245015	-0.8975410490217438	-0.3327017966860941	-0.45088998344198916	0.7673389876503477	-2.729652267508958	0.05394731577084223	-0.669087512822956	1.429924188657554	-0.9628929604284449	-1.7571740158463742	-0.8917813715832211	-1.1726319053456575	-1.319863861861738	-2.3330766318289324	0.12124889989117102	-0.5443310603094677	0.28956132275302854	-1.4658456241269775	0.009414674784787249	-0.9958416457771713	-1.2616738533686604	-0.3761491963017746	-1.9550606975678801	-0.6854877418928836	-0.03785631644877562	0.6572610219882702	-1.6005446586165282	0.8076199762511648	0.47425224088651763	-1.1617537433620502	-0.2194301897851485	-2.581249984087863	0.9723282713563693	-0.8559522351922736	-1.4784282663800492	-0.7128760245164958	-2.2200307638630488	0.09253041818963711	-1.6018438471877328	-1.997511260148203	-0.5953432027138224	-1.8135324631955128	-1.8021002746951271	-1.0423885453184272	0.5869337637407783	-0.8036973856021039
0.07605802514211975	-0.37019125117654944	-0.6758058251916607	1.7497196562007773	-0.17427802201250278	-0.3741174376548637	-0.8075227009694561	0.9988343254455728	-2.291014738811169	0.4119832372793366	-0.6461213203868562	1.4478438412666799	0.4447508674729491	-1.9266793732212848	-1.1509195571649997	-1.6287289964189515	-0.6830911197669294	-2.180955323872632	0.27767069804183625	-0.5871105768149922	0.5546351198538046	-1.2206068029507477	-0.21567932881050564	-0.8759991059903046	-0.8091893399980133	0.06185615749738583	-1.6171646003785107	-0.4241954387844045	-0.06588837925588865	0.7377999202653226	-0.8042896265269147	0.9452771480404923	0.11104308537108425	-0.6943284760374722	0.7670449992550185	-2.1552315762542036	1.2007252792782408	-0.3766011133600893	-1.2309794322668568	-0.9202691686851936	-2.252488555773622	0.41563926489888187	-1.3765826308048486	-2.03915384073597	0.28128693459812043	-2.1656605638602553	-1.8661761609724	-0.8778709732060624	0.9145586609428029	-0.7590655842973879
0.7245169944949614	0.8854341894758044	-0.5776917243400624	0.9973482559960386	0.7021953231530268	-0.224600067491637	-1.1737155124579055	0.8832254598136797	-1.7898402698123588	0.6537558825936249	-0.6375630708821909	0.9803738844441732	1.5451301283880754	-1.9022962540353112	-1.3007246460595516	-1.8443765122924172	-0.22240510301499347	-1.9645557604320096	0.008361733253822399	-0.8781098837190792	0.5490774268376782	-0.6177840809180278	-0.4133293470999966	-0.7964431158329911	-0.09453204431686635	0.34081876552123425	-0.8129402544288028	-0.2719584492511605	-0.2770868983832553	0.6020397019025263	-0.021257954035297302	1.0012499532241466	-0.45723680589486065	0.2664247233704615	1.239659841814911	-1.3482387800178726	1.0254465210187764	0.06350200280025352	-1.0956975926597374	-1.0834113296615533	-1.9481556418010728	0.47561664555173855	-1.2150532722051002	-1.7674505550516328	0.9557586451272215	-2.083718316821661	-1.6245045680785697	-0.7282727667862712	0.6807438678303407	-0.48324077676484506
1.1556425204605036	1.6192525443522003	-0.5672118968801181	0.3491869592710955	1.3951223477513743	0.08360925024953562	-1.2898690931909917	0.6359749028238282	-1.406833263424515	0.826308070730824	-0.7127996571483544	0.24375220429395147	1.9388680587547618	-1.6549999135989377	-1.3398518867677252	-1.8252102027449972	0.08988819256545728	-1.6989994157616102	-0.5436465267200159	-1.2787428896266608	0.370873762862078	0.06629530612009156	-0.5311241782346334	-0.7397587749568338	0.46999476083550706	0.40178522174762904	0.1635414446968922	-0.3056293422893187	-0.5528728809367612	0.414634612247803	0.48416471759200397	0.813397563432834	-0.9864414880516632	1.3715129304686322	1.244006662359887	-0.5173924863266832	0.6473335129494432	0.39996817881561303	-0.9819104187381076	-1.2215894531447231	-1.4497606741251676	0.3685002652517085	-1.2160324868229806	-1.3850102440657315	1.4466281758485577	-1.6418521283610261	-1.1643662114108857	-0.6029659301467419	0.049671417958007724	-0.058110725375838064
1.2349202160800392	1.731297303843414	-0.5022237997771145	0.022117117632598868	1.6958046105097133	0.45114866306085505	-1.033567693362979	0.5460510686668731	-1.1888854627105803	0.9218007303245063	-0.8162140549298392	-0.4126430982010324	1.5572132848373286	-1.2124606886501619	-1.2772542705670111	-1.6579465290041648	0.3994048680337646	-1.3018351479964352	-1.0680303985228439	-1.5383577263285495	0.2173223336146228	0.49597719160912757	-0.5820799125269464	-0.5765854339787851	0.5815881431410637	0.3367223074593142	0.9409860050524778	-0.4632841900655907	-0.7270123814066154	0.3301431899864203	0.5774963984087137	0.33710774421327105	-1.2761293819957233	2.1185308935994036	1.091123907372716	-0.026117772062281285	0.3087783483190535	0.6624826882475173	-0.7528960323546279	-1.3139223540137037	-0.9107730237335194	0.2104029946459716	-1.341090417685969	-1.0496251677235542	1.7990582055974729	-1.1071131308927848	-0.623073210192219	-0.4590186032278946	-0.628757211227009	0.3040117217568228
1.0595156524212197	1.4006298239296555	-0.2794967727650085	-0.03399556511278278	1.6089810859082325	0.7410539853764123	-0.4838473871840245	0.7818113297962895	-1.059718138545562	0.856376164091086	-0.8037638386908836	-0.6853407600410202	0.7079175198910405	-0.6865475900117097	-1.133837101995932	-1.4713592505729691	0.8049884840467767	-0.7217319274757786	-1.283033733734548	-1.41692835324787	0.2680102955457664	0.49815185017172525	-0.581350995278569	-0.21303131201693468	0.26378572498307223	0.3092323088949817	1.2717782051944397	-0.5834632827054101	-0.6913545110271029	0.3703435726385951	0.29155604762355214	-0.29836906053883067	-1.2817044366872454	2.1328403268537715	1.0840705282685443	-0.050992100320046696	0.17025083786524534	0.8884824700982414	-0.3736956039703511	-1.3189881798600291	-0.42380871724586017	0.08829918304526115	-1.462836387782193	-0.7882436376653438	1.9814060295977962	-0.7554416179545587	-0.14294653067363275	-0.2500218394834412	-0.9978119001655249	0.41062510952953646
0.8502293148151476	0.9317935642362246	0.08852881064662321	-0.05136792307099666	1.2879489512704883	0.8400433909555111	0.15961828649927673	1.2735548952887472	-0.9048662564912326	0.5368813186551176	-0.560806932410628	-0.4774470916850781	-0.09592175632877162	-0.24943962415973844	-0.9503898336139905	-1.366787095731129	1.2451029866270515	-0.03567723527417583	-1.1173976637556284	-0.8188567470302809	0.5599078278024172	0.17791681729888426	-0.5018195688195388	0.2827431603294272	-0.1689073994534872	0.42386754340298305	1.1715961334176817	-0.5134511717889897	-0.45804269184290203	0.4118772494373119	-0.204687701480649	-0.8611692435396728	-1.1012100954961261	1.4077204014242215	1.2791158410331815	-0.4839062577121069	0.2629487000599605	1.06497306555242	0.04175050975997088	-1.2133511118247422	-0.0034427619607764574	0.05009893940228013	-1.453765340334449	-0.522176622329306	1.8943264949018719	-0.6898482361357575	0.1771023287575624	0.026571133082865912	-0.8625064020791665	0.23175429428734334
0.7597649186602173	0.568978994970655	0.4813007497062975	-0.2423410983515348	0.8918164629778637	0.7189352802358304	0.7213636631447728	1.7575269756903056	-0.6632015425686295	-0.034720843573903	-0.11238707899289146	0.05217986172185999	-0.4311203782830179	-0.05041925631588997	-0.7823640378509578	-1.3599951739562202	1.5216391025786855	0.5787205016393188	-0.7481584924166634	0.12722011139218672	0.9468833245805003	-0.15906024369552169	-0.2913564663144475	0.6820188909293728	-0.3628217368195448	0.6441725673449371	0.8914108666732956	-0.21081608860820006	-0.13590082911101703	0.2955562741080924	-0.6816791896156925	-1.1605496425136868	-0.8644593376073441	0.3407568580729959	1.4597967508591194	-0.9926841768385335	0.5146187188703147	1.1417476840743255	0.32078624124360194	-1.0131503776304998	0.37829929788921296	0.1171685728416715	-1.2575265348344085	-0.16570120268560898	1.4773830238913344	-0.7832843775545085	0.314032448837035	0.3248439103900264	-0.27122177190711827	-0.07624969050531102
0.7556282422981803	0.39360222346450874	0.7560447509159371	-0.6282191898753484	0.48354694923456865	0.4517976683204807	1.1394816383001394	1.9515743390878606	-0.3585158774381797	-0.7060670980593868	0.3636918603779737	0.5831367876994827	-0.1999138883183887	-0.11861762742954512	-0.6705282366364059	-1.374675095785427	1.440999302688843	0.9732183311148901	-0.460798388141682	1.0933292718983108	1.1850971645688384	-0.22101442838392682	0.06410906155373458	0.7363422853281284	-0.19256149903399392	0.8216717643351131	0.7292439810167061	0.22991806180010566	0.15620922662743023	-0.025175438514196503	-0.9358746311169062	-1.1541952420723	-0.6230000315215701	-0.4764631666398338	1.3374589131672365	-1.2089538926390733	0.8036367375184286	1.0889940870200046	0.38231794799769	-0.7617611943632484	0.73779641980606	0.288972650381559	-0.9055030699346152	0.2848872640326973	0.813095869850343	-0.778436096362068	0.32033442780760485	0.5869659767791596	0.5158711630137164	-0.28475029307932476
0.6689228856913251	0.3455756227499278	0.8496696686675953	-1.0197465639553527	0.04170532679311981	0.17672482851019475	1.439307628591555	1.7382777675086796	-0.05582075538281203	-1.2241298471888513	0.6403541078915524	0.8190674081481047	0.3468286530669836	-0.32578292825765265	-0.6027798071100886	-1.295501927154965	0.9646475568404336	1.1449665264908298	-0.4278076398953786	1.6871401994174338	1.0958717559623192	0.07376166559818231	0.49138147395310555	0.3602619691455021	0.1635331451191034	0.814226933511226	0.8105273087373022	0.6395573826296949	0.3708320056170743	-0.4131380360121701	-0.8607846849479266	-0.9451875664673787	-0.33129542530770845	-0.5984657326160042	0.8200134065550638	-0.9341797668054923	1.0036302718184347	0.9365404518950062	0.3194351659688916	-0.4973006115027474	1.0470310409165553	0.5286329309124977	-0.4819686906055149	0.7349784237528783	0.12895054089807303	-0.4702862220683926	0.2881569009876223	0.781177952564556	1.1472403371864202	-0.256471960005943
0.3643191093450842	0.3199672430954729	0.8229665197717496	-1.1604706216168723	-0.4384286001625343	0.020512360464555016	1.6338824736172606	1.2279912120692185	0.21219019092926567	-1.368956404662157	0.5913218285778605	0.6568865699508011	0.8102368812894235	-0.4539873627123866	-0.5030247290780241	-1.0469968288786833	0.2568271310696912	1.2318620800910765	-0.5676839314409992	1.64148260093984	0.6959111308309551	0.5547987433186108	0.8474965376819704	-0.28063980828810664	0.39279556216622774	0.6057768270737537	0.9992597480073192	0.8798693681465469	0.548493348047029	-0.617022566648867	-0.48495360140065374	-0.6856467206311183	0.06843466460784266	0.012687580721771211	0.13830739773286385	-0.24364245640153057	1.0153491585773413	0.7560799242080041	0.33942921317763214	-0.22929544522961456	1.2425416106533655	0.750628977630755	-0.07136249960146829	1.0508102027171065	-0.31937799489726054	0.1528499528753416	0.29481561875260115	0.9034683972803307	1.3346252733508115	-0.03338725082068294
-0.11078629129400241	0.25349488769457135	0.8155591453847065	-0.9290385581877373	-0.8517983301893387	0.03499315553206332	1.6536476256131285	0.6643226914639431	0.48055016650722276	-1.0849762795978721	0.27885336859447185	0.23975172521379706	0.9248755299313847	-0.3380191551906532	-0.2741155409612934	-0.644491933497085	-0.40412938628228967	1.3846910847026999	-0.5943149304702661	0.9604513501001649	0.20098688710087023	0.9289304693957456	1.0039186944631526	-0.850499604427027	0.3212181310415371	0.3384936984660531	1.0128660980726898	0.9222566096087903	0.7632644980515172	-0.44180233802297797	0.0360399343715717	-0.47400229795628857	0.5321108946571353	0.9696418615968	-0.2759677225183625	0.5687091539272405	0.8014976075517034	0.6038474770368558	0.6007856779791114	0.057125493013722065	1.26751371544767	0.844209159088849	0.27664008899138837	1.1445886910876624	-0.4031260573492348	0.8988204605661638	0.35921568437578894	0.945057982602524	0.9803107250262197	0.2145912010977429
-0.523784806395922	0.1468672566345458	0.9447909431267155	-0.4545981133318089	-0.9905795532084657	0.18365598652056506	1.3781161196597276	0.2500692941561139	0.8151409917648549	-0.5193016474576204	-0.08642581070349195	-0.13750482535928374	0.7223331673077887	0.013646585553783723	0.11805778424435788	-0.1820133061865108	-0.7847505886953572	1.6229009114829507	-0.22938575125406777	-0.06618366286910655	-0.10446142357103108	0.9756857010547542	0.9399429696456645	-1.0460530449616317	0.06733297509805991	0.2314370191815179	0.6616731329513257	0.8523022075434253	1.045846980516471	0.09811965363143459	0.4798193557629101	-0.3259568965390895	0.8737261510435285	1.6964527748211	-0.08332112445010624	1.16469827346762	0.42333702352408403	0.4772507891418929	1.0724373674590362	0.37624000650700296	1.1184182061439534	0.740622711809108	0.5501325973553797	1.0268674017604638	-0.19885414977650254	1.4900010213821955	0.43427181009772675	0.8673153110504213	0.22640759611339784	0.3324477758510989
-0.6116491592971833	0.0324698801522458	1.2213032378088131	-0.05844599593759382	-0.6648341168346368	0.37975989527410786	0.7505604186373483	0.0256132108542466	1.2326541467103276	0.06206363163375486	-0.2854722271481	-0.21316857512354442	0.4659916860657455	0.4144381578278878	0.5753126092103785	0.23278834763485673	-0.8138465319840296	1.800941968693675	0.5724782055745419	-1.0009639936629262	-0.04475197364768066	0.6670972414086561	0.7720648876009799	-0.7845990252036922	-0.050407404957303524	0.4397137296126476	0.03303594673679467	0.8037782208994317	1.345931031781123	0.7557465408446495	0.6572325808476382	-0.2262491759853343	0.8501957777037054	1.7679490823551536	0.7054293687906296	1.3468424756818012	0.04654372382608199	0.32471840338255686	1.5290070722129931	0.7188715231543609	0.8661846146044508	0.48589119462861674	0.7568818000944605	0.7990930388987706	0.07004864847123099	1.7267881879682274	0.4397921613717536	0.6248505490265787	-0.5991769299633266	0.29568635168373314
-0.27920012720078247	-0.0634051019047674	1.5399638110815288	-0.0538557419481886	0.14190310762099245	0.5408343022049334	-0.11964645364405899	-0.11494504376604346	1.6478020132997393	0.42636681391303516	-0.22990251973695597	0.07823302709493915	0.41551873986516	0.6288890199018604	0.8766663120290787	0.547378211800397	-0.5855855007331664	1.7230606822052008	1.5517360788695196	-1.4790720760867462	0.3428040641297901	0.14218772148311956	0.6874957379146287	-0.24777841367114967	0.21727822829835672	0.9484052266698211	-0.5282422284532838	0.8687244125774344	1.559858232791305	1.183788846400199	0.5117646800866668	-0.19538096242955252	0.3257536818255584	1.1386452374856828	1.6926357034159214	1.146104293796389	-0.11981970271363247	0.0993014256325775	1.6943000128861017	1.0492227984373783	0.6367060238594304	0.2548198832443446	0.9057333802653483	0.6010004123300369	0.18771941113435228	1.591347196030444	0.3159243616901111	0.23186329825560062	-1.1267919464937668	0.20611353975851188
0.31080045738519035	-0.12641774847000162	1.748915571092029	-0.5340538306375822	1.1980457391292392	0.6180049182806576	-0.9605847290626967	-0.29418646967591555	1.902008637425768	0.4961833679764651	-0.0034378435529960906	0.5630854435011526	0.6057849871717319	0.5499491968428135	0.7862731192920865	0.7845365974023746	-0.2639249411398101	1.3184245165208137	2.2843509169238927	-1.3852707256174357	0.8441409904712318	-0.41808514259734025	0.8199940542505543	0.24654842844958508	0.8193462267538989	1.570445329705643	-0.6443119826222597	1.0399539746664634	1.5968374070455917	1.1399922331529277	0.1612659830618745	-0.29640353828723376	-0.5983522934653139	0.12822374690333876	2.3136461051926362	0.7717668305734817	0.056056472147334294	-0.19179084090388368	1.4316946061205782	1.319728932317328	0.5569723245901832	0.26812189232404615	0.9996812305771633	0.5487437409539502	0.08495520558751053	1.2340966119521197	0.06489662314126374	-0.18511806578396472	-1.1218903708577912	0.17723251854575653
0.8297998448836059	-0.13447867584125214	1.744404591520329	-1.2900046899837427	2.099555228208709	0.5862485261035533	-1.4623136085825905	-0.5197638353173211	1.8639987834567986	0.3670477347765677	0.21524686094083512	0.9313112419488287	0.8119544495527952	0.29184064632224754	0.20701339653501236	0.9989257915793623	0.02828523986039798	0.7307309354469128	2.44149972136589	-0.8833647087348863	1.2127708912452548	-0.9033280743450327	1.152549047065039	0.4509819255451431	1.402119435561969	2.047878981889742	-0.17882993307712566	1.2174931466442962	1.4305331064478606	0.6311618700698177	-0.15725560057717264	-0.568510743616499	-1.591385179147954	-0.8054719680847827	2.1721351149553523	0.4691746053960003	0.5176016505175324	-0.48428566648936255	0.8421385550182269	1.4883165686845594	0.691091532816475	0.6442098844009057	1.0381498292315137	0.6924000569019153	-0.13435245010196403	0.863976830484699	-0.2435642008530401	-0.41295495836376284	-0.6089841151665706	0.21319735936915366
0.9974689281261515	-0.04911255674400717	1.525085671274249	-1.9174603352466928	2.4652696580376077	0.41906660360734416	-1.445092070723212	-0.6605300069575109	1.5306379390212688	0.219238615902388	0.28175924763193866	0.9210805990220452	0.728384686896072	0.1186755333870656	-0.7210469495704854	1.2052991567629876	0.2548995465062862	0.2382448964559765	1.9895081735910607	-0.28529383803593156	1.3169287221173154	-1.2914988365098836	1.5174404070029	0.32885188389248604	1.5510424238571	2.1905058879626553	0.6389465166987965	1.2702945569749837	1.1015879615740776	-0.0974878027001507	-0.22478634729785582	-0.9506603428708486	-2.252085199830918	-1.3412655993807425	1.27345478609224	0.38101655716865157	1.0100387099415962	-0.7009426768568588	0.19784951951404495	1.5258055630677476	0.997726674656753	1.2808262552977236	1.0196645330044347	1.0011967145265643	-0.2917311076387688	0.6204283408993014	-0.5054239659193795	-0.2678339093400674	0.13117070932552571	0.1931985687110365
0.7664498176971563	0.1576433434503564	1.1744515882112128	-2.0509349582938814	2.137835933189857	0.08517989012987691	-0.9598316304977494	-0.5524364194127579	1.0471641302822932	0.19081755945822845	0.169336422759022	0.47307602081674766	0.22232243213133362	0.250017147980182	-1.6583295364218948	1.3387333524063998	0.43026049284599627	0.05531762848201332	1.194625247625963	0.15042824708807312	1.1901927098006342	-1.5824672467656382	1.6972533303478505	0.0377200384686481	1.0991329096256173	1.9667983470697945	1.338430429092297	1.113786304160412	0.6806344533460277	-0.716547994032872	0.015939138390149387	-1.2792406031839993	-2.328177774233546	-1.4382473198925378	0.010468659665149892	0.4928841748661851	1.21116052344505	-0.8027200692580908	-0.2388500240464336	1.4158227060074124	1.333807801075184	1.8638853091872742	0.9416562157070059	1.371699828172722	-0.27838786166480717	0.507286991153607	-0.634057299029751	0.2650469991268242	0.7052965523618558	-0.015188198009964125
0.34657539781321683	0.4581018753701	0.7945262039713635	-1.5803318461643625	1.2665696271404825	-0.41777057640044407	-0.2575013050682755	-0.15158803167663693	0.621453163496127	0.29644078528606815	-0.04584708326147599	-0.2377510543573453	-0.5375361584361987	0.6839778218807754	-2.2361126247802985	1.2858955093186568	0.5534523223099312	0.1669829778828783	0.4373395398334777	0.35772034170509004	0.963206298674426	-1.730878911580626	1.5583442494408484	-0.21621431143416867	0.2658332799646289	1.4973519885260453	1.5000669456227056	0.7578894480113137	0.23092656150084567	-1.0047789468005879	0.40595658378079713	-1.385445016451055	-1.8575759725338346	-1.2764259601125556	-1.0780802785940153	0.6801791767946883	0.9393219929587058	-0.80411713582359	-0.37926844082284755	1.1584483615544303	1.509890688057322	2.0264302972629133	0.8026716948921023	1.6545658555300036	-0.13633504642679478	0.421608049328923	-0.6015675089723259	0.9734686505067923	0.8239185435167786	-0.4047023896611608
0.05225723430104904	0.7521682742570822	0.4456899327452799	-0.7163322297282563	0.22063828040374667	-1.018155064895144	0.3455149267574154	0.38851291753520706	0.38790282914557517	0.4360596909242517	-0.2674436954809049	-0.908114274543146	-1.183537921237528	1.1756909911891043	-2.2613216850724225	0.9719638593642874	0.5823511271279826	0.331192302510706	-0.026794658617105123	0.4537277125444619	0.7419476226393678	-1.6543529008233622	1.1245611484005287	-0.3332570962098301	-0.48658760959062064	0.9639678641048532	1.0137448863874672	0.29932577992904225	-0.1993945041513476	-0.9548406893251414	0.655440786679148	-1.2267466445962292	-1.1376429302527902	-1.0688848747815214	-1.6133267025189597	0.8077609732585985	0.2986270339502954	-0.744987622468881	-0.33985216429661547	0.7815075085668938	1.3768598910898606	1.5738264904480765	0.6122150500902207	1.6992696477423648	-0.01923254446513016	0.24848836696808374	-0.44912445561358044	1.5062103208413204	0.4673939235228628	-0.7752856399393727
0.0820530065546352	0.9102714894549038	0.1344316008092338	0.13446558997643704	-0.6131601895766828	-1.5617292044715367	0.6161977693907004	0.7836867268161628	0.32060056325668956	0.47380467649275176	-0.4499205977609298	-1.280436678608455	-1.4096357607889352	1.3982388688562946	-1.8221429441450028	0.4403795035019944	0.4718687962998296	0.2579697495794833	-0.19446002799938375	0.6019541136007992	0.5310482120309737	-1.315415957453188	0.542667749879257	-0.36755201912765667	-0.7783013638114115	0.4967929704275495	0.1269761659610047	-0.1356212107377594	-0.5613680306025857	-0.7333606293608987	0.5289739656768551	-0.942013771084715	-0.5391139713345626	-0.8994293557830418	-1.5553864625503648	0.8093745480398378	-0.35892729013103064	-0.6509513687035291	-0.3287366962892734	0.34756557618557354	0.9037426487579333	0.6295801734130364	0.4031382245317216	1.4109766695977326	-0.06748728870470024	-0.044767051712033885	-0.2638795088636358	1.5709011457747153	-0.10422833916612528	-0.8471652327581143
0.38482076893377654	0.8559780813572471	-0.15287464108357507	0.6059254429551018	-1.0241004924957382	-1.8674739907064	0.4848453123790913	0.7901699794101497	0.2651017554601415	0.3266617684206756	-0.5994920804208004	-1.2761141905914122	-1.1910867636192808	1.173936083328492	-1.2182481040500626	-0.14029361847029378	0.23633126749665623	-0.16299322534926505	-0.25616591185194143	0.8575351430883423	0.2573751204749335	-0.798732002452269	-0.029308765079923766	-0.44048563109389344	-0.5775557556225371	0.10962651489819461	-0.7396849051944085	-0.4632976743856239	-0.7981684160382035	-0.5375367995458192	0.0150904493044282	-0.7669385499496112	-0.28282745977474233	-0.7011327516172244	-1.1623211433115663	0.7016932313559628	-0.6555483363725387	-0.5221237193047797	-0.481374594065019	-0.06081097702323367	0.2048756548826308	-0.40707995244431555	0.23171582795047774	0.7996989895789507	-0.29454126115836043	-0.37581736876495087	-0.13621313991896283	1.1176768975777376	-0.5134943960415701	-0.4738452471435135
0.7021149705355444	0.6253972380675401	-0.4091939630569125	0.5755268142062082	-1.0501180907480623	-1.8253791633953051	0.03471153545770131	0.3616498673914956	0.07155164735520243	0.00867818360087639	-0.7175720046270597	-1.0094796969824242	-0.7912657155375139	0.603869374832501	-0.756427829022946	-0.5601726898547583	-0.03027977554948777	-0.7576094479480733	-0.41616489567819914	1.1124176569711854	-0.13361311477827734	-0.2990861529664991	-0.5231188378229183	-0.6013783382124207	-0.20700502553726594	-0.2809630753925502	-1.2666006598693547	-0.6856023654543724	-0.8697406776528809	-0.4554048593829406	-0.6378527161888254	-0.855615686069182	-0.32150364609782506	-0.37151855567974673	-0.7825928547608901	0.5414469076171026	-0.45517192704236625	-0.3586760609183442	-0.7697170506409349	-0.3792770052801741	-0.5032917815242942	-1.0809013970175352	0.1543757336549889	-0.00658111702960325	-0.5697624263261731	-0.5950095811030124	-0.11757500319859887	0.3800350715328139	-0.5046084218749182	0.20628337528627863
0.751099555741901	0.3482017506859519	-0.5992605294480446	0.21492495960727115	-0.899082345915725	-1.471933211758829	-0.5594506274683619	-0.31760182446198054	-0.2679009898836697	-0.3839099338060488	-0.755301901353342	-0.6834452634882513	-0.5463380827695485	-0.00550741551933631	-0.5483632069316771	-0.6935118589146233	-0.20682061485830708	-1.1698860110948586	-0.7346251325724936	1.1797607038921167	-0.5933080639697259	-0.00891465284762312	-0.9732590662931175	-0.7563844014314346	-0.08522158764784218	-0.7701018813388423	-1.4007530276407978	-0.8751674658051533	-0.7939725011137262	-0.423424660275415	-1.055664935237628	-1.1395432127122798	-0.39891586000678186	0.08646641497358057	-0.631048960703568	0.37211076949536365	0.016042622198940298	-0.19171403389856273	-1.0440174689193715	-0.5991091335772443	-0.9985915190179744	-1.1436761533453814	0.18896936286233734	-0.8017469167768103	-0.7096276500634364	-0.5828810126989147	-0.19594924098403982	-0.26494813734946443	-0.10618368598489919	0.8144318378250367
0.4168810958780215	0.15429110967114118	-0.6922117057045948	-0.13395230576242925	-0.7854246973219925	-0.9831848085351378	-1.0911568772610711	-0.9454565585951045	-0.5855684107640404	-0.7227624481723975	-0.637756512826753	-0.4441119539930862	-0.5932913753566067	-0.3669541403435081	-0.45068832720948715	-0.5800461405379741	-0.23398170349538147	-1.1041338454671632	-1.1029880264379366	0.9507132208906262	-0.9705523516536975	0.014272086077836475	-1.4349536539975607	-0.7289790378521542	-0.3980221525798488	-1.3701752051519211	-1.3101659801676349	-1.1093194482056268	-0.6604867487583628	-0.29872934335999324	-0.9638414646740033	-1.3430895717474731	-0.2419597578288375	0.5226192925193558	-0.688015767319245	0.2035489988853363	0.3023676903960468	-0.0785022696653603	-1.1603257190173015	-0.768798801005987	-1.1543544327648316	-0.6901795402392702	0.28795614929642016	-1.381902020769006	-0.6095000586310982	-0.33669690131184726	-0.2978748433249103	-0.5295947301210978	0.3930480236209448	0.9676430581882218
-0.17684986753303805	0.07502880691427417	-0.7035448013404108	-0.1731868810733955	-0.7960411610867009	-0.5781558330793531	-1.361014094971738	-1.281731868511646	-0.6460013074162405	-0.8979563402384058	-0.34744110805057743	-0.2946704502840119	-0.7567005433744778	-0.4177873240101944	-0.19056723676179554	-0.39994825174069726	-0.16463478822402997	-0.5366858017367228	-1.3513414766472955	0.5019718272359007	-1.102395850670871	-0.10924884633448163	-1.8779690656828716	-0.4073007232475367	-0.948335319364072	-1.970253572351424	-1.1904327320678811	-1.394902216123206	-0.5861900309982127	0.017364093472283012	-0.3595375828716269	-1.164520614552429	0.2443793295544976	0.7368519019017694	-0.764212166784413	0.03175130954467118	0.03355213979724613	-0.05430181595632272	-1.084743409403298	-0.9466185997834949	-0.9919998247034845	-0.07819160312964034	0.3514113644844723	-1.626402899297268	-0.3209199911876207	0.009302492694893992	-0.3171860791863835	-0.38605838865806946	0.6442870575242148	0.5508118299631057
-0.7596053059131843	0.02179435803521292	-0.7052357348619671	0.17913409334285857	-0.8684991980837098	-0.3904657976432889	-1.2142879216061728	-1.275478433240387	-0.32795067423801155	-0.8499111526494311	0.010319196684024338	-0.12393762863140016	-0.6913423575114069	-0.34635229558026165	0.4116129786695283	-0.351471002047224	-0.1261601876766589	0.25118722575104263	-1.3871053439397603	0.06945913045731152	-0.9287186882488554	-0.17440202369314947	-2.151158999072114	0.1393184416269794	-1.2997093457559024	-2.3801738728678647	-1.0944430608668863	-1.63875500821214	-0.6320631379374146	0.4964926218696666	0.48312489941012615	-0.5031170767509405	0.9071841992233516	0.6405186957107666	-0.6646764089988865	-0.13091339128632457	-0.7908680856066255	-0.08061721356313459	-0.8939944899616925	-1.1337353984789422	-0.6583254087657244	0.30982811841652275	0.28281641618835396	-1.5367406571317523	-0.0208465126762183	0.24813496155935708	-0.16212095032369675	-0.06037753446529383	0.48145423498262446	-0.1770999163528392
-1.0961648956707866	-0.13165774718399534	-0.7883576559245213	0.7568270047292366	-0.8806177444645582	-0.39349562986710596	-0.5988875139397676	-1.0644050393357434	0.24895143616042031	-0.5839927479563785	0.23852509968010613	0.17719860313431474	-0.17833195345552724	-0.4172314360719537	1.2828023600350151	-0.5108474393257069	-0.21760362579725473	0.8400756533283632	-1.2526933290692803	-0.09661426072363259	-0.5446535119912354	-0.05657311579957903	-2.061220630437729	0.672521696514402	-1.1076624271011015	-2.4383683948720654	-0.923533670987201	-1.6948413360352634	-0.7458136897776231	0.9945044311550115	1.1760990590020994	0.43437606596165046	1.442931789874804	0.35044761505644795	-0.33379364813334605	-0.2511347399811825	-1.7580046014830522	-0.0459937411311552	-0.6835278386727718	-1.2454832663617972	-0.34421744126620296	0.29858580854414646	0.05580479791509919	-1.2167639750469141	0.10369749740919289	0.21771562588810597	0.1959790322596621	0.139342313002525	0.03879082446940583	-0.7387568048061811
-1.1306676002782714	-0.4230959135750476	-1.001973896023751	1.259955074655155	-0.7732906359294185	-0.43038753755437104	0.37259567638592833	-0.8624326899143562	0.7537564832816855	-0.1738100120015434	0.1794347507364328	0.6008925910463601	0.6548892257190803	-0.7329024264138005	2.1194287082072356	-0.7721594095492283	-0.4232085771776283	0.9229470855622174	-1.067334334858599	0.10734141829152258	-0.14997256765681208	0.18069674524244994	-1.5182869993317483	0.9264464089675956	-0.39116828696224215	-2.119879892824941	-0.5751048800181173	-1.467710028271078	-0.7892803007186718	1.3391173406364754	1.43802623360785	1.2381213988446382	1.593401450722924	0.1308745343821149	0.10676085913091514	-0.30439966988907236	-2.2900750121994924	0.16093610632578112	-0.47194640530387005	-1.1603272209417748	-0.1938595036531139	-0.009390269579778987	-0.2564008421303826	-0.8144914327474633	-0.024224006946428022	-0.0943004860517308	0.6947572884264402	0.033773398085492325	-0.3424907048746958	-0.7639773997691156
-0.9996661876529085	-0.7381470262608072	-1.3126332274506012	1.4354313042200422	-0.610716320320013	-0.32723446710579607	1.4113976107998545	-0.8214622356158164	0.8273917995773041	0.2511460950075943	-0.14523434522290007	0.9979691047333121	1.3733386617615373	-1.125875158946104	2.580750652473604	-0.914005248235491	-0.616998750945178	0.47472443645843965	-0.9156534859454052	0.5741386948217938	0.07084172359803356	0.3292073284415823	-0.6397951895282461	0.7800336572730187	0.46005549093358833	-1.573539272511502	-0.10596153110072132	-1.0047334849541212	-0.6467633494179769	1.4263594734793852	1.228934433107077	1.5509700191495122	1.310059053362699	0.21260735936768022	0.437160672993276	-0.3108302630161916	-2.028205894658763	0.5505758278219015	-0.19031147496525566	-0.825816459670596	-0.25373404339110534	-0.3583514045915397	-0.5172680425427607	-0.4648291216158826	-0.3247249427780676	-0.524742025588628	1.192928407468229	-0.32701188862194447	-0.3576153891350126	-0.25911295554745345
-0.9165449476614159	-0.8761949513731097	-1.6141639664062752	1.2138575032312566	-0.5336019384956036	-0.009566381770584498	2.138510402532933	-0.9562980051676866	0.30889637879867965	0.5447898628346256	-0.5059248331861934	1.1684729620468342	1.5229337447593156	-1.2780366886139967	2.5191801078611897	-0.7523847685691584	-0.6616043173900261	-0.256816571163813	-0.7827120442985248	1.058654368720728	0.05605957506725571	0.20804643003938594	0.27698813158387986	0.33680273212261896	0.951324315291345	-1.0539052691317987	0.24644636404339162	-0.5027893379774004	-0.33659753292685607	1.2623613631494273	0.724663388416338	1.3028644179437636	0.7826679230528875	0.6150661919789543	0.47510856398510515	-0.33638321436090624	-1.088123252457939	0.985410988190321	0.2317445833778777	-0.3424451527031656	-0.47985529107797553	-0.5512947056429438	-0.6110590226120585	-0.2602967176300273	-0.6126368222105656	-0.8150165328100825	1.5255790386445183	-0.734991090008609	0.03797119809042887	0.38036671014018436
-1.0155328870110854	-0.7109364387172185	-1.7806520586280348	0.7314516168710226	-0.6425277549316173	0.45741533472811774	2.253327216602648	-1.1649691738487713	-0.6422803765019074	0.6092009816183642	-0.5996835712883687	1.0070912446740325	0.9656731678463876	-0.9835135749454816	2.084126270708976	-0.27607679784663935	-0.524709879604044	-0.9118610639598721	-0.586248078390011	1.329703145472045	-0.10823404645790805	-0.16559810574116954	0.9126354340153923	-0.14340721773853118	0.8295221846492624	-0.7775784122799388	0.22527220820728944	-0.2030715617805466	-0.02809015711075433	0.9351280583018049	0.17359677511772362	0.7596614437196183	0.31986635948320985	1.1031645666500618	0.18423977280994547	-0.4443848156698186	-0.0025540657673054795	1.2408589802773515	0.7591875843012906	0.05712805169358568	-0.7828624475458817	-0.5839673941622471	-0.5178949734102377	-0.24654088837727536	-0.7079843136331699	-0.7622690739871373	1.581519741026823	-0.9994002461509597	0.5850932273951776	0.6387920315914506
-1.2625112160807659	-0.3236040661369299	-1.7267524715498226	0.24118116156836186	-0.9013472166651375	0.9258003707301428	1.6981512070837175	-1.3096721167951175	-1.6125825518439019	0.4561864975033265	-0.27178582831781456	0.5987045189121081	0.011600533236328597	-0.3483150460159535	1.6236485809067602	0.3315702038918747	-0.31550324862180823	-1.214219296305746	-0.26872750094303555	1.2929542044685807	-0.2558178653787985	-0.5463355735330433	1.1139557579270831	-0.40884809428146923	0.25993060071323465	-0.7877389443960595	-0.2200235367344183	-0.22632355056436404	0.07184191982244104	0.5516977928442331	-0.24597469918995807	0.3495259219878043	0.16392839908933934	1.3211594973345773	-0.3018497048043913	-0.6277904158467988	0.6202850297820783	1.1482837903736145	1.2246315288537994	0.14795226156314356	-1.0719721833362017	-0.6049703456888511	-0.32395538635406573	-0.4198160474698278	-0.5343951797603237	-0.3568816892909593	1.3627117692431538	-1.0836138181143788	0.8935789720233034	0.250935647593244
-1.4855145159851697	0.010395405440079136	-1.440290086707344	-0.0220198671688918	-1.1368849691231566	1.2683398343864218	0.7108426498829242	-1.2948752204522447	-2.1540261480538523	0.2205412555604146	0.3364814518625374	0.18812570828353253	-0.7618140710796945	0.24375996617096157	1.4505110339921645	0.804230767092953	-0.203339708402371	-1.0858227458272545	0.1382871381576594	1.009096199628262	-0.24933632938355355	-0.6097602310690289	0.9821168434490939	-0.3593470576135306	-0.29180719791047294	-0.9174580723278369	-0.8313001562202632	-0.45711178795609414	-0.10779833266591879	0.19166387271637653	-0.4699574060607134	0.384977546609314	0.35758703185687013	1.02293157567798	-0.7460616648970451	-0.7797248398194989	0.49270512157584767	0.7232818901512348	1.4198811561233053	-0.11139920521450676	-1.2719764851803765	-0.7475883332271229	-0.15613647092476193	-0.713291663002379	-0.1511274049737886	0.18324833939497048	0.9881004257802573	-1.0993998511840608	0.7133403486203383	-0.5887778486599645
-1.4940448999407985	-0.0014776867602240757	-0.9777899444361	0.054981853853687326	-1.141696133169148	1.4476852880221354	-0.28377723391145254	-1.1003729063101564	-2.0249536675618174	0.09762094140379202	0.8428105693703503	0.03329595064224384	-0.8848943398559738	0.3938307056044042	1.6341992460199437	0.9640513447922464	-0.2770966468693166	-0.6385666515808721	0.5355247062251209	0.6155299025683181	-0.05840787726583749	-0.1813899537154106	0.7930457004046879	-0.075487846283872	-0.38437451650951043	-0.8887964683285027	-1.1692105557937484	-0.5728873068222341	-0.4044842073332442	-0.09789911722705488	-0.49076550208026604	0.869355585021184	0.7391878245491241	0.24883920063900114	-0.9262400459094258	-0.7415347941698094	-0.1722509438789488	0.17967715784990915	1.2449768785406756	-0.5010063799077277	-1.3185970375320257	-0.9818999735008672	-0.08825300414541136	-0.9881074206641723	0.2890162756465111	0.519617786878036	0.6322028276361431	-1.1722341299345174	0.11339607217843742	-1.3368491988525668
-1.201912529967115	-0.44199795171426653	-0.4392510466606038	0.43351023005324585	-0.8115460708286217	1.5049734274379118	-0.8896939755507145	-0.7700129058708981	-1.3089670003102392	0.22678758076544184	0.8712544234549925	0.23488731612517805	-0.3022997384263824	-0.009001263732113893	1.9608420553449981	0.8350745572738139	-0.45852734218468594	-0.08374102524288915	0.8407053614095785	0.22751601889874784	0.23556923113591968	0.6226221146746851	0.7996084104433113	0.27015957643732535	0.10027588270875464	-0.49764669093062297	-0.90179441285665	-0.22767574606625354	-0.4993807802637239	-0.2817052143621304	-0.28258368692211167	1.5132941901792965	1.0569072990028983	-0.6690404356604716	-0.7464276882436803	-0.41125542830852196	-0.8169184080064488	-0.19425324027032523	0.7984838137175728	-0.6453911002468304	-1.1585159777936183	-1.1183424123712855	-0.0909964381638628	-1.0622569908891246	0.6215370530612778	0.3943543761454608	0.42892419075104954	-1.2960136739188446	-0.5584080991835253	-1.465192211101923
-0.6756151337309914	-1.0788174505886328	0.05751685069137192	0.9607175250464941	-0.2224774549042877	1.4900524526137982	-0.9342083216772807	-0.38281585576059785	-0.34899442834879774	0.5893703002228429	0.3323259519449575	0.6579868195962881	0.6057401961411684	-0.678221093725059	2.084547340498316	0.6188111816208413	-0.5476957471765638	0.36950912112711065	1.0550506295858828	-0.10498707697836321	0.4971510520855491	1.4531692075441762	1.0515582093955531	0.5394725939951305	0.8895036652944871	0.2310986399716915	-0.05117385570697809	0.7085831903778519	-0.14160938959210195	-0.3252902928236243	0.19832594458881678	1.9380915698066805	1.121990238295561	-1.2815998228086967	-0.2873423084073886	0.15864029344574238	-0.9179095593096867	-0.21897992018989318	0.33015929344438627	-0.26095085230674553	-0.7724662690455429	-0.9683774284994657	-0.06704842708196396	-0.791231912269663	0.7441354926234687	-0.1893939959370663	0.39737386601812974	-1.304191002185438	-0.9069211033838308	-0.8289096256361098
-0.08662309114857193	-1.4814750453080634	0.399123687825033	1.4391717233180137	0.40707078817738696	1.4025843142303411	-0.5249235616609943	-0.027018499540133682	0.4520649627426804	0.994928213783307	-0.46801062332268556	1.004465014325349	1.2982521133026363	-1.1125862123173533	1.7623245580855627	0.5480406444160801	-0.3759160296704814	0.5808345478506814	1.245884573323946	-0.3693984417872081	0.6099296894366715	1.950147662056228	1.3602975750053197	0.69721724971123	1.5186982853598618	1.0278057767688389	0.9894580583082663	2.0102622996345936	0.633861821390868	-0.21390803911203488	0.925404873706213	1.9173316551462065	0.9077561156092533	-1.2722698769398972	0.2310518515475008	0.7525758436816824	-0.32378130392170507	0.06142954678100532	0.0811950207037865	0.6156952869433071	-0.20983591093854526	-0.532958551287839	0.05401391315967854	-0.16696099421350252	0.6503684163556364	-0.9270341557129969	0.4378795134282336	-0.990090885894817	-0.748592198364465	0.2231981116828097
0.39178936946133436	-1.303669589160297	0.5064336084294767	1.6943281593069237	0.8447681717989719	1.1996750572061181	0.054299539001793844	0.22349724449560476	0.8384813482023011	1.179330072362205	-0.9892108707169635	0.994483330750832	1.4420006346940295	-0.9493490879986106	1.0128920150509626	0.7216676340727904	0.048879659351010844	0.5073269334408187	1.4575331467700794	-0.5421676952696054	0.520233646381742	1.9717498519580325	1.434383902938045	0.7844559516595312	1.6443587685029788	1.5283797662802003	1.6958552637544935	3.166204156474911	1.4697122935738245	0.013173359354811473	1.7098611969114612	1.4935954468510209	0.5460131254119515	-0.6330478791916336	0.5624831320719549	1.0975549880812596	0.6734356631914188	0.41567549962704065	0.12656655920208282	1.5933576562416645	0.4006619455639842	-0.05476390892505973	0.23788660707370224	0.6348145275047384	0.4172727119744089	-1.3578976502102902	0.4037896337915958	-0.28649814862734346	-0.2165065282828945	1.079070892590463
0.6748163657644021	-0.5416571296734796	0.3759490160138194	1.6245855091825627	0.978092823917388	0.862981302083248	0.5256873249363336	0.3383107700700203	0.8000792980850632	0.961797256613003	-0.7980075084257534	0.5406671244770059	1.1083958854228988	-0.2294593731851939	0.09958071877226558	1.0384203434286972	0.5230100058739283	0.20862370469068792	1.6339248045289996	-0.5841383360283324	0.238570174686601	1.666825658193811	1.0899101953039234	0.8396980954728559	1.251404139505719	1.5049096394904504	1.7484409053600738	3.6423809462482954	1.890846521831176	0.2491808170621918	2.216310848986674	0.9072646750887403	0.23875027059486667	0.3313057467000048	0.5702655857396096	1.0270594041339784	1.5619635109377688	0.5864007382134978	0.3363117455349849	2.142649741296577	0.891994091483776	0.1306899676450093	0.35432116408670655	1.314458377151223	0.16069405176591312	-1.1288511989858863	0.2038486689720214	0.6387547361849728	0.3558432826067376	1.277985151447133
0.7935504041958447	0.42272153855733063	0.11090250815075534	1.231527091209629	0.8669247446091886	0.45961716413776116	0.7530480044527202	0.3570775729150175	0.5233207975495754	0.3603726263056186	0.1339522202966883	-0.19859258407912125	0.6662634978080175	0.627440123837736	-0.6388412076613966	1.2775365795529203	0.7807654374855689	-0.17061362298285446	1.6347746437574053	-0.4937353302233882	-0.18221595242893104	1.3415465120688705	0.386003608222831	0.8461218488380348	0.624629136318426	1.0259493513836266	1.22825760602538	3.1888274370588388	1.6304928912524421	0.3522563242994669	2.121747668533643	0.4101077296494158	0.14620220071699255	1.1636069732820435	0.3120924885916447	0.5956028932794986	1.951835053110232	0.4579999625692086	0.483310124117529	1.941145741694337	1.1403591669869324	-0.1508073461229353	0.27628631851137836	1.6037858484494651	-0.020944723055604752	-0.22465067512154896	-0.1337928272010322	1.4546765781704174	0.6781809006104238	0.8201461446898911
0.8542910689122455	1.0452023746421353	-0.09685787988660378	0.6251810183175429	0.6868309847249912	0.12863467948053758	0.7544761259069263	0.3859787411929345	0.24693065892333518	-0.41404870518144427	1.383560004151057	-0.9200834623670252	0.46535342795778334	1.1264232985753317	-0.9879888360802468	1.2683620313706292	0.6879556212272994	-0.4542008236375158	1.3484872279681703	-0.3641820724641785	-0.6652624796480091	1.2237158878937946	-0.4100671253961114	0.7497620800012681	0.12706087169283908	0.4298474900642702	0.5365534663654646	1.9994847264793087	0.8480302220538825	0.21330129117404084	1.3298153193120081	0.10782890553110928	0.3113694565499462	1.4801521864248866	0.015931872080673103	0.05771829722126428	1.7889090979063147	0.10979860322375595	0.4130912453993116	1.1144828636129664	1.1358230555512538	-0.7453471497603825	-0.0027864143753649965	1.428131637157657	-0.09373106885423334	0.9819805230639604	-0.4817702952394054	1.862293463862071	0.691210332066903	0.15429608270230766
0.9631508599947823	0.9698144645835095	-0.054364221022820854	-0.008090573121127537	0.6088166626671629	-0.014717521457968128	0.6145734622321443	0.5422643625341219	0.11982787269917355	-1.0845257541343132	2.321039191135656	-1.3615631456778547	0.5573767045833371	1.0552790950184834	-0.9598525851253112	1.0240768526655721	0.34903186147389825	-0.5217474290073986	0.8133744157182894	-0.3691063849030584	-1.1147547395665212	1.3021052796061132	-1.0002903469569726	0.5249565800622279	-0.045021153897412576	0.11425140772088564	0.10165174751440934	0.6154144287826607	0.06174992591632142	-0.18206770695632196	0.0825122301815851	-0.06295906328537457	0.6476196700354969	1.1385848926260087	-0.05422604769777356	-0.28779085517235076	1.3089792612449718	-0.2771775122729753	0.14481519666184436	0.18935053943104793	0.9854903242616985	-1.2347956623011926	-0.33106129378573396	0.9623921030121295	-0.10692387609315125	1.907971631512447	-0.7061470682657103	1.772982522240398	0.5637397581858063	-0.1466205188137904
1.1609714108054947	0.2678609741302808	0.30769159004231383	-0.47994932777070815	0.6985774252085117	0.011826868983351852	0.3877373858714978	0.8638454639349096	0.14001101529507243	-1.4699794455895792	2.486997891524531	-1.4485311009660178	0.6658884417769465	0.6269880144544031	-0.7474670577021151	0.7374809427520963	0.04053119995343009	-0.3879853836657382	0.23567853185852278	-0.6522994734593853	-1.4203828183183866	1.3584285467986021	-1.2458518759639527	0.22077113105780588	0.03587661147600836	0.27305690891736173	0.08926730669054125	-0.3784872759819805	-0.18670681348552617	-0.7392075803111647	-1.1369335597609715	-0.22885813032743	0.9797633411671561	0.27201006446743203	0.2269709416761516	-0.29162076690743977	0.8006029405275562	-0.5780806433746111	-0.17059958287793633	-0.2363045973099272	0.8351132817279077	-1.2083048664763107	-0.4852305534259322	0.527214906532837	-0.16897890152848022	2.0740563521638555	-0.7664822207011326	1.3413669072737966	0.5134290382295157	0.2086101862532007
1.3987897321179095	-0.6062732982586346	0.8528771838494104	-0.6939735388590088	0.8952753280933048	0.03132527965659949	0.0733329468278845	1.2440747515360246	0.19207914474486557	-1.5698461458885795	1.8528281042163446	-1.3091734154192038	0.423100137278815	0.29675299478916056	-0.5836365225493337	0.6354376801924445	0.013601521588869337	-0.20993873597462628	-0.13356005985940136	-1.1859049437945048	-1.4799581667865238	1.1617202673051925	-1.2339991502828465	-0.0586158252196893	0.11805961571758206	0.7578345507611646	0.32348073858672227	-0.6796040105010652	0.28127171893519776	-1.2985437823474755	-1.870259533107983	-0.445541566430952	1.1122608076738363	-0.8048084858140515	0.7404438339285436	-0.05363359812449702	0.37981212522243013	-0.816203503089727	-0.3937107254644733	0.10276521696842877	0.7581097953339684	-0.5570046773469851	-0.3326996683129444	0.38098578569625186	-0.382087459836147	1.3738310622790812	-0.748625996263371	0.8349280577713327	0.6015737648224287	1.028233977350168
1.5589351071206754	-1.1188694520581013	1.2763137731346434	-0.7074990422965347	1.0681421058086646	-0.19100269823717908	-0.3314806230699125	1.4563388430643334	0.14259258655274912	-1.5143515015071107	0.7995961770435672	-1.158231927049257	-0.31215280529583794	0.39242843520163206	-0.6063068000679686	0.7939367034875244	0.3102594036305153	-0.19026885363978263	-0.18385982297050674	-1.712940128918005	-1.243239706771506	0.6713178775518435	-1.180435290092919	-0.224821249615149	-0.035332938050865896	1.1649922310474092	0.4632223915272956	-0.4162530645715731	1.1187846915947006	-1.7102786093822846	-1.9470980550445385	-0.6459474656762012	0.901290046628549	-1.7483247894524716	1.1669455990061113	0.14718024485436043	-0.04955787875814443	-1.113715478328574	-0.517892077946602	0.9385372911862573	0.695290198359807	0.42365022645210404	0.04762274535572952	0.5453683208447644	-0.7617444593968532	0.13562357749283752	-0.8002300833850186	0.44590627304355185	0.6711038876869617	1.7789863205007443
1.507381149741493	-1.0116599345469797	1.2691684630329392	-0.7097581765492373	1.097355092932713	-0.7725353076127137	-0.7677440087187374	1.2802939783647955	-0.07032654091184794	-1.4231427445343185	-0.1528895068850953	-1.1397061159394868	-1.3025453499030577	0.8445237009300679	-0.8080029214640411	1.051067840464134	0.7311558868895477	-0.4233173098333275	-0.049261078523788054	-1.8522514905371643	-0.7561256458988718	0.08876524470743322	-1.2487466537606091	-0.26486618176423893	-0.491796818302916	1.0984179382563264	0.2871566835464617	-0.03244541393978855	1.6489639990809157	-1.8947191352682031	-1.5605267935968972	-0.7060468466903957	0.3148504950397801	-2.3161698545126934	1.1722944058432792	0.05258662648424374	-0.6379676495018707	-1.5427342062814684	-0.6642993342395618	1.6243297137298027	0.5006119658328398	1.2093162486577418	0.38553855830972317	0.7901516505345642	-1.189128027349575	-1.06237067140064	-1.0096958031595995	0.19014093228137813	0.4826285498613251	1.9627409871662491
1.1550677388397648	-0.45971004699777274	0.7229912408440732	-0.9075687618302332	0.9211387113136801	-1.5880382953910057	-1.1138207186663145	0.6615723024368579	-0.40000865527070956	-1.2861996803176852	-0.6682418465591389	-1.2403168478745816	-2.0684412644310517	1.230941102155528	-1.076671357114155	1.0917755964492424	0.9792878696446482	-0.7945023718388419	-0.034832372834685786	-1.3320991905149007	-0.17279437488342475	-0.285331694029683	-1.4273478558824417	-0.23656228024726672	-1.1274151571293394	0.43384993910644987	-0.13643781007960748	0.008654588209235703	1.304791215628789	-1.8581949800249096	-1.0997576211023445	-0.5667652012522509	-0.5353952727629236	-2.4245804829870843	0.6256038472912038	-0.3806281255692844	-1.3845491148134377	-2.0042907033250454	-0.9518898730147622	1.554936875374497	0.07072433399345826	1.385347214797896	0.3844296384152581	0.7961742610394538	-1.4404586203450833	-1.7128462161787483	-1.3161298938152501	-0.038207099157696954	-0.05735071977541834	1.4550426037314794
0.506107675663572	0.07686173408670686	-0.16371573487281404	-1.3751503252000044	0.5318831139541073	-2.3000633367243526	-1.2606207359801318	-0.20808361457470367	-0.7173982857954463	-0.9676548659712801	-0.7488840859808504	-1.3270965055739938	-2.217512432824163	1.111176373208872	-1.2780949900128749	0.6578156052354827	0.8703360994850102	-1.0293586289832155	-0.400948420636466	-0.2106388508022211	0.2850779211700636	-0.2840501419006316	-1.555533251158742	-0.20588997557084196	-1.724495325002332	-0.5946109954001144	-0.5225600072898171	-0.4911096255431886	0.02017419526985022	-1.666961169678384	-0.8628257525174419	-0.3080978160153835	-1.4110564135383035	-2.1320655414662575	-0.29423868092220373	-0.932548456141036	-2.0676455386589603	-2.247531506074555	-1.3521334126809954	0.5736926238389436	-0.5356512516039115	0.9119354217082202	-0.07349667544112826	0.3859648948665791	-1.2994568248462546	-1.6431610719667535	-1.524133134560498	-0.3164857809521088	-0.7640224583670568	0.56507735888229
-0.32545932647972825	0.1972603779585592	-0.9696905110589829	-1.965750859455036	-0.04809219020982612	-2.5474774138757326	-1.2007000640622691	-0.9669526684203749	-0.879205050261575	-0.34055347497111554	-0.6421256085168526	-1.2684684300458462	-1.727458541999936	0.39649001824127306	-1.3223982769820355	-0.2567279472193036	0.45029656636916765	-0.8866978731182036	-1.1559140963975707	1.0772977124800371	0.4146171961281018	-0.020485202915576598	-1.4717888255258962	-0.18767235378423794	-2.099780187672722	-1.5447117634017786	-0.6205148410809541	-1.3674388399527144	-1.6974337491517348	-1.4049829315649889	-0.8639257841879373	-0.11214972641100777	-2.0252808019380737	-1.5815923269797825	-1.1868505994867808	-1.262789895494953	-2.378092073976228	-2.0332743822976584	-1.6590672217011253	-0.9106496626570837	-1.089405566529361	0.12912246521676748	-0.8246527614592264	-0.34304996025951856	-0.7023503972492509	-1.0689593880641912	-1.4274289531693127	-0.5865137354406753	-1.2610709731049337	-0.21689346539040086
-1.1412799992896847	-0.15053862721130187	-1.2958523119298924	-2.3605208154977855	-0.7679611748693616	-2.177205189302374	-1.0477160083698107	-1.2879478524539643	-0.8022840349184783	0.5455778310259272	-0.5987253615790543	-1.0389098340418315	-0.9736036717752686	-0.5359684441629678	-1.1901144650873718	-1.3620475187717969	-0.06481354796805923	-0.3686118780332808	-2.0132178925127016	1.9111631237035103	0.12865896780266553	0.16749481870196098	-1.161279603178475	-0.14972223591282682	-2.1762565624199786	-2.047210945583683	-0.43794619511136623	-2.2254509485746192	-3.066747738105772	-1.1405794760953227	-0.879021227913689	-0.13983923292090225	-2.1657424801574616	-0.9389226802018631	-1.6679891114910952	-1.1535034838402776	-2.1503812402000744	-1.3272656367645514	-1.617552046828713	-2.1777189758450035	-1.3216646518434036	-0.4967610154764341	-1.5032090911638238	-1.081719152956426	0.17350235908212877	-0.41982441346145916	-0.965191052719512	-0.6912714929330573	-1.2423586124788937	-0.589420181205963
-1.7236812768916256	-0.644688889273845	-1.0206382602071085	-2.247108609280892	-1.5172283046399573	-1.3601716155030164	-0.9570489128950023	-1.0828921559203573	-0.509927497024261	1.4019283414961867	-0.6812858920457321	-0.7259925672927487	-0.47727266624452425	-1.0899354299337374	-0.92825739004544	-2.2201896169243027	-0.47114023847423836	0.22183375616247783	-2.554563355638565	1.8228688410040907	-0.4825150031152586	-0.05723781884860919	-0.7803844147511767	-0.08013910314880789	-1.9743809339859635	-2.021262462167182	-0.2525650760387574	-2.6934828827325	-3.5018165736705282	-0.9087632707758874	-0.6876244685629723	-0.4120351323766429	-1.8081483061632975	-0.34915306466612245	-1.6022915223119525	-0.6827479913743328	-1.501003539087991	-0.37300170604838084	-1.1223821864210766	-2.6454146135842014	-1.1148305591863268	-0.6956774827265729	-1.7561378714652955	-1.523940540434433	0.9521876669279405	-0.06102403582678248	-0.3014749412247259	-0.5305192746657016	-0.7188477504467751	-0.647269819137697
-1.918174769425611	-0.8428624059075978	-0.3891297637137428	-1.5274380875523113	-2.1006525373451526	-0.5008787168392456	-1.0040752545132219	-0.5603261323682553	-0.12757824098222176	1.8172308993777906	-0.7609334394453418	-0.4395104396016229	-0.5505321067614557	-0.8868964506112275	-0.6338304724084478	-2.49360992765047	-0.7281884910275487	0.4547763590094456	-2.488290884670304	0.7835927635370663	-1.159470889140144	-0.7904879646661123	-0.5343894439433724	-0.04980649393619464	-1.561664401928308	-1.6771801912577977	-0.39178483837253836	-2.6252400800165563	-2.9346046639345014	-0.7019371270641238	-0.3097300290778185	-0.7817270570202127	-1.1501888213268172	0.08590660880760827	-1.1698035183390285	-0.1954497175680849	-0.7536963431065968	0.4262612252628634	-0.3325798526107854	-2.2093080668304945	-0.6151134319964334	-0.548888918611247	-1.4523097406110206	-1.5731170712918834	1.2375511077036083	-0.09146244050722124	0.24043804080777334	-0.19961267744598413	-0.05328468515066185	-0.7688201743564821
-1.6971326022391413	-0.5222865279604978	0.1409590336764976	-0.4182785435388449	-2.2740546839464115	0.011058144625432526	-1.1195935461568687	-0.08222659209392559	0.1752297304667735	1.5025459492641717	-0.6808663349099803	-0.20265094561719027	-1.0839862849519826	-0.06749763185468839	-0.42549818891866475	-2.135209135579996	-0.952411117918141	0.08735535465979434	-1.8213557861322658	-0.7426407061599608	-1.5597276573674306	-1.798109263694258	-0.5039826936664505	-0.19204273407126957	-1.0141764561680753	-1.3159198514909227	-0.9451969751016961	-2.1325056752878377	-1.7866335004165232	-0.46552718171883045	-0.0326799987347219	-1.0167588337557623	-0.5256872331187944	0.31704901670127705	-0.7148426204016226	-0.07471911941691384	-0.20315496693362803	0.748082034827957	0.4015899188552631	-1.2503947110619429	-0.1668180063133976	-0.3697772193280645	-0.7473663155881574	-1.383895764909268	0.8423511277361545	-0.33481442191208594	0.36346137596012246	0.025843745511529365	0.26958688257148467	-1.2665670677459535
-1.170561547835995	0.14945080065164423	0.2073820958645125	0.6360031554665634	-1.8565698613888177	0.046245756027093604	-1.1415443324548176	0.09183320513965303	0.27500609925749486	0.5099375462990117	-0.4326603338622106	0.07796226667423296	-1.6200094503346898	0.7791715912862971	-0.3934537615717823	-1.3989835002789826	-1.2579265728932658	-0.7036366643554588	-0.8284652126202897	-2.0239153318588645	-1.3969090918560618	-2.640275895009009	-0.5627031161288619	-0.587902383665555	-0.40966722155493823	-1.0833090982662377	-1.6365942287288657	-1.4589908025178926	-0.6383751437285322	-0.110129477687899	-0.18514532144853543	-0.9356687136912762	-0.2275549238795741	0.34992378935996205	-0.4815222047629881	-0.4601572341918651	0.09584325043387978	0.5515546410510523	0.7615927598079361	-0.32951071588119424	-0.09024916807498078	-0.41337252823312665	0.03224811358172193	-1.2076419481697171	-0.06671944563818742	-0.5057962023494362	-0.008208348878574596	-0.12073491543512217	-0.008313758915496768	-2.067136450775489
-0.5334754714620791	0.7418889856095847	-0.200112064262293	1.2005954314717324	-0.8649711583970667	-0.18808511647191722	-0.947786220534533	-0.006386047171822223	0.17220500455782856	-0.7310989140527738	-0.18829830238596212	0.5278544133588527	-1.6543963751167703	1.0228931111886244	-0.5346034482369503	-0.6705592810343598	-1.5820498389404984	-1.3660564809079854	0.14535257640001695	-2.439616265290044	-0.5811747320869068	-2.9245483117054776	-0.4615778115644919	-1.1394602332890205	0.16919235709653388	-0.867972351682681	-1.9712457589568506	-0.8102167673474262	0.14726387754168802	0.4439375207479296	-0.8242081521575061	-0.5078987743161656	-0.3351731329425595	0.24009941441041718	-0.42972738147400474	-1.1101480431101696	0.33959986366250533	0.09781506878175503	0.6760216784646297	0.19499264867697533	-0.44628150755413687	-0.647685997473664	0.5971429939684147	-1.1643181813573173	-1.012363913012404	-0.420578048240707	-0.6517778310294493	-0.6629677539120351	-0.7004501380405692	-2.676964272504494
0.02599647307214869	0.8917358241408341	-0.7180824658460374	1.096013267220181	0.4277309363167621	-0.2956159206358639	-0.563941286839929	-0.0757623276346158	0.007523861948228956	-1.6083485065212801	-0.15618924844283835	1.1645475861927748	-0.9587290775535029	0.4466088617464487	-0.713178544527954	-0.2350888865786958	-1.6586474817859016	-1.3075990021277142	0.8913260847788315	-1.796621620328245	0.7020586321074974	-2.5225001826321236	-0.02661724138855371	-1.5521648402065873	0.650656725348693	-0.4207329131867902	-1.570843044370354	-0.26338358369946385	0.579405294042882	1.1946077715194754	-1.5920675997811344	0.13863753317251817	-0.6567556846906146	0.07715660350084609	-0.2761682456138443	-1.5200638780773696	0.7688434315503023	-0.2259129637366795	0.3661259844159644	0.3506359197939783	-0.9593560544982298	-0.7708625577325957	0.8480652239264337	-1.1270892919462552	-1.4389275066517846	-0.10438931617615979	-1.147714410735769	-1.2920397432104562	-1.2635136335102086	-2.488702969566033
0.40899598356137895	0.5844206826521902	-0.8502669686026009	0.4970205027637116	1.5791255291438773	0.03381834348662609	-0.15511099586923763	0.2234970811040834	-0.007707532437423409	-1.6524518012183607	-0.3804857590200193	1.814683348967829	0.28499480655928816	-0.5855422147862069	-0.697953474323983	-0.13508874607676336	-1.1924105221148447	-0.31701206665382387	1.3999617301100395	-0.4071593217696683	2.024615048621061	-1.619407759723815	0.6799901307044736	-1.4842874085394597	1.0084228003215956	0.39801532287599384	-0.46358960846651787	0.2005326534025501	0.8898189814903914	1.9985471650599649	-1.8898031572826677	0.7943659736230416	-0.8383294936812672	-0.043314873587672956	0.2566644338071604	-1.2387808451361217	1.4057984802222656	-0.15882198081373283	0.17983018272874723	0.4233531790231733	-1.174858682669356	-0.4657510500330699	0.8780113872094735	-0.8238317913598109	-1.0162927061038625	0.2647729815088155	-1.1120851136936027	-1.5233695289982325	-1.1565252530989345	-1.232531637608433
0.6333644140748105	0.1683846250639702	-0.3143902904472315	-0.1802127005720558	2.187091098012939	0.8043877534472577	0.09697639613941673	0.988315050192001	0.2786686634096336	-0.8013454899987809	-0.6578083362531427	2.170714583737178	1.6071103476270556	-1.3755302228792279	-0.2889635151059247	-0.20106212280493638	-0.12186839896816909	1.2256375794941685	1.7526532390795135	1.101021652334236	2.867700750025968	-0.5844305206537054	1.366756036844352	-0.7915697900298868	1.2812006099318485	1.4390142020197967	0.881371664297066	0.6012469941661984	1.2348744211594467	2.5812629420437787	-1.2781266910264866	1.2713869366949158	-0.5871594177272272	-0.05386931550665964	1.162256296548425	-0.18478521904387551	1.9557657932334727	0.2743613309252203	0.3309614192805829	0.646558475326465	-0.7645596810016193	0.30595828085988963	0.8444719998687766	-0.08851092912473164	0.15844970964695587	0.5158314285832831	-0.4264283123375785	-1.020888187794344	-0.23714521770235902	0.7442194012083829
0.7927707337269657	0.08259269942969126	0.7433030501953672	-0.5305366712303832	2.1048155035079	1.695279284000202	0.1334006095996614	1.9474675040705876	0.8425322093788764	0.5590560761144282	-0.6583608608728654	1.9710451991668156	2.5279805333334973	-1.3798387147548736	0.5253322481689985	-0.21527695630424407	1.2324018094331106	2.5275371248475156	1.956839205193372	2.117170345371123	2.8440400912460326	0.2377769589708458	1.6978011196279497	0.30327992143740035	1.5444371642004446	2.3032256268309723	1.8116842852038815	0.8994995893517491	1.509268818265688	2.6462367528752946	0.1738020914387897	1.4723528654346374	0.12488449866829825	0.056986650702331054	2.0605084608753095	1.2506967229008894	1.9785205866185998	0.7977958622831153	0.7360448880805822	0.9672171344024242	0.221961034421848	1.2078594142214887	0.826349871282506	0.9342317403151559	1.5881060598497587	0.6178146638447665	0.6716783062661636	0.1299942618116552	1.0829786398375947	2.5858248892319318
0.9759838913324493	0.49756436944925375	1.8194724328698115	-0.3895757960415035	1.5198627933995943	2.2528300800053205	0.05756687813649795	2.5987448292360016	1.460360296982999	1.8061790211751663	-0.1759018088873059	1.1910203700627229	2.802331132309764	-0.5869725789932241	1.4896437584628563	-0.0813438742566582	2.276315186481959	2.8655396188701383	1.8834829549401084	2.3296180575595447	1.8919835036600468	0.6798308378672324	1.528686647498862	1.2658943755576217	1.8407082041281118	2.5866851245761975	1.8764209362999633	1.026264383418743	1.4277884026640528	2.0459708348568597	1.8597938624648056	1.400129638789277	1.0131763628124535	0.23707094521902078	2.3927420702687554	2.39702879382995	1.225787743980959	1.0769555924989942	1.0731048002227412	1.0779164117572893	1.3425797406657631	1.7249170038529575	0.779750269386938	1.8097891553877339	2.6281649866343106	0.6861274871531738	1.6943748280489903	1.408116428216673	2.0510008011380596	3.385526960843842
1.1989515616687068	1.1452808902225462	2.368882308094057	0.10181304445989807	0.8324652003052718	2.1654150829454477	0.037818584104994606	2.5294661906248934	1.814167678475232	2.418670074720823	0.6796926764421205	0.10977551681640874	2.4899045582557653	0.48720305912619943	2.1668491661386096	0.1209105455441842	2.470572016883248	2.062298276129447	1.3737534995932548	1.815243710512498	0.33726072594223955	0.7733135394225266	1.018645024479243	1.536985172341548	2.1193428309748086	2.1592423754410706	1.0867745406917904	0.9656324856441224	0.8038927229769115	0.9160154949229982	2.980482086683156	1.1255534671539391	1.6320370574201426	0.39038831900474563	1.7922634154569792	2.686787786011799	-0.1030251509095827	0.9308306452289415	1.0229805000081023	0.686704015991244	2.015711901072306	1.5226596279373006	0.6172626735754869	2.0755373753792776	2.826814528292823	0.8635236301039311	2.148802866351606	2.140774041733878	2.0330547381030204	2.7135563465517056
1.392408858355026	1.4826123296532365	2.1511958220648126	0.6258230850822679	0.40090343300365044	1.4444731432497684	0.1518462412810269	1.703695051501296	1.677236931595483	2.240787090618388	1.5034064607571977	-0.8088961313032967	1.8442467083445941	1.1775513995377445	2.170453247028415	0.22401453793564793	1.6738206074756121	0.6266081343432104	0.42922692317476463	0.9203001091033635	-1.2294196671863045	0.6612088447344414	0.5275996972429475	0.8861558277539774	2.241592153327458	1.270740091238841	-0.10990975205248156	0.803122126522304	-0.21451881611959797	-0.33140953329997436	3.0415321128178054	0.7480037651274003	1.6426277592389258	0.419981531558085	0.3798151878497498	1.9938119406085315	-1.3977914432397147	0.42557583104634406	0.5159510190344146	-0.19630812740528422	1.8876141144584755	0.7077373340158082	0.330851971555771	1.5701207883288923	2.1575888149395315	1.1741610921909922	1.7870864815984864	1.9159415127483463	0.9263437101254469	0.881862750166304
1.4499765328608876	1.0875271710722867	1.3747200609061199	0.9072905959398598	0.3191632794463729	0.4054096074548424	0.3071415746381178	0.512446551438569	1.0700343028827732	1.5238751651372586	1.833369563100533	-1.1615047787451032	1.1269211185415677	1.1406823264231234	1.4149535022931197	0.12687180402223203	0.26593245663025994	-0.5571570342628187	-0.685709850600234	0.03363606417959656	-2.216655594576066	0.48595779673308287	0.3627037577129535	-0.4027749426183933	2.0628644718548794	0.39808320872104025	-1.110579932670007	0.6790090249652285	-1.1655961395283225	-1.185132570306232	2.1641142312067005	0.37090930644433484	1.0314839275769445	0.276565135160009	-1.2361575722319325	0.7153750821523452	-1.9776770956219383	-0.19463167673954584	-0.20019043417445295	-1.1945002142085728	1.0716099905176668	-0.211270791125805	0.043613393731995645	0.5855803657694402	1.0113102136888432	1.4692869335991752	0.7288498002493405	0.8507666320040663	-0.7504484797410848	-1.223064189666949
1.3016731475141747	0.006370736832657149	0.5445664259268709	0.8710318217955346	0.37951747852011575	-0.5231120584740807	0.31560737001843986	-0.4571638293136689	0.27934547073770344	0.7362567070164858	1.4486986653096843	-0.8280440276549683	0.4785581708144986	0.5757297777730205	0.21503382594365858	-0.1077097358626286	-1.0459046765788842	-0.7982252479950223	-1.5430449883287698	-0.6058070331837466	-2.3105324818943536	0.3295847691632007	0.5542520634678619	-1.6574965999220717	1.5407136795668084	-0.06500456463960173	-1.4968801651075017	0.6721306777267292	-1.5610765872689676	-1.302793233190668	0.9870028950844782	0.09037653996303628	0.13695465700100892	-0.01027916224144806	-2.2825730738184853	-0.45404530345491745	-1.5220875070425441	-0.670489598952492	-0.7230928701300731	-1.789871150531367	0.09213237230870666	-0.649998803619098	-0.06224436134690269	-0.28984103842026526	-0.04255612548259565	1.513519894895025	-0.5992879221206894	-0.46901480501403275	-2.154440115808665	-2.632953972226158
0.9626199891051174	-1.209655193365004	0.12784052161630502	0.641200089813752	0.250349363480267	-1.028416750352114	0.07212362182028915	-0.7826193883197474	-0.2879326708101015	0.27226549756577767	0.5201796630573353	-0.03436916035159609	-0.0890787778779064	0.04239111607801468	-0.8569644679151601	-0.2861240135748146	-1.6240068294805592	-0.049386983368829504	-1.8050741490963265	-0.9718457093851872	-1.6170614066424693	0.2225335512536313	0.8270562358610906	-2.1933899574702824	0.7884910976216059	-0.05626180638750144	-1.220401867604279	0.7105683030110959	-1.2318027554529827	-0.7110190164302199	0.22556688825297763	-0.01714731943922784	-0.5414103624744955	-0.3359457552886629	-2.272430482811707	-0.9181548517501787	-0.29974932053802306	-0.8642878513903126	-0.7706351946971138	-1.6770107442480837	-0.4396256410333487	-0.3377924726429021	0.11352114239951043	-0.5486332428562161	-0.5777554118298625	1.1544018587124139	-1.662831200079352	-1.3450017776073542	-2.615424637884376	-2.809288445967554
0.5261741939333623	-1.827775099274934	0.26989764675655875	0.407400177048232	-0.2518636645063571	-1.0411217321843016	-0.3101921851263004	-0.4539655215804153	-0.3374261614738077	0.24217292249210745	-0.49141627857346953	0.7845601994716417	-0.6112053708593094	0.023375667800960925	-1.290172105978995	-0.22139962387595263	-1.249268821134406	1.0682672618041504	-1.4504737986806788	-1.1803562212335206	-0.5852912472891021	0.18105887414848315	0.7965318742291786	-1.7064997298497238	0.027709771078700977	0.14584395364733788	-0.5422365819683224	0.5982104251545496	-0.46140935538311584	0.1977916804088375	0.1971450279827496	0.08479726521361995	-0.63718946109392	-0.5610182057094616	-1.2905772196222582	-0.5033617182903651	0.9715712696946482	-0.7899345887862225	-0.3656086147317187	-0.978404943490904	-0.20973766522034423	0.5039364538474834	0.4971177063061063	-0.10190429129028639	-0.5236257694001131	0.45370222154620105	-2.0485478744537913	-1.383960789235383	-2.0152109192828744	-1.8704410834886027
0.11020927824594577	-1.4089390180304753	0.7485280150728254	0.274174728269432	-0.9903976429558342	-0.7046104671439665	-0.5360251248094174	0.15472143317888098	0.13671370983047174	0.46029758208348664	-1.1171797223664235	1.233234416694006	-1.0819817701659529	0.5632404222074872	-0.9380205381423942	0.12843973895777264	-0.20692642300601782	1.6866360006614074	-0.7933932438062281	-1.3568958836075624	0.24964013851658134	0.22216934320537104	0.256085281433758	-0.43251837715467295	-0.534610072155787	0.1560062812760006	0.19210334178262142	0.15956331564894416	0.20914499785386823	0.8886857303927154	0.6448895643843224	0.3727857945353754	-0.1336435105973213	-0.5703000142351021	0.07448248734385289	0.4751621803111704	1.5551092980847012	-0.5446550455128681	0.20274320635766427	-0.15338641789900143	0.6070391482103027	1.320213571762252	0.8808329703920837	0.6661252890850266	-0.14981478594374079	-0.3166484944801422	-1.6171220713695644	-0.7045925155623703	-0.8142140460693573	-0.42786032511486477
-0.20353957068256046	-0.11129898189355054	1.1758266463746014	0.2079449577156506	-1.5673193594943282	-0.23968678569740395	-0.33311390135637964	0.5611533553185784	0.8473816762760679	0.616003538484198	-1.1469873454946085	1.1616212045313854	-1.4267712781216049	1.2501860323223264	-0.10760720492547014	0.622485432310935	0.9268151886670942	1.2759782709576089	-0.2655251571199959	-1.534890876589419	0.5571028183004046	0.3405186832607099	-0.6477143932801033	1.02316268857919	-0.820114147628803	-0.21373237870990663	0.7655783900148103	-0.5952834887958596	0.37142031390536134	0.9995916509061381	0.974426504795142	0.7596970341043608	0.6312710551642458	-0.3226690261409426	1.1055142545946857	1.4271348697812405	1.1391261008309743	-0.21713995249787607	0.6048329270216228	0.3350308553060894	1.4733295361438525	1.6029217356712893	1.0712262756351523	1.174583225179482	0.14926049098627706	-0.8170799175042948	-0.5282193557214505	0.19150396745480278	0.2751227427385609	0.8248966758093265
-0.39595358101816724	1.39121588307881	1.282794674340543	0.10697935870209627	-1.5850261866527109	0.18651529715092025	0.31819896789955726	0.4997488988660757	1.388854221120491	0.4994296029288748	-0.7063230544372985	0.708796283394623	-1.542395771265567	1.5447209202583312	0.6294185856681059	1.0246353003055961	1.637814348036556	0.0020062123787919247	-0.1139525877216095	-1.6412565921541424	0.3668626826602911	0.47654591200881674	-1.480660438616963	2.058855848106951	-0.9056644681158366	-0.8028566087405252	1.1520866985366836	-1.4160076591528858	0.04283835299651478	0.5507120452343106	0.7186075237841204	1.1151301339132447	1.1722754633648824	0.1313644794175892	1.3861947531072238	1.8329106560046382	0.010721349634338186	0.15456098679251024	0.7085624142447251	0.345258502644632	1.8450223520628117	1.2218027623023444	1.0286083253121023	1.0607759928415395	0.12002516505275021	-0.8295121656765015	0.8458732894854828	0.7789969469958917	0.7408992248458446	1.489813338685325
-0.4901586388561701	2.3260263248981063	1.0762655878427925	-0.08059131814100835	-0.9345282795338778	0.506266311672017	1.1150564300508947	0.07207992718017844	1.4797459441964576	0.13091436885179258	-0.11155775643764188	0.1738112362476012	-1.3642058419861254	1.1986223058788001	0.7866978589511656	1.150754801310419	1.7322236452705415	-1.3804055822346115	-0.2395314582702089	-1.5651973169864506	0.003843521073819264	0.5194266461221126	-1.787885642773014	2.3993684526361108	-0.9468649326034901	-1.2143211154367513	1.4207773178982028	-1.9293908756980553	-0.3618263816413291	-0.09068758621187915	-0.11487423441611458	1.3037732404775622	1.1459005942246319	0.6700723684439207	1.0038718881384092	1.5090678424565487	-1.141995995684364	0.5590193670827172	0.6471962164333958	0.12868656957338617	1.5172310041999528	0.47646870795214413	0.8813606840256918	0.43467711280881577	-0.2066181397072563	-0.37260439282095	2.061671936774649	0.8424862042151966	0.5538441590737737	1.5861721770916177
-0.5077823769674139	2.2957512439958734	0.7691310683247456	-0.2981908262598166	0.0935165407487705	0.7102640639073262	1.5998543788861204	-0.36806795738601045	1.1183028774720623	-0.2809813472139652	0.36982242850200747	-0.18741725079121163	-0.9112602965663285	0.4442176808612866	0.2493163619576763	0.9706917722587757	1.3551129555865158	-2.018430436538504	-0.2994276646407532	-1.2562271540909398	-0.14777742125656884	0.36103424627187136	-1.3822459397553963	2.1669868097183085	-1.0573501852263676	-1.1061679649113172	1.592791774953862	-1.865436238620655	-0.3637865181775379	-0.4703363707008022	-1.062973305576704	1.2268274009854427	0.5450378042789804	1.1456973566612738	0.40912681178439364	0.6533805438977481	-1.6566951794031537	0.9635893445762418	0.6687774221922356	0.09611594048758691	0.7327386915603226	-0.15277231647637343	0.7969042592681931	-0.21416568050343315	-0.5754326222529625	0.3226954598670439	2.7438598906916987	0.562174886670514	0.11132545797001031	1.3905667933432988
-0.4419546676963785	1.4938547771182824	0.5629990164942198	-0.4305793015562859	0.9637045793201977	0.7843459586891943	1.4656245387482914	-0.4948644081057791	0.5528041853577867	-0.5083045938394964	0.6717596432858801	-0.3031737791843427	-0.28756145419163925	-0.18765236657682222	-0.6825281801179598	0.600082881933653	0.8036377854154366	-1.5062205934151593	0.0035154645143760173	-0.7834004259091443	0.10373920176564616	-0.027594549127462484	-0.46007582708486877	1.690259346162323	-1.2306768772658923	-0.4486292284629013	1.5818576334132006	-1.2404829697745972	0.19373642425720095	-0.3592846872437249	-1.5660588604127095	0.8537621130835674	-0.3113209497634379	1.4326346990571783	0.05653729752925198	-0.3217322320897947	-1.272265070941308	1.2979105584050996	0.889155652497669	0.4627617917431695	-0.008789682955749578	-0.3588179550484028	0.811270834931475	-0.39181902866590657	-0.7129140740416859	0.9483411858357412	2.688404203131934	0.3156288942588225	-0.09183601795628232	1.1592329121127496
-0.2718036282697349	0.5288206181975851	0.4700889897929808	-0.4128644711991894	1.2234933147776919	0.6925331459822136	0.7840427754272978	-0.24517210794310895	0.09496175687913062	-0.4720712797605972	0.895083799857466	-0.28329285142190386	0.35209966943340676	-0.279531509681142	-1.5049419873936398	0.2006254235261675	0.3028234785018049	-0.1294618863757602	0.6676221246498919	-0.3128694900514274	0.6489633937038091	-0.5505348302992353	0.5287117164786014	1.2252288406594363	-1.354395163887029	0.44021373420332616	1.2676446244477164	-0.3636818408688511	1.0040938291826447	0.09420822609818869	-1.3865420492626352	0.23849170502084455	-0.9729182235461319	1.462075883499891	0.09484763583603176	-1.0345076972778862	-0.22814498779854425	1.4868519461700689	1.1482333058979899	1.0505624492943928	-0.29947783607282347	-0.20114380551739963	0.7627755816183271	0.018155050662874504	-0.5267657226660573	1.2703451269538633	1.9165727034480253	0.3618522573817376	0.17516348946112245	0.9506610182665043
-0.0074892546440244855	-0.0069482934021092195	0.3187716161569584	-0.2955832713677083	0.7880241327539377	0.42203513245086094	-0.01673255002596839	0.15659316071951995	-0.09111023550758804	-0.29002331869126324	1.1380828957016071	-0.2944399627740391	0.8511878011363209	0.14640057822999525	-1.8207535037591385	-0.12938449592366957	-0.09093293107060443	1.3321953719386022	1.3730680663914971	-0.010737913644097923	1.1716614850474463	-1.01006939913683	1.1611424132445691	0.8074305883810315	-1.2957014754300777	1.1038403725691663	0.6360628804642358	0.3487056270616747	1.5139372791047718	0.47975113628453386	-0.770100297213254	-0.483378387857357	-1.1089969709076144	1.2385769873581596	0.32136355709357817	-1.302982150685091	0.9394621604781388	1.5019504715107252	1.093301826685514	1.4063522900875771	-0.08814537801705728	-0.0029471988419547254	0.40076094616879715	0.6516097975259344	-0.15924370224186357	1.207349925835371	0.6737424534282849	0.6471663042811239	0.7312527178577382	0.6602721498564192
0.2738134255702654	0.08043221911967748	-0.06775132399418278	-0.19964693045558657	-0.00919748430452297	0.04364329165603548	-0.42167419826746966	0.38546198575970464	-0.0804084429998515	-0.1729121158595951	1.347667445429558	-0.4147486113536753	1.0998583850102588	0.6383627161859863	-1.540238596990683	-0.39526868205110455	-0.41762846095292133	2.0935728186709004	1.713835112175972	0.07266458090129478	1.3719297697307593	-1.1930616578357585	1.2810051187704863	0.3293660580738439	-0.9909929162392949	1.2478842863560262	-0.13659853711559408	0.6309276722165352	1.3370874137555804	0.42919837229756697	-0.23377384483898273	-1.1220158249232672	-0.6663528727445437	0.8414652098898503	0.4090427146451412	-1.16213090850266	1.7362807150217636	1.3834168117945675	0.44022491362289895	1.1497926528548825	0.3122473939273979	-0.04500708585572285	-0.39962523148409823	0.9232925150762861	0.13597294453992853	0.8134094458260633	-0.6337362821770907	0.8695696292304151	1.1351542077364678	0.20358708148285204
0.4390691512040562	0.5083341544625489	-0.6737004529424296	-0.1935096466894544	-0.6354441927359872	-0.2788557497078438	-0.16254861892315406	0.26180839109986404	-0.10386694777572986	-0.24764149237878746	1.3237360921512842	-0.5737323849624318	1.0726653422608046	0.6582220391005466	-0.8589635632214673	-0.6593305152292446	-0.6719181930400159	1.8180445637968219	1.5022678439106876	0.05979497786992332	1.1634622888299655	-0.9746099228547161	1.0460701411600315	-0.2510533097923837	-0.481064405486515	0.9164485994110965	-0.7378773038763139	0.5223564345343726	0.5501573847699556	-0.10278517239685472	-0.151422152217632	-1.4897843284339034	0.14141137370876455	0.41172806958981845	0.21064043419310724	-0.7653424957391934	1.9537410073270614	1.2121771472206055	-0.7771504944566971	0.2838564103032381	0.4649137149517509	-0.30461521216985327	-1.4817539293915578	0.46454120946263106	0.1958702035253594	0.21081929624166998	-1.5616742583262098	0.7404748059944718	1.0142447956143894	-0.3264571715932127
0.36296960052883925	0.7762441722377533	-1.2467817992663972	-0.20178042752984846	-0.7029421945056235	-0.3588185177064786	0.6170643097400105	-0.13091127696709412	-0.3598119306212497	-0.43991062255630503	0.8812801832672195	-0.6150849508846642	0.8421153708252734	0.002947534170775099	-0.06651250277801146	-0.9581258594960042	-0.737891115994176	0.7624387648823298	0.9095487418997767	0.19114626512711558	0.7159518896261419	-0.3825673777896659	0.7712850418742948	-0.7707917377012842	0.11533641710761056	0.42520433510031513	-0.8893870292766166	0.3129635122922286	-0.35840417712421274	-0.7842957171938723	-0.46042553582100315	-1.4770711816487727	0.980090999235329	0.11904136376850935	-0.10642823985301489	-0.2705427890204817	1.6869290490103896	1.0558289669921972	-2.1601398846573985	-0.7758280156226057	0.11955175334220619	-0.4532427643367958	-2.447032519726052	-0.5820680516725343	0.07536791299424257	-0.46122918498350834	-1.7840266448739734	0.23690984897696057	0.33463369174150714	-0.6707944470221797
0.007819111972027953	0.5569312094964265	-1.459798555546914	-0.04028420036597776	-0.2117804788590559	-0.1003940904795609	1.4764719089313585	-0.53718263411155	-0.8603798004389227	-0.5103149158217009	0.042591058916590076	-0.4302297299232147	0.5519758865046552	-1.0130131488181424	0.647822046311486	-1.2563030964985342	-0.4692250584770173	-0.44079608756659555	0.33281950220354756	0.6702091163224076	0.32390929635117044	0.40994196063505506	0.6942157486944055	-0.9298402404593865	0.6518540752636112	0.11190699589169449	-0.5222471887898754	0.3190114358432583	-0.8496712110057969	-1.1257139373516636	-0.7184522100323252	-1.1164633650793327	1.5702455281567855	0.10564706271205912	-0.20268342357025285	0.2089615080532092	1.1680764070750662	0.933322645025643	-3.1506992252552593	-1.4838098396648387	-0.6228300205735798	-0.1271878414137744	-2.8852206275643493	-1.6342341827859226	0.0014983639256215405	-1.0547592648355002	-1.2254129654510975	-0.3518934926715676	-0.5712541623308677	-0.5845474149802158
-0.5355557122698708	-0.06626545212188976	-1.1630116558646686	0.42872223969678774	0.4631408431986676	0.42090075626826173	1.9809412964061024	-0.7480172087565644	-1.421505448504423	-0.23054022325210108	-0.9014329512277997	-0.061710919798965105	0.3481791939660874	-1.7582944174637993	1.2483809287799532	-1.4715422970463363	0.1493376073411235	-1.1875480376026837	0.0938521614615521	1.4919205498431254	0.200170348918971	1.1573989993455567	0.8283612171026005	-0.5292455586683279	0.9891621218071465	0.09365724838210962	0.16208504719910619	0.6473193071677167	-0.7302212090031526	-0.8273614897657031	-0.4688100345211831	-0.5933072513164483	1.7896473225534975	0.4192263567217571	0.1261574634471736	0.583562167723517	0.5736974379820342	0.8233844545291937	-3.3584324337920815	-1.5507538180660285	-1.393840588075123	0.7299600258963537	-2.6423138574739404	-2.065992909152497	0.18466115606049013	-1.4075176915017074	-0.10547005177072663	-0.6240297536507369	-1.2294767748293798	-0.04653707785381542
-1.0812292526431007	-0.6787143231924798	-0.5313489556158404	1.1369714164186189	0.8231984228571246	0.972201316646754	1.9705743266921993	-0.7718220707863246	-1.796503099018959	0.41779064288062795	-1.5296190249738284	0.3012791351889173	0.29612036926728164	-1.7310167046022786	1.7523204086484783	-1.5419843833915596	0.9023326987338905	-1.2263838335997115	0.2064413377874935	2.3709105829970696	0.3368413998057996	1.6423362568379614	0.9915755490358429	0.310957625111927	1.010172729379743	0.20576942288321365	0.7910294791325505	1.1138829117262816	-0.278105984242103	-0.012599294632349172	0.3666012697023729	-0.17796861479919354	1.667019770878281	0.9665570731988435	0.7255047346938012	0.7539544576427107	-0.05020196305808406	0.7012293388454999	-2.7897560727678274	-1.1405882363236908	-1.8169156160134472	1.7234412483435284	-1.9314023419477289	-1.64793409524951	0.6266737654381831	-1.3750636166247907	1.1405149984821032	-0.3671404062828489	-1.3398345904196085	0.6724959488143532
-1.4430292310418456	-0.8589353552971802	0.019379027762791507	1.7865529793012491	0.5633508090050093	1.2732609908245789	1.609711248153114	-0.8240338168843795	-1.848894593296299	1.1670792463985724	-1.547852879837365	0.4367653060182292	0.33772116036052807	-0.9314677394536454	2.0925276880878796	-1.4727982838403813	1.4099567936987547	-0.7275329582009779	0.3944270474758865	2.845254610266907	0.5224694246248291	1.7568077293809456	0.9661984536415975	1.1469770275220947	0.644302154144053	0.15578564702561445	1.0224204666575347	1.3731266536437174	-0.0010037415358167137	0.8248092104485744	1.3739301893353486	-0.09901819777492954	1.305873369075037	1.5246173711726754	1.135240078807411	0.6250109745206132	-0.7170542790385942	0.5648288972018457	-1.8267405655363	-0.7271368514822572	-1.7529558830710712	2.199667099919933	-1.1963459264475178	-0.7139921785016854	1.0753910602586472	-0.9149225621404046	2.0414504827906206	0.25844258170873347	-0.9651769802167217	1.151695425317755
-1.5336596066968484	-0.5030420434717644	0.10249811009820085	2.011212897085047	-0.2488804124629073	1.1412559668650153	1.2050037763661579	-1.1438115267267637	-1.635994078272415	1.5833599076193685	-0.9897678603424969	0.23880391779231264	0.33029514004309857	0.11010130791132902	2.0883786989540636	-1.3199820009895387	1.3379693331790954	-0.10473869447121419	0.34192004116285407	2.527713347192281	0.49443500559621173	1.5313335994031427	0.6618409596310706	1.4583562418348388	-0.0797457746765915	-0.23291078205946594	0.7285086653501367	1.1657876846125088	-0.21379695870002263	1.1356655215034757	1.9127865670231032	-0.4210329839148845	0.8094098701074381	1.8229598346224383	0.9060533481107522	0.17230040695649315	-1.3752616920411576	0.42667407552150344	-0.9755734727192443	-0.7166504227310803	-1.3657909822216427	1.6698134245215344	-0.815811364380354	0.06917365745602394	1.1749046902398899	-0.17187987016726192	2.2908897013249936	0.7952459601891362	-0.4715028725927762	1.0834897204120582
-1.4028620313929208	0.08784964624340505	-0.3705288967217789	1.6267188078281667	-1.2336971552653149	0.587174992312431	0.9534507857248843	-1.7785677748485376	-1.346061824948539	1.3240910352156905	-0.21576846267808836	-0.1985232075792803	0.15665476631984968	0.6784873096093524	1.5704762948310123	-1.1272256076750218	0.6130146201040829	0.2572809833558211	-0.029285065758711412	1.3682994458580013	0.11789211721277387	1.1027175583019775	0.16731976019300404	0.9891602534716158	-0.9794298039075573	-0.8725432706525902	0.05814153763599814	0.5114279747428715	-0.7659135482371106	0.6849389154845795	1.5735456100954741	-1.001169747618464	0.2538485380963108	1.6682601494001812	-0.04189718494916851	-0.49393064000665027	-1.8556913742800991	0.28452538814030987	-0.5581724309792151	-1.1222355725971218	-0.97668223558514	0.18135375437457057	-0.8545161236046178	0.16935600774344542	0.7173711208997053	0.5209938916231893	1.8700450783519744	0.7807491989041692	-0.26670751838353474	0.4754744462556496
-1.186406507238165	0.41674678347507654	-1.1152915678345574	0.7885303705454878	-1.937953058267903	-0.18875107519085432	0.8212419522595312	-2.501360846785384	-1.14311696028972	0.37427144979583105	0.2991443852540306	-0.6211331774928287	-0.16495001918558802	0.3564167013394297	0.5644368948676154	-0.8754020543553401	-0.5092292624921959	0.1959861835157046	-0.4830132082692872	-0.24425532823313567	-0.5257391384690722	0.6384610315608391	-0.32727428274089615	-0.061128637577667705	-1.7262188816160295	-1.4625280587026264	-0.650782706951522	-0.28754613643442156	-1.1368736379689517	-0.2763340850359015	0.4907510367350654	-1.5593747932578277	-0.29394610011233413	1.0466242024754322	-1.2882650533124016	-1.1356083303590792	-1.9460458021807643	0.1082546354147233	-0.5485395817663441	-1.5392225912148103	-0.8246900383653047	-1.629210042227068	-1.0378886125661257	-0.43799676515928343	-0.1803536417820265	0.7736961314908223	1.0314285523592746	0.06217140077183194	-0.517530852256556	-0.35351279351320336
-0.9974450932985659	0.14185925565719978	-1.650610020585569	-0.07625668591788326	-2.0850338127896837	-0.8950036949780503	0.6342691011306469	-2.927035025650388	-1.0410786090146085	-0.9006222238032677	0.2540783385247624	-0.7592529393968414	-0.46027136973694294	-0.6861860765236727	-0.6284661655123608	-0.4955957895464617	-1.5770259245837308	-0.20008404193385115	-0.6591118914150643	-1.6379955050491122	-1.1881727261961865	0.2548519436607475	-0.6616087084212838	-1.1463232391050813	-1.960936114826475	-1.6937585622296336	-1.051747573903337	-0.830919751610669	-0.8347806880726517	-1.1599316502480366	-0.7226271218202899	-1.827894096315167	-0.7547285244843538	0.14079616850554574	-2.1296700168432685	-1.4849652696151734	-1.5370591645919305	-0.1346809091118187	-0.6449789000126798	-1.4436860269491463	-0.905756779990762	-2.8641094600306936	-0.9655754585935382	-1.253276501151228	-1.1112121073751602	0.357486766373578	0.15408837515749862	-1.076811615528737	-1.0320457662988691	-0.9827963134956192
-0.8341533384804576	-0.6816198160520512	-1.6048518929880329	-0.5373696565179675	-1.6822087588974142	-1.2828150074501334	0.2824828513226111	-2.7473991879792687	-0.9035646707265624	-1.9379226413647257	-0.29915520517545363	-0.48964539439624116	-0.504843319966028	-1.793720923442719	-1.5499618700974536	0.05849079271105948	-2.1921522009818935	-0.6955671149967134	-0.37893425123892	-2.2094588085666116	-1.5960126843662716	-0.029238483407078616	-0.7861240040236058	-1.7195950067431804	-1.4842965166744537	-1.4493947485672911	-0.9626051958390838	-0.8660013907680251	0.2054269529664583	-1.41658905951263	-1.3796376311491592	-1.6923311903977682	-1.046876236362326	-0.7552886287535896	-2.0184145335562254	-1.3825253190733375	-0.7245206683330124	-0.4333913692788785	-0.505698990222526	-0.5914315413411768	-0.9954936233547855	-2.879869319920501	-0.4066768413121783	-1.6008857373724874	-1.6175151498327127	-0.6191752221704643	-0.45035929854449885	-2.0624803218498573	-1.38046203721842	-1.1591970509978966
-0.5717258141312535	-1.6352500934510248	-0.9432813594718158	-0.4507482752935667	-0.9456209683435606	-1.2475589865906713	-0.15092489826094452	-1.9220938307642776	-0.5684026367897482	-2.297085731173501	-0.9997951190760452	0.08367338602321077	-0.19821901695549454	-2.2475238931570254	-1.846197368440901	0.7382631538028186	-2.214469944328237	-1.0520034493840522	0.1852818924776984	-1.7710378636086954	-1.5878053805341052	-0.2760400991859112	-0.744557182040989	-1.5815093057881686	-0.41009999517630774	-0.859196320812438	-0.44578353565812584	-0.42822477136339726	1.5340024018325291	-0.8904151549152478	-1.175537466842442	-1.2384968320766498	-1.1284520421342272	-1.378772707452052	-0.930988603551541	-0.865208835313405	0.21656489892526268	-0.7137873316441687	0.02428996730907438	0.7819956541207573	-0.8255113387058829	-1.6681930758239019	0.5363275831614713	-1.0934033256170166	-1.4830503325124023	-1.7093639679981045	-0.6780286531814127	-2.3572457321337494	-1.1709531899188867	-0.9400123547958151
-0.05313444758233697	-2.213817141602427	0.029617144090882296	-0.059059103518362424	-0.1280137789396731	-0.8556022742121463	-0.4544587983854123	-0.6985533375690456	-0.0007385850565978602	-1.9177205940326474	-1.4097058645414897	0.681690457150287	0.31886405046836425	-1.7268076324707253	-1.4941676342324315	1.3948461383324438	-1.797200249693001	-1.130620518281022	0.624458671633781	-0.6711799737252325	-1.168456324124764	-0.5569044714345779	-0.5940959192775314	-0.9890084710076563	0.8414687547749858	-0.18263201623754466	0.2344378936793699	0.20959609894471098	2.4854168864466195	0.08425748863603415	-0.37265057476123586	-0.6793444543844851	-1.0372150652402736	-1.6130719831242464	0.5886650592359001	-0.14261210171157304	0.9736556051375319	-0.8763017236817037	0.8396791876888261	2.1098317208210267	-0.2800153946268454	0.13745769088638218	1.5063216196487348	0.11195999558318409	-0.8788770131916727	-2.338196537841347	-0.6506001392629569	-1.7617900477585149	-0.3019614248240878	-0.6156230622867918
0.7749045339007433	-2.144816748448067	0.8760296273635674	0.1805677355510483	0.6166472745660293	-0.2972546159627481	-0.4936700558612937	0.5407899011463003	0.6435515725375885	-1.1478809731032404	-1.2799198291744167	1.0074839677575411	0.7095113566069771	-0.5078166203064387	-0.8239329072318393	1.8568072301725624	-1.248130032396375	-0.9266699228614944	0.6091383552317018	0.4084485690079015	-0.4697663718406373	-0.8686723876924802	-0.3446113994820876	-0.4523589166186031	1.7447268732449244	0.3757252788155998	0.7471489896274286	0.7320918667270306	2.644205801931713	0.9061563052574643	0.41071337392732293	-0.21492576789661544	-0.889472448960599	-1.5092395741375375	1.74950678200289	0.5250589484737409	1.3586972752187974	-0.871993134226606	1.6771187354427088	2.878160654792645	0.5228225267277811	1.6305598568374147	2.1429754402721946	1.4326371231156239	-0.2557169478598343	-2.1228886394304247	-0.612365227415894	-0.5148449291096079	0.9653020785883092	-0.47526044674826234
1.7710781456997353	-1.5329408548396495	1.2823295525951113	-0.07117046864126585	1.2491545228196448	0.20135411818283608	-0.3725322328592119	1.4881455490672877	1.096411130925676	-0.5174529385771445	-0.6856924609038932	0.9164010642888769	0.6452038813502707	0.7178777161461782	-0.30620673414575184	2.0379580636493344	-0.8247996328181464	-0.5491281929633823	0.15659837594737913	0.8692336698992938	0.3329846251436956	-1.098619302490852	0.027888706662092526	-0.36722706086619394	1.9616512460309197	0.7740334291470933	0.8542811964501271	0.9788315860929951	2.125385809674229	1.0984009888234623	0.647115324098731	0.07922965969985013	-0.826395228218412	-1.2105610951947334	1.989897154623642	0.9663679931371684	1.3848430307140258	-0.7551650634841881	2.2945160413473427	2.9569812629581826	1.3090843403774657	2.1417564312396573	2.313303026764729	2.2552517661411144	-0.046915087616810916	-1.1116774050472018	-0.7730736864299312	0.8529003288238318	2.1521168130446653	-0.5886828463529049
2.622596951591116	-0.7470532946553936	1.194625305002584	-0.7792253429012667	1.7621978637674602	0.465580747252759	-0.39089547586800905	2.0343830258620197	1.146349723168209	-0.3985494343823067	0.04322014581348924	0.4978854658054208	0.04350213172870669	1.275680905923939	-0.24392940701872717	1.9916259621707426	-0.6005485376161062	-0.16774572451760345	-0.3747323483305459	0.5662674562532813	1.084423259648551	-1.075392053002223	0.509366165351952	-0.7421899377239665	1.5410593661301224	1.0920133747667327	0.5214616406772726	1.0116311827160254	1.4546018452704486	0.6063155339990829	0.25967662479436826	0.2638225536838466	-0.9349992835863222	-0.8436430431608822	1.2991394761175403	1.1647421916116907	1.2174777068097287	-0.6581171694248298	2.593940537953365	2.6341172051465893	1.8190118813908385	1.5785079514177482	2.153948086051982	2.31898192919566	-0.37888464565326174	0.21746577657795102	-1.1862995172069661	1.805324246735183	2.8287154272243815	-0.7604573200049497
2.982248582213813	-0.15163561548682633	0.7672230434755419	-1.542823765040257	2.092559198059396	0.4271354356764893	-0.8049474084967736	2.241779975298383	0.7803404232875912	-0.7734320597322626	0.5382483731588268	0.018244297114102213	-0.8321220643646832	0.9096851872802868	-0.5796928456142888	1.864548359343423	-0.47240834909812884	0.05882547902152106	-0.5739966653553296	-0.11050676201425001	1.6630816774262618	-0.687597952267088	0.987701961759772	-1.2085899863428475	0.8797242244774349	1.392080166569656	-0.06849517024881249	1.0184046042947001	1.1384711547151207	-0.1911830881952763	-0.35490325319405575	0.4490478955247446	-1.191738894811252	-0.4587514625421257	0.18203557185114777	1.2157218583782812	1.0465627404870037	-0.6935013130249396	2.619488186770554	2.337223904581388	1.9472345760705	0.40410349809662177	1.9099589376370139	1.826866521160711	-0.986172373856384	1.215340118481728	-1.724955852739742	2.05382973605121	2.8384310293849273	-0.686443731980272
2.646140491927039	0.11603387641212777	0.20148252754092671	-1.8705452048792501	2.114623669796411	0.13284835460185687	-1.574079692994072	2.215644718313722	0.20129762259005712	-1.2631998044975385	0.6107697492961082	-0.24389596939981248	-1.501971893141794	-0.08997639266770767	-0.9519192264392728	1.7818849259184102	-0.2784562106451528	0.05804400766207563	-0.32762206393062804	-0.5066930151949405	1.9654379150354278	0.003232042891197194	1.2683561126179839	-1.296420609475798	0.4553766840699232	1.6103111530333079	-0.6064664916193123	1.1365708301593225	1.2562850865128299	-0.7527839882690212	-0.640547628799934	0.6801719284177082	-1.4654224740582353	-0.05877650669799924	-0.6928325883444159	1.2179689258060755	0.9726464344744611	-0.8562722493286105	2.464687639293382	2.267752098587522	1.7677390451297528	-0.6999049902768028	1.712919193543987	1.2330970086475022	-1.3919635007570126	1.429813128790838	-2.157007864511817	1.6466556488242816	2.352202588178803	-0.19698246577174408
1.6691405710385316	0.17321309113462535	-0.38142790262824444	-1.5286271970486964	1.726252846921595	-0.2895278511758204	-2.314745984740386	1.9914104733476299	-0.2892329572703166	-1.3977523469639004	0.3428072274073357	-0.1716577464417607	-1.5635168172860452	-1.091288075629324	-0.9578557552967695	1.7526830106821267	0.07218054614878085	-0.11022788234110613	0.05637277625572106	-0.1538548659038195	1.9019783966371955	0.740728627625661	1.1689004825470681	-0.7752390407328841	0.5041097936805207	1.57582846626714	-0.8135181259572172	1.3302132289017163	1.3937787401108788	-0.7366132359355801	-0.2948864986509695	0.8824126659494116	-1.5816181519864716	0.3183313341634432	-0.9140379272272706	1.1842029247922001	0.9752105386175415	-1.0115041290525613	2.183629457417342	2.2361844491104312	1.4473680997349958	-1.2533410800635514	1.4824648288148488	0.8873602329012283	-1.2341664896804283	0.8595972738865083	-2.2710781514745846	0.877622561507361	1.7355138943735717	0.5885029770909374
0.3493435305753583	0.2291658747076578	-0.9443992866858468	-0.7124723814339964	0.9579298973020222	-0.6923380224227931	-2.5365188401743546	1.525944152939589	-0.4633429346637247	-0.9444459017728722	0.008566360136058847	0.11350027138323741	-0.9581094395809526	-1.5079690156162242	-0.4378044293890997	1.6732120806820012	0.5410859430943432	-0.2741172285468625	0.07077288471902021	0.8982145872867131	1.4286759225907468	1.1792353435593013	0.6307223549102947	0.17726308436747457	0.8649432216304965	1.1489579115676605	-0.5906950375178408	1.40930860993297	0.9813616841110857	-0.20872734941640608	0.5151297843606316	0.9054208975123758	-1.4156979689182905	0.5465124392963634	-0.5401364204618015	1.036767806970346	0.9652809108042089	-0.9949859956043331	1.7769531195411628	1.8303649753433902	1.125294678141559	-1.215693962490612	1.0292234234447735	0.8051370081360621	-0.5172266364352763	-0.06405950021783591	-1.9818844745401887	0.0997299389836113	1.3210874160653616	1.3056606361381424
-0.9096651089697072	0.3779573561748638	-1.4453471881638607	0.08296826181658591	0.012770521979593562	-0.970889387993445	-2.0113825164586183	0.788608799990496	-0.28384621214397576	-0.07210848413877578	-0.10973078121370561	0.32366473665774015	-0.02500326678208423	-1.1272499123981838	0.41454915813903875	1.4289366025837384	0.9924233487550589	-0.24670471424562368	-0.5744808400967845	2.093069107127736	0.596892514189101	1.0684056033484919	-0.23096412165152777	1.086012785745577	1.1058213529038343	0.36816320837217753	-0.08531628685798295	1.173638939826462	-0.2136803048973437	0.430954302097998	1.2760287838676287	0.6340334487468625	-0.9663401671754018	0.45151884411357485	0.014520635636825135	0.6848271571696051	0.867795404925341	-0.7604824432485929	1.2475350964877538	0.7887590469224672	0.8443851183981964	-0.9184178799824124	0.26963176882425427	0.7198766731299173	0.37949430684126334	-0.7542177668971592	-1.3651145351733887	-0.4389472914508379	1.227603267924402	1.5583374694698497
-1.7786406812141757	0.5138628155425572	-1.7676166861222529	0.4005455894343949	-0.8061907888500603	-1.1013506990250648	-0.9998951506227722	-0.1347819138995548	0.09850666059006952	0.7603675684919291	0.10663885291140493	0.18538844633363324	0.7039128239798789	-0.19478357632628543	1.1831232288286477	1.0132739292083373	1.2713435298809115	0.04548736797156549	-1.6640325925747708	2.720397201505226	-0.4220450883230213	0.4052928030729359	-1.1746475504711882	1.4793320996976318	0.8477596697019469	-0.5175498300580842	0.3692589624625637	0.5751063481386807	-1.8206247298095966	0.737694084757291	1.483860607782242	0.08539413498711139	-0.3715203880071867	-0.06801493757300632	0.3113632022149742	0.11858392201946812	0.67123974870829	-0.45569737949587347	0.6592195946415926	-0.7132457078470779	0.5673538622980226	-0.7716301221020431	-0.6320958200216292	0.35285551980668367	0.9397442264658402	-0.8257968009107071	-0.6138437433132924	-0.662100598652223	1.3251927582267427	1.156804455287995
-2.124368277159459	0.4313002847219398	-1.758173358063583	0.12309506487575544	-1.2430987933080515	-1.1363010425642064	-0.13788898790554352	-1.0208282998527345	0.44990294855709945	1.1114584616464285	0.552048797800968	-0.3802316173821387	0.8354211687001555	0.7656578741256725	1.5003833673439073	0.5605435320112847	1.2709790522992854	0.4876120944732183	-2.5623690698278923	2.3768004355163415	-1.3718237850921553	-0.5489359801840438	-1.9452167905416144	1.169526653715407	0.05804375123014581	-1.169946385932529	0.42089441623818524	-0.2190560892712522	-3.0468602201329116	0.5175769014193775	0.9725210915178257	-0.5752791978903082	0.1435382855550036	-0.9247582895886436	0.1895809392691673	-0.5540722125210995	0.41947131189145276	-0.3484837152938414	0.13451296843881178	-2.0975543128058254	0.243859095878255	-0.9610765538712893	-1.3253973069748657	-0.32298633041064817	0.8321470477407882	-0.3075701614369133	0.05203403174154067	-0.6335917751506132	1.3531190181293038	0.22675285518549515
-2.0151790757392423	0.023237426807480963	-1.3552707466625724	-0.4731048433713219	-1.2183595986367513	-1.1608598260182215	-0.028794203820318037	-1.5985657645882034	0.5835933800087728	0.8455232571362097	0.9707319676092647	-1.1927131756492801	0.34869670652062607	1.266679420440301	1.2686691889778037	0.25373752953292017	0.9609902978019091	0.8227512846683559	-2.641709641466296	1.2275351032841324	-2.0008473559402082	-1.4075260435848318	-2.3786581221190826	0.33558348679688516	-0.9009798909286579	-1.3592553840582515	-0.10788936588148035	-0.9090608663194881	-3.1993700711153954	-0.0693274951408783	-0.007244675991842304	-1.109572879755934	0.36634240696055476	-1.831267282587597	-0.16554154917133243	-1.1566451696490943	0.1676554446154073	-0.635806187803412	-0.2136381488282405	-2.733753034438711	-0.1346848823439134	-1.3365762317898982	-1.5063210153000508	-1.0327410372033667	0.10262961798140609	0.4178945211311285	0.4750274788872261	-0.4786303055789023	1.1045249488123867	-0.8710717137214001
-1.6270543449081767	-0.5853135538318671	-0.6919376801420453	-0.9414226936773169	-0.8584704992537867	-1.2343433588482566	-0.8140484333689921	-1.6911363436516746	0.43895018490804744	0.20283567667281518	1.1120858929941566	-1.9081472604325846	-0.4243421930853192	1.1162397262663812	0.6917134797292053	0.1699669814389881	0.388880109514789	0.8094999703458048	-1.751248066998206	-0.10263164974135959	-2.162511982641605	-1.8677724615417768	-2.4404151494393216	-0.620196179102536	-1.5094098979359718	-1.1010651613832934	-1.104495370843438	-1.237644963865121	-2.1790377274686104	-0.6517120060371735	-0.9876876974377236	-1.320667155691634	0.2027823687613428	-2.426148534841479	-0.41066845145597314	-1.541805318923206	-0.05568665008919792	-1.2687298346697071	-0.3590787692594564	-2.3621908992657543	-0.5319048234876853	-1.5499499951419344	-1.14732486241647	-1.3985388143647783	-0.8788092245085928	0.8921488064582738	0.6089616370314783	-0.31440701213885824	0.5601099874077706	-1.7439509096691495
-1.1245101914526185	-1.0822199144834965	-0.06381447016544244	-0.9896072262514769	-0.41077487534170726	-1.3518941282904726	-2.0324098323762367	-1.3096374372868924	0.08187342370517565	-0.3916941529864225	0.8732434612441045	-2.2191852504771363	-1.0481371671580473	0.4863060400594382	0.11756688451264721	0.1872401137679557	-0.3248399695751849	0.394402195334111	-0.37286032860682156	-0.9302627139788106	-1.8709331722726639	-1.8570810229201695	-2.192895823229242	-1.3187974853955127	-1.4492377462658905	-0.6369987400826237	-2.1983034134713444	-1.1425841853807006	-0.5878490877867657	-0.9152835116166534	-1.5966236010005876	-1.1374224127903125	-0.2604225507311539	-2.4704841953724275	-0.3284422439348213	-1.666756557582872	-0.25473707041254146	-1.9341622704096633	-0.38077003329412834	-1.2852300534349228	-0.9040221606227777	-1.3305295527423344	-0.5406702148169497	-1.2311458197271656	-1.6618571843130725	0.8823253301069982	0.5140139153100146	-0.21734256343773178	-0.10783809137486143	-2.156341982754575
-0.5944071192561278	-1.168137251253668	0.24496957211935944	-0.6631704239397526	-0.09957798232433959	-1.4488041675397485	-2.888543704904745	-0.6358442818302871	-0.3479916096918351	-0.6369767870131977	0.34972016439036924	-2.0318508700639524	-1.2768102925077849	-0.22305009144916232	-0.18058239967138487	0.04204336409273239	-0.9971221193546332	-0.22441119484100167	0.6759857007219161	-0.9335339859742944	-1.2817574883817766	-1.5240249275371773	-1.7353159861393885	-1.5838462831001887	-0.8306778752354229	-0.2748610578068525	-2.9309687165924467	-0.7889689699181464	0.6396604726995093	-0.797420796028879	-1.7571915009838779	-0.6260749216567064	-0.7729363702583166	-1.9870665081505094	0.008341066967750334	-1.5959093426442281	-0.446780447473951	-2.231097950377878	-0.402597219361371	-0.18498124924544038	-1.234708055309253	-0.7009269219559605	-0.10871822762506199	-0.6890076941837754	-1.9721142413026558	0.5054083679927127	0.31029999303049277	-0.22096794849941803	-0.6556672670120356	-2.0972476356207643
-0.0628300351164682	-0.7682317564094922	0.1591127532839132	-0.26029126655560614	-0.011496030499227941	-1.442790890799344	-2.7631344477235884	0.08816557387536464	-0.698757449340434	-0.5546493841204417	-0.22970593506739878	-1.5029225197214837	-1.18188321810879	-0.6272480662964207	-0.13682597849239125	-0.483627039403448	-1.4191907514975497	-0.7022063043342084	0.7990200242706218	-0.3165013379881799	-0.6108142551593561	-1.0925146134773223	-1.1650399193753533	-1.4586902802549453	-0.12315234011705921	-0.20127646325828713	-2.977209610068429	-0.4637752870945935	0.8313281171926452	-0.4766725796993479	-1.6557029735848305	0.061426584650963	-1.0229481552627095	-1.244541607832036	0.3050353526291442	-1.4371775390347648	-0.6418749454817347	-1.9347301092846714	-0.5009129125616723	0.3082127182412081	-1.5330981316680572	0.015589054188206875	-0.11292330509793441	-0.18226454045757737	-1.8114772095566642	0.10314909817437384	0.11747852938603086	-0.32514208938652855	-0.9312614260979827	-1.7141175769252939
0.43817087362818186	-0.09943305488696151	-0.12492347860868877	-0.060549290222529056	-0.07265076705228554	-1.2843495385021786	-1.6195815453688571	0.6822668355002179	-0.8508564737042869	-0.4341952895853472	-0.6431180446338213	-0.9121112533343716	-1.0341321565771564	-0.5663640686222678	0.1269025317595368	-1.3735365266441582	-1.4318806115682199	-0.7638023401536449	0.042779489978357836	0.3741702277443797	-0.03689138935873518	-0.6938769239827295	-0.5754650290969066	-1.0940774811648264	0.16113554084680234	-0.3928522396362427	-2.2979961941426463	-0.4027242525345854	-0.009568620323020945	-0.1843543244311607	-1.5374954285615563	0.7592802159179378	-0.7877359561217601	-0.5916393804682935	0.28080416811103276	-1.2654641998690805	-0.8393903032229441	-1.1641135555512463	-0.6536012196977904	-0.0013709612208564013	-1.7994192732792842	0.4008000110263766	-0.47551266547128784	-0.09119316600481488	-1.3620024203801262	-0.03134770517491106	0.008341858130192463	-0.5046566727271529	-0.9743524051638687	-1.1892738020736227
0.8208728169626553	0.4607000292058405	-0.27853255084160106	-0.09156479239206806	-0.1205669237181428	-0.9807214687962664	-0.02788871100340835	1.081960904309414	-0.7473759672464111	-0.56874114874105	-0.808502500730342	-0.45637726358575814	-1.0452357006516486	-0.171201002451819	0.42215411906476574	-2.332192500907274	-1.0140182252552463	-0.3872021233694434	-0.9267408858604315	0.6337553978893854	0.36035494548136787	-0.3025286017095905	-0.06577644686201368	-0.6202287427781364	-0.19166624868830767	-0.6746412927951224	-1.1461680679579802	-0.6574782770552821	-1.24799509687001	0.002916683930613605	-1.5050362428316024	1.3388119416542303	-0.062159309572343314	-0.25042918647081425	-0.1130326459499413	-1.0895978923563054	-1.0372821423344738	-0.3234612391914711	-0.77048332003975	-0.7958836684922328	-1.9946178945290896	0.22270503868849667	-0.8478266451611138	-0.5045610572772765	-0.7980540096266836	0.12431171496762994	-0.0064876860305733575	-0.7177309265732129	-0.9898682727250276	-0.6532121835664275
0.9581988405245359	0.6157994484236778	-0.09495179432276923	-0.12279870258189501	-0.019628514253224563	-0.5791441587086779	1.2094359496728757	1.3024785654215305	-0.4199128608572366	-0.9832982885876153	-0.8299065096112181	-0.11209351593151413	-1.1771393874568843	0.23762063525773489	0.6097563706932162	-2.936166175604482	-0.3253851069797977	0.1757005814987009	-1.2857701252961469	0.3140487370332155	0.6002314836853425	0.18379184099327928	0.2714294530616162	-0.09956618446142278	-0.9668452384231401	-0.8675794195137765	0.07132162639647523	-1.079178245926533	-2.068173021769997	0.22206236834247287	-1.465879224190508	1.7250726755994796	0.908883714639535	-0.2055397858411816	-0.6545685428903447	-0.8785334113641611	-1.236424070123377	0.15755539722988837	-0.7778051242540837	-1.5022778982355918	-2.0478645617565454	-0.39502337919250236	-0.8757411251758661	-1.1648405641746566	-0.1661678024960663	0.30900333066457497	0.03848817831212818	-0.9181958405861003	-1.2092572004521174	-0.17584525365838782
0.7610072382660816	0.33790114000539706	0.33243167084342623	0.10847393827489049	0.24919575720491074	-0.12560255349395427	1.5706550755052815	1.361360145152948	-0.00103704701487594	-1.3665563407456338	-0.9232081089522063	0.3307678011937219	-1.1692219856061699	0.3521665813025962	0.6363308467944638	-2.8932697760924926	0.3448801409102416	0.5617902744055971	-0.6283984309446174	-0.3345080812509014	0.7476666676022566	0.7945531395309481	0.391024525632566	0.4305162091414996	-1.6818736886073913	-0.9090499823569014	0.9915865090257656	-1.4178725889565726	-2.004401673048783	0.6841485098269457	-1.2460365258145578	1.8912690199830982	1.7286875701794935	-0.25657927089515803	-1.015177600388255	-0.6140371028102459	-1.429266827840561	0.1127583848291502	-0.6852542446051444	-1.6869241762790927	-1.901923324174534	-1.0302450754133174	-0.4647415568921214	-1.6529740940770485	0.5800516546936312	0.1819895280002927	0.09982772279858719	-1.0686465925804955	-1.7244638210011691	0.19604193994733016
0.261438884861398	-0.12456303027334896	0.6574111450212456	0.6244387257888739	0.5719757819152869	0.3665067779073736	1.119697735508135	1.233137287330594	0.30436585092097423	-1.2694980414094388	-1.2572814303235962	1.077499085983945	-0.7607609480524857	0.06527458550861015	0.5006995976419086	-2.2349619743791114	0.7168742942578533	0.5336030491871753	0.7528775035372263	-0.8922518150081696	0.8439070648573829	1.3998427757868543	0.33392460793664286	0.8936722489640662	-1.9110441345903446	-0.8618245202796047	1.4452014634505879	-1.4681776477527784	-1.1890058021852563	1.4434585049671549	-0.7573225746575463	1.8482928637901033	2.0426385222794514	-0.18438743196859023	-0.9977508265148695	-0.31968830820605765	-1.5815708549471024	-0.24275222392498327	-0.5793373265327827	-1.307147182049962	-1.5611253347429053	-1.2154595613330688	0.15192583811398738	-1.6731314553582657	1.4393226315528138	-0.4023460946183249	0.1594065453465887	-1.1460136803340486	-2.3978896113053842	0.41792454523093564
-0.36244710109982203	-0.41627403745269265	0.5407544619475033	1.11945314778356	0.7632275546499548	0.9116069363047775	0.41055660264523164	0.8753852379582964	0.3055929800468383	-0.43583474145286594	-1.8027200546330848	2.1129641214315904	0.06828550056389177	-0.4610864762287908	0.21550256437197973	-1.304162252753944	0.6714814220112318	0.1274127797917877	2.0784766196835043	-1.0835330678113833	0.8650502671770693	1.7689437551900349	0.2222335003178694	1.1667325452878392	-1.5402575699057162	-0.8182719391498431	1.4862228332320453	-1.1719672232966658	-0.17660495031036536	2.2599395523465295	-0.08042301850237023	1.6347162418371508	1.7300098011205223	0.09536354089774077	-0.6713466460441171	-0.04199259542550485	-1.6283764602690523	-0.4519274531887252	-0.5493359796452193	-0.6655834706378695	-1.100931661285771	-0.7298910774801319	0.5894423947894261	-1.233619193827857	2.2563021139325294	-1.2452032638279804	0.23754861050928436	-1.1349759546295677	-2.9083401131055253	0.47452111157115673
-0.8490109741347728	-0.3009881299095308	-0.05916625311097739	1.1526786559290454	0.6696252613636984	1.5136520909332676	0.08117637646130052	0.30152806552486383	-0.05661118503909565	0.9737840208522301	-2.28884284194077	3.124313454436334	1.0325283150459053	-0.8862031234054032	-0.185637416347457	-0.5396886537934351	0.317985507692773	-0.38701305555720383	2.6276458457366347	-0.9463490462592055	0.7353717481926331	1.7363221949478245	0.19911086933961578	1.14566465386836	-0.7854545414322918	-0.7876835700501131	1.307146316387221	-0.6261018466370152	0.48941914130724407	2.6804276340500826	0.5919491460770183	1.3023248087783272	0.9825773580493203	0.49877566982604393	-0.3070253790869966	0.19512200144670974	-1.4979131968889041	-0.12018881547389837	-0.6096013818444297	-0.1382141678965753	-0.6274908986000032	0.2536169145298027	0.5956827307025546	-0.6053307608177145	2.7614839582850315	-1.8900734933052363	0.3772202615683889	-1.0162403762412655	-2.91343063796953	0.4254324744486364
-0.9738463440567843	0.2060515397202023	-0.7895359638914253	0.49467151758119743	0.2611768746573328	2.1245025411500116	0.43159577006545885	-0.36622439620047675	-0.6329453696461849	2.432257269525908	-2.317145447236795	3.6396993535839357	1.713029675526683	-0.8897252190945242	-0.6091762260865555	-0.20197731683917644	-0.07305345401085822	-0.6995561861302048	2.2249474209557745	-0.7556379056235567	0.39051043766717786	1.3420655310522738	0.3473627620726333	0.8318511053019984	0.008604663079971354	-0.6648494177397603	1.105805835981436	-0.007718775294182618	0.6361482737080966	2.30726843730852	1.0911557811574575	0.896493425042829	0.2133454456295711	0.8699176925330229	-0.16936329487681917	0.41562558340686706	-1.1551153769341937	0.8209464422013443	-0.6863176054323901	0.09912195993181287	-0.216119699523666	1.26224101222306	0.22886295457265848	-0.10461278581802778	2.7453004886054813	-1.8949178370931052	0.6078048979192927	-0.76440251731947	-2.240201710141237	0.40851070703679204
-0.66229243825987	0.8734717578743222	-1.0989284839970124	-0.6323847278414639	-0.33840021944745985	2.634404493923529	1.2686832648573858	-0.9183286479897924	-1.0994862348602616	3.3463332895154734	-1.5876529699368511	3.3113889627783104	1.8436237662423394	-0.36495379141121564	-0.8926705320047328	-0.2279734316389577	-0.2343630508429578	-0.6634655314008197	1.3248333103350163	-0.7842189941442901	-0.1463578635951241	0.8235365440088164	0.6434119425293494	0.363031052482393	0.6152244916926299	-0.31232542824999926	0.9859741932677132	0.5224907957807763	0.4993108852162127	1.080669884526186	1.3718141003894537	0.44362136013262027	-0.1639600820330879	1.1159982154145935	-0.3226409315673187	0.6664681682997684	-0.6381780840576872	2.0653000422699224	-0.6833130846416954	0.14564038991415001	0.12444885534556818	1.8029375032564223	-0.20086493459252064	0.13079256759300575	2.233839991198729	-1.1136225689153618	0.9100877722782771	-0.36435144620449883	-0.9980430559320256	0.5689473915861561
-0.03111147635237727	1.4117898350338025	-0.6128846608769335	-1.6214880604412925	-0.9018441326282671	2.908525288394796	2.0927802658494477	-1.152440333258644	-1.113710488903506	3.404837403485096	-0.11517196300106704	2.16087002330502	1.4978965772166957	0.5093986565995218	-0.8702855059410167	-0.3123610514456416	-0.05899318574463983	-0.36680830002199105	0.6491934015484485	-1.0939605794062242	-0.7272667829137675	0.44894024578390496	0.9806522977682667	-0.04415860655521275	1.0293367261205426	0.30207629562898447	0.9385099305359681	0.8761847667289464	0.4516865775116994	-0.6231492048781919	1.5010089052924125	-0.03860842769708116	0.03832230485449568	1.2670509565611576	-0.5947252807841801	0.9580477320257811	-0.062401033605343104	3.1207140157970157	-0.573461978467463	0.22313517405960498	0.4352872044831282	1.6566662091384325	-0.3735884102262758	0.2114153094287183	1.5161153555792695	0.19562332491654033	1.2059555781198936	0.16151437444349812	0.4489017408624003	0.9499523800894298
0.6620531623232316	1.6340977431540418	0.56855537179204	-1.8385712840872404	-1.2088570798891323	2.8509167384616094	2.4602797094054014	-0.9832268140125865	-0.5168611717398326	2.7406943671400152	1.7015812132026686	0.6133460638709392	1.03379117831309	1.366260858658457	-0.4865421119012597	-0.15157137480803112	0.35130995557044714	-0.03238841996384411	0.6545697256514781	-1.5073701625563152	-1.119023013694792	0.31538519040974955	1.24405550603248	-0.20417697968984108	1.36930323435816	1.019448690953461	0.8942134331881789	1.0291784970952877	0.6622859218942505	-2.160949358948828	1.5625133225144092	-0.5086556122792842	0.683119949344661	1.4151172926848834	-0.720488326590345	1.2218208526501406	0.4151520468834969	3.5965034190804093	-0.4364039714159356	0.4452065606431901	0.7535135930178043	1.0047723485692122	-0.1954079957377091	0.37333010341032036	0.9782395855643229	1.503104696883374	1.3841378692518267	0.7369836216203975	1.6351578595663425	1.4292806622618406
1.1331929788279846	1.5177902459799224	1.875045303157015	-1.038173052648039	-1.1617232067990255	2.4573006882687793	2.25433767226148	-0.4945832521795183	0.5434795743873085	1.807105760715688	3.2240441463347898	-0.7190563811841775	0.8332455071548572	1.8613109058497586	0.12884074457072103	0.3275814567736743	0.7727111572750103	0.16571344947175543	1.2177691433396756	-1.7604238943672457	-1.1155560398799005	0.2762487795846042	1.3784033834300626	-0.05103007433206854	1.685958404339715	1.5329227324469927	0.7998649312693141	0.9761640553328323	0.9591102658621926	-2.9641712256938386	1.569572199709098	-0.8721075463958159	1.3990590736647837	1.593156986786992	-0.5520937097700879	1.331067474668092	0.6537868277637158	3.3964663153614616	-0.40331142196092123	0.7056506648496632	1.0673271625629936	0.30931502848187287	0.15158267834927336	0.7677886129149737	0.850274760168976	2.2947250940598027	1.3525261429334272	1.2461752132104913	2.192186502831128	1.7678667979845766
1.1936634950932645	1.1537848282511587	2.596529374512948	0.45154615360565614	-0.8398967881277425	1.8245768356018197	1.6933793817821672	0.10203794677424756	1.6640618952957704	1.0693000017140775	3.87459166138642	-1.3775327070114938	1.0279862353172038	1.8695656687387363	0.7027438837702658	0.9179967108584796	1.0148768059029705	0.22551043594564726	1.7561408341638391	-1.701588211219016	-0.6685029012096387	0.07216562668279464	1.399274617389916	0.34831720615986156	1.8587699124963417	1.550095290612596	0.6655204409462598	0.6999690449734769	0.9916471926881343	-2.840987587336451	1.4644869533067681	-0.9916406609186763	1.8049600797793317	1.708060759746591	-0.17503328806605745	1.1839905397865442	0.5831307533228487	2.7079963478700098	-0.5453596531517702	0.7732922530889945	1.318712811972564	0.023627915852195144	0.3760169281266373	1.3254815299664637	1.0494921359452376	2.3347650920232392	1.0899324515314721	1.578155220963382	1.9925040906573919	1.7579880807154535
0.826471429430072	0.6539442416338204	2.3360307657238235	1.9116045604716194	-0.4534392260760932	1.1122664423844653	1.1141850042631916	0.5784253424690426	2.3979325102555276	0.7337727232878929	3.4355626673711597	-1.3037277307566877	1.4132920838309222	1.543567489830756	0.9722942371326452	1.2916400531406473	1.0363811139548043	0.2920602186350843	1.676900899098536	-1.3811485516721393	0.04591196499204633	-0.42173368087156754	1.3448752669135415	0.8509537765326065	1.6794951288567748	0.9805685615947944	0.5584960791486624	0.18936981625816263	0.5491969368169396	-2.04969608313574	1.2015998165146917	-0.74910301019456	1.728941506069945	1.598737167358028	0.15918284958155632	0.7952787491207937	0.23178317830971895	1.8298184696827202	-0.7937049418801791	0.5067447960221	1.4533752745180337	0.31649698510036395	0.32241894905710267	1.7936505412741788	1.2434390763425647	1.752776086133028	0.6669918047894572	1.6786909050652787	1.177450292929783	1.3763133545364965
0.19114451300716767	0.10343346105262076	1.2835890181121532	2.667239358685787	-0.21199282203985229	0.4793485286129171	0.721429981197512	0.8020609769911947	2.5050275987904635	0.6924983767838149	2.174126274702688	-0.8337588381951562	1.6112946117483076	1.1952915132250497	0.8520588386806225	1.245712970337664	0.9462865283695266	0.5144346776464551	0.8177921386475411	-0.9758531935546018	0.6841066169094066	-1.0276356364673191	1.217847027380516	1.314392941611704	1.0602748922764298	0.02935114603544191	0.5552129812885175	-0.5061750843588697	-0.22651822392360604	-1.1039962568748505	0.8338501098983795	-0.13009854357955727	1.2869616557810137	1.1823024864673854	0.23451947124877173	0.3254940219450062	-0.27680363533076796	0.9851094498386325	-0.9617849551155228	0.005138353069164789	1.4769068364532376	0.983556944705847	0.09818337274023876	1.9127369251354398	1.0969499784483976	0.9236532577213413	0.2208183332646566	1.5766983944612127	0.07188313522610082	0.828395198279746
-0.4388570852621799	-0.41364862121327944	0.11863127420892312	2.4858230821600382	-0.18401627033625134	0.030555226079872766	0.4905081066996447	0.7856820199309134	2.0823882986126434	0.690147340560211	0.7117809728362274	-0.44664655535706566	1.3601711044876863	1.078978170517986	0.49074427620228417	0.8523189744307862	0.9032545252911425	0.9041847986150359	-0.4365986387365964	-0.629026480731207	0.9079546376543922	-1.3321139516784375	0.9754821201757435	1.6409995489512244	0.188667498735437	-0.872236326159948	0.6845308671324842	-1.2352656326574099	-0.9069325529173248	-0.44498077002313285	0.5166208035693124	0.7279449099773428	0.7779447456844821	0.5671397723912418	0.054411907698695375	0.01392931534188216	-0.7583689397128549	0.25111622193016764	-0.8651928138611764	-0.43557431024850884	1.4674573588204542	1.5976233038040248	-0.017891910923097706	1.5995898991871114	0.5271354975782576	0.23801037320282875	-0.1065013700063831	1.3664861891953246	-0.9570679938868011	0.43786739117101037
-0.7819178369662964	-0.7655411866375876	-0.408070343556059	1.6769487784771306	-0.2404199787337919	-0.20499508210794948	0.26708666215086707	0.6523892810729254	1.4860522446409814	0.5595023399007338	-0.296181584553912	-0.4393888564400902	0.7142511156026505	1.2198190207561113	0.16502282083509487	0.4030877837904885	0.9936273636279876	1.3074832067631321	-1.4302465066443364	-0.34703967631276844	0.5848560697039663	-0.9742074844758456	0.5839565233817547	1.7781330616591484	-0.5191233856556301	-1.2718324097882985	0.89673346263737	-1.7679215803067907	-1.0733214206053037	-0.19602946502624025	0.41136378186482675	1.5699974239814372	0.47246338124752524	0.024340226576624626	-0.13485931783418767	0.04661068430987864	-1.0248195430579743	-0.3752811721533791	-0.4570089713658969	-0.5329048571620856	1.5268153252274796	1.7939947962455425	0.18846685940658786	1.0061652703374355	-0.2224167623825387	-0.08793640016607568	-0.23419663844460503	1.1546820204107309	-1.6262099280600637	0.4427342122749654
-0.662807131103402	-0.7804500970031799	0.05262821381885475	0.8425799140200179	-0.13447497190760993	-0.26176493365033277	-0.050734102547092125	0.5464906752092756	1.09279259058003	0.33582988757179577	-0.49287007099478775	-0.7482722778564049	0.009355571822580348	1.4048919525734893	0.07881360249987973	0.193745870731625	1.175418691102172	1.509854817368689	-1.6868809184506175	-0.03537329307971521	-0.10976016056128851	0.040068546645695514	0.09124987096459432	1.7011465143254398	-0.6625079065469013	-0.9303941041370929	1.0759038392000753	-1.8927928969783026	-0.6196122040684966	-0.15220116080975005	0.5583954496926938	2.132525457831399	0.43890793400243605	-0.18393750054182573	-0.010179291031434851	0.43982922517162576	-0.9529633043603231	-0.8684194557756244	0.12199751186933595	-0.23149667384771733	1.7005201775726402	1.4997060617587505	0.6758082012375303	0.41794492753498963	-0.748015298656272	-0.06293886626158458	-0.17845876681553077	1.0034960968611393	-1.802690903379561	0.833478016371569
-0.09676473311572127	-0.34220163478344123	1.2248293834543005	0.4634194332558458	0.3174357323566661	-0.2077857810282979	-0.4106229420937855	0.5476207159300597	1.0588739374143015	0.17457054031155303	0.022607430752377398	-1.0320132499873405	-0.37684730910878084	1.3434046554570596	0.21371910991954254	0.31136902024494484	1.3178488660490817	1.3892323518251102	-1.2094799676621089	0.36615422231632583	-0.7699234705984099	1.2408169794739292	-0.3533608279275801	1.411991015422995	-0.13428768208151606	0.04152827129486095	1.0909639609599378	-1.5398416229816168	0.16607547138569986	0.007802736984603897	0.8214227302479319	2.2644523525292017	0.5203272278120241	-0.0004339555307955825	0.5829444241755065	1.0149191674608513	-0.5442782927282448	-1.136484655512496	0.6213145597208096	0.2486666788613203	1.9258335682229122	0.9561069527289379	1.1557355716725128	0.07054568005239047	-0.7750828087925137	0.1629706816583693	-0.03829620259103776	0.9039471196497793	-1.50755494136068	1.3468602920844412
0.6948345323718765	0.4819644644483767	2.376101362717994	0.607970133102934	1.0679660273427378	-0.11485678582603591	-0.6607870980368025	0.6354321233941799	1.2370398952289967	0.1630944730542684	0.7943178487152573	-0.9492246237402272	-0.2905447701920761	0.8862077710084133	0.34597194639248036	0.5822957384950814	1.2946369905406132	0.9999630969879643	-0.43092862202655213	0.775588435541796	-0.9918330333764752	1.9256565489602668	-0.5705045786363169	0.9574575927850084	0.7729110505732066	1.2223298179050313	0.8617905294768741	-0.8484460271387761	0.7995001481803111	0.4481907932357208	0.9573764047752303	1.9837084638852913	0.46896942193916785	0.3609341829484672	1.479297228503609	1.4838077989960845	0.05457494958907352	-1.0935841830973214	0.8371359768123797	0.5707948684441475	2.051161238404172	0.5261060006150836	1.3004768581534238	0.013916559376188095	-0.3591309400993804	0.42768815395524695	0.06017955771870027	0.7930614179604153	-0.8812117038113385	1.6256953318937812
1.3595455623645911	1.390654986530079	2.7672559751640056	0.9486476704103262	1.8080278446353075	-0.03957748815226937	-0.6976567515510673	0.7163719620604615	1.3056539758125	0.20248561515439462	1.2958072388916	-0.4289654970566685	0.0986964062083747	0.15136794232253004	0.22413784252096483	0.716567182161593	1.0585744752372863	0.528977075507638	0.11929783849550955	0.9932682980439466	-0.6290738383355143	1.5978213893445012	-0.47606934588829625	0.43957113105796386	1.5228095699969912	2.077712562536019	0.40778457935440615	-0.12256990678149518	0.928836509834664	1.0362232045630475	0.7712818286240174	1.436814026129454	0.1380714176152003	0.5462572053837469	2.2533982164442117	1.5956420255904336	0.5961162124755286	-0.7716152985710337	0.7388282792453396	0.5277913651411897	1.9214402464911533	0.425299923134132	0.9912230434560347	0.11050992774704754	0.14984623580704912	0.6351564196273015	0.030327219991920753	0.6019687054261745	-0.136188920677528	1.4406812045056154
1.5660888354507732	1.9509414282918325	2.0973215045549587	1.045887528573112	2.1199084938464137	-0.017060962341758152	-0.5681981483863369	0.6879981760682307	1.0177463507402684	0.07228413008486508	1.228507132433899	0.25770943352036724	0.4290722623445097	-0.5343603639801542	-0.22098600670850782	0.5374980976043766	0.6528229022760896	0.1649744776670847	0.17280048535084075	0.8518041251420913	0.09501963476253095	0.3237605246058748	-0.16934352752898987	-0.01063709051228416	1.6594039003955423	2.2202749342765102	-0.14900304576232007	0.3183784499220355	0.5550561842179248	1.4301973181154757	0.2498612538601248	0.7985388288235983	-0.40451221054870334	0.30914588420250994	2.464646122253333	1.259438059608959	0.8388423386266747	-0.35865959855616764	0.4766644867602165	0.19005685274779638	1.4763889487510853	0.5682656188037871	0.4143999777236859	0.1551639506029083	0.3538163156408619	0.7475283961989293	-0.13303111166540008	0.3052590326528802	0.4942704806926313	0.8274434847186038
1.1741874530948107	1.8255274610233632	0.6712480973248983	0.6794701126332012	1.7375476951093591	-0.0648141281679114	-0.43608117465168506	0.5003186280403694	0.39445344129048304	-0.36778244573281205	0.6614169597500158	0.6733861427610485	0.4036506312378972	-0.8411670530479719	-0.7929572973924507	0.12236025204593358	0.17071033615158493	-0.01727708787801179	-0.1470961375445312	0.3749416045609709	0.7064054008653698	-1.2478540589118714	0.09495169709994926	-0.2923840989978291	1.082759660400671	1.5990651304118295	-0.6346481582708218	0.313638137363817	-0.004709684450535853	1.3270914000336143	-0.4199748326471685	0.18938135564779543	-0.916810185186166	-0.30454130270943847	1.9352469489751225	0.577847460506206	0.672643470893276	-0.10862571196655871	0.2667871239630909	-0.15610191953675712	0.7970996285230153	0.6399969503975204	-0.07211736056478801	0.023885527809542798	0.08237718068481636	0.7324217278383885	-0.3565936249888837	-0.055134099281769385	0.8155385381452009	0.05147465592422122
0.33387571642479436	0.9923138308493965	-0.7970335905551413	-0.008766203583508946	0.7498258798172558	-0.1928258120266018	-0.4437128760536295	0.1821834988795835	-0.2739843201355515	-1.0096228084318744	-0.05280061961843081	0.5103861046958029	-0.015592333111654987	-0.6492260260753167	-1.1425437736542665	-0.25219139709054533	-0.2892640010652752	-0.07707968868793415	-0.4847787078963507	-0.1894004035631555	0.7725528496957041	-2.2474302154237877	0.051744858481270965	-0.3877167571714587	0.09394987519241477	0.5220556803789093	-0.9079125773060546	-0.04488523685261703	-0.3660300315113656	0.6911952091553102	-0.9606036896326954	-0.3337261876624543	-1.1439967000265858	-0.9794815891425589	0.8802669779105906	-0.21485870842997598	0.1926231865528228	-0.17815386547773193	0.236971879011074	-0.23027082821099887	0.06973434677489798	0.34265149169219156	-0.20462258767265493	-0.2501512233427622	-0.5043509461263939	0.5365908329944291	-0.5317730308835203	-0.38105926401289014	0.7361642451213929	-0.5673210810385512
-0.5563619060343235	-0.19643091450198655	-1.605293838745639	-0.6452224987687295	-0.4005018926201108	-0.4133771348076172	-0.5931734640210422	-0.17615557419160752	-0.6222301717794492	-1.5185638915215978	-0.5136197226489667	-0.20099377720742492	-0.6078079047654613	-0.12378523903612038	-1.0027731972733276	-0.31995318244074317	-0.6394102488757948	-0.13288917341560386	-0.5498529173041177	-0.5053228818399434	0.18743910982447218	-2.108618616228242	-0.39991993740772636	-0.3639822301342711	-0.8118326735211656	-0.5014935862206175	-0.9347513131509755	-0.462021878950306	-0.3446144095973686	-0.198571807529877	-1.165703762736111	-0.726313593992575	-0.9856889964978738	-1.3563538532058546	-0.19894435206652766	-0.8633607742126197	-0.3334180872806209	-0.517038546562539	0.3431075421138135	0.029609647353412726	-0.5105843190676507	-0.35925315964265797	-0.01086685965225545	-0.5144143364322366	-1.0566499397161375	0.12276376176025061	-0.5728780593864802	-0.555645697509124	0.3153768866404283	-0.8458158571082363
-1.035049365021806	-1.1797965506202583	-1.4426927902197757	-0.9125029030935115	-1.1472600628588367	-0.7409620626552186	-0.75181220436337	-0.470379123888711	-0.4653126999107443	-1.5544565341773509	-0.5072553162006938	-1.1130963611048266	-1.0691064697478292	0.397310262254368	-0.38042452853056974	-0.03437249473886356	-0.7986782755620624	-0.2645500981638852	-0.31911120425127293	-0.3667743729239164	-0.740671275838725	-0.917758869260291	-1.1124752851895732	-0.3196945363417886	-1.2538628063551107	-1.019554295669798	-0.8070180425626932	-0.6089056081649455	-0.051547847280158765	-0.9161592714235761	-1.0080075341522334	-0.9141631601587825	-0.5564224045533565	-1.2990626197234365	-0.7962144675262317	-1.1872188898667533	-0.6002857178279196	-0.9055124642644035	0.41291095487587764	0.4234354023932372	-0.8352198380309404	-1.1755339385409849	0.2105345628320503	-0.6094250013928709	-1.307250236582307	-0.4599496163544698	-0.460075107522019	-0.489871111951015	-0.240427507926074	-0.8181651120767547
-0.8223784844050289	-1.4985198198716312	-0.513463730514169	-0.7763952208242991	-1.1324715747143705	-1.174999979566897	-0.7791103870362824	-0.6332341549810324	0.06104340013336608	-1.0356297709426232	-0.10538938721292439	-1.7871852820846768	-1.2214975425502383	0.6237088968800173	0.4323558951062419	0.37899310769314837	-0.7050166617619891	-0.4712750793301799	-0.008547530182994206	0.15914094022918235	-1.4687097329140133	0.6412500395672778	-1.7608329468143769	-0.31538684087390895	-1.1678972511791603	-0.8638199540961308	-0.6871959892780071	-0.3129468375579711	0.23242538562085757	-1.1547365075013503	-0.6305541555368577	-0.8224436910207374	-0.10584848780835485	-1.0007716487885645	-0.6850659339430434	-1.124376084096086	-0.4320092281463028	-1.1181827263148234	0.28060667399812766	0.642608971716911	-0.9206079630981341	-1.6639344095265072	0.11394441451235879	-0.4736727721728688	-1.26440377062208	-1.042738696238032	-0.24815330155297985	-0.1624687233303429	-0.6516594309959018	-0.6659508526989301
0.01088775752041966	-1.0658006767119408	0.6350236472808316	-0.4926897407414152	-0.43133089888472853	-1.6702351487863414	-0.6641181057617926	-0.6646418322376925	0.5726096896996361	-0.23868925083685225	0.410089886244081	-1.9610745977808164	-1.103090216043645	0.4882189922658117	1.0339904116004286	0.5685697764011919	-0.3638960359156322	-0.7060464923237761	0.13086946075800227	0.7708561454396446	-1.5593535296610155	1.7111508679143	-2.029157788792506	-0.3470121362766704	-0.7833626135310313	-0.22572489320472633	-0.7064180476318788	0.3463649949737141	0.28649785830664454	-0.9096700260990838	-0.24215037425451086	-0.46874879567246003	0.13783470117437266	-0.837403517801118	-0.03525624836461912	-0.7250052822046406	0.12103400002131799	-1.0907752646177666	-0.08750037186886801	0.5008630614103957	-0.8742023855684882	-1.5276843388133152	-0.4331538567186434	-0.1765477849025363	-1.1789515130826507	-1.3917117650273059	-0.041076286050881025	0.3574584564595219	-0.6905431574727052	-0.5665725459454456
1.057854919259179	-0.2269878005695378	1.441161881665943	-0.402786186856866	0.48145576028921183	-2.116490383422635	-0.5492196864841099	-0.6275906732013465	0.6737910411798166	0.36058414778226644	0.7277670355151504	-1.6753241908510228	-0.8916921843333954	0.16116365499267815	1.1527674689913674	0.29945107189826065	0.09606876803558344	-0.9386112101588008	0.013433705137861822	1.129784638413072	-0.9626241614015458	1.7775451094216927	-1.7927793616094063	-0.3849394827489359	-0.4218084618148411	0.4581114783340269	-0.8780432116746894	1.091496847836709	0.10185159495192737	-0.45681135298868275	0.0030577393464678157	-0.03694143697476893	0.0920870874520728	-1.0659342435155827	0.7016897348511285	-0.12198786913496376	0.8184260941997155	-0.9579408919817831	-0.566019150656552	0.06744909355651006	-0.8185425183607646	-0.8320148512705184	-1.245919562935911	0.1289481542419629	-1.3141076286733866	-1.3340335710631908	0.05233294743122952	0.9130323493758	-0.29856661693214764	-0.5785464628115784
1.7808102574021574	0.4371906226926065	1.605782126791943	-0.6765178261127887	1.01378190851814	-2.3558012350975086	-0.6096479118191326	-0.6129651677496851	0.2023961899534967	0.40511444061271307	0.6737205285313784	-1.1870321549620515	-0.743583954523536	-0.0979368182626414	0.7870202851513449	-0.37784442852719136	0.4229329980343518	-1.1791903630589047	-0.24003536374150988	1.0783734805144183	-0.04975556081361694	0.9470714904325218	-1.1772040788619051	-0.4422963093763047	-0.2784696738168751	0.7483121700776934	-1.0862622748936677	1.6115904054725616	-0.1480166241196533	-0.1478232138689046	0.06535902131754667	0.16234328068936985	-0.163556044297551	-1.5906750157758984	1.0584278161425258	0.5016847905663298	1.3784525697706553	-0.9288065289057794	-0.9567525959143033	-0.3932428592118438	-0.8251958598502531	0.014695717896039372	-1.947025912197624	0.2915757702115983	-1.7009820710232213	-0.8763276683704994	-0.03856071257130335	1.293885266879234	0.37142492812123407	-0.6411773286431429
1.7988235396532368	0.4491850757637379	1.1733172663901987	-1.1872457711011963	0.8135118338056557	-2.2480535981628313	-0.8825905321393693	-0.6909742928939702	-0.6758088627365252	-0.09517966513165968	0.2740469685858908	-0.7553505393005059	-0.6835991763978231	-0.13986674424537401	0.1635678867932576	-1.148886491180824	0.3377166451185376	-1.4380953167453665	-0.4320584488730777	0.7271354050778414	0.6279131201601014	-0.17471557915321434	-0.4614906336974966	-0.6034037425863598	-0.3373604846268888	0.43945452244170563	-1.1638593058705713	1.7311054137261104	-0.2738041432263646	-0.1686278000114966	-0.0029436147207677946	-0.13797893238021375	-0.4718530770330487	-1.98443001785335	0.8041103453397003	0.949245966787661	1.6418015856192159	-1.0962490295906493	-1.1208385041693678	-0.6228423021138314	-0.8948132801931805	0.5093850279451348	-2.2229105990027076	0.23072519212009543	-2.0769292324731707	-0.2281810909044041	-0.3193894276429708	1.3020842410318034	1.0221240392632638	-0.6703972661973536
1.0919213478264966	-0.2886106480433774	0.4151083257177863	-1.5992623079748454	-0.02456393293064454	-1.7600116105307737	-1.1910897243115297	-0.8732965984804263	-1.5757711736322189	-0.7714048580647972	-0.3007146883373349	-0.4664472269391463	-0.6258517624537921	-0.033731501728933994	-0.43458796044948844	-1.6289589304853398	-0.30274658066593874	-1.6621449471072594	-0.46353184028614464	0.35559950364586895	0.6974300019741305	-0.9000680783839798	0.10033607984036706	-0.9697490129945702	-0.4525916750036729	-0.33918419855619014	-1.0117277967695975	1.4802308254578747	-0.22733831441093147	-0.42722017806151685	-0.12414421032011111	-0.9561547345201356	-0.7081909739670703	-1.7715417090840626	0.03953719752275737	1.0608459922915605	1.640911379965977	-1.3331013708292532	-1.0597447252218297	-0.5540990767480645	-0.98300592541754	0.3685277319620944	-2.020500311489184	-0.04116721716421582	-2.065092893609972	0.2990944557989137	-0.725986757262697	0.8344744406132089	1.3599140196947717	-0.6586003933932926
0.0006067057502425814	-1.4423746621287716	-0.37114368061267056	-1.5956146776720073	-1.0310889726464763	-1.0211675187079792	-1.2403065786625405	-1.1047202236411144	-2.1237947988757604	-1.1603963019389498	-0.8521664786337397	-0.2206258378019641	-0.48972976099747817	-0.010329215444771006	-0.8348019882841348	-1.594116181135947	-1.3744462301597056	-1.71758732950516	-0.4032579452664391	0.20556347312836395	0.20170549183234804	-0.8817537521355251	0.4153143765814625	-1.5516013818211791	-0.502197084389316	-1.2104490493277096	-0.6779244946733217	1.036642517439309	-0.1232146730904832	-0.6418024937702096	-0.2476582330509168	-1.9754337761091534	-0.836339353336549	-0.7839386537352855	-0.9008358431150093	0.7752973338874396	1.5315144738756568	-1.3653698042145608	-0.8902962571131652	-0.3410659036550517	-1.0423734210212992	-0.30093006349506146	-1.5458321342150683	-0.4373698800574122	-1.4663451807374728	0.4642144342912368	-1.1401869390049824	-0.05146303284085432	1.2456016733119706	-0.6901511228640781
-0.9772667514743753	-2.442731510035985	-1.0082221981581214	-1.085319641799117	-1.6603316624925586	-0.2926013897019209	-0.8277003404732332	-1.2876766375234736	-2.1573748420381507	-1.0338122645865035	-1.252272333809756	0.12860535986793917	-0.2988014145987113	-0.28557112625923725	-1.0220993692127978	-1.0974266857182673	-2.48966365682863	-1.4540820372607135	-0.40095557534884363	0.31711959517663346	-0.4412305892106078	-0.273727643264465	0.5599601488204292	-2.1915367482512744	-0.481121663479477	-1.7661020629447859	-0.33510514329084545	0.5952093733727502	-0.11765146708240919	-0.5586002226556548	-0.357035643877532	-2.673938987445244	-0.8831348200076254	0.6655996339844477	-1.6569153270886228	0.174152517027338	1.4424372768332085	-0.9753975269890304	-0.7389085164706957	-0.2181197285128825	-1.0480570738073398	-1.0838280570370462	-1.0797407863421091	-0.8330055734104536	-0.44200933843901963	0.23263503996308743	-1.4214524502958532	-1.1272689205223159	0.7629529746663353	-0.8594707186300378
-1.4658129837209086	-2.800675740355187	-1.4617685073443027	-0.2573676292983939	-1.6162563110710766	0.15791090305690025	-0.01200180514728968	-1.3256732603659263	-1.7761934949717015	-0.547957592232153	-1.4738038842449894	0.6099965183051522	-0.1714442266216889	-0.8908248086955435	-1.0598654930426297	-0.4059231827848303	-3.1637559956240033	-0.8138733663274831	-0.5279842474856097	0.5191397909866936	-0.7255544384032533	0.4418440460052308	0.6733351725997206	-2.599030996945588	-0.4683015787946248	-1.7822579118650583	-0.16328111125487843	0.2630921838942294	-0.25396671538520943	-0.14051311244664505	-0.4446512770926945	-2.6210298686929194	-0.87254381944314	1.9317431801004905	-2.0231950937778778	-0.530290515051804	1.3606902606868982	-0.1830406356973734	-0.6380559938543251	-0.30273393618045397	-0.9951782830985967	-1.5291400337882346	-0.761482504330703	-1.1002825862608299	0.5597522953276637	-0.2085331972316773	-1.4479262573857015	-2.060680872221439	0.16602233886225387	-1.1629397762287117
-1.3962361588682923	-2.3537695574106827	-1.764480413714896	0.5377760906621791	-0.9993480679380234	0.21398124672026905	0.8924435174269983	-1.1626416491853184	-1.2350246844824122	-0.10351692755016076	-1.5561273407002152	1.0830606514367274	-0.2098370514120527	-1.6282957560220381	-0.977325802828412	0.18166580282152803	-3.0639351055275053	0.09533152981787418	-0.688826998544726	0.5699290510181211	-0.3938552329059243	0.8070966536568469	0.8282578255836716	-2.4992989322256784	-0.5152097374125344	-1.3098583923217975	-0.21489191492498488	0.04582517976218275	-0.40734627802668333	0.4068501620440983	-0.4909620370738214	-1.75768648035188	-0.7864100955075438	2.4228698999579907	-2.001191905563885	-1.0779704472667972	1.1437635554646934	0.7363974878959274	-0.5026676667645186	-0.4968847526310191	-0.8817210566694111	-1.4242078270763192	-0.5069277602677255	-1.139793754995794	1.0923982188753263	-0.5670327021837056	-1.1577928287650647	-2.5445791251719054	-0.26293888508247004	-1.4610961852217337
-0.9934424765911887	-1.3110192660330942	-1.9268813788069756	0.9872695023262676	-0.19603750072982687	0.0011530885672504623	1.5025942821834872	-0.8003740495157409	-0.7716214980604876	-0.023801957472419484	-1.547035945237768	1.341006169223825	-0.3852410326854016	-2.180457651914286	-0.733207501853828	0.504498286238224	-2.192534469018092	1.0256383873370174	-0.6840323298839797	0.338528192376501	0.4038720738817307	0.6671122851147107	0.9802324453098396	-1.808396219173605	-0.5665891300994245	-0.6004466393647927	-0.3597723677845721	-0.08700129209359586	-0.3770133175199802	0.7865780903820019	-0.4720964050463286	-0.4647819840759183	-0.5880199310492688	1.9713372206440243	-1.7202226083076348	-1.2835557777690516	0.6546469806222617	1.4182414806227523	-0.20245130862407365	-0.5629419751372783	-0.699694807244782	-0.8913220756496696	-0.11640587280604069	-0.9110891152341521	1.0104606864022085	-0.619758501265873	-0.5782710106158017	-2.4326981576393996	-0.3614379524607637	-1.5532829228980618
-0.5912352215623207	-0.09741936616149423	-1.9081988931766871	0.9680819650906033	0.3931265448334065	-0.16601124165290862	1.6058357562310508	-0.2916240296643591	-0.48967478425939764	-0.29977514621666873	-1.464355397670252	1.2823052342228611	-0.5260398397239796	-2.298299956842508	-0.28769472687837355	0.5904269496677009	-0.8880617583815308	1.703170641557543	-0.3768049593061416	-0.10279580334496526	1.2273560854213872	0.20391024532109145	1.0244862328949276	-0.7123900719601218	-0.4904662660169294	0.0677352757556497	-0.3589061225768791	-0.12935577266227963	-0.05271479077884617	0.8273908352074321	-0.38653820637628095	0.6464546161126741	-0.28449929443908467	0.9383268791734751	-1.308011860523231	-1.1310248042870885	-0.08284612501552234	1.6404947078558323	0.3245994507996726	-0.3147899799494025	-0.44559938769848334	-0.25892054321309926	0.521812483512065	-0.45715704553640046	0.5624166575644549	-0.33741923413835484	0.17112944836111918	-1.8121782092512684	-0.1566688217092447	-1.316012522253264
-0.4108545277491184	0.8841835976086193	-1.6606930653358687	0.5755182405731132	0.5922181681809013	0.029377933626896655	1.2818865553186296	0.27938579797506363	-0.35879199899920233	-0.6013342184992542	-1.2963426170388554	1.0082564838925046	-0.4330117668570999	-1.944999287509173	0.2883836999760002	0.5771039820095808	0.3597637226486735	1.9563528376045178	0.1728107603992458	-0.5314948675352559	1.6469247974241445	-0.256331440838632	0.9039281449515155	0.41553105802072016	-0.19647271122866225	0.5418352949918993	-0.027445462044894682	-0.03125346481020144	0.47820480268810744	0.6085821593021824	-0.27072872988021707	1.096879252466229	0.03394170148960828	-0.01804703450233586	-0.8118850915560661	-0.7787649044573467	-0.8355550893942909	1.4533958498784738	1.0007540261153627	0.22275941657029943	-0.14051602867406005	0.18285266255459248	1.2977919720714104	0.09426233872214644	0.20663961632627648	0.1118133073079384	0.90828073811158	-0.9674724492736081	0.17604052761161113	-0.8012037908403044
-0.4497991086321545	1.4269260664491241	-1.201303176281223	0.038983336245738104	0.5027192432246905	0.6906322168495049	0.8241601473009035	0.8148063082011374	-0.3012362597019639	-0.5508175405635017	-1.0299851989308797	0.7613395980788766	-0.039867721480163126	-1.3075320975792597	0.7798185717671887	0.5821923173974527	1.1658384095176288	1.7759290719452514	0.7193426957195227	-0.7241299199126308	1.5152489812140948	-0.49278723027045535	0.6734047901943864	1.2152320381629313	0.2579191503182376	0.8309529410802112	0.6196796144040971	0.23413621827285416	0.9706831886947931	0.4019320058375416	-0.1828479767042978	0.8163078969591606	0.2240913195875218	-0.35566654452322183	-0.21868765866072942	-0.4644174119520192	-1.274429595595478	1.1149851806370688	1.630510274295041	0.8085119870907088	0.1611215756528492	0.3616248700291731	1.923116893736716	0.5676782033107888	0.2807473513882797	0.4722943020982759	1.445227122859118	-0.24545813938345454	0.4315693557033493	-0.21582818217292116
-0.5402123369653548	1.5476685196462998	-0.646566652150797	-0.40404165843511797	0.3610333308395824	1.6034259070174766	0.5240574316444891	1.2149758997020337	-0.27895934764805946	-0.04955481344667719	-0.680961577787196	0.7453210638764626	0.5073617761341095	-0.6781718201069755	0.9249669644454591	0.622966579286826	1.4192964081141102	1.2796308150462146	0.987993503677528	-0.5929106918270242	1.0290179417074574	-0.5128291103670417	0.46540868302204824	1.5274002899847434	0.6692147642080268	1.022869017001753	1.3424722690219952	0.590628730691849	1.181984023656944	0.470173612232933	-0.16382801711793693	0.1488037516927217	0.1782816091574665	0.030850080649519135	0.45922042416520414	-0.3632798096992955	-1.1852035065681212	0.8866155410839763	2.0010941395230626	1.1396923151971297	0.3874799791715955	0.41838664443204165	2.119205576261133	0.8097258547366073	0.7612211423723463	0.549432543397469	1.6521858383605152	0.11214814239645235	0.4928798614396728	0.2077943052725124
-0.5139350073025947	1.391332632172732	-0.17694286827652064	-0.6036839543762669	0.32905950142312657	2.327531291265337	0.4781383850896805	1.391850309728404	-0.31090858066250726	0.6007764705110867	-0.30348771905165256	0.9640856286983578	0.9233396404473848	-0.28778543156590186	0.5910814824577217	0.6323918152975473	1.2739364403975688	0.625606364858108	0.8610548746080506	-0.22258177855274086	0.5554650495285095	-0.48299045499895527	0.385288469721396	1.4456865959443446	0.809468863981486	1.162338403196407	1.7977490742468172	0.8497724945258283	1.0330888538459713	0.864155145466711	-0.20702935986445772	-0.41170140110770015	-0.09150000935526013	0.7840377520266864	1.1139643068427147	-0.4875229729461988	-0.6310795159525693	0.8450265792018032	1.9945401689154376	1.054708509095612	0.4835490486088042	0.5431302795015157	1.8082833622494379	0.7604169031754728	1.2846711767188346	0.3071303004429536	1.5022331201104326	0.08017098997724971	0.3792449173972496	0.3589433056081091
-0.3420232391454685	1.1046001956490696	0.051414631800505095	-0.5317840240844971	0.3800860360313411	2.4458091548912027	0.5535556222099022	1.2931707275400575	-0.41892896921016504	0.8914577694687921	0.02561224168539236	1.2066418032023463	0.9663129294417265	-0.19339159447945733	-0.10230520305458503	0.5397388211858746	0.9896404292164034	-0.052563110323367544	0.4563751982485563	0.20019977611124573	0.3630972811853548	-0.5518428937147569	0.4229048742885427	1.2060747824445595	0.5831550379429059	1.1931141218313481	1.7369240539796396	0.8054238765850831	0.6531933274241327	1.3637244961953623	-0.26262942192266125	-0.5635407995117246	-0.4410368230722726	1.3502516390389432	1.5550030636200827	-0.6898401311842874	0.05605120260848576	0.8500952704753714	1.6413887262884725	0.6381903039839263	0.4413486508830807	0.790584561827007	1.1655361138203986	0.48428587154178726	1.4132637753796875	-0.13339857318894804	1.076625802871593	-0.156238416920351	0.20569364938749826	0.3066134960757289
-0.14667902330837618	0.7671585911100748	-0.007419312529948972	-0.26497444963310074	0.35520736568809735	1.8228494600827434	0.5240623001277334	0.9338001285221754	-0.5628118506859624	0.485801158042039	0.23868460131733482	1.1968798410914772	0.6033004814860218	-0.27792604296138723	-0.8171439690859396	0.3408800249780914	0.7490786252169163	-0.6508970516483543	0.041831166761370844	0.501134454636234	0.45234226444314934	-0.716564814085481	0.4557325269477834	1.001987938978045	0.1032459774831877	1.0089662455973012	1.155757296678551	0.37946757335297215	0.27898128636457553	1.609014069938449	-0.27428361336817325	-0.37317620749385094	-0.6709505548715143	1.3450925240551845	1.6063107802120373	-0.7679171145052884	0.46555054413959696	0.685140028465301	1.089766437032697	0.15632720022024718	0.30482255192219515	1.0218176821713973	0.498766581744914	0.1380461408676185	0.9528652629586081	-0.5761402936187685	0.5283850325486241	-0.32199813495977536	0.09156983462850063	0.22887611150088194
-0.08638794960208641	0.40582704365063377	-0.2597423689170166	0.05808205712446449	0.12946330566302564	0.707360090997214	0.2631472997701456	0.41404375817226086	-0.6323886702248882	-0.4940784857083959	0.30753430526834424	0.8011971055814717	0.03915723543272557	-0.34692864971769816	-1.1833266793720578	0.10384912939068629	0.5746973795609309	-1.065373718791884	-0.14805673623535429	0.5973755605606553	0.5960111043686662	-0.831802040540513	0.3455136318586615	0.8626175976722266	-0.37210366267943396	0.5691963035698903	0.3017901930935854	-0.288011510695231	0.0882355985747437	1.3377244209988421	-0.21890032233308346	-0.1671582389854097	-0.6457497098079243	0.773915534635494	1.2232048674398792	-0.6002971795821529	0.3613360834387355	0.2548759208589031	0.5195926321181357	-0.12625116716419965	0.1452679844127177	1.0138416682908091	0.05039381062161026	-0.11131757683248003	0.09854069539926537	-0.8534802341006358	0.02148871863176362	-0.217998536151672	0.08318701097309021	0.26953738696752855
-0.21189768300734796	0.04998614083663995	-0.5190850072598381	0.2890359288452944	-0.25392222250305424	-0.39529931059703916	-0.15373126614206803	-0.09894645810833083	-0.5140701786947603	-1.4955861222087543	0.2566627543682517	0.1407485216762508	-0.41215653317872175	-0.25358254875790925	-1.0197123704705267	-0.0852397463150832	0.3841417524408929	-1.1869582922898523	-0.059158249562910444	0.5048543098226447	0.5411604860657511	-0.7387248836096274	0.054815388096782165	0.6778552290249343	-0.5992606079684779	-0.019657667060104092	-0.4630378288607465	-0.8855585713970082	0.09112892565670921	0.5704195168608003	-0.11843106831686213	-0.2349889468439987	-0.37467315230370807	-0.01907028681969117	0.5450650217235409	-0.2248965951139468	-0.16911875569318205	-0.31471186952126046	0.0606731310304652	-0.11550110808854805	0.0233604026230825	0.648175557011034	-0.132328545694772	-0.17218467847277436	-0.6908139077355672	-0.8911616432847695	-0.3262753749531541	0.16286410889209352	0.13810564202308748	0.4309079544901582
-0.4098516394782239	-0.2355030751867495	-0.6040797240521566	0.3249583269895068	-0.5909057855978891	-1.0075801101008188	-0.508340721433723	-0.43257489493345935	-0.18355301268265203	-1.8782610502505095	0.15217160360821294	-0.4765934408981139	-0.5240712348973261	0.021644331988116827	-0.4406847449290234	-0.1837558036051816	0.11702715131707747	-0.9532601661632097	0.17133647847555328	0.2946709224054847	0.21144988490083408	-0.4019389373540758	-0.30861699981817076	0.33799780464612694	-0.49403079569913483	-0.5308725432219424	-0.8561002401898624	-1.1029268850827283	0.15245930388281242	-0.38062060338944576	-0.016688217886513187	-0.5774476146070622	0.00016988891684242564	-0.6083034400661543	-0.15889711437883533	0.18836970825012853	-0.7719169973882065	-0.7514706132832193	-0.2403094457819351	0.07239581393274666	-0.03786812716310902	0.029753070796417442	-0.17408810742654088	-0.06801085576278727	-0.9944271452595338	-0.71284032891367	-0.4729846366534135	0.635946653023054	0.17224223032511343	0.5814981136628191
-0.4804860076465711	-0.3721948379031163	-0.4333305156851382	0.1542358464591327	-0.6603884401992165	-0.9451161652841367	-0.6057037519461922	-0.48820981089991966	0.251053551070775	-1.3402906984081757	0.07038523988312605	-0.757687724207904	-0.28723511066534707	0.37346556497781036	0.2238747001676781	-0.2105883411024906	-0.1791220588575904	-0.42384679958055305	0.3347527125657963	0.046100909170184765	-0.23897872729698705	0.053333325632180954	-0.557984578723271	-0.13131213546626821	-0.1654834730260491	-0.7452957305010459	-0.806113612902106	-0.8235358535354883	0.11674725107589483	-1.0868413883768393	0.0567526978271244	-0.8963514686404	0.29796606407955906	-0.7577177673215972	-0.6224026843561261	0.4480168187423561	-1.0541768941908918	-0.8288342379469482	-0.399487349778209	0.21794721083371968	-0.053813964569945534	-0.5581040914999624	-0.23109210553218437	0.09042536676331969	-0.6953752267657775	-0.4024652538620114	-0.4470946392457492	0.9393931958934019	0.1291300355154388	0.5686264020801093
-0.29106084951300165	-0.3239378425927421	-0.06572778979731043	-0.13024093023914013	-0.39224621605464577	-0.3983514319224128	-0.41629068666155616	-0.29306074887259403	0.5982374930743809	-0.1317173196866302	0.06078868225409012	-0.6153798124418606	0.10904006308116522	0.6429132153243049	0.6384714811321014	-0.21238972975233492	-0.3719526809671712	0.19588523630806207	0.30349130250569883	-0.17356910896135888	-0.5493089271866152	0.4254478485534468	-0.5577643135459244	-0.5516513015609784	0.17464259090256481	-0.5922175171898693	-0.4535900846984898	-0.20627158106489893	-0.06561258485757211	-1.2509209236048906	0.1043956262135188	-0.8335900050407777	0.40920424747315687	-0.5277585034749779	-0.7132224776964713	0.45843050402597807	-0.8318347416817232	-0.528691880657	-0.45283109822151696	0.16511001493036406	-0.05643042461073099	-0.8327131087535526	-0.3539242129193368	0.18001367087324924	-0.03323346003174164	-0.05942440564492636	-0.3170901417919703	0.8934739551786081	0.02054752262568253	0.34667591979523693
0.11254909332513237	-0.13556154297630776	0.33471831074188596	-0.37058575209696465	0.07031926641092578	0.2139906598690965	-0.09048615333966106	0.012384842095081483	0.6980412672766549	1.096681155207651	0.12269960591237956	-0.2154587628190156	0.41835107811861355	0.7101359809187933	0.6584074577027401	-0.21447949507088912	-0.3513607662058794	0.6323785969277413	0.10554449845640028	-0.3086356349192577	-0.5497734796182021	0.5701432108904482	-0.32210582516827785	-0.7096473479014527	0.3538964856557124	-0.20067564197931703	-0.0379287561269894	0.40526063570643855	-0.30560256498786836	-0.8703108308528653	0.147210951492588	-0.27277445097416875	0.3481786565174274	-0.17534660536686417	-0.4848140133096597	0.2685116205362877	-0.2363231403627247	-0.05510693864191982	-0.42725817877127664	-0.07381690690415897	-0.0677758643686502	-0.6956609113096336	-0.46018803478784204	0.13945206788597989	0.5763615658589163	0.23017107927336397	-0.15608056265518358	0.5093290990525661	-0.08693027354746166	0.02199772970542833
0.5231986818899693	0.0824819160564045	0.5891765876730096	-0.42792107183816996	0.46224816563480836	0.5159782934736313	0.1561721528442153	0.25098711427608966	0.5250655230927327	1.7059302982578382	0.20981259970678107	0.14817240638130824	0.4951394119109452	0.5582205275758066	0.3862559295922485	-0.20200670284267988	-0.12810998841483429	0.6939553167977675	-0.12054878285488459	-0.3192005387127238	-0.28201579414100475	0.4827472624629218	-0.008258417927594049	-0.5192906650599498	0.3324372497061268	0.17962128718681203	0.24445593732728094	0.691252268709434	-0.4532104650115255	-0.21951455256177732	0.19502157595778455	0.5347058796206218	0.2197286503466833	0.05097921280107095	-0.12340896995469826	0.02638109827897059	0.38364213385666285	0.3068839186885811	-0.34088715632774513	-0.3429354146177378	-0.08736779523904059	-0.2900379387328995	-0.4277493980338919	-0.0018340108888876521	0.8154769696594107	0.40544852877783466	-0.018074572138926714	-0.016917655705870612	-0.1246842893975945	-0.2189025361114759
[truncated: 72 more columns]
