# Supplementary material for: Diagnosis of autism spectrum disorder based on functional brain networks and machine learning
Source: Sci Rep. 2023 May 18;13:8072. doi: 10.1038/s41598-023-34650-6 (PMC10195805; doi:10.1038/s41598-023-34650-6)
Supplement: Supplementary file 1 — Supplementary Information. [file 41598_2023_34650_MOESM1_ESM.zip › matrices-bold-time-series/ASD/ASD35.csv]

-0.3833474279889771	-0.5149641603631709	2.6342868513441804	-0.37340551674294614	0.4565728890577091	0.6319602871292768	-0.3993321617785446	0.49935970834655385	0.5603081089907708	0.4888924724027246	-0.35318668804446834	0.32054897146111827	-0.20446819843804	-0.31835578245969615	-0.1112673398934429	0.09046444060299215	-0.006628269630075321	1.398005641853673	0.8742584981377212	0.3131334334527336	0.8575246190862017	0.8068768245215032	0.5612269037179372	0.14002871303626846	0.5692879183758459	0.21410378907918368	0.07165929924170848	0.6775568022355282	1.0846959180432283	-0.6465280353147781	1.1257964412953896	-0.008253246744499756	-0.3882448794022205	1.0915798120488582	0.13977387319270257	1.1957812809231845	0.7277699711235802	-0.004712449204241822	-0.14867219827357878	0.9759908159945729	0.6307536354144198	0.3353128716017338	0.32762488934346506	0.23661046114082115	0.4239333655153148	0.9915575850355552	0.6069984063349768	0.5741078564373908	0.19400559959161987	0.8931167130473009
-0.13493603304773208	-0.6691248339341537	2.426727720677826	-0.9735999253937316	0.8412036103726823	0.7925090581388357	-1.149014840452425	1.0507558347802852	0.8044264813098105	0.4102882339928036	-0.2861718613039029	0.31804188326192867	-0.3559489789426911	-0.42263173876782145	-0.6029656477264818	-0.4395156794856879	-0.5217328640669913	1.8763400029401107	0.9497680333701716	0.6041140087018446	1.006698654207889	0.4706073369514352	0.7773259393181753	-0.5878519046751761	0.946261016455297	0.18732375944392263	-0.5628288028637778	0.7218271311935447	0.7867998841264071	-0.8243097001213091	0.5444711528244021	-0.6616966257395565	-0.6874592489778091	1.0639284827760458	-0.02055402973964421	1.0363947581183648	0.7511484917431515	-0.5080514950090841	-0.7302638168667958	0.5718102801301527	0.5561459922494523	0.15754618656321615	-0.16785748802192607	0.1790454338715316	0.33437445207924604	1.540645430740157	0.19310338567621083	0.4750556211621813	-0.29638438566233966	0.5548561026400027
0.2760843673500339	-0.7309698108294239	1.2030519772155273	-1.6794323749213278	1.061217563380951	0.7759939979458489	-1.6621584114568602	1.3860502398269379	0.7771035411821219	0.27032593257692206	-0.13854904057393924	0.3513106110090867	-0.4620722187913736	-0.5552042198068778	-1.2594068662774855	-0.92929507709724	-1.2375115146909013	1.5626342243023128	0.7417611424863958	1.0882478876881938	0.955524173523033	-0.1213672259107918	0.8349141512676532	-1.0869152744780313	1.0793850526961983	0.33313962426569893	-1.0509906078694942	0.7207397194282825	0.1307765314342219	-0.7152631389733813	-0.31017460968942834	-1.3598310028251588	-1.052737994026712	0.7817490059721593	-0.3403810420863742	0.5430785627182463	0.5401280150195527	-0.9835619351985351	-1.1662920589770402	-0.19921705465818604	0.09551955948995139	-0.2540831756218621	-0.7264842765731513	0.2613653763862189	0.09019899540780767	1.6197274912917163	-0.1337368235789421	0.26582076630847556	-0.9547084438425687	-0.12583054164795382
0.6064696402473515	-0.6397327854524714	-0.4442886498906678	-2.127481082457545	1.012738691327537	0.678438492792403	-1.5843597904686597	1.3375331027485797	0.5248820246252794	0.2323209281844824	0.09236345374752547	0.5177457451455011	-0.33951146152145606	-0.646865312187224	-1.7820307068556775	-1.1151807832451777	-1.8372890710196819	0.6144592572393921	0.3563453256680654	1.5788825632615615	0.7818027791057515	-0.6288908546346782	0.8618708459118842	-1.0318541978218128	0.9383765291229617	0.7299735945926764	-1.0322920213237348	0.7283393127133677	-0.5683610901675613	-0.3063165004788459	-0.8810644918989797	-1.7477338395555766	-1.2986824413565037	0.39866229844546325	-0.738355353174978	0.0582889626360255	0.09408939041955483	-1.0243731601945403	-1.2174255130872933	-0.9557016243624499	-0.5536813596322385	-0.7213171325100709	-1.036773065778059	0.49008571514277743	-0.09245821599546472	1.2034251238295834	-0.15677742089926394	0.09979278717677113	-1.3923993766334242	-0.7939176058286425
0.6723956760823966	-0.3960040391101384	-1.709077016305508	-1.9991950454193665	0.729540045161378	0.6170726289224998	-0.8643434583239479	0.9276600059620522	0.2736163201631533	0.34091313155296354	0.4132578284231876	0.8286057773288127	0.10249375352165849	-0.549488776112683	-1.88092405477414	-0.8907615571768461	-1.982625297468679	-0.4355773950343553	-0.024539272491241573	1.8000509564616902	0.6015370262510505	-0.7588086092131261	0.9903605367305643	-0.4308687762582867	0.6293255389443821	1.257584319300044	-0.4094023689036168	0.7461809219166359	-0.9675295063121963	0.27465037530747677	-0.7825740296719558	-1.6226529641547205	-1.212553552145217	0.07660653513141039	-1.0679449455733452	-0.08711230791686302	-0.47279206576574984	-0.42684140954040045	-0.8206908805145501	-1.3031129878265726	-1.0521494879932742	-1.019244837701167	-0.9016933088290777	0.7697788584168904	-0.04661714320657562	0.5194901819083324	0.12069067054828629	0.10083798203933682	-1.264380135569952	-1.06930341443426
0.48638813174370177	-0.07447580821184858	-2.0573376939796653	-1.2399636059489438	0.37134310728577796	0.6259456147933169	0.18085996597168572	0.3331763846417171	0.2539851232047478	0.4743405033395162	0.7867444521176884	1.1604683098042055	0.7563579771288127	-0.11920294816072005	-1.455278252198765	-0.37088876213824806	-1.5184060748333135	-1.021149997758849	-0.25715523224500575	1.5663775017256818	0.47431198045772915	-0.4698114307897289	1.2131568918704898	0.38221047081189274	0.32611853894615667	1.6415439199067372	0.5535774175565155	0.7328296539704163	-0.8997774259819205	0.8028302555689373	-0.07759924747235733	-1.0594647372834558	-0.70835289034496	-0.10279125996709586	-1.1738654991764048	0.1919842038840138	-0.9484045947908972	0.6184367806116123	-0.11819748340087065	-1.069393559427476	-1.112962222744819	-1.022701272972996	-0.35419988471014985	0.964343681832279	0.20901908383838977	-0.08927964780811654	0.4900218684049006	0.28597564517928087	-0.5030433855075352	-0.786578963224108
0.24067567368713788	0.21088646279859002	-1.516519176786658	-0.14172040605758546	0.12659229054866794	0.6272299719822169	1.0364013811434993	-0.243883257160378	0.4958284461636473	0.4383274842492275	1.0860328080472506	1.3039200798225419	1.3329442639761233	0.6390606484670526	-0.6759846851828215	0.1797516684820463	-0.6051028488110508	-0.9042131994818225	-0.310939862802279	0.925915851502029	0.3636645303342902	-0.006171230216319783	1.3492704396033464	0.9599906377769736	0.15869138734612256	1.6192867459117903	1.3625318662855217	0.6547755430063895	-0.4588285983210909	1.0515487253792348	0.7510384684020077	-0.37082734129978834	0.05617997114728299	-0.15490590917758518	-0.9817302828955109	0.6530005878349578	-1.1147896327852433	1.5927556853235867	0.6212455778900804	-0.4033040807012727	-0.683786156275934	-0.79350840001583	0.3642564250463349	0.9752630044758186	0.4776778327232821	-0.37158458018369017	0.6940118010918781	0.5447740694608464	0.5947644187367159	-0.10146176892415239
0.1495305902277593	0.3706854724264897	-0.5904017146859409	0.7878330033831094	0.08914140049881111	0.5036833133040929	1.295368156910526	-0.6931392185110349	0.7657565218684461	0.1318884282696923	1.1195953553952043	1.0931723208188748	1.510227492854949	1.471941526901051	0.09261871030345063	0.5021733684952797	0.32508065373189915	-0.31200522262987634	-0.2581213620869526	0.15227790105551323	0.18948053786928926	0.27336693836613574	1.1619057644295248	1.011248442964917	0.13133428193851335	1.115856808453956	1.5856613819180139	0.5275919642563878	0.08671870266359603	0.9013065611104685	1.1234269404628205	0.07361997999295929	0.7056970082666307	-0.14129927808883191	-0.5686389521455631	0.8650662137501751	-0.8742369297633455	1.952798017599498	1.132439227087741	0.32594164190051794	-0.0008061195828516504	-0.5362862858063202	0.9403374655226915	0.7850168217960068	0.5348176706300999	-0.3133359227336454	0.6066111798667623	0.6899445955135022	1.5043458567875287	0.6072202236863848
0.2777972034057566	0.39020591542809063	0.11515326585382135	1.1090312198466912	0.19236634317461987	0.2129758958943833	0.9023078773507208	-1.0131803123258323	0.7270459145027973	-0.3481751028399534	0.746824036856429	0.5335439500798131	1.1281449024473567	1.9352543128226927	0.4940707773440366	0.4799906182767151	0.7919681858499026	0.23888112512735996	-0.19640090988212883	-0.4232959829809963	-0.06869062544559035	0.15482828764984313	0.5492011881358193	0.5554289420590138	0.12767738108536178	0.30455095917360453	1.1238830961903588	0.40482290517276387	0.47926511292405205	0.41345495286599826	0.7570567232745884	0.05879204218485192	0.8398999601309876	-0.10435161812037448	-0.15175028159223966	0.49239120046904916	-0.3281991476819587	1.4763019525429533	1.262247595231967	0.7570932588116073	0.5285556931434363	-0.44230570206278125	1.1510844124202206	0.4465281819995548	0.30483746502470255	-0.1317583443552961	0.3054515093727831	0.5574021384308873	1.7679079442865675	0.9721239774442936
0.4961603659085964	0.32993401991501603	0.2827190507441511	0.7169581904597534	0.25158071630443923	-0.15312097226600124	0.1739129345118862	-1.230319998327915	0.22476483720116824	-0.7547846860875134	0.020873617437712644	-0.16802203513304254	0.3033560557744359	1.6285305599982545	0.3854968404463474	0.17706902110395442	0.555082111023	0.30332171907637834	-0.16929356805890927	-0.6284445222468051	-0.3080664839124114	-0.2712984593936466	-0.33844977184874114	-0.12096903262830758	0.0026716012814697984	-0.4926336908514546	0.2811736107171624	0.3207667628732794	0.6229797876990901	-0.17427517095757927	-0.14170343671219562	-0.3577007767806149	0.2947562256087012	-0.04142323380071693	0.026705772513024813	-0.457464225721095	0.25637812644723573	0.4121199670271077	1.0111378964350708	0.7424389573448551	0.5539558990017082	-0.5291578622215821	0.9595475940504297	0.041248799147009026	-0.07630793578910153	-0.12252211735708486	-0.007278317459382047	0.10735974529150431	1.2719357672022946	0.8518086313569913
0.601999453642516	0.275649369104067	0.03151199385582087	-0.08245171459005304	0.0948576723888251	-0.41976509336000956	-0.41483578608396493	-1.3059814645255274	-0.5221716890759792	-0.8620365683825942	-0.7578781202435856	-0.7052024446080732	-0.6160494628023957	0.48673729954794975	-0.07772940090294281	-0.23002657479034044	-0.2110627403432702	-0.19607542229535974	-0.14341856083790855	-0.5583919909732273	-0.3460296874178292	-0.6711259703476826	-1.1549173352665363	-0.654852564659219	-0.2979875156788709	-0.9953338767021709	-0.4172966629674292	0.24040471950364423	0.6010886438022994	-0.5436319124619001	-1.0189002500103361	-0.8830361435706102	-0.6988812324474543	0.06914923239532697	-0.13651463271830327	-1.586566430589574	0.5894123834182228	-0.6741495233878322	0.5094481522159628	0.4044326408258547	-0.008121308376665125	-0.6004716116677784	0.5054364857340097	-0.3540058817266498	-0.36487956672239347	-0.4563744329298234	-0.16513987005948902	-0.5275588430093467	0.33059531455663166	0.38991962099845123
0.5077556211897628	0.2746611217175091	-0.24432430443231196	-0.7471818196997196	-0.30025151627452085	-0.45586710282434395	-0.532561924662575	-1.1304987106146722	-0.9999548759680501	-0.6307844765739317	-1.157962089625669	-0.8507503272452528	-1.2328331019291163	-1.0723227902073678	-0.5309124899898567	-0.5618297443736705	-0.9809911228844405	-0.93242155503504	-0.05301338596726621	-0.4913828140680995	-0.05426569131447563	-0.7102336103048604	-1.561651258509172	-0.809264071302078	-0.6734045996293593	-1.1127985356305878	-0.5464471324785674	0.07202490691119884	0.5670401255680404	-0.45060243438188974	-1.3419915531163347	-1.1512549691555496	-1.590353050727383	0.2242834464688957	-0.5027253255521403	-2.3048506308906758	0.5277514465894155	-1.2560346409760044	-0.040960785800920545	0.024174435148438065	-0.9062537717136969	-0.3732913948446936	0.017763948733111715	-0.6697538068754844	-0.39955638496511187	-1.0532436172398556	-0.15178331775763337	-1.0814077149380061	-0.48653759150785664	-0.10421794460725177
0.33779850028601366	0.3053831225532397	-0.19709020273725517	-0.8248360893084314	-0.7578383266448001	-0.27731229476159935	-0.17860067440261385	-0.6244115227943505	-0.7374052899639032	-0.23717912109241968	-0.8668011543013359	-0.5952704964938899	-1.3085586060910748	-2.290157526647714	-0.6094872345456855	-0.711302139501256	-1.168497040117768	-1.4082707558590313	0.1305369985437236	-0.6653790493980332	0.5124574499528698	-0.30272330962447164	-1.437993261153945	-0.5694667203415974	-0.908698698332839	-0.9514385119810671	-0.037041325889125364	-0.2517255179911089	0.6080017084373178	0.1342752856478529	-0.9377366443114787	-0.91345403753466	-1.8066440164603013	0.3806710840388849	-0.7418448076388927	-2.1637121985544057	0.1643069470787395	-1.1596926049516365	-0.4312648795763125	-0.14746530906690053	-1.6721453157768518	0.30143116394379393	-0.29114598483261894	-0.8300445887780026	-0.22713322796470364	-1.614497713727451	-0.08462658689433454	-1.2750022415633724	-0.6845097572459792	-0.3584890476130248
0.3428149103850019	0.3021212952899004	0.23282020466063177	-0.22780930690914472	-0.9855755566394426	-0.04099783569570366	0.36232444537266123	0.13395504459111193	0.31774916482925825	0.06274265044357588	0.07705331312343024	-0.15046782075503648	-0.8728944956330658	-2.4649279003174565	-0.1550170907500036	-0.6522538653666028	-0.4825247272970588	-1.2890979184559876	0.36222313713946364	-1.077529635521803	1.0995377818696461	0.3180633606031865	-0.9484064463208918	-0.10131120413102361	-0.8045652543420383	-0.6907288942100572	0.7950647357635678	-0.682656954172575	0.6876659419033164	0.9818375996895735	-0.07465154649596932	-0.15648497832697741	-1.1052558501888659	0.4836365058159908	-0.5331076667407425	-1.1272378468892847	-0.22585677597553894	-0.6251501094319988	-0.5062294961742337	-0.027546411287157284	-1.8647241935899328	1.2800848877339421	-0.3024508894116448	-0.756103105663567	-0.061321258449301905	-1.7973711299107344	-0.08908372296540305	-0.9650299499428329	-0.1319085177100363	-0.2863361708901305
0.6876423308563471	0.21462628174813247	0.8067010299012065	0.7161908424474416	-0.7478857809495999	0.07165527599890735	0.7502023697416528	0.8764358580038245	1.6669225348246803	0.12950557350096292	1.242248382144894	0.18940509837089198	-0.17822621124590246	-1.3811433321745494	0.6994252839133849	-0.4077441480850274	0.8690328513295822	-0.6116600682900872	0.5480131381964394	-1.4594342013380417	1.3808822874601492	0.762080910712087	-0.41890251466769723	0.37103677409415187	-0.3168158807578046	-0.4330103210476981	1.4571144146673458	-1.0374426472809222	0.7011173862622792	1.6983879537847122	0.7451509921388421	0.8985889990420006	0.24288688495856692	0.5128281281568966	0.20161995198047147	0.38321032586127085	-0.3525797875338144	-0.08954171363390229	-0.21895917490772887	0.2884419852401172	-1.3086615226404807	2.157686541685504	-0.02259598447452201	-0.4060457603803555	-0.1039058592389421	-1.427814024789109	-0.1705929343879027	-0.2427081936571993	0.8660679639275494	0.0027265312398103547
1.2781424354020325	0.05547186155370036	1.1801116581147761	1.4706090010251323	-0.02845300696289248	-0.005759427111020899	0.8301869683218496	1.2679077554191722	2.5097885537394937	0.04306927448983382	2.0187883059514973	0.23669792256027122	0.4575886392889072	0.5088598228896736	1.6053138507738869	-0.028579819513915347	2.2660058389913225	0.2579822958032413	0.609200568957073	-1.4579275771160534	1.1585292098531321	0.759631209029375	-0.11344380059462054	0.6806087670273611	0.385903609377625	-0.14562299523851935	1.582634211476539	-1.0875247936774486	0.581980308359822	1.9244006200513921	1.1198086609536624	1.9007228999901247	1.5750118472560213	0.4993927581896184	1.1958862649740751	1.702228392207829	-0.08653653393395562	0.13559823525438428	0.33322262539225633	0.6238950111037871	-0.19654209007524517	2.4927405758632144	0.4241764681205845	0.1700152088252633	-0.3687831463423466	-0.6216334755591133	-0.19184619830613045	0.5849779815862498	1.7511718768515243	0.31056538193316136
1.7745301917478662	-0.10151706883936681	1.136845042129742	1.6213293637742927	0.9211887966833847	-0.17140920963040485	0.7108583256798695	1.1202393120050391	2.2448023751617976	0.028206576585066374	1.9792289618816608	0.023207521388907394	0.8161466168359335	2.298514965108378	2.1823089607867074	0.39693742238934016	3.0168006077405365	0.8684756959137196	0.5358976672808272	-0.8997040201688036	0.4997112535366716	0.34741896393666283	-0.07121376934698156	0.7713760294839404	0.9924690820082036	0.26565653286127655	1.1337354401930844	-0.712443642095531	0.3660501496444193	1.534604509484226	0.9739380208615519	2.515419961587986	2.2067189169601225	0.49350496737550614	1.9623343319527287	2.27175259602671	0.4652517531801722	0.05543472811969551	0.9199782655939325	0.8406027408322738	1.0039536732290641	2.0889150233517184	0.8362473862457125	0.8090118188478316	-0.6512738111765679	0.26468282809936616	0.02165653153325045	1.1416597011173966	2.0360300345080242	0.48265603135492074
1.8009721425316039	-0.16975698022713448	0.7042392041848635	1.1217484368439468	1.6874844579013848	-0.23306401804532662	0.634451508090697	0.5458491055003784	0.8938374399885491	0.25868362642487286	1.1594911851275227	-0.23751103666343953	0.8590819501567443	3.131456143746509	2.2011313731482436	0.7302669753642829	2.75500183529693	0.9562754114231475	0.3907056985110224	0.050381314772992375	-0.28738506833994715	-0.17395901128990993	-0.11553846695545802	0.6892922234204655	1.2156194759394783	0.8211508387057933	0.38510555735244845	-0.010269464390662095	0.160900375752091	0.7202408484187829	0.5442453265050244	2.5491812916969505	1.8293255098434875	0.506920654138717	2.085497099829924	1.9321660270114513	1.0266844195532407	-0.07431830297962794	1.257457191475996	0.8994681171721669	1.7917914739137857	1.1425389619752147	1.0061947331819803	1.2862853061337995	-0.6740189339343364	0.8313859533122995	0.5268989040773403	1.1888460032817958	1.5719654918994808	0.47550554282517676
1.208105285627258	-0.10671081104725198	0.10116215434923174	0.2994837719137474	1.9051372417270436	-0.05989132364450802	0.749940189731033	-0.07666582265567122	-0.8527707859934408	0.6957985500685606	0.06294693446075184	-0.3083308412224173	0.6993313312963484	2.69147020526086	1.6711797467552283	0.8140170093846879	1.6502444133602852	0.5761285452372263	0.2636333050602512	0.9595041220515101	-0.8296306951372544	-0.47535164168221977	-0.015261204338011784	0.5403616255108498	0.9592450660156553	1.390121656361204	-0.2772099470183633	0.7255542819638416	0.05470262585980696	-0.10718059004180651	0.1721398093762971	2.011348590531448	0.6865143273373626	0.4824915544276962	1.498080291888448	0.9917159466117518	1.3137527983615784	0.0036193272478093827	1.1393599487542	0.841178972357161	1.8952476495181267	0.1434022538338876	0.8114716109065843	1.4273017762851279	-0.3023457036412311	0.8675306554579535	1.1798557537896175	0.7759469652012285	0.6083132159704598	0.33494093207717845
0.1960279053348787	0.06477241948753558	-0.40932507034862353	-0.37033723863975543	1.4575185556384145	0.30805238785918093	0.9706104974717356	-0.3248442082868396	-2.030612051402888	1.0942274828913738	-0.635613040214492	-0.0952998507049717	0.5064944925063275	1.3669203024149323	0.8038796580863927	0.5590159514906593	0.3015625284099114	0.02811782601470296	0.21447128536862445	1.3884892110665985	-0.903093605194229	-0.4443925103459782	0.3303281824232137	0.4406814333568081	0.38441941248528666	1.7453245210993573	-0.5929581768936998	1.1652519610398897	0.0474350037342837	-0.545521082619125	0.07378430822543011	1.1027664925675023	-0.5809473303576964	0.32557722688402885	0.5470057510084213	0.040387700139420224	1.187315884484269	0.32457773506584675	0.5565782424527962	0.7265396790752403	1.4123822505746002	-0.4192990519391171	0.2877135915312082	1.2142733052044723	0.335644238437202	0.47713028315901385	1.6926903455073368	0.23027049008546494	-0.3748852036572342	0.12929779992780938
-0.7982857569130322	0.2841677369363213	-0.6496192017562229	-0.5696358763261757	0.5532972003801807	0.6779179377906903	1.030713657524172	-0.002507262210565787	-1.9934137971507542	1.1781989077456838	-0.5072949263678735	0.2910910113032643	0.4141749541779751	-0.016598373537199132	-0.10609674418040078	0.03591974437166986	-0.6217590653013167	-0.34583430549632804	0.24284634879838438	1.1703644814326992	-0.5470381082535678	-0.2511635968039474	0.8197107404741522	0.4663374182573138	-0.17224340494412005	1.7147290155376762	-0.5460677612945822	1.1397774729013346	0.06324146577705506	-0.43163118639773124	0.24237959929568464	0.14240462882942562	-1.3219805169168848	-0.01786061889307118	-0.21273994691268036	-0.3827679967442675	0.7113812379156971	0.6795896048809988	-0.27224809219011353	0.5926190239645104	0.7485319683525955	-0.3562266177867121	-0.3650843346455858	0.8098909753983351	0.9200059616588023	0.01659727346911491	1.7977934351718865	-0.029015231419455466	-0.9437928252469412	-0.09866909473979275
-1.3740065280084743	0.5028798903625014	-0.5756755691712913	-0.319296625661414	-0.3686729161936604	0.8372809781793139	0.7016004984163494	0.7279057525424973	-0.8153221474674366	0.8547245404853085	0.3611352076402047	0.6169037732301305	0.47248218885214216	-0.7197378871068285	-0.8054665994806801	-0.5113291845877679	-0.7682247540100935	-0.35574237769337835	0.2999013237553664	0.51519238056613	-0.011355654103912946	-0.18527589623002585	1.2324049969626378	0.6095996305999682	-0.3871383859135965	1.3129707988093822	-0.3090469306033619	0.7418129981462412	0.028060759298374923	0.07150281950032249	0.5149129296382668	-0.5440608330967653	-1.2471445422811078	-0.494860754569065	-0.3710492738604887	-0.08170628406437509	0.09811139778330008	0.8013088028575726	-0.9963165005966323	0.4496949745553604	0.3800565814052213	0.11850598215875607	-0.8692151425147092	0.4670027103291993	1.153304549084622	-0.1265183087740479	1.407410678709131	0.24435172603360406	-0.9279812905714183	-0.33173189745265624
-1.4080929415659558	0.7110654254813035	-0.2567676563040314	0.07388939860773976	-0.859767530341491	0.7016908827953681	0.002098770215100622	1.4471207758088025	0.7658084336393287	0.2966127415765679	1.4231736530343884	0.6851543910203609	0.6466352028522514	-0.5270580684733843	-1.1526871232414713	-0.7741350196170554	-0.2807704631873657	-0.0378676492954045	0.32350371342723705	-0.13117739774867127	0.41423337430567075	-0.396166571134994	1.3898345564701045	0.7636200177631606	-0.13781719012009305	0.7447349079431345	-0.08341115117761076	0.25678060908141287	-0.06164657716266694	0.5880634907409069	0.7136725439839176	-0.740220574519077	-0.5562716316170863	-0.948369334082067	0.07309418204428651	0.7050639386132697	-0.4115558867290605	0.5966974749084707	-1.313294570225952	0.30099427218552444	0.5735393537168288	0.5509208229390967	-1.016124642072499	0.3717034947597525	0.9627240699771138	0.21839747038089302	0.6626284804284512	0.9439255298945697	-0.46368330637664246	-0.5505681445440319
-1.0996134725456477	0.9178259798395548	0.16511607056804323	0.2580615453680535	-0.6911587202912803	0.3658869098299892	-0.7642097350196463	1.7480418761542194	1.8262599426184343	-0.17415026567589464	2.0183106902868397	0.4617021768414216	0.8396445635958448	0.17834498983465602	-1.120437798124166	-0.5635188060617088	0.3407566653628707	0.4090926184800745	0.2670559449376746	-0.37734113510549333	0.566337912848414	-0.7476589634633823	1.2655853337562746	0.7643746381643775	0.4209922313486063	0.2692325465753114	0.033742162297755667	-0.03233909267956369	-0.14395775401923694	0.7726678257981746	0.7434594726300091	-0.4195966978408677	0.24215249958311905	-1.1992167724586937	0.7194129589698183	1.4588480872922127	-0.6580774099746464	0.23040265913248562	-1.1308060852302855	0.15206472259442583	1.2220646727916147	0.565969503897365	-0.7877348306837103	0.521736783694323	0.5433067765887031	0.887609608947298	-0.1542153635739899	1.6445975149406564	0.13409844341851376	-0.7194332990269776
-0.7979999015393192	1.1036187491402782	0.5119538908658566	0.09464025100478121	0.029713374917634525	0.023800085570790226	-1.1872413923835705	1.4871834136073168	1.8344548558983524	-0.3172059975310581	1.780307322025518	0.08371811964781864	0.9240992903821403	0.7301942208775469	-0.7586578850002644	0.049996096463166856	0.5914655493726669	0.761458954235643	0.10641412293133674	-0.1279044219867864	0.4628780165593256	-0.9105935673151523	0.9693927156405477	0.4912862663638898	0.9422787618557056	0.024218491476581956	0.06811445564500987	-0.031815710815268294	-0.1666839749627284	0.5254681461108655	0.5944669888630515	0.2442352012872504	0.6836026256824286	-1.1567930723070599	1.0443244564177072	1.688983274914478	-0.6151374536701021	-0.011611870107072137	-0.6067301614337194	-0.001810976084918026	1.9003112748817428	0.12073891384702187	-0.3664148218493594	0.727538363829601	0.21350901394326494	1.479760930341465	-0.7766693209173122	1.8516388079648807	0.5683390842763912	-0.8035978218510292
-0.7517399133039476	1.1926119558024666	0.6166848197815047	-0.2420297167174174	0.9172851921358333	-0.17632481073021866	-1.026006324444199	0.848846363214828	0.9462392977159629	-0.14311721072627787	0.843837500870073	-0.24559881579533724	0.7851517562778508	0.6508211308610022	-0.15874275547728253	0.7515591266308085	0.2928209118046013	0.8904507799063726	-0.1666684747377048	0.3826755040502456	0.22966223877283254	-0.6283646437087936	0.6364767627147561	-0.024081201483763384	1.0865895273035615	-0.056985421693778966	0.08396619802693567	0.11466368170377059	-0.16203955702143946	0.03708286956105682	0.2935521363781552	0.9501149187825393	0.6348244289014613	-0.8819775419981982	0.7580148151564668	1.2178205819317574	-0.37875415793823763	0.03496776490766731	-0.04064329016687297	-0.18989563562823658	2.115101042736058	-0.4833737401741291	-0.014838254490120942	0.7426001053112002	0.19056133442163906	1.6155642821696592	-1.0762095738769708	1.3209645462514925	0.700525780756569	-0.7990050142565138
-0.9606806944763489	1.0816179737053395	0.3953714315635829	-0.3884337905314186	1.5083237708433028	-0.22837213557627922	-0.38608973809107555	0.18954844370497378	-0.16440374940417407	0.10801986741560668	-0.2732896647439978	-0.39469777959650115	0.37690230255061	-0.045085452989788374	0.5592447050363252	1.1637684805544277	-0.3106576732332987	0.8046632804832954	-0.5456748507190197	0.774839387765407	-0.026245746224458542	0.05318540665602383	0.3262173149363022	-0.5647598479039975	0.7206972900721499	-0.17099361782646819	0.08858262865194369	0.14788960382950897	-0.2452636316956409	-0.36462542515498925	-0.1210045082200911	1.399006077727046	0.3381444158936569	-0.555628446636056	-0.007166450518570806	0.2795965398153487	-0.11853637536800705	0.26833615357691687	0.31205160191183745	-0.4540781571780527	1.607741148715848	-0.8344567272187133	0.09934601366280926	0.4368143608019025	0.4465381171638316	1.197218668305222	-1.0840218656874825	0.24353539575516056	0.5669389662103567	-0.7399417780214748
-1.2232654432145271	0.716694418173304	-0.0833782313667422	-0.052486980695879676	1.4969954174259372	-0.2461100334236206	0.3317103389257255	-0.2130284218241581	-0.8005821817957832	0.15995517914399873	-1.0161607073010521	-0.3775425669655605	-0.22752792123365176	-0.9042707321063739	1.2445862688835847	1.0838001824167756	-0.7430264401168918	0.611024569643768	-0.9973459733372466	0.7874799856140543	-0.29293524301306506	0.7817968682595551	0.014803775192926227	-0.8252243115885571	-0.002912667484428488	-0.4691734460800843	0.014373689097991615	-0.1058576317582881	-0.5261637653847853	-0.4574695618565836	-0.5746390809237356	1.4228904849387993	0.20584954568074865	-0.3710710818267673	-0.8049821087760476	-0.6229973208091396	-0.01626571827427453	0.4028916714554281	0.3784903085834412	-0.8086716410696483	0.5242330068569095	-0.7190053054936073	0.009662691358615262	-0.11030702005724641	0.7410197251557997	0.49215669148827873	-0.9261227870880312	-0.8411447508206733	0.2916220944315597	-0.6730656289802839
-1.3172524449193184	0.16320562629668192	-0.596520054545895	0.7651053557029107	0.880770014701528	-0.34894670649926135	0.6812645456008801	-0.3223421109938166	-0.7102961638614091	-0.08608554368410218	-1.1268410529591308	-0.3207968373759509	-0.8322522078150223	-1.3792707810752003	1.724822682804217	0.6121319721316961	-0.6384180892639092	0.4326251823314636	-1.4489572462809592	0.4339892607805408	-0.627366458440752	1.1393048355469784	-0.32349284049801585	-0.6051962406958649	-0.7338323001859395	-0.9180560809986898	-0.20786913314212074	-0.6016182711097845	-1.0021204795978835	-0.28557310516329565	-0.9280576580084812	1.0493074897189336	0.5191260406498417	-0.42192108694524477	-1.196552124916016	-1.0198464500550142	-0.20302380516271984	0.21986134747663752	0.2688125420722844	-1.2040472382752005	-0.6580003875218228	-0.2804348794023288	-0.09524173050875598	-0.6676174015612019	0.7966808832209257	-0.028438203179620647	-0.7396296329100953	-1.365924355845796	-0.023281315895273685	-0.6222504293112069
-1.1599549555093436	-0.3921788553488291	-0.8733661919249534	1.7358606710055025	-0.0555945459699671	-0.5546133405870481	0.448723043783594	-0.31077876519783615	-0.21040686816311913	-0.48248717330424384	-0.7524898354646019	-0.3592855139409411	-1.1899102816503584	-1.2038501470838128	1.844139912271413	0.07567132660387683	0.0014259067596099303	0.33397059236976306	-1.7950618060306223	-0.04828928552002768	-1.0593144752914765	0.9504538203680158	-0.6330549144435541	0.02094105109762649	-1.1259956010596355	-1.306294165494849	-0.5541041042984475	-1.1054341147388167	-1.5254352063237624	-0.12265610162095067	-1.0119884798115582	0.46865719042898446	1.2331200652717231	-0.6584674101940553	-1.0504956990976175	-0.7525718159603502	-0.7013569250433177	-0.21874143098618065	0.14892417937306776	-1.5330244273797848	-1.409683701207399	0.09048114000464412	-0.04141377764851272	-1.023538255754948	0.4880290141276981	-0.0030756399855876963	-0.6296921908501962	-1.093641820661727	-0.3517796797996828	-0.5804796707590224
-0.8297498020042383	-0.7276478170619538	-0.768282900295635	2.3782205067043236	-0.9018496030597631	-0.7675762316854297	-0.23062138929626955	-0.3799014340392383	0.09584639489680466	-0.7593742655263427	-0.28248717586493916	-0.5396947531741364	-1.1290509482361764	-0.5419872805220264	1.524601210614452	-0.2063351694905392	0.8045529517737752	0.2909661770298108	-1.9303991270969965	-0.40043713158734806	-1.5114432005483325	0.4200631899875005	-0.7805557859863546	0.6936626997990059	-1.0315694255378827	-1.396862583246061	-0.8821735058324228	-1.3608571439492525	-1.881794204214201	-0.26312398092892614	-0.7337558394003262	-0.07619423349372345	2.0027255695811808	-0.9360123222798946	-0.6084405875979109	-0.0618308759599793	-1.3904931924815482	-0.5811613399240004	0.08988541595207898	-1.6865576624752685	-1.4646258810691961	0.05590047777680061	0.16627300349672516	-1.1441896114644279	-0.08313918286757106	0.5606328839929673	-0.6720116454337239	-0.2759635683756803	-0.7176569015002288	-0.5376041276682324
-0.4571665613522481	-0.7170603056491404	-0.3792867587753672	2.3311120590825456	-1.3366493010117622	-0.8690982112733013	-0.9875171408199446	-0.5878851706288082	-0.2143353150166871	-0.7370794455272903	-0.055558093397789284	-0.7963318065334679	-0.6665260099792192	0.16629512770432534	0.8190135007267789	-0.14616973917541973	1.2766140604628493	0.21762628060093242	-1.7924596810907192	-0.5342875937244391	-1.8049069299377594	-0.017718284896106492	-0.6554507272109388	0.9600715741817374	-0.5692814947658433	-1.110053241028711	-1.0120522843485489	-1.2663969838890978	-1.9242924512501798	-0.7909491755083691	-0.17971609883564152	-0.4151813006914549	2.3936499512141505	-1.1144098373836753	-0.2779900794691834	0.5735966693512986	-2.0236931826393203	-0.5156026787329154	0.014730909416593375	-1.6197286886216278	-0.969628436258683	-0.3975714310029622	0.3232662890949942	-1.1934300382018357	-0.6616663580612729	1.2658158061332088	-0.9183932488226259	0.5013684123605265	-1.122691060215837	-0.5111595513361359
-0.10216894283308536	-0.4219643567431245	-0.0018022242712339121	1.557760391658853	-1.278259629426869	-0.8280380964018116	-1.4720581332051168	-0.820312716461407	-1.0697639874863036	-0.45531235039086027	-0.15052383333158367	-1.004084312347584	-0.023339981684307516	0.5216119867407449	-0.08176988209248784	0.06532122932242582	1.1268737286126116	0.034210128651405027	-1.3862174185247822	-0.5690925301341948	-1.751843132667974	-0.03274388088127245	-0.28497633954449825	0.5668428621080513	-0.02962925034686722	-0.596619173804606	-0.8574716740116815	-0.9336397405074964	-1.6575231668294625	-1.4950076427294157	0.3892006457025243	-0.5216973576012167	2.1342209586274827	-1.1364119803093053	-0.3155563728146876	0.748472087445135	-2.314330954098066	0.0464623440304443	-0.21284783173939456	-1.3729781904342637	-0.37061750301057816	-0.9206186518245839	0.18330858476963124	-1.3873876351026768	-0.9954820501254154	1.578305975759196	-1.3660582868632676	0.6957991477872246	-1.492202005936909	-0.5351951851369635
0.26551393809824697	-0.07680458702675848	0.0810911366853834	0.3617844999389858	-0.8969237403857555	-0.7327926571455788	-1.5591867349495812	-0.9151046335696955	-1.9566168610805612	-0.11960648860885817	-0.39173659567817104	-1.05983321984479	0.4857293796012372	0.4078791084673082	-0.9055268672057813	0.1272634861185124	0.45265074889360524	-0.26087531626008004	-0.7763710088934518	-0.6914882284434289	-1.27132124476298	0.33926457083649436	0.14318318096304244	-0.34003471728587475	0.3165914039134471	-0.14239112759663258	-0.506329128616681	-0.588789946996566	-1.2048213489852295	-1.9959452674040614	0.6818425660246348	-0.4941215494386463	1.2585217702072118	-1.0345610753931416	-0.6382682022188456	0.3963504217103319	-2.067575734087419	0.7804656348442569	-0.6274919504417538	-1.027029657645272	-0.10847385440417497	-1.0361283060534712	-0.31215919021402105	-1.784044925145318	-0.9662922416835289	1.1949041930507833	-1.9018232831452406	0.16345305038394145	-1.6824925260245105	-0.5995454006980834
0.6704345808056456	0.03645996023616005	-0.16792692907071066	-0.782851234500619	-0.49433811989595117	-0.7107897097610114	-1.367434627673205	-0.823628562533278	-2.2800575620608874	0.08256245282171094	-0.5338160285984754	-0.9327448623135891	0.6325516284255668	0.007056018196798827	-1.4033356312243264	-0.112475905352572	-0.33631383653696684	-0.5613101107654621	-0.058527321209568904	-0.9562229236059173	-0.45085961480600584	0.7156714852791237	0.3884285735893441	-1.2643570913832625	0.3790347759826138	0.026622332956571473	-0.17928896559968344	-0.39913208910002285	-0.6902513480337533	-1.9968343546461282	0.5757665268154666	-0.46839212066698366	0.07666327831018441	-0.8731010442927041	-0.9019463421620324	-0.1666941577521328	-1.292894026920712	1.1652133851617281	-1.0631611440161894	-0.6287504873867114	-0.32723371883882457	-0.48902706731511214	-0.9144603310960546	-2.171717877161681	-0.6249984744477953	0.2772980212008367	-2.2816883779028463	-0.7437849184195829	-1.5492815017301533	-0.5916037073462287
1.0229473913922114	-0.2436026641541603	-0.4713674814673119	-1.4779152298303413	-0.3271800591768974	-0.799440310750917	-1.09949138602518	-0.6625468828342422	-1.7694008083041997	0.13664929432523693	-0.46611888879928226	-0.6578704302180556	0.4118494116311005	-0.3852827019403815	-1.4554939651411969	-0.5093705138210078	-0.7944856290644551	-0.6949467436642217	0.6639968894461384	-1.1937147747407293	0.4833659902081509	0.6645777742583753	0.32383470672173303	-1.6530686338974376	0.2737327725038787	-0.10573058221206638	-0.0859717734387138	-0.3598657401658979	-0.14237292213827604	-1.478971708151269	0.21901451700881433	-0.521615963738677	-0.9861142572206681	-0.6790353949072595	-0.7793977463145709	-0.45719340016909604	-0.22566697403353758	0.8620980584510853	-1.212880706463666	-0.15754097308927242	-0.792306424682515	0.5368488137811402	-1.177260383993683	-2.1639716696538285	-0.13799873356966158	-0.6244510036864145	-2.2035818651485304	-1.4073554257760645	-1.0357755301051035	-0.3171743813648763
1.124138951517247	-0.8466449315825089	-0.41856013884759485	-1.58066244066813	-0.47468943451664436	-0.8808257819482822	-0.8481104377722732	-0.6065785228453018	-0.6470873895222479	0.19387842945357828	-0.281434466511601	-0.29432449025566837	0.03775645974282454	-0.5772601147260158	-1.123755334291538	-0.7101308727317569	-0.7270504700882366	-0.5266043034907543	1.282192825213249	-1.1119653339123934	1.263791189009374	0.05959117908197562	0.0321303837769734	-1.2534049133590033	0.20360714334476812	-0.35027752353911357	-0.2774838847385403	-0.3257381581732679	0.48916099006498986	-0.7032785723661542	-0.06330056423644809	-0.6271607321065494	-1.581222338346774	-0.4202562581092179	-0.2230790920689217	-0.165072598211667	0.7697641066776244	-0.003742755512839552	-0.8268785885777117	0.42688792594945435	-1.0744604376647606	1.4973767944504497	-0.7500862262271084	-1.4630170431443548	0.29931973733570816	-0.929602076803999	-1.4670231923093127	-1.3470532126858585	-0.22729545445122892	0.37052053202596935
0.8139804022187855	-1.4855905638384375	0.20757285597903236	-1.2296101635109011	-0.8157631483746718	-0.7487989773994591	-0.5305476781489799	-0.7123039648199817	0.5365233054675228	0.4079431362080139	-0.17169255022917793	0.10868471394760743	-0.20403097586763977	-0.5693515422884908	-0.6172247917251035	-0.4237778710147499	-0.2960011673331066	-0.06456112339213789	1.675019543059508	-0.5312329140546792	1.6866638263788447	-0.7855830380752898	-0.25340392603949163	-0.29139508510016526	0.2841335782634054	-0.4638240375445433	-0.6016373822424882	-0.15653765769906522	1.2133418938346359	-0.0200710727051894	-0.010092056541369153	-0.684366875868185	-1.5690343105773394	-0.04804768555082711	0.4891681724812657	0.6046404882224505	1.3711585180097907	-0.8894291412570118	0.08300511569810363	1.0874640692021642	-0.8704317349290723	1.8220722981311348	0.3389080893719907	-0.11932172322726324	0.5303493640279332	-0.43549554202587165	-0.13355324032147844	-0.5338499643906617	0.6609098951856065	1.4005210407005493
0.15491413051853953	-1.7950332699862632	1.2000698793987312	-0.7260372503328535	-1.114063980642896	-0.2724331939482286	-0.004975944896162913	-0.8308612110481887	1.2650565992846146	0.7584178921958199	-0.24912076932029564	0.5113119575965429	-0.15184773647509492	-0.47901480180055334	-0.18327442883422426	0.32412227931555604	0.11615442535155397	0.5039314800563278	1.7253722855114524	0.42023824825739636	1.6739982664779036	-1.3213807058457785	-0.32878354375043617	0.662322480219143	0.4433293387244815	-0.3298792692585423	-0.7963563019762763	0.14422992323149977	1.885107590328331	0.36886758098159583	0.36080447179709063	-0.5967699720816811	-1.0518171641727656	0.4313840440007983	0.9597668910928449	1.3595579318667814	1.4480371646788066	-1.2021093160937488	1.1856496034075756	1.652478785763114	-0.23233399709256686	1.2844896083444346	1.623338674130484	1.4063812511192113	0.47304142595733645	0.5061502563050185	1.4277673641038136	0.59373444027981	1.3599994043449894	2.4078874860525112
-0.5160713392047878	-1.520113125218933	1.9946538221501133	-0.3570650988834311	-1.1522375858217972	0.46441052964510704	0.7312827216780775	-0.7027848329636538	1.356307304661391	1.0228779673668627	-0.4416966229396196	0.8582415511466647	0.1229306784018891	-0.40061344807996463	0.022018261785234448	1.155633626830127	0.18221470270196533	0.8895365561849427	1.374389031003274	1.3087567975801366	1.2773037204713567	-1.165701283302119	-0.18565629305790113	1.0611195036327334	0.4722160454105941	-0.033497133670679746	-0.6597277721913085	0.412520821409583	2.2234702015847168	0.5178019266997039	0.7374087708215077	-0.3437489999038957	-0.3150960818148383	0.9165047159033652	0.9710450837504659	1.514794776106353	1.1037503683794239	-0.7355255127203014	1.9812931435985095	1.872491894087575	0.46076940847451725	0.16083112642726577	2.434505461406621	2.45392661807631	0.13773121346211695	1.1862005755270528	2.6705158322185683	1.4126009503332502	1.653518307887759	2.857355968618569
-0.7522952037149417	-0.6565054812659938	2.026308870699268	-0.26077892306321976	-0.8400035784543203	1.1624905872269171	1.4382860779683178	-0.1784275747575852	1.0101342914398026	0.9399320153220702	-0.5450664506251258	1.0641585352551273	0.3703116855435991	-0.3344785178587714	0.01261295388425438	1.5708396139231748	-0.1462672067201909	0.8592098488030319	0.6894901343119841	1.6238022556918636	0.6399933044979284	-0.4051794385255829	-0.030961177214669514	0.7392202237173916	0.19213035996772776	0.21962694878096956	-0.18276755248632945	0.4471535677541098	1.983789850910276	0.6365486201034833	0.7308969138521131	0.0008807558477985502	0.29158963691474193	1.2404557519219983	0.6496713943996155	0.7722398664378005	0.590782894225177	0.14890847565620363	2.0793361053170094	1.5792734285372225	0.7729486550039294	-0.9312022921969663	2.299129706065234	2.5370656998636503	-0.3659668539104942	0.9977608309293862	3.126969054215677	1.5014808719444244	1.4651480336378884	2.3430995565366928
-0.29504856988884826	0.5292145252737797	1.139684572584167	-0.3911271206924679	-0.24828820659345646	1.4653357640981612	1.7366625668935851	0.6079402440509849	0.6051256714319617	0.44111011933728717	-0.3873151026501818	1.0361509196152825	0.34202094086883894	-0.2357094755400355	-0.047706897989124454	1.292359497517859	-0.6164636645754773	0.3807041754231378	-0.11094710058257885	1.0992033231198386	-0.05640865495795994	0.44219763842843507	-0.13368501861618026	0.011179336242795952	-0.3839809699837592	0.2690441677467018	0.4406446050382279	0.17924013774546846	1.1695552567347598	0.8659408416751139	0.17774524119575116	0.31171176528232886	0.49680363558909046	1.2602055019823444	0.3684767735951915	-0.663699781231119	0.1595027019868393	0.7511471816407579	1.4292263978673583	0.8396104560117623	0.5304311858687084	-1.4086869326746743	1.2408343839275613	1.6444248321790707	-0.849624627308592	-0.14158713177054202	2.6494419992766356	0.8752557835533833	0.8890417293724873	0.8940749509528947
0.7051936902479278	1.6067791860576	-0.25184346005285535	-0.5775607458078563	0.43157855057677386	1.1795914473335107	1.367766491893225	1.2651351038613012	0.4145236017870736	-0.2429324937189904	0.023274427867820798	0.7272777813709637	-0.029013199797751386	-0.11410493768044196	0.04184408427206612	0.4757410634131927	-0.8602358270403214	-0.34714502631436533	-0.7226945456615578	-0.08432423646088064	-0.6465860678146773	0.7905220170138666	-0.60601679649426	-0.5561113850570784	-1.0215454873812932	0.11798022825410949	0.9269175885568727	-0.24702744022799517	0.108872358191625	1.1135073211881625	-0.7003442911621535	0.48359325863412067	0.22724151425776332	0.9498985855125454	0.4562369244342634	-2.181776401870031	-0.06305999879363193	0.5303884971263184	0.3549672137312716	-0.02539670907609541	-0.044740929079737674	-1.0710041796365224	-0.22001271143396736	0.2632811844146221	-1.1128531052175186	-1.6960338290434378	1.492156553672554	-0.07231799662649463	0.14891093860981255	-0.9345009683463851
1.7254286619249581	2.164452599270505	-1.4023327738167743	-0.631055801759598	0.9697484291386901	0.41057295147100814	0.4246386320748133	1.3823101050580386	0.44354120868150204	-0.7100574703464771	0.4811304598958293	0.1860021757650307	-0.5755431043189897	-0.06906425140158082	0.37652367863131225	-0.37704804377209855	-0.6560900853561349	-1.009757054225203	-0.899489873899709	-1.362197017220244	-1.028395484460586	0.41403160280726004	-1.2830789265342908	-0.5401822682442611	-1.400115204355509	-0.0846900417825103	1.060261429092948	-0.552675261144334	-0.6986488559107897	1.092985451983575	-1.413513252930431	0.48352136594001605	-0.3465537011748407	0.43683237874628317	0.9313078085679931	-3.115659451074297	-0.09818624955775893	-0.47689128291734534	-0.6294148261253107	-0.6024435516967892	-0.49206266181717473	-0.20064371585953103	-1.3743148830580023	-0.9043936673103271	-1.0418131258704582	-2.8259175224927473	0.1801780149919541	-0.8530350929599484	-0.49657980553642883	-2.295357829652159
2.1712621700163033	1.9841114511234306	-1.7220344473933262	-0.4407905080287776	1.18067036240069	-0.48024145537477436	-0.6344908968309231	0.8190748142211984	0.4784077659354945	-0.6718739387974093	0.7097143344284553	-0.4367999728411961	-1.003760079772729	-0.20849367394665458	0.8606189806392897	-0.7529031874410527	-0.08877065521500363	-1.3679779334132625	-0.597794069512512	-2.0935801192248316	-1.1907640117976432	-0.3794171056280545	-1.7990338307189964	0.0484953654513442	-1.327255786826211	-0.17637690740262293	0.7969038644992171	-0.5110266489099368	-0.8868017240875106	0.5550805326027867	-1.5297451865404457	0.3509128772910135	-0.8781181759460345	-0.04751361608909555	1.4596012202419493	-3.1262672145967767	-0.04956109239079843	-1.6287005215920478	-1.104968094688303	-0.6407464571603276	-0.4555661466595	0.6332851483147856	-1.7393014075387867	-1.3593736613082656	-0.6814148815642637	-2.914664648150923	-0.7597574544365558	-1.185770229653288	-0.8598708218173943	-2.5101050503423368
1.7516813944318073	1.1358790423302758	-1.176728438182952	-0.024545665135590422	0.9820213501899306	-1.0701620985889846	-1.2341198924500163	-0.16567020796262594	0.2789957219849596	-0.1830853250889542	0.5383748640990864	-0.9360671731145187	-1.082569438780991	-0.5189719006239701	1.2383847428113206	-0.47988831577752156	0.4977834218369224	-1.3951944538371028	-0.02285575715719466	-1.9313291017040857	-1.2050580844783076	-0.9658483201171191	-1.8152193405789387	0.7846891977933491	-0.8781969164402996	-0.11429685250772752	0.26538963354862294	-0.10833036239195727	-0.4692330347451814	-0.4596363375390258	-0.9797801185856073	0.1524392002390531	-1.017418398339583	-0.27772745444083347	1.574000452062031	-2.3697166046312383	-0.010251819155042925	-2.082830125750292	-0.956402290757678	-0.22454604681071788	0.03457179480660369	0.9285383682425479	-1.3117967081733448	-1.0875255111310693	-0.21781601993744232	-1.9626456985985172	-1.051201236137524	-1.1159444291002534	-0.8933122108670644	-1.484698480227412
0.6679902829328872	-0.044621231083399854	-0.30294403274146653	0.47921991573407596	0.42199712312864385	-1.0988439819477271	-1.043130878798754	-1.0558101280921122	-0.2402521318348578	0.37311896389352506	0.004986154325062141	-1.1343530798880856	-0.7814024365595618	-0.8171199190869091	1.2334558386163723	0.15429401650128927	0.7193432507113938	-1.2621193287369916	0.4730377899544802	-1.0251471559424465	-1.1722873607043316	-0.8595210984387603	-1.2441076086487446	1.1325558286535626	-0.3531748562305015	-0.001170795593695445	-0.31622122815251463	0.4408323378903497	0.1628110891237626	-1.5504418857795077	-0.11651490545892411	-0.07060159949925697	-0.6104790558116252	-0.14644853585073653	1.0027754994469749	-1.3523532783896433	-0.010765398289912029	-1.371499878458552	-0.3876284939803591	0.27205834138554563	0.5546807242545392	0.5326590135209184	-0.5091343053193774	-0.524169044853769	0.13850985133909874	-0.584816748053009	-0.7660369888632715	-0.9021583498604943	-0.6890538920336038	0.19684038647687144
-0.5214803763960786	-1.087273535536976	0.18331230030210596	0.8707996327244766	-0.3276896658075907	-0.5866194458543587	-0.20445006296012147	-1.4060870198747206	-0.960942280048064	0.5532615382456356	-0.6800112028176569	-0.9561720453413152	-0.26727156034352684	-0.8561990442495183	0.7203993181338084	0.6048701923196508	0.3977490922426538	-1.178936140053982	0.5925968844485279	0.07049405961293849	-1.147204587283195	-0.06997471150410355	-0.31476736454568216	0.8140943093107822	-0.07184623167868572	0.014731960975701409	-0.7426380009949871	0.8358947899847802	0.5094336876470886	-2.1530466718176435	0.5207685329384816	-0.3205331589400126	0.1906559832179862	0.2816485840003552	-0.12275388936380864	-0.5856850501830948	-0.03032121371105074	0.24794575183185458	0.24037032550842613	0.43462873254434525	0.5758246517144214	-0.3068833267532734	0.13593328088117668	-0.22923338936956983	0.29891285216579494	0.3879462262360731	-0.23263668453661443	-0.7880163898279755	-0.4130417191090934	1.5891921455371956
-1.2705136177989966	-1.5770650798436332	-0.09386012319602889	0.97960639141651	-1.0185406251943567	0.20751211911252807	0.738301663917037	-1.130431292487236	-1.6494801948478868	0.18660425145029522	-1.2709395465320856	-0.4601818170418188	0.22307943381128967	-0.5271986627723012	-0.1743558672425262	0.451452996953341	-0.32095248326100423	-1.2122352903967333	0.2723700904207516	0.7280238004241196	-1.087576667206231	0.9037235535287654	0.5614849174276568	-0.017527429151827017	-0.14556497649378478	-0.12210709537759855	-0.8887928933487551	0.8870000225851085	0.31421495672578387	-1.892150587823912	0.5714735853344798	-0.6121791222947297	0.9923215999719681	0.8008292994544827	-1.3234421185645027	-0.2828410795437402	-0.03929894767797342	1.914408486305435	0.6253004603803697	0.09557910468170873	-0.14580680046904287	-1.1262967934090347	0.3016412489531879	-0.4961797386197925	0.3621863412259631	0.4389425785148026	0.16955569390833716	-0.8418793141636652	-0.21127086594985459	1.9367820059212824
-1.3890112888893058	-1.3282463506513973	-0.9018222887442513	0.7519387991425764	-1.412186049132301	0.9386946585135859	1.184912682341847	-0.5458773062744515	-2.094615432035671	-0.47820840023440325	-1.6228327331002326	0.1817526576679938	0.533528141772983	0.006388738998363784	-1.1093020957796593	-0.3114339608531047	-1.0448105140326498	-1.2186205273067643	-0.28071899519577986	0.613487515462904	-0.873717574094547	1.438018649901064	1.0278747753459934	-0.9097384186918882	-0.39346110777579946	-0.3180737240412098	-0.7297874674670711	0.6243741473080937	-0.25815584179042933	-0.8514603103265379	0.08785725776348745	-0.9166240952661608	1.380932432842252	1.1623025081989289	-2.0485320669833422	-0.29530657726439524	-0.023422312018894727	2.6846509040258373	0.6550304768534095	-0.5471900857317293	-1.3523903058788762	-1.5216489850128374	0.010400621646152932	-1.1601337390310569	0.5354533040879149	-0.3229541865491593	0.2009280751564543	-0.9691099972658641	-0.14136479343728428	1.1193444121313048
-1.1220673435368658	-0.46925678285501427	-1.5802830779538377	0.2943859758007869	-1.3861700211312662	1.3344693661890823	0.8698875575852825	-0.13932547514503718	-2.1933514392203777	-0.9347742034389809	-1.7378262413663996	0.7457134010747679	0.6537371925648434	0.37283367728596567	-1.689957899466536	-1.2769557116523484	-1.3555728480218718	-0.9534654929496541	-0.7245119203858414	-0.1348541598663027	-0.40040531894952347	1.2373444721636064	0.9613719358349759	-1.4344125668534875	-0.47268956436845294	-0.40938492357140155	-0.3337068454180437	0.24629475153172173	-0.7560880634866923	0.43811961423458595	-0.5239223523092852	-1.1281097309268928	1.1744841608088532	1.1888438787513202	-1.9851734954207585	-0.3080792830871345	0.02996880457916575	2.1122212795281055	0.3965808463848544	-1.0726304494446481	-2.40485933209991	-1.3431567506489017	-0.4849343224786678	-1.7310994108119535	0.9540587869206406	-1.268700508777218	-0.15709295484676652	-1.0521845332419748	-0.16621122444405	-0.2912599154864353
-0.9198072509581127	0.6055345912902761	-1.5365042735317813	-0.15994246278635108	-1.0099704379165133	1.2765740915794985	0.03584189242751803	-0.22279005968100588	-1.9505757978128324	-0.7818444128188655	-1.7092899213935333	1.0321664846140084	0.6660394256266157	0.24066885445529987	-1.668207524297069	-1.9111475111818723	-1.0349667652544388	-0.2799603829046906	-0.8014842724801489	-1.017574075145806	0.3140242687637044	0.5369893326089001	0.48850989257637145	-1.4598304142228546	-0.14017988841511758	-0.316274934130819	0.15298704997141133	-0.047060035548034604	-0.7917162379226604	1.304800556390175	-0.8027056576748062	-1.0923468932665088	0.5391475993080127	0.8504086749869083	-1.205703781481071	-0.12594501733002866	0.15743164544263233	0.5061970492383988	-0.009736600913776103	-1.141910576702942	-2.6710416136163135	-0.7145996573947863	-0.9324414831165385	-1.7529155611530836	1.5334557422392416	-1.6868916077436193	-0.7433073880311566	-1.076020758964914	-0.20688396404063325	-1.3994986920944803
-1.0804376115025442	1.406410637996355	-0.6850489829448096	-0.3614615422227147	-0.5361544461550118	0.7953417506058261	-0.7330015434193476	-0.7217072843902892	-1.4335264598299633	-0.025143736998028927	-1.6250361737009733	0.9325607274282879	0.6337950730192812	-0.418908312700214	-1.0664253759757876	-1.9092607808911606	-0.1714473566767767	0.6792035668943913	-0.4964160463401529	-1.4945035126058712	1.0829722015626349	-0.09262022835271	-0.1447919471853645	-1.1811076088649155	0.5381866126877732	-0.14387900618632607	0.531656148017843	-0.2035065085342646	-0.3429748473581021	1.3438771564683205	-0.5482021300732034	-0.6940135571142528	-0.11751625454387805	0.26699053137267004	-0.08193241121831221	0.17191048981591528	0.4133004158895713	-1.2862916075762214	-0.4504999425895819	-0.7432898781110464	-1.9247332214092536	0.0907047165201818	-1.2343444911665225	-1.1342886664442613	1.978722363620216	-1.2518945445519194	-1.3237320747798675	-1.1242064848858437	-0.21402237872176352	-1.5423038371975673
-1.5367292266169006	1.57047417671789	0.49434346815604335	-0.18251657776814498	-0.2853142777470249	0.022136294238452894	-0.9074343577982114	-1.242323246792203	-0.7433671036542432	0.9051105488071366	-1.5089187541701836	0.4660289596281305	0.5299699572789928	-1.2607338748240304	-0.15734399055248277	-1.3695449046299963	0.8979825411239585	1.5706423445322841	-0.027219822774958328	-1.3087592252282654	1.6194407070323273	-0.18922480387705257	-0.7355894635857813	-0.9115123479492524	1.1879295004233255	-0.13556346581235884	0.6075129761138548	-0.3391428660641234	0.22850288243200204	0.6571197523852512	0.06815293135310878	0.04474950563253053	-0.41657841364238707	-0.358351886474412	0.9460260472986028	0.319752051243416	0.8178335354266097	-2.41130290808861	-0.8641951151744175	-0.1919503992060442	-0.48921257457863143	0.8083109330471844	-1.4185323745784377	-0.22159761999576907	1.9661378475988538	-0.21365871061634006	-1.6926011414014528	-1.2566850210031066	-0.20604434522094328	-0.6785278676607784
-1.9392456124407766	1.0305141313667103	1.3167423661947348	0.29418650210882175	-0.46773583525650747	-0.8525636779624517	-0.3710194317927086	-1.3615374502650641	-0.02351958715608381	1.4365987669081637	-1.3357586052375516	-0.22717433747835644	0.26331548006062727	-1.7636052017929866	0.6845674497906995	-0.6743418725278867	1.7607503506484916	2.0120494749411826	0.31881597523549565	-0.6165232785098018	1.687630152885633	0.2467987734187911	-1.2029182400027658	-0.8170836660321072	1.35062549031232	-0.4979501140884445	0.2756172013172742	-0.6180071138302216	0.46473024480384145	-0.23681760385009518	0.6555168323070308	0.9226319370156161	-0.2617407867915655	-0.8395930196822671	1.580724455814147	0.1143881065220831	1.2963008344035705	-2.4957800229321445	-1.2005234494221375	0.11835114814854544	0.9661699530449143	1.2778737136327012	-1.4922238470329596	0.43388647660299806	1.3747818440673771	0.7984413396949979	-1.7296106813846184	-1.3924614087666194	-0.2475810239190209	0.6247003754803541
-1.9581098546687727	0.04239034244540251	1.3896337962356693	0.8006931172752824	-1.0397121503497706	-1.6076343595704705	0.5041932129251492	-0.9255145801640902	0.5334142518174764	1.2325053059360662	-1.0898427726788351	-0.9378629947857438	-0.22477921576503432	-1.5744887863510868	1.17103206212378	-0.18683239632656232	2.113975138113629	1.8292934857750742	0.3831196471097286	0.1442955218708373	1.243475320313357	0.7543344511152332	-1.5512707564002728	-0.8082543961454663	0.7883008328844178	-1.2222694131385945	-0.401515809850028	-1.0886990256363378	0.18523785358243355	-0.758181874481191	0.8822047017281421	1.61761968175759	0.10065563803275315	-1.08909344488108	1.7389715414321942	-0.381057301244193	1.6702882661975864	-1.789018519827283	-1.3808492793526645	0.02452088788223242	1.832432265334868	1.4501607765218019	-1.3435210832172375	0.4489281041923838	0.3930852257074525	1.2031344902470038	-1.4183799086509488	-1.324213873270388	-0.3858278934407204	1.5764466902267908
-1.557101057355836	-0.9495490317475374	0.868564323662045	1.0240823249596194	-1.6930014942733678	-2.032643538610294	1.1132399863388582	-0.1456564953621075	0.7316239278464128	0.39328456746976664	-0.8055314251805464	-1.470132779140889	-0.8778030941878517	-0.7544005547097753	1.2210028098877388	-0.0006588598251417335	1.872405953093762	1.1613357813733056	0.22751757032763495	0.5474271489008931	0.4675322180247587	0.7670451096808236	-1.7810790807075496	-0.6653918341054269	-0.33945085088728344	-2.040408549435905	-1.1842483786912985	-1.6081268483736904	-0.3488867159989947	-0.6445102417594768	0.6667316112609709	1.8307685517091807	0.263235779502099	-1.139483642306109	1.4850999282507529	-0.8486085325964471	1.732630175359848	-0.9068399150093374	-1.317068370061409	-0.27576733470622494	1.8969188596725293	1.3477540971377655	-0.8089377613419945	-0.13766927185378824	-0.592668480971471	0.8297029075147199	-0.8459515350739951	-0.8789168583731056	-0.5946831397323608	1.6504138769341812
-1.0192338799641325	-1.5427346818166792	0.28479352740616326	0.7884165718768155	-2.007635741947807	-1.9994821439782604	1.0273975476207557	0.5641551897080962	0.4745338511574355	-0.6517385420210635	-0.5516604379870865	-1.7189290053706219	-1.527886708324518	0.2598157571937526	0.9561097115776245	0.07450160842461206	1.1667933864840463	0.36071530336518437	0.06042775276612957	0.4400042477835235	-0.336297017518908	0.05326436741657158	-1.8395207700888467	-0.28131774496561524	-1.5506324995877117	-2.5618570443474997	-1.747470177864313	-1.9157009806830407	-0.6241502974154961	-0.09656546958613654	0.15944488114298097	1.4427707949817747	-0.04326948970494615	-1.098281724118199	0.9224571491227056	-0.9419771581450812	1.3712790196417397	-0.3912846031205833	-0.9830937776614944	-0.3816254391137883	1.3986004630022544	1.0337840913891516	0.13203774177635286	-0.9006371341155137	-1.2572834853803752	-0.013935027781368011	-0.18699967629700315	-0.10198031728118184	-0.7724982954540637	0.8649580129452039
-0.70261620200956	-1.5795895145103984	0.09427691364436148	0.1679062734512109	-1.695579761304451	-1.5374904456803071	0.27718567251823834	0.8760967811753207	-0.14020738339863723	-1.4638531037204257	-0.37536801962500216	-1.70259440442571	-1.9868028510265183	0.9591162138097818	0.5907199609165875	0.2987395090450382	0.25984171705784603	-0.2336016565527088	0.06121326016164122	0.011895087539851338	-0.9092321316378613	-1.0906136122086345	-1.6546843036787093	0.1928638544763855	-2.3221882991154046	-2.5068207348184846	-1.8415120403118976	-1.8070872961951756	-0.28649255766641135	0.3981515877998952	-0.430754156739235	0.5921312869725046	-0.7459354791994317	-1.0655719132246728	0.14295534804532364	-0.5558505799667965	0.6581574322360679	-0.39456833802155	-0.4746619580410443	-0.021389136566355302	0.7966208559978839	0.6050967801023747	1.2079456528311627	-1.319818639586661	-1.5518694340223242	-0.7818347756730445	0.34236671512826566	0.7004860066466179	-0.8006076897593117	-0.2957131775470635
-0.7243694929642002	-1.2118230042293527	0.3124859143417206	-0.5456362224668605	-0.7922987453021698	-0.8515583142279768	-0.678322525740539	0.7476187498320772	-0.8200024495975341	-1.8757710903588427	-0.2584334504566562	-1.5292204227758333	-2.155479096831806	1.1130071667670185	0.2958629344116346	0.743921479613092	-0.564750260804268	-0.485071560048648	0.2386428729167661	-0.3561306349829092	-1.1596608641265695	-2.0363784173283945	-1.2148634034987156	0.4347262557664153	-2.391391699626294	-1.878698250144273	-1.4315558644641335	-1.281559100233523	0.5396404902498017	0.4300525697044857	-0.9956605995927356	-0.37897740703333144	-1.4693490715345523	-1.0666012068487534	-0.7426496275845096	0.07449196514657636	-0.16847318218893584	-0.6738836552804546	0.008006229152963059	0.6957119981011228	0.4404125475105015	0.1838136308942312	1.9166393231576104	-1.1201258766680355	-1.7067615533547829	-1.0497085054331978	0.5680775277310347	1.1298786343038285	-0.6240020817731613	-1.2243407598880116
-0.8361947201156563	-0.79075354462131	0.5260706758187333	-1.0085669313321501	0.330579299231417	-0.24121332037268114	-1.2644790557008818	0.39706289533028033	-1.205457020943728	-2.029215534649935	-0.1292913181620624	-1.3145346853066668	-2.0702503708662396	0.9082428853550272	0.12037640818131407	1.2051585599545946	-1.0927871389956036	-0.4825523064482667	0.4283805304202559	-0.35262591778168084	-1.1624973880100493	-2.260482782303461	-0.6139466108059058	0.21467188671423892	-1.8809752444150014	-0.9597222187860567	-0.7225692942518682	-0.5561898212708204	1.2868627788248244	-0.03962644948609768	-1.5399997458594703	-1.090193568627617	-1.793344254702349	-1.041460370283777	-1.555098183425291	0.5299985952715072	-0.8279148167780459	-0.8488286403331182	0.2608590752375453	1.3142840659686754	0.37753776402707895	-0.12222162829032544	1.8063527147048022	-0.4288517165428091	-2.011741721529481	-0.7491087700667739	0.4502096452595258	0.9738525037884717	-0.29650016671229995	-1.5464362802152014
-0.6113600387548613	-0.6485839845051251	0.2681053718692707	-1.023683763038898	1.155525367338986	0.053701464881260194	-1.1640682057341043	0.09716068379234487	-1.0674684029192334	-2.1655047232278215	0.07390339472543737	-1.1035809256346212	-1.8556710575515518	0.771456776215979	0.0047833086043718	1.3551786947703144	-1.2288124945758927	-0.4035388986621454	0.42569009914027045	0.06889997894144202	-1.0533749448590828	-1.6959695219181663	-0.01574774956290212	-0.3726438458069218	-1.1771650552134203	-0.13646345486496805	-0.04303077561622927	0.06300820719226546	1.335119899797377	-0.6590094049032911	-2.0603966159192035	-1.3109863290855466	-1.5439556134343413	-0.8967441586162704	-2.058290404325871	0.510779700410601	-1.1482395035391724	-0.7004091516074028	0.19533084621351673	1.3470032410519306	0.41196421159901403	-0.2815103235726404	0.8001367079566365	0.34316791492705373	-2.539845568806225	-0.14711107256811404	0.12465656742751684	0.38882927577553084	0.044300385013579	-1.2673927248806238
0.1844584643229299	-0.8990460054869378	-0.550846986238131	-0.6452466653727879	1.3078972483034415	-0.010522281854720697	-0.49694309730239505	-0.03838588032548551	-0.4493971433124093	-2.3607843526448344	0.3390400906311287	-0.8508828637261027	-1.6260669227640532	1.010379938528421	-0.14009546480256052	1.0182561306093583	-1.0054776035370327	-0.3458161049782622	0.14718600645243163	0.6777450124822483	-0.9123832695111683	-0.7465995509107699	0.4370327612100492	-0.9111301291073084	-0.6595467568956337	0.32348315459348165	0.34548328238988013	0.3619376350636118	0.48071461637566004	-0.943354869565326	-2.4311441027823615	-1.0655074282621626	-0.9075409368582217	-0.5820170441984132	-2.055362530037327	0.05795705984783568	-1.1422499565130857	-0.2941655817426505	-0.11046462262873495	0.6439874204502768	0.33164603964548417	-0.37424381888330577	-0.6787930070034393	0.7952742266566342	-3.036352311298087	0.371373642055569	-0.15319607412469669	-0.17144752961198134	0.25786597238503595	-0.6622311651126025
1.3264403649287695	-1.3736235591685095	-1.5135095808598857	-0.12476470855776205	0.7697088459761352	-0.25935791447157963	0.3023337333362727	-0.10817415194987504	0.347333345076332	-2.4335694472200036	0.5696591218817217	-0.47582543417866097	-1.412927551252736	1.5498710808140435	-0.3541057125675663	0.3412459852941301	-0.561752817801261	-0.2692596153486115	-0.3027816529864621	1.1300998353764138	-0.7313758511979811	0.031191357866318978	0.6952388189506506	-0.9299793955987579	-0.47443440595847425	0.397703406766722	0.39140509217776537	0.3287471614025679	-0.8688113274514313	-0.6215814240745278	-2.431699207382374	-0.5959845255785546	-0.2874733744772611	-0.1358997614507804	-1.510330203695786	-0.4767337811309854	-0.9591532102044229	0.13201097767708378	-0.46777251924406843	-0.46174094131186655	0.10703345686659205	-0.5530932740840296	-1.904345368827595	0.791972314916238	-3.0766438610145155	0.5431247897155705	-0.15142806221897206	-0.2580112223362478	0.28329008142305534	-0.03816050943047948
2.1992492210707923	-1.7284151070039733	-1.9883132895282543	0.26186384699056375	-0.11444049684330758	-0.4182170836064486	0.8044043383521016	-0.2867658206133984	0.9359544112054149	-2.1029345552738707	0.6436473723290662	0.04574476286314145	-1.1676147304772584	1.9719992540467657	-0.6014837162221465	-0.28396486483128974	-0.09646452958587616	-0.08602600479649287	-0.7079179070490381	1.1909195455959491	-0.48112433176846786	0.32698380742487976	0.8010802311046108	-0.2560647227452932	-0.4966287598227351	0.27009164765061944	0.25573864964070975	0.1281723104854654	-1.93689284263302	0.17219353693587344	-1.9177242951052293	-0.21031868052407995	-0.012048953345074104	0.3326629691955456	-0.6011469152064892	-0.6949355780797358	-0.754813630020852	0.3931875740064138	-0.6985349387738314	-1.3549190739833616	-0.09620460178719428	-0.9336365620722612	-2.2643520560459267	0.5101004523794499	-2.3886410273041987	0.3345688214860734	0.1887682076327221	0.24521848059370907	0.16864393331013924	0.44173737138583047
2.1906516553905906	-1.6556515158425313	-1.6230963590190846	0.3856637555898398	-0.8433204087411744	-0.29697351254576565	0.8685372175974305	-0.6244421291559525	1.0689049467977907	-1.2632074119919594	0.5026183630887173	0.6252039792983891	-0.8252938184787754	1.8394225296297266	-0.8056067035006487	-0.4984259607789162	0.1964820676460608	0.1959121714083083	-0.8937995208744328	0.8687313989089815	-0.20419561301504585	0.25686369955874083	0.8220167979398576	0.8098689127742373	-0.47892750222631303	0.176672924338023	0.17590251879048807	-0.02691904465889712	-2.0985227201364953	0.9893744335126549	-0.9924712301754508	-0.10743338588983253	-0.11024258610130556	0.7152780871782951	0.34807758709662084	-0.4506294902342513	-0.5827314399418335	0.5037936493566031	-0.7308517278985177	-1.550818050313331	-0.08733436678122952	-1.4827466093235804	-1.6257319473172578	0.26916242123158085	-1.0971761891996885	-0.11126492751422612	0.6994863464806583	1.0113699808375838	0.030785358465584167	0.7718457297518635
1.1482591343393418	-1.0736239538129657	-0.6475871236649534	0.3187559629407573	-1.0471930266736733	0.08634445154033761	0.6963997248436457	-0.9587592504490972	0.7704271385282611	-0.1381095104515232	0.2076670009701477	1.0919555305677828	-0.37038873948664774	1.0601759845628702	-0.9091699935472625	-0.24575088269003006	0.1973085642976784	0.42121813913086975	-0.8383827078559035	0.38742748403882044	-0.0333633040543771	0.2074513847988791	0.7864628767265589	1.6437332189792173	-0.25584007034375744	0.2559831851423989	0.28845925660830046	-0.007551518753104548	-1.3075482045135256	1.367755184486694	-0.009552225579274033	-0.282643915906366	-0.3177096924505451	0.9744008199319592	1.0218487860922727	0.04530011481918658	-0.38718811634487926	0.6357724095639864	-0.6007068286296223	-1.0225677715357613	0.1485100256137255	-1.9936712273705437	-0.39827041490019244	0.28940812913687913	0.3076729376754604	-0.6007692326289066	1.0799167209503455	1.4783127246835273	-0.021483589608209223	0.9977162263899189
-0.43391711423296564	-0.18401127935529127	0.2697757350174567	0.24243353510029367	-0.6787266330245042	0.5308604639667658	0.637291318885112	-1.0204573067203575	0.29586552858293813	0.8307110098137098	-0.0810949486305746	1.2999003620693494	0.14831783362266737	0.009560790113101143	-0.9113337938467485	0.1768429009534381	-0.08965140188559999	0.39485985936836	-0.6577927574059821	0.0302548289524625	-0.09923643442652558	0.48785696558579017	0.6811133315748296	1.6944256520338858	0.15527233669559576	0.5008091841316032	0.535797831648545	0.1835970934044259	-0.11919003716542162	1.1304597972551698	0.6350205507189661	-0.5604094493959543	-0.30031005844455866	1.1585227320953686	1.2585977529082542	0.3983738497384924	-0.09484220903967662	0.9382857315886424	-0.3701798732992074	-0.20181055914758475	0.39406089074190537	-2.1871015039242416	0.7489063946004829	0.5590989546600811	1.2738707352593535	-0.9771960859891131	1.0903024943834199	1.2432590242878399	0.05509015700105662	1.1176885187551826
-1.6612322288853945	0.6350957951776803	0.5184020600439145	0.28653696319806127	0.004847167175938611	0.8079357909333585	0.9034606714017356	-0.6549634528742989	-0.04564270017630372	1.2901037740019434	-0.19082260694561745	1.235809788473357	0.6550357316178839	-0.7009422524399587	-0.8566096217545904	0.3347581725872507	-0.5299658474448345	0.07168907301405256	-0.4889466803563937	-0.031648118092483045	-0.3944058323802214	1.0738348874126447	0.5080532388739549	0.8612361095398398	0.6156557442155938	0.8192373959579704	0.7204130125711486	0.4636611738395316	0.7099102950564768	0.48389751998832325	0.7823916090870301	-0.7208046385016676	0.08051646262586093	1.348479457865524	1.0984104392566245	0.3510803027871416	0.28053943605297743	1.3771467662807926	-0.04194016875945055	0.3492770507778347	0.3463246489416599	-1.8874431722391471	1.3220123951839295	0.8938229591403548	1.5484867169202374	-1.1290021075631496	0.7212557046358979	0.36630692653642377	0.2364363742547075	1.0851002424783682
-1.779575520316095	1.037376215289585	0.017647158509693717	0.4254670428725857	0.6409746931260186	0.8301465089985075	1.408318915567889	0.02017376382510722	-0.07945035599135726	1.2394046127611749	-0.03235203640910832	1.0440767150897567	1.0934704377922342	-0.6529234950651721	-0.7890243689783929	-0.014725013958519034	-0.9080634448903273	-0.33858927757204105	-0.37282485862336556	0.1822258855552512	-0.7165657460619319	1.6414274307914198	0.33862783710371874	-0.41164703166372396	1.0141301313644435	1.1321519837931238	0.6642040382593086	0.7610514055005541	0.7516404578589183	-0.13664874513496553	0.6402197866295777	-0.6326527236827757	0.6633480435356089	1.5756782043571302	0.7153240998075336	0.001623421577219802	0.616637886169398	1.7300235455654642	0.44711409592398027	0.3514794631193825	-0.1404384197256946	-1.1589019688940867	1.2883443695766776	1.1188419596605985	1.329254655853263	-0.9673411770232775	0.21821073817606734	-0.6430928223010631	0.4754100483712556	0.8933323280906871
-0.6597843638415696	0.8991519830050251	-0.70931690647959	0.5096507252086654	0.9996491793662403	0.7071048319504164	1.8386876408812531	0.660436119579273	0.15867023133515712	1.034206597198467	0.35460612189094154	0.9366517502790256	1.4380244539702467	0.06389069316291728	-0.7103345893445688	-0.7239843668012783	-1.0175490176716997	-0.4690671474774549	-0.2375170425508017	0.5107723041403388	-0.7657218558039799	1.848690076947583	0.29802835552416024	-1.397997751756896	1.3631953783987567	1.4217261476979046	0.3558927737572788	1.0677769808108262	0.18001957023744478	-0.35346376554201103	0.6368826717145063	-0.313387707777793	1.118115496480776	1.7790296351020403	0.2933287344750459	-0.25666245902301693	0.7703327878188312	1.7452235131590113	1.1385884910830157	-0.0010414973642967906	-0.9035248261559246	-0.30007238041409234	1.024111861887498	1.2173652357213987	1.0896814596658064	-0.4441987013726126	-0.0671734648553392	-1.1607993888069552	0.7466229976303741	0.6419506227695089
1.1021519939012594	0.3874565039359099	-0.9341102276770066	0.4046022392300794	1.1021915129885704	0.6468164474900095	1.8956270549553298	0.9263863394216685	0.4943850363382113	1.1094644937038785	0.8327797749038645	1.0425110621434652	1.6669050202877425	0.8914006108490706	-0.5761966389510842	-1.3380743755506672	-0.7567185580950545	-0.05591530162842287	0.007028040957602526	0.775693546297897	-0.34944306783087675	1.6258299062072303	0.4767635309268555	-1.538864759076173	1.7562279874474647	1.7022992747438295	-0.01990005515031181	1.4170069335336823	-0.4040346008382543	-0.06803093299884172	1.0875379260854339	0.10670481730935254	1.2045022108632208	1.8412462465481862	-0.0670427320316809	-0.04070649255702344	0.7044097503360758	1.341246243815227	1.94295483721629	-0.21535788649013868	-1.5374092125814578	0.3142583634629885	0.9804950751564584	1.3263456345524474	1.2056657423928254	0.3769968751720984	0.09303369609774645	-0.8738113470733936	1.0495590700778061	0.49768100393688874
2.544554304212379	-0.12982024128181757	-0.3001131439331575	0.12359365014035684	1.1548594179540586	0.7803864751144214	1.5181330657724275	0.7374204993794052	0.7638948652433096	1.6253190559540502	1.24990239826864	1.304447996251872	1.7378990746953087	1.1847339944964033	-0.33513278757734466	-1.403046384207396	-0.18556254619023352	0.8237185518678614	0.3484425697016287	0.8890237783344915	0.4504443931894934	1.232663077431441	0.8397875385050891	-0.7799256010589671	2.226478105546298	1.9576037108048072	-0.1926061197518233	1.8167013042376012	-0.4531907937297583	0.5164815788079224	1.9204874381891102	0.47422405255647415	0.9521210052296495	1.6831214525344682	-0.3603252838458031	0.700022474740185	0.541106931057632	0.6917160164026995	2.6107448023787083	0.09451842019580581	-1.6408476676257382	0.44993525389784	1.3236002544221805	1.5906704596972374	1.6648558713984993	1.2679218926404336	0.6461322666278838	0.005889122155668496	1.3673173373934233	0.5633538227923862
2.9284068836422623	-0.2805583658796012	0.8670821819144475	-0.1585673540082269	1.36185032000701	1.0489675762956345	0.924684432962395	0.3536135743392899	0.9231211217514311	2.3121075933281205	1.5174203358353233	1.507317371938218	1.6095286526805495	0.6710814662165253	0.01634857455161393	-0.7778238784462468	0.48632651742131167	1.7314208544188292	0.6382835292179506	0.878883302900503	1.2892448200696838	1.0357666996634076	1.2219976763705283	0.4221243658333372	2.6417480679328964	2.1150531349316726	0.02223669746832336	2.204696479849291	0.10913763206849814	1.0608460243895799	2.686722460874358	0.6890801862790505	0.621863181680218	1.3433011568042872	-0.619693323539849	1.5974245975198875	0.48187744002552113	0.12751698777042633	2.8349846847557405	0.8820271442300867	-1.074786683401092	0.1495309787302347	1.8131129984227055	2.0024022308037215	2.081143089093551	1.8880006854155202	1.2860457495679296	0.8961794487163975	1.622239105481073	0.7627048919322637
2.1739279131815645	0.11475598029116008	1.769894503609549	-0.23230923375864962	1.7599677832090683	1.2459481848686278	0.44793763425152866	0.2105448258041034	1.0425314239068517	2.649487595476847	1.6389778326482236	1.431252201425304	1.3047622280829312	-0.3428560368107355	0.4017795735788807	0.27282226233974405	0.9823388867704476	2.1139031157596797	0.6888864458632702	0.8352603206128943	1.766710553391542	1.1890317360899008	1.435879712002136	1.415433723683516	2.7483981186186575	2.0896169613639874	0.605511050740388	2.4681843237001946	0.8483934123139266	1.3119771007255183	2.8693478349332766	0.7258760628285797	0.4825936958082929	0.9737602748426892	-0.84951493827785	2.0993001860141374	0.6415001074139269	-0.07456583021020464	2.43402328006228	1.676320629290935	-0.05156211242464775	-0.3016737456570228	2.000180712675855	2.363792049238782	2.0063498907565456	1.9584498905284327	1.6520488651037477	1.261207268413537	1.6805398893877135	0.853252123240045
0.8711251627035862	0.9498166521092648	1.7301373068354633	-0.029278443440985777	2.19097435684898	1.1872848039376613	0.2905324035451448	0.6121815048734989	1.2074973959541542	2.261019824118305	1.679804546510246	1.028344330088653	0.9610516294055789	-1.1698695931273766	0.6820146024426478	1.2635978829111374	1.0804623241873426	1.6653599102960004	0.43292073676508497	0.8311988281574058	1.6976666164028118	1.4840204370282268	1.4196408996668597	1.7679559088802477	2.3562961501599804	1.8629710371142543	1.345265078702163	2.5134060056801757	1.1770663953114313	1.233220581129636	2.2753413259961004	0.6087860862843717	0.5848959851654382	0.7414945964197084	-0.9984777055522045	1.8678909260633176	0.9246434021791158	0.1357007303455635	1.4917320033887465	1.9263523712693402	1.0017408761129403	-0.5569318802133575	1.5868063435414141	2.4135486625047387	1.3031194055153994	1.4605334606833376	1.566817752322641	0.99209443992703	1.4233374021272187	0.5833158221353919
-0.1248799174540105	1.8899472914356426	0.7238495235060255	0.29172103949463957	2.4217899349422214	0.8797177567757796	0.38337636561191896	1.4958959502423854	1.415996075787078	1.232819417300746	1.7064605698789117	0.493198774495981	0.8014612962235721	-1.214830891246949	0.7184377238227414	1.8086628754953273	0.7206560532026454	0.554073740926733	0.015026741935411253	0.8791425527862247	1.2508527565577303	1.5029400486536433	1.3048651082011375	1.5045144360047897	1.5288785969532435	1.5269603799653761	1.9591018219801697	2.3284499404420886	0.8283417581585732	0.9782640588987291	1.2136905076879556	0.3807295626473363	0.7173031731672928	0.702494261867961	-0.9847021817247514	1.052354843173123	1.0554327393523675	0.5692857946486128	0.3480948352358776	1.425070375594618	1.702632748761396	-0.41696297420005335	0.673295906725729	2.0242700996771066	0.2921898590546835	0.7070314161302877	1.1513007008772458	0.47812216477987246	0.8450317972845214	-0.11168565794542455
-0.23615142553201773	2.5472642125441873	-0.5501301732556413	0.4297716663552757	2.316456390495048	0.5507961607866299	0.44721050652891103	2.4398910656315063	1.5616012935905026	0.10851706009473283	1.7405405012635848	0.16326025162446503	1.0150704337460346	-0.3925044504433663	0.4510422654083966	1.841406806580515	0.04524100218095264	-0.6564512361324458	-0.2738007333459467	0.9422068174257241	0.8430792228552306	0.9623600008120291	1.3315674706424612	1.025305593340718	0.615875398083121	1.2454400185526295	2.240985494707606	1.9879365695170192	0.07603297858184742	0.7568340838460162	0.31130000961313886	0.09784260966567113	0.5860527563788412	0.7456735392660715	-0.7465235004097482	0.2234919028372744	0.7609249032928586	0.946463692389477	-0.5690313600998527	0.49012775959177657	1.9127432957553443	0.06700220714036169	-0.29069571323413135	1.31817781082871	-0.44534303968131395	0.20001961229243606	0.7362609899530865	0.3164858075324998	0.1057846609735719	-1.0238250352721392
0.5079955529732644	2.6787382255815904	-1.138347399074229	0.15276577601927777	1.9324645911261908	0.5038276625046433	0.20770945721434889	2.916625872107217	1.5166598331042358	-0.45446085376313977	1.7539455342625814	0.3025818958884548	1.6139307722669665	0.8008892165614667	-0.05073838065855749	1.5849322227074862	-0.6545335679582156	-1.3495551862429014	-0.18950854013513593	0.9735522579289894	0.8500161698195489	-0.024786694537142856	1.6563172970915585	0.7877463769721287	0.07119144030605414	1.15415389484591	2.141318035460632	1.596364924840728	-0.47104785780304637	0.6997645666491724	0.08673089549867996	-0.15799984222028748	0.07914649016125362	0.6616928475950767	-0.2840322639581536	-0.0020813931362957555	-0.012522003528479462	1.0918547283138247	-0.9700521209283919	-0.24590896612068763	1.7510066978038927	0.6532275604361313	-0.813080900576965	0.6059480980981714	-0.47051767201442496	0.3358778965657316	0.6295169939343653	0.86856332244745	-0.516296468544881	-1.775365470371267
1.5438120473987018	2.3005239552631793	-0.5095361133041414	-0.5123480772948007	1.475468750843273	0.8928097793737286	-0.3944476567684988	2.6251703373594006	1.247469713557098	-0.13184715131122005	1.7016179038732517	0.9102536302426367	2.373037271220928	1.6119215178781563	-0.5960421483019361	1.3177034234936444	-1.069482093465484	-1.230796240922625	0.2793868466388656	0.9418479685262323	1.3338218440274592	-0.9871662457021959	2.1946241940691076	0.9846150840180405	0.16158489770774234	1.2697383334783812	1.7468875714977703	1.2163319128490584	-0.34347547732235667	0.8060034426026662	0.5886461272667066	-0.2840146317357026	-0.5984907331243481	0.29999613703076056	0.32622166954408116	0.6064690886311863	-1.0100811166943202	1.032884861955988	-0.84489209779006	-0.2913135839822251	1.4373693704939978	1.078727458139694	-0.6967764419133837	0.18566761057904796	0.2012482933209241	1.1418885078445855	0.8972651481114836	1.979969035033722	-0.7630900834235942	-2.0477200798795825
2.1686024259715455	1.6573284383943987	1.0476526338387773	-1.25487415890501	1.1512736246983908	1.578632847709443	-1.1479803926603471	1.6814161242428503	0.8651772238976644	0.8340319976183473	1.5627952729118881	1.687206397773786	2.9181722672447905	1.525613004144686	-0.9441766521639784	1.13124104007914	-1.023069018266479	-0.4833152234353635	0.8764991115413767	0.8250781846506953	1.9843180125582194	-1.420454918253609	2.629953570782277	1.4329093876621586	0.7685678242823312	1.474073214130843	1.1979908464984144	0.8384593138463391	0.41068303400491757	0.9792034012724095	1.3648669387159602	-0.20265011587903548	-1.0387092012998007	-0.2964478423077683	0.941459189675861	1.7110170909236069	-1.7865883435241934	0.9360548607469413	-0.4341490288393058	0.33637590753285884	1.1040947684004103	1.216668798513031	-0.1631436473633306	0.14495799786865507	1.1059739776806727	2.2278597639791635	1.3083534631545763	3.0622482687899817	-0.547161126560612	-1.7769754409167924
1.9817077222874255	1.0659123701931248	2.5946301917696553	-1.6563532111763217	1.024878889285397	2.1775625377733085	-1.7047779048902385	0.5435127870566517	0.5643100141517478	1.7819648176631209	1.3591565425712595	2.193683289650791	2.925761135640256	0.5946154137219338	-0.9130453269275767	0.8734509618593337	-0.5658079868915268	0.3912142737625069	1.232161068600322	0.5924426152901473	2.3214529280684273	-1.1593470706329239	2.604836490724956	1.726208101078537	1.4360072327942166	1.5839063861777978	0.611733552559451	0.4143280169809277	1.2378732542860873	1.10119306374147	1.785753322672361	0.07123522207609861	-0.921156174571392	-0.8858736846489906	1.3820348781288339	2.6060701524262084	-1.9666503171778589	0.9384036506708461	-0.05984382382029628	1.1054342629442748	0.7211724316080195	1.121182027989533	0.3210538395351251	0.30879885466171747	1.6464212412830597	3.0000320246038172	1.4791798845431636	3.474728542676476	-0.017411438865111022	-1.1775741830653186
1.0926614570846187	0.724327645905932	3.160253600020886	-1.459778552134276	0.9850669871940608	2.2810669290894516	-1.8051460639464307	-0.27137781843313014	0.487930421553827	2.0584954477712567	1.13712870406708	2.1026533587606977	2.311871185575164	-0.6139278108619562	-0.47516038092798013	0.3181718741763263	0.04164023694533151	0.9176168558932031	1.1077740212651608	0.2085185691461959	2.0193731400086596	-0.5097329411406455	1.9687670710603409	1.5219164457646108	1.6478476223065266	1.4543147638225145	0.05707845903510477	-0.07781197706740255	1.4789931787642447	1.084615638641633	1.4840471014029786	0.399606574535377	-0.26738311664391057	-1.1733141761254169	1.480757750125446	2.6744590849693943	-1.476496245762067	1.0088349770734377	0.06535138933060868	1.3412541896319221	0.1808957087427589	0.946684781750915	0.37917412623796226	0.3693867700711252	1.4834905318880176	3.0058260994094184	1.121750301728346	2.9350890961712786	0.5123534141672621	-0.5819847770611922
-0.005126218209197803	0.6010528182665831	2.3694280739313425	-0.7517395793318823	0.8332001844853877	1.706839063230587	-1.440191688925295	-0.489189234392714	0.6176459580410915	1.4282036743966555	0.9281147762648481	1.3895710835025668	1.2835463597893677	-1.4040133541675903	0.20973999264494858	-0.5810882406705449	0.4571783354962575	0.9280789377464302	0.558684256397261	-0.3291984353938953	1.1250176715689142	-0.0316395629450798	0.903076084663469	0.7597079161694359	1.154516002599421	1.046443233983691	-0.42387196327537435	-0.5903520183682	0.859935405701661	0.8867144110109281	0.5908443724153543	0.5747196531855161	0.5382250691397369	-1.0176688676282353	1.1506774955649932	1.7898732493629266	-0.5918028876429153	0.9501882676393201	-0.07031393513780414	0.710430550601716	-0.5423678586997466	0.8172891383764036	-0.022337702191199092	0.10272347669853515	0.7256640680219731	2.186558625146592	0.23107267078952448	1.6766197476525113	0.7382718781069687	-0.21900414162505485
-0.7753167429402416	0.47353577591541857	0.6523997851087548	0.07088031155735897	0.42801558192120187	0.6185473978660295	-0.8504547091597827	-0.20963045577436837	0.7728888260377133	0.19340259007471036	0.7169391454154445	0.3407952258347245	0.21461821652815807	-1.3981202937895074	0.8523646368751271	-1.5661441383672283	0.43592158688705235	0.5941572627442131	-0.10195174370479904	-0.948184949505645	0.021925551121963243	-0.12947779138738855	-0.1763371368649364	-0.32122592682699713	0.12637726038935032	0.42560128505572525	-0.7882073916933869	-1.0224684558109804	-0.2948495032586473	0.5057624314973814	-0.39415721537424875	0.4451283028190577	0.9885207118636862	-0.5561249494924136	0.44939243003287865	0.3968915874411226	0.22898332433073812	0.5471367336765965	-0.3253295416208258	-0.5308840833683454	-1.2979760985977133	0.7478820007783322	-0.5780082690914016	-0.4826513230200648	-0.19866868725603387	0.8797709601394513	-0.9067156402546072	0.260554079605734	0.5414785168425547	-0.09330091928101653
-0.9561197738184832	0.09536509255118386	-1.0830035945168872	0.53489701375018	-0.21421079665417547	-0.5601864808853186	-0.3764387213298108	0.2002115392041896	0.7265947404875244	-1.0381215727186435	0.44484340253591215	-0.6182575335522565	-0.5715460223210741	-0.748443992532789	1.1652740790896714	-2.1950732530766435	-0.037024134167626045	0.22097052120420876	-0.5144082741888324	-1.5014157846833	-0.8254270840013682	-0.7561748139080904	-0.8767416486732819	-1.3470681556108985	-0.9688027554537574	-0.28874903644810346	-0.9914337927897685	-1.282950852162291	-1.2863802523665238	-0.01487829795675814	-0.9835292185458143	0.03544600491575103	0.7892360025438908	-0.14811072910911818	-0.40429390451464164	-0.7781246513732608	0.6107809814673004	-0.24526771087688407	-0.5332114979671067	-1.7039154792777553	-1.815508427873842	0.6681350106617262	-0.8864649428403629	-1.1645918676654337	-0.8625294354646115	-0.41284328093396855	-1.8824140844130914	-0.8013148629661466	0.05473272832274668	-0.04450190402419749
-0.6643197497778348	-0.6120757426170766	-2.0535210043726444	0.37570730408789305	-0.9253174761483839	-1.378166570557011	-0.2695035614272661	0.3580059542113984	0.36026625694495507	-1.7545878440249842	0.05102389960066219	-1.1607455620387608	-0.9666960846254875	0.010713098886687289	1.008047225144729	-2.1365341914013705	-0.7362751746117373	-0.012509574904685985	-0.5094001470814681	-1.8321209319360798	-1.1578967387953853	-1.4545197287477123	-1.0649759212475407	-2.0207588266445184	-1.6743298862694382	-0.9717774564156857	-1.0124071572238371	-1.3507508264898633	-1.5368177956152658	-0.5787924707768091	-1.037542484487927	-0.4358558491789286	0.05228527625738872	-0.16123769728604498	-1.0994650405138446	-1.1834885742003571	0.4516128463301461	-1.2129083554170126	-0.6089056886246564	-2.170146999017164	-1.876137347776053	0.5166324797053459	-0.7457603546325164	-1.6690855840620658	-1.1022823694587616	-1.31930411812629	-2.39235150631638	-1.3362828156321473	-0.4228765388406855	0.07696733742471801
-0.25696398463811326	-1.4699439259174505	-2.0451030755550397	-0.3097648922296975	-1.4817791401477838	-1.5886744817068983	-0.5799697873540747	0.09064543538952924	-0.24832696351941547	-1.8281785838868192	-0.4705797988425156	-1.214688911936461	-1.0857746299790403	0.3457496707580912	0.46843986072090515	-1.4250746464228827	-1.3180968598478087	-0.16235903667046211	-0.20473807469781585	-1.8702686967946427	-1.0397710742541553	-1.7043487971648077	-0.9150835023800628	-2.2389706926006943	-1.8216405483212277	-1.5110521762542422	-0.8753075292948322	-1.2871589733721271	-0.9908931148556959	-1.0529805950621764	-0.807231480825204	-0.6774578119820336	-0.788321478953352	-0.7332205143627729	-1.378616400217285	-0.7622049053924921	-0.07521282199479827	-1.969245957570842	-0.5671908788611394	-1.7601653959793817	-1.4715300195900876	0.31943607309930516	-0.28873600801555804	-1.8498011853133072	-1.039531448633565	-1.7543198055095595	-2.3827647361408313	-1.5206869463366797	-0.6116232085713111	0.2670574331500963
-0.07618848450326227	-2.121885275673148	-1.4195753230450714	-1.1343512769686959	-1.7214060443339851	-1.2479515303997464	-1.169621944004415	-0.5025520708028924	-0.8655960504846955	-1.5121587944520067	-1.0373469543920713	-0.95517812744184	-1.1300402213236251	0.07168542049728954	-0.17337253174850714	-0.48182869026793823	-1.5065619556492291	-0.41095687778005585	0.10090593722561829	-1.6899080795102657	-0.7456658299878512	-1.312382643413009	-0.7407223755346455	-2.067064530609642	-1.5891662346676168	-1.806479594211679	-0.6439048633568263	-1.1919000309364531	-0.1317875269449799	-1.3257019419882687	-0.6753252804081561	-0.5207245146411627	-1.2723192015566744	-1.6666993167200237	-1.186744685655499	0.06059370109238355	-0.680111551804557	-2.17237637211758	-0.4660175990084874	-0.86750240649499	-0.8295021132674298	0.18404292436095745	0.12654066043094875	-1.7572710693307259	-0.8879888124643015	-1.8583028978719247	-2.0325257535848698	-1.6384313000755857	-0.4220669142933548	0.3740832296240685
-0.2525864883978078	-2.2430414181962606	-0.7418315957665513	-1.6595636699804461	-1.6095300249356	-0.6420995566059579	-1.8091590996525047	-1.1598808801946072	-1.2431782630417003	-1.1895633206756635	-1.49597861718468	-0.6605224242287433	-1.2192544586155258	-0.5600381374397408	-0.5889289090120541	0.13195541790898463	-1.2355922540592212	-0.8535124083982626	0.1533144980700811	-1.471521631421033	-0.5265771018939868	-0.5501148625630755	-0.7469096682425171	-1.6335173498591646	-1.3197919190247902	-1.7875582784246282	-0.3920115629798359	-1.1375448393602259	0.39083759171380994	-1.3800820594839016	-0.8209756105334651	-0.056221612969367785	-1.2065255556813996	-2.529580090285615	-0.7228245616607485	0.6869070680562892	-1.1448334718500575	-1.7348507086068812	-0.342679662999072	-0.15008988005519622	-0.2824898004615298	0.2104147851348475	0.17823286595123514	-1.5604935092912662	-0.7385534839858751	-1.803885750433763	-1.6071769098668793	-1.801394366270596	-0.005224323236325443	0.24388245249838303
-0.673644796173161	-1.7485416694995946	-0.3494543836354073	-1.642002173429909	-1.23032371287725	-0.10986441960564715	-2.2814579786863356	-1.6399654942133883	-1.2642093675929353	-1.0829199283266417	-1.6913006520301672	-0.5397157175711705	-1.3197244187130066	-1.0681422591784606	-0.5793123770945625	0.0704207370017714	-0.6638403573466511	-1.3702802390610247	-0.07791841249361796	-1.3793904840758449	-0.4436790191244125	0.061786314640049016	-0.8927551283075974	-1.0468710503672551	-1.247590277704974	-1.4605575208009502	-0.17771319185445156	-1.1298775194164667	0.2386954328629868	-1.3242126318794174	-1.0839309067864378	0.3994845492908872	-0.7530637724933095	-2.8991567235945266	-0.3360444029691271	0.7256263296648848	-1.4066930118218062	-0.8872621871508685	-0.20074197952594505	-0.06049679175529774	-0.06736535263047638	0.38996848591506433	-0.19730302668301578	-1.3959681154640244	-0.5131588556969998	-1.642779551360801	-1.2931678656286962	-1.8579607241296892	0.3476699374644435	-0.12081784511427347
-1.1013914070473332	-0.8639696871948621	-0.18605255843984356	-1.1363977196015567	-0.7303892762840171	0.12420120012821677	-2.437264285304192	-1.8471701087091352	-0.9991580422269395	-1.133991467218126	-1.5504440012350709	-0.6381339712142329	-1.311491544417864	-1.0798372087928605	-0.18324079228907822	-0.5707278196649156	-0.05769001496255115	-1.6935008572175676	-0.39008777767012254	-1.434464058056105	-0.3869566687358467	0.15441107102817034	-0.9654815212117094	-0.3911577435177939	-1.3407135282191487	-0.9518619630607723	-0.0436841675677165	-1.1185632871596247	-0.3824078860283194	-1.3332814265711066	-1.1323549222698852	0.5064873494484146	-0.2677830735680468	-2.596396746064964	-0.3091333283669101	0.19373181029190276	-1.5056137330378256	-0.048563935436505605	-0.046972543634845605	-0.5395938719463693	-0.19077425966656728	0.5779074174607793	-0.7706836345988918	-1.2674825379264627	-0.11454639323235924	-1.311945858210062	-1.116382130644999	-1.5544397565648125	0.39088344783380524	-0.5244450094972417
-1.3358950633189017	-0.004920407304776608	0.0210947398229251	-0.4120934760885644	-0.2608117859583133	0.02219751025733525	-2.2061506826157955	-1.8316195270974784	-0.6410866481983161	-1.1122213545432964	-1.1315039965457843	-0.8597340827701296	-1.125963559479798	-0.567264424179591	0.3543945636243489	-1.3090504484191325	0.3796282690135058	-1.6109183676268275	-0.5040437223820691	-1.4811509105983773	-0.23830814391275662	-0.21150097979393895	-0.7974133652593027	0.22916003590465422	-1.3682009020185872	-0.4912939354346962	-0.03620440505661252	-1.0439589437118044	-0.8951494606549608	-1.5227285377551842	-0.786315561536908	0.14754057187643818	-0.02597438655381226	-1.7689575844029233	-0.6609577320508687	-0.5651094724099501	-1.4725708868568381	0.41894882616694423	0.07360448505443087	-1.0814325068476582	-0.44402366027897744	0.5725100600225413	-1.1782933739221204	-1.0715147124417412	0.3824378054855278	-0.7731094986186503	-0.9773840219662862	-0.8082337108542959	0.07769848301358658	-0.7037850633827816
-1.3172807601907974	0.46201952482827	0.4349071522890666	0.23594647561948048	0.05539400691076933	-0.30059306556439375	-1.5988699668151993	-1.6937091798356798	-0.3736958936624227	-0.8365332603348774	-0.6027464178789069	-1.0638510601619453	-0.8331630784200976	0.16155898572566493	0.7406127949685414	-1.573183400175516	0.6217773120826071	-1.1346311338716486	-0.2650908408350064	-1.2891048295690881	-0.024047129659001003	-0.6034200415745625	-0.44411381448462545	0.670442100517313	-1.123354230393825	-0.3118913892011384	-0.21100321340479883	-0.8830358013008285	-0.787511207563815	-1.8371594900855692	-0.21951085804725545	-0.4559902077590422	-0.04281167180161748	-0.7853233925753565	-1.108150615572593	-1.1508799127783558	-1.2748922503397984	0.4160837391579482	0.09349390928500317	-1.1092299432499892	-0.5475150285773509	0.2547522215937615	-1.1519035536328568	-0.7198285676456794	0.6962146730949953	-0.14399899095758295	-0.7551887909183068	0.13854323563053703	-0.4141467335476495	-0.5201331921505978
-1.1225920493427444	0.4229438133429519	0.9253061772647153	0.646048399421777	0.13568993085398823	-0.667763816777865	-0.7222301281970432	-1.484279229048316	-0.26789548580253775	-0.3282023966846292	-0.1606399047695025	-1.158787883186698	-0.6046502098934756	0.6859016493327178	0.8232953034671542	-1.047560157694844	0.8044934396044453	-0.4964369776428415	0.2555446681113474	-0.7329177797251083	0.08011340079417176	-0.5658267384989851	-0.17334822815424875	0.8035023884870249	-0.6195367593632557	-0.5124426288646949	-0.6019343605460227	-0.6650499449701788	0.012863488330539236	-2.049240265934672	0.14060432598399608	-0.8563158327690988	-0.10896608193649177	-0.02271103060273227	-1.2312078118614367	-1.362501771962077	-0.8700024559364062	0.14373045382639837	-0.015213127004487664	-0.3888527708591135	-0.3234424882739722	-0.3082852119325833	-0.6667615714942746	-0.25429154108068514	0.524914821047813	0.31284538868628353	-0.39786912097529464	0.8229819746771345	-0.7993112960696296	-0.06649666993208912
-0.8883911080032634	0.05219351713099984	1.17483881372242	0.8276181210897893	-0.05044408537610455	-0.9321526764036665	0.21376412901594027	-1.1787408601818474	-0.27545807238971515	0.21030465812319943	0.06420795121589762	-1.1379702779682295	-0.5836042311331362	0.7428278297777986	0.6882992174450239	0.1519347517901977	1.0976963585849417	0.022024199861192813	0.8191206429140202	0.07537228319864864	-0.10302870082811871	0.007430153180579912	-0.26689063780179895	0.608852595187541	-0.10242876003431915	-0.9783625196813861	-1.1664810003113635	-0.4546366192478194	1.0923672928684152	-1.895400718034852	-0.05266236027594229	-0.663545377862562	0.008010066883427364	0.31374798690604	-0.7509299560617572	-1.275594618498372	-0.31205431593370453	-0.052597792667694744	-0.19095665442554402	0.8056964276800076	0.21010681920299867	-0.8751652400277077	0.06831024912492645	0.14330716773119173	-0.1824751171258658	0.35469077677627064	0.05331241819604823	0.8585155220742997	-0.8687021845387916	0.3981099351051546
-0.7248355769582928	-0.3391717548962211	0.9658349526809078	0.8860255421212552	-0.4649658521554588	-1.0291008708928462	0.9377972494595676	-0.7355959197035984	-0.313024047383494	0.5500219230398695	0.054376512427652325	-1.057473244104673	-0.7708416295391958	0.3671267645602709	0.5952633168992312	1.5642959454265961	1.5561995348853923	0.2795464365126723	1.1789940579426348	0.8079947096576368	-0.5797891133351738	0.7634854081158626	-0.7900523390997891	0.22806138230656833	0.12974387214072944	-1.4347691789836385	-1.757081509232422	-0.3216122690233958	1.8479124657610375	-1.2720140729808294	-0.7608117242413884	0.1807436931378623	0.36582458191404316	0.2437312169832769	0.26527699903231494	-1.1250031260873818	0.20226925308842508	0.07031457962291446	-0.3047716257626194	1.8740056413862132	0.8665736265279439	-1.1613020453111236	0.7435891385208262	0.26065049598423023	-1.1031476187100169	-0.04922164319544678	0.5011095827033557	0.2069821817311367	-0.6234785186790164	0.6395327749875269
-0.6706527152871892	-0.5314008602181892	0.39210510792694586	0.9181907650993761	-0.9963666895752897	-0.9881107713484768	1.2221584995992683	-0.18226160639017647	-0.3617157566566342	0.5884934013294968	-0.12085238640644694	-0.9909900149033889	-1.02207567748216	-0.17155848061709358	0.7874781781937275	2.6523765281811476	2.054515519017703	0.33016008844468575	1.2188406881538425	1.1041855639762364	-1.1419165151082529	1.1320645361662027	-1.5151032886214082	-0.09493222748527827	-0.0442219627943351	-1.616442212384727	-2.16282404803214	-0.31712035418296236	1.8945253377846616	-0.3543605593207649	-1.538578265457463	1.3294270412384157	0.8050736330724462	-0.06337481498893248	1.4124337625227619	-1.1081518922225655	0.4199844885891013	0.4763003542556343	-0.25511255594454474	2.27562210971809	1.4027382544182116	-1.0125532205797785	1.1042132231739927	0.005242450276139806	-1.7007191909308508	-0.6601803303698774	0.8457320937984049	-0.7797090265603528	-0.27397767097023934	0.6170075542281941
-0.6970900081862833	-0.5365218908776047	-0.1911242993842647	0.9624555824591929	-1.487809901955985	-0.911947034101762	1.0067819745938384	0.34777921321134597	-0.49668353278740934	0.38843121550562054	-0.3794540401721002	-0.9967395713595385	-1.159509589363254	-0.5673949688502279	1.3001410962509345	3.0730932191152527	2.3532178591169823	0.30886835153833314	0.9802987216186514	0.8045784310414753	-1.4997709424139907	0.7432756424027812	-2.0675762990714883	-0.1649274258786315	-0.4692803222931139	-1.4456146911280292	-2.2164791212862713	-0.46059532198180075	1.290402766950816	0.463637095827543	-1.8316168190527802	2.2173651416944566	1.0824100673013777	-0.411988148776248	2.1772211374043007	-1.2570400630417116	0.2095360452511575	0.8608299294222	-0.0647533166488649	1.8525913116255266	1.6373092903150763	-0.5111010306183457	1.0449969409470283	-0.5143594415186892	-1.580702808946632	-1.1113038957731145	1.0142343290886897	-1.5839544946181927	-0.10291234190845644	0.49804562923367396
-0.7383387577470923	-0.551018780142745	-0.44086035551081804	1.0225332762101174	-1.7975876626571936	-0.930500109579943	0.46038884602189656	0.6639162824205832	-0.8158607996860376	0.09615429698387258	-0.6859810524207188	-1.1037541059052585	-1.1064461537688408	-0.6679129255765217	1.9014910932017903	2.7949760430020762	2.254095524728514	0.2647972919737051	0.5860051998750302	0.07960294177914255	-1.492473020802361	-0.28491760549855005	-2.1896425115562903	0.02168054644093306	-0.8233376522177445	-1.0871102374297859	-1.9024799454259682	-0.7306268785114669	0.44089879223019324	0.7925068737344021	-1.3777861235623512	2.397210577647571	1.0620716125916478	-0.66386461554835	2.242318066561175	-1.4508795559220489	-0.3009798750213778	0.8479143431686335	0.10982774060086117	0.8864479731656558	1.5153840395881133	0.058338614108350687	0.6232310545925086	-1.0362953018494765	-0.7827328603077103	-1.1545074572328338	0.9617202837742851	-1.8519231703834598	-0.2774348611278359	0.5088534262427175
-0.7231318116962928	-0.7590876310909676	-0.29652407756796084	1.117452511166184	-1.8603511805976385	-1.137605580827392	-0.08115837087809157	0.6266332823181171	-1.3190648077581975	-0.17115918066960606	-1.046180003676373	-1.3044345702601803	-0.9352526003261619	-0.535439164650293	2.2192413963466544	2.0304533732922114	1.7405068209295917	0.10530800008821141	0.14062784781677581	-0.6457982072478634	-1.206978368019019	-1.3996233095164625	-1.9202164319273132	0.25534271007957904	-0.851833707911963	-0.8290024005327994	-1.3833509183803212	-1.057782640833193	-0.2150148729802222	0.49589773221654626	-0.4079976220324045	1.8076368705622565	0.8125686029493602	-0.7483726928477853	1.6680829651877054	-1.5300605734530655	-0.7477373787531896	0.24877245856501334	0.08639527059048564	-0.11682104599269669	1.1056694899282986	0.3684646588004056	0.018470057821570306	-1.2905423049145657	0.2225928054227899	-0.8293758688704994	0.6701764614024498	-1.5926857959633558	-0.7283123334104872	0.7394468070035715
-0.597889771550055	-1.139026017574915	-0.021417439619464494	1.293823582470499	-1.7077534652958297	-1.5319917816627358	-0.2831360979484811	0.24426565712078918	-1.8370723260485917	-0.3730506298828385	-1.4420184706662356	-1.5453233866678662	-0.7921539799836949	-0.36044251280844036	1.9801894956746207	1.0698526836700408	1.0087975071524906	-0.2858467081364983	-0.30779665441638765	-0.9362679446593818	-0.9078737459433406	-1.9681453265765736	-1.5532140579152303	0.24934796163904316	-0.5493336572259653	-0.8653901964290407	-0.9092189412035024	-1.3316244532638695	-0.48841742187605036	-0.20529315052259792	0.5096963388462299	0.8014568947899009	0.5414794842611842	-0.6321781996769129	0.8375707429263277	-1.411172788672617	-0.7308967079556612	-0.7863841559960256	-0.18598821922746314	-0.7434912649924068	0.5549106318164563	0.24306398153176836	-0.5276857368988253	-1.1457145553901162	0.8499017066147803	-0.42222728754957184	0.16680393526330795	-1.1137914826978752	-1.1756543128818584	1.05899713915051
-0.3448755863094894	-1.4293684274292897	0.021278615394432317	1.5814253162032148	-1.432090898541291	-1.996679041481265	0.00658389453732313	-0.30810275130353715	-2.086064628255265	-0.5072715666915535	-1.7695051125795063	-1.7283149318849862	-0.7661701533324268	-0.305237464237587	1.207088790699887	0.1416996341880856	0.36867944001425346	-0.8584561161860035	-0.7323629136863913	-0.6085028610593581	-0.8321270884686802	-1.6831255075783604	-1.4065597943495987	-0.14567033765705778	-0.15242064257914076	-1.139807841024462	-0.6595347020218415	-1.4374505105032023	-0.49878998774702665	-0.8561547736671787	0.8682194247388614	-0.07909878648797831	0.43330159082086955	-0.3037057073984643	0.2115524046961252	-1.126324196618092	-0.07226181223099849	-1.8281862693625117	-0.5457499183937471	-0.8794702453882721	0.029938495379578562	-0.23127276538523206	-0.783853475388767	-0.668407306912969	0.8045900814728888	-0.24226889620388714	-0.44838448590425506	-0.7587921863710687	-1.292136725864679	1.2101020612965503
0.0027698901010798213	-1.2971771079285106	-0.3240464572615097	1.9343133044819094	-1.1193409335425537	-2.3425968199452973	0.6751816186274114	-0.7669172804971472	-1.8366993002278253	-0.5479606116569737	-1.8520431632684748	-1.7423572782034489	-0.816697867545734	-0.3911008168875067	0.23459429458092187	-0.6304536395917302	0.07514256690761789	-1.32173785499739	-1.0757453312624667	0.15587719768995223	-1.0133317731148126	-0.7401413710272694	-1.581203253705693	-0.7967681808261551	0.046285015443730086	-1.3741495160417645	-0.6246616065755718	-1.3187746116200276	-0.5021243522371797	-1.048455179533875	0.5635379949383007	-0.42767907947252376	0.5252735663777771	0.20472814865330624	0.0627217802054782	-0.7828870694663245	1.0414925020903576	-2.4100883074169346	-0.6985739357373013	-0.7016946259458282	-0.3370060974095859	-0.744503989077	-0.6168360977307914	-0.07143276880020465	0.27614762007031024	-0.3846028004898962	-1.0030246354941537	-0.6553121849952022	-0.9092657172171981	1.0086467070323024
0.357721181081842	-0.5976824218081981	-0.8663688113628775	2.221202406024892	-0.8032500312471532	-2.4052795433735876	1.414918008778342	-0.9163104386819744	-1.0958498099971263	-0.4394279917466298	-1.5482280436375393	-1.5251762565329798	-0.8234675408668566	-0.49900413351293715	-0.48024841463827045	-1.1931303640398354	0.1952533578863882	-1.2957672521707793	-1.2523501313812817	0.9201049404530907	-1.276097182815247	0.31718822378542993	-1.8958900394843172	-1.3278961357702934	-0.08184366074917405	-1.2747146612534705	-0.6170505466061801	-1.0309092284597905	-0.6559172795286875	-0.6769998371743425	-0.07120206903062035	-0.19049650786719613	0.712385683449427	0.7858343612357083	0.3574929810509906	-0.4959985973233098	2.1351466173891	-2.3036594085102053	-0.42557877027956437	-0.5035676420846765	-0.49406328139105143	-0.93446166858537	-0.07572369268679019	0.40147417414811154	-0.22867435765334443	-0.6635154900429585	-1.3095473444875056	-0.6625669919133305	-0.14161391087685699	0.4911426961576743
0.5996053322311333	0.46551817553416286	-1.2135221741814406	2.290339936249284	-0.4758436377020903	-2.140501429569362	1.9006691404946148	-0.7076134728245719	-0.16903769950978312	-0.16163547305577566	-0.8892907978982515	-1.119899896800752	-0.7146507537083588	-0.4712326286138754	-0.6400648041152831	-1.5186797215434595	0.5858392072221204	-0.6077841409829475	-1.2164996111492548	1.25403484436456	-1.400599768392136	0.9545112501670622	-2.044118346682633	-1.3380439952267902	-0.4135967741352221	-0.7696374503203957	-0.4125478951255044	-0.7382903170296716	-0.9125263421410066	-0.000631475593779694	-0.5517362844220794	0.3493266834867621	0.8588146864445031	1.2667828141780457	0.837320850220639	-0.3457900506269823	2.7017546227186706	-1.6523568402033513	0.22267055613270376	-0.4982781001797833	-0.4945828012061132	-0.5935134946527931	0.5819653609714068	0.5801155623935281	-0.28794917794934055	-0.7696340837742283	-1.2634169194886384	-0.5437042461844733	0.6519174130667458	-0.10809999057906573
0.6221666739331658	1.4134618283070555	-1.0878433064518223	2.0679667915614113	-0.1418839457288392	-1.6526981293899077	1.962041275629145	-0.29438530001247337	0.4673504822289356	0.19767495494865617	-0.13393221620054716	-0.6768427572469493	-0.5550154301147828	-0.23579571929264126	-0.30004718211054876	-1.6015884239161582	0.9852842742344194	0.49540221978119164	-1.0355760445894364	0.9820378045341683	-1.31482920683648	0.9515647931985926	-1.8443145891304964	-0.6668476129151018	-0.6787302717522242	-0.09670928900443244	0.07538108977848144	-0.6344549675278777	-1.1050239298749003	0.5333516527340579	-0.6159921686351694	0.7825111431074613	0.9074055382322422	1.4781445339368169	1.211440900643077	-0.3689499409530971	2.481428583944357	-0.8764589017653964	0.9012292536273155	-0.7229234951203941	-0.47928395999918777	0.20775031760076454	0.974932128655917	0.41466258020943947	0.10565901720765682	-0.5296002090467037	-0.9213839444461632	-0.20995469861157778	1.0561264249737372	-0.5328232384418404
0.38805845707568837	1.7717049005827727	-0.5587973818443753	1.6135419046760966	0.13597710591864226	-1.1283947806641361	1.6471444426126416	0.041433597481079464	0.433874345377884	0.4509798818749322	0.33453795718284646	-0.37888737120492705	-0.5027908271076617	0.13296566987077818	0.16017387363308708	-1.4867596670106058	1.1553669977749492	1.4202111159117736	-0.8865668848643969	0.2669686287135358	-1.1471435126332679	0.4649501578735423	-1.3816519083664787	0.46745426169424376	-0.6693396426244196	0.33820675541368134	0.7168567444788762	-0.8188696926323051	-1.12551700747388	0.5827830828080556	-0.39196800045485536	0.8219079296693879	0.8919292864743745	1.3460772285461664	1.3132702123118152	-0.5581669324831263	1.5920626052774578	-0.40876211432476944	1.1622261248579022	-1.0693295745348732	-0.6042536366205613	1.1515636912556104	0.786893157014063	-0.03243009979508179	0.5433349141494351	-0.06316210279556086	-0.49371956527493044	0.17079924258936427	0.8331220771354496	-0.6938119991379825
-0.039638719156975775	1.3788678635783769	-0.004216339759966612	1.0829526124936255	0.2518317407643892	-0.7147156688545069	1.1536823434677919	0.03958321407592223	-0.29874149538437256	0.4228738147207126	0.2347488395888079	-0.32633504458751134	-0.655413890563269	0.4563738746976761	0.2773803811916945	-1.2809804080624823	0.9893628882019728	1.583799968361754	-0.9513007946189113	-0.508008696838656	-1.089032423915334	-0.15049103441183231	-0.928120302316039	1.5590050462488483	-0.3896875412094162	0.24315717136093667	1.2459102415219399	-1.2093160974935215	-1.0295872758944709	0.12558148008365375	-0.23791737433052246	0.43030511714616654	0.8529093288466023	0.9411366957907286	1.12927996115324	-0.848063082690524	0.4431392228000684	-0.4314706953208487	0.7522996831479131	-1.3798667759318153	-0.9387510984829165	1.8424359476966061	-0.03217948605800123	-0.6182703274928071	0.5320264189084004	0.2920819570659878	-0.23382602158398275	0.2970951455235077	0.06645137284354244	-0.7188089084560042
-0.5127660250889983	0.5122537591442304	0.17225022385501135	0.6229682264915105	0.1325881819730736	-0.4294915865575578	0.6911941792382194	-0.3870137456819401	-1.3392086638306093	0.09298954445063118	-0.4033141943096529	-0.4594686432760483	-0.9106813650481894	0.5657097374310954	-0.19016273650813875	-1.11248718434461	0.536198553130964	0.8260770274055506	-1.2761336400962688	-0.9695850070610563	-1.1835867033845833	-0.5967338810642544	-0.7068807475973893	2.089779116315777	-0.03522255049454607	-0.338124735709192	1.4466639061830755	-1.5615157062326424	-0.9781920677791504	-0.542694612258428	-0.3968468464282343	-0.22375867294823926	0.7501472634401358	0.4414680625904109	0.7252426936515147	-1.1025301330707582	-0.4969447216848716	-0.7846289342322776	-0.1865950039488391	-1.5285917030878797	-1.39329808163995	2.019290276484808	-1.1855099115119774	-1.1532840766981873	-0.09369827550592312	0.23872188059648336	-0.28266318672712043	-0.004999940512269466	-0.8714116226654544	-0.8212440910096722
-0.8589799032681074	-0.2664650580107826	-0.1539782155195069	0.2775056080381657	-0.18064621366428357	-0.1727999002579199	0.3731169507869659	-1.0800139434484939	-2.0586677549896977	-0.34803574723146513	-1.2051898389423408	-0.5839661232543143	-0.9780401269031757	0.41262607426269043	-1.089187208236999	-1.055980587235622	-0.052859536613982204	-0.428234162313398	-1.7081567595483982	-0.9473055834051639	-1.2303641139238608	-0.7770470049860998	-0.6947236214825352	1.823479154021378	0.17348886853037032	-1.0319163298720786	1.309719505159074	-1.6027775735571055	-1.0761470782200333	-1.0159430533189764	-0.7558817763032216	-0.9093361206716777	0.47076525525337487	0.030626064084844536	0.17074218837504532	-1.1428221272181691	-0.928594713597023	-1.10271685407842	-1.1665631475066232	-1.4531591818678478	-1.739442064661378	1.6894564200397204	-2.1511533771900013	-1.4416626161794008	-1.0004080211161297	-0.23505078189618314	-0.5693599714998935	-0.5952120533150568	-1.5145405121929871	-1.0928710600984202
-0.9598112389907222	-0.45537519877408345	-0.7398268957678603	-0.020370254115164493	-0.5195420647397687	0.16515146102406525	0.1992621485883314	-1.6881400055057305	-1.9415865968398338	-0.5948596669692102	-1.653151565106807	-0.49576141549435715	-0.5666457821698523	0.10374246203856438	-1.9461428806763188	-1.0817794179321818	-0.6088389167853877	-1.405928685988567	-1.975407123918654	-0.5229919734294806	-0.9123971740160451	-0.7604696039833388	-0.6293915767001965	0.9362803525027583	0.16402041863996947	-1.3750792401862646	1.0403244675571715	-1.2037864853505096	-1.2567488985212518	-1.0391856385179132	-0.9161249172515801	-1.453500298747587	-0.05697353565004172	-0.19929050355599381	-0.46100770037363276	-0.8345032844725935	-0.8178864582849401	-1.082768836835344	-1.6414867893544762	-1.1559074050345264	-1.7325349819158338	1.108092777217747	-2.4612899431721527	-1.3423779158954625	-1.5668841790383552	-0.8160014032799164	-0.844302680154584	-1.0715571544447755	-1.5534894276781896	-1.3926292289641877
-0.8057823418138322	0.07465441485815928	-1.168849115307395	-0.36517083697518904	-0.6740028602581634	0.5839196512082178	0.11443369881424846	-1.8279633102511421	-0.9023156341659476	-0.4258473237155714	-1.4166613998828328	-0.12488414069405737	0.36990932431298	-0.16310710485196733	-2.250684372871127	-1.077958698576573	-1.012953617220029	-1.4839012509415863	-1.8699586557021082	0.0650094847239576	-0.0668521265114499	-0.6457210634170246	-0.2256851845619913	-0.09526528395391791	0.05430642978100634	-1.1262987513516283	0.9080074125242739	-0.473658945307232	-1.3208383788209008	-0.6468445200105531	-0.526976414976432	-1.7684471164855764	-0.7406197692640122	-0.2722807027318659	-1.0360691489215785	-0.1947278699539505	-0.3384484783676569	-0.6979926225239154	-1.3527248629931545	-0.7044004353857362	-1.2744204646260853	0.6161776151862679	-1.9778137512050606	-0.8416982289820512	-1.329327130933618	-1.073697919998847	-0.8363229234931641	-1.0447591730398749	-0.9989677241874282	-1.4344789933127162
-0.49946237469484567	1.0018001410908943	-1.1716876828937706	-0.7748350967821191	-0.5295629118836042	0.9432826015748962	0.07771754930846721	-1.2776756567588525	0.6315883895647938	0.1339724261951925	-0.5962502969288606	0.40677431512679435	1.5204697301419274	-0.2208659651025776	-1.7751942402216483	-0.9379227771630698	-1.225719102563766	-0.610115337219733	-1.4039861399281943	0.5752752801992449	1.1146761319544471	-0.4640532276370822	0.5666262937074992	-0.7760565569317371	0.034772387803271985	-0.42789972299199347	1.0471193308898095	0.29560112361366997	-1.1035181642703717	-0.09615765618665838	0.3805419835430415	-1.8112946143428692	-1.316380152502281	-0.2703439445567588	-1.3386504958095646	0.5610103385763742	0.2674275988566919	-0.2080648855094654	-0.5025351360261378	-0.23188614482003903	-0.5088082574212311	0.4335518877238658	-0.9851480653560095	-0.09439420497845252	-0.3323520560349226	-0.7686928174966391	-0.43706487410069117	-0.43872220539243095	-0.1686108871583539	-1.0204094970631985
-0.20422032740329712	1.759220515440458	-0.8190310458258718	-1.1563424949984873	-0.15930923981566258	1.0628354346882878	0.08547120378618524	-0.10468277385277301	1.9366243749196514	0.8088176847008406	0.3025223688831552	0.8645272830784173	2.3483776864488752	-0.03662285697205394	-0.7325621068612347	-0.6489943209121556	-1.282479497382147	0.6556984890941846	-0.8152730451400041	0.8710988891953199	2.1393099019239705	-0.19597429113291043	1.4725070854250848	-0.8671396165116854	0.19169532048974997	0.29780575303705137	1.357634097408524	0.8091400229923206	-0.628424924965136	0.33860034392695126	1.3390637126820457	-1.5568850764590878	-1.4991159618147207	-0.24611402011603548	-1.1599771001550565	1.0947853739521933	0.8055196049134775	0.04179090151410685	0.365784617135848	0.09144085522027019	0.2299502202522182	0.530999752161155	-0.028093061704109096	0.615063602591328	0.875861214453177	-0.033231867043051824	0.21239395403521802	0.4148085511420165	0.49149162980713934	-0.2416309557351696
-0.06374898333219868	1.8882319281047957	-0.43817625442420993	-1.37626073534319	0.2074162614192833	0.8852105021573518	0.14404951288648538	1.343944591174119	2.3949899005455606	1.2396686452068753	0.6780289031902839	1.068186757012362	2.4091732854556787	0.2685142231412969	0.3269930154720876	-0.30949707887967476	-1.269610895743795	1.5218642564997438	-0.4042983380812725	0.9350557900217271	2.516357589224459	0.1427907386637891	2.055112719999814	-0.48802704181490425	0.4208513769885922	0.6439385175231936	1.582450545323523	0.9573287680932417	-0.11403322707403711	0.5541066440301772	1.7375870041000347	-1.0320195475324903	-1.1962192193220686	-0.17942221470943273	-0.4664317892702126	1.1273511813008443	1.168576170437629	-0.10829357424133207	0.7065736521454872	0.13465978098358986	0.602276833124488	0.6587228233863586	0.4117804569327225	0.9987503041208132	1.6035982184176893	0.7131506466500553	0.7992681841577548	0.9783794756676115	0.6459704963600645	0.5200474870681618
-0.13110911475516485	1.3102966067531092	-0.3257595465086816	-1.3824047413962883	0.3338772223504607	0.5738170512309831	0.23551684856803828	2.5895094631926447	1.8445221701963377	1.2111892556910513	0.23814641250942142	1.0276897630513482	1.6484616635838805	0.4946024526560394	0.820270866345542	-0.05347911651243757	-1.2888620592145144	1.5044861010046795	-0.3141996960349064	0.8177511046745808	2.1054751413953547	0.45562500143851037	2.023018111592784	0.0024039420118677707	0.5079010433833577	0.4959032086885611	1.5042332235185407	0.8825563033498867	0.18368287060157862	0.6571830142455697	1.2600372860923692	-0.3762687252394873	-0.6182979933710303	-0.01066774821975754	0.48445513497342013	0.6210307889360838	1.3146681015124058	-0.4865446411896744	0.30895797318069135	-0.10030543490977663	0.4744481847606411	0.5137350953694939	0.1975960086578502	0.9207207429770611	1.4712138805385049	1.0554950510066696	1.0380013725091666	0.8803524818479582	0.23698394174324328	0.8175545426506965
-0.34065215363787166	0.3512088066593179	-0.4908018995194203	-1.272921382800119	0.14742194976413725	0.44935063442681383	0.3199024862406022	3.234966703408333	0.665284417401204	0.7820811380328027	-0.7700236016463513	0.9418868637146404	0.4694435684403697	0.4839483895545524	0.45693281940982894	0.06425484389032986	-1.4117709104862939	0.7486012945722188	-0.4173413140541286	0.5840846620079254	1.24690408335488	0.6243854058336863	1.454084715082356	0.25381792227171857	0.3164606577378649	0.0958907038609691	1.1124942690343433	0.8750560348963256	0.17125475461152295	0.8417212204826725	0.14510936850424044	0.15798711720474792	-0.17701647990303207	0.2827335250151535	1.2108406916647767	-0.16191529647637662	1.239968456221317	-0.6801762392592142	-0.5830540939391927	-0.4381534312353096	0.01672715706884756	-0.05741536501587901	-0.401371824445788	0.4847677588405079	0.6402958863543684	0.8709050553107178	0.8606204129454115	0.19386067683683827	-0.5046304703824877	0.4461057690366731
-0.5359115878287586	-0.4813928599484995	-0.6366906782980992	-1.243141101826782	-0.1886946098745907	0.7842251573721137	0.3740344260061304	3.1337632456822755	-0.4502731806893594	0.2335536812527087	-1.6789828670083586	1.051725364661754	-0.49151878997254866	0.210443912572532	-0.6016224043744989	0.13266879503605233	-1.634078919854816	-0.09283418858267194	-0.40151680418976105	0.2979178284689539	0.5558166401690865	0.6284695712117191	0.7634317894445297	0.13461314513101763	-0.06651328414918854	-0.1425426692558444	0.6123950402357505	1.1670523826232357	-0.001029266526935124	1.2087747039266814	-0.9355677150383911	0.318239299089051	-0.21627446323737803	0.6377613315015244	1.2650750208988581	-0.7831235202598051	0.9807106209662717	-0.3114153095719645	-1.4336831687506941	-0.5980108621046935	-0.38552243692368465	-0.9474681259014666	-0.8997515545803894	-0.014666195934872424	-0.3307313211988608	0.4027389880781998	0.46782708838780585	-0.5856606579832204	-1.1938146695300544	-0.38468340998967365
-0.541334436772032	-0.8094744926783202	-0.39989304177291646	-1.4367030491647277	-0.36469218846328644	1.5887818199162513	0.42300941283316373	2.4295786797140777	-0.9023282974535674	-0.11915973619882352	-1.8116118350084869	1.4491321161818864	-0.742469008425822	-0.21732411770132126	-1.8356952527686368	0.33929836290301496	-1.854947347628122	-0.3296283213760975	-0.0021940929927857684	0.034972016106141826	0.5089966931903366	0.6056167936724273	0.4302799533184698	-0.2234076344691015	-0.3526451353112437	0.07174845649479121	0.26726787921182654	1.767544252175009	-0.04733143644869981	1.6695076844778474	-1.3071679559067586	0.026988662347867082	-0.7602885798150826	0.9324263021244674	0.534056044836046	-0.8721508036001613	0.6297976100401897	0.6852789889253501	-1.741388292952857	-0.3523073909631806	-0.3611054396771738	-1.8394229466881657	-0.9040514364524391	-0.26258691395550393	-0.8781076265368489	0.07049622671572608	0.2002322260683974	-0.8646995694801952	-1.4838396435332646	-1.1479509355900221
-0.24622326800214653	-0.5848831307548034	0.3412175915764783	-1.8113075740449127	-0.12599325137946588	2.5482056762070133	0.5202991579537272	1.4553619101561475	-0.5168731484896941	-0.11637786604221899	-0.9227352161114548	1.9834311628212884	-0.2200564607854242	-0.6340356531659533	-2.6503852914588513	0.8355047470350612	-1.9074969267680912	0.28413468649620505	0.7865729034806296	-0.11661348222460678	1.1148166044644787	0.7723109646577893	0.6770866287669249	-0.5542959412405588	-0.24105865703318632	0.7172724894809623	0.19602555953547687	2.4523642878995213	0.23553367571200376	2.000713435569835	-0.7308720701579108	-0.5131318639933333	-1.4691404342158334	1.0700905753566767	-0.6354385115092365	-0.34171617303592305	0.3258128729303985	1.9770918801909578	-1.313230392497538	0.3186386852023171	0.21917603258858565	-2.3881893210137632	-0.33608391627376044	-0.11311403609661191	-0.7798289451210921	0.15896512902668228	0.3113165494149314	-0.3613419207975597	-1.2123846829310658	-1.3154557595874534
0.33675195216236053	-0.06913867154407771	1.3314146567005685	-2.131250418438112	0.5440227952235517	3.176613597229604	0.6807296189497429	0.5574015560754109	0.38909070565727905	0.17795911432840555	0.623301878832423	2.3430798634388776	0.7018936531934129	-0.916733837977686	-2.682533843275036	1.6024414547124834	-1.6426352694669266	1.3948808685840295	1.682175135116479	-0.0924960337387048	1.9079382215658638	1.2420167399203874	1.3294231670005368	-0.6540593776847287	0.3554237605290193	1.4986622929102598	0.28419580164817887	2.9139128586274015	0.8085826572679403	2.005825699547822	0.45183669701015966	-0.8972559423356434	-1.852414777450863	1.052338332197274	-1.6085949123770114	0.5633550585380798	0.19298621511807904	3.005394431211243	-0.3288993830878562	1.1885064099551068	1.1604443810436784	-2.41834321017141	0.5592648667422877	0.3244936365398966	-0.2261334852479528	0.6163948756411084	0.7939415457998316	0.6841782413262896	-0.4417645217642607	-0.687833361600598
1.065907924564479	0.36475771124945344	2.0882802342266285	-2.110427778505196	1.3853357804797821	3.1044087481314215	0.8248368581793991	-0.05497256523005462	1.2336289191557528	0.5530466664924193	2.0648868821327055	2.2645379200201026	1.471592627210996	-1.0345366387734314	-1.9640120333983375	2.4157873204866958	-1.027989566457715	2.3145006018112095	2.2953937518306406	0.0952559372307644	2.278135226927274	1.8829469769067804	1.951205556571585	-0.5029188247067446	1.211871237755359	2.066680321688457	0.2815427597687252	2.9618575036404273	1.4147137911413465	1.658856971384505	1.5603128988214297	-0.7674157198167603	-1.602561059900909	0.9773233853941934	-1.849687806974164	1.4145207217241254	0.26099905081389263	3.311187709391393	0.809835788758659	1.90620718248071	2.0579117335593446	-2.0138350053764698	1.3989282894849817	0.7626086006723114	0.3947468073677389	1.1065727968332726	1.3797913394620969	1.6504731171197649	0.5970821884685864	0.478187467152556
1.7222847471739742	0.46009271975506616	2.2287422753757054	-1.6143343402815973	1.9983635288082022	2.3140086236527244	0.7998970608565998	-0.36014664704587407	1.530036201337979	0.7935267085431486	2.7107864791525653	1.7237359505631689	1.6998849689962254	-1.0203392037188983	-0.8663805424635588	2.944652755717069	-0.19884826666523994	2.4981356441478764	2.3984948095094025	0.3389587518108958	1.898418348409627	2.3491688316656134	2.1497373067068772	-0.23940171439019003	1.8995196496667837	2.244460697010395	0.013560407612939042	2.632970907041838	1.7684715542960248	1.1270260249945658	2.0199758581489005	-0.07854206310819724	-0.8133981831035769	0.9606742938043145	-1.2747878890435558	1.8475398959757592	0.4263440789555735	2.80445290942658	1.7124951254098801	2.2073769300987847	2.5313732464655745	-1.4467351732240288	1.8931692668829534	0.9251316216759388	0.7958349906653941	1.26933574437928	1.7154199157128853	1.9383168916681406	1.6027273874608394	1.6264279647004012
2.0970759659972242	0.19029256147443022	1.7306908461289108	-0.7764482481050669	2.0719782440733536	1.1639922521375763	0.48611500806662317	-0.46872857056045575	1.1528716448128924	0.7802090253351038	2.3565376935596785	0.9718111934708219	1.355332053711187	-0.8991190426497593	0.12231976163901716	2.929935390587381	0.584713624443642	1.8889578686642257	2.085825494593531	0.48272479190759454	0.9446733535994423	2.2938729633538246	1.8287644340546283	-0.025758534348362915	2.035295889321017	2.09670523030844	-0.4593591804991557	2.138951791749384	1.764728531343098	0.6606440797401191	1.6995390819471021	0.8172196009173456	0.07669044525921184	1.04077226445078	-0.3209684786232008	1.7513780071970169	0.49876706790222114	1.8058285395051623	2.159458974791769	2.0754176617149778	2.430953054099216	-0.9975667605065476	1.9696323919183913	0.7239433283791493	0.9408844321866408	0.9912490626782188	1.5976989568417708	1.3653247382952518	2.2924459790709246	2.2336071780773192
2.0758153450513714	-0.28674544916058353	0.9391841245957923	0.0616575611613517	1.5588230678295363	0.17992272910580442	-0.08290453234917387	-0.5169317359734077	0.3606105435521041	0.5002132318849736	1.379587615680889	0.38417573462185756	0.7067058015657561	-0.6427629330414381	0.652684243506529	2.3325499196344484	1.0633803875278243	0.9012858458649073	1.7072445466842958	0.4172779980932267	-0.04641996438139073	1.6250232881597197	1.2181897720830537	0.07884332667487748	1.5097580675613882	1.8129766205223141	-0.8674627429517018	1.7017796424151048	1.5457314031460985	0.433729829502321	0.9257290772089638	1.3605076083565757	0.5818990125241141	1.144908388703269	0.33355533256689696	1.2872625036229286	0.3166820714459858	0.84043563111562	2.119225935237497	1.7388662651537863	1.8922057411709512	-0.7889509381438056	1.7365106655750195	0.3063005121009538	0.9591849477982565	0.4853808740747298	1.1090169833372558	0.2864331102789488	2.4659080523716224	2.0996637671733387
1.6813126865129522	-0.7679793748245701	0.3197519513434616	0.5521941098824943	0.6925673674854451	-0.25370357672359084	-0.6892810198652369	-0.58201514167949	-0.4068231440876575	0.001912752431850869	0.4633574544446154	0.22401086489684868	0.09038087196473836	-0.1987423472295283	0.6631873538344193	1.3599006034439065	1.1153709191979309	0.08722866983545499	1.6183154075349624	0.15817067852416575	-0.567745814543627	0.6120661496335355	0.6810040044770893	0.13591055933441112	0.548158931917724	1.5233239164233665	-0.9345192193276173	1.4058479891930684	1.3772874259863992	0.44709078205588415	0.20242708049421607	1.1482531200202473	0.49706584987256214	1.1438836933583174	0.22044380575294562	0.7469522304751297	-0.13991830586040996	0.3245445879135381	1.673063189257521	1.5042892016444331	1.2226524493087425	-0.7405803477441073	1.3544026448626383	-0.0511339894586332	0.9417150363077156	0.1250336764287938	0.5593921688402655	-0.6376713200226921	2.0546389732124117	1.4196311887338784
1.05694808588532	-1.1255829042922947	0.1457139309270104	0.5471470923474354	-0.15243750399983383	-0.10145219558228773	-1.0410313982849957	-0.6620254924725021	-0.7988878892773235	-0.6352413404883285	0.14943372175393765	0.4819374320748085	-0.30877739811663824	0.42553852022928723	0.35880634366486014	0.3562933453909137	0.8156394191316673	-0.2468341921679638	1.9245968345526467	-0.15357698012366636	-0.4883781596368184	-0.25209963340421465	0.4570886617704821	0.2279055880573822	-0.42548876973723904	1.208247322284678	-0.6094910582378605	1.1755853312851978	1.4329120882174335	0.5523463628940519	-0.13792469069602348	0.22837730961883065	0.023607329830374873	0.9500799853670009	-0.6025446051932801	0.36362843828648134	-0.7168383408131277	0.3474808914822158	0.9486210066545517	1.540964597805786	0.7080835762889555	-0.6669559757225839	0.9364906037003208	-0.12075634096422887	0.8207490216966754	0.1595467162690928	0.2742114394316992	-0.864036901345867	1.1633762291834833	0.6159538333571883
0.4005959177682099	-1.3354911774268163	0.34426866049972815	0.16711693096229033	-0.6606259121296705	0.342372988883466	-0.9665080318970042	-0.7109142411731282	-0.7173060699284858	-1.2865039872960777	0.521527489480206	0.8987364602339203	-0.5123773788842462	1.0974557556157476	0.053549973042106624	-0.3733639890121323	0.37422010046577275	-0.1975814004512099	2.402248741638861	-0.33637666805481153	-0.10664719873863135	-0.5524064319751284	0.5323704644570746	0.33240337464579744	-1.0241990630730993	0.7743825020672442	-0.14535543644811325	0.8843603918728024	1.6537660271946661	0.5662919098239086	-0.10401430283550644	-0.8921549170284067	-0.39348676922898446	0.5789371127124026	-1.5902657575080836	0.20541860720441868	-1.1608204027078286	0.6762572353930458	0.1170456456002176	1.7682707600627687	0.46503009968507625	-0.4403627878575871	0.5439420472856841	0.14901811930599113	0.4431639424487191	0.5247027473346675	0.37251464193638606	-0.2990526951485068	0.07997214237612031	0.06578989603453035
-0.11776244922405116	-1.4244939490274333	0.5964889783032761	-0.30742186114102327	-0.7106920342781172	0.6724480033961705	-0.554997557284668	-0.6873871102637832	-0.2948791195466719	-1.763918581902392	1.216765645154778	1.1481952843610115	-0.6344687474528552	1.5855739524463706	-0.01985877272083266	-0.7017140981047609	-0.007476918066889272	-0.11211912279050339	2.650039865587761	-0.2829547531374333	0.1129833751438945	-0.20941874748579084	0.7084326947737388	0.288684010397253	-1.0847054931394815	0.2192099929609068	0.05096195155967882	0.49629275032872683	1.790287618449741	0.3877227824865409	0.05047575198034366	-1.555568879299232	-0.395360308809386	0.12658581010080022	-2.0795174511768924	0.2053755267067763	-1.2588249654926027	0.956235602771942	-0.5839560397851645	1.9219222235253173	0.4181195525248922	-0.09918532044474715	0.24300454985895786	0.6349005223777763	-0.2356526435541382	0.8864312951647016	0.6879992670875811	0.6734830206042158	-0.7870171231607167	-0.09183128957130769
-0.41635791589651916	-1.404599191127021	0.5957922330704655	-0.6334106005051214	-0.3822882128266272	0.634086825358772	-0.12381444099433338	-0.5808123487273849	0.24933578001113932	-1.8609818244351306	1.7237950764952426	1.047425849619253	-0.726427516828126	1.6835610992664773	0.17506804553748123	-0.7058634074629522	-0.26276537285348106	-0.27760582498004427	2.362474858454329	-0.025735831951305306	-0.09489255131164745	0.4874556860757424	0.7893238743996087	-0.09396591080778174	-0.7064507972925491	-0.2747170030057902	-0.2962429676332412	0.11874946547152519	1.5897850317457178	0.040887854687344405	0.07289496396168751	-1.3821712854837673	0.034718966768857815	-0.3101870097076419	-1.7341654536959568	0.27557154304376014	-0.9568338136343556	0.9563070296180389	-0.8847893301816542	1.7459508815493339	0.3903964885848339	0.17535933149074306	0.1328113878680275	1.1463436685694999	-1.025295623341921	0.8831733903101616	0.8874610203542915	1.4677744447620902	-1.0581623163779459	0.03701847849108378
-0.5152158298569717	-1.2571802338265117	0.26399300875509113	-0.7420728988534046	0.1388795246253365	0.2565587735346943	-0.01081973170371743	-0.4078741223641849	0.7469967735083086	-1.4734033689233181	1.7355607423301884	0.6508290320486823	-0.725132566279398	1.353615400537105	0.4932095391388828	-0.5829758443728056	-0.47669964796088177	-0.7044323567907705	1.530957358262432	0.29110651906196766	-0.610278301473921	1.0910628686024633	0.7241563875236805	-0.8537531026799804	-0.14944718666054765	-0.4229102945880652	-1.1129999396004653	-0.0816909382166875	0.9846141519910505	-0.3665018778704365	-0.09941985054041902	-0.5257578416825202	0.5713407249237948	-0.6950257228340423	-0.7599970400271086	0.3976759187500848	-0.38978020646661643	0.6938452813014957	-0.6118779562368188	1.1695814315858915	0.22790760422274445	0.19458518528881458	0.2880172896498317	1.5451394361452644	-1.5767615698175619	0.38913272982775376	0.7058687064570359	1.673962297882508	-0.5720434776835028	0.24640326912211288
-0.5024095992818494	-0.9736448257359837	-0.224237237530379	-0.7210564694000764	0.672819563548644	-0.2117197804469346	-0.328137563326167	-0.19926489106097872	1.1164422927684259	-0.7201152393471676	1.3104599681180324	0.17550383224464605	-0.5435889063395098	0.7789519623703706	0.7285626851357125	-0.5189288318972514	-0.7794278124364595	-1.1537545585549511	0.43782926716594733	0.508563232077437	-1.0520153940857742	1.2947519494719097	0.600255845319672	-1.7621658362653718	0.3211971612518576	-0.057578205059158345	-1.9883741437823097	-0.03265352207204745	0.14129054933002258	-0.7213627818455225	-0.33785463314719144	0.4302007119900142	0.7961985428154147	-1.036108083287583	0.2521750343512023	0.6155598961295448	0.18769491427361867	0.3732418870204617	0.16002078780451567	0.34599161646417104	-0.12237808000229443	-0.08997738948043693	0.6552136976891842	1.788460738417275	-1.62139274575736	-0.38956362926804794	0.13697468322079698	1.2841001122331008	0.4909257445249426	0.3978563891407496
-0.4740227532842423	-0.6055044418626607	-0.600785232712966	-0.6733322308000725	1.1012981000206619	-0.4973408346667342	-0.860509810014506	0.004535635251975404	1.3089343686331185	0.05202324204732156	0.7571145149728575	-0.17099116378095902	-0.20948196708717645	0.2685088337445913	0.7601006237825371	-0.5917180194797037	-1.1943765582583226	-1.3551915792282963	-0.5395265419563346	0.5463709930971259	-1.0998211189696316	1.1021778468476895	0.5165396682241432	-2.390118090437047	0.5483931255846984	0.6859039041595701	-2.4227099784806243	0.1506573912156457	-0.657186757064355	-0.9565917535338635	-0.4735897060348871	0.8741369386366616	0.510882911899474	-1.3097378212799973	0.7354279649750759	0.9453463650574627	0.5227906813332123	0.20532447849232405	1.064794342853773	-0.4629151255338759	-0.6110174732715934	-0.5335840791917796	1.0092653031553807	1.8813985459479419	-1.182198505035751	-1.0491600363342888	-0.5514046974987743	0.6338903539147721	1.64855359772939	0.4886116751254469
-0.4786288847372311	-0.26860685783165733	-0.7052420031834978	-0.5822029826737293	1.3570683754308248	-0.48013049860188567	-1.2012964826120913	0.1502666985212239	1.255249770128637	0.4346954431893357	0.3655793941411945	-0.32661367350369513	0.09094772484121522	0.06487792073450625	0.6336083197535559	-0.7574275997017269	-1.5600724111762527	-1.2194438954463218	-1.164655531019044	0.42964432464126273	-0.7526697835506294	0.756944528160419	0.46534309890126757	-2.3432129252036584	0.512051351618423	1.3798109861367467	-2.147345375155349	0.21995489468820906	-1.1966317792701884	-1.0500862016177595	-0.44990324740670307	0.5913641236923525	-0.1118449273260931	-1.4056659403388336	0.5175512253813196	1.2911549800468745	0.47146642715448994	0.2484612088710915	1.59808539378525	-1.0584358084110854	-1.1332820031195023	-0.8777856872116299	1.0478036166344542	1.8041720290553045	-0.5742042208875205	-1.25256240533886	-0.9885478398544701	0.13102806762254313	2.337061608678233	0.5934797075833695
-0.49281896224592364	-0.08660916522676536	-0.5733555848069222	-0.30417444969662694	1.390932117551873	-0.2420826285860426	-1.0459988616202451	0.18033399334637348	0.8908986894811258	0.2187159128217692	0.2054468189224878	-0.380606294800632	0.12723990379592268	0.18813501976289307	0.5324505180251268	-0.9098794553422249	-1.597826519328358	-0.8783612374968323	-1.4508865827464292	0.24104110179917154	-0.3217866434104724	0.5057935895134062	0.33392001698735313	-1.5236056396614575	0.29441100424145644	1.5395006081089053	-1.2974910678675298	-0.03165267407433778	-1.4424665232024212	-0.9960022897550306	-0.3456120470466843	-0.08572898743468166	-0.639820756987116	-1.1704355358031315	-0.09738481779921515	1.453069621017796	0.04545770697339343	0.3805285687875976	1.4124816665670943	-1.4027554506473867	-1.5768727691594908	-0.906368249218753	0.5915421839148021	1.4970445176993872	-0.17514876215799316	-0.938719986662856	-0.9429012166352697	-0.020752879673324717	2.210636660468637	0.7524445822663469
-0.4395934814177214	-0.11113297367347524	-0.3652198331696361	0.2963860743414225	1.167546663455871	0.021418424530521462	-0.4340287998271539	0.06377099209880577	0.24990021533885876	-0.42832002662019425	0.13440394364677852	-0.46190757777437463	-0.18062073743906143	0.4346739630749365	0.657003447986227	-0.9634570382766363	-1.0929598634404682	-0.5442811738619839	-1.5809516746601542	0.047827656454148285	-0.17247993040475568	0.39261813566525877	0.024020429787990575	-0.2354945490775292	0.02603327049505542	0.9380833468315058	-0.3203971884729226	-0.6032781245603768	-1.5035925946140138	-0.7918774507668224	-0.2667382610393591	-0.5126429145573648	-0.6679654402586392	-0.5425496237815055	-0.5745635673671194	1.2398771805257238	-0.6067975984784829	0.40660498352704305	0.5694780360210853	-1.579518569332042	-1.8444023207019429	-0.571051484281366	-0.24774939454562608	0.9283419358523713	-0.1386700982401615	-0.341676262582821	-0.47280812972895686	0.08849567613605779	1.347553499969501	0.906468115013331
-0.24211342596331403	-0.2774906882189866	-0.21644540768009646	1.1796649495682243	0.6991540783469035	0.14218358161328393	0.25071874172940456	-0.166627782917832	-0.467411989787876	-1.0196474368053328	-0.019366810503555026	-0.6120011228194493	-0.6498885563965412	0.5411833661649789	1.086171658309596	-0.9044100443269857	-0.06881995664040108	-0.33074116388385205	-1.718984118596846	-0.13462006901333065	-0.4280660276775665	0.24751828062135625	-0.4216698348634141	0.9588124941858648	-0.16191984603551277	-0.21990802861474743	0.3156082796447902	-1.2601317787695414	-1.4981307291258266	-0.45984726257922526	-0.22191543441949532	-0.1935189625879883	-0.0751967270811464	0.32168011409826147	-0.5300342269298746	0.6115499363004387	-1.2637890830986875	0.21076527321178443	-0.4460809507823519	-1.6673106138650566	-1.8608649070837986	-0.007108250128400686	-1.0769313877143474	0.187012522378402	-0.28048626725608766	0.17725709038850007	0.11234730487457072	0.2100619411481697	0.22394771212190692	0.9312230201615331
0.1125364614997037	-0.4303219821368545	-0.14501085174758757	2.077133394796325	0.07864373805907439	0.06761740936002836	0.542267303256344	-0.4076459579943117	-0.9480453331681904	-1.04247717811839	-0.274379499388337	-0.7481604756847596	-0.9197579081552435	0.39616948593985324	1.7052046167502641	-0.7850095461558296	1.1731488309556841	-0.19427651518166994	-1.8701280318264821	-0.32094695035621695	-0.8747009978651927	-0.1270478914096413	-0.8093619363388254	1.5589374693329887	-0.18105466539249004	-1.4000258025523884	0.41036400057882294	-1.679982906153671	-1.4436085355269535	-0.07701358602956632	-0.10662566895187932	0.8525115822256321	0.916317297257824	1.0553196444121817	0.023900624680653296	-0.2560278016018496	-1.711551456772078	-0.16116558149404173	-1.0009156289025043	-1.64365629013751	-1.5900969843576385	0.5602773377659571	-1.4408730718512628	-0.4961647686595508	-0.23910188803681795	0.3567837287331059	0.44981449064988427	0.16815602098779905	-0.5508615673806854	0.7329948825569956
0.5345208256505739	-0.4048134862950471	-0.0830934143236908	2.6188801169674134	-0.535466952281806	-0.147954756001374	0.24024566022933763	-0.5340100166823525	-0.9439143658566701	-0.30954458542625934	-0.4739237106726754	-0.743683333391802	-0.6973658679861044	0.13480611085713234	2.246038243182214	-0.6741223297827343	2.1887500426399606	-0.0358437929631923	-1.8948909324943064	-0.5085154557625357	-1.1408604023240587	-0.7337084179941775	-0.9263257331996726	1.420950905434483	-0.028989652886565728	-2.0589707185974837	0.1264924786436264	-1.6739864059251623	-1.2639007675562879	0.22892471372402448	0.18157005469844484	2.076341213678005	1.8969756624279113	1.2609918322836913	0.7264129123337083	-1.0427455759796405	-1.8188244654764991	-0.5403483598411944	-0.7239248489106874	-1.406833881744133	-1.0653770498465462	0.9452442710825865	-1.1252048383054194	-0.8484447154512947	0.2064618527866456	0.17036734358158767	0.3447511725035559	-0.00128244478785041	-0.5909538507120482	0.3232496343815707
0.8466904972974919	-0.11427626387532855	0.011310684057132604	2.566650601054493	-0.9901097108026309	-0.41431326157790616	-0.4154527496815312	-0.4836493044600112	-0.4604204759785376	0.8750015270262939	-0.44160825595738123	-0.5546556892855294	0.007183931180743341	0.032562051168793016	2.4212016362454354	-0.6024872706848461	2.624305674185503	0.14819646635354605	-1.6576587719710647	-0.6591114826039701	-1.0034085976889793	-1.3158879110175956	-0.7163409265287288	0.8296447186995741	0.18678983865983365	-1.973106990444005	-0.16177690538989678	-1.3221090464620553	-0.9001502207754005	0.33722103370361306	0.5983161753959516	2.7488476966132973	2.51127535263127	0.767003950534598	1.1487995157825168	-1.4561130325273872	-1.5863474287566945	-0.7566151732954267	0.2203532421675878	-0.900259857354377	-0.4097230562606435	1.0793338627527462	-0.33312271853057934	-0.7275503317177214	0.9138225343368653	-0.20271241931458517	-0.1295289555495914	-0.10888786599963866	0.034293492139292114	-0.18742053967258815
0.8597425257440714	0.40354163341456095	0.07522971065107792	1.9857491088593409	-1.2192115288253347	-0.6678120409117021	-0.8913995693692575	-0.3208199640837257	0.19554340812367887	1.87137497950117	-0.17550109917196102	-0.2851786489356003	0.8402412237342408	0.2676671994736011	2.077459958006982	-0.5395096226109274	2.4015501736681877	0.2204835699229626	-1.182117662806225	-0.7333418874648087	-0.5710959955818763	-1.5227770687270363	-0.3523233052734086	0.294856805552241	0.28027777543147386	-1.3543930103667874	-0.14581199053630134	-0.9205861060433862	-0.4217309757821481	0.21330750725861564	0.9164027831139884	2.4374210134439647	2.6180516692872673	-0.2211979470183743	1.0911744714042324	-1.3952222466428577	-1.1485524231267115	-0.7509891832036545	1.200908935744055	-0.23237116118963014	0.18649304138231718	1.002049331981113	0.4072339354095204	-0.24547959400950048	1.4384539771382832	-0.5236729153520294	-0.7083547545545339	-0.01050553318532096	0.8423174626661565	-0.664775085575621
0.4775082652400117	0.9986378251222203	-0.027055089340880044	1.221494867372849	-1.2709737942276171	-0.8818948033665526	-0.745140302648768	-0.21760722468005234	0.5768760246015333	2.0990124984081087	0.09607152394922114	-0.13292799859306653	1.3101080447771063	0.7357230338659891	1.2829589693562737	-0.41562339348111127	1.738670422731033	0.019602565446880528	-0.6818358720809207	-0.7460711639333949	-0.19590437966803903	-1.1882704845014065	-0.13400916718509198	0.2050561271423678	0.08700544246088271	-0.6815242424437746	0.21241158509473138	-0.7749871908585051	-0.031020494366375207	-0.052318339701032314	0.8526354889124064	1.2862977679521534	2.288292904077448	-1.2070951710240103	0.6889886030387792	-1.0015238933448747	-0.7147348879740503	-0.6039497946393083	1.5140863584057143	0.3214373716038314	0.5368314068838145	0.7966632442440905	0.568438753293354	0.2615376060249831	1.3506455668000341	-0.6435643226981357	-1.1237288579742426	0.22409032802087203	1.2340781270409493	-1.0287331865380287
-0.2247854909067078	1.464528472011084	-0.3822649196915282	0.6838870019489613	-1.252547937132068	-1.039384037156721	0.023323833038024988	-0.34532826058632315	0.38269447886758834	1.412828685365661	0.06296767905930661	-0.25299852457254973	1.1092791802820827	1.0770780595426024	0.2992471889080837	-0.1755183712340694	1.0011566064417554	-0.4577796047370051	-0.43285575973713636	-0.7824843195355737	-0.18260177805035444	-0.5058625687728826	-0.2770366590710538	0.571894797104087	-0.40979690811054287	-0.3711287761252307	0.6811750303750131	-0.986724287508623	0.05660869000339321	-0.2878729469204979	0.2755139620005904	-0.08308394502909586	1.689129863245597	-1.69915105718722	0.2787025611997494	-0.5654427977494257	-0.4650227948158356	-0.4708817040364847	0.8540860108149878	0.46135288701062765	0.5446455362268103	0.5362991439406113	-0.023611309572578343	0.42066268466528856	0.5751424322907953	-0.562064522786912	-1.2680844407510998	0.32236946932025856	0.8632372205746968	-1.2702741126217323
-1.004786758864353	1.6101016277305629	-0.919826296690122	0.585975982794973	-1.2297543234121089	-1.112921685259793	0.9213242779341847	-0.7382223536579263	-0.3224173913385172	0.2033496774117544	-0.4188018849627736	-0.6435559689698278	0.32996039594148874	0.9236201966789188	-0.5451050726468224	0.17117346197128375	0.48658374872015064	-0.980814111665406	-0.5792957715313368	-0.9422565378062601	-0.5310203178643916	0.053534157284852064	-0.7512698336570113	1.0396310698117186	-1.0142797233507341	-0.5186799823555907	0.9459237738485091	-1.3870326154559796	-0.22929459235804808	-0.34915302239235385	-0.6646177124633703	-0.9748496724331274	0.9718505616867572	-1.528082315475088	0.1465479414410562	-0.3508547036772423	-0.4519869840547936	-0.47883896329192305	-0.45843498553370154	0.062048477517744616	0.24960702254681358	0.278955441272529	-1.0504897456902489	0.05542730578171313	-0.5092961059467032	-0.3820606470289315	-1.2262149796177224	0.010711559231567074	-0.15262425748488445	-1.4017559024593067
-1.5558357161876872	1.326366989655782	-1.414032031757418	0.8193520835498903	-1.1613553354394102	-1.0819914572243052	1.2787858049080039	-1.22788746045296	-1.1215429937791572	-0.8528498209887774	-1.1757069851336999	-1.1407734526398692	-0.5834326187597336	0.19583786426469144	-1.0084939777406836	0.5345220720219865	0.28250020275911314	-1.2080917143446994	-1.0175503127704701	-1.2444448211075978	-0.922203151860625	0.04535037927747094	-1.2947636977161256	1.1512102350363667	-1.3859330800979472	-0.8790495252619038	0.8345351176456544	-1.6647255576804019	-0.7426002603869152	-0.2211674143219587	-1.5925174200199805	-1.0486224711053478	0.24508052457003904	-0.9600180433134007	0.3498370591707813	-0.4480246609140594	-0.571510673270507	-0.6548969044344275	-1.658479674003969	-0.7140252127408094	-0.19763875689721078	0.09345510905770178	-1.8818961251535011	-0.6913721435762025	-1.2994488956271397	-0.218010687748497	-1.168546099714834	-0.7370896651823358	-1.3086568947723314	-1.3959615829982914
-1.6636789177698224	0.6356412826202934	-1.6071741023296715	1.0529249129130278	-0.9272736560030229	-0.9685547054550083	0.7265022673040286	-1.5124375623351363	-1.501426202325074	-1.2250143442725014	-1.7935575571682483	-1.5266624293373614	-1.1179396317480677	-0.7795228362577395	-1.0359470912524187	0.7777969366935319	0.2752862285402594	-0.9347531755483266	-1.4491643837905313	-1.572431973243813	-0.9661519849663482	-0.6304787685750085	-1.5971358244056695	0.6845288628516358	-1.229729985841803	-1.080496534901427	0.4202968662647324	-1.5920762407813709	-1.1978109189299924	-0.03620864537904617	-2.123729724627152	-0.49661893098576315	-0.38370342529875556	-0.5097188856718955	0.7213960105733823	-0.7407202372568917	-0.6340744911796837	-0.9231292519042135	-2.022905433545356	-1.4804021953237236	-0.6167430581074839	0.06440852089154976	-1.9683672877095015	-1.43386903564019	-1.368329712415272	-0.13002889287699448	-1.1974000065827564	-1.6000880611973078	-2.0230553297576233	-1.1812319039206158
-1.3281615725422906	-0.2904536387427481	-1.3688354548216524	0.9796174432232593	-0.4386816443444248	-0.8460430189433907	-0.5000467880664421	-1.3345988674515825	-1.1868849422603232	-0.8491249091480189	-1.8812409254976648	-1.6681208790685784	-1.0185009250375718	-1.4470978761408588	-0.7588234599635535	0.7852412272756147	0.27877289084048806	-0.26756476638422794	-1.5697477498567132	-1.7206854116763903	-0.5185035133355252	-1.6281024819889056	-1.5157000030656163	-0.17609843609077333	-0.5009829996576145	-0.9037754331726094	-0.0555764835707986	-1.1826867226026956	-1.3466281649681597	0.012807121460804977	-2.0909139083063097	0.12852153169685004	-0.7826917642190829	-0.5705286568883201	1.0198421585390063	-0.996816077644025	-0.5010655887154486	-1.1572203556269078	-1.3420126422792422	-1.8385136158389814	-0.8809004630732034	0.24528987586187206	-1.1919397765227298	-1.7747735489451875	-0.7477879891066599	-0.11471769421769076	-1.264319396827875	-2.060446499420359	-1.9808471801900172	-0.7115606922086416
-0.768602648763768	-1.1628724140059952	-0.778367043421154	0.530100637812872	0.2512344865428199	-0.796770664320488	-1.6645636652210771	-0.6589773534702595	-0.32440941136915613	-0.12504093585129591	-1.3335033587222298	-1.5847919449936156	-0.4350701795747426	-1.3959058271554252	-0.407700756300668	0.5275984223701811	0.17511364601173607	0.4282130447745456	-1.2632003436442025	-1.5286834119409867	0.18634734392066885	-2.3563544259694518	-1.1624769493160743	-0.9519378129504865	0.517366151970875	-0.4249726775546345	-0.3652865160624197	-0.6683126859171359	-1.129262531427168	-0.19132985184670348	-1.6240809060686885	0.29631905919163887	-0.8484112258212372	-1.1195363732365098	1.0904182421602955	-1.0171149209401937	-0.1954697271093095	-1.2466723355868818	-0.06021702993131833	-1.605381794298313	-0.950979491765499	0.5872562721948603	0.05442681693539755	-1.5435065804680808	0.11054435943739262	-0.1324392820849247	-1.2159391732127487	-1.7270593878886598	-1.2983898185215705	-0.06021304012681813
-0.29650142126529105	-1.6668001290215477	-0.07579727086418098	-0.09800698974284162	0.9278273072221955	-0.8436972225476441	-1.9946293693314374	0.27512152788230604	0.6148366040224431	0.39410489537335913	-0.4008821774649222	-1.4013565843814533	0.2029197990743514	-0.6679628067848152	-0.19568081424758235	0.08639796259246389	-0.03099689006574017	0.7893801004640957	-0.6681405425027435	-1.009797418786838	0.6980780432427327	-2.3547534740631186	-0.8004301585571119	-1.1851284549368672	1.34019457956452	0.06681635040433193	-0.43665373668162205	-0.31772173627966716	-0.6952101756972691	-0.5993190790488685	-1.0359095240847283	-0.17203485878377708	-0.6090968616927582	-1.716041294344964	0.9202829134980066	-0.750300031087993	0.0996014663930042	-1.1404553439311982	1.010218316509027	-0.91225235160052	-0.8506793396486229	0.9136835492248638	1.1078783611389271	-0.8888430517914016	0.6619386294802825	-0.13287999182477195	-0.9267859330819685	-0.6209004106477559	-0.4206154022313483	0.5483903236081329
-0.12567832519059968	-1.5918594152669512	0.4784048972193802	-0.6059935852223572	1.317767317461004	-0.9160545395389175	-1.2000644216540584	1.074500562691948	1.1458829778321593	0.39191230761474527	0.48191038766771566	-1.2294568484646278	0.4869964805857109	0.2331533855517807	-0.23406802869240267	-0.3810485233998255	-0.26386528562379796	0.7268967634614271	-0.07557421501548439	-0.3704229631236288	0.6901709886328351	-1.5933076307750205	-0.6342632135710645	-0.7370624552645263	1.5498663239651305	0.29751181544902594	-0.3581810133381192	-0.23731689009776993	-0.28514694187752565	-1.0167566335425755	-0.6034505944223897	-1.03022599612308	-0.2782558089383421	-1.8075489525030635	0.5775001057730622	-0.31273631009203273	0.16847627468179152	-0.8575767423566191	1.2102343931676762	-0.11545000819288574	-0.6184721457974665	0.9919745139811396	1.4355680010494845	-0.17457461887636871	0.6400591932758223	-0.06345529238680372	-0.41394994517078243	0.7814127754581016	0.16299363413033433	0.819501439968567
-0.23960251110789738	-0.942312669616478	0.7364936823072513	-0.8201382703084925	1.2540986765443165	-0.8892908561233596	0.3134239705540493	1.419248880534369	1.076730081324708	-0.015192927966910139	0.978140459923639	-1.0754235847518938	0.2920154003604995	0.6650461662182359	-0.5109602242213376	-0.7195197721168166	-0.46851717461407044	0.4878231670594491	0.2659667748601654	0.11320222022567314	0.21609393723481604	-0.4956374621714184	-0.6596585129859139	0.13305560360295848	1.0438678518461584	0.20352480249902194	-0.26264421171225094	-0.30349816226830123	-0.06459194145420215	-1.225658824108498	-0.403962223683557	-1.8048816387148938	-0.17396031781216675	-1.1328985685977335	0.11906952680023768	0.0867511794735748	-0.06495100843666692	-0.473939377836583	0.4411314737746292	0.4168901635619558	-0.2844949905833707	0.6802719152235756	0.9342053374079364	0.2422629642361205	0.20682334089457538	0.12255172132047137	0.1542980076383004	1.7965713122817522	0.19214196075154633	0.5512362179981971
-0.40771635433081116	0.042137393817878184	0.7097850089501181	-0.8035055836744175	0.7908168787790614	-0.6789269842681374	1.6916093300751833	1.251684104290398	0.5992131204966586	-0.399797867630695	1.03380898305577	-0.8445446748610618	-0.17315911820187538	0.2887230477038438	-0.9220391546777051	-0.852495214753721	-0.6535399592139999	0.44157980259131274	0.3033020770342046	0.2846756744835132	-0.3180693165346212	0.32625059998561085	-0.6845911224145278	0.9531491734392735	0.09571360312957608	-0.04536009034482842	-0.19627430759687434	-0.2743679194394915	-0.02738904180637094	-1.1220206855094457	-0.31023453420712926	-2.104877838669095	-0.5219068605867404	0.06764419342011473	-0.4373288702179028	0.265488845012889	-0.44798442696102864	-0.09686727457110864	-0.8074801708128329	0.5047666335011841	0.10990036246012795	0.053466011761867396	-0.05193814749085695	0.20194036332822843	-0.21145671206669786	0.4360878365898135	0.5622895159452839	1.9303397500800004	-0.26454731161115985	-0.21946486524051428
-0.3473736984096945	0.986912306011613	0.5195998379510366	-0.7733055893710346	0.18186777924424305	-0.3160699687375948	2.1787619229055504	0.8019791999220062	0.11200838681348226	-0.3575311732924409	0.8410330973844048	-0.4336107198564119	-0.5421649167162668	-0.6827289053913875	-1.3204400862463432	-0.8114526828438496	-0.8485688648204395	0.7474668988223918	0.19264721429579426	0.22655046397849715	-0.4480042653259876	0.4458513858045469	-0.4989872967998049	1.3464148407082468	-0.8163237728529145	-0.19750387119886614	-0.08195388016826653	0.008161863124299992	-0.027311796507557343	-0.7735874439319941	-0.12679420954734402	-1.8334183085641198	-1.2692425442681299	1.1952676809322011	-1.058798046351808	0.16230680892766355	-0.672969274173452	0.16864936431637434	-1.8108910680982953	0.22627558736082284	0.4785691212903162	-0.5951641507902338	-0.9822207981235078	-0.21041124961036364	-0.2590932406936017	0.8081774529111028	0.6863112898448577	1.1692527114020421	-0.9159698075326052	-1.1913860681497264
0.0733122468499834	1.5643739311252516	0.3075263885348083	-0.8976422209692189	-0.2688370001663167	0.06233408184749899	1.5937957069008164	0.4323353397051412	-0.08120605709068184	0.19526977723039537	0.6322323407303071	0.16547137607241857	-0.5528143403631157	-1.6170641082299027	-1.5592849170588308	-0.6999057473658461	-1.0219490317284952	1.1713858500227492	0.17828801570127722	0.21152498443792841	0.008829946351025148	-0.13709324822040506	-0.05402385965605295	1.2458933753148547	-1.3004466807143173	-0.11732034055184058	0.1986136601658415	0.4823662736295879	0.09982620099708316	-0.35990452510164794	0.24936851818354808	-1.1888559585915943	-2.0574650540669084	1.6965082144274881	-1.6277624400938506	-0.1353730574463973	-0.4788759368750355	0.25862002323110295	-2.0876866084169117	-0.16597576769169872	0.6922582917284397	-0.9044465562067745	-1.455174932486546	-0.7635199061161732	0.10147835086891646	1.073803605175199	0.569303824198586	-0.021282123971253782	-1.4565443959879887	-1.9278212108014174
0.7312880348127637	1.6568066926609544	0.16992243031217777	-1.1393251836829963	-0.388883540924421	0.3106866006178427	0.4143063816025703	0.40324507555306555	0.029268631403991604	0.9673953299090619	0.4851757418362585	0.8338373800085673	-0.2066616078106544	-1.8955788171992334	-1.5227892853539993	-0.6162212433780789	-1.0458526478857273	1.2209777388634748	0.42775105030581817	0.5072138285410256	0.8234984435792627	-1.028680192759459	0.49049536035310676	0.8799989333017998	-1.2670525973880526	0.12408158635647193	0.677156956173858	0.9018749506788086	0.4193750820676947	-0.04183977485678097	0.7614745686957	-0.4933665759221673	-2.4061814816475935	1.4440215137865227	-1.944918725863255	-0.43866315755771984	0.15616071187784913	0.17999421872235377	-1.6739292053679957	-0.4094035174249257	0.6388315505801391	-0.6644136106289606	-1.4068821850988107	-1.2316735929660743	0.6041453731275445	1.026382431604614	0.3815341149745729	-0.9920310714097798	-1.7232508755948495	-2.0753083569024287
1.3201103124304414	1.400353157186704	0.14287779720412644	-1.2756813201667918	-0.2287749285569768	0.3872271027047946	-0.5786643535356619	0.7167866418211953	0.2031428338547185	1.5040719349138563	0.29816544340115514	1.389115996080044	0.27038441779106176	-1.3428893422120896	-1.15604876529775	-0.5872381220736436	-0.7610461486370236	0.5249753432355774	0.9325909312799696	1.1682005474418753	1.5302632542146575	-1.7000615939867452	0.8837062141766732	0.5659496562241262	-0.9276384486421057	0.32782677699283924	1.2345077863988538	1.0166953615210736	0.8640876797608569	0.14267643020755483	1.2516852600554846	0.011150212724345177	-2.008562854601849	0.8200876236397797	-1.8274208800308305	-0.5502358601969951	0.9749774828503306	0.01001471791297995	-1.0211709200749812	-0.36831783776558025	0.31131063098428624	0.042362099294264995	-1.064507744072214	-1.4894573172067467	0.9196224879298538	0.5388743176525579	0.30172789115004417	-1.3058734642829188	-1.713366250663148	-1.5475584078418945
1.5526245169174164	1.079180604869621	0.21876615701683103	-1.0826295213141337	-0.0032045367130982996	0.3888546869663331	-0.8379494644983589	1.1368473420440586	0.18621515059927324	1.4983805918306716	-0.05516064374843967	1.6927301294766903	0.6133862444135543	-0.3448007644955488	-0.49653492668398647	-0.5578715836571628	-0.10809190950380691	-0.8208176731845437	1.526684717355336	1.9676956493534208	1.7676435769191203	-1.7912030327643977	0.9681201393865564	0.48053247034285856	-0.5909128786877924	0.34483644910858563	1.6562590680380715	0.7642870185406045	1.2898696496619815	0.2822579824915307	1.5809473103271496	0.2704541363845367	-0.9462615024924492	0.4378785679240725	-1.2347418830054122	-0.3584079792271852	1.5956748866229367	-0.14652321010934105	-0.6174578380747489	-0.07276607711898847	-0.1440872984176719	0.8826257749278027	-0.7222037463122697	-1.5054886855973582	0.9170247514115875	-0.3149512864108831	0.40633800465219977	-0.9782747499841962	-1.4917830529353209	-0.56795211011384
1.3544326186009386	0.936250886299845	0.3629135743849811	-0.5386520492012035	0.07407325839289283	0.4710409773437094	-0.3936596638063113	1.3638432227165564	-0.05928906797760722	0.9815598533713262	-0.5370966223095484	1.7185757117334086	0.7002498428767826	0.4345183995748464	0.3093996552422268	-0.4427533972453155	0.774635880143852	-2.2184691024575143	1.9911461720933807	2.5263244079677856	1.5249018475382607	-1.2741876513619703	0.7837765176624544	0.5747626101126686	-0.4146738504883625	0.2082099485887366	1.7686965310296605	0.3268884548299295	1.5639885786291616	0.49738681321842565	1.7107881719685096	0.39034470202644084	0.3281529084642337	0.6948145448314611	-0.3195219998175037	0.10934763633224276	1.7598664942199116	-0.22437080986073876	-0.6205747257511444	0.3368443089539163	-0.4730053956672789	1.478773299332183	-0.5178820632359247	-1.279330489857759	0.7409536961975839	-1.231626928189057	0.6399493710332784	-0.41307576409069213	-1.0944811541092931	0.45116373309734337
0.9098879324517137	1.0241657490409446	0.5205198403440681	0.11624346500431296	-0.054762254809660245	0.708079820743018	0.22493035228334118	1.2382066215142395	-0.3178948186128238	0.275339506980014	-0.9013650823236633	1.5359217756897752	0.602041256381255	0.5343458035677228	1.0315696485777903	-0.20100946797260014	1.575905979432556	-2.905670144814091	2.1668408766305634	2.5536576258427197	1.1120193282564739	-0.4074572646136472	0.5145552578786818	0.6718552007748777	-0.2997573351156779	0.11588539427233954	1.551835359775282	0.01056485870837156	1.6198621091833998	0.8232598769976474	1.6946058612360986	0.5285793439582874	1.2412407241148848	1.4742928555599688	0.6456042036309643	0.6963631483797924	1.4993571412367828	-0.24505085803405993	-0.7695100882638432	0.7015382340977615	-0.44256073512191285	1.6408934850307981	-0.3664550419858547	-0.8039049277916369	0.6572180880544903	-1.7919857730449198	0.8734578278679511	-0.08995861305831748	-0.517850379101326	1.1181864876814287
0.5257622071406203	1.1929169284351946	0.6283260522678272	0.522617580325199	-0.2541591293697284	1.0041215721209327	0.41157495435716884	0.8339325839893328	-0.3072297911927131	-0.23526500362842764	-0.852073009348299	1.229984920449368	0.48497133993904895	0.02842419879786696	1.4330583954133331	0.12264568624302029	1.9647890690822507	-2.4515298677981985	2.0089147881244735	2.0342658297383163	0.8878781215198603	0.44761047476412014	0.32826918998610505	0.642168625179914	-0.0025427800175790894	0.27594739252528333	1.1444916981329811	0.03271043361848945	1.455753967478318	1.161233379137453	1.6054211212738099	0.7917740251569293	1.4236587074270242	2.208016013369452	1.4151965438911518	1.1855655407615915	1.098714881017926	-0.3032739273056226	-0.6265568230260268	0.9115736810833026	0.01788336225988916	1.4613864430054124	-0.07656828390019246	-0.09708880518545845	0.8058593106724248	-1.6773891962769618	0.9931071335947276	-0.22428571206889544	0.20612963362388448	1.240498090668007
0.4103453988066455	1.216459430255744	0.6428706618984902	0.44579186204521	-0.29936793057756383	1.1345467219397463	-0.06849370242837735	0.38650343330194725	0.0645819523034376	-0.3363216285137465	-0.2903544337629389	0.8315969979420476	0.4576732728690794	-0.5381433381625753	1.3742373423595515	0.4232726098934457	1.7795966352685029	-1.0655738718467624	1.5715840442595665	1.2288361254678153	0.9660752284152438	1.0103983045033729	0.24546516327311393	0.4998695305731389	0.6237172816010098	0.7309842331286133	0.7400697107628103	0.3704668823466804	1.1054624814287686	1.3363506538101164	1.4711833398759524	1.1880466378099976	0.9021269494530701	2.2562975160215926	1.881870922865375	1.3954184319479324	0.8790834738050773	-0.49128879088076494	0.04267161774793381	0.9269368055481807	0.7563596364433721	1.20524483018257	0.4566082436324947	0.7311021408241579	1.0661311971372833	-0.8679568870039495	0.9513512362143646	-0.6320536234346692	0.9334898949681328	0.8798569720548205
0.52973600929949	0.9635701645492211	0.5704720121011211	-0.0581957068061788	-0.04808438314974168	0.8989168437113286	-0.9266898356873836	0.11648244537840781	0.5843508552179364	-0.07545691138754004	0.5541545557062337	0.3150618299126736	0.48585594694504	-0.5628339162581361	0.8896154869617448	0.6101222068302725	1.1249195133543877	0.5056582924884575	0.9590537360054865	0.4951341765423724	1.1287861156993453	1.1658195873982284	0.14324221192214362	0.34814237102241274	1.4475677147801589	1.2926902614385964	0.45490544130669186	0.7759409489478556	0.6226980873697497	1.217170508639776	1.2673334762873443	1.632219823054467	0.04328355568784929	1.3417918075491702	2.0717040392858723	1.256842127813848	0.9626063342777705	-0.810491249900616	1.0428294157162028	0.7661738888636997	1.464042810934581	1.0800006373122761	1.135099880936938	1.4556394131396446	1.1392893866488465	0.3053101317906338	0.7545448054933604	-0.88601036640735	1.4238640177014183	0.27401300159160885
0.6478393903703736	0.49044843798021365	0.465973734849735	-0.6792892803315308	0.4397679324633706	0.27615463484552333	-1.5909141043036426	0.0778018992644502	0.8667716828118537	0.3194776340411294	1.2325721547829696	-0.3371818150902462	0.43118751305683806	0.15077298024127625	0.18723171268390768	0.6732719069723241	0.30702320474327494	1.4338919023875851	0.28647965158204775	0.06314562408220117	1.0116889122885933	0.9441494238411855	-0.11427410142880673	0.23979515524789874	2.084851714937602	1.636706195390423	0.2694206380189846	0.9425887945635224	0.09078629832175086	0.8069112383474527	0.9577894217415578	1.9756932399048008	-0.6970812015823231	-0.2594123055780045	2.043335360861799	0.8329923465834036	1.1936557353021753	-1.1398069109039561	1.851059435813623	0.4900367279169655	1.8326775755832687	1.0629290861256586	1.7027441407275747	1.810410919432482	0.7780448359834213	1.304657085805313	0.42144641417303164	-0.6458250632660721	1.4656306131290353	-0.30918934569614215
0.5197738356918856	-0.006561238005877526	0.3856906484754633	-1.0659046579800844	0.91672300917643	-0.5367539253430851	-1.6431494781324065	0.13400991436675408	0.6427321415495226	0.6009091295473782	1.3659324253974432	-1.062378702296212	0.17169213998861027	1.220263302549123	-0.43935358916615114	0.6881837198991906	-0.3505393750842548	1.3103596224427576	-0.333307497963706	-0.07403598512511231	0.4105640548495972	0.45833282433946454	-0.5325711278097829	0.09796577187622636	2.125710933571364	1.4940102881751842	0.08313392767732278	0.7018768365103988	-0.37006862102126353	0.23748679548053167	0.5361407043224173	2.046840407862859	-1.041760447638829	-1.8890502138174605	1.7923369520644308	0.274009951176508	1.2756111859374506	-1.2968652761367518	1.9787477684887333	0.18932419085857682	1.710604383166783	0.9245473397962707	1.9117642419140195	1.6302527316696338	-0.02007820494962751	1.657721646503123	-0.031464382918394714	0.07413979411280647	1.029150086719723	-0.6923764536891661
0.09141791631909826	-0.3355789657380815	0.32560912311224044	-1.0553272267328089	1.0889012398155598	-1.2374214150014824	-1.1225246700761518	0.07050226453615972	-0.01949264220850379	0.6188785947525254	0.9043110505985543	-1.7049294416907677	-0.29463550909676395	1.9328334526297557	-0.7438775473782724	0.7493957885449247	-0.6856465875779795	0.36022166311994397	-0.7942197972287428	-0.08684193943706256	-0.5318978449183641	-0.14006158264522675	-0.9541209652023844	-0.21123984639165097	1.4080633273458305	0.8118058877134374	-0.16531761743551837	0.1159536968652897	-0.6327507416943029	-0.3269203448404193	0.03091406136942381	1.7091379438907333	-1.0040312099013646	-2.907856043222826	1.2568887569483171	-0.26393563985628304	1.0167871062669278	-1.1591655991472516	1.3306759606600698	-0.03398365221330893	1.167454639858914	0.4390209704898874	1.6862211350663403	0.9645031297290271	-1.0003342134018902	1.2067170648752445	-0.5557105564634339	0.8898745675660719	0.3261763354731406	-0.8251751580121679
-0.44909883490491953	-0.4393067631179851	0.20524428583877008	-0.7536542886387282	0.7934980225032934	-1.6023153829255514	-0.4715161992627061	-0.24290910673313898	-0.7408489886974043	0.34001644717133583	0.15643508612090912	-2.0826378136552797	-0.8368679665178462	1.739429764403655	-0.633791721270094	0.8808736444385203	-0.7521078369982833	-0.7552101366695018	-1.0160636207768987	-0.12922301717540385	-1.4039123526135788	-0.6764968059141233	-1.1672688853165543	-0.7045901142674088	0.14557910841706376	-0.21549245118482624	-0.4131002365052031	-0.5847596601067452	-0.6299357350175666	-0.7998088295762221	-0.5162391004477139	0.9385404179843208	-0.793662255205371	-3.0476646880317877	0.42832117477250375	-0.6852521807369424	0.4931692930196622	-0.7594482729256082	0.29736207844328233	-0.10300670859876962	0.4383780459349749	-0.37806699968912894	1.1666514926752067	0.07066272869736755	-1.815803619242975	0.19164805101840876	-1.0245317459019587	1.2978426151335514	-0.2902302876948752	-0.7426842079141752
-0.8102410028567297	-0.4156373365605289	-0.06745255357035894	-0.41454472887778154	0.10177440336379136	-1.6070468368024904	-0.1747950561169772	-0.7523775619302248	-1.0997814171090003	-0.19429984002957743	-0.4406071293690259	-2.086472666966986	-1.2671798718388505	0.6412668637431436	-0.19532126272988745	0.9946358883480833	-0.7241377533516858	-1.387504355993284	-0.9793432126165528	-0.20667232944401115	-1.8058039245901678	-0.9744787908986953	-1.069022622250596	-1.1672753300019654	-1.1799514221134215	-1.2530397732060117	-0.496568915338612	-1.1570902983477487	-0.4113395454220276	-1.207588613074562	-1.061287445209405	-0.11208046126568845	-0.613123055823981	-2.4920406105060757	-0.5329208623040826	-0.9687197195609827	-0.001749546894200553	-0.2779541722885313	-0.4937693366328738	-0.009033971802539831	-0.20706352628814395	-1.1998427068154471	0.6110576936971689	-0.72248414941351	-2.2322005715992947	-0.880043718031218	-1.2406150779378902	1.016667699230118	-0.5352236218720661	-0.5004142571866548
-0.8207155620791218	-0.42162699726104885	-0.4854327120992728	-0.2206602065712343	-0.7137518539936095	-1.3962109433633842	-0.3702128020208148	-1.2453499881348427	-0.9459104672122594	-0.8967235049598774	-0.6418196844165767	-1.7402544468525358	-1.4415618380907467	-0.8052178805565187	0.36738221793439874	0.9395570621223539	-0.7343653290477378	-1.2827824549566171	-0.7488213637468768	-0.20031674090091334	-1.619712493746403	-0.9092143194245789	-0.7479090278695532	-1.236169224624048	-2.0874117462056003	-1.9917708084207888	-0.27318681598997063	-1.4738115487346526	-0.1348701623517214	-1.6196927094222136	-1.536618469815762	-1.1191191707797232	-0.5045314125012936	-1.6693224664389101	-1.2986655362251571	-1.1283491599728126	-0.18344498424992386	0.07449481941120378	-0.5980765031322027	0.16958437743625632	-0.588668980340036	-1.5670719154079742	0.22928697116899277	-1.1958726605994947	-2.2202419280885723	-1.5014869235945452	-1.0300564315958898	0.18270792600232125	-0.3721220639525855	-0.14208573412164804
-0.562833289253916	-0.5432280884818123	-0.8801540140965171	-0.14379782162050192	-1.3255344126690296	-1.134009716414633	-0.730093941772488	-1.4756960939956207	-0.518092457713136	-1.6189998074056344	-0.5608434862297375	-1.1770694602291594	-1.3162779292150215	-1.8627133046075608	0.8340965850174944	0.6166659029937951	-0.7730247495056832	-0.6533914559129514	-0.4550067171925009	-0.02048210652172894	-1.0684791400827514	-0.4747108116583887	-0.4172761502831174	-0.6651660913383292	-2.344849372518783	-2.272271314586763	0.24538540066475878	-1.5415420679188476	0.02262698236376177	-2.0278551008643166	-1.8235816723481582	-1.7011379692394153	-0.3516999536790512	-0.9399671594650306	-1.5302308564413138	-1.1599896927413214	-0.0007848186542705306	0.20422018130836322	-0.05000815949653501	0.29913442689381237	-0.6685734310857847	-1.209465002072727	0.06820191852581217	-1.3415365507709789	-1.8907725974400094	-1.420196790465912	-0.3785021207283221	-0.7366081703489548	-0.032222980574610045	0.2833891432510749
-0.30671290019068087	-0.7348081235999114	-0.9872501728715973	0.0062111640791979806	-1.5238972441496328	-0.8609820557521352	-0.7071203989441532	-1.3033546110779857	-0.26657696478233905	-2.134781274963	-0.5525749363286926	-0.5534272129612444	-0.9380522722078376	-2.0950753834133238	1.0513702957711613	0.08240285452685628	-0.7223164612362448	0.06382715192964332	-0.23040263934638544	0.2509235012858533	-0.5315205207987551	0.19163081676543148	-0.25157039290750255	0.41142514494658106	-2.0412656164808083	-2.1100312070114033	0.8501580513685053	-1.419405170762137	-0.01633176928052612	-2.2762323369228126	-1.7703302414276525	-1.6055112741442321	-0.01598586782363982	-0.40851765823697905	-1.0997971190423161	-1.0224001370169304	0.3237716518428114	0.2030626849478321	0.6730203221175054	0.26694105610090096	-0.5244044283379734	-0.2805899271277273	0.02041258172811413	-1.3155668247939234	-1.3597327926601495	-0.7410456903849505	0.4916299732772284	-1.2518260089130042	0.14997632423072363	0.6874045845167847
-0.29168668439282297	-0.8711905802083321	-0.6265370816899251	0.38614588473383926	-1.3202292787761176	-0.47664788801000785	0.03448830910064725	-0.7661488801841976	-0.5028292053191908	-2.187312350823511	-0.9005405361733032	0.03160321548593272	-0.3983153506070403	-1.6180249005365377	0.9622114057138642	-0.44069835707783656	-0.49049473745827604	0.5483079161105762	-0.13565854473440314	0.36867788050029654	-0.2699081699802503	0.8674688384416311	-0.25792901284509184	1.442839999537029	-1.4579948739810706	-1.6374059538345374	1.222863823738648	-1.1272484645941776	-0.16833785507666246	-2.1155199562669873	-1.2770181136836167	-0.866764224364845	0.5131021295328828	0.0322209032305255	-0.21363853109890465	-0.6731947577884503	0.4779029110907564	0.278665051061985	0.9947300178657223	0.05937679744406159	-0.2807932227401077	0.6817197330362319	-0.06246662149337228	-1.2826481050523815	-0.6747861193317769	0.16586542153969192	1.1869910858743722	-1.1693650906937483	-0.02029152796854613	0.9396089640606995
-0.5263587079128179	-0.8617860721616581	0.12424924153737855	0.9396457088112691	-0.9282561252478589	0.13544087777958133	1.3227396254750083	-0.05491208702825118	-1.1381525344168806	-1.6173139790431161	-1.552902711237406	0.5534695499491203	0.20331412117453757	-0.9571560203537917	0.5913482758372784	-0.6695780823856734	-0.12975764874143386	0.7804591035386088	-0.12710808707915477	0.10182955590638103	-0.27169119935872177	1.3654025289925709	-0.2869310694793194	1.7395346944345094	-0.8546347363101592	-1.0215000513640669	1.106292165593811	-0.6314558156617436	-0.23919566923713756	-1.3660013486306597	-0.4032023512020917	0.17384388569331277	1.0726318624185003	0.5046519174609683	0.6718605738984684	-0.1332615217821335	0.32580413581789625	0.5897933908264335	0.651144212719507	-0.21290522504788095	-0.04771420318419835	1.0721956914434654	-0.24245037293852464	-1.2729848546206184	0.1389779775604774	0.8858019759410707	1.344696899482778	-0.7001291604040085	-0.444795230393485	0.9226252433051039
-0.772638156864269	-0.7274153213723081	0.9100600094434884	1.3876855509538961	-0.6386893481232819	0.9441606340381437	2.5422498425037436	0.5776476023557325	-1.7156460286732576	-0.4998575130646589	-2.1198612845821176	1.0118970058777612	0.7682301719255328	-0.6377912107783844	0.019910336248680303	-0.426918676947508	0.16668986680220038	0.9640800287138039	-0.09445750197664074	-0.548284974994151	-0.32190647437820513	1.6350710317624002	-0.17215483692859668	0.9186635925445511	-0.32882367346330704	-0.409441697784855	0.4513580857879882	0.07833512594208306	-0.06156591965234838	-0.08765654253543669	0.5925930377754395	1.0239665799544695	1.418739252212447	0.9829095104676107	1.1054028334622767	0.4758456168890374	0.03978225634992406	1.106685604934611	-0.11941010096751944	-0.3687917260158919	0.10942647966684482	0.6124116799625589	-0.4470526009800287	-1.16251814125704	0.9786081777105076	1.1771030130188627	0.8564408664070157	-0.28755825928114914	-0.781250550731852	0.617289349662482
-0.7394620549905772	-0.5753192625023679	1.2880325993983504	1.412839408869021	-0.6560889778136404	1.7128561805531406	3.025121724022261	0.9181749786691398	-1.7266591029796914	0.8218447875875964	-2.1473900511206305	1.3664345141880032	1.198718779980066	-0.8139975982581138	-0.6264760886299942	0.234488663560427	0.19756496323543826	1.289380248213478	0.05095309611300013	-1.2728500516467385	-0.2204544505483144	1.7691410215625212	0.1184421461118455	-0.7821553065294174	0.16562931958458563	0.08805321533972416	-0.5498944817524132	0.8940821062555281	0.37241794937753525	1.366597470722708	1.3430934285195093	1.2937984942793912	1.3852919966069859	1.2981783237122941	0.9020854047537336	0.9632597177990758	-0.02490061154846562	1.6063534618456394	-0.7416074662764847	-0.26461508525542504	0.1729699535491	-0.44891113093307755	-0.5312162684013662	-0.7922155592197555	1.6302976676228293	1.0683281250572938	-0.0355793412708193	-0.27915397756341137	-0.6705059765804566	0.1554837201121324
-0.3424630981353255	-0.49723014110981334	1.021344142130307	0.9061947407034826	-0.9825852148418106	2.1145351386772653	2.4986609291167676	0.8620493652917607	-0.9896684886969244	1.8654462969773655	-1.4673606532653856	1.5226164083794111	1.4147268372649806	-1.1960668371107783	-1.1833095218818896	1.0325419160485105	-0.08096478062235252	1.7457145056689258	0.29600281249418986	-1.615268362496411	0.039348962077309896	1.9024692699422299	0.4473133207296839	-2.5682580537158706	0.6866225645248781	0.3974989617543019	-1.562919402069563	1.573882790484133	0.8796434022758849	2.475073835226485	1.561447133876786	0.8976864920432714	0.9942658605203677	1.2950962216365596	0.23368769157746114	1.1609760110474048	0.3668335338693995	1.8172629482398175	-0.7109213260664068	0.10810418501805207	0.16550927038052995	-1.4814635962886582	-0.3998196842501554	-0.13306823238337642	1.8663603299415712	0.7942846065675893	-0.8536716707062334	-0.6730279438023399	0.006037402324474111	-0.21412288441560456
0.18000828750921663	-0.48406612948219035	0.2695105128076403	0.08759614503259651	-1.4084527549307126	1.950570067684973	1.2781747061553763	0.43915089991384526	0.1840384584277553	2.245892391673976	-0.35800339496881173	1.390587789529264	1.387839449866178	-1.3038412082248407	-1.473881685767888	1.5899738119349012	-0.48887552226008585	2.12670457629839	0.5122220162838196	-1.2814745234311813	0.2743515919464309	2.078964592053768	0.621052463822604	-3.530565297813439	1.1840017359928174	0.49121146624282197	-2.2782056920330134	1.8466195128847986	1.1838879940214555	2.798298657068282	1.2103793734473811	0.08005659696876216	0.44647211422714744	0.9933315442037198	-0.510171026697318	1.019634211217017	1.0799639911398964	1.6148931263375976	0.03709984442357554	0.5982592142143488	0.13778877325952252	-1.8819042339486431	-0.09948457256210332	0.63624322291973	1.6089275260523415	0.6226980430190916	-1.1568050279657873	-1.1166164632076725	1.0121235178363162	-0.24891843112076792
0.40672581361070703	-0.4391805879076696	-0.4858236950888176	-0.6038814718380997	-1.618105060289238	1.312243301492134	0.07166626237689754	-0.1977547066522519	1.1651235773514799	1.8746334647824034	0.6148715537845714	0.9747202987316353	1.1617636553536745	-0.8370478697543009	-1.3712408878900757	1.6278212953625175	-0.7192198705598343	2.2008926386585976	0.5252812572006657	-0.3870419443907165	0.28310906798279806	2.193944556059154	0.5609666006863748	-3.2001825015318586	1.4952334509763114	0.4019522082176435	-2.549651305253392	1.5792701680517225	1.08070880237409	2.219022546865985	0.5260709256386168	-0.7450778802344133	0.009425134696184247	0.6073693270048018	-0.9850708942360145	0.6405992229062092	1.62392222191151	1.1249482723586541	1.0516139326465552	0.9648509026668649	0.14595007457158857	-1.4751775595226153	0.1885320121693114	1.2101422543025298	1.0182711216133637	0.6795607448264899	-0.8041741568862893	-1.1575507680963169	1.86730068165414	0.1395887060352418
0.04648125179441226	-0.28650735754473655	-0.7583803909948752	-0.7838589044954622	-1.3636003228321705	0.5544418641444779	-0.46822882398665816	-0.8170604065012698	1.4058326197735367	0.9893512029595256	0.9677672792807781	0.42011968347264017	0.8280822467402774	0.11359374176445622	-0.871645515166715	1.1080642751533925	-0.5412802397440507	1.892036530481412	0.2279187655136292	0.5510978932294005	0.032343692543511146	2.067944804452391	0.3863747588513832	-1.848390963374533	1.4571386620054192	0.22065405082478934	-2.4329565671068494	0.8882288558706565	0.5603553023879707	1.028304631268737	-0.13438721619252614	-1.2304853264947424	-0.11665256910594163	0.3993055294149611	-1.0895958509034387	0.21711247776856096	1.454685825134393	0.652252701108757	1.6414285305083485	1.004639327345183	0.2163684012551609	-0.6334639791545854	0.25347190307493606	1.347713765705109	0.4086620002716889	0.8744063728583588	-0.03969944105239276	-0.5710254313600803	2.117966364395878	0.806560995388719
-0.804758673402881	-0.08036147977842405	-0.4067592575996022	-0.37093963265241964	-0.619567431157508	0.08423539406016405	-0.1418932366939616	-1.184293144714661	0.7889648269252336	-0.005191914114092097	0.6135528987893101	-0.032787658024851694	0.4628572296044119	1.1510800914375823	-0.12666622791965537	0.24712143803765693	0.03159833521701152	1.3232283169688313	-0.33528454846877176	0.9027074085280226	-0.3032957125610234	1.6050284939884807	0.33244751447715426	-0.3195609212914816	1.0383743005651924	0.060064242003429566	-2.1186546238381783	0.10242014127569725	-0.189296407375473	-0.20225181181346985	-0.5224852399272925	-1.2549651873390464	0.12448352214035326	0.481100382738603	-0.9659346837277111	-0.07974092736407566	0.3666946204561142	0.4790021233950845	1.3206358304696375	0.6661699754397956	0.31524226131621275	-0.024745885872994255	-0.009669396239467172	1.0402545232842708	0.03465453757535933	0.9650734042146873	0.6604694085541318	0.46421738564868326	1.6011046260637036	1.4272317577809779
-1.670203506779461	-0.008261278171751082	0.2434360611387816	0.3668402996451109	0.3670487825727388	0.10505679127972019	0.7073358800095854	-1.1584177508536668	-0.3110161796465396	-0.772967484957172	-0.10614942176484293	-0.16909328106555913	0.0724563909591747	1.8607667628221616	0.6073500846987424	-0.6010135732024421	0.7331078397494221	0.7066801570327437	-0.9686149163738433	0.3182593482856378	-0.48394311738578155	0.9134137014586171	0.5581196501880994	0.5047376114283255	0.38334702841711243	-0.003626862959201922	-1.812907032564135	-0.41449992762595816	-0.893972491111436	-0.900384496575405	-0.6400013349431384	-0.9185331998780125	0.6502104799819762	0.7279250832365427	-0.8252683824944248	-0.1949164934534901	-1.3085153789823147	0.6737210747171294	0.13283989421789968	0.08560034335135946	0.3521362492036689	-0.15592839517912024	-0.5235184257571804	0.5309414775723624	-0.08984928759199372	0.7206164262193131	0.8795509670823874	1.46325705134928	0.540007872205817	1.6681873545254495
-1.9861709676575405	-0.2580160614185485	0.6166536455132912	0.9998540895061726	1.1745420379620484	0.4944732827103613	1.450091721240169	-0.7716730499501598	-1.2861407297579026	-1.1970424912411954	-0.6860164180597836	0.0773682319189544	-0.3973492804890215	2.0709348940427263	1.091293965478589	-1.120769954073462	1.2072750097031493	0.1906915334167228	-1.4170490585861062	-1.0298278568588581	-0.41050232793176267	0.2818652808245541	0.9943438590918421	0.2591380150582124	-0.2671828185741755	0.026598969782494923	-1.6371911657459564	-0.4737742104653662	-1.338764706310411	-0.776400215917471	-0.687174728555774	-0.40962929994318736	1.293697277778294	0.8766432486667585	-0.7509494540225435	-0.20186475084305056	-2.8574954376112296	1.047748377964288	-1.3555851852989003	-0.4766335021988413	0.2318109173692145	-1.0190172007655411	-1.0617036610323987	0.16543097959883468	-0.1856263420705351	0.08463132517646657	0.5016212855431421	1.9390865646681028	-0.5801186143565091	1.38299293133412
-1.4914423975134412	-0.8374145451971763	0.3074794074069899	1.2237038587335942	1.4176415330201961	0.8998533223047429	1.5827684120357837	-0.24121150412890865	-1.6825507757523754	-1.3536462741144337	-0.815897273508767	0.5773517577430386	-0.9809829157230422	1.900136103636219	1.2282789978860837	-1.1738846476325966	1.2338292533542699	-0.2017844995101045	-1.4986639050757864	-2.5237322043834265	-0.21857334816343005	0.007653969078968318	1.3604155389786858	-0.7010981894765711	-0.7145509879979157	0.07592375745499123	-1.5929023024931692	-0.1649437561760667	-1.4566368856382477	0.04061639279156291	-0.8578694953836197	0.13344634394569221	1.8603014604930965	0.7345001795822171	-0.6400670548072016	-0.23035835486691078	-3.606144540587386	1.2904434492409589	-2.3852686581473654	-0.7655348807378257	-0.06917514517884374	-2.08180603805625	-1.3735775306904832	0.17234774744107428	-0.5027468199765877	-0.76039018542423	-0.2485762123709296	1.7069380943167316	-1.2731707934852694	0.7126917860207472
-0.43379605349765843	-1.4938552228407889	-0.5974311021620635	1.0416710331005359	0.9676091270757724	0.9806835605930845	1.0168347081582694	0.11824273751407129	-1.4498897913398374	-1.3569452216831674	-0.567048161439304	1.066677237171636	-1.5988970862121077	1.5893981531327146	1.107658155497619	-0.8364380967350599	0.859725151398493	-0.5044696572777666	-1.2014894703342194	-3.4498005691820164	-0.17438706838503804	0.1881228367032593	1.3500081711887637	-1.5738908054325549	-0.8929252203763289	0.055138351290440424	-1.5926626490675895	0.21741238409700575	-1.3194510179211256	1.081568283182129	-1.1450870032013851	0.6592483694755339	2.165262722930294	0.33324219907826536	-0.3248995552910926	-0.36564373988276877	-3.325306028282777	1.1849464850690061	-2.4435275942794266	-0.6604403435601213	-0.4557786301270283	-2.631569927242083	-1.3240382963906776	0.5228263404684698	-1.0703732816458467	-1.4720698744675236	-0.9789502594866192	0.9863713120697956	-1.2913597339710172	0.021237949908428297
0.5680248793962231	-1.8252257408336054	-1.5445873534234575	0.720188459081894	0.05399435846794743	0.6249120148548419	0.07575982299122318	0.05517756183547572	-0.8993524581271095	-1.2184090772088625	-0.2783133574056002	1.277496267197294	-2.036057119793055	1.2844380554378094	0.9305331342808306	-0.33123498671582097	0.34734906182712855	-0.6949369334499544	-0.6886117380848771	-3.397126696915223	-0.44979470234444185	0.6288984925935466	0.8555469038013522	-1.666276232355852	-0.8516843225180594	-0.07044797888483474	-1.5263907165700608	0.3754246128886904	-1.061358224025623	1.7827673429134072	-1.3194406044488562	1.1297484683339947	2.066911307930777	-0.0941991820096632	0.233938125802254	-0.5913751279194891	-2.343975799090174	0.749412419538278	-1.540716165665226	-0.2369591928215086	-0.7449012604899736	-2.241483767253562	-0.9629921604012399	0.9625452579110544	-1.6103695700778724	-1.7318347390434672	-1.384759386667708	0.24023519716189	-0.7121978840461476	-0.3053467872852194
0.926476015690791	-1.5337427607616516	-1.8896254841112208	0.5625567122351315	-0.8283018498683349	-0.006270208992111695	-0.7601283553500036	-0.4674814807022106	-0.431856183883423	-0.8443723219254595	-0.2467619348844984	1.0649058045472124	-2.0382474770908527	0.9536768370011854	0.8605179546176278	0.09471478204809022	-0.019034943949823562	-0.6644982562568402	-0.20802881379320026	-2.4563980289777536	-0.957491522864672	0.9500851529823475	0.06388513531086977	-0.8500560531995277	-0.6623582703485199	-0.25100147752098523	-1.3223549089778104	0.2031255606368628	-0.7994807083122196	1.7657335778035228	-1.1113169125847702	1.429408369769669	1.514126600605728	-0.2966346250938237	0.8516176878540992	-0.8117002424972075	-1.2975113684392625	0.20639614532822215	-0.16623935854392444	0.27039668310035186	-0.7697299702941609	-1.048624868265361	-0.4832784339836816	1.1892366896565674	-1.7090060333362702	-1.4295832289633057	-1.4074289881325937	-0.1320940809956745	0.1534285055755929	-0.08063850333489749
0.4774804133208333	-0.653706326754915	-1.3638425947236201	0.6759004419569993	-1.1760466005230625	-0.6192113804742099	-1.1608721227934617	-1.2265289412405136	-0.2521283420619157	-0.17400391704681595	-0.4734870877575582	0.4648544867347643	-1.4822310629215703	0.49533454737032656	0.9017139117292047	0.2812591151655548	-0.1267438975991821	-0.31813379467073777	0.04203233203542562	-1.1127473826846503	-1.3868477554913137	0.8331432781916546	-0.6522493938781784	0.3845987868086799	-0.34465125947775893	-0.3845770329911329	-0.9772586878377693	-0.15441292315117905	-0.5976806514214186	1.0104172576291595	-0.4618438317425883	1.3678358656641172	0.5967121973645674	-0.20185954771639741	1.212643727599136	-0.9272241074908395	-0.6944823930899823	-0.1885919262351119	1.0251317139360967	0.5880306065146638	-0.49478622378616854	0.33693270822215876	-0.09575277357730429	1.050424510455405	-1.1379503655068648	-0.738339000427107	-1.2015482217513824	-0.037720394663143475	0.9519457022224167	0.5724291243683117
-0.4120759323582168	0.42012317535417326	-0.28928822383719627	0.9035007021605111	-0.7636834479744941	-0.9942446892991416	-1.1008904920544007	-1.8415431701270852	-0.2714346488110893	0.6655962924469481	-0.6651276993730763	-0.33370504095215675	-0.5050888658911256	-0.08209228155371852	0.8941838031926682	0.2078054723274782	-0.08956212010190436	0.2781169179585183	0.01657434740946138	0.0693704407249704	-1.4247278487054453	0.2442925326775427	-0.972541305401231	1.2935655009907558	0.11621798341826751	-0.3892066502725682	-0.550087946450669	-0.41375134297462157	-0.4722584454721091	-0.15463670138518637	0.3607510677114185	0.8054437416043252	-0.4449542933194309	0.02960207257312185	1.09223097849314	-0.9025022336172238	-0.6080348082657725	-0.3264189207161368	1.5854456341555336	0.5466194796356593	-0.05749879606426843	1.2227171067645957	0.09788454951689457	0.628664987425914	-0.08210696698653382	-0.02752698542923958	-0.9591733762761919	0.2865270824395338	1.4529518958820271	1.2900180841910953
-1.0990986993867464	1.1490669388277044	0.6276656895746924	0.9649400537483444	0.21052984925335397	-1.10229909494879	-0.7890261951618178	-1.9793057465729225	-0.24320226062359987	1.3377637136607872	-0.48672104980198366	-1.0734142612880022	0.513641871583627	-0.5851084103969877	0.6376848434668612	-0.023457899936782125	-0.12958444346385	0.8480933534740727	-0.16225286233631814	0.7490802562725448	-0.997043226970441	-0.5244650964825766	-0.8280149093263183	1.3911869168163047	0.6763255455629634	-0.2616007895106706	-0.12978548462957507	-0.35678396815273344	-0.40844270523633164	-1.2250377351574155	0.8928906633820713	-0.18519918953461603	-1.290113640149607	0.1388717145435336	0.5355425172643251	-0.7763157299269418	-0.6984701271469085	-0.2991118732439024	1.477655337398657	0.17367316588548729	0.3053590785301296	1.2584070549178161	0.15276914502757147	0.16609130911523676	0.919051731203373	0.3409754215309537	-0.7413537706726612	0.47051179998960957	1.6047492990795567	1.6709535510430582
-1.1034179374985686	1.1829932023463707	0.7871390102107894	0.6896903126691829	1.2179375753256934	-1.0604926500664582	-0.4673667176628762	-1.5418668207864357	0.0005015535587116325	1.461354071672391	0.13797541095647958	-1.5239324791867963	1.131681254368678	-0.7516622086313381	0.06064033239121303	-0.25458660109630193	-0.37950570063280253	1.0340388383726602	-0.2890398741219187	0.9171268011218371	-0.3437918821184647	-1.0363032203686153	-0.423285865929161	0.7537718707761154	1.1581898617323623	-0.07881366521883977	0.20644391223135647	0.01461363529273709	-0.36618245114979275	-1.760040853399976	0.7816272644315908	-1.2640162355313507	-1.6770838048122672	-0.014225454495377527	-0.1506941441296712	-0.6164316798682342	-0.5289326048288658	-0.29781479720885706	1.0118359481282335	-0.31828354499298855	0.4061947805609913	0.6168675344425143	0.21859271936488706	-0.10758712556204827	1.3038552273887705	0.21530041038152423	-0.45046252385825863	0.27944031623680526	1.4775831997696425	1.4904461222479604
-0.42465615183988864	0.5858297352299238	0.11821990457149247	0.16313893482855493	1.69236402846851	-0.9878082595050369	-0.24530047476240668	-0.7227343235379501	0.4056978285689067	0.8659142838198761	0.9219565710323191	-1.5550098561833336	1.0859137084271961	-0.4726930903160087	-0.6881646637322683	-0.3553126311597963	-0.7569147492623141	0.6336619836383036	-0.2094562489179231	0.7828577345159078	0.13672962632778443	-0.9992455819571296	-0.07665888191449338	-0.07830126917456348	1.2883755998847222	0.05825292872245979	0.4266484198613129	0.4762344463947582	-0.2852840005168426	-1.5721254277949468	0.0477959377129102	-1.95562156028422	-1.540870520245155	-0.32526334134553453	-0.5989198752632805	-0.4651171191354108	0.07286184951753218	-0.4428237291336807	0.589178101172268	-0.650023097691433	0.22856326300029817	-0.17112598368808188	0.4093254513460703	-0.1196397498782056	0.8701235073573257	-0.2685669603131365	0.04076874068534621	-0.23131549918142014	1.1617633175222086	0.7981119599683424
0.4791047653534372	-0.2067033573251556	-0.8776038586841716	-0.3253895121928016	1.3558911487474432	-0.8956018128299283	-0.0789851749385814	0.10576187758139036	0.7506364897116189	-0.24579026102038046	1.3987872850388288	-1.1751918349533372	0.4438194023850727	0.07175303910744624	-1.3000692585892284	-0.2883662468752205	-1.0081378218944572	-0.23059176712066784	0.07328365271558993	0.5669206120242752	0.16406514566641944	-0.47175838478105775	-0.0028490145488930855	-0.5036886808426145	0.8557445229990821	0.09712331971988043	0.5551617486333813	0.7295052343919618	-0.1145287795792945	-0.7870184807286861	-0.8950612373273905	-1.9134705206394023	-1.0579814795061273	-0.5160824484437504	-0.6299322789922317	-0.3239510321446676	0.8755289637652175	-0.6834171061962477	0.43763851232350875	-0.642518913992429	-0.0687573033383541	-0.595800233165976	0.6944023763201698	0.021952615213605954	-0.07112223016792754	-0.7828963940159155	0.7151771873143857	-0.7712039004975247	0.7010018160535433	-0.14605062770555824
1.0239896460146887	-0.6766032947975333	-1.4972539723762286	-0.4917820104836644	0.38165554836685517	-0.7064796700514713	0.12108054638063193	0.6055460717881586	0.8391360842191155	-1.3619868414241887	1.2631331737435465	-0.5336759436124533	-0.4364134592187043	0.49826297633542393	-1.489047528176115	-0.13005509928673534	-0.8931001510846219	-1.1561105892773855	0.3862141770851978	0.3669446563126373	-0.23023869522194512	0.15732716946001948	-0.19457662119245922	-0.2682707327781062	-0.10871316273903764	0.06784587120116753	0.6550241645515267	0.5973986855707581	0.1338924710676663	0.2372348349746197	-1.496484056452302	-1.1483872453505946	-0.5541816410991716	-0.3549044466697277	-0.3659965068834065	-0.18623323915658369	1.4205654833937382	-0.8455999098747745	0.5033515753719741	-0.3383008460879835	-0.27524022406176674	-0.4940514991337178	0.8910486370242586	0.12687265588663607	-0.8929550563592062	-1.0185287843394295	1.3433210077814417	-1.0260405074585417	0.099477236416874	-1.0390149339914658
0.9000520406888791	-0.5656760158934536	-1.349132251769035	-0.26567300947006134	-0.7082821617033788	-0.3768338199907353	0.36648809412575584	0.6558968920996266	0.6690514853950517	-1.93377630092474	0.6113789425211674	0.11964446648851762	-1.1135716077269218	0.488743447677426	-1.1769992448534927	-0.034196893780677945	-0.37699893473680146	-1.7096836926634578	0.48391410943399954	0.17525183245845197	-0.7312855001172028	0.40742996784370333	-0.47361849013084334	0.4026020031088136	-1.2707671638862241	0.05392661959095211	0.7889699432032674	0.137556699491765	0.3448190949003847	1.0803395486284413	-1.4277789088067487	-0.0569546747725386	-0.3189854310264397	0.1413928314362529	-0.12356147558329411	-0.07849169779539009	1.3705453760103197	-0.7862685407671037	0.5418319563627091	0.0028854150093675125	-0.2927404256694325	-0.10813393063237414	0.7734443072305164	0.06097376462923642	-1.0713718941660264	-0.8752113995053309	1.5940979067379284	-0.8705057439425398	-0.6191223603725673	-1.687574424867591
0.25776598408087487	-0.03486264134842748	-0.6282980717097856	0.1558791402890195	-1.3493237976008832	-0.003027156600093773	0.5585524730617375	0.3986858412179809	0.4402535718192643	-1.6879810536729738	-0.10406914823660977	0.5188428429508379	-1.3053367490059382	0.04535720498044138	-0.5544621637790385	-0.14957737491653708	0.3135458880337055	-1.7113167593957772	0.20591905137066796	-0.007712001141056875	-0.9664100869683033	0.01089942437805265	-0.6507559979293381	1.0143636952249016	-2.1249405182783065	0.12263551991742636	0.9795449595371863	-0.3985012756028938	0.33052698630715593	1.4361066712266475	-0.7906279804304917	0.7895519065124939	-0.43877580272311345	0.6826807338647543	-0.16644094192807832	-0.061217346281798486	0.7637001720080493	-0.5270629908130113	0.32135686510592737	0.04846954829108197	-0.2157145399122223	0.14153315791362314	0.23530108674642358	-0.17374521261523238	-0.5325623464640924	-0.5093028894146879	1.2577653813318341	-0.43737397372162923	-1.3581559445112943	-2.0537350369855445
-0.43347753797361266	0.4689482818733343	0.050895751889149264	0.4459932359447105	-1.2565226754612109	0.20047583218965626	0.5659595612137326	0.12831971949462476	0.3992928621724777	-0.7800061458240137	-0.3810284590426936	0.49430235800642	-1.0131548262188241	-0.4748246392814474	0.02912353539718579	-0.5260310024350299	0.8168743131953263	-1.343324175060457	-0.3969310673673459	-0.09276146771217836	-0.7579161005445871	-0.9124302751678484	-0.6601196627929692	1.1775760557512074	-2.2614228133575347	0.2677055605463467	1.193003694341554	-0.7272617988146362	-0.05356765406829907	1.221087531858218	-0.027222683548438747	0.9724959315311997	-0.7561173693916386	0.888349819431481	-0.5044474511410887	-0.17518362171758495	-0.010510946806348608	-0.2568511980137527	-0.20712054064065216	-0.3940687154203175	-0.25850145218721154	-0.008075927940664814	-0.6000405605201713	-0.46204159567328873	0.31539990720129263	-0.20965307450499937	0.4222161356837216	-0.008326410478706603	-1.9488914147974545	-2.186577936391398
-0.7302880380798044	0.5434567044567498	0.1386216183588678	0.3722166761064731	-0.5656633771276848	0.055328503885348684	0.3378761537854625	0.10525544235661234	0.6464659274709035	0.30959822087328404	-0.014963492038143067	0.06612254355063046	-0.4645414038202906	-0.5967720922672275	0.2760109516622658	-1.0590585715809193	0.8623570274711907	-0.9989216785441415	-1.0497833114502224	0.06014649861361029	-0.22033453260920288	-1.921026936789101	-0.5693832720713583	0.8683981308724545	-1.605590371858498	0.4084539544118647	1.3600096276947635	-0.706094377347683	-0.7665651897160268	0.5796216091921452	0.4010712744487019	0.4625984829707983	-0.9836243656144716	0.5519116040387996	-0.8866554837643109	-0.3741583187971395	-0.48643052186904456	-0.19557732277909196	-0.8768451210077219	-1.2215057674516607	-0.5740632328895054	-0.460172386357251	-1.4026783407411165	-0.667496607690701	0.8832102065409934	-0.1873840574058818	-0.5332440587116748	0.1844014693062361	-2.212699520181051	-2.117740784052793
-0.5032328544097464	0.12497119296906652	-0.4147650008083464	-0.056161536021048196	0.2857452448661191	-0.4094034022513981	-0.04598670178463722	0.41107201174716973	1.0559976182836002	1.06239850826154	0.7619517854544854	-0.5401554868260398	0.0670980049217839	-0.08047175447898508	0.11348489655599547	-1.512966631007325	0.44206984527311155	-0.9795367404057652	-1.3773004018710497	0.514436337326983	0.3565819510153219	-2.512076795346075	-0.47708612603472234	0.4028859762470505	-0.47172300957602653	0.4478652728876592	1.422926893987294	-0.4059927779311729	-1.5203277018305437	-0.203410719997366	0.33280630295072283	-0.38379508228961673	-0.8988865739013595	-0.20167663464701233	-0.99110758451876	-0.5096008567380972	-0.43616752428957933	-0.4225352673189106	-1.4111181316731953	-2.043377263694759	-1.0970637776582197	-0.8254531006034024	-1.7923671522081988	-0.7176027783881416	0.8125508406901153	-0.4238000302015273	-1.1376781244157113	0.10333028838675326	-2.0484682390162683	-1.816215427759806
0.03060386804253759	-0.4612830034300184	-1.1018842719346478	-0.6177087153341557	0.8495475590495402	-0.9158350359755305	-0.4285565147538515	0.9244436903936952	1.3674334114607258	1.2062838343911586	1.4461520770251506	-0.986181099656994	0.4301704633468838	0.8657728713764419	-0.28164020045196403	-1.6248762186024381	-0.18847128969977814	-1.2669878940818609	-1.1052392207061488	1.155809456110937	0.7358956843697224	-2.409516592780431	-0.3998640590903368	0.17191523618056676	0.6120849494346347	0.34869001719177606	1.3793146705395414	-0.044662397180714075	-1.876942531939382	-0.8346711533616592	-0.004529504322641042	-1.0596105235486055	-0.49294335513469634	-0.9799165554054319	-0.6666061454107242	-0.401634228235069	0.006662417827278824	-0.8026908523168026	-1.583920553697601	-2.3712248070582143	-1.5379642165222795	-0.7027102094249328	-1.5418671299314082	-0.6251661488779982	0.2059412911449912	-0.6811673350808819	-1.0970171042758365	-0.09516816601367119	-1.4923049271138265	-1.2406548581120054
0.5255457602412682	-0.7288938066274429	-1.2284784007920755	-1.0513466513412155	0.9364915072124667	-1.084390748876483	-0.6849315268481801	1.413976869738867	1.3735100425101814	0.8253117950290627	1.6081793923358145	-0.9905280971332218	0.6409933176315095	1.6793046903464817	-0.6165988084891658	-1.2434961632086272	-0.6786651218116901	-1.5426235516363325	-0.22803603212533302	1.719740513046577	0.8933258812450918	-1.7034950725914306	-0.2528706857618714	0.3495997473383828	1.2014670138889996	0.17239698816763896	1.289856671333909	0.16658010645839771	-1.4823008077516537	-1.1292711368479151	-0.19060891127248547	-1.2139104623027017	0.023464848147667135	-1.3647646917131295	-0.04708868557258134	0.03743120226221578	0.48887438250321974	-1.0715505134537158	-1.3320441498077003	-1.8925519666333148	-1.551745694378589	0.028296292257846425	-0.7066781207094094	-0.44749261125969414	-0.4781255681547004	-0.6691556764339274	-0.4573744018228373	-0.19270412861649636	-0.7135798560048265	-0.44032668194097513
0.78530052196441	-0.3748330334752761	-0.43895808315517715	-1.235850655389755	0.6949798714422946	-0.6836304752774378	-0.7979160267199354	1.6750282692011094	1.060881911728606	0.25026362775331984	1.1705882531637446	-0.4867732136322226	0.7997144936154276	1.7953940507258515	-0.6779134934787108	-0.42733597927174033	-0.8036626651148496	-1.4390177396182522	0.9598183137661234	1.946375096378299	0.9935427318537329	-0.7680512446907568	0.05968447836413074	0.7862608046017989	1.1697055364582742	0.050585731832045455	1.2405781719343618	0.15647581234595676	-0.30451229572542726	-1.0657858761626346	0.06070672651065749	-0.8339048790479431	0.35625848133062343	-1.1665082052984936	0.5415524916097453	0.7126385579169395	0.7192974666414306	-1.0188126074838182	-0.7640854822480726	-0.6703084090182444	-0.9760311854847398	1.1032771691774597	0.39803001635091784	-0.23185629287382656	-0.7706247122402997	-0.25210842649081905	0.4387920548399645	-0.06854902012448626	0.051750439920309144	0.3915959658697672
0.8814384698110431	0.500066747823522	0.9918120798151393	-1.2448248064681864	0.4639702241047225	0.19193266579196844	-0.8419146074833674	1.6254214209557973	0.6041553871199031	-0.1723034260961141	0.4301777275250854	0.32698169886046136	0.9634201466252428	1.0216374191702935	-0.4562157142786108	0.5594764131364051	-0.5897358762604569	-0.8329728836785968	1.9970652903157295	1.7534875923116822	1.2160080753892497	-0.025679673682938567	0.5254033100332082	1.1436405093072315	0.7369614961163244	0.10444263979085708	1.2810980698020276	0.022663089810217314	1.2845770680598996	-0.7641208408928614	0.6874931803270005	-0.20100648827663967	0.31432434148121013	-0.5216761221840605	0.8069963102344185	1.3651056769946204	0.6687104600246706	-0.6361650781053422	-0.08395757777168428	0.8583439365784187	0.026702675925373055	2.0248848670358117	1.3597545560700912	0.0037762178814916823	-0.5168884141460036	0.445988987410453	1.1660028274718544	0.224461034668514	0.5961696388664945	0.9775822693235312
1.0338703420390718	1.4455467783947575	2.3178501725081597	-1.2477535071005272	0.515418331167479	1.1513029995927466	-0.8955696785367253	1.3175093044484374	0.22995688330355768	-0.27300840317728525	-0.17220705258986316	1.0871172128751017	1.0843862809088451	-0.32204718332755944	-0.12477633492637914	1.3614598013217618	-0.26722120413286554	0.042770261538250844	2.48532270912234	1.2946405680928894	1.5786532697925253	0.2853298234138999	0.9854893579892431	1.150318067949115	0.2909786405930963	0.3633086664709797	1.3805900980988568	-0.05499197412310098	2.663266056492382	-0.4062724936848959	1.3303931554250128	0.3242285551213939	-0.07512314306550677	0.21750636819556635	0.6798689238707659	1.7051396316307887	0.5444648605402266	-0.12182746531892566	0.5087449512085208	2.094565900944669	1.0313766056649762	2.362223412877185	1.87267864282016	0.24633882545679842	0.048646414881210506	1.1110011092158232	1.4533057087156789	0.5105753739448448	0.8174243998747095	1.1054125706322353
1.3690927213663864	1.9494143148633567	2.818579056338403	-1.346166842163213	0.8667377933138741	1.7357162760316482	-0.9610939362056873	0.882964987876787	0.06256011920187286	-0.10582973190222225	-0.35392976185795844	1.4610250599893624	1.0573955816900558	-1.592763111767422	0.09960535481962782	1.6993854134596933	-0.09429874044855212	0.7535976924472791	2.2865435470061204	0.8523737384037181	1.9024099277820272	0.20331317944194896	1.2216102378952152	0.7823273509521372	0.12916354373380967	0.7350490193332718	1.4351667049824288	0.04954491396394805	3.277592642784576	-0.14359779630255648	1.5985602136205403	0.528346942771312	-0.5906680258193266	0.7110090852236749	0.3341474931698526	1.581552277192687	0.5788216995408458	0.25837033634864154	0.8846729754113508	2.583722931027565	1.588033989035304	1.9997600240443638	1.8650359578037872	0.45423022087226267	0.5104592770281741	1.4344157811383018	1.2978865798812793	0.6202727223847271	0.7432901557568774	0.7677823168519351
1.7660472641830378	1.758703289764211	2.2752069123547214	-1.4785821675986075	1.2839071537000868	1.6960153053322964	-0.9592748375552939	0.45991666216290905	0.06512150547280181	0.14792426870267045	-0.14910034833501504	1.3253114638065222	0.8272003488606897	-2.2123647779235447	0.1073842821796825	1.5004447175772972	-0.17921223981368264	0.9662666903117313	1.5762339160763683	0.6415593093990805	1.9432073823022338	-0.039629815982000195	1.1075574682008078	0.2501667994701586	0.29216261175995056	1.048629581317001	1.3276170302204364	0.31754938303716956	2.9359042582813344	-0.03578216582553366	1.3464013189247546	0.43606633811617773	-0.9555756915540785	0.8166422937870376	0.03748128918213571	1.075740367015825	0.8126749191398399	0.34895693694784946	0.9993466476552717	2.2379737870354086	1.4839687581618537	1.1819245798652198	1.4860601913480551	0.5574815860301034	0.5874499860339419	1.302040506963885	0.9030554136147456	0.5019696052983359	0.49840607429065475	0.186447385745669
1.9229096413922564	1.0208768598544515	1.092097712260737	-1.468152348054577	1.458572546949104	1.1322346539313006	-0.8034325963098151	0.1443173163212127	0.10631831014714777	0.32373185289141787	0.1702245885594227	0.8182015448842936	0.46005266740418105	-1.9939844072515431	-0.04516948299197333	0.9200830621561319	-0.42085404775417734	0.6746943538737584	0.726148598492988	0.6677353124161631	1.5852734719048758	-0.1982978799871664	0.7080723918177247	-0.172873874222909	0.5841282333063211	1.144838399692569	1.0042088555923334	0.5986137067035147	1.8985215426191384	-0.04631937573143679	0.7599443436033294	0.2310360213579946	-0.9968672200142702	0.6220892116598498	-0.04548698303579395	0.4544377582361022	1.0507421063939315	0.19376181757210104	0.8757207116173166	1.349936683492805	0.8598072203113465	0.34145396318047355	0.9798972495473008	0.5013776486172419	0.3164045021285703	0.8510594327285935	0.5097462308002051	0.24358755429323498	0.23503972244470125	-0.3089402703486808
[truncated: 72 more columns]
