# Supplementary material for: Diagnosis of autism spectrum disorder based on functional brain networks and machine learning
Source: Sci Rep. 2023 May 18;13:8072. doi: 10.1038/s41598-023-34650-6 (PMC10195805; doi:10.1038/s41598-023-34650-6)
Supplement: Supplementary file 1 — Supplementary Information. [file 41598_2023_34650_MOESM1_ESM.zip › matrices-bold-time-series/ASD/ASD36.csv]

-0.09410335219484108	-0.07452759952188148	0.6179049878604862	-0.5211529418632812	0.3692188827546316	0.5001251369921912	0.26381800956222023	-0.6358735453498314	-0.08443193384713278	-0.2792061405552124	0.2176972867976446	0.09060345237943848	-0.2768127728909852	0.2380351451768665	0.1578346333700587	-0.7900711894857193	0.007211873873117948	0.1960344729477937	0.004292102002148197	0.36936582335640017	-0.01203656709901367	0.1499685579500077	0.4231202842957478	-0.07939959241032171	-0.17866010860988796	0.16878477969423397	1.0458401605809384	-0.2888615975956512	0.03441793878857063	0.12751413804949682	0.19998998918227948	-0.20164041147362616	0.29008698732216454	0.4324947063223933	-0.388178283961691	0.1075831205153318	0.23882384407805315	0.5393386191454117	0.09748113491984144	-0.043439774955593445	-0.5526292413951818	0.28483984808365326	-0.20833308781949056	0.23817139552397013	0.10601116979821092	-0.4878463546432463	0.054612788411949595	0.442339797666971	0.3593970697517368	0.25584090874422916
-0.01879452002810368	0.7158837522418812	0.7920753562947105	-0.588451494638717	0.484487826572088	0.8902033808318711	0.367294432918481	-1.0269952005882963	0.4972080875290678	0.17251523441803493	0.7833151464988779	0.5649787982584475	0.14915313570567568	0.40851961241900014	0.39321842943944413	-0.24130451515856216	-0.19042332435536694	0.4964718529025742	0.5205545786280154	0.4452927234565526	0.18585290966943283	0.537323596888353	0.6716448378133743	-0.262578626117497	0.19098413522352792	0.4508767592679059	1.2092125913467067	0.08958120780253566	0.35443565047350023	0.2594609702827119	0.7355375724326885	-0.2312196941316501	0.6103037775682424	0.8137185430704703	-0.6890705783090241	0.6257267040737053	0.3766909040851478	0.9486625699160064	0.6619627053052421	0.4653197535996178	-0.24696811199635446	0.5822170998049802	0.45638116679051527	0.5281054723458074	0.2757878370536085	-0.30251499376196567	0.27147054027845646	0.9520049371757331	0.8033550938932664	0.6149168773850288
0.11493906876809883	1.6651189898320975	0.9493962535147368	-0.3650545272865449	0.3573463998119515	1.0904516074448702	0.49587803681434295	-1.3361910870898388	1.4470671831628505	0.7383663735286726	1.5197786308324974	1.2738691023974313	0.7152240642966563	0.7313729699361051	0.5181036949774526	0.7808706115239106	-0.46974181158955625	1.0194140462670833	1.0183125112797635	0.5042386137616911	0.6136210539512431	0.9459584236982355	0.8243504126793199	-0.4139377707656412	0.5357388404974619	0.6155266547355317	0.9582192628646795	0.7037918145937868	0.6766929559380874	0.5255023574104636	1.1210389825042546	-0.05753113349990387	0.8585973624488087	1.0350246465086406	-0.8627896673927501	1.1366247834418757	0.5154405951374262	1.2827450950674957	1.5063737077226353	1.0293769377602349	0.41662146108780673	1.0420087690494275	1.4918187644041487	0.9469975625777677	0.5320578155482578	0.16131145463494212	0.5411120344496961	1.3823921405806576	1.4364658782658823	1.183300044230358
0.2318887857269564	2.3017122796552605	1.0508339008208045	0.004371671996760122	0.06961480632726483	1.0540714252601076	0.6315396541784309	-1.3665659046449132	2.3658745196748483	1.181900754778899	2.096702018873649	1.968730469276123	1.1085511435764193	1.1772713055843818	0.4865414622842305	1.70361444160808	-0.6928751757148838	1.6094479300565532	1.2345427111473404	0.579708883438521	1.1854859987853084	1.2253861501866388	0.889842734178265	-0.4295880890751111	0.6696364037133143	0.6274460475780755	0.4866641943691471	1.2820368129193114	0.8385179387004003	0.8942894160659008	1.1737597911759714	0.32708497702745126	0.9598138912606664	1.0104190238046136	-0.7752658711776953	1.4023302927423114	0.650043618344476	1.4282483663742598	2.245701419925329	1.3492922025688072	1.209049689250509	1.5055505498941992	2.4055842705964965	1.3972682317097538	0.817041917811311	0.7833858627857089	0.7747615158514478	1.548309944207286	2.006675620065517	1.7747439007309713
0.26226831499587	2.2745005092451613	1.0444639454253337	0.2819134477384125	-0.17132113639772698	0.8694365686114375	0.7221380951082356	-1.0032448219288952	2.775004508391349	1.2993343241177853	2.1875940378533087	2.364156047206801	1.1070490086133522	1.5951526821574318	0.3462781384082426	1.9299755368813563	-0.71782014599249	1.9904332081359541	1.0508995175235216	0.6550733192873516	1.6964728426778233	1.283544068103541	0.9379863226687134	-0.271529265931931	0.5422933782095338	0.5563306342934701	0.13658485358665962	1.5591074318531561	0.7532638815875079	1.2371145763754938	0.8985517727617539	0.7939140507208958	0.9115044109022057	0.7877817880192086	-0.43582163067571017	1.301908663862778	0.7753483571182633	1.347049978674845	2.4766922463248306	1.2271286928998622	1.7887193605628058	1.749687356710897	2.6944541041607315	1.7152814527086417	1.0205006604027769	1.3379109651319798	0.8853989545395818	1.3941279756586542	2.2053486287602513	2.1226096641044516
0.2067223721139036	1.5736416792405312	0.9040151760103236	0.3186597346426213	-0.16839682897534308	0.6897079067330106	0.6994661949611325	-0.2836778656195031	2.4037271746181155	1.0243647441683912	1.679875011569211	2.290501791488493	0.7292216212443897	1.7809459437833615	0.2106250616290069	1.231231938855375	-0.4873663074718522	1.9336661382590017	0.5642643489557262	0.6601289474545101	1.9288258544722179	1.1414875208900848	1.0313775349779637	-0.005212604983349339	0.2723317696733507	0.5194591442392731	0.1417002113662747	1.4490775517186498	0.45934296578143563	1.3910886565675395	0.4742316308209871	1.1359259315571908	0.7792704001482144	0.5152145739546714	-0.002105469307891315	0.9036522277115618	0.8760692091698085	1.0910464957104888	2.0145262728562248	0.6944341274276207	1.8825662729215449	1.6179274030403699	2.1625226663391226	1.742111528906895	1.027634088910457	1.6126292043968875	0.8379480901049742	1.0157403118587878	1.857775177381226	2.038727469842169
0.14594576120977362	0.5308023226013983	0.6482137733101598	0.16229648905271563	0.1179981910873392	0.6120961773370204	0.5072305775290583	0.599202187346054	1.3667540566712064	0.4570787112798976	0.76541980412153	1.7704767793550515	0.20885713407808099	1.6034778093410804	0.18372429594388376	-0.08423358070690914	-0.08084617645731591	1.4138833535457271	0.01624690767382888	0.5146571511583304	1.7694241479125266	0.9087727414843656	1.1482375830040854	0.22623120701806448	0.05475134897970249	0.5855678827242082	0.4294448050637217	1.0921476644365031	0.086287977281692	1.2508317960774273	0.1144108567159557	1.178220251867966	0.6485433776409522	0.33006693265479403	0.31070856575828815	0.407894269773836	0.9111663817131683	0.758870687812587	1.0050912435315773	-0.006360033070897914	1.4341167759619535	1.114726233007138	1.0527917400001485	1.401077865347692	0.7753679278212904	1.5226424517481938	0.6641690424534591	0.5841374920357161	1.0426208843558793	1.534028046248014
0.17598004150743154	-0.40095167984503416	0.3209640630864996	0.0025134160241784987	0.5195471623099908	0.5959659156306205	0.12733437682847376	1.3628215716869343	0.10602249027332873	-0.19317988777557688	-0.16299437341754702	0.9815367557619042	-0.18538497268428974	1.0977028894286225	0.28675221847946414	-1.3481897345642604	0.3104382226199081	0.633220236207301	-0.3644264099678688	0.1884191314933032	1.2637214473648266	0.6929750910355513	1.1616561223397464	0.2809599032497072	0.011396639390238493	0.7130489290524353	0.6442040095434329	0.7389035389491032	-0.2323972167149264	0.8296123474027791	-0.0926670494318185	0.872407565085785	0.5638342208614466	0.25074583070957684	0.35781570396017476	0.004657874824412456	0.8129957465446429	0.4262661317101295	-0.15601501421051533	-0.5748284272139361	0.6267413694578482	0.40191491712705063	-0.10128624679002302	0.7388698906836656	0.28423129508586914	1.1435735377915788	0.43193559621016486	0.22857659006279496	0.05290954791418932	0.8133707892825015
0.3142729042458007	-0.9294811412061914	-0.04897026305646795	-0.002158808058233851	0.7551575059031941	0.486504446782022	-0.4034981709275995	1.7426622191095744	-0.872060654361345	-0.7118474263851289	-0.7490434763538463	0.14672637579891182	-0.34607567886084073	0.45020688192786623	0.43489148990514576	-1.9417398930033398	0.4796853290926396	-0.11210505148222213	-0.4937449507271751	-0.2670542203437111	0.5781510498010498	0.509204052708411	0.906818048358498	0.10393452299685003	0.09957590324868708	0.7739070146535817	0.39888201645204013	0.5582846720805638	-0.43393572868663594	0.2534547703060471	-0.24029660199272704	0.318740805029749	0.49699180459163583	0.15792147287682706	0.1463054875819859	-0.24600834632369864	0.5181508842010274	0.10376146498618764	-1.041337370996018	-0.8331045137404071	-0.22827040642514945	-0.29399551305426874	-0.805014991347174	-0.09031005287306242	-0.34971777539823473	0.6442176633865168	0.19423531714585468	-0.03449692734096961	-0.7765249811921815	0.14444309231721517
0.45595307232628146	-1.0688735315124471	-0.46630665159965157	0.1268080762159609	0.6193690773429292	0.1355339970858596	-0.9917145167848049	1.6000344765043522	-1.2915956968757416	-0.9714639192449781	-0.8847898910161367	-0.5637827019378047	-0.3872814332634436	-0.12132220053795535	0.4836946956174323	-1.664124902635602	0.32156900954000234	-0.6272126578680693	-0.4510793613066096	-0.7395039703588522	-0.09511546017983112	0.26194226880978505	0.303637677070927	-0.23560645046096093	0.15077521030327515	0.6517983093638784	-0.41468130609134796	0.5163117419967489	-0.5385652908535555	-0.3029673156564242	-0.5077357354322545	-0.2918927860057985	0.36860869189504464	-0.10978945220130022	-0.180762366124699	-0.4227275074102758	0.02211699955946907	-0.24455885301991886	-1.407221746257779	-0.8109867410401319	-0.8624139243276666	-0.7970153807329767	-0.8895711013649377	-0.8855733957988542	-0.9929011073376746	0.16957078278121418	-0.04086398573659744	-0.2773961230863547	-1.2544559081655398	-0.3083564922978491
0.4307512894850609	-1.054845208951223	-0.9393562199200881	0.19179666633774722	0.13894170164262332	-0.4637936989727555	-1.5034810197185167	0.98817962090594	-1.238840708957388	-0.969905972438916	-0.7512095018264385	-1.0645147407913298	-0.523491805655039	-0.5105108715859388	0.31863587500030727	-0.8213445925441559	-0.10095746097314687	-0.9293549570970638	-0.38535769583547336	-1.1153247977020668	-0.6245157882448382	-0.1771965880873787	-0.5472231348044698	-0.5812718536350088	0.010941730877717808	0.34369610530786665	-1.4882719452981557	0.42141757426223087	-0.6016873936607043	-0.6952140274527426	-0.9837300602843896	-0.7743575029561867	0.11135345601975784	-0.6082922282536455	-0.4425162386619443	-0.6402685957951987	-0.578431689009511	-0.6360981407531	-1.280953739772278	-0.6851743785138172	-1.1707427582855117	-1.0471810999631916	-0.5682172363688239	-1.4719234719387668	-1.517068664129804	-0.2406038839973406	-0.29544674151857353	-0.566980615444641	-1.404470849265081	-0.5673267988533114
0.1342486022111805	-1.1107151143253282	-1.421962046597381	-0.016517757640766725	-0.41601905745212087	-1.129777411045643	-1.8007377131131717	0.1468690601564953	-1.048631391310222	-0.806852459792828	-0.6615917729007378	-1.3270693459640812	-0.8642878306009368	-0.7796628772412408	-0.06723645143179825	0.008363595074298952	-0.5854722978218047	-1.1889902737207216	-0.39143110185821783	-1.3346568268105763	-0.966777969912845	-0.8440075331489457	-1.3717101705802037	-0.78025856143398	-0.32629557442547485	-0.014170216635048917	-2.2550426403724915	0.1044717558250595	-0.6538681389207648	-0.85773306998334	-1.5483187900964979	-1.02427107783912	-0.2662542904362734	-1.1990704428609902	-0.531794543904065	-0.9232063448648691	-1.0974378092638597	-1.0133284726413727	-0.885736085791398	-0.6285573385549391	-1.2159319369091235	-1.0888277680752392	-0.23833433076555444	-1.7520089379633257	-1.8264453787497033	-0.6404643882386959	-0.5757485043617416	-0.8801973647653797	-1.3828729160344073	-0.7837865041855155
-0.3600781576690478	-1.2531683742082036	-1.7838315603397759	-0.5190621784232875	-0.6865854168803178	-1.5776776003108752	-1.7892436070261635	-0.5815319730955827	-1.0346536605071566	-0.6203694873945694	-0.8232583661117024	-1.3447948145484943	-1.2898311942721825	-1.0845626533445862	-0.5562590458446295	0.3570917597906486	-0.9017634441697773	-1.5472185563858003	-0.4534990417256552	-1.404223037672135	-1.1349403115065384	-1.5995303059273398	-1.8469593325751668	-0.7703891539286652	-0.6984979492597462	-0.2242620768871545	-2.2535173921678258	-0.4064321399936386	-0.6801399573656121	-0.8049814603839196	-1.9142416273973915	-1.034117607170533	-0.6611143585319003	-1.5967016794348172	-0.4666088588443607	-1.161322003639518	-1.337962171659988	-1.2481592389680156	-0.47418662239778187	-0.6858763509978222	-1.1319021501270194	-1.0099116152075687	-0.18249792621793318	-1.7214431730522284	-1.866091239562312	-1.0871340824505762	-0.8356602326084032	-1.1016042555133798	-1.3193722631775826	-1.0846954619244369
-0.8029883180631102	-1.2891499550615446	-1.85560198796969	-1.0758942313204711	-0.45160687944576167	-1.5897907983276593	-1.4600626470335514	-0.8899549952333137	-1.2592417511036145	-0.5170381784250685	-1.1907343146198417	-1.132802230978587	-1.51167459828379	-1.5198601584579043	-0.9608611635655877	0.1368164485965388	-0.9186118219508432	-1.9555986393409603	-0.491296681459732	-1.3637174590577656	-1.1475331655069458	-2.1615937426145506	-1.7763541300698245	-0.6061899614923044	-0.884461757840224	-0.16144036509726148	-1.449238341568815	-0.859952853135515	-0.6511499215051167	-0.6005108713983873	-1.8103012487166787	-0.8559715000697707	-0.9204457193447827	-1.5360248907783862	-0.35364698195934247	-1.1861583460647644	-1.2017622433961492	-1.2134897681667227	-0.18695037177366397	-0.7634977371963829	-1.0074077765016618	-0.8851703379599475	-0.38338721534632036	-1.451203655378987	-1.6227359448090564	-1.5442729218502007	-0.9845361204863283	-1.1094455842411646	-1.210972248942066	-1.441243615970341
-0.9067735718386177	-1.001260158285333	-1.5378452413614918	-1.3139989086428372	0.2217634403943131	-1.1576600819280367	-0.9014522860176525	-0.6432672817084742	-1.5046794844649412	-0.524568837715091	-1.5138503809630446	-0.757999167540778	-1.2799697992553685	-2.00393473707124	-1.117022194535978	-0.36659877043963796	-0.6645359342447442	-2.172760499783598	-0.45924953461173373	-1.237749518778721	-1.004813079590521	-2.2464790697516843	-1.2066392801359944	-0.40553097639873587	-0.7624092961683799	0.13107945376816008	-0.2803784779751736	-0.9396984422025283	-0.5717774668918556	-0.32330037118681476	-1.1781859400588441	-0.5487537835872465	-0.9272326348908437	-0.9520412766319836	-0.2975569683766349	-0.9095784144581353	-0.7620378958289447	-0.8735262972711916	-0.017101614094085785	-0.7289203038375063	-0.8325592539426325	-0.7564919211028777	-0.5742450672218894	-1.051129163728336	-1.1289067393463847	-1.8605928375367553	-0.9386282673915453	-0.8835210306604052	-0.9518076331477996	-1.6634939190749394
-0.5382546889987203	-0.3686449552547772	-0.901227558986475	-0.9751778441145136	1.0064072441622818	-0.4970917415918511	-0.2679978484790303	0.05311864529452431	-1.459265351930767	-0.5838773852050341	-1.5384762690037586	-0.35334315370931835	-0.5823786869744854	-2.2996140611604963	-0.9613676082639708	-0.7362539790474374	-0.28302797337011115	-1.9334935350648184	-0.4073383085355272	-1.0151549333679948	-0.7070026922894347	-1.7390981088991355	-0.40870344316525237	-0.2521397834615882	-0.3949450765297145	0.4559241056668782	0.6185321952849356	-0.5007266847198861	-0.49758070837158164	-0.049504888833290725	-0.2371397810205951	-0.14954223315225249	-0.6739366249122583	-0.04732863820916485	-0.323930244527307	-0.41234350658968444	-0.24348386909547837	-0.3246895388271563	0.12202123179196707	-0.5325493571339328	-0.5362709794005502	-0.6441514011465606	-0.4718089774687505	-0.6294563717641468	-0.46809466462529914	-1.8493302873188222	-0.6785957444073005	-0.54519688090635	-0.4698430226710667	-1.5335439956328667
0.1645769287724883	0.3597876456065576	-0.19176117111039598	-0.10676943627123503	1.508391796925564	0.07918452981330698	0.2838059970511355	0.8964859440951272	-0.975740544899149	-0.5832772997409174	-1.204687048220465	-0.07700836179111946	0.31836679901508924	-2.1685034720754643	-0.5500787345149788	-0.7106572868213545	0.08502346284030218	-1.168926864365554	-0.4467972107452962	-0.6729084837805479	-0.29049627331099154	-0.7829573555507678	0.27119038286968594	-0.12249253368800539	0.024329529918379854	0.5831084767738234	0.8312392941553731	0.28962123855533045	-0.4980969226678231	0.15381888230996116	0.6369346685007898	0.3172579395213576	-0.27597560088573875	0.8074027209679265	-0.3685533869983817	0.09347848011988524	0.09167677568807019	0.24763912222490575	0.29548358667047964	-0.25306675836477327	-0.07438904953530467	-0.5590573268569721	-0.010984288308851651	-0.2603353080493749	0.23324099395814216	-1.4184354362826905	-0.267791582696403	-0.2880882014007508	0.14724649089206196	-0.9854770499991761
0.8447645436589207	0.8093417155838856	0.28870739067826956	0.9464481244816412	1.5016117057101257	0.34905947695443396	0.662472292613967	1.5310011573969202	-0.20928292383027472	-0.421191095786589	-0.6919326304677338	-0.026903784667267235	1.0426427423688298	-1.5534494709699185	-0.01617215536914991	-0.31705731464105813	0.4056163211819736	-0.1075313491736315	-0.6450287798305269	-0.22264089503257586	0.15749805247341989	0.2736845704471879	0.5991345284006753	0.10619814652445181	0.3199126315958687	0.39976810988314704	0.4255724316394821	1.0206948796319328	-0.5938748777537426	0.2378792868704916	1.1375159680687996	0.8102365420241631	0.08730602511611016	1.2813798122540896	-0.33457015350020153	0.4066606908697184	0.0902829775267697	0.6687749009058075	0.49025924076366323	-0.03353042833780723	0.5037861205735543	-0.49642045092074183	0.5907221478454597	0.031381571227059764	0.8384754678119027	-0.6587737941403563	0.18471095989995906	-0.24276791260985658	0.6504451348896855	-0.19964398467865271
1.1296814184942856	0.7403492713364677	0.3649746245655462	1.7473913126532306	1.0536076660319447	0.3048957669342914	0.8743606606955168	1.7225844558730854	0.4678888824226396	-0.06803566927828476	-0.2792335593003512	-0.17032654001545927	1.3365989969581542	-0.6542168618547152	0.5011330928019182	0.2106890008907545	0.7624653082515862	0.8323441563824698	-0.9364069598392566	0.2639052283220467	0.5266163644509287	1.0498513936905478	0.564699331752514	0.5626858800569791	0.46153374738281144	-0.013294140530583535	-0.11541747681891035	1.2838033593607716	-0.7203913918572297	0.1911200272620363	1.2026015782086048	1.252086563077061	0.27022619118279145	1.2670244254770848	-0.17084697158516085	0.478047573366097	-0.20102935759616056	0.8602695919224852	0.634497298086212	0.03637373870145522	1.060017415917931	-0.42083453651958175	0.9792472623157485	0.2624285510118072	1.251984849747384	0.17885168733733794	0.5884771113520283	-0.37548193100795163	0.770497692455518	0.4670900745580325
0.8617221007048897	0.2305765759725609	0.11298219515665921	2.024281399692887	0.4655395563403386	0.13365008285056112	1.0031832459101793	1.4686389566701965	0.7149935051971004	0.4080819647609245	-0.13035871666541657	-0.3513184842444079	1.2256116390263396	0.16849782295211743	0.909385339177608	0.6318745538773602	1.2604987693388277	1.2942734606822042	-1.128643559165052	0.6793288082767304	0.7377291107652756	1.322083258387917	0.3513878147223099	1.259749898953649	0.5687171117901758	-0.43073245474666505	-0.2465987155556976	0.9313519247305192	-0.7538970312580537	0.05664060967369477	1.0214243193637222	1.54191845648112	0.2370936455813358	0.9209123442168029	0.08698786310787429	0.4416563089991969	-0.5593541310463661	0.852611850753797	0.6623951749565987	-0.004446089406730695	1.4367867714953195	-0.27034939055275703	0.9074363852073974	0.46313128917084506	1.4619798453323343	0.81238232389893	0.9126504135224464	-0.5031720293604972	0.4069100236576094	0.6810911136179869
0.2066939454575926	-0.36229999098206433	-0.1702002266424385	1.802207146029993	0.07197623190172923	0.07202021133225903	1.1479259801553117	0.978260732806103	0.4561663097140416	0.8729153419827221	-0.17125783939495573	-0.38617512177562396	0.9715678373579766	0.6043054449938023	1.1718076645798505	0.851957532489986	1.8909738098732447	1.204773354413876	-1.0127778298430974	0.942849306050059	0.7843022377675414	1.122370412494583	0.19506001406448256	2.0285187320658773	0.7889951097417459	-0.6242747462214507	0.25313358968946326	0.17200225965833027	-0.5857987042931453	-0.07319161684482234	0.8776138221067354	1.5942631706235348	0.07008926485982189	0.5411832462492417	0.34075906048638743	0.5074414576847832	-0.7121064435574554	0.7244357908426114	0.5656844043252863	-0.015574333290483024	1.5412320671180413	0.00622310196411594	0.3993732151033744	0.6436896863284381	1.5437705256789584	1.0833247181241419	1.17098634792184	-0.42427071384602416	-0.2745359761285698	0.33550104743425435
-0.434676888211055	-0.6376176161895182	-0.1478066587071404	1.329058091127321	0.034713269601155075	0.23955917951277736	1.3559803967795652	0.5340557087508018	-0.06725623129880243	1.2020620960721946	-0.15601417306276072	-0.18907135219168805	0.8709298764297956	0.5785695111545766	1.2802947529305744	0.9288270062062148	2.465845311497704	0.8052023641226739	-0.5040933743293822	1.053829347831738	0.7279873172181361	0.6923849550690254	0.22930903905514552	2.5668694287404437	1.1473038131849436	-0.5019338713829501	1.1330595059396815	-0.565093214734641	-0.19277813026904064	-0.09593875559262095	0.9476141753304808	1.380376882656732	-0.09439362941756302	0.3689368851301122	0.4986940486962004	0.7922745644498826	-0.49181182401895823	0.5255486652251121	0.3924433123767609	0.1381912537419263	1.388016458443469	0.3980195229709199	-0.27471165035175976	0.7767629884140373	1.6113674488491874	1.0368616534468065	1.365319164223627	-0.0764149814934356	-0.9155858924359858	-0.3757522832086615
-0.6601419651578431	-0.41998551699708736	0.33479218121666354	0.8699621699916408	0.2614242164146342	0.5637215109455261	1.5907562820445071	0.32036276748768566	-0.4611334420171182	1.3541916197223187	0.1276649741012485	0.15996598740003976	1.0430293783177362	0.2857216732733298	1.2252404999678541	0.9620999788653691	2.6895262132660003	0.470828874395106	0.2860674808056526	1.0911782016479465	0.64853203600044	0.3307750311513536	0.41780937782446165	2.589821374822211	1.4900947610822948	-0.15499572821939284	1.8580136087113635	-0.905457951189325	0.3482075073635892	0.04183925486041598	1.1956042808737048	0.9458213501323218	-0.15717831621920297	0.4469207327020178	0.537864655384648	1.214453607378596	0.07179179334150003	0.2512368996874413	0.20086618118158608	0.48487155007967253	1.0791083090810227	0.8086261895046639	-0.7833164771723662	0.8120872689931155	1.7384518952747072	0.873865603788308	1.439815499704706	0.3948669156724666	-1.1699535825105407	-1.0637004117417925
-0.29990784991678476	0.13128746208130954	1.1358374831878835	0.534231936366736	0.4912155126796269	0.8427017478358186	1.7512399197081878	0.3246773616702006	-0.44166439667150853	1.3872180703204284	0.6711344735590447	0.45684249281339967	1.3575122930762282	0.04880749025288992	0.9925505195963775	0.9820280173990961	2.339481306236194	0.44689051284392806	1.1003931125011908	1.1521640989051383	0.5820363528991708	0.22973610726390645	0.6077265047970577	1.9997011254583965	1.5765533961871883	0.21088240514904322	1.9875423746627616	-0.758796974166767	0.9087985677047041	0.3002363771302065	1.4258135224836852	0.39395825637826154	-0.11385980566112291	0.6222043685921997	0.516378834511295	1.5324741656837682	0.7723923217969686	-0.11188061851427793	0.011036830398588408	0.9255218822720488	0.740875616248242	1.0899456512567613	-0.9403680520613966	0.7181628241890483	1.8948547688715902	0.8061123261179615	1.2946938595583686	0.7148128194840466	-0.9048525472269995	-1.3638911487957517
0.49006179115544235	0.6436893534520317	1.892384439089681	0.2585414780083182	0.47878534536524947	0.8946479968226312	1.7293256805247177	0.3714555430596894	-0.013414052619611384	1.3972851094307297	1.2224665980266602	0.5004828988749704	1.541923987090221	0.10333621348892147	0.591859628326893	0.9351384457632111	1.4393189642641602	0.6900128192561967	1.674464064894875	1.272146863858316	0.4916215523483148	0.3924288015756008	0.6540590738920333	0.9702014981757163	1.2548602564983349	0.40582955523812375	1.4721839222459365	-0.35371291390753584	1.3822576263109365	0.5496466163450513	1.436092271946134	-0.1543140763900165	-0.04105013365945193	0.6769819707783166	0.5292692968485546	1.5041203683048647	1.3414046817301524	-0.5143874042658293	-0.2039946957222291	1.3064916431189515	0.46046125863443454	1.1216824475020057	-0.7937104765498028	0.5232653254938725	1.9425489893812646	0.9106391884552053	0.8616279633310632	0.6601433964470125	-0.2681787647212726	-1.133274392201404
1.3236215685862802	0.7887213690056908	2.2396788599170976	-0.06355608458174038	0.15122791459455054	0.6844608340311062	1.4696777958285774	0.26003537521995607	0.5555428364467513	1.418760251501513	1.4529325783777753	0.22049571595091097	1.3800171389531346	0.45271912241164886	0.090181719292205	0.7657708161480147	0.29579632126216354	0.9238552101561212	1.8709065136575145	1.3859296488460835	0.29347001923089755	0.6633797653799908	0.5214376110757586	-0.11854550130809612	0.5919762176921929	0.35735587881205855	0.6620518085976721	-0.06513516084877727	1.7248957201485646	0.6299773520806513	1.1523079759760653	-0.602226268190631	-0.02453150206694778	0.4871166385889641	0.6412359109530328	1.055044396026164	1.5845738230365523	-0.821793011022232	-0.48072489449582273	1.5213319330876147	0.25462497134160095	0.8862621230517765	-0.5516928949075985	0.3213699362585716	1.7035123102043543	1.0800509828892841	0.18796049053806071	0.22087058001590157	0.4164139367179211	-0.5083084372900182
1.7997660998305236	0.48844969021049645	2.029963683869132	-0.43345912992412783	-0.35953255343210627	0.3405658329277397	0.9986748557550911	-0.08968916930282411	0.9323321347765225	1.3636070608980477	1.1936821232316348	-0.27830989528247335	0.855093684483531	0.8877134130015474	-0.3849238197208281	0.5052028478388951	-0.6479018191033519	0.8602560460983023	1.7238847091220146	1.364466794892186	-0.07634625797193585	0.8339772125844461	0.29484453848751396	-0.8691169508514821	-0.14450451203525191	0.12293049540011398	0.037035921025254534	-0.16061419244902575	1.9389724353346927	0.4383134492650553	0.6545324752781917	-0.900472927860416	-0.08470503974055103	0.09885232093480661	0.8428108672751955	0.3400803304905405	1.4646352796091047	-0.8799083387520529	-0.8124346019381005	1.5608982833925278	0.07868291219894338	0.48593024242689314	-0.4208541949128306	0.22768697571918645	1.068257260827931	1.1018992986277325	-0.542149631775691	-0.3701741876666375	0.8485967996324203	0.19837067435245181
1.7045386814933376	-0.06606167502882516	1.4059546112891574	-0.7164648886491811	-0.8166316677952963	0.05560707648354359	0.41028421158094147	-0.5817468814969864	0.9428237845244688	1.0629402037194402	0.5690634438940256	-0.7782507377255021	0.14586280143644628	1.1452201737234675	-0.6900186639822794	0.2765792407453674	-1.065221250444827	0.4187968915985083	1.3769066640858316	1.1056828981906714	-0.5973415139106224	0.7505272480351918	0.10164596304446553	-1.076100912864065	-0.6459324309074811	-0.17907415095301607	-0.1339445184298667	-0.6366589602983455	2.0199098687280976	-0.003085897286124282	0.09924385156463085	-1.0456713913280888	-0.15778014725960188	-0.31890057864468496	1.0572638637914749	-0.3425868666556913	1.0937094536829033	-0.6307643563003	-1.1255589620475706	1.477828375900287	-0.1379746380207312	0.08664499475473324	-0.47915084923948725	0.3041440999899451	0.0851830984370556	0.8143972746690149	-1.0842050666677587	-0.7663572769926239	0.9111962501344868	0.6846038937073108
1.091176267802655	-0.5765006507264425	0.6852457546656716	-0.7578964854016952	-1.033283872363057	-0.0529844315470962	-0.17778438651620854	-1.0109118534090038	0.662360866705806	0.40258779278628976	-0.07330554467238828	-1.069205065236849	-0.5035268273237014	1.0876808106449178	-0.7402219674462989	0.2028632229850844	-0.9451566779112018	-0.2150637618705634	0.9714787709486783	0.6162327299848716	-1.1463274327377357	0.3692835432661028	0.010699870592990183	-0.832013130454334	-0.7525960216337377	-0.45804288654183284	0.04201057299659821	-1.2427455684975424	1.920708512568132	-0.5395109046597765	-0.3820907672304125	-1.061568817716576	-0.15086286526566017	-0.5990925013703063	1.1899945380254089	-0.723120398275921	0.6537950892314582	-0.18876684159030988	-1.3091357097227159	1.3051905535825483	-0.4492149750927857	-0.17508409640605038	-0.6654326789103697	0.5028267032371333	-1.0239443848901788	0.23445793087425015	-1.2709669632356964	-0.7148527850912627	0.6966799388101979	0.8087235222740337
0.21678216578299894	-0.8433211255354661	0.14272886995730574	-0.5452769225123911	-0.9795434187378368	-0.0216907924239833	-0.6704109297366008	-1.1984291733825194	0.32039899038925246	-0.5356483142996996	-0.3884996330527683	-1.0469453882375253	-0.9320826926729971	0.7786780280407489	-0.5680876082864236	0.29519786755933214	-0.5988337683022993	-0.7288985340030476	0.5708904116812419	0.024907670971748567	-1.5421861743336973	-0.24987293922834788	-0.014602355619482553	-0.46293773168985797	-0.5407665744943143	-0.6936402929509552	0.19838819328470275	-1.6577794251002809	1.5722478735853798	-0.9465388181905826	-0.7269477413831691	-0.9776620784542583	-0.03242539107165229	-0.6822634841244113	1.1858595318784304	-0.7037400337081363	0.2989271330496356	0.196028532394758	-1.2828627567675999	1.0076104095052223	-0.8571740089386838	-0.2601938939000406	-0.8694634379769283	0.6723201346393507	-1.9394416833632995	-0.42899764684035213	-1.121406026302585	-0.2110233700775105	0.4049434765713033	0.6217980261809309
-0.6020972033334925	-0.8638649293922253	-0.15438508675389048	-0.2679791122722512	-0.7803439650846714	-0.0049065489137253525	-1.0205403060632847	-1.0989701516203534	0.10349263155331877	-1.4414740168141882	-0.2574433283811335	-0.7371959061826207	-1.1249968514427027	0.4124420455089341	-0.323379615830923	0.42173461130713885	-0.4562780031988992	-0.9087855277149784	0.1667780645212386	-0.48347424299766917	-1.6324876327950344	-0.9808043278682388	-0.07792191264021382	-0.32812683006926047	-0.24938405645727574	-0.9107919512878722	0.004457455058192084	-1.6877075737074902	0.9508686725382901	-1.0340790146469607	-0.9135278310114681	-0.8175237165114468	0.11253349962710905	-0.6322637530196786	1.0588431162317082	-0.3895096199098624	0.09203206087208536	0.2798659913814918	-1.0601275114873339	0.5147938242641807	-1.2953409621875263	-0.22712752147191606	-1.0345781443894342	0.6352172841531117	-2.3778918335083707	-0.8894345876726513	-0.8389129697090519	0.4955753932024404	0.20050474612042352	0.2864643832276857
-1.1238915540217813	-0.76960166624692	-0.34760687883142694	-0.20393615068033152	-0.6200259003379516	-0.15266161355502567	-1.2264365013676808	-0.8086488225462778	0.011296817184395997	-1.9073333327613788	0.14690251829985984	-0.2525581119000371	-1.16571852291821	0.16125267295232787	-0.20291040499756918	0.39248064728516785	-0.777529897197548	-0.7816479761170213	-0.251658930607551	-0.7681609227753085	-1.3746175882347784	-1.6651666384237542	-0.2598294104438704	-0.601714002470553	-0.1052549753391924	-1.1200600249902177	-0.5854106115908582	-1.3558509317427123	0.14194817199914475	-0.7403108829828244	-0.9153856885580635	-0.6006588688264196	0.11480688524441518	-0.5633594637592472	0.8795176116822275	-0.003621219136747482	0.0012642949321757513	-0.019352213631696653	-0.7618692908505055	-0.18488862292704022	-1.639298980892676	-0.1711135750542326	-1.1881263437671812	0.29677811517740094	-2.2197865234169916	-0.9545659180962563	-0.6862873970445571	1.0415020978996146	0.12880577190362336	-0.04306821988265292
-1.2481692792475514	-0.6789134301291735	-0.6343034111433614	-0.5063221498776718	-0.624103256815676	-0.48946361118533394	-1.3098233416347844	-0.4802913667954998	-0.1256517616897677	-1.6644924607338323	0.48989642174717746	0.269108011050892	-1.13738715469607	0.05782126143420203	-0.34372802954146875	0.09862846849546698	-1.4673580082351947	-0.5732774626140391	-0.6322486424427374	-0.7985509328128844	-0.865018190746311	-2.1341250869671224	-0.5457181985456167	-1.168031700800301	-0.17524534758831062	-1.2789247622950097	-1.3035519704205403	-0.8465665877092888	-0.6558294471576301	-0.16854175968644342	-0.7039648153994714	-0.3528003228579433	-0.16744061783697503	-0.543998937176902	0.731873737000878	0.24294441503193473	-0.05390539276788195	-0.564711335417665	-0.5652377426814469	-0.9700488185145543	-1.7506524729710595	-0.15207642225503715	-1.3829088908029754	-0.2819319820341892	-1.5667429620353115	-0.6466763408314362	-0.8113397562882042	1.1442117076147793	0.13216893604901608	-0.2951488713201272
-1.0124363297141308	-0.5983687380724539	-1.0818482989217642	-1.0558778028194975	-0.7922983042762908	-0.8781127714970581	-1.2918550914643971	-0.2188735408463615	-0.48276196611839467	-0.7757905875814071	0.5034837773799478	0.7016510858866797	-1.0601658185094651	-0.004922775018149194	-0.7398016748404962	-0.4028887680859453	-2.1219355046017943	-0.5217291728436354	-0.8571472720320529	-0.6466392987173152	-0.2976196771804396	-2.2347575344373394	-0.8245521168965898	-1.6943163530958105	-0.3471316891268897	-1.3066692429309985	-1.764839999466452	-0.36622429644862003	-1.2022541636177626	0.45189320410059175	-0.3072081643886384	-0.11473390878903152	-0.7278654644411698	-0.5520044421504039	0.6656885117825665	0.24353262599898315	-0.13884975799281393	-1.086635390299775	-0.6101201905339344	-1.60437460920775	-1.5449411372673378	-0.16389058716787241	-1.6077476141042994	-0.8971884445953573	-0.699143527298004	-0.19303480862227995	-1.1386554205647292	0.7355895508133107	0.12838683008393603	-0.47285102654827504
-0.5538620046444278	-0.44974070842527286	-1.5503656723676886	-1.5078040351303694	-1.014406033652014	-1.0926815787235016	-1.1810478417198158	-0.037494260282346904	-1.0603215443304814	0.35589942479374914	0.15198745870039101	0.938864365698363	-0.9055795706605094	-0.16585600482128887	-1.233031911784217	-0.9268203569685425	-2.284922219877382	-0.6917219744710144	-0.8102089562153968	-0.422411796313355	0.1285500172886359	-1.8782360448703777	-0.9572503957410121	-1.8364022198712688	-0.4413457677106933	-1.1397140578097287	-1.7289472963783574	-0.02932190943622704	-1.3275809656602853	0.8630939556447043	0.13722471556542637	0.059194875369590914	-1.3697882577541818	-0.5091533906800605	0.6683930331958191	0.0101664162236733	-0.25776092466834744	-1.3540289155557428	-0.9136421206824352	-1.8532770575961364	-1.0531711834450894	-0.16164630396947044	-1.7490465661090833	-1.301761544069561	0.045819342063054824	0.11101397403516264	-1.4066814507154346	-0.030473382663479914	0.07831371173000407	-0.5934414217602768
-0.0654419266249286	-0.18475951611935143	-1.7828070724966083	-1.5182214520152084	-1.1467246139624492	-0.9529370563629185	-0.9778574056851241	0.10078183066944307	-1.6280601331244884	1.1929323239965102	-0.3702930956776356	0.902183948760317	-0.6580272522206156	-0.467452134053745	-1.5877883286961683	-1.2888760019442125	-1.7493017800718365	-0.9292554222940517	-0.46728468605740436	-0.20823700924962757	0.3036215631322601	-1.0992872857454965	-0.8644225889819082	-1.4513430456425302	-0.36074467230434637	-0.7831539061039317	-1.2393925494506979	0.16085269164494148	-1.020308220175268	0.8899128436604983	0.40984241544430444	0.11581279290457804	-1.7866561039873687	-0.3598247591053493	0.6677966037070858	-0.3695051031387219	-0.3493654068405396	-1.3078188563698974	-1.3423722685816772	-1.627645069242616	-0.43606672519765616	-0.11784243841983345	-1.6431431129109846	-1.3358033708044939	0.41763262863173356	0.08316727037570247	-1.3350312875496093	-0.8776721321869074	-0.005760216139500351	-0.6378213619866453
0.25011216337605124	0.1268032674747697	-1.5965477356314937	-0.9930256098426957	-1.0963670788235063	-0.43640359377880544	-0.6904313520192674	0.20230484228657863	-1.8488023817651191	1.3656962579479899	-0.7906319586478835	0.5707930711599363	-0.3585653734994093	-0.805217753338247	-1.6092684318278079	-1.42433701199713	-0.7065436587127966	-0.9858721838177109	0.055868683409003854	-0.04033563172958861	0.2515522833181729	-0.08635909101649353	-0.5738326158921858	-0.6869887341294132	-0.16480109256795344	-0.32035513052096315	-0.5583641851739458	0.2490747042021925	-0.44044792404508964	0.5150863194908947	0.33181204159478833	0.02614475330234514	-1.7286022509462744	-0.12739529374026304	0.563675016716626	-0.7837408238310072	-0.327928360794745	-1.0633738824921997	-1.6639241161000107	-1.0551176624634704	0.07342701858862521	-0.05842335403233163	-1.1873437743731228	-1.013607700694526	0.3508087277374681	-0.23306803736197962	-0.817098267061793	-1.5384154666371503	-0.10075279528140854	-0.5539472303224626
0.23923847240855703	0.32477302159269855	-1.0351826336644547	-0.173573018244387	-0.8665519308251188	0.296543092333568	-0.34976558485175646	0.20230727983611027	-1.503829824835696	0.8803187113827462	-0.9387481831084082	0.020876155992086268	-0.09155339534720003	-0.9911979059687087	-1.2401909617518017	-1.405136203364	0.3577410826606815	-0.714327483353621	0.5356248495158321	0.06169953916909313	0.10051030181050742	0.8593750303110623	-0.2012213880792755	0.10494559423823856	-0.01900646724219941	0.12325436625506689	0.02797314927240988	0.25353516050134806	0.14788154427977376	-0.11470937032364795	-0.09486060897741758	-0.1942311544386971	-1.155218888353333	0.09584175646863305	0.2768661651480557	-1.124679712601757	-0.1500460437610839	-0.7894331629547509	-1.6579222398440676	-0.42346173149674293	0.28237491243580226	-0.04893661908790046	-0.43113172466517985	-0.5155975435202844	-0.024973005143804423	-0.5958386700820992	-0.010057232359072478	-1.84313623058196	-0.21200618171677088	-0.30765786098917913
-0.13550267348038195	0.28707126088098195	-0.3665100350191606	0.513699127142312	-0.5458740161657163	0.973438824876054	-0.012430388110750496	0.008851657420567056	-0.6646016039047897	0.09272975203645982	-0.8304489544238823	-0.5688485644002313	0.0684745170621225	-0.8839756057382865	-0.5838346277495224	-1.3496121527648404	0.956352723319804	-0.18725417651708515	0.7392314033341151	0.06154658699666831	-0.0032232892675026358	1.4402029245154635	0.11457969750071616	0.5767690523656193	-0.0662225372738812	0.4338174135468091	0.3768363007971592	0.14638558148392103	0.4880333287879281	-0.7534350815552034	-0.6450481878746807	-0.4793818786430846	-0.2744852952508436	0.21496518646333906	-0.20183900991256631	-1.2977658447489675	0.13037985843785155	-0.5663493002311091	-1.2321370794214532	-0.025885585820685914	0.14606445583830618	-0.14232744159857375	0.4194302273457091	-0.0907129709111123	-0.46294503235690604	-0.7181380991238752	0.7431225684264258	-1.741970239515203	-0.3692528912136489	0.06629430900524053
-0.7532821287048609	0.05052100480751572	0.07819136400973571	0.7437932952580413	-0.2558191543497232	1.3322392784152837	0.2544958573707089	-0.3979062825257972	0.3141392690541393	-0.5348206951704649	-0.6112812374414107	-0.9771758515919435	0.09799097396639603	-0.4922593057334609	0.1545291995437168	-1.3066637369744647	0.8924289694344109	0.3481567243610605	0.5379701170521674	-0.08376026841854534	0.014262788933045835	1.5025158327821035	0.2756859803540761	0.5847914021883979	-0.3203566810108189	0.5463747370396304	0.5171055780202308	-0.0997104392133959	0.4339691922638601	-1.1609953633616406	-0.9848977412155486	-0.7282966629799198	0.564242172203559	0.2014336710339894	-0.7849690678945429	-1.2368103019515113	0.35906839707251137	-0.33972045047202837	-0.48167286160476724	-0.0033052428940829335	-0.19625098687050066	-0.3298890917994036	1.0931626948810635	0.07449530509953804	-0.7242327616898521	-0.4532711268834345	1.116090866742195	-1.2821809429076167	-0.5826357823332605	0.4601763534593028
-1.359134365447331	-0.1874609517255325	0.11632737994161961	0.512133009265278	-0.08717121886873842	1.2318746309081965	0.40086886157778173	-0.8938729367526792	0.9868312982206244	-0.7293301730593593	-0.4224978916180394	-1.0482731770077955	0.019464483592034832	0.01861389790905484	0.7691738075351219	-1.2139024592408425	0.3636331043350554	0.6431680579662756	-0.02348948140499186	-0.3670540800177325	0.11621657179272558	1.1202176432528148	0.2531895892367529	0.2600991465650423	-0.6572385316359867	0.4534104829721965	0.550203923523618	-0.44629435801260287	0.005181088275532572	-1.2016275547380268	-0.8838695615033033	-0.8380951349764127	1.0616989291885282	0.11164914410014672	-1.3039011110640475	-0.9339351963200246	0.3486426191430057	-0.004539089970447753	0.34571514938182757	-0.27866988148732247	-0.48988870551124003	-0.5334867731648592	1.3885334579583353	-0.05211803794722256	-0.6880789268576912	0.10306886668789247	0.9987954997920423	-0.5791379992423916	-0.8020209872825611	0.7451476811114928
-1.665814299978855	-0.20409769041180226	-0.16595594707828795	0.1272795934017365	-0.055044646932850175	0.7047116427289473	0.4181774082809182	-1.2380185881667352	1.0773839885997802	-0.5529169963178	-0.29920002642570653	-0.7810708587429559	-0.13474988509750077	0.41915835555470615	1.1395180576860284	-0.9639572938798685	-0.18361224310000582	0.6198237761209904	-0.7352193256591295	-0.6785998629910279	0.1947097724375001	0.5610294261393041	0.07776240439057924	-0.08876755783427222	-0.8988500879907922	0.19724474713121082	0.5319965825233559	-0.7670381566774785	-0.620939355118058	-0.8917212910276281	-0.3776892062530724	-0.742634600248934	1.1268047428541226	0.0430219437354929	-1.5725187992097291	-0.46312702745049794	-0.00695700744564165	0.4564384837329285	0.9668770587756463	-0.6164538619334229	-0.5052009335295349	-0.6453550115639761	1.274312118199107	-0.341258532371487	-0.39528324836991346	0.6602771421451782	0.5653227123726453	0.2037293784227273	-0.9230010516435706	0.8432725091567936
-1.491727160342066	0.07399855366584558	-0.4664144966763606	-0.018719040964388	-0.09075383668298995	-0.060243530384490825	0.344630209491326	-1.1985810395361858	0.642584096721629	-0.3039154312490579	-0.17141325876141925	-0.3316321135694492	-0.34287486377569737	0.5449435929831871	1.257768672017624	-0.5198612601601655	-0.34874703631069454	0.41909860007864197	-1.3045698603118632	-0.8234817457511596	0.16342149708022213	0.14336121069997043	-0.18273188985408398	-0.1757767119041846	-0.9196728932041893	-0.13558054689802426	0.44040343934865245	-0.894526201838423	-1.1727775346795637	-0.3776479796710554	0.2455454791076903	-0.439933882928546	0.9042259562077906	0.06376766087695651	-1.4786573131890839	0.035629364050387684	-0.6341598581500917	0.9071254526288508	1.204923229622619	-0.7622048603412899	-0.16822418135355383	-0.5875829016230908	0.9020912783248677	-0.5771947002444128	-0.0074317264851001185	0.9042688094408675	0.16338735345141436	0.8804264117168134	-0.8441078661529747	0.7676052122139208
-0.8575030890895912	0.49564040129186054	-0.45667545650998087	0.2626322435887551	-0.07364707192957808	-0.7863663067124053	0.243739892318666	-0.7005639309447363	0.03530384591072316	-0.25422257074217985	0.04873452380703594	0.08534420151189602	-0.570482049837325	0.3829160649200692	1.1967569845685222	0.022414174123291268	-0.0265843159767511	0.29498947441448703	-1.4790749517577442	-0.6279710074986421	0.04104625082972696	0.0627067522952677	-0.43621616493870125	0.08637330632779558	-0.6984440008155969	-0.4167553704502185	0.24288258536499424	-0.7067813320933547	-1.3855824357593778	0.1424200528476478	0.6412645620815742	0.004281952320486234	0.659670080855581	0.17076832031812902	-1.0577638197509618	0.42044227488197156	-1.269076462228241	1.1369520909939985	1.0787893739498537	-0.5753388429548004	0.3986201636550922	-0.35215997554042877	0.5280489499163289	-0.5699058615267946	0.29266364592215616	0.689657946901788	0.09322406895408877	1.2926058251737738	-0.5355248514748253	0.6023513508611528
0.021485756643714094	0.7786654919825586	0.014197124117622693	0.8179522493732214	0.10913306438850645	-1.2031468411002992	0.16712240739195788	0.10827293489300349	-0.30820630682300304	-0.4226597956406149	0.3753828252437125	0.3350263563751655	-0.7287222802420442	0.06983857336665557	1.0512645659412367	0.48289306512281305	0.5455503690659913	0.43491738265206664	-1.1593374108876466	-0.07696274349365577	-0.03674498435459713	0.29198302573717266	-0.5715022226102631	0.5410343360004399	-0.2930342362715728	-0.4940829424237447	-0.015786344770655367	-0.19489648849834845	-1.111226880178319	0.512225002291975	0.6525720523675897	0.47928479867725127	0.6036766783785609	0.30511391648181857	-0.4993432360015677	0.6258390248381648	-1.5659053292986864	1.0340151672774975	0.7885724945929244	-0.0851754352807954	0.9509667508159803	0.0003644514466152293	0.3877317372796314	-0.2461469573839983	0.40394334677419197	0.13479204917601284	0.41561477441932326	1.3771177839790438	-0.0673543746271388	0.44009403169033956
0.8473070600373444	0.7116308642300412	0.8293911198590563	1.2600709563128667	0.4996700486060254	-1.1388611445808974	0.12574378901603966	0.9252577443517208	-0.12339318442017876	-0.5574138459778106	0.7289272593674371	0.44359737735684734	-0.6747502419239265	-0.18574753403506838	0.8934926010157638	0.7231736357164551	0.9628476998783198	0.8339192075737103	-0.4520026676999693	0.6212644638045625	0.10436145924150592	0.6180758738875114	-0.47731415189203147	0.8959008413928741	0.21904168055740436	-0.24216636172257505	-0.2015081190864518	0.530808269617168	-0.39653431725708876	0.6799203298169939	0.42164253604819557	0.8688295243363232	0.7708052370745461	0.4079855100216616	-0.0663576648281627	0.6982504298878152	-1.2828336129833975	0.71174109041625	0.6013366056650101	0.5445744655793873	1.2645646885503306	0.37603367676161953	0.5859506023478267	0.32133266473156086	0.35675653277449576	-0.43983776684013476	0.9117734932851167	1.2104297733992615	0.42473206369503447	0.32413044311533395
1.3885991391550896	0.3145192854658555	1.6751957536024606	1.242640933102616	1.0328386085296803	-0.5891803974854326	0.0912755528798081	1.4554267601762814	0.5399314189730336	-0.3454103064595609	0.9982496917958243	0.5594984992879277	-0.29148391801629897	-0.20749307688905402	0.7615577862198982	0.748024609954474	0.926105949854607	1.3047282378745528	0.3682194962786904	1.1154595375173733	0.5507041247593905	0.7909132047424385	-0.09128176217606337	0.9117259539425541	0.7711728062197316	0.36372635201196063	-0.1793652628555494	1.2933116544764938	0.5127821144371375	0.6999332432588122	0.27599368869993474	1.090356481212553	1.0266254602260723	0.46740525523575377	0.03976949563201931	0.7538044890719958	-0.4425094740972135	0.46751629126678607	0.6997125444723572	1.1057837104403407	1.256059292786938	0.6896178694550846	1.0510936254538172	0.9530710506377879	0.28160312881928723	-0.6935529965398728	1.222356852236237	0.9846260627580159	0.8114509825839422	0.23765468128065007
1.5739492488872953	-0.1659148861638225	2.217470500467064	0.7042313536388503	1.5477758541142648	0.261162946854338	0.02870619198585518	1.5636977079499326	1.3653217953844663	0.30523840395602597	1.1267574842679675	0.8174371355399839	0.3888232878333854	0.07154163666011423	0.6691265382834078	0.6991129117116093	0.4326153495888791	1.6065402064712628	0.9814390276186402	1.1120168223682705	1.2063660746621283	0.6875595367818489	0.5357697783922095	0.5515478783335903	1.283807803583637	1.1922333795387459	0.06722653907459555	1.919449571794441	1.2640802501861312	0.6769299193240741	0.46287393114470243	1.1171312793732113	1.1826784806330246	0.5141923973270432	-0.20707347467031345	0.8795653799731521	0.6386058994207658	0.5757163651999554	1.0786029271999034	1.4353925154361467	1.0110574750796208	0.8891368188863878	1.571156637437305	1.4455104769128948	0.31486252416233573	-0.45839670627200696	1.0795411484399122	0.9064764772790327	1.0278747652911484	0.14333901812706434
1.475833812357747	-0.4285622446078373	2.269256442908966	-0.08885482114733197	1.8467619930628214	1.0819880880015964	-0.06419402439973732	1.3191372694416075	1.9645660279970327	1.1253047427302698	1.1464572348400053	1.2016803309257258	1.1148521391121702	0.5851361642349873	0.6102746330751531	0.7428930638011885	-0.232265619077903	1.5958135500383328	1.1788084560971746	0.5738445868391713	1.7997132032386294	0.3829107656340187	1.205367893909708	-0.0004295031808627079	1.6216771682650093	1.967305139114397	0.3911789576112993	2.284676182886969	1.559076880069271	0.6849762551094577	0.925476459968557	0.9746636223599409	1.1264977829054117	0.5676923793156156	-0.6399997294504219	1.0468078013470996	1.4887828791036664	1.055309957697092	1.5476114056071826	1.4663127630234543	0.7105810691085085	0.9554795735238678	1.8931116793526883	1.6554634605837752	0.4969185208206079	0.17099551347416336	0.4864332550140624	1.0673114775734684	1.0799714312175814	0.036585928987237885
1.2083602505383724	-0.3335507874272885	1.8541129858190075	-0.7249631769071981	1.775830606743317	1.5068758236070183	-0.14506007230423032	0.9103508813893675	2.090097491130133	1.6064539080065767	1.130093190605278	1.511382092712964	1.4878736613415382	1.1605312718215262	0.547379440662614	0.9394257558969301	-0.6857003032985539	1.2965325565971537	0.9701900809859827	-0.2246668086003302	2.0003141068765125	0.08057686796898701	1.6123623795100375	-0.4571659972932256	1.5964402467644285	2.363099074137296	0.5589173444844329	2.317439173273745	1.3068589848780974	0.7079271318864357	1.2957405978717715	0.7151485533554064	0.8722080808058049	0.5765382945253029	-0.9988542140904602	1.1040959533829064	1.7206479363151246	1.5938561632449582	1.8343110688839843	1.2312248102868357	0.5105112325831868	0.8866678200257768	1.8402868802877026	1.5480441275219186	0.7256538683163779	0.8984276048272792	-0.2705799940864468	1.3645397719814139	1.004058299405846	-0.03536252871962446
0.8218873905247153	-0.001953145387028447	1.1461041355347685	-0.9200788467269124	1.2886919715927636	1.278000293645994	-0.15976356475425108	0.5007281671878246	1.7366758624573622	1.3175678089848109	1.10139747324621	1.4621812090700455	1.17126638326943	1.5768664199694233	0.39825721397503266	1.193419985099949	-0.6888936665922181	0.8524489355566705	0.5730808198560138	-0.8452897542970687	1.5864291104166774	-0.04722523542380125	1.467990164070719	-0.6062958582367997	1.0477885793190223	2.146199143756747	0.3994336668873256	1.9833762220029332	0.6763033698826089	0.6361162768901046	1.1273260938678105	0.38477914370658484	0.5061827516054597	0.411925752941914	-1.0914674249040472	0.8648652623259248	1.2344118810052436	1.7125721201951376	1.7253789861862554	0.8308737576092258	0.4512265930630341	0.6819423303895851	1.3931991002543491	1.1888989745403211	0.7992320353465013	1.392583756955984	-0.7881658588543871	1.5354333149575485	0.8186006963125658	-0.00906140278922585
0.2765642807802275	0.2742521379259708	0.34542747651392675	-0.6897383843307264	0.4650704502690929	0.36931403975419036	-0.10052076410248988	0.13035803877130178	1.0864506160063114	0.2041372402679575	0.9811405004359642	0.8635034157641247	0.12243113268958535	1.6363735719823682	0.054408217543423266	1.3222938570749596	-0.2857860039548378	0.4082572862499657	0.27386306771363084	-0.9572689668083734	0.5688731166180024	0.002322488678782728	0.6548834482006362	-0.43531246633234366	-0.03296094160601251	1.2922285189549727	-0.08486243288619344	1.2816381908079635	0.001600816703918313	0.325181521005451	0.21610120951949155	0.0030607058153236002	0.08762546499798367	-0.06177079551068316	-0.9120969249586678	0.23610477091527698	0.26179768572089873	1.0839129297022254	1.1658017718990117	0.38384487444959353	0.4461295754487185	0.33606258242819714	0.6935703540129139	0.6891695521138076	0.5306291840527882	1.45330833386486	-0.7919932362457202	1.2976667783904812	0.5092053589028613	0.12948457598046947
-0.4849109862870223	0.24523882297948593	-0.42160223000960995	-0.3082348672717253	-0.519138187810657	-0.9731580046617149	-0.04177558841508271	-0.26862741753410674	0.3563639535082941	-1.3367076288890223	0.6222116179964524	-0.24225038885692368	-1.313200296333025	1.2324851223093727	-0.5542878546326303	1.184145877809249	0.23902164115139116	0.010574338517231888	0.2351639970146674	-0.5574429880486319	-0.7989245166791702	0.04775951991859687	-0.6716539242623283	-0.1292930352054884	-1.423562782259103	0.011762496039290008	-0.7255549733690373	0.2673826829409202	-0.4160435153020406	-0.3102497304326114	-1.2163557175200075	-0.4324784463728189	-0.40120380429100866	-0.8718913894937333	-0.6328582307770804	-0.6977231901518122	-0.7756812535646129	-0.21015132932212985	0.26973572633207094	-0.025385435051923807	0.343797206802492	-0.1533861346775341	-0.0324384706698957	0.13652567529135604	-0.1286358612459368	1.0825730665765705	-0.31248584423108533	0.5212332281887896	0.056795972143705284	0.30263872818592363
-1.4227549564961868	-0.1171488845103716	-1.1208015367255226	-0.09716025925577156	-1.4477345516725464	-2.305881250828743	-0.11266094951909551	-0.7638914520967722	-0.33589868783634036	-2.6633862806357653	-0.08069718993239802	-1.56753471482355	-2.537069435224457	0.39761320935656097	-1.374892805858007	0.7663922554358576	0.5434842510808288	-0.4029231405865844	0.37286649472284095	0.015423273727995892	-2.1278904412344306	-0.15030693984592133	-2.1066523516604865	0.05296224554558746	-2.7106497660717457	-1.3299334590901628	-1.3004195407400694	-0.9171066634613017	-0.49134170628084956	-1.2162628429189368	-2.612691054466896	-0.9172680684686367	-1.0046017408614747	-1.8538757448428325	-0.4672572342348394	-1.6933156268861618	-1.5034889546943186	-1.6679853298103549	-0.7452489371143587	-0.3808920905562463	0.01816660231624738	-0.7681699221027549	-0.591696611061368	-0.4448990561934448	-1.0292015581141307	0.43505751500578477	0.3192525056909742	-0.66945583672316	-0.5173732446457846	0.3645667636669037
-2.337997205881323	-0.6024254363402517	-1.7532169143398062	-0.20040204166374084	-2.1180207871465995	-3.1568489638245234	-0.40832588352872135	-1.3124012678447552	-0.9966895004745732	-3.247466703061481	-1.0807325735329516	-2.700830914816221	-3.005435071734759	-0.6892072328800519	-2.188426594143958	0.17553853916175427	0.43096853780214783	-0.9248758907099962	0.3982569359553067	0.29505406799137257	-3.0546344821853393	-0.7027904703075559	-3.150283644133668	-0.05571082197682552	-3.4514408898562405	-2.3563199093345624	-1.6583566635009976	-2.0384540438591956	-0.3995470292434751	-2.1792857927673586	-3.3924597490684087	-1.4041072283667524	-1.6822055450041824	-2.6706836370680183	-0.4979896971759897	-2.4591893798607356	-1.77732128330855	-2.6338845735707146	-1.6472245696603052	-0.7321665763995283	-0.5629059590149493	-1.447743386069982	-0.9153085817069805	-1.077577072842706	-1.870470679480231	-0.2976139065109964	0.6579957899066557	-1.9270188976986733	-1.12893876621996	0.18663512577619576
-2.9249262571233396	-0.9139971950347759	-2.2806708812183887	-0.5010072158375629	-2.3789586932845053	-3.219703316427105	-0.894975832748663	-1.7395130970983335	-1.6678201211239347	-2.9526706956733455	-2.1488705900980656	-3.286968614744029	-2.5300814814380446	-1.7478236436916799	-2.664483088941431	-0.4467885619202343	-0.04820241111958579	-1.5710855161704738	0.018545023136404208	-0.002800420557529144	-3.371322536577553	-1.4744778613848941	-3.4264481678244803	-0.4264548309039179	-3.3772266997936535	-2.814024611058864	-1.7656204917461762	-2.820580507360044	-0.4432493240298212	-2.8869939025233773	-3.2837762996357105	-1.7876437503224272	-2.2398889130206046	-2.9511372827239306	-0.5962018684994297	-2.788951565433451	-1.705863074105834	-2.678118613011153	-2.2506645963606604	-1.1456354835908817	-1.3155923455006442	-2.0760616521447752	-1.0683119588088719	-1.7643372180604622	-2.335424055186531	-0.9811594417735291	0.40640821267007926	-2.8322950268965164	-1.6500663074575743	-0.2473136690895502
-2.9206363966922866	-0.8748300773037296	-2.597515482000856	-0.7259638789354996	-2.1590038071340025	-2.4852214674436723	-1.3834396791691512	-1.8322474486590115	-2.3060371680400764	-2.0660118402051566	-2.9549501928318347	-3.166914352467603	-1.3818652557192614	-2.4878245548030193	-2.5142885606953724	-1.0002824776425918	-0.6444440775819503	-2.2227892977175743	-0.8261773898487778	-0.7808755583327754	-3.0685466261873717	-2.1248756176033314	-2.8551543403052486	-0.8525253774195358	-2.523843128908409	-2.6417621316854847	-1.6574863876991315	-3.0377088177347953	-0.8232808508651939	-3.052746239582494	-2.4591540768412443	-1.928716980457051	-2.38746100198788	-2.486608815156825	-0.5036046746702598	-2.6390979716018066	-1.5178870373924713	-1.8475944526800585	-2.434926900680489	-1.6310177994102377	-2.061530249831199	-2.4931606842307854	-1.1725669859878605	-2.418424280254912	-2.2435221550208957	-1.5549745576471194	-0.40133469184824017	-3.083221631399063	-1.9588434008053721	-0.8031219868819753
-2.26260058207021	-0.536648420769744	-2.574308898014023	-0.6519071077111498	-1.4924957326944224	-1.2467370008358742	-1.610146755299677	-1.4850750235669268	-2.7361298053122605	-1.081197351632899	-3.2184780103129076	-2.4156415324984013	-0.12682345657436483	-2.7114288129503903	-1.6691113722767776	-1.4327967706661886	-1.0615353017401916	-2.6614002199501403	-1.8562583993327204	-1.6080321137994074	-2.293203089011144	-2.294311527757752	-1.6875476062941615	-1.0748056168994493	-1.2133452614811866	-1.9604340552117012	-1.3619317126511739	-2.6113011620322384	-1.470398247359688	-2.5500118742408953	-1.3968449597949735	-1.7160064949026435	-1.9137158874321527	-1.3758122945535418	-0.033474763852399864	-2.1166809747301896	-1.3811334580556711	-0.6269608222066104	-2.1453078914627413	-2.0897650427563597	-2.5782540781424963	-2.541691346904164	-1.2967995381009891	-2.848974688504579	-1.6377657675335011	-1.9824484283772956	-1.4039527390347772	-2.622040454765832	-1.9858174309382841	-1.251218277683886
-1.151674669704089	-0.12079659825566771	-2.1455269563519352	-0.2622069955141069	-0.5370898383636711	0.02741575628349746	-1.390229627970592	-0.7940751770690863	-2.728867298636649	-0.3924786070434862	-2.84336183857846	-1.2825643353943401	0.7043187070795272	-2.382863489237106	-0.3710830726950981	-1.6899679551409177	-1.1159607069276036	-2.6784493884123703	-2.572512618193302	-1.9863226872082786	-1.266738517252053	-1.82266391147991	-0.3831034768977849	-0.9352418476248234	0.10221311705635007	-1.0089607649615076	-0.878524759835949	-1.6593485061620192	-2.0624333492648037	-1.4894468997189865	-0.5729225084760864	-1.1357512637567966	-0.867102161663232	-0.020556499000423743	0.7488958152426474	-1.401846609331332	-1.3017452551371926	0.3586275234239373	-1.4080284503199447	-2.3328755267855414	-2.66718497102144	-2.1381984636315194	-1.39437818811155	-2.8335289253671374	-0.7569703540918526	-2.1987062821483363	-2.105679487778259	-1.6420858706830315	-1.7316177432038216	-1.3893005167909223
0.027266917034431695	0.15495938609852403	-1.380099556177553	0.2486178009386384	0.4443449481777592	0.8994311118993269	-0.7465426724565872	-0.027313324583586505	-2.159849789855937	-0.09793106432433787	-1.9612612582532993	-0.08435751159445425	0.9063870658720053	-1.6318550308601294	0.9037441295692457	-1.6802686115119938	-0.81509868215815	-2.196469041351388	-2.549074074547084	-1.6613595440428486	-0.21275594836715306	-0.8598581844003077	0.608600885569259	-0.4653788168316437	1.0467201215245965	-0.06108423310913739	-0.23290961169971083	-0.4652981191952129	-2.226561505700297	-0.19099445086083527	-0.1922673255887164	-0.3068141302908257	0.3986274395181863	1.0484476826503522	1.5078366047272238	-0.6626865416506776	-1.1616660496973934	0.7024808422875504	-0.3603043436603863	-2.1765669774780547	-2.228810293424308	-1.3338241813642284	-1.338864646622639	-2.2507624550516416	0.09093026890686755	-2.11488882508087	-2.1470812627075597	-0.48445154455285583	-1.253485226202725	-1.159530513404031
0.8876795126560877	0.23029366287881867	-0.48114256953904855	0.614250053859003	1.160126880813015	1.1525264320802244	0.07974125336550186	0.516983838723433	-1.1370724239035004	-0.017272616939704756	-0.8636699690839136	0.8975769408657521	0.6740596234906304	-0.6920874056662862	1.6732717482138881	-1.3163678822474374	-0.32466607791092367	-1.3291744381025932	-1.7151388439342043	-0.7716014336800271	0.6855278666960759	0.20801656210734543	1.0500529439995285	0.1392821218216179	1.466909065703907	0.6534591117252565	0.4567078927830944	0.6273182029782066	-1.792721650713921	0.9474013154537602	-0.1231760838917452	0.5491552942007305	1.3772744220066226	1.4366285484229047	1.8194055821284532	-0.007607317071073935	-0.8446043259374437	0.41297843020502517	0.7411404524266679	-1.566221239583878	-1.323403379642043	-0.3202451774048054	-1.0355776922640685	-1.1936243257296717	0.6821197349362607	-1.683498133240571	-1.4983177955463507	0.5111070671448285	-0.6381464152520213	-0.6848413968152065
1.2243235468627574	0.22668973840999707	0.29572348503554474	0.673824297740103	1.4113962866410434	0.8774296929198068	0.7586634997887317	0.6761011268002142	0.0053807120234964185	0.12245996129641849	0.13432584889102783	1.4882604111199087	0.4293183683409995	0.1916974323877553	1.707641672488049	-0.616279408363273	0.1392965066438285	-0.3429456439167085	-0.42989962309767943	0.2559474479655267	1.3074663573916856	0.9756844364458311	1.0011333939372575	0.636999538839417	1.454341629662528	1.0125771941379977	0.9899378978694363	1.3501243574989221	-0.9199005400863655	1.6261692651303212	-0.051374182006219765	1.197037458607999	1.687869573984683	1.0978000444227471	1.4489879235094512	0.5179437064255307	-0.34080080111437266	-0.1548361662243816	1.5762258242042968	-0.6444870918670665	-0.18193369948888152	0.640052595474877	-0.5249493386907842	0.023244520013889478	0.9700017501989251	-0.970038943210824	-0.46502518130242854	1.1258411636496815	0.020612631483836474	-0.19724075120747472
1.0949705059663937	0.33400006960435946	0.7642192765769619	0.46496497670230497	1.199496980749494	0.41153636658470766	1.0651673692522505	0.5069260129319144	0.8644632168473012	0.4807184012724602	0.8231871295259706	1.6542736924221584	0.5285982861667672	0.8426706832015769	1.1594400130216922	0.22672521771584886	0.4245274056117536	0.4640295580392951	0.7172103664507901	0.9831276371744708	1.6118611062915182	1.244110535254756	0.7498206941845493	0.8732853323027192	1.249737064100073	1.0377313130535322	1.1967731658705374	1.612263015714342	-0.00035460641297922914	1.7750181833546004	0.27451490704660436	1.4928980910850773	1.3030444706115192	0.36541827991133746	0.537218645564975	0.9130397223709736	0.24963434772035395	-0.557742054202482	1.885774437730473	0.29739603889491967	0.8616810529436695	1.331782606687262	0.00945051892945243	0.9924719541426062	1.0688623694430004	-0.1618749165975892	0.492572097353284	1.307318411504705	0.634979027194982	0.10030066677810436
0.7602694908907013	0.6511965283735653	0.8991473709522625	0.17824598127474073	0.7429106110175279	0.15606456473708122	1.0087978901485972	0.23627317954685448	1.1874715135077154	1.0121546076452375	1.1582444963417349	1.5006933176031803	1.041303089587063	1.1869134503063212	0.47166982064844354	0.8950736606231744	0.5027437314092282	0.902657715328118	1.2615286013032168	1.2181373406934035	1.6455118032780163	1.1129986735944293	0.6310070565811441	0.8495455611186499	1.0944901464350834	0.8810581651042947	1.0758382054550681	1.5190377503857717	0.5964289880724218	1.5641974445453302	0.875862158338373	1.444492947058454	0.5689987450302691	-0.2298134856604237	-0.4477472517778115	1.2038895276850528	0.8037851654634649	-0.5289498748187225	1.6070128865606856	0.9710640123045418	1.5076763871019827	1.6846297036509181	0.34915646199057576	1.4210502347075529	1.1454958353024676	0.509928265776665	1.0176450657730431	1.1411528843069365	1.133836905007099	0.15267964503454842
0.5233316360718262	1.0992219588578809	0.8403613020514641	0.016479546536431564	0.36738788125321914	0.35810692120399507	0.8082026031347488	0.11168912168875603	1.0130750775142303	1.525625731468656	1.2312073998490518	1.2222425904559846	1.7281726621917748	1.243356493470794	0.10522285419698893	1.1194083111024282	0.4550688925754059	0.9779557069141694	1.138576395149008	1.0852527734338127	1.5236673174793063	0.884718772548462	0.8322326124259325	0.6921704184720602	1.1085677273316836	0.7494715297288016	0.8337226166124408	1.294705391328657	0.7602413387607528	1.2852860147841632	1.5494071963648428	1.190484062839931	-0.011471862582481843	-0.2631681828689098	-0.9819035073266457	1.430268786711266	1.2660470027715367	-0.09006143758239976	0.9316915535501664	1.2538561067574292	1.635641018226553	1.7840821963924223	0.39525125323357624	1.293724597297275	1.2915339326927922	0.8899526250069575	1.0396488579779763	0.7825804247993252	1.4762505515832052	0.07706583784222863
0.5636729645888964	1.4632601563492216	0.8005476874296692	0.061563819483275925	0.31454313982255766	0.9686355730110298	0.7253853229735923	0.24879840996080435	0.6360633331452299	1.8235270121079494	1.183808937175103	1.0109727543898792	2.2097595404272536	1.0894092658586965	0.2499490639658474	0.8634524936972507	0.4041786684680797	0.8692829134828559	0.6904955351670982	0.8790007603619555	1.3715929488912155	0.846462007504736	1.2892176550147143	0.552295920303326	1.2478938555061287	0.7851622473412045	0.7607866121826963	1.1463874196203352	0.6870693873639995	1.1683291415731227	2.013457912741476	0.9106475820861876	-0.10003258890865671	0.3332847763395276	-0.8132366235439226	1.6249725581894896	1.6559211972862604	0.5237500060404865	0.22919613993361923	1.2513707072141345	1.370753986687249	1.7822964467527622	0.25258596175066733	0.8826173803116827	1.458984366210374	0.9744349296306846	0.7789726469118904	0.38753946219463525	1.6610336744187848	0.07736890017584892
0.8556799221865218	1.5269283099303599	0.9271153245375267	0.2370146957394844	0.5832409182484282	1.6572587304305229	0.8759906401499427	0.5693995212768858	0.4111305904731328	1.8147997700375575	1.1189534031067268	0.9534187408530801	2.2002505841896176	0.8254013004835293	0.706850115831447	0.3758105516734925	0.43804185981146837	0.8130960049228719	0.39732288452598874	0.8263967831337501	1.2499098134440532	1.075693372704281	1.7255039354222883	0.5079974565064845	1.3504884699672008	0.9645371751887957	1.0105908358868159	1.1412779778473865	0.7016498684480116	1.2458886059897256	2.0800321857544017	0.7241409625892425	0.2637962057474196	1.2257552451465668	-0.12631008639901073	1.7848171399524655	1.986548898814325	1.035404245903146	-0.14081013995322	1.208690117302077	1.0154074712965966	1.7690354994290107	0.1677780205172251	0.5826870854637586	1.499518830993195	0.8862591606307495	0.5800864990776801	0.06842079054884326	1.7196082444433067	0.3036820867513832
1.2073578244679277	1.203361964651518	1.2012584306371643	0.3829280081085571	0.917133240717518	1.9876456523859443	1.152330037348423	0.8632520823553496	0.5205113340518595	1.5393899402049225	1.0576224717353384	0.9772681910330244	1.6611996090336034	0.5482645941509284	1.0278308315589944	0.04404122414604473	0.5666746826465506	0.9525746456609677	0.5218860933551859	0.9349958327794571	1.1148628738146291	1.3961841794318182	1.8144358197923265	0.5328150902778187	1.2418078065195808	1.0904485668358397	1.4482083693382048	1.1688368166653187	0.9858585961314733	1.3510706456504564	1.7457115975174382	0.6408991932602635	0.7039173361009189	1.8761824570773458	0.5766807397974847	1.8535378677818948	2.1752080457482386	1.2664256791493007	-0.02268409427953743	1.3242234165776556	0.8707303687855963	1.6998562021782295	0.3502872982065202	0.6664211820276359	1.2805495670046096	0.7664956003349446	0.6827827532293436	-0.12035637128612657	1.68924837637811	0.7468819864712668
1.3861089545888818	0.5833680496817961	1.4409080518223845	0.3841182112553576	0.9666778804362645	1.6687175404648746	1.3155448255433222	0.9279204425142837	0.859425381757224	1.1182443214198325	0.9578258774820022	0.896661552716731	0.8018960620127278	0.33212532315038457	0.8321214206506876	0.1330912154911197	0.7296040126908041	1.243165854938815	0.9223809530322845	1.0273487795601042	0.8553409511000442	1.5101896212411567	1.3763986134391957	0.5443485527692704	0.8473875637156713	0.9087939574184933	1.7062816149337627	1.0171739125043135	1.4161679997529961	1.253434886915451	1.168680148953538	0.593905920360824	0.7805169444594942	1.870072854961144	0.8092743575955292	1.7438991032092959	2.0468958989269	1.176206174061263	0.4539255119592235	1.594756228389434	1.0509831528545535	1.443784741319383	0.8004729406379577	1.1116783284057878	0.8006009775515895	0.6658746716291676	1.074022083043972	-0.17517420654612215	1.58311946799179	1.2355666485158314
1.2542967430052132	-0.1137041479939128	1.413817466942779	0.26085801831804306	0.5339452360599178	0.7445107147536207	1.1878452505462647	0.6956027411779083	1.1177331973805706	0.6871591800437381	0.7740199739439617	0.5470861019196008	-0.04479845512649701	0.21206309563542572	0.09406056500901445	0.5906417964908629	0.8424196384332745	1.4758951996745624	1.1695427186873735	0.9170493979095007	0.39682971696283786	1.2149292962355698	0.5031373859252583	0.4894636430960032	0.25753222684438704	0.29614491102394724	1.4403027433854263	0.5262257166465742	1.6373120458165928	0.8438404614574423	0.5748499890213554	0.5217385757664076	0.3110599336555409	1.1754849337559046	0.42848720230488585	1.4020392381300002	1.4597337382533522	0.8211197674718144	0.9607449345359514	1.8057238926532846	1.4111195117982402	0.9226233742907425	1.2773739953881285	1.6167792556678686	0.22510698202712037	0.5220179627151738	1.507178286044524	-0.12643940553833832	1.3831092077029172	1.5365026961133683
0.8397932046568604	-0.6403723390535885	0.9964367236742843	0.16080167934255354	-0.26215189954544077	-0.39346879769867293	0.7984243180595602	0.26985334965709984	1.003881447823245	0.3586326897507284	0.5122716567388325	-0.07021475481596823	-0.5811065585811885	0.17538280605343282	-0.7964053633310914	1.0697329479464002	0.8509279289523852	1.4109555712699962	0.8852415124975049	0.5785897553272661	-0.19677521534431633	0.5568279615199591	-0.46336338276098543	0.3981075992495493	-0.2944752361501641	-0.6025956253528093	0.6119743067413991	-0.27291830467647926	1.3262966137579917	0.2399540360601319	0.16046017110772595	0.43364998327730986	-0.481798513327171	0.16891144369967834	-0.26731672163576853	0.8759942740023102	0.4699994262096406	0.3022229016809044	1.1734812143952391	1.6810913008393762	1.6419749234287608	0.23383029025155874	1.4465205644441947	1.7972491952217937	-0.18703781679731993	0.2412568636678735	1.6682354663119414	-0.02172397178925475	1.0676375621900682	1.494127234126062
0.3094906042630894	-0.8124142274263804	0.2784880861544175	0.25722017735377833	-1.0244751954714022	-1.1949501517120569	0.36875678056422295	-0.14406331361142838	0.45831055779062574	0.21025975377816303	0.24093979205604624	-0.7406626937831796	-0.6551081926658068	0.17029166799962717	-1.257073575197462	1.1668930690208632	0.7602402000712603	0.9419318369298773	0.05475347276027114	0.1774579086407762	-0.7089066338524741	-0.17933740365469145	-1.0934210420075006	0.3628603821748901	-0.5421351600213956	-1.3987589863767114	-0.4172684456165885	-1.126057372458377	0.45690435362586584	-0.2687344440693496	0.03143096998296302	0.4031207174694629	-1.1017143507243556	-0.5934119321494838	-0.7427572776460514	0.32960425565868123	-0.6026823395721045	-0.2537661429025154	0.9624471239053873	1.0914522812557867	1.4768508872909927	-0.35420581776776094	1.1159814035322895	1.4376473394495641	-0.22663609218451083	-0.1824650553696246	1.3784716927422431	0.08635533910718944	0.6565663076221167	1.1219134356625182
-0.13006604825568882	-0.5597484474382595	-0.4602828214341055	0.6193344956176303	-1.3122008408814376	-1.2464219673374726	0.14468482807911015	-0.3645097493353354	-0.29154258414100287	0.2709483975360645	0.04723871366550113	-1.1396000150922718	-0.2921588972579074	0.13520759488787965	-0.8882295948454447	0.7115790348446501	0.6234414844858522	0.18410585286268027	-0.921384577770937	-0.05762896552866176	-0.8779475288176423	-0.6379705481108282	-1.0908970290418951	0.45835564963375286	-0.33650410500435923	-1.6623697954102696	-1.0800955839516495	-1.6667767660541308	-0.6325448456783235	-0.4089864758116223	0.18082992180586266	0.4930619947913071	-1.1049283801641885	-0.7168875444636714	-0.5969390400655985	-0.029828174832601775	-1.2963160932910707	-0.6940972229784593	0.4524268128387191	0.17233594326811846	0.8741218059891368	-0.5574999518809829	0.39451055557012943	0.6336203285812926	0.13828863673548933	-0.6152815616228826	0.7063129949348057	0.14781742563996533	0.23414979974884909	0.5919323795882006
-0.34261937893365557	0.0592277156174414	-0.8970022047284312	1.139277153594354	-0.9238916171233494	-0.506420176169198	0.2036373455326816	-0.33262283244299645	-0.8740394065356574	0.49287738556199584	-0.03054259790900345	-1.0349459982446445	0.3381758218241295	0.03605072985257567	0.2435960893001574	-0.10417943575957779	0.50037399484517	-0.577107929773827	-1.4835042284930242	-0.013740833513573655	-0.5705530577381487	-0.6053593380182246	-0.4529530855769715	0.6626670551723624	0.2451051448192642	-1.1906165228988843	-0.9721462715720885	-1.6161534925202747	-1.4275623654518865	-0.11942212090775824	0.4926363528119997	0.6746104365986793	-0.40126544892459864	-0.20397696059159065	0.15205954478526557	-0.07760889029962302	-1.265355802596409	-0.8645308255611182	-0.07796482627874032	-0.7352320771231685	0.05267194429468486	-0.28429511223432796	-0.3501257775415352	-0.26724932258898176	0.7294151906772988	-0.8536173970875344	-0.07520254891201522	0.123052060704135	-0.07901139719516662	0.1347518985008542
-0.31964206496784503	0.866359997692223	-0.8504556359794279	1.5675415067671625	-0.03630203415736266	0.6629201781094147	0.39104201588394955	-0.12528602865164915	-1.0152988761508976	0.7366107533527656	-0.04285176445866477	-0.4541651215976661	0.9908166627951852	-0.11213830027397387	1.6072197230479348	-0.8554831202538761	0.41616242052680824	-1.050879385882443	-1.2985242936007633	0.2203301706100186	0.09910343179259744	-0.12981563059451784	0.5236414011679866	0.8459641980979785	0.9099474219483982	-0.16421867358378495	-0.14008997084173164	-0.9526017277269523	-1.5569949639079834	0.38802047369345277	0.7738974582336671	0.8144963971790362	0.6751793348966407	0.5694924746496426	1.068741947319867	0.1345244626620686	-0.5118191415976407	-0.6755179239903917	-0.38044568644612986	-1.2841243215479612	-0.6433233355903192	0.2631146056859494	-0.7168396639248622	-0.8812264437575202	1.2432169488467304	-0.7734662279449293	-0.6490918431615015	-0.00443480950955638	-0.19510754193701835	-0.08424941222185472
-0.15712924431560152	1.5979170520851553	-0.3875110884954282	1.6443861779393134	0.9041421826168338	1.6962671741141506	0.4452028718802878	0.11929531697383985	-0.7115420622948734	0.8125636551281512	-0.1016149108581316	0.3113546373697513	1.4298949040659585	-0.25648049059500094	2.5072389161539816	-1.1816652002216315	0.34895176567501823	-1.1124066015384333	-0.49732513684528107	0.42923328711214703	0.8045303665635886	0.5226700471424991	1.3987079764435735	0.8455470807595294	1.2983095967388834	0.9311306261655955	0.9274559202558723	0.05888070071971153	-1.0223346253811747	0.757454948342097	0.8275091445219764	0.7577817222145207	1.5745191341582434	1.1202778494283034	1.5916904937072072	0.39671847195659543	0.5812235808066015	-0.17016252953057853	-0.3780305985994796	-1.3227207964252399	-0.9554483263867922	0.6928622184741725	-0.5311158425388025	-1.0122948720568692	1.4082035702209983	-0.4417213477233101	-0.8267703730787715	-0.2111278733025964	-0.12088734748832312	-0.03798675740184051
0.02678481818035887	1.9784656502397184	0.21958526256741331	1.2552274797137555	1.4706950854593692	2.14409479146037	0.2222523339885402	0.3073692280198777	-0.21228098464665737	0.5871663492876815	-0.2926572451775099	0.8846882372666693	1.5150948002535447	-0.34520511608401494	2.499731635998496	-1.0316007148181403	0.25587820456133514	-0.8642781021603371	0.411361003241605	0.4465916965348857	1.196179704020693	1.038788982448865	1.8232400349075588	0.5820066166119827	1.1994972294459285	1.5884639173097157	1.6170060820121173	1.0054003440842458	-0.17842128690234657	0.7325168696355573	0.5571998266809294	0.4553326815548238	1.8779065486154791	1.185858284356031	1.4174040323484725	0.4783648589339798	1.4594675000340835	0.47184559507874607	-0.17616689774592273	-0.9609976623811912	-0.8518014321601282	0.6874072304653329	0.041461895190909835	-0.7364749201098237	1.126379537521313	-0.08839868775596701	-0.6279526884047916	-0.4232690044016388	0.040135938380074794	0.17473618007923522
0.1765230718388438	1.8305671957804759	0.6601620164233338	0.517816236333617	1.528861562271803	1.9185860522271327	-0.15473909266673738	0.451439331921737	0.1698744645247912	0.09835810472965313	-0.5846578113697526	1.0502906024972174	1.2636934523733103	-0.3667911182055589	1.6583695965842917	-0.6747921292849846	0.11837530089283003	-0.5437840058719526	0.8928121226335298	0.2903427190382863	1.1287018031158855	1.2368048254924269	1.719575752138113	0.13509864228564225	0.7038825508391703	1.590258382692471	1.6005215773459511	1.5515224815518611	0.5159865705359085	0.3480556396467867	0.05416031118316599	0.03795228900244984	1.5497713518637595	0.8903963909644853	0.7117607472769679	0.299175420370563	1.7260112469616045	1.0217740203655066	0.045211936675165335	-0.4636035852351729	-0.5054656121594825	0.24833067640356052	0.6093702923789277	-0.3026846569334487	0.5213605003015647	0.059368342721619734	-0.2318195437657326	-0.5297576743636696	0.15659890737943477	0.40560633765300974
0.3292483467882851	1.175674378141287	0.7686353635846253	-0.258106960491343	1.299684610097138	1.3150975242631644	-0.35299279312021803	0.6438318399451564	0.28227682517660624	-0.41124278735470193	-0.8078235425096324	0.8941465212296782	0.850509521369806	-0.3584779436676348	0.5183417010415233	-0.47233263713357276	-0.027940554381729904	-0.341649986985706	0.7527155156781953	0.1486693591134338	0.766612170275264	1.1403897701323635	1.302602865086451	-0.2813985644922363	0.17701746431872548	1.1343384597647987	1.0476283948627532	1.6097534265742695	0.7972797770789505	-0.07243488716944038	-0.4064614546989481	-0.23592982175552984	0.930543385544767	0.6334858981541721	0.00036002944135547196	0.00855382807368132	1.3722900657002042	1.3320599605755576	0.16618061075006096	-0.05790928012965226	-0.1388899520882715	-0.2670892817021245	0.818098721278803	0.06328591444632037	-0.1298347073501212	-0.033877635603503715	0.15293850753295282	-0.4267768094403303	0.1635939709388015	0.5408396863678173
0.5700111848773549	0.2568152148781439	0.6050438406388365	-0.7269852642372147	1.1659616855791595	0.7973712694581965	-0.07220830916781339	0.9596021110039408	0.22473286598150433	-0.6006431692155525	-0.7378171937652489	0.7282749659677393	0.5233264069710224	-0.37403425695288983	-0.2667580716068356	-0.5850301657896635	-0.10464152125133099	-0.2651006064182099	0.2553107810136626	0.2250398678908745	0.4795020288349352	0.9132115464462358	0.9298787145954585	-0.4400178004613711	0.043695478554477474	0.6798730642261105	0.4846006022804218	1.3482967008199889	0.735543279105013	-0.1283093267859055	-0.49456145396796275	-0.1446439153468571	0.48408350164372754	0.7785479281907454	-0.19083087863393705	-0.10029889295705904	0.7538877822227884	1.413141823949539	0.18754286287991703	0.19833500927202294	0.14085774247718985	-0.3728577313276819	0.5779357480156387	0.30267524426818204	-0.5397256803353486	-0.15127464103472657	0.4076185753011084	-0.08074655155183413	0.10910047765360527	0.5436081537338563
0.9423671860129333	-0.5594160335338703	0.3832719967499837	-0.697214451470333	1.3588508077499075	0.6860370005206791	0.6971051543722776	1.3588381919791874	0.2453997141374022	-0.23933529226275685	-0.24665178437626428	0.8446241074153397	0.4601493661929242	-0.4314877171463802	-0.33350537230652	-0.844641295356544	-0.0397917261208418	-0.14968779876515534	-0.08941778951044528	0.5628478262160297	0.5822690258709882	0.7160948723205415	0.8714511824271258	-0.24180946440625498	0.4995699351235644	0.6122767413091205	0.39925833847211606	1.0375126389799538	0.6248215871669401	0.370910944847285	-0.030165973553005015	0.3242217496306817	0.47909945148419575	1.360460396552338	0.2990909700516002	0.20053971188833658	0.32792614983333795	1.3915609516220275	0.18459631997577347	0.39877547897367843	0.39022425508341857	0.1917963263018238	0.10008094214401839	0.5157350978561684	-0.5497312418680614	0.039410382159691275	0.5413172797852138	0.42667354339526403	0.10924151473184267	0.44330000999461794
1.3781722624528105	-0.9695487763079589	0.30286670448976244	-0.24483624469524518	1.7543817688766834	0.9530875790805804	1.596747087012739	1.6653618972700033	0.5216858288936339	0.6068320595338292	0.5776216622087326	1.2738983861221673	0.6466371079996603	-0.479271453077745	0.17989457640031284	-0.888873705002333	0.1772050649743799	0.1853516099806216	0.08825387315159651	0.9886313070711622	1.0934050330040872	0.5941684987773945	1.1398962106670352	0.21308683302652387	1.3368111486736811	0.9600802722010536	0.8770264929065078	0.847188476583703	0.7200235211839228	1.238550838620383	0.8591385175547783	0.919740224487583	0.8218289786674706	2.0236614861390083	1.1431554028193627	0.881336056996104	0.3350196702857002	1.376628670309189	0.2074239705262969	0.6496869944676322	0.7301518465356939	1.2281821089244256	-0.27538645861556876	0.8232134093577973	-0.19696132202544364	0.7291525049384631	0.6394096223200755	0.9112327009528378	0.23938376160429675	0.29698469011771217
1.7020767841444335	-0.9042860486847175	0.40645853950497507	0.32142278019511245	1.9370035478568886	1.2551491588784565	2.083477653551439	1.6517446431812985	0.9962378287152888	1.5492344699810479	1.4371872338939327	1.731087713337519	0.8606685212295393	-0.4096022300633228	0.7502864529196881	-0.4565450784667076	0.47450218445049613	0.7559434888249724	0.7410298918349839	1.2227511879724853	1.6858244011623644	0.46862386010265866	1.4846041180711096	0.6760985122679851	2.0187309335986283	1.3690316531329425	1.5320249887836246	0.7394311359440179	1.0237392160314556	1.9886195986248238	1.750019128631393	1.2487947394362573	1.1458490041611216	2.244051814093718	1.7302348095658682	1.622355488313978	0.6465868447859813	1.34383329174647	0.21954880641904317	0.934457079333963	1.18704278140139	2.147452438990445	-0.32688133932536345	1.2189589972829906	0.3158133609173655	1.77398412590049	0.7739008648670636	1.1686395541162813	0.44535921719066535	0.1579957401172581
1.7187701185584554	-0.5696715527216879	0.5634748097491296	0.6312149188562916	1.4970179086612587	1.1795258509233022	1.7633464234820655	1.186779211249878	1.3992913170227463	2.0573498527931937	1.9754035272907058	1.7993884262036415	0.7944602183922429	-0.11691992173948539	0.8297491175101711	0.38631950951674165	0.7277198475884549	1.3523664365799994	1.4374535867297165	1.077117551802208	1.8799967702073002	0.22549785368089548	1.5524223568218898	0.891966065697378	1.9853898905822047	1.3600477382863225	1.7819927354542415	0.5306715898147777	1.2824797268060402	2.120513736221969	2.130611199463012	1.009662792281477	1.0854446691952122	1.6881440753885304	1.559220536838256	1.9825381415260703	0.8789246658043162	1.1400408911799609	0.12898362790495735	1.098792733638534	1.609691034599673	2.3233920106557497	-0.09261507687319087	1.5384904938664679	0.7207787186024974	2.7226077308545653	0.9421155359020043	1.0919743313243864	0.5539262349918327	0.06672649232011184
1.3334788300306202	-0.3172344921958494	0.5864209297149402	0.4632694448722092	0.3552861160409552	0.5351478615570568	0.6534545206755531	0.3496663454222673	1.4481773512624074	1.7584244027002756	1.9879782182957384	1.2291151234559987	0.25221131385363293	0.43116648634196825	0.2088090745463567	1.2672754588336526	0.8223471522531919	1.6607074419135293	1.677108909386075	0.5912633413481301	1.360604849216049	-0.1755263766193919	1.1129556767796867	0.740755129549819	1.0130311542411499	0.6918558099890896	1.2655164295906445	0.07055937304510145	1.1913341539862456	1.4300536533192498	1.6963830962422282	0.18964501184483606	0.5371555323994236	0.4615672136916905	0.5633842960894334	1.6696617660530986	0.6849267090558542	0.6211492127529454	-0.11553172789873194	0.9732242240859174	1.7395289824153626	1.5037461169458761	0.18951120179345987	1.5732239490176536	0.801890347123166	3.075328502222954	1.0682985994173744	0.7530436502002531	0.3902897582104042	0.05152620496009074
0.6276111605437196	-0.4156194798648391	0.38729819976960855	-0.1295718574224943	-1.1210268397628587	-0.5078456360769865	-0.8108299418589795	-0.5756446425532096	1.075990880798771	0.6764581244966501	1.5538824658611028	0.13787769683654524	-0.7016189964586612	1.1518163375944557	-0.852040157283829	1.762981527873779	0.7072978774242838	1.4887587136776648	1.255357933520802	0.004051677411293642	0.2048399716511708	-0.6568730964887101	0.20737607315455947	0.29047543025643674	-0.6041872646842433	-0.43362822962778014	0.09948102909430477	-0.6026246647856917	0.6493091952689591	0.1440334059574909	0.5518736330919175	-0.9078416306862671	-0.2689515602645843	-0.9297708397214853	-0.8421726462914852	0.7344369943387355	0.01081425767888334	-0.18209451491470238	-0.4484849416859298	0.5340224315059552	1.390017382542719	-0.0004724186404766531	0.2850338825421676	1.2409378199220276	0.4774282794898152	2.6124757853242797	1.0537518961494323	0.3835778598661999	-0.07665752224651468	0.11903426961145358
-0.165756551233175	-0.8705268248509728	0.052406566319003776	-0.857290610359469	-2.3076985999488757	-1.5214082793196866	-2.0308745797616186	-1.2408693101799229	0.5103666940218468	-0.7461664025281227	0.9859307238931411	-1.036607463478163	-1.7486758912740787	1.8580285626785082	-1.7981877756708973	1.6954898463889714	0.4062639363320221	0.9283307816372687	0.4114735371410007	-0.4166068755702264	-1.1370690693508125	-1.0726736115575783	-0.8700769836339134	-0.26687016335010805	-2.183225911457838	-1.4790731242576878	-1.203363163287764	-1.25403353425648	-0.1298747964958583	-1.2088191733996956	-0.8203727216367314	-1.831571655837516	-0.9288648403522396	-1.885901832879902	-2.0088749343273387	-0.44473186710203666	-0.8629408461180481	-1.0139844678859309	-0.7047229867423113	-0.03408746097014542	0.6008299062240822	-1.4861517890665492	0.14609256158791104	0.6733389259271781	-0.17683039464094233	1.5625246915933584	0.832720300899983	0.2475708399921154	-0.6747143389743263	0.23091039435224958
-0.7792348595628193	-1.4161720094230656	-0.22299638085583892	-1.3684413681913559	-2.7003898958003374	-2.091493116043	-2.5886146608498697	-1.4317344537783252	0.12854921600036945	-1.8723565023777562	0.6203895595831462	-1.8035892194375995	-2.4854419510472803	2.3179093977418486	-2.13771516063986	1.243224708323976	-0.013613316637308696	0.31998609984975473	-0.34488233741651464	-0.5561037311793118	-2.102823153067406	-1.308610405474229	-1.7415269105232167	-0.7436128404766581	-3.029341036884382	-1.9249319506027784	-2.0859589480678355	-1.6045978451283427	-0.7393839357447378	-2.1032333302113297	-1.8182420159594344	-2.239535821463703	-1.13701871070868	-2.081402752203339	-2.4272824753783215	-1.3804721469153778	-1.5166548809399596	-1.5254215676690985	-0.7287484960846852	-0.43792837996988415	-0.35518853739818834	-2.2828838910643316	-0.06614154166186445	0.14173921684821045	-0.9616708198615657	0.4758978469549099	0.39961570217360926	0.4699420386405111	-1.115001650859242	0.28999415108194765
-1.0520834551003593	-1.6896862114470628	-0.28960117229996907	-1.454826957061359	-2.2271357531918423	-2.071911085798442	-2.4497878738900973	-1.1978275049055154	0.18279954987076166	-2.2142989775784203	0.58338074583987	-1.9204919433899545	-2.651538113949953	2.33569271290838	-1.7426120467231152	0.7839237170627901	-0.48457074041609516	0.02787679989377636	-0.5987581217876152	-0.5108810575473683	-2.3500037868094306	-1.3535437186629447	-2.155341670432663	-1.0573507236868904	-2.8336434123435694	-1.6200750092898526	-2.3053610463334664	-1.5324437789726342	-0.849939124799702	-2.2997593451192877	-2.051583054486627	-2.077910556742245	-0.8833850818678184	-1.6484863072243967	-1.9872416691121628	-1.7560312440909929	-1.6734236750684408	-1.5099661380019134	-0.4979495839619882	-0.47537675002090063	-1.1269936380644243	-2.1493764015489196	-0.1314550073097583	-0.13261461769509167	-1.6274115033293541	-0.1279349380242851	-0.19624056802671247	0.9288356365727197	-1.1785976724518623	0.16575448644202093
-1.0072431181981405	-1.475363208110539	-0.16611271276473696	-1.1590725649675078	-1.2851524947318855	-1.6513488700295869	-1.9056894816660996	-0.8204738241775001	0.5961182481240491	-1.696023192319136	0.7003499770320019	-1.5194362551819605	-2.2712216754195014	1.8242254586677558	-0.9075346173242265	0.5945777979493382	-0.9567884117645513	0.1797716135714525	-0.3199131942091831	-0.48400782709601237	-1.941248253839215	-1.291551032121499	-2.1056118163048287	-1.2404181276372845	-1.8426265533764508	-0.878766777562578	-2.0437149992337016	-1.1698048664854401	-0.43718509141570977	-1.9306963321458266	-1.5429743915000056	-1.5708320102623736	-0.44819586027618064	-1.0563625494812372	-0.9832233215734038	-1.5853334451989014	-1.3649494392582857	-1.0704898359336017	-0.1630476454347055	-0.18722921712877147	-1.495864680798702	-1.380870034641515	0.030291537479993604	-0.14256260122931	-1.9623821904247334	-0.10540347623821163	-0.868923315712023	1.293377768396405	-0.8747150110541201	-0.23625166553168708
-0.8169860666238331	-0.8564376078289141	-0.028493899657053238	-0.7251044911469325	-0.4793931578686198	-1.1980518117211032	-1.3229231806546269	-0.627472894466568	0.9887586047400717	-0.6822953371561644	0.6230761219510255	-0.9791612680579896	-1.619333630879919	0.847375302708512	-0.14677147203628277	0.6436419229208706	-1.3834297605858368	0.5663935126966296	0.12964577964882143	-0.6083920833650848	-1.2676383146959247	-1.2276668941397064	-1.7947545354196868	-1.3664989415007063	-0.6941166270588246	-0.25326869137457186	-1.7123599879607831	-0.8161345770019939	0.19564148569787718	-1.357258141224357	-0.6799531250251432	-1.0420918603942877	-0.20965059655683463	-0.7788783266704403	0.10084572205537964	-1.1596906797097084	-0.8740087777136072	-0.5763683080165866	0.03392795022301163	0.15827432552571147	-1.4928660647442735	-0.5703978610675474	0.2712861777640746	-0.1039535221743185	-1.8719717286877522	0.21711570746533812	-1.5100777772757275	1.2031511433976756	-0.45092517287839184	-0.8971716385866394
-0.6825690980153182	-0.1740394586042518	-0.06880002608515075	-0.434800694928621	-0.24311425011331772	-1.0000466151186465	-0.9001946922140044	-0.770732753598786	0.9332856917711145	0.23611546988268386	0.09423861316943141	-0.646441280510848	-1.042029555854684	-0.3794643456449038	0.12252631045119934	0.6370961082573162	-1.6978302441867368	0.7866471774576798	0.27014842521801435	-0.8429574644376957	-0.7744277586309369	-1.2107813104070095	-1.4767725139196377	-1.4648805136389755	-0.027598758332861083	-0.14577893751144896	-1.6189148014903572	-0.725770495571703	0.6155216938253179	-0.918237679325303	0.03669497980500005	-0.70334718435511	-0.40189333534424854	-0.984348828885489	0.861148998452295	-0.8341488849239279	-0.5149719489378549	-0.4207569186185326	-0.08669029070857508	0.24674823571051382	-1.343679231978971	-0.2054002590240125	0.3117245895071135	-0.2926542005470961	-1.4214719081340927	0.2773895813537317	-2.00175234562537	0.49160761634053657	-0.23676113770096865	-1.6582686993288869
-0.7091528197387349	0.1773099393540128	-0.3311305597987527	-0.44348229467805644	-0.5949524971359865	-1.0846601914935117	-0.6057649969379562	-1.119161628204309	0.26572623084712893	0.5680293321601196	-0.8372240250978439	-0.6130544433213664	-0.7574955304211002	-1.5369013489346752	-0.1946092702775195	0.2795520650534465	-1.8201935422001303	0.5438618870961717	-0.1421085008468976	-1.026294802890605	-0.6820712952259059	-1.2143301475738235	-1.2924292963542074	-1.496684290192768	-0.11828922355865369	-0.5399796343652528	-1.757344275892608	-0.9258832470875175	0.5402930101402464	-0.7472626365995532	0.27807982135101145	-0.5564278595157008	-0.9815916087842858	-1.4564373952581027	1.128854155416506	-0.8080341683411127	-0.4265313401166936	-0.7434411299382976	-0.523036645591873	-0.06121908179152389	-1.2886635154228296	-0.38361131984228164	-0.05096574289752548	-0.8237142856016768	-0.8192451043748429	-0.3124046574532615	-2.2436573644960873	-0.6832640082317728	-0.42408251513584205	-2.2812734208550274
-0.8572021605166813	-0.017975841724372034	-0.6572862523356876	-0.7160178444170646	-1.1833712997331831	-1.2362127226575974	-0.3142088696330664	-1.350876377946432	-0.7709421752023203	0.17019368820536093	-1.812218028601028	-0.7011880814893635	-0.7651126193491262	-2.2954111777355672	-0.8626109547231828	-0.45865119296968165	-1.7058372590476292	-0.12251538546938581	-0.9353434423884825	-1.0420952643166252	-0.8860453690690079	-1.1841987653840313	-1.204008416007604	-1.4108550664294806	-0.7597285149510129	-1.0439178957469342	-1.869682545411911	-1.201758580043631	0.011782971244126824	-0.7640536804809633	0.030058618909819878	-0.4629564107484333	-1.6762841586877053	-1.784881340625059	0.951815724033532	-1.041882979847217	-0.5262575743854078	-1.3241144231202115	-1.0907271512826926	-0.6281315908345132	-1.4145978711144345	-0.8286477867072113	-0.777788225287508	-1.536646382004216	-0.3341620666124326	-1.4622818506303574	-2.1991790377997096	-1.8900084644789663	-0.9391395829856647	-2.5737547918563486
-0.9958040329836848	-0.68255804517864	-0.7957276673889518	-1.0862206388087254	-1.565960773574185	-1.1855961277413793	-0.0010253106765703637	-1.1936463227924559	-1.6638965940155734	-0.7107592533146937	-2.3845769006545887	-0.647329555658056	-0.9049230927297803	-2.4357028833817873	-1.4971828425721714	-1.2835497024586373	-1.4030687843244432	-0.8488185966322732	-1.6394122170852188	-0.9542007177209957	-1.0840969442988697	-1.1066354584645774	-1.0629685277486411	-1.2260487035655505	-1.449178601489534	-1.2062212165668862	-1.70870115647425	-1.2628884327700165	-0.6482344417530258	-0.8075853216851347	-0.4707136268519158	-0.3061693392098892	-2.163404659640901	-1.6749082413343266	0.4742452621658984	-1.3433848103226997	-0.6405144072881569	-1.7346138953944508	-1.5397652831288464	-1.1310972350365767	-1.6180882841682227	-1.159177387473414	-1.5924865209424806	-2.079197017366137	-0.1730054017011441	-2.626361832563466	-1.9363377964074338	-2.636838603489665	-1.499393477971541	-2.503372705303678
-1.011839957213023	-1.5095810557606362	-0.6006513467257465	-1.3761506981883922	-1.5146209401755573	-0.825836028292648	0.18552089664497107	-0.6506430586972818	-1.9632418924226753	-1.6044096362834608	-2.319693537932636	-0.3291537471550694	-1.0011371473781743	-1.950931262665174	-1.7963765550115551	-1.7801590828236593	-1.0645060208835928	-1.206444204611265	-1.8083712892075055	-0.9856670431952723	-1.0206231576597804	-1.0333729412197368	-0.752241305917318	-1.0565239284378294	-1.7326929279239858	-0.86626116293133	-1.2764930661466782	-0.9668737838023413	-1.0576489703193253	-0.7827848183332717	-0.9303657029273473	-0.10561674317109405	-2.2525170324137895	-1.1503082396375763	-0.1632592985304281	-1.5342615928823855	-0.6854599283905617	-1.6475991370783531	-1.7060443160858614	-1.2811318172253487	-1.7146749344029266	-1.1871904099090773	-2.1504970709932953	-2.1389771349000797	-0.3741381248570033	-3.1474430501948776	-1.6230402697381405	-2.6261232790176434	-1.814568737075178	-2.2190055506424597
-0.8929268951292909	-2.1445878632032493	-0.17006350682654112	-1.4824214671479412	-1.136042589794081	-0.2974741168478605	0.04507885702294346	-0.04290161375255692	-1.582256937463857	-2.0786418723649556	-1.754108404481665	0.13920210679727968	-0.9748794076682467	-1.0738210649058892	-1.6741526733655243	-1.720659048379919	-0.8783554238834972	-1.0242758319459637	-1.3178553776065454	-1.3380091638896219	-0.6680373157279095	-1.0391119061747123	-0.29835622519032046	-1.0416964341266783	-1.4756802034750787	-0.2755741318830543	-0.8421223870632695	-0.43278648310506607	-1.014019914258977	-0.7058118513965778	-1.172816161011735	0.0070659490961038785	-1.9599653708603193	-0.5153071859206005	-0.835051892193175	-1.5661869925021712	-0.7423874968521575	-1.0772285799904375	-1.5932191922317964	-1.013566131932509	-1.596394367933937	-1.020488147552677	-2.2471372456926164	-1.6623649684548722	-0.7792803082602019	-2.6959474091924904	-1.4540295237705474	-1.902427222554884	-1.7845129597090066	-1.9522099441615675
-0.7264400138857252	-2.361526208504683	0.19339678468862087	-1.3808062232978535	-0.7429705231417472	0.11105268659785339	-0.46186271455175115	0.1847606547751831	-0.8539895240258343	-1.948930084354918	-1.0951839619669033	0.5031395004819538	-0.8534670777777061	-0.19306729176926046	-1.2407798969057515	-1.2366468659809948	-0.9463480132608114	-0.5318861399122915	-0.4358364065044497	-1.9819113738445984	-0.22694199993685668	-1.146482843485255	0.12458584905256737	-1.2208928711850295	-0.8949036255718457	0.09957256317781388	-0.7245819121798581	0.04237994670312304	-0.5988565558526876	-0.6351130783681823	-1.1891861555864347	-0.07632349210573075	-1.4515361041141726	-0.12198697404365315	-1.3862552212048884	-1.5113869827522786	-0.9651906684109921	-0.3715227719362759	-1.3355554804068739	-0.5173866680427418	-1.3101068161772804	-0.9133743326865652	-1.9169279113828015	-0.9047443160872044	-1.1118403365192584	-1.5035835956426227	-1.535214827310142	-0.8116889535421495	-1.5480201100823479	-1.8559788700551043
-0.6221127415113494	-2.133854443309058	0.18728952395427	-1.0767635151491295	-0.5929117552433008	0.1678821985503076	-1.0989038452440092	-0.2178656598824525	-0.30181845760041287	-1.3351353193737214	-0.7281254247603743	0.5621010760087252	-0.6953770643216923	0.32063929998429885	-0.6851730790225186	-0.7165310056454262	-1.1886597471290188	-0.2040650112507626	0.36713296730661105	-2.59189545790869	0.034065196777909305	-1.285253179151771	0.29951140894593303	-1.4525097044204531	-0.3607431284501481	-0.05535936410663801	-1.0176979850528685	0.2020732446748409	-0.09319733676584645	-0.5764199175183636	-1.064078359184246	-0.3162610590639199	-0.916976446716136	-0.12652641288972022	-1.623507248332725	-1.4592138324358204	-1.4008254663297515	0.04142243745984929	-1.0800599273811955	-0.09097171871101566	-1.0000938122916796	-1.0105945962628253	-1.3656477336791784	-0.27332572643364283	-1.1297476363885417	-0.2277594545461999	-1.7950781485529064	0.1956210177441098	-1.3485641265917034	-1.8897919953432178
-0.6222857911209991	-1.5878685217955717	-0.26005099089962447	-0.572195751950611	-0.6953621129893658	-0.14316383683895298	-1.459194647118606	-1.0779500321065225	-0.2829805520546182	-0.5597583202632914	-0.7430352329531051	0.30151431334135115	-0.514561173333113	0.2970166920124085	-0.16379179865620175	-0.5027567094702223	-1.3563355834181725	-0.4071951824501916	0.7228510959639691	-2.705091893991229	-0.031669081381341516	-1.3277974099043917	0.10690385210383138	-1.4595427288292853	-0.12906704774106847	-0.6453646753613738	-1.4812792784180997	0.019080916394501206	0.2204311424225046	-0.4651739936161229	-0.8693716513509461	-0.5278003492059861	-0.47040872417492113	-0.4112540411705843	-1.3954129594791307	-1.418599463126811	-1.8799781633966075	-0.03403808544777749	-0.8809620413133503	0.06424020160235758	-0.7715577062162318	-1.205597991722167	-0.8052017717842425	-0.06918674934120093	-0.7689619926228769	0.46660069695065914	-1.9932926379534834	0.7942725818725558	-1.3223822142570256	-1.837681641744079
-0.6699282676664008	-0.9021942560958786	-0.9041426371474881	0.10767926790082463	-0.8218764236116992	-0.6175132167208556	-1.2379992061628544	-1.8354916941603983	-0.7537798338020968	0.03799589760882429	-0.885964243821193	-0.1335205843804556	-0.27499804866095073	-0.14755013056920172	0.23591235534479443	-0.6223399385686854	-1.1674286072551519	-1.1034703334399565	0.5752633162858293	-2.0200428362435496	-0.36420237142470163	-1.1797592888015926	-0.39171591489915564	-0.9960172097694135	-0.18975056199594229	-1.21409290507902	-1.692266791639605	-0.28672892717865434	0.23014487790731528	-0.24936623329321936	-0.6196447710708122	-0.5194962277760506	-0.13180610701608267	-0.7126881668337135	-0.721218979840521	-1.3084822380332584	-2.0834963054014164	-0.42359652033560263	-0.682757204834003	-0.0366787273599723	-0.5950512855709393	-1.2300731046287845	-0.3274597630046436	-0.30432840605557426	-0.18872830476967498	0.32873215840477177	-1.8425033958359576	0.9148864103271472	-1.375485142277881	-1.4580347535856393
-0.657116138380864	-0.23170880670698518	-1.320010939826102	0.8540772177663967	-0.6943004984208248	-0.9712059975297669	-0.47292672869449176	-1.8517272990782019	-1.3183537226288797	0.2688825827613968	-0.7752737075897036	-0.579713846277882	0.04686193588128248	-0.6810285199848399	0.4689944130624311	-0.7633058058193511	-0.49353963866463496	-1.8398311894420518	0.1694508969468159	-0.6357171122008133	-0.7597011950745204	-0.8546445239350414	-0.9786594581684666	-0.032320424591476014	-0.31671104568627284	-1.2668039746555533	-1.3455330625652744	-0.4130142811285935	0.036246901068065114	0.008425453342196382	-0.3112239684888225	-0.2595731860980331	0.124147778718702	-0.8378069786932687	0.14438651912274114	-1.0363404322022791	-1.7508725355606076	-0.7235692862469447	-0.39583321779295616	-0.20529114948397698	-0.33531897850182046	-0.8955528534758979	0.09182581395526172	-0.7143281565321574	0.31717451903002825	-0.33348716682336726	-1.1818365282772991	0.7159825723472387	-1.2501579476241276	-0.6687237938564086
-0.5134579232736288	0.31210888594812847	-1.1780784665973028	1.457122393016147	-0.19805065825895551	-1.019111813328259	0.4427109430399602	-0.8121331025808581	-1.5215741976745505	0.16293791168449673	-0.22489956527398458	-0.9752984573231693	0.40068456975793953	-0.9526498183697286	0.5062142360915053	-0.5228116917935705	0.5259610043300005	-2.048422948044008	-0.14480927618945102	0.9461078866104919	-1.0117739035213784	-0.46745157830903983	-1.3935009685228803	1.1737127279535413	-0.2565256140090341	-0.6310637313409008	-0.4768341937007631	-0.1948432626347855	-0.14422397584145727	0.12449638780781476	0.012735247178365834	0.07431601756190104	0.3099491970771785	-0.7926342671506624	0.7990785501866572	-0.5903778647351315	-0.8798415247583364	-0.6121897903971744	0.0020540239930252778	-0.23821125593650785	0.11750628529062	-0.27953224394662757	0.48317310649856865	-0.9496231526734737	0.4957209594370678	-0.8780109567396128	-0.09511371119418618	0.43955258324682733	-0.7359308914043609	0.36198464954865556
-0.2640053789322882	0.6503665473189959	-0.47433019796613834	1.6849418027982639	0.53808451444971	-0.7657276094179752	1.00666597991803	1.0325678000697556	-1.175266237132162	-0.07983675906772274	0.5709801251673182	-1.3502083940926188	0.671362844348465	-0.8001573891710979	0.35282415908701725	0.2574723925766207	1.5307141054892472	-1.4563667300865843	-0.1419079737107127	2.078957253921916	-1.0190080991429822	-0.14480631242143924	-1.4634859462677938	2.187651106104569	0.09271101075793044	0.4106482192648739	0.5595247770700492	0.28669015631028194	-0.1287414693905577	-0.07627482317359979	0.248118784178344	0.22030361127787434	0.40805001679313013	-0.7289501178794198	0.9125728105063483	-0.06416385023988241	0.2362159143109689	-0.0943764949564596	0.4216418629505311	-0.06391060094709293	0.7242409791755086	0.3079506956781342	0.7812284173682117	-0.8081544376463055	0.2893523839080271	-0.7660816404412615	1.108726100987032	0.25507985776329706	0.1351317557628771	1.2905937833873133
-0.01188837959342592	0.7400685689748219	0.44637760486788997	1.430084488776373	1.241536589951747	-0.360476344588339	0.9490061907175512	2.9545282564940725	-0.48744783333518144	-0.22082200676075944	1.141702789562501	-1.7042717670842613	0.7620205690296127	-0.33690737951357147	0.09546786722997896	1.3249936772861517	2.133306467881696	-0.3129976844603972	0.16930537284415803	2.335694260378653	-0.7943519229145407	0.07998096062150993	-1.1774586195015786	2.6363414499178592	0.6312556596892882	1.3129293699190208	1.3376257930069086	0.7842348891861053	0.125603800595425	-0.5794322742590886	0.29092492442412576	0.04847256024352657	0.3994296488511255	-0.7673311841458418	0.44386507413095966	0.405240105157289	1.1702684156559078	0.5062682924152876	0.7111232190592502	0.22793811502470795	1.2882161322782075	0.5606547849502637	0.8344658143435488	-0.352540407663011	-0.12966559381842735	0.08043431402620414	2.0507895007103456	0.18561285766022187	1.0641175507583833	1.7986451062215163
0.13894125133052562	0.6047421288824653	1.0950073088618673	0.8177950507554813	1.683322504399073	0.027686877801636544	0.4198833164328306	4.12799094069145	0.09152262911654122	-0.12377075690271706	1.069404327496205	-1.9026289359069257	0.6804151873958323	0.1387755631576287	-0.0879596649239234	2.15235040182163	2.143459858363057	0.7374217717494385	0.6006088338678682	1.7463626138810586	-0.40201385265156586	0.297701540979189	-0.6721675924779843	2.4237437116998697	1.1468795995874836	1.640573811939123	1.6422411110634916	1.0814451084774164	0.5167414655213157	-1.1043496022435662	0.12325254372624411	-0.30276919656228574	0.30162055911658525	-0.8552731923449632	-0.3023555411468803	0.7295503637643439	1.6138252546675806	0.8005815247542108	0.7613639074395255	0.4814927087490225	1.5781256015812732	0.4270383366706776	0.5308599664109355	0.15572819011948094	-0.47016423712430694	1.2321944580649773	2.481208714038633	0.14140929642030906	1.6625372752718621	1.7873056410410662
0.15865655664674125	0.3596383175775624	1.1357528336604417	0.17305237205440993	1.8049941037872579	0.3114357182486105	-0.12025784902601734	4.074412414489308	0.1899358880707986	0.16878862789754825	0.3076388264819881	-1.7146978929860297	0.5447352846811804	0.3522627382783709	-0.003908668730006641	2.2839183014465316	1.6766217588545311	1.0622984503411066	0.9331804454639488	0.757819840529117	0.09901182953377811	0.6427243498361646	-0.15296062743757963	1.7806984881706274	1.4553451912764401	1.34852760595754	1.5776785105579763	1.146664622862138	0.8730139906036997	-1.232476323757435	-0.15509696925850702	-0.4954653981163479	0.17500834843626012	-0.7883666478349085	-0.8427120314133224	0.9122760335234085	1.5447003465337086	0.6360704109382802	0.5881773003281477	0.6048584864807851	1.4906055762374886	0.16559110414889697	-0.0637780935626907	0.4437088289152362	-0.5077494016177921	2.033493920749797	2.3987070811100364	0.01469991296582964	1.7092420719299661	1.4341821946846132
0.10517161825588527	0.18584422147418805	0.5791484775306056	-0.1629780358830405	1.69879147259051	0.49290949117336536	-0.2343628449006222	2.9044686352554696	-0.22779952045822047	0.46524153396002305	-0.7489690867232249	-1.0001119572353283	0.48909312066417315	0.23766655735423897	0.4209128050108917	1.6438352089956387	1.0722960299755753	0.4532390742502441	1.0414646346905787	-0.05344074803647238	0.6501165555869227	1.154026760400221	0.19973509896325012	1.1112284051078332	1.4861745940518694	0.7693838533949214	1.4346843464146108	1.1208798009172647	1.0463805628806202	-0.6879373467870826	-0.38590290856886783	-0.23872960131707702	0.0874945543009685	-0.3857716301183424	-0.8139057848100792	1.009361778002444	1.1999431098446725	0.21446834278760774	0.3303088770510814	0.6266006674786496	1.1249218460810217	0.14506094668746952	-0.6824585415878253	0.39899376629902294	-0.22350542098233514	2.0150039223358944	2.018638452608693	-0.2387998460566078	1.3001440082063045	1.0718756325410312
0.06739789278564773	0.24418670041811907	-0.2506216295664662	-0.0558932489661415	1.4786832319261183	0.5950129337605717	0.17603428510675376	1.217702051227786	-0.8458144356666322	0.546605053638015	-1.5066288776350003	0.09864041963718082	0.5398262669568281	-0.028414221234525357	1.0385259943102794	0.5843588909335291	0.6736774216603141	-0.7355694785241086	0.9194482863188129	-0.32398741827936	1.1463278462673223	1.688943015105242	0.2935379454640871	0.7349858476134663	1.2714592187806781	0.3311608264304265	1.4340735055548834	1.155158160327077	0.9677249295089942	0.41874986257120855	-0.4611925090968262	0.4609992746021642	0.06583107842285532	0.3215809438771189	-0.21015849931460456	1.0490474652859836	0.8868647479092789	-0.06685452305878986	0.16367115908600985	0.6380184958999592	0.7084816233422679	0.5364965743654393	-0.993188879162237	0.11491380112988274	0.19549504817022192	1.1691589425607007	1.617392583755839	-0.5794110820887108	0.7781352149380446	0.9698795297178681
0.08572238884297191	0.5759470927080118	-0.939021056834279	0.3213134326600822	1.164773676380906	0.595859457881647	0.8061804561082947	-0.26250908031235226	-1.2254271872819087	0.3125114640376275	-1.5615673082856993	1.1362586139007738	0.5717151711515027	-0.16753731269274919	1.5104386609466416	-0.35559683893618155	0.6143688936980202	-1.8138981327683823	0.6248958968557365	-0.08286093470893366	1.4198342916320907	1.975783269207813	0.14120554591449405	0.6968721807740548	0.8793987283253173	0.2284201859031994	1.5536338605177205	1.2390075650572534	0.6492861372890061	1.5792848182515704	-0.39436678989572266	1.2438743044516167	0.07496347234032348	1.0527218550685928	0.6036457179131075	0.9896495683231218	0.7781799591781833	0.07185962396596592	0.19109439884402254	0.6778719539881919	0.42917832059083	1.141336936394699	-0.8114744917873594	-0.20293287163883678	0.49134407618826603	-0.0734846323346617	1.3607535339752603	-0.9196931386707603	0.4910297103904161	1.1679336618738552
0.11536771805983542	1.0625244803491234	-1.2345696705497844	0.6003146927642325	0.6834550248822165	0.43563322898325735	1.1808617251669484	-1.0812148930206125	-1.1081643410253916	-0.13749578752180538	-0.9618139522583836	1.584285176969978	0.3984486347237617	-0.01376524665465031	1.4856508305235425	-0.8030734381943935	0.7529478984584614	-2.1882473389913333	0.213470364606632	0.331762930469976	1.3063149559202445	1.7926086984670306	-0.15791260064322887	0.7688375144502748	0.3683950052069949	0.2978852052192818	1.568991741270417	1.1734873739165204	0.1564763769475813	2.157392353260438	-0.2947671398703271	1.6034122811815739	0.04509940259641193	1.439767671395063	1.1192497182296435	0.760289144445656	0.8367091114184987	0.5658423358648796	0.38104438754678693	0.6640698390427074	0.3053707899725285	1.5053064759014025	-0.23517189142315148	-0.38497516261244397	0.5107287452636647	-1.1256359649198657	1.228055750899867	-1.1769622390296137	0.5529754503608599	1.4720006612160972
0.06361912453321311	1.4832716613388093	-1.1642357918793707	0.4806453275816191	-0.018810063694527635	0.09349236865349064	1.0090706701394276	-1.2343690712273447	-0.5789547159308147	-0.5456361270335497	-0.1563965141122394	1.1699845847981851	-0.058564121519373354	0.353262709096623	0.829992910783267	-0.7637648155769445	0.7940573214672871	-1.708983764677191	-0.278445987897379	0.5394706192108178	0.7680119993233097	1.1557585958665502	-0.4542222738849286	0.6363921243844305	-0.1998362220286747	0.18700648092461966	1.2646306368219535	0.7278637749833881	-0.4200366951148855	1.7856571033584956	-0.2662387435625438	1.2305897710953781	-0.07128711111140387	1.2845720672223888	1.0060967298364454	0.35327165752568407	0.9064254290623056	1.0404072767076156	0.5922860430621282	0.43821653652007025	0.19577627208683865	1.2493472662854443	0.4062763332844186	-0.39195059430444223	0.2989018776141036	-1.5837769732163152	1.0717502827454688	-1.3037998740500747	0.7835240161261907	1.609433570784593
-0.12765751746855286	1.6413986336576307	-0.9514306992157218	-0.03899389105954074	-0.8514316490438849	-0.3378902456908035	0.3941851980005374	-1.0573424424823685	0.016159021919542136	-0.6461219031573727	0.3283280664896402	0.098083053204084	-0.6557312434639908	0.6551341908319877	-0.2460636012180851	-0.5562730902411678	0.5070149559741222	-0.7121931537861891	-0.8026938077322195	0.37552300943525274	-0.02165223960094567	0.3737374844292963	-0.5918102212799795	0.13627891257611144	-0.718280444308488	-0.3234563999159164	0.6381474668755817	-0.13524299256056907	-0.9784335435709574	0.6252057454763164	-0.31482707541674465	0.254633579968156	-0.25365043887213484	0.7181904921805601	0.3157054434374418	-0.11588011971867679	0.8776419111495446	1.0824504821538727	0.6641965582753343	-0.10370444420132054	-0.059130167150257464	0.374413642830066	0.7638452729483557	-0.3011340895038692	0.05023907408152163	-1.415549881659394	0.7567442446052725	-1.2874562582428153	0.8679027793577333	1.4293605940212346
-0.41963756753712517	1.4762156434580782	-0.8181284945199244	-0.6367955964798695	-1.5633539669948737	-0.6597790008816633	-0.25608375223628294	-0.930616740722582	0.32603833300827034	-0.33602461668385675	0.2505135904216623	-1.0242858975377525	-1.0740719674804868	0.6113078601133352	-1.2647853737018575	-0.536378083705432	-0.11042687857986327	0.2452832388055953	-1.2684722751677497	-0.027990796508784017	-0.7210310439083567	-0.09931554713475622	-0.4570718722888015	-0.6194426100921797	-1.0292801918335628	-1.099883316973297	-0.06783604770922966	-1.1507326864109575	-1.4137480333135506	-0.7018988615960805	-0.34461030180340413	-0.8031092784650263	-0.41198728535568624	0.13431823765847878	-0.5606448057077241	-0.4456669660617487	0.7847837607897677	0.5446618888087683	0.514687239928509	-0.8936828328957097	-0.47817877105837747	-0.6949974495632699	0.697912383713099	-0.21538498093703365	-0.04284393818370167	-0.9046662884667781	0.2739271074150554	-1.1358647693325894	0.6182424245524958	1.0065632047074362
-0.684618671595855	1.0883350375365124	-0.8236085847867956	-0.8839943224160018	-1.8679022075542306	-0.6721741039429991	-0.5466562735615406	-1.0186514400667852	0.2355451377871989	0.24495468064989048	-0.20376901902398967	-1.5381170924246008	-1.0162852951669539	0.14685449479250154	-1.7364766938738587	-0.8248322973478404	-0.831224740942193	0.7548995620502257	-1.55645015763243	-0.3698813970922235	-0.9929739443503134	0.0619420590040569	-0.025199438500750106	-1.3135203286365873	-0.9906777978881083	-1.7159837519477839	-0.5296957879095375	-1.8667317365646037	-1.633280114994826	-1.4808451199047639	-0.24679089809514218	-1.3488687744903867	-0.43171003235923217	-0.06797388138296133	-1.1434231382381659	-0.4692667240207576	0.7600855869435182	-0.3437058813918043	0.19051169799783937	-1.6817848729487936	-0.8930082821360101	-1.3740460421861838	0.364041538311202	-0.1753717554394743	0.07183939089151233	-0.4264875895314377	-0.2493840022702455	-0.8708490418214951	0.14001209551028304	0.5806970326538277
-0.7801406383790691	0.6675342371847667	-0.8485343931809638	-0.5549978291492881	-1.6261622358023917	-0.3071785656055121	-0.3926515644418347	-1.2088872973003173	-0.07396182539544613	0.7874961819480176	-0.5870692727781539	-1.1358079536031418	-0.4209072753005982	-0.5370496081794796	-1.44084301120042	-1.2327985742559042	-1.351460397972227	0.777288821179492	-1.5761041826042068	-0.40432260138567305	-0.7054324694744648	0.8260373728253976	0.6137670605924576	-1.6309730940019715	-0.5779836280780842	-1.7533345909878313	-0.570096160018665	-1.925124067483162	-1.581752942712953	-1.336691015417253	-0.006312822679335318	-1.098581150614027	-0.23616025249297995	0.24704212407380835	-1.1517524976295854	-0.17058468712771951	0.8899796353253294	-1.135748846315688	-0.1514029173488878	-2.1515774596727613	-1.0564000406241316	-1.3036385773863337	0.09687273653734774	-0.13836688311317788	0.2833470734148571	-0.21867947679036764	-0.6381988542528982	-0.5312293815420361	-0.2232103787326076	0.38258757254631914
-0.6341881862017317	0.38143693178331883	-0.7160996222180448	0.1946894413136778	-0.951922441084796	0.31137488954094467	-0.0671351830414833	-1.2611442024076451	-0.27260038704403533	1.0017176551170597	-0.5313580788180402	-0.04522069594141388	0.46750114590736996	-1.081166201152315	-0.5545111315329174	-1.4204222932533128	-1.4813739247426687	0.590084366369536	-1.3207850744617862	-0.09741454138495663	-0.021226598257670166	1.7847893114692353	1.2716985492246047	-1.4549547548584756	0.060129058168863214	-1.1167288988407187	-0.2696161472302256	-1.3128168998386462	-1.2643504364203264	-0.4451509410863366	0.2687620856334971	-0.2586000936753911	0.17046620687757424	0.8646549528480075	-0.640028752072433	0.2978396074687439	1.102767196516326	-1.4682545511384548	-0.3153005107915513	-2.0884179888193355	-0.825003835983867	-0.5814920994440969	0.1771216908436682	-0.026222253912710124	0.4242808111565186	-0.2832206378729066	-0.782809433576757	-0.17157197705609212	-0.13107859867168875	0.4777021040873305
-0.28013449091254267	0.30363331873067345	-0.3434402542641699	0.9224371303606282	-0.15360056418825363	0.9357789386451999	0.03784628241242241	-1.0304748342170165	-0.1191014049901556	0.8031260083173727	-0.007112872151458535	1.1309287837299524	1.2368738634114647	-1.1927291264308097	0.4609806925459312	-1.1529930479963393	-1.2421326861115278	0.5372533094574803	-0.8741108609817465	0.3817751067501885	0.6948593104367973	2.375340061305024	1.7295123878522836	-0.9190323387711353	0.6544191289891171	-0.12455949102608611	0.11902951734318125	-0.3964363560696847	-0.7527158623110651	0.614829725241751	0.4281786591050986	0.6229113949109262	0.7012272515419641	1.3779937202589219	0.08679122805317588	0.716219591327001	1.191360099364801	-1.2784184798902436	-0.15462484167605975	-1.492544323699616	-0.2750952686584085	0.32587711460154306	0.6462552509692683	0.206883182711968	0.42172615470668734	-0.44730994751021086	-0.6917004105073281	0.15540533835318307	0.4981319500731174	0.7378961978803197
0.17817414878450144	0.4187925492195515	0.193121684594304	1.2071515242625384	0.45148191081978295	1.3476572794898962	-0.2494971269221632	-0.5904527285492517	0.383764239263136	0.370468220545266	0.6827898650203268	1.8066059728730914	1.566538356484171	-0.8214674130138596	1.1405245918919766	-0.462643604425353	-0.812529252730074	0.7790991176937087	-0.3628146079020093	0.8058476354379839	1.096993461885285	2.2165233953552628	1.832814816834059	-0.29299068069561435	0.9587695908922821	0.6975326452292585	0.3768019057103053	0.2980419668612818	-0.16881331273134045	1.2571935068784166	0.4100107790711567	1.0314827017005603	1.2216230681310514	1.477728489192788	0.6965030559581227	0.944888056380493	0.9640707203371157	-0.7860869031629588	0.35809021333801233	-0.5708889026770803	0.34010535185777657	0.9186316640409836	1.292179462607692	0.5412539406489197	0.371590648978272	-0.5075783349553797	-0.4550400016489487	0.4254872788504046	1.4014627114078388	0.9530483535680669
0.6358131060882241	0.676789501380983	0.7177460031196211	0.9521754312048285	0.7201171466200769	1.486353832969466	-0.7088219303804139	-0.1743583108744818	1.0134313503573151	0.032023114985723584	1.1527098182407824	1.763769084136907	1.4246155423766726	-0.17105713935414057	1.284726464290285	0.3870001883303844	-0.38099700547904597	1.2123239995403758	0.10366519159611941	1.0482459006028175	1.0602131809454496	1.3477477216467375	1.569483070184626	0.20234658180056864	0.8933575797547177	0.9694490580563154	0.47465168019041787	0.4159598380890942	0.34595569420052025	1.2571587859407196	0.31210491006359664	0.8270141811327626	1.6009527964029446	1.1647912849838613	1.0261246576108591	1.0049665638445475	0.40856621849663277	-0.27974616910903644	1.1032339556102861	0.3747631551425721	0.7608805740492763	0.9963479158412402	1.8019721965253246	0.9093100883435687	0.4724404153969575	-0.35106545235093367	-0.16151973641571568	0.6553814091105852	2.1176107290357082	0.9903162654150255
1.0321047194644177	1.0339293988220284	1.0802418186363936	0.4577746617455982	0.7364108731526865	1.4581503776513682	-0.8657645702772848	0.006808745356724599	1.4946833820438683	0.05342549899940802	1.225865136515482	1.2314415907004241	1.0630685625530973	0.4504424674553972	1.046414601176929	1.081249563973207	-0.02053809727981061	1.585277138956445	0.45911265838211385	1.1421399527336908	0.7292943390643993	0.21353460042702802	1.0832170170583355	0.5143016383303599	0.5865571107239598	0.6977211967024192	0.5578250167929953	-0.011278175650139121	0.6645979355931922	0.8458573561564686	0.3365065803540678	0.31514742363357706	1.7577695936532625	0.7361104451855223	1.126707663854219	1.0304586349716063	-0.26416082589439127	0.10751187389325854	1.8404147887593076	1.083946127034371	0.8900956827957051	0.7500081633788647	1.961621221973838	1.2371507806927624	0.8634805898780565	0.008409484003292732	0.1569163552279191	0.8835506687802916	2.2659580477749857	0.8781543728128474
1.3401760363548487	1.4442566093080034	1.245069943664695	0.2029913220077149	0.706610106775328	1.422496068280208	-0.34540272270733563	-0.0758415209160088	1.67811052569861	0.46965530416747847	1.0459094933552746	0.664058747043594	0.8178956132814392	0.8267515163960899	0.7888255406829358	1.431113849329255	0.32507740730004175	1.6932474743275547	0.6610550306460447	1.2128409454034872	0.39087887362970225	-0.6012637970577036	0.6081035444314277	0.7358239507199318	0.28300488555737235	0.2334339020672073	0.7807000776949792	-0.6116033395356215	0.7042612034932286	0.4876233350905506	0.6392336774924396	0.008541574913968284	1.6860502177370786	0.5601078911071268	1.155306609598936	1.1328234535055417	-0.7413719977492734	0.4528869490879126	2.288753696406454	1.4199852167328462	0.8344228376427337	0.5646009937586625	1.7621831519337285	1.4715363799907446	1.4897237053396697	0.46843718098928433	0.5094221893415659	1.1283698858206466	1.770504077346861	0.7559081644524129
1.5222176253634687	1.8226435302305577	1.282889585838357	0.4913096857964246	0.7844020805277836	1.4473580079156647	0.8221345223922099	-0.250109254514678	1.6071324314084086	1.0739629259515922	0.9346035592395556	0.4043685946249567	0.865950023198733	0.9394710436535199	0.8224241699823585	1.4255964388530622	0.748055540202499	1.5036394731244955	0.6616582311750208	1.3543848107487209	0.2703532738240449	-0.7187451626153444	0.354229608294899	0.9780975513277413	0.18119836305691472	-0.010984171999735327	1.1382213463243203	-0.9369170695360235	0.4502249127931961	0.5210507613591348	1.1977784060444878	0.25620848186683987	1.4568918211280852	0.8095252030765295	1.221866307966065	1.2914465383552742	-0.8146245279753221	0.9011956654590769	2.241111091061246	1.374287671628534	0.7924577229075487	0.7015396709661068	1.3549192661124727	1.5784349513869407	2.1039370817282963	0.8999466204209264	0.8825791492348883	1.356640628453791	0.8866718311965753	0.7369174672313487
1.505261104627538	2.038005908674655	1.2867412757648966	1.2190546180437447	0.9618038853337012	1.4509304559323657	2.177106719428411	-0.27196869625301434	1.445704884990729	1.5657664487379672	1.1193100853135307	0.48201664753479495	1.11872569318035	0.9248619286629626	1.2019800813397485	1.1549651513385288	1.262198437971117	1.1410280854792498	0.41658652793801526	1.5529729622005815	0.40109607926123225	-0.17820646097195034	0.40512740330344416	1.2513786378996101	0.3145832694991128	0.13344042432837216	1.441445209591386	-0.7546486276678636	-0.029046554307013313	0.9291838033835333	1.8019113724631801	1.0050661302533572	1.1943115999964697	1.343703697629285	1.3141526433150608	1.364331695263286	-0.5212463982393872	1.464068215964735	1.667954570069478	1.0249423963950932	0.8837992828446788	1.1096436974580117	0.9143756565716503	1.5322148575422405	2.4157947295530238	1.191864830285389	1.195739579414682	1.4934065460988608	0.029252992333210357	0.8003146583715206
1.2157301485164955	1.9720905014797363	1.2914663855755117	1.9384511124801074	1.1023165206483698	1.2789022637380083	3.112379088119829	-0.002148390935718551	1.3411119114343666	1.7472627982029674	1.5480415742974878	0.6748342544004617	1.324326947801458	0.9354393897135264	1.7135172720784793	0.7023350610043951	1.7625109560114338	0.7787053098404261	-0.05820679038395075	1.7099078055910273	0.6483719845279206	0.6180787122397065	0.6834151437668459	1.4509765520081077	0.5559780224630095	0.493645525857478	1.463502915310391	-0.16620047516833172	-0.5856597224110522	1.3923496032409284	2.1815650268682973	1.852317095820116	1.027710536469522	1.816440179922076	1.3435887949368441	1.214907492072318	-0.11615616022137111	1.9472512062556966	0.7545224997952834	0.4981736258657624	1.0561226987344388	1.498850499546067	0.5271355681295149	1.3225936624608552	2.285871006616404	1.273180642061953	1.327228937309386	1.472697486420429	-0.46983415686409935	0.8021790060337161
0.6564534055662018	1.6128805797600256	1.2619585400965445	2.1707514336396994	1.0779085224954261	0.8565123512150508	3.259790150075262	0.49781698210677305	1.3302567331788586	1.6274973010172422	1.9319150393549192	0.7493314701492317	1.2864280166228996	1.0227168119216847	2.043022702847276	0.10706469509408538	2.088095525116395	0.54026002888975	-0.6278322661161578	1.7313480152299867	0.8473377837669474	1.176745349499396	1.002558023329127	1.4536123731279704	0.7321933422986141	0.7259967346112102	1.1377254435230337	0.5111177364898891	-1.026173842846464	1.5596080245628967	2.179711698582749	2.3327730241306077	1.0332803647725104	1.9191871010338242	1.2504767423798913	0.8512391677924823	0.10742917074987758	2.0802216598080623	-0.16563354199885794	-0.04819340754661847	1.140678261047942	1.5982304397905809	0.18503826177199317	0.9820141221612123	1.8215204080937168	1.128657336424729	1.200634040676202	1.2920598204970548	-0.5150141439476109	0.5996982405074892
-0.03719534908195685	1.1010089301303776	1.150093377425112	1.7398882035426442	0.8907667349411538	0.28941986322344093	2.7017516537215878	1.010749983093033	1.34712267179704	1.366540615475638	1.9718686868376858	0.6659151553375541	1.020478847011526	1.1252784502187914	1.9949497432754	-0.5814474791104414	2.1328510098683706	0.4766761399599443	-1.0465428620584172	1.6017413157034754	0.9316721977883474	1.2174185830715518	1.1733135058703785	1.2372556369643433	0.7551611649440446	0.6132169752264739	0.6404164761273722	0.9880024695705543	-1.1751044574994283	1.3172649429127263	1.8425051939847232	2.221946007047114	1.1891990960354137	1.5773093507050657	1.0639699990842895	0.45586347251276943	0.01912728611190311	1.7449021203268216	-0.7651523143216146	-0.43991667189593187	1.004947126406237	1.3788974609118008	-0.1356238812736922	0.6040933771747619	1.298026443703089	0.8142819093329011	0.8624442272671895	1.023948529878648	-0.23421110390885536	0.1883287752259545
-0.622541129455391	0.6653168064016658	0.9604312872502064	0.8830670606387618	0.677186285429932	-0.1785412173495608	1.862285671942263	1.3066024568706212	1.3029275327527978	1.1156652382582146	1.58461529201603	0.581137102725915	0.7224825358333583	1.1521981378516128	1.6046071233189243	-1.2354453108483434	1.9129100669931896	0.5992027332844188	-1.0621146939759878	1.379574524114106	0.9497226412759687	0.8122622931965983	1.103257445924485	0.9184752580942472	0.6691454092058654	0.24909856505704753	0.2788830889816392	1.1818765278002021	-0.946755206636413	0.8503922958129556	1.3631580844552045	1.6407742880819285	1.3730977323046794	0.964138006477754	0.8616470010903361	0.26736385928482853	-0.27022705319501467	1.1061798956469862	-0.8908614060156796	-0.5300138883827277	0.6727604379608862	1.061598359500476	-0.399548068260462	0.3185044682101629	0.956554439512243	0.4545743550087499	0.4791599764422912	0.7673395373584606	0.15446569447681063	-0.2641270348037967
-0.8608111864798539	0.4672959206479164	0.7611396524696874	0.06272106905751466	0.5898652354341715	-0.3317268702831634	1.172338386191516	1.2765789550511042	1.1598736229591275	0.8877507348968762	0.9516462753223613	0.659251955196853	0.5806310667321163	1.0749762109324	1.0761541683490559	-1.6599373039255925	1.539465834920526	0.8987232029678658	-0.569053111838883	1.1255609559980757	0.9683645274285366	0.2838940581442403	0.8345684233157498	0.6698274920536119	0.5843509138243563	-0.034936290760448296	0.2619421456722785	1.20778346917674	-0.3899282498789284	0.46493952079793527	0.9299200070430074	0.9094034181566576	1.4145806677934334	0.3418803231351135	0.6699020516742975	0.39605127264217715	-0.5068366323838567	0.5183894833411883	-0.6470441025119434	-0.26922512485570543	0.3103481935423474	0.9113508088861877	-0.5214657909576493	0.22033397142068073	0.8261194303082879	0.19899341117030137	0.24041171213042997	0.5726995128119811	0.478795899589282	-0.5259698899200018
-0.6507702876472177	0.46078121889098134	0.6293335517137243	-0.3725159934795931	0.6566183734574315	-0.15106325431663256	0.7692075607799548	0.9720117135044948	0.9396568628533253	0.5645232752399697	0.3626494223318059	0.8692596267120992	0.5909584317258789	0.9431153118210622	0.6086994143964473	-1.7023916649850794	1.1253381219032828	1.3120432748864979	0.2916910046254459	0.8331248080338414	0.9638218195634781	-0.050181716354278885	0.5035677435097566	0.5804083089774635	0.5589555309997979	0.05662461940876811	0.5299100713027448	1.2154452097703212	0.3230047268865103	0.32647610989272474	0.60129754943393	0.2872764177318114	1.1839191078816407	-0.13325126507035015	0.4058640854294707	0.7183596811438547	-0.4939151304885261	0.26532770527534155	-0.33372389296268884	0.24091662463126579	0.08862471288315238	0.9972855739475993	-0.455384749329279	0.2977194187557712	0.7057730143204018	0.1427676119354851	0.23069212125516558	0.4020678393942649	0.6591311633369296	-0.4794683543191501
-0.09515249749275068	0.38684213301790743	0.5812994089982241	-0.4206999656021717	0.73646198268974	0.15019085214989356	0.4548414045031232	0.5395703510475319	0.674148465127761	0.0341932073765591	-0.010370912921882169	0.9576518616033843	0.5385272171327246	0.8137433329002581	0.250415630249947	-1.3788994776960888	0.7067723625481539	1.6716526281720132	1.1714767327959799	0.42940196362818	0.8104598945688413	-0.10102171198895375	0.25118708523637	0.5740187750159822	0.5320381117084678	0.5260659391207766	0.7822865543532036	1.22539459298495	0.9633396719436291	0.33081348267465244	0.30476044400431423	-0.18961620070977428	0.6697552419868608	-0.4886267446886476	-0.06855914024293981	0.9433475265632031	-0.24606833635684047	0.33779569298587414	-0.2649836483130935	0.7667057009461826	0.03645838319801536	1.1227090977265544	-0.27994551116423827	0.4186040209266252	0.32847879408469055	0.25743152103651457	0.36489232832175306	0.16531221893988263	0.6644090141641099	-0.2331189408495346
0.5497469231015333	-0.061119360044017856	0.5536365733481625	-0.38277072095796333	0.6187166059967006	0.26441506932211173	-0.06835464598943433	0.11702087641141076	0.3577156024394694	-0.6571355039342441	-0.22196519173925336	0.6397841014058178	0.17227387682233894	0.6677496661886732	-0.10925727487736007	-0.8994423777976728	0.24539900161436976	1.7200668130477101	1.6895147596481452	-0.14631369961486118	0.39206871835029544	-0.04748448197388273	0.13942127186914216	0.4585218473605689	0.36761008815266427	1.0482944556957692	0.6914556437212949	1.1067632637774576	1.3384631165589491	0.20927813242382132	-0.049640557552989885	-0.6567681701130055	-0.003358131162170287	-0.8461855359755063	-0.8075135009782488	0.8145460933734502	0.014157640060059158	0.4374058478240711	-0.5725877447897011	1.0468956513160927	0.010672957056540365	0.9880045111475105	-0.1879548340201436	0.40346748446423675	-0.4089200040555316	0.388923140461354	0.44229826959165586	-0.1861699941463547	0.45316061517444906	-0.07261373689781699
1.0117063522903496	-0.9969349899032689	0.4571108564360863	-0.5864404387645704	0.1955197610498103	0.009979684354491212	-0.8830427399913771	-0.2314102998504712	-0.045328840784719285	-1.2756872129892058	-0.4613964809438193	-0.1361526745934572	-0.560646959392108	0.4017629567506425	-0.6099574088790884	-0.5440899740056231	-0.2959029042648289	1.2310040208046529	1.6458535099757936	-0.8499184277278389	-0.2533968376969322	-0.17504248129210775	0.1212969356196463	0.07701887986768992	-0.021372078697241694	1.1967069018268992	0.14576373960083597	0.7131098304398158	1.3642721566712461	-0.2207869620118952	-0.4464337185861041	-1.2177443758200153	-0.6348539089361984	-1.255288186142452	-1.668624707579148	0.30106730851692515	0.015345434728153584	0.22156059546377072	-1.1185914245922404	0.9334962200589917	-0.18497404188172145	0.45419928496643575	-0.363687872661699	0.14588328231154746	-1.3225472890175696	0.34478295433349093	0.28716681309882236	-0.5809673695573888	-0.0230934280834851	-0.2703922123711174
1.1379922365667847	-2.1971712061259834	0.2590310751061117	-1.0998424245954403	-0.426282645622977	-0.5276890800295263	-1.7238098272505136	-0.5064017561387693	-0.5407079416783585	-1.5356987837158873	-0.8457746724892761	-1.074080153823612	-1.4149539720134332	-0.08003886028318966	-1.2606613496589398	-0.4646063922493133	-0.8748806865529594	0.181614155480636	1.1362409847942239	-1.5093451167645118	-0.8887442263954151	-0.6386959198966415	0.07778643992294014	-0.5530302113310821	-0.5683560229690182	0.7649827036857336	-0.6610454766564338	0.05584282180214362	1.0855610275763878	-0.8686989355902549	-0.7470807286723227	-1.7759007549897732	-1.0541412500061065	-1.59830533430794	-2.3363203752751938	-0.3687035729471042	-0.36041955068895365	-0.39408906676395333	-1.5777381692411732	0.4812796404200891	-0.6234077365973584	-0.3127979147009442	-0.8305592321676366	-0.30299263028694734	-2.0284998382430466	0.02644231438509103	-0.12354577844512332	-0.8386138560499308	-0.7462144599233936	-0.8816832871983273
0.9440165897938734	-3.178243521753639	0.020254969375458943	-1.661176038148878	-0.9689360675846089	-1.0460594568600543	-2.1430301708375294	-0.720144550072231	-1.0492425903808196	-1.3106210074009166	-1.2807836860781021	-1.6813459384966771	-1.979847350758236	-0.7442593368805759	-1.8804627230768929	-0.5608762985913909	-1.3650031759090555	-1.1529960331864304	0.4900678679149533	-1.9060289573289018	-1.197078183184185	-1.3232595072882734	-0.10405401744155485	-1.2244180134758524	-1.058034438742269	-0.05763244789394332	-1.3628299675844264	-0.6408323757718887	0.6426053108177332	-1.406384581464747	-0.802826092724872	-2.0566521790240353	-1.2087778100759594	-1.6586240850625023	-2.494094210377867	-0.8637255942288232	-0.9729535881730147	-1.1214315685403895	-1.6426869537345088	-0.07797285733055208	-1.1652808516317519	-0.9449861909128067	-1.3915429138479112	-0.755110023912508	-2.1924110151703107	-0.4823452384851229	-0.6399206230200644	-0.7837196242170268	-1.5578003467563681	-1.674340157886742
0.5565192414641597	-3.4728387473640163	-0.15217585994850163	-1.8793558734239062	-1.1630288267502522	-1.2397613781257089	-1.8569537775737834	-0.8552292920638047	-1.418792206175486	-0.7586282357429375	-1.516041400869788	-1.5973679810304284	-1.9609168847781582	-1.3879763692983471	-2.1942378928019353	-0.5403252240736717	-1.6368818604608275	-2.2858900029926836	0.06706169235877553	-1.9142374940665297	-0.9989058387291502	-1.9010637795078882	-0.4591149785337132	-1.6694524234960197	-1.2498761983462472	-0.7952665390905895	-1.6776000097259312	-1.0648001552016462	0.20821056692796824	-1.5099358191827412	-0.6078465017494515	-1.816247900799029	-1.1794293541680778	-1.3053593201905334	-2.038698239333616	-0.9861260117353007	-1.4895140482346287	-1.4858863097493111	-1.2233064702610617	-0.4673230293246804	-1.5386893804270285	-1.1499385474024684	-1.7269783052882919	-1.0086687468425437	-1.7697452847836188	-0.9429633509414209	-1.0441042699225074	-0.39417721756533847	-2.1734157241552965	-2.2525972628393975
0.10857354545889605	-2.934267568918818	-0.20304159989150075	-1.5477027178747822	-0.9370047072627075	-1.0267458101473694	-1.0048762773274549	-0.8705397465982496	-1.5116413358089444	-0.2527265155260095	-1.358273431532247	-0.8629358178830835	-1.4027846235198187	-1.7379730361950305	-2.0197285082077063	-0.13447553632122197	-1.6617644386800758	-2.7671059774655014	0.04204409757230226	-1.599780891335837	-0.4084088383424057	-2.046742573871221	-0.9192548149154104	-1.7432601962298606	-1.038163714052235	-1.0064782219530555	-1.596227891473129	-1.0334224914036705	-0.07408736735498354	-1.1217081901142296	-0.35679451290256053	-1.0730847916510056	-1.1131268001478494	-0.6470325362319436	-1.1802015890333364	-0.8115568130855575	-1.5785030634424368	-1.1905258695300596	-0.5121682796048833	-0.5217824994110074	-1.5355658417435953	-0.9446376405892689	-1.598165517284643	-0.9923684627495803	-1.0606152450721622	-1.101981745474189	-1.2054219213560367	0.12761064545395795	-2.3109607098681417	-2.3008503167053713
-0.3283485959316761	-1.8591441412505987	-0.1944266079843432	-0.823498917488268	-0.47762972966579786	-0.6170867467717005	-0.1097675787500187	-0.7415085979421621	-1.308353182742651	-0.14677255222276858	-0.8669542753404603	0.07642007779742647	-0.6768541616955613	-1.6360063686546713	-1.4109022056024612	0.6789872475750529	-1.546313570037166	-2.4476237677418498	0.3145353593538533	-1.20006445273286	0.20206011207955452	-1.6599078113395798	-1.3471511872857709	-1.5244521226382421	-0.5341888500595131	-0.5874202868456271	-1.3649714841528031	-0.6339766729385302	-0.13146733845842318	-0.5234337767970347	-0.3376269934847108	-0.1660699442338562	-1.1206552350100445	-0.019667795813983396	-0.33934923314446314	-0.6275509468822035	-1.1084087660759698	-0.3831484130781239	0.12637344203352496	-0.2720752923961649	-1.1750616551765407	-0.6536997083048848	-1.0185522716323798	-0.8249492472733031	-0.5272065088587268	-0.8575290057238325	-1.1710532516602954	0.43345316797788025	-1.8649540812944394	-1.7875003174909898
-0.7302240588190729	-0.8292054354101648	-0.2742589470357512	-0.12981781404867293	-0.11170547559493364	-0.3650865136480542	0.25108559048385776	-0.49263024440604497	-0.9446802248315324	-0.5349341150008007	-0.35954675068166986	0.6495192079801722	-0.2306656846706914	-1.17459589382889	-0.6498276640158186	1.6170154144771578	-1.4580967478215725	-1.5775715706685676	0.5962079790213933	-0.9879250935720061	0.4262632679333652	-0.9425297723996703	-1.6071400703022174	-1.2539493224129676	-0.00831653736985667	0.16115004281839104	-1.280394868414337	-0.17042737905762595	0.021547664343719707	-0.15109365487648949	-0.7220043478907898	0.4298462974754694	-1.2075327357038048	0.20411174918308606	0.10479670692299076	-0.7137828460929374	-0.23145948969590188	0.3944924534806356	0.3727634279808295	0.09374340314425414	-0.7022414618422935	-0.6628796075686177	-0.2666507805718693	-0.7380219656115272	-0.48988480940448187	-0.3377156613980414	-1.1232471610936294	0.2311012586312507	-1.0065274835133746	-0.992356950634434
-1.0535156258720348	-0.36209884700701817	-0.560044819864943	0.14836954882857167	-0.08774409498290472	-0.5049377318738021	-0.16304697411781896	-0.19144713853612738	-0.6410782477422932	-1.1764794140828694	-0.20039338399909945	0.5298166630222566	-0.27743048568812145	-0.6670254768201506	-0.08566901188086781	2.2512374782933544	-1.4909157006076785	-0.6584197649107745	0.6124016545230859	-1.1044508333966923	0.09131581233800282	-0.2780920514033129	-1.6318072150819958	-1.1529732395230863	0.27222121918442443	0.7491599105000529	-1.4555679813559605	0.051637478924476454	0.2902147903694651	-0.2808284905350506	-1.4080692904693108	0.4128823212113322	-1.2835589328289514	-0.13969816628248305	0.05073520366778874	-1.1272426235384267	0.6921337759870587	0.5648533838605314	0.1378507828230666	0.35803029032838113	-0.4142912690658317	-1.1139410186625505	0.27812972775707867	-0.9077416989614624	-0.9099278588220272	0.1698906528118188	-1.232156309228925	-0.5121887093880948	-0.1246615034962267	-0.33819105429822455
-1.191888683808659	-0.5966916826061428	-1.0242512674394963	-0.058188453069532166	-0.4093389627480342	-0.9620570915438325	-1.0859925371962371	0.08911999299998495	-0.5646358771698956	-1.6453647390132697	-0.5245030206741611	-0.16250497411263257	-0.6552485996839104	-0.45071825448525754	0.07244060899766695	2.2829554564624503	-1.5757823573637937	-0.13826446008496168	0.28336907372688097	-1.4706760396746978	-0.6199087476945842	0.006905819307344902	-1.4479382370939464	-1.253984566549839	0.20148383443613382	0.8366075803931817	-1.7341821836241715	-0.05795798114643855	0.5317320396889583	-0.8190528658796424	-2.0462691006433484	-0.13448019678862713	-1.2402777726415926	-0.8813380236671408	-0.2704446960343805	-1.652212767080956	1.2783477480692664	-0.06775470266885782	-0.39508125425434104	0.4025261347348871	-0.44162940256660793	-1.7790144069737732	0.3702372940946153	-1.3117266120134194	-1.4138950405038624	0.3973212392433199	-1.5118402925656973	-1.5036864712403655	0.37304316175530655	-0.13637184411682704
-1.0138121570216465	-1.221702602938795	-1.4773653764887011	-0.46398742111626046	-0.836164622382487	-1.3851068552270591	-1.9220869228597595	0.3053431050450453	-0.718840903295598	-1.605415150644023	-1.112202688299611	-0.9631305810786459	-0.9622548318650048	-0.651893189342365	-0.13052575075027334	1.740161590279036	-1.517245689060049	-0.15328817032388076	-0.22884092670100237	-1.8364339941808034	-1.283167470424351	-0.1578643943879301	-1.150559373022363	-1.3723387096242552	-0.11454717435621406	0.45264317235272106	-1.8137074051876796	-0.32035738971891614	0.6117361060955472	-1.3577144852632905	-2.249478733412042	-0.7931539972573778	-1.038544809979614	-1.6081068819100337	-0.4638525428186343	-1.9516507077630665	1.3061548923100494	-1.1485150522916003	-0.8897386890967809	0.25817956832669414	-0.6513467811405891	-2.2174683092460143	0.045123042073266006	-1.7172376014089037	-1.5503057045351734	0.26519212123411795	-1.787317862157677	-2.2577153887455848	0.28398288672405475	-0.409726125472137
-0.4669227307423509	-1.6945958055380148	-1.6761104345388724	-0.6569078859184552	-1.0503520402651292	-1.3871842676512243	-2.1487515618628112	0.4459149232654919	-0.9423151060419963	-1.0233457720303136	-1.525498837116734	-1.3870318472344345	-0.8672505414143389	-1.0814493835939585	-0.44820645465883757	0.9557971021241368	-1.1408616106607465	-0.4885148693403571	-0.6297032699907572	-1.9335111199048267	-1.509264643203517	-0.5544263576352962	-0.8440829417340031	-1.2438975819120281	-0.4420508606026057	-0.057072234761275924	-1.4804474401236072	-0.43910466648841423	0.4701209709030113	-1.4602206958152397	-1.8492021071672728	-1.0886029742313599	-0.743228030154367	-1.9161526913781863	-0.2495872477009302	-1.8067960169907418	0.811902557019187	-1.9903280563696801	-1.0555827864014762	0.05611942807183705	-0.7508520183287908	-2.1000431700392186	-0.4190480577010399	-1.8184234280230613	-1.1071569241726003	-0.07390611461886838	-1.8017596104349356	-2.3598606962234068	-0.28004387453873986	-0.899437435370094
0.33063978653337867	-1.602028251176096	-1.487205690427394	-0.41717308830506333	-0.8712031894886473	-0.8301066808935994	-1.660467457780471	0.5084008596080423	-1.021230572706722	-0.17813533615752872	-1.4182720578817005	-1.2364990678439098	-0.36210699780387373	-1.3481833365272315	-0.610733749078028	0.34281827172903157	-0.4469077365329412	-0.7746255113956597	-0.6802670480451621	-1.6336446293819604	-1.1921851371356362	-0.8277046058337261	-0.5873494227916846	-0.7302446728794674	-0.5743118029999512	-0.3056152566021165	-0.7786055815255412	-0.2401413381537656	0.1629103426778882	-0.9719795838572113	-1.0171746871986045	-0.8091073568829996	-0.48171529467582297	-1.6545594611475816	0.3415278232423894	-1.2687784059616887	0.05483498557253981	-2.0357460105808842	-0.8031156485962687	-0.073164261656075	-0.5168887234694561	-1.454345519201485	-0.6941132329429472	-1.435480571102624	-0.2729420489460373	-0.34791699086097294	-1.3922907771047601	-1.7048437877398992	-0.9661704012636232	-1.2397198188905907
1.0963601915206496	-0.920211451877511	-0.9872471094796316	0.1169875587027596	-0.37128762415994937	0.053423385471022045	-0.8150452772762368	0.48036925068852404	-0.8375812483343527	0.5292156903321243	-0.7931922141794477	-0.6835200512936066	0.23473674524149007	-1.1214469255757264	-0.5028248916596453	0.12687712740294194	0.3492248545907391	-0.7689641882143838	-0.34386881144264714	-1.014410180932852	-0.5598686739560603	-0.7186168870128951	-0.374502737442873	0.05908581947267284	-0.4520294086403089	-0.15427750373638274	0.00981198488157935	0.18562995727669804	-0.15464950879254535	-0.1308118978686632	-0.16219021648972654	-0.13682548747224585	-0.3577124282339582	-0.9987563763168947	0.9911797915794524	-0.615631341017666	-0.6161654719656304	-1.2361879164973113	-0.2715606333950522	-0.07907662330946189	0.02343238526431698	-0.6456896440944121	-0.6135352180313118	-0.6420357536761261	0.47221905882398046	-0.35558002625130736	-0.6133662692779099	-0.5597464850227137	-1.3897823230961917	-1.1798244991509717
1.506601114257771	-0.0072367443540201715	-0.4193327486957609	0.5605223962045969	0.17973497078904652	0.7964197037633918	-0.15870773098198548	0.3512843195502011	-0.448693857486343	0.8248621217971995	-0.009559287285859589	-0.09332984037683298	0.5260126915338943	-0.3634740301892091	-0.222818773618071	0.22453529226149485	0.9316909941487009	-0.5135282974268877	0.1936894497342441	-0.3018798117224355	-0.0008090274645608761	-0.2295609531292731	-0.15956315071140664	0.819050516606759	-0.1763614964410777	0.19522593126193244	0.553410930746059	0.549047392383714	-0.31015496883668753	0.6000394501761052	0.3291581023935772	0.4962741684499321	-0.38204401241933594	-0.3102610602815882	1.3175890103008394	-0.15477754307621364	-0.9240099003365341	-0.07600886872702217	0.270717989445889	-0.0020588417993114678	0.5997577413182215	-0.11112866146742013	-0.26053141240911304	0.2667327512545765	0.6660279165592066	-0.1017768998211896	0.27684978048519737	0.588299793646565	-1.34996750944606	-0.7147924143968809
1.3693170262481524	0.6543270149290129	-0.03083481335085522	0.5793593628759742	0.49642322677425316	1.0075176625168556	-0.03423796569629412	0.14767044553200714	-0.04286637556199686	0.7001932271004198	0.47093185967257895	0.25532234089047967	0.3457364433918441	0.6328578304486846	0.009244686757028421	0.34542737455755246	1.080794809576439	-0.2618096037968969	0.6337904337637813	0.2611489224020377	0.2023140486680069	0.3785828413317931	0.09549449110692448	1.2409892576455734	0.07957699634548336	0.3665841526647324	0.6853359888644049	0.588948878389801	-0.2209836050052893	0.8513817392315012	0.3289880122327438	0.7167401552108916	-0.46738158784614053	0.11295692507742802	1.1410628457561687	-0.021940322442030983	-0.7793814735311868	0.7757757566288181	0.5811326425211917	0.07659529883372049	0.8923559233421221	-0.05270324111932012	0.1177511475523973	0.9456153463375432	0.16905890159860734	0.21575846533632526	0.9571082423703947	1.305709933080382	-0.9233143830170495	-0.05819243762881099
0.735385309160156	0.7793236969881879	0.09291962010237458	0.1437277438309905	0.45531736275948625	0.6420357991306149	-0.3523018071728059	-0.04618631687686049	0.1946471458619312	0.3619732943822969	0.4162711381982981	0.33874178475320205	-0.10563477872402342	1.4295581545476441	0.021402956395409428	0.23345830123405534	0.813491417367928	-0.24410238283449456	0.7337041204856024	0.5335206142350294	0.0423013308203912	0.7495996470780779	0.3834519395093122	1.2077744048635528	0.18935087694599606	0.10334262698893358	0.4896802940657087	0.28381763210653027	0.044521647602449164	0.5887376618749018	0.022513508061657184	0.45746676571027745	-0.4871311334677932	0.22089688349088166	0.6045796598350563	-0.12036333495871736	-0.3043409692377691	0.9336891124056061	0.5636137855272716	0.10081797040062135	0.7687097114924132	-0.3217209834616253	0.2987770573958231	1.1979074823370064	-0.7358509727358598	0.35681828746280597	1.2166265577575486	1.4393847695840964	-0.3896727382711263	0.5046967577751051
-0.12643992128300288	0.44803677459332	0.07715109207986366	-0.4546093194363915	0.15254753962457218	0.04249672376018115	-0.6803381165831496	-0.1158004279279626	0.20776577884725098	0.05710249914203071	-0.011219638388900636	0.3375130153667441	-0.40662944167513465	1.7227146079092928	-0.18493200397052748	-0.1344350280029082	0.3662831779937174	-0.46195469762814517	0.4384624429176724	0.5161283922879072	-0.24901076694935181	0.6488648529372035	0.650598486686675	0.8553161260614566	0.14094279152262973	-0.5275687046999183	0.2101833173537195	-0.11640975195896167	0.3046003524927579	0.1082829827522869	-0.24629870723401212	-0.026894180243889124	-0.3555055370156065	0.20926672001736504	0.06801351061900013	-0.22994374038991838	0.2419595508404114	0.5462964043282577	0.3012043249569858	0.07598993417160774	0.38452561559436277	-0.5711715428254933	0.23971869422064862	1.0734197085805437	-1.5127708434440141	0.21774574753998813	1.0519586258695943	1.163993601263882	-0.04738009883004761	0.7787288399971243
-0.87561523261209	0.019348709631374406	0.15062185692847943	-0.8269498463442955	-0.18453424413263655	-0.28714601462901057	-0.5731327992720125	0.013262650974508851	0.09874723764362117	-0.08610593075953828	-0.3797034894803081	0.4367915542575483	-0.23405900285010264	1.5202201846441519	-0.4389179966549866	-0.5350017190053118	0.03218012605011491	-0.6753195401684395	-0.09077676015159036	0.311088308456926	-0.39818553347951013	0.10060033601787378	0.8306510563626561	0.46238855597301204	0.018526242067556792	-1.1707804185428947	0.06341091761547833	-0.26753269032755456	0.3888419682561846	-0.19455524187261314	-0.21819022138314786	-0.3729497437061219	-0.07636226002426375	0.3435738818943665	-0.14457501518690374	-0.18693948770322524	0.5991148375800089	0.1529955682469333	0.0014090344933827595	0.059182064414966644	0.07182554048700107	-0.5424763311259749	0.09607843025771334	0.8093965265938698	-1.6967310407126526	-0.08913254276698783	0.6367905386349731	0.834110883139836	-0.03551280600883234	0.7413453692800531
-1.2724452922627267	-0.13320618129063722	0.4597590507119651	-0.7745063481383639	-0.3571260619563113	-0.025490961440306378	0.09750413129991732	0.31082056547001624	0.04367135748194894	-0.09276826322804924	-0.30886915954150135	0.6560403399560133	0.3828637915420384	1.098395084362456	-0.5245780164206517	-0.6733706840101282	-0.030827808739800698	-0.5930551922481002	-0.5602787089494777	0.047705537468473516	-0.2915719687186557	-0.6323696360562155	0.8877705831133212	0.254667562031994	-0.07423503865159403	-1.4270300164101015	0.0999982469892237	0.01278094057565798	0.26898775910941813	-0.10471010181350764	0.12145784283583402	-0.3807093681517898	0.2641803069808713	0.7414963837592055	0.03592119730814652	0.008836065653044196	0.6376058980393664	0.25921240727821093	-0.10682954137513041	0.11896597286568512	0.09660919933039136	-0.25316056546479876	0.10166597910278131	0.6626913053286779	-1.1635238581126344	-0.31290790375727656	0.20111690276849928	0.7463137776096821	-0.264772752959404	0.5180586856465133
-1.2715982757169364	0.12851199962649495	0.9398761660463174	-0.4168385724312914	-0.31200554252409446	0.7360279503261469	1.0444996242832034	0.638628402321111	0.15938683910286247	-0.05615029578111045	0.2508612921110928	0.8447075074155933	1.06524640865973	0.7785478064789015	-0.3345335697218058	-0.4115819989055058	0.11634489506566734	-0.1173898237970275	-0.6937722084710651	-0.1697827601496341	-0.034336493373422525	-1.2054918497733178	0.8362985843232659	0.26611906919502276	-0.08790718107476748	-1.1287287066852527	0.20742660227076565	0.6008840603903283	0.0954255244802636	0.28608933078693377	0.565455721507338	-0.1422814226530745	0.5462164478756236	1.2676619855879008	0.38949341448541686	0.2319464989767474	0.4195497829863867	0.9443296803801848	0.12217462162901604	0.29214212412242224	0.4659550801120299	0.058919050847960446	0.4012121595951631	0.7477922258986544	-0.18144740787151914	-0.24440555543644668	-0.09203312638917428	0.9626820706869883	-0.48507503952087316	0.2922311549417781
-0.9927624615913752	0.6365308421155806	1.3391290690656716	-0.07245235196722961	-0.14458483315194284	1.5338853488687403	1.7564353222531606	0.8230824266227733	0.4189082742667027	-0.0294975428499268	0.9848113280230865	0.8321264491017288	1.3449856423139306	0.6921511158152641	0.052691866643876276	0.11735170026776133	0.2712218963246079	0.5508622802461182	-0.3764039956068051	-0.27195566731720333	0.16115426385409845	-1.385731642633404	0.7225388470941896	0.3512877844038134	-0.0498314479833063	-0.4516151958648045	0.23272116853594213	1.1427909034381678	0.09590476930198305	0.6813623211232245	0.8517590853112266	0.05777702063427121	0.6684343712053714	1.6107764479983686	0.5742918246207556	0.3644341444374259	0.15212795950738014	1.7866836544310305	0.6801106239918953	0.5564078475029448	0.9260717015648243	0.17554123866915786	0.9497577553912708	0.9813728330469789	0.7704802562204567	0.1273796752929978	-0.1992557831363996	1.2953912212696617	-0.4375894796805068	0.21529203992939513
-0.6107546031114607	1.0549027640023827	1.3804608083221102	0.0015659393152456789	-0.003715209037131607	1.820044119878847	1.8327552666809583	0.7599959458545114	0.673187932877258	0.005452995353781531	1.444621804068505	0.5912956289144824	0.9935025809518032	0.7051828982697977	0.4199719681813325	0.5901965535632953	0.26101895524521856	1.0339361578482924	0.274973041761362	-0.21217156454415442	0.15566413102338877	-1.1666008333452236	0.5832809771050677	0.3260601019460957	-0.030572942717382857	0.20929622429154307	0.11581193967634495	1.2939799916791228	0.394057699676387	0.8135060094134744	0.8394977553174723	-0.01901265772588549	0.5762962877806475	1.4862694061494752	0.3702462805303329	0.4004251305072801	0.05499511406596583	2.1545948269973034	1.3904122507289607	0.8251427344794405	1.1490385535198184	0.11074746840385893	1.537230463586585	1.156117360075539	1.2863405777445316	0.5934360722513486	-0.16787386956293812	1.4439077526523125	0.0007918950521980398	0.35868607007791203
-0.2534475650285355	1.1130756591819562	0.9478263785623241	-0.20115683597600637	0.02084565083423666	1.308200842438662	1.2297807978414323	0.4775391050281435	0.758594409675646	0.07697988904133972	1.3663366913825024	0.27120061330134054	0.18089083113272147	0.5496042222428734	0.5459216877586949	0.7084136850106237	0.0733033610926957	1.039848884164155	0.9511420213960771	0.03310043339494068	-0.013180450458244147	-0.7444584631774572	0.41501075914512164	0.12103054838175589	-0.08747947594186403	0.5029245424586588	-0.07138406962385763	0.9481840159033432	0.8774108059402399	0.6249898807538979	0.5714013460512183	-0.37555841702246884	0.2650133898520943	0.8265226097688065	-0.1734967498325151	0.4315885153046732	0.21678797528665952	1.6482404987655392	1.9619582925822254	0.9656862881880279	0.9665745780582968	0.1080437244089757	1.909298468588554	1.0825579570403536	1.238017301336467	0.8551831857443893	-0.0718895881125574	1.1857507958869462	0.7558444128781707	0.7061336866920311
0.02788749029771777	0.7697021736846926	0.1674442475599914	-0.46332760983860555	-0.052486515845856	0.15459107921785661	0.2626542739450823	0.11049125832801697	0.6097256322959169	0.1446169583971926	0.8412902482197003	0.0700760393792101	-0.6453179385827733	0.055917033147767116	0.3351635838222358	0.395292763651657	-0.15138334830761452	0.5723165849862506	1.2879499527880216	0.4402173645542174	-0.17809791826045085	-0.3810122152715813	0.18133073858275775	-0.1700375881969167	-0.2264797633625908	0.33648251134310475	-0.19990649407074498	0.29276484805799535	1.2260878106118536	0.270576407745406	0.201017544384994	-0.7792406966315903	-0.22453355871460537	-0.16399193340841395	-0.7833989157805767	0.5316706495993553	0.530324389382491	0.3767049303606654	2.104171752937459	0.8428066445776868	0.4788120287349638	0.415534894909651	1.8993758595971117	0.7034096751762029	0.7905698608869016	0.7201292747966749	0.02993415690215034	0.5033661673342675	1.5981997151028375	1.16259725956951
0.21938316406568836	0.2086894495819076	-0.6680818108586732	-0.5514583026832828	-0.1347276215444225	-1.1375307954541756	-0.6142959794805035	-0.19494063034383596	0.2981051507331974	0.09750415207706527	0.22362896106918342	0.06073454636132705	-1.0676441612229925	-0.6906241118223697	-0.13503452339804398	-0.1576185048213232	-0.2510251719762394	-0.0671629062124135	1.042567366258827	0.914502968399866	-0.19096431825170093	-0.24146057444619565	-0.14293963850462654	-0.3763232151987803	-0.4020312154166833	-0.10077061389686641	-0.1993639894396823	-0.33955590483859505	1.1057150866150278	-0.0376428073017028	-0.13322682369602173	-0.9415279600713594	-0.8034126542710351	-1.1175091097649543	-1.1543751214143196	0.6501459692798538	0.7536862723987602	-1.115779619245245	1.6666430157938101	0.38213182446687893	-0.03515184006907928	1.0247834228495452	1.4942283732245307	0.11615127538999054	0.25046588926573726	0.23109868843133802	0.09294467223294188	-0.4152545229404834	2.2543299830316084	1.5675392230580272
0.2948326951104126	-0.30538520119927315	-1.2739824949199323	-0.4205609864520438	-0.1473871293191587	-2.0184193248002473	-1.081906866689903	-0.3728741476799114	-0.025289327659405853	-0.1480336637908311	-0.14122527423123307	0.12198184439000943	-0.9680617995776889	-1.3860485677263155	-0.6691718053344282	-0.6194434972256784	-0.18553335612984723	-0.4852227983606447	0.22262334760287997	1.3039691660669381	-0.04653128088685751	-0.30537352059740464	-0.523403536619816	-0.39346656194044827	-0.5460524155786818	-0.503041743469851	-0.11381949239747434	-0.7035615122103439	0.4032184969697999	-0.2015462430949653	-0.3794115268016206	-0.7321681138930038	-1.3332046334318342	-1.7000407905185282	-1.1453929460157946	0.6216105045674616	0.6649292181579195	-2.2044165468958914	0.7374498203441192	-0.370087218073608	-0.32817497588732286	1.603485314446699	0.8111023195394526	-0.4937590237610764	-0.1311826499297478	-0.35749711619526164	0.06815910776550635	-1.2817307674040646	2.5232150225604406	1.7244882570480753
0.21234040740864701	-0.5949996649801998	-1.5235022055049123	-0.2390288409069453	-0.07818112479224064	-2.198493254272572	-1.103155336849086	-0.45643412253378113	-0.23617835426693637	-0.5302205631625682	-0.15445512915820175	0.04151527626588277	-0.572079367129131	-1.706773396095377	-1.0612388897555645	-0.7321995654503998	-0.07159072895369095	-0.45838418621549026	-0.9038650340012611	1.4640232408675673	0.11872461229782338	-0.39784494234873274	-0.8545164053247998	-0.2648253375884731	-0.6015773107727004	-0.6691278360860549	-0.053611895253564947	-0.7854556777185443	-0.6630885273376298	-0.2845247727253654	-0.5454626108946138	-0.2646221897806127	-1.6468519050085035	-1.7737388697696204	-0.8410572733410759	0.2998352468426787	0.21232351075161815	-2.5579934137178877	-0.36551547156308345	-1.2302852992149524	-0.3540730858361226	1.7056864252322592	0.02187752383310067	-0.9536538656586745	-0.2721172568390495	-0.7400713740162495	-0.09254758984932682	-1.8430588181630947	2.3440428629714805	1.4648037590287308
-0.03740398037485057	-0.6459086004056982	-1.4783460168049445	-0.21090019388809236	0.027723438463873956	-1.7710680621611345	-0.8703420058007554	-0.5135092761192357	-0.3129019351220889	-0.8197955193864659	0.006663385442495044	-0.2904681050140501	-0.25086431791689073	-1.5235623925729849	-1.1839193873451053	-0.4676030150758142	-0.07698922427078292	-0.06281137157777768	-1.9325771749590575	1.3422471568013978	0.1474362412750657	-0.31426092285825485	-1.0031594672700668	-0.1344198472361512	-0.5421207414799132	-0.6175488394882575	-0.08807874855609715	-0.761296077059615	-1.65223298179317	-0.40783851481254396	-0.6233330783087009	0.20416292582658285	-1.60264398103638	-1.4349842195772404	-0.4484898467388653	-0.2866125645321913	-0.44155289123767955	-2.2787154102905043	-1.2295061794189754	-1.934175692068739	-0.2711125765152546	1.117599884169829	-0.7191489215652423	-1.175163335377017	-0.2391896437999007	-0.7501529959431887	-0.39479441277067423	-1.9738991093886151	1.7939406435897318	0.7378982083821244
-0.38063202523086936	-0.5587726214985542	-1.2956433031065961	-0.348773903655858	0.1234502332726273	-1.0929983256345643	-0.6234589989560344	-0.558912757568215	-0.32982569665577877	-0.7457230964368146	0.07363388863457666	-0.7593739938363192	-0.23860210595950881	-0.9760096863434368	-1.0146327067648806	-0.035972165041961796	-0.2584252428132667	0.4116905512165441	-2.5201255437400074	1.0244541687032525	-1.4108580460141303e-05	0.042129101375828544	-0.8858914510994246	-0.11166055535002244	-0.37334761954017337	-0.5238359641349998	-0.17304011892687535	-0.8183347107098733	-2.1681015524475122	-0.5971281955686437	-0.5528832552818698	0.4724627813956136	-1.1526076694669434	-0.9223591057407678	-0.120655472551047	-0.8922258322664468	-1.0158246308994006	-1.741300711569153	-1.551556576024677	-2.255605070905944	-0.2878272643941509	0.07199515062384135	-1.3081059145471603	-1.1658795368262194	-0.14266668997241458	-0.45547512705074583	-0.7554529028217517	-1.6943601842038791	1.0323508235364454	-0.31763626634108005
-0.6663212222035924	-0.43515464801400455	-1.09400751360115	-0.4026681900937806	0.20828880745691344	-0.5253223906599072	-0.4841230378157119	-0.5235454988315277	-0.3782518009273359	-0.1972482577047035	-0.07326804645607168	-1.0860020335553011	-0.4730352615520071	-0.3605061231679683	-0.6052310624588007	0.2470886555378578	-0.47815085262481105	0.6860613738653335	-2.5447673726101563	0.6987626261849408	-0.2031263973186159	0.5942396734804888	-0.5300673641440108	-0.16204921990392673	-0.12508468660774238	-0.5437702882514884	-0.1774164981702458	-0.9883054113650264	-2.1044960191928657	-0.7205437673548288	-0.27015454990597004	0.5337109817852939	-0.383130729041357	-0.4650341089168025	0.15441919026157624	-1.1813750837842965	-1.2852228249928204	-1.2834961523348563	-1.2992797319346907	-2.1262213264148184	-0.47885968956523906	-0.8542002246073984	-1.6871402331927563	-0.9932732244483262	-0.03894173659437323	-0.09738580529791806	-1.0031109309870871	-1.129734615433722	0.23108051374037397	-1.38114024329571
-0.7416138177483013	-0.29302806859722863	-0.88023499970136	-0.03051699635518047	0.32265184180545975	-0.21670382464569088	-0.4120865832683636	-0.31427894859560096	-0.4769081322438477	0.6492388218424477	-0.3039211273015867	-1.0318825211453693	-0.6651528347552342	0.07792561695756914	-0.037249731135078	0.14834275589660864	-0.478982275526355	0.6817993558887563	-2.1364772807372217	0.5476150482651361	-0.27022732273305955	1.1344732441937464	-0.07447506903206144	-0.12054763963715802	0.15761782830308715	-0.6672764517455341	0.008520004028370718	-1.1240031315325345	-1.6919806330022664	-0.5810239181792991	0.20158108175371023	0.5542261156395328	0.5075723443335076	-0.16629099635379	0.5160689458250746	-0.9473822476884743	-1.2131975264499795	-0.9883184733568672	-0.7242922489785656	-1.675964500461289	-0.7161347095465399	-1.110432262558726	-1.8286658010512107	-0.7357955599465178	0.0912112640725307	0.08240686683022672	-0.9494363479111575	-0.45002647967824116	-0.47289668794373624	-2.0617026745217073
-0.5483741728734672	-0.0700447597567935	-0.5819200076976088	0.9039552380174776	0.4920293300695111	-0.06571246133933606	-0.2865413642650409	0.08093392522850176	-0.540154487390065	1.3940986489761442	-0.3526512788918486	-0.5922970188273229	-0.5326175385057978	0.29426968890027894	0.5996691522650943	-0.349091830469958	-0.07445110437650004	0.5413727483789486	-1.561208144461028	0.6319517480716121	-0.08882587894775365	1.44764596773877	0.29688458481928043	0.17273822045038884	0.4216686961412807	-0.7179626126319074	0.3684168174272945	-1.0330245124554556	-1.308365229676849	-0.09338761413277943	0.7097543102074143	0.7157490141497344	1.2926080084602622	0.017587918606929907	1.078541469099143	-0.26644460645032025	-0.9526403926595924	-0.7023861350524747	-0.20845102948505617	-1.1538311285441338	-0.7665301218227223	-0.5529674406929923	-1.7307523099888658	-0.45061675103177373	0.2913370227028507	0.010606317418598679	-0.5000766851227016	0.18160405037709954	-0.987314426905023	-2.0762297047974743
-0.1672191148034599	0.2997951836835044	-0.14757686453859123	2.1405803673894304	0.6678576847402211	0.1355960406790924	-0.02720840303953499	0.534467996664112	-0.4303030842879718	1.6495527174483073	-0.05095631424077683	-0.021814976176253987	-0.01898667614625193	0.4288195404325251	1.202355074387568	-1.0318467410723076	0.6847058599494373	0.48050035417874765	-1.0391805983375793	0.8458805526668383	0.28006964088652186	1.4365392035897362	0.4492763314221131	0.7165160033187075	0.6133907664315515	-0.4993264187498155	0.7440041065017184	-0.6586650137385343	-1.1887789002847786	0.6000025302756681	1.037989632018821	1.0530924590981188	1.8145514656884822	0.20686563682529147	1.784798374006765	0.5332360247072839	-0.7173018307732882	-0.24169477372836198	-0.03193628176332149	-0.7687848017386059	-0.4773870963703234	0.44432275072311106	-1.4259001427503262	-0.16687844052699954	0.5621969277298261	-0.1675226359831781	0.2663206488654362	0.6428471135930017	-1.2509207490424006	-1.4017197560934673
0.22968921034139728	0.8017925563319267	0.37149593857884516	3.1123806497051993	0.72191411975533	0.49854890332281426	0.3402760737918294	0.8299961287007704	-0.061423105440811254	1.291922955577913	0.5106470536720816	0.33521944072821885	0.6565100145779393	0.6511201450395627	1.6492078568675836	-1.5609718039305749	1.4993194340028835	0.5996964663038986	-0.6220860474003045	0.979377257191337	0.6360480546945705	1.1737242257812346	0.3614223966292371	1.2994867476295935	0.688150416522236	0.023928467520210633	0.9273021157806154	-0.1621449431070144	-1.2516578545877726	1.1800775173819944	1.0462141796866162	1.4151442138731485	2.038717829587994	0.4924663846427616	2.383733198475176	1.0749744730410573	-0.6212845110395728	0.4010192036882543	-0.2106080090225265	-0.556140603269142	0.09395308679256865	1.2388088415436935	-0.9888462475053649	0.10338618624437255	0.8383177840576576	-0.19305312594552837	1.1120393611246597	0.8718715017112416	-1.225525260695324	-0.30932154801932554
0.4868099393337795	1.311885563741066	0.8231241219753612	3.2837965476030484	0.5144910246873948	0.9283320630085466	0.7100964761793604	0.8001715687800842	0.5144911604164257	0.5500018007372106	1.0225690453479266	0.28454909937508777	1.143183250591829	0.9886297200105145	1.8248973073041566	-1.6386803862985626	1.9887618154843612	0.8038845702072325	-0.21208254839499005	0.8552793732887473	0.7749277674069881	0.8503099946349861	0.12093842325153174	1.6122195416345115	0.6215345039335067	0.6507674269581383	0.7993121571568291	0.16327360312824832	-1.1766885920233554	1.3456021585832998	0.7798205441248788	1.576397934511456	2.0305193895560736	0.8638346188636333	2.557836315626763	1.170351813003918	-0.6068383027114563	1.0156779053991547	-0.5102395076818519	-0.3697281665883765	0.7038504876028141	1.3555958461205504	-0.528374243921419	0.3488220426269064	1.0241326825259334	0.11272634000905436	1.750291265432894	0.8735411950563139	-0.9141561414711364	0.7515582056909633
0.5562997803130351	1.6421049579408986	1.0388759489595947	2.5110662468469718	0.0008123830315695028	1.1846567081856065	0.9748739484729123	0.4520171362962376	1.0994823550530786	-0.14194740049277893	1.169086554739048	-0.08852143238525209	1.1854499718782685	1.2732683864280598	1.6744252691971586	-1.1588691236597177	1.9278014760355895	0.8856108858708462	0.29917755350809483	0.45329541402957557	0.6243942589136626	0.6560012807221484	-0.14110758385265815	1.4520597821632981	0.4201028553003762	1.04298839176661	0.41905826157604253	0.08829991347576208	-0.6821477154652698	1.0142613552451496	0.4535715873050479	1.4082862572482888	1.8788976585770956	1.2119134084285799	2.1191953130865113	0.9238642373744878	-0.5125510247505892	1.3234765528122987	-0.6274928360015809	-0.016342989799562963	1.0783420514654187	0.8013027575876284	-0.16011165596271817	0.5456228725439657	1.0563985528877264	0.693485236648964	1.9888030056468797	0.7074957037217635	-0.3968067143593638	1.3639969783354107
0.506718161193346	1.6296013740888937	0.9403113404029171	1.1646932661249967	-0.6952344012047417	1.063623274445683	1.0888323290842024	-0.02130408548752429	1.4335512588583532	-0.42878777036059346	0.8512654152660459	-0.49583735210643304	0.7748865529870272	1.248176942734609	1.251412277941977	-0.27369871345441915	1.3890328799967842	0.6975060671616172	0.8860067910286201	-0.06350171297341797	0.2837228036634901	0.6658233281005753	-0.3290421854904998	0.876001633004454	0.12945941879217474	0.9431999533332257	0.0016228226989169643	-0.3860261132257674	0.2089568412753175	0.382040689957181	0.30805840089440184	0.9762622431546255	1.625559163352738	1.4002750900514969	1.1417244037070802	0.6358134506026715	-0.22477277639132545	1.1856559871261156	-0.411802863399942	0.5593972716710935	1.0833050171696534	0.03419209002259698	0.029898416263091296	0.6538043577099596	0.9429958390243041	1.2513065808630013	1.8189918396188036	0.456770003696806	0.15254888095060762	1.336380569204807
0.4481632103707442	1.218301679343444	0.5944776084109772	-0.08660393333927771	-1.299848503295028	0.5660464371505641	1.0746470708437572	-0.3637321080200909	1.328990448157947	-0.25661879059182996	0.25160705294747987	-0.6663111714790474	0.1378764032046787	0.7584122629437624	0.7161203066055428	0.6578307049611947	0.6892316009260169	0.274796107163801	1.3618218464574956	-0.4438577576353418	-0.052003213474230134	0.8022063902444695	-0.4226180796149025	0.18369328073883037	-0.16462106599462964	0.36835021791552613	-0.20078906184556264	-1.009336754006655	1.1283336935789805	-0.20582004178917876	0.4382995640328114	0.48981953520539684	1.2525022961475922	1.3566654378132754	-0.06011028033129552	0.579047093945355	0.21148658947240137	0.704471422953526	0.027213344587652677	1.1823247183000707	0.7870001655963108	-0.37986487407166036	0.015974667916460544	0.6282459436362964	0.7521950242861051	1.4075612006060605	1.3969132865895242	0.18872938475337764	0.505654406542865	0.7739982403496566
0.43708273220728094	0.4951934519569253	0.18548426007836755	-0.6923411077415444	-1.5075757859331154	-0.07138062492038166	0.9852933129366471	-0.43177570566156914	0.7817040549588679	0.12325222867090976	-0.30363549398424805	-0.5385705472250961	-0.4126828285293484	-0.11073980655443877	0.26679197030333035	1.2257876305514244	0.17523332846743084	-0.18527367511375992	1.5046104892611543	-0.5094772040310958	-0.2189945603623587	0.8921633380597398	-0.4583193584716378	-0.27081854443979597	-0.34987525531497216	-0.35651938846973064	-0.039857518765154	-1.4230567701854346	1.5992472840116116	-0.48211071076448136	0.7226088441198092	0.14699663851378464	0.7325278968277711	1.1255706813057045	-1.0936789044055282	0.8115828961079118	0.6160835467397093	0.14443325569516244	0.40070101867886887	1.5336707406724681	0.3804699586877208	-0.17134029564875866	-0.15457597239481816	0.44526728662152787	0.5665197057438017	0.9427205211360952	0.9328094271490986	-0.06955476203594145	0.48038374748981827	-0.0028098492391851753
0.4371932877038351	-0.32930793386578844	-0.07557950199734494	-0.5558029291192876	-1.143664162059863	-0.5091194751887348	0.863033838034415	-0.29270641952736104	-0.005154932362194559	0.36358470944298493	-0.5746223539509207	-0.28290540193155683	-0.6520500560639512	-1.046256525685804	0.03563229651390118	1.166376247370056	-0.0023570072841701565	-0.46536965312807244	1.24569028475221	-0.2796532199456589	-0.17162965479179138	0.7800096402108609	-0.4761493873486289	-0.3163780803862186	-0.3232588154011445	-0.7611258201937239	0.4479478355474754	-1.3662033962545923	1.3890001011789277	-0.4236912308936675	0.9084859436018341	-0.007084471824140999	0.0958649632225408	0.8456878671892749	-1.6892502617598177	1.1528893027841636	0.819090007938888	-0.25210283015060514	0.44783516178437677	1.3744150659966567	0.028167081340407657	0.457576546698704	-0.3742100074897602	0.1336122264335299	0.43811662047142264	-0.032091399583980974	0.564158919590299	-0.3248725400537066	0.054501457321313534	-0.6384584757781078
0.3646529238257331	-0.9862801101425872	-0.04821717105792591	-0.06428379177266776	-0.2813633767177644	-0.5155503730914193	0.7269604616609541	-0.16787437840871042	-0.7056264344595048	0.2822923509255512	-0.5564886495889161	-0.14644752398858912	-0.5398551053567207	-1.6653994811125188	0.013099934104953474	0.5053371276525093	0.02778349891946569	-0.47846889292212064	0.7694255217900045	0.024634616991723642	0.019158619635241635	0.4242727627132874	-0.4786235042702309	-0.08749545705574382	-0.04451866885519105	-0.5013354589399829	1.0591323884951127	-0.814816058021802	0.7124131301457868	-0.24480450828119457	0.7941176626048674	-0.1034895394087842	-0.5480649300580557	0.6621836137170776	-1.8183153058761412	1.327045658797677	0.8136027887585886	-0.40409541343703137	0.11639771182770009	0.7486279029426601	-0.23428613367402334	0.9986665996240232	-0.5140036441913162	-0.21327527500524293	0.37338197760842357	-1.0893640768881034	0.2934196686052171	-0.5849801989562834	-0.5849524688485606	-0.9141202271523176
0.17558617520733638	-1.238690741635376	0.2797553464130199	0.19634594680340095	0.7584795103257868	-0.11565990116810912	0.5862339698796505	-0.259083078467258	-1.0268797897384752	-0.02005581847476951	-0.4434089867081936	-0.25235536332580594	-0.2032063687401382	-1.7196233493358568	0.05452213574582003	-0.4360064326075952	-0.029096126965276897	-0.31484318586150817	0.42519035042111886	0.10757874591579482	0.2327139640706481	-0.07793831228208634	-0.4336203610180672	0.05805002272738725	0.4162787502424076	0.4208290457628038	1.519759573737078	0.021568523669985955	0.11568353481834413	-0.23195171689379573	0.3711777021238511	-0.3422400881506307	-1.058649572590375	0.6270099048458144	-1.666973151966657	1.1576498744989911	0.7863542231218564	-0.38433779962404424	-0.41398931658555715	0.005617433864307948	-0.48534833040077585	1.00728713977431	-0.4794114688084988	-0.46468462679717215	0.3465898100509672	-1.6972582584604436	0.024177075908262888	-0.8251545548494271	-1.111934006187487	-0.8212255705866137
-0.0803655972856236	-0.9725075996807727	0.7914186149752358	-0.16148156307204195	1.5387334705688178	0.4212991947589308	0.45336893517412574	-0.5877762356412244	-0.85918771786602	-0.26756739918948225	-0.45111695431193477	-0.512328240970627	0.1545704748264594	-1.2214805183586288	-0.026263407261347606	-1.1929419023917263	-0.4083881434855637	-0.1597285469556569	0.49245444852691894	-0.21606648696949438	0.3675808699911727	-0.5467669602417442	-0.31369304381956337	-0.22062545362652566	0.8744338088529879	1.6231015903620023	1.6059147665083238	0.8258678958383656	0.10141566832949642	-0.5428965199546342	-0.17525562976464765	-0.8371705939146443	-1.3479677272488941	0.654462523028599	-1.494716735957743	0.6738731993078705	0.9852026887085924	-0.2925312449739942	-0.8766022044604993	-0.400803255396902	-0.8118151325689565	0.40167354740628675	-0.2606329929723053	-0.5175937338602277	0.321735691018449	-1.5195474640228948	-0.33702771788245023	-0.9829947787578516	-1.2342630054055763	-0.5117550825757836
-0.2875217703944639	-0.25707219721996405	1.2869226654240786	-1.0862991015320687	1.7104697289256796	0.7485328166208448	0.33959770399744577	-0.9716563781572385	-0.33955343411654526	-0.24820657252524855	-0.6452916037287593	-0.7132229041431334	0.3540838518312752	-0.4270352712959897	-0.329301032801446	-1.3985539524790074	-1.106664066558769	-0.15439735817888756	0.9632234055196502	-0.8893186848176339	0.36795084245752174	-0.8138681886849883	-0.13359369894284617	-1.0050256579399015	1.0953672558203729	2.523075195330752	1.2346991606851259	1.33233597353816	0.7565096670590753	-1.1063229944370079	-0.6039132693051558	-1.5232620101883247	-1.432623723071684	0.5706168618642641	-1.4730973533908247	0.06609478111579757	1.5115154089304392	-0.13460113027560924	-1.113574903670724	-0.21290895074704763	-1.205605167897647	-0.5122105933893353	0.05264784845232814	-0.3644994635442923	0.26443588187250494	-0.6292225420821372	-0.786095373449116	-0.9897773342694494	-0.873694431085113	-0.17334961362745452
-0.3512117078691047	0.6583635262047256	1.556660305168455	-2.1463124939767724	1.188784278866973	0.6566256593187406	0.24036194720652762	-1.1608280409486256	0.21171671490664462	0.008114779255135002	-0.9074989480616531	-0.6961623576359867	0.3057978512762897	0.30440419344690633	-0.7869512016773061	-0.9806060986402998	-1.86820873937536	-0.3078112170449081	1.5137473774455046	-1.6186299901887398	0.21422311384750287	-0.7958172274109906	0.04980933726507718	-2.0319148707012795	0.9145532537778357	2.6375774126708076	0.4967390471698938	1.428508195718268	1.6607043565437318	-1.6761883474693433	-0.7825387903988413	-2.1834748696793675	-1.4063783294404644	0.23631133829959272	-1.5983706231735257	-0.4549316046662076	2.19518627972626	0.1782183853844342	-1.169220107117757	0.4415525355557762	-1.5461999892640375	-1.2811247614395003	0.31278936879840513	-0.1139318542504603	0.14432131390236097	0.500976309331528	-1.1968765664903616	-0.8174213760761283	-0.23250029542103468	0.08696939502674901
-0.27225166022088015	1.4280357246484963	1.4618832764885017	-2.818877634036503	0.20606778591783276	0.2012328428964857	0.1342978926607081	-1.0316835178138442	0.4565287881666984	0.25424863595332153	-1.052990017632758	-0.4764722682198412	0.034562397525451705	0.6875570164056275	-1.1842606277979428	-0.19289439229471297	-2.339188208540284	-0.51547102342253	1.7112023567249228	-2.0203366016388946	-0.08358229928588845	-0.510311613320357	0.17762578084513767	-2.822755236577533	0.3516056798214287	1.8378791527920835	-0.3738808847402013	1.1645538991208446	2.1620550000049823	-1.9846335608490786	-0.7558940097182073	-2.5653072672991066	-1.3490762034302803	-0.3312347467650458	-1.7167113376646275	-0.7798316643923954	2.6615644955850235	0.7072229521839819	-1.2097623924213516	1.119372086649764	-1.6780177573289998	-1.611621597777643	0.4018478652100356	0.0650991039847735	-0.05828126378288425	1.2434001302840176	-1.3808661673553284	-0.505542660004694	0.31593075944336674	0.2843038345357449
-0.14639810323408112	1.7506852299541162	1.000486150358219	-2.797949735929885	-0.7923849389137805	-0.3342311874529546	0.006709906636096757	-0.6875797791277988	0.22281556462708074	0.2330302103142621	-0.9930220768094805	-0.20949539943076684	-0.3290625956978876	0.6337384046908666	-1.2753408351611228	0.5458465009728107	-2.2792182717113083	-0.6538982747479193	1.3255720537539277	-1.8280247906353215	-0.46716897720890976	-0.04204270461506097	0.2351200597230018	-2.948009294936975	-0.36047733260126213	0.4212768384208307	-1.0809976613809396	0.6944744859343435	1.838733628734803	-1.8816430125820973	-0.6735155626678379	-2.5041208132628276	-1.2435683400384208	-0.9247193784862879	-1.6318224183884544	-0.9213712325988086	2.562416965340024	1.352275803623392	-1.3384629110337434	1.3601806529544087	-1.517400180482178	-1.5181755799113628	0.31831112512272625	0.05179077510635694	-0.3338702148382233	1.1663355476506565	-1.1926495731456648	-0.14617688129705939	0.4609867470497914	0.5100473790857446
-0.08879256680495168	1.5052346916103687	0.32844652546256203	-2.124333153492158	-1.3640570271792902	-0.6137398682326333	-0.12002850224066744	-0.3824417459590501	-0.39490281197908267	-0.09942162313104624	-0.8050137920173329	-0.04045583475337781	-0.5898716242234535	0.26928671564993334	-0.9291146423547634	0.9090378945994163	-1.6912776427837535	-0.6663608199472549	0.5228855618682575	-1.044113902714729	-0.8091633303160536	0.5041576097547426	0.26203043144073423	-2.264360392741058	-0.8736446440146939	-1.039256896943919	-1.3768655694250747	0.19867830030327313	0.8193459820527925	-1.3809230583852248	-0.6470520466332181	-1.9835954958320394	-0.9748959487859898	-1.2405430392546462	-1.2250338698786647	-0.9444783860036104	1.8168425755866542	1.8389254929769028	-1.462859660459579	1.0117488146300404	-1.106730536044077	-1.2297966297387313	0.2011402264356353	-0.13447217599339142	-0.6256833938328213	0.28864463926998735	-0.6189786149307781	0.1645291236609615	0.16697052264761988	0.8395928703342488
-0.1465254104704428	0.8068240409353538	-0.2895116704645697	-1.0916798264278842	-1.2879457729559325	-0.4502355527781571	-0.1822202601459943	-0.3191320456995276	-1.0806205391690316	-0.516331346445299	-0.6561342706906659	0.02618054669953834	-0.5651367332343696	-0.14377796384045863	-0.21720337748963858	0.8498234498218692	-0.7978473163977916	-0.5763055264697056	-0.21709120853629515	0.05009344414232217	-0.9379945872276071	1.0279025626799434	0.31387216651814076	-0.9867577814511344	-0.9146953675281969	-1.9848011639921004	-1.1662340677009553	-0.17674106965230657	-0.2789058521079965	-0.6128479194417261	-0.6595572617952248	-1.1209517467151415	-0.427121595868559	-1.057316921609037	-0.5236284314362386	-0.8864955830701683	0.6892515001387688	1.8666481818081713	-1.3350155157615518	0.34773705030511354	-0.5816309966435624	-0.9632072855516688	0.25737203372759	-0.33104948255832434	-0.836131250226514	-0.9180114932786506	0.19610002905150803	0.3729019041386183	-0.28568210203967725	1.2569241040362635
-0.27257329507442507	-0.05494367677061223	-0.5983486157241461	-0.03776995052141068	-0.6710904699471367	0.08929707122647373	-0.1132990694958608	-0.47575860222405986	-1.469965719407928	-0.6825789606854701	-0.6494301357510789	0.1219318871768196	-0.1820651341623135	-0.33968466611844267	0.610035840187237	0.5938708408439505	0.10132879948474778	-0.43471079565397036	-0.42429587832533633	1.0317894216594143	-0.727200114715131	1.4303901285217449	0.404152539090967	0.4350817899321923	-0.45874739789582736	-2.1430868326268033	-0.5583825617740631	-0.3555922437777358	-0.7677142694065355	0.25312108526647775	-0.6001917173537262	-0.1130907303497027	0.3860928959801661	-0.3913295281610595	0.3094492110630596	-0.7420571678326078	-0.36035749849959586	1.3233977190225048	-0.7498427726423095	-0.11928026050097491	-0.08669637052484483	-0.7589771089248254	0.6217033254995697	-0.33620008306949245	-0.8699270370027224	-1.7912107341420034	1.0000594913768384	0.4794953069168705	-0.475678838352595	1.6425076674483725
-0.38168161378300597	-0.765507135522033	-0.49215622471470394	0.8176644390766636	0.11639937853348101	0.7331157025049162	0.09630483276109654	-0.5998151111000811	-1.3566252849730782	-0.4173490302341737	-0.7251158440991915	0.3773152320502373	0.4528059693586041	-0.1758604360902499	1.2467307237659235	0.44301753005313793	0.7844146137968758	-0.26321767685135455	0.013441948916371588	1.5453368037103976	-0.20314023934529005	1.6087124177501801	0.47846527145310075	1.5490319841349471	0.23102271180872364	-1.6399717182710916	0.16913293373176735	-0.3457526656901559	-0.3759598149754579	1.0563116765186065	-0.38921526952044533	0.8161576373270994	1.2594490384081434	0.4778249295595151	1.0495741594030858	-0.5158116397700627	-0.9585527238156002	0.40368655156540123	0.24583848074175124	-0.010086254417354529	0.2915917260841646	-0.5029676536058015	1.2333744621493048	-0.06041657524079318	-0.6957526758505421	-1.8567540745020286	1.5288009859364045	0.5110629588252465	-0.1303779717438053	1.8294900892241255
-0.43691608051960384	-1.1363595588347128	-0.09384854174236283	1.4010836561585407	0.6448563436824849	1.1688482172687673	0.3654265955327569	-0.3876845688159331	-0.8115001606534445	0.14539152812567524	-0.7029870683901175	0.7735417313668369	1.0704599325282937	0.2955552517155412	1.4828032112539058	0.52949527850128	1.180703167945967	-0.050049308113270956	0.7300291695220785	1.4686042250421782	0.41702772260919896	1.4756396178672135	0.449883319569285	2.1024222789644043	0.7416587251654013	-0.8966559868587807	0.6933431505025102	-0.22974282412811875	0.5372688502076268	1.6539344509424065	-0.08034556561032526	1.4585841962833648	1.8673217903337616	1.1430998475146232	1.5080252518504824	-0.277414746772407	-1.0418265043394057	-0.47494173604946993	1.3046645927962683	0.6238890705192122	0.5320404209943645	-0.0904888500722567	1.821869834825507	0.38075532376057203	-0.38438969497165676	-1.1015223734439097	1.6085010647134483	0.4800557347201877	0.6627181306989611	1.6933460540964727
-0.4864225828761868	-1.169037981630704	0.2899126359686759	1.7138802540172893	0.6558794314738078	1.21574749730045	0.550168354076286	0.27470006539498665	-0.1407131938032243	0.6283040330712638	-0.43476020650487834	1.1191833004243388	1.3612938258722247	0.8431521911091197	1.297418231329346	0.7007747469036224	1.3392975502461884	0.20117551218837407	1.094672563945129	0.9502905427109433	0.8162172785415663	1.0070722078044585	0.2747664563488771	2.1106881364177967	0.7550926306177029	-0.3778768596973607	0.8017805246463153	-0.12471633903144785	1.2054986449253808	1.9276758432126264	0.15455812378927328	1.6704064688023683	1.940699923308092	1.293765783578153	1.6096900517567294	-0.14903376763868842	-0.8692764981154119	-0.9179073463393369	1.9520075261795584	1.2971693721580067	0.6403611157744677	0.4262455424872135	2.032838536531526	0.7104335937478904	-0.08755329611172875	0.024149634580171546	1.2223021895983524	0.3687815986464825	1.4763805357707052	1.2231496246626188
-0.6112649183776842	-1.0013051090924965	0.33439862559205547	1.7631425899232376	0.19162886556896527	0.9016741546051482	0.5240836574666865	1.187929103702562	0.2957165579518331	0.6693227022951752	0.05671277088713191	1.1851425840755723	1.1480314347013683	1.1603187022077446	0.845582425564788	0.626523108777752	1.3444387189676748	0.42495858012650445	0.6324396136913296	0.3058666915540119	0.7644442352688462	0.2855985211513999	0.008739432822473714	1.7815315368451652	0.246885945276861	-0.33633353218368245	0.49679871970994305	-0.11831132495294455	0.9700025910970224	1.8201286269026737	0.15402502448592376	1.4330568427734962	1.4394366810977082	0.8891984113135792	1.4197330031579736	-0.2198534935868966	-0.8202676297386614	-0.7997005670187636	1.8773947686638892	1.3987714761564436	0.6160418987799884	0.8431232322578458	1.6321039775139394	0.6583719402592219	0.04071541828362633	0.8773484573160257	0.5174989936271627	0.15391127168229785	1.7995919460129763	0.5351062866684637
-0.8251703073381019	-0.7840475448914893	-0.10477114896621394	1.562605591930401	-0.4490353570243092	0.40905274403071745	0.25763454866399266	1.931979976942356	0.29609178938286324	0.18009139791212997	0.5668494471379042	0.893911088300541	0.5033221634241521	1.0202862004458049	0.3535180107630916	0.05954201464620094	1.2512490461804582	0.5077138410062733	-0.630123883391345	-0.161917042868649	0.2821761971995058	-0.5023569862477514	-0.21086876719721104	1.3656139201280308	-0.4955863907944319	-0.6955879640899209	-0.016877261475800858	-0.21219159679835684	-0.2635107698817928	1.3866140869371504	-0.09460862915552251	0.8946461770608781	0.599699778190539	0.17022931062589824	1.1085862204427608	-0.45709428385379236	-1.122187994211545	-0.33962238536397243	1.143600129740809	0.6100783165083223	0.4609511444401464	0.9596938693579895	0.6627548385803477	0.1484478256040642	-0.0649804784784515	1.0032399713380633	-0.25033963069655646	-0.14889104772767203	1.3692217061203429	-0.17820781952568737
-1.0177351651929556	-0.581303249355226	-0.8857851443732324	1.1828885375108222	-0.8977262092013412	-0.06067280875623974	-0.16057254781191593	2.121426619164815	-0.06920999709374392	-0.5851067309489327	0.8423429718976383	0.40345095929559904	-0.2757434853646827	0.40949612057422163	-0.009446344790807575	-0.9347593507781093	1.0798430348047479	0.3660231508174037	-2.1379037669101404	-0.3139280251670456	-0.346382791339594	-1.13283234857075	-0.25662503187515084	1.0298986003084665	-1.0558868756878343	-1.129741603040355	-0.45938858328818705	-0.3157098117758474	-1.9398365590116284	0.8077407140023705	-0.42509029346106675	0.34017860357822893	-0.1871647765775815	-0.5003345501388805	0.8686932520178708	-0.6995429229935913	-1.6976116434567046	0.047811546796624256	0.1613501131521178	-0.8533011554464142	0.217411230691387	0.7507276315398529	-0.5516555875404403	-0.6244769488678382	-0.3380575723610094	0.39546290719213556	-0.8178486240751648	-0.46113038830208236	0.3564900836649546	-0.7346541972819106
-1.006181120831195	-0.36172209186995824	-1.6465733040735857	0.7729158202531824	-0.9317173339508165	-0.40729782064201325	-0.5771473912477599	1.6505716546096318	-0.5105821186868306	-1.1987612948246658	0.7597622738058686	0.003851993053130812	-0.8342862557441382	-0.43882878049607826	-0.20600590224441367	-1.953153725765206	0.8492844164078138	0.030127116609709563	-3.130645198093484	-0.21532685006365263	-0.7421803020334895	-1.445168207804128	-0.11490670847008856	0.813818895738205	-1.1549953911058297	-1.2821377235605105	-0.6416953866351521	-0.3070982024587208	-3.1981155395628797	0.32068759003529	-0.6041207145307522	0.06904815008166858	-0.5949981108979177	-0.8621987767424836	0.8189822200325907	-0.7573783884558284	-2.2296945989226464	0.026973284036338724	-0.5599707635072225	-2.3445410577268904	-0.012580298480482414	0.40298570635374986	-1.5699269780256613	-1.2912435400718139	-0.6159742959740173	-0.5176976427084382	-1.0209346069712157	-0.6663317684747413	-0.7227795670200061	-1.0386000738752152
-0.671911007383885	-0.07581401741087794	-2.01296444574366	0.5012673254082187	-0.5862929900093206	-0.6592847884847282	-0.8625482272652176	0.7615754891643113	-0.7013043021419714	-1.341210391019794	0.4155866878054394	-0.10217192771476973	-0.9642163855911668	-1.1471362128578564	-0.3143426890232694	-2.4680459324665542	0.6036609113618908	-0.3424438732082508	-3.109105814202179	-0.052635561811459106	-0.6801400574161003	-1.4170056989627489	0.08115009427010872	0.666428671253831	-0.820875285895088	-0.9855764812491321	-0.5657842169975712	-0.1289590943604809	-3.4088876274665565	0.09120664338497207	-0.5019444022988444	0.22902744848945353	-0.5420876084533343	-0.8970748796445791	0.9444211571935809	-0.5500749498798376	-2.388157709782126	-0.44489648748813776	-0.7166198498845192	-3.1674085700770602	-0.1034168896901071	0.17908579612134792	-2.0640396275921162	-1.523471988656584	-0.7338613375943663	-1.144319201876672	-0.861462740676857	-0.6732168471875541	-1.3209347476915343	-1.106795917960979
-0.07729044562749542	0.25385372302232445	-1.819917162998991	0.44968287940940693	-0.09973576105112711	-0.9004382184331295	-0.9703525579368052	-0.10681166009936327	-0.47097245677291016	-0.9891338301496808	0.06145691363712108	0.03974904922389897	-0.7087380830187935	-1.3909633036724791	-0.4401413341399675	-2.1460932276264595	0.3998914899233776	-0.5486255800462362	-2.136342329527986	0.012739688822620599	-0.2431737860579488	-1.1631736649073499	0.13068576789718686	0.5181914533613089	-0.3424554966837394	-0.3507907304558001	-0.39666218452546587	0.15219846179491486	-2.543907913513354	0.11118734014965206	-0.1853899290806515	0.7116981574908318	-0.21256174709121234	-0.7931064628322188	1.1071520895975502	-0.1714503909091344	-2.050118737801242	-1.1022379249753032	-0.3632127150114663	-2.982880554201419	0.01767282273685636	0.2168245669155482	-1.9725605791419716	-1.226030676097934	-0.6142407902291149	-1.0830213939148274	-0.498132189006176	-0.47326574325491755	-1.1891580016266956	-1.033994920535161
0.5434863119095368	0.5108067003045089	-1.200078904070663	0.550673126179333	0.26587878820116695	-1.159172962273411	-0.9290794298332332	-0.5807923454386571	0.1098420911643726	-0.3842197545879638	-0.06446966197443581	0.17232567882899721	-0.295011870951382	-1.0823550134248707	-0.6204116804395435	-1.0610904604301128	0.26935615947153585	-0.465772968373632	-0.7777314542751923	-0.041116784220703154	0.23924871970869172	-0.85673899921851	-0.08431655650199439	0.3362493417418102	-0.03971883645372975	0.3244781455131967	-0.3303999259271499	0.37863090014963674	-1.1444093405914633	0.20790574163173065	0.14505197342781387	1.198760987544388	0.0918989271002187	-0.7684434672669564	1.1305151960274888	0.18004406725031016	-1.3653152186124964	-1.5534110852565601	0.18107764064269743	-1.9766049161233938	0.313596442080584	0.4295402729368352	-1.4835744507033388	-0.5770640489522579	-0.29553744201590765	-0.34271203597680827	-0.1601473441110412	-0.14786610273980313	-0.5085762683716497	-0.9234521156748601
0.9359551114968654	0.5555722476317577	-0.4796306010792116	0.6367857558253806	0.40504925171580314	-1.348336434553886	-0.785545795626482	-0.5457511921125946	0.796986359664772	0.17579955220302718	0.11525782873128468	0.04585293145025896	0.0521819428677486	-0.4231155901681418	-0.7839735636926646	0.3405024928511089	0.19277686378940131	-0.13035211281618855	0.2719690048365191	-0.0871370645378495	0.4363911558484208	-0.6240316875042035	-0.479923239525287	0.1382266686873189	-0.015818685103987727	0.759629339270055	-0.4532847600078278	0.4173466175944614	0.06535887493786555	0.176786454455751	0.32667593220823066	1.3558104518193939	0.1669455723991893	-0.8886921233627268	0.9128692212017162	0.3601575578284357	-0.6359914689055979	-1.5289694201223467	0.5896130939489294	-0.6941531920811553	0.654466399936164	0.5918974783506997	-0.8718969186804076	0.10953718826990282	0.11222574640876985	0.6952635763379375	-0.024980437371717876	0.18460080085189742	0.25801230715326023	-0.8276344691745615
1.0184708553513773	0.3363016607936256	0.0459225595285887	0.5756245831405636	0.42836987943990895	-1.3057295787404877	-0.558425065714736	-0.15601259514161872	1.3336960033170628	0.5511510299027853	0.49308368240071576	-0.34832044037411886	0.2727358693594261	0.21688437827160534	-0.7945297831070568	1.4961252527199924	0.11627166522290748	0.2901787098621867	0.6187347657960844	0.04989574500183088	0.27199888429761687	-0.4841679800419649	-0.7789440432705927	-0.028914773173929608	-0.07615492160504242	0.8719640180444975	-0.6903002251417696	0.2792416002534519	0.6376483074232447	-0.04929180160110649	0.3741580873702676	1.0591768660848493	0.039117215811994156	-1.0159622709207938	0.5023570062508743	0.40114266272817206	-0.11415877926904767	-1.0317285018267712	0.7527384742251542	0.32220756637072423	0.906668373151914	0.5414670912887305	-0.31464862567426627	0.598954160019237	0.5035354852458994	1.528742088117824	-0.1270826732482535	0.4457074711873741	0.6823607852288653	-0.736186410003353
0.9647811322412514	-0.05035371744403452	0.2978511238237319	0.38244391772984954	0.5616940821557893	-0.9120139996033949	-0.2481556109520384	0.3184486684622075	1.5905464337843214	0.8138113299353534	0.8776139613169908	-0.7249030427567547	0.48327550774985945	0.5288550470975659	-0.5483486955934764	2.0345292698361983	-0.0019308204636686198	0.6109903703705559	0.3727993986100318	0.4478288533101499	-0.004109315648745455	-0.37167368990694594	-0.6645234655513762	-0.12251446689357623	0.11676202768963004	0.8154309224743573	-0.8736985777529238	0.1428695150138045	0.6240135015091836	-0.3244228813630561	0.46544612682135833	0.49793980590874565	-0.07261751124915537	-0.928450691716116	0.0792574494411415	0.4894779450840757	0.13377351494224626	-0.3047450702330028	0.8085120356669542	0.8391950961518171	1.0283198148461319	0.3267888720707858	0.18257185318257252	0.8724534627704498	0.825054364461528	1.8274118048592027	-0.3517559434170152	0.6411537211644235	0.6334973584251579	-0.6150505404429599
1.0898434159558814	-0.40298264713249593	0.43049283992103826	0.20790834419524135	0.9552571650741135	-0.20444532093540765	0.10646007621440103	0.6763573091730627	1.596244170715875	1.1113738794324424	1.1294191722571016	-0.6967724940474754	0.8295026977307279	0.45583046379579256	-0.06330484327172393	1.9390042241256185	-0.15448755775226625	0.7424162761870841	0.0072539676421010425	0.9938335572190661	0.00227735773864165	-0.21998552459820023	0.006014677921324844	-0.13058145986232375	0.7565142349389062	0.8537793871515303	-0.8740994730305842	0.24364895589772856	0.43793303617637913	-0.3816662776352166	0.7731718552344921	0.06257663138638568	0.062067945549624394	-0.5198743025468053	-0.15289767352649028	0.8006708738771923	0.21087387935718507	0.33878136136469256	0.971957987459685	0.986720517396689	1.0909892670245724	0.17183308736336136	0.7059819579187586	1.089448198514546	1.0632767199326199	1.5841566858281177	-0.5192128216667065	0.8373544081940384	0.3131361423318797	-0.46348770318724153
1.5973210529826165	-0.5389572588339857	0.6692957063015023	0.19712259034007368	1.5365153526403943	0.5977478749256236	0.38609772984327606	0.8657183261637386	1.457214420376335	1.4663702306656103	1.2252380431783931	-0.08387198276770869	1.299074392045245	0.21520143558441487	0.49960603971771156	1.4809570289949723	-0.2917967910736455	0.7183675024114383	-0.008810652445394971	1.4113222925731712	0.5133063240767158	-0.03844643579259053	1.0649442842064107	-0.08184340501104657	1.683105548030004	1.1550074656037357	-0.6931178705270291	0.690621839403122	0.49116862783350557	-0.042845632690603264	1.271425431319903	0.07682859808947984	0.4902420415384353	0.07647038086117654	-0.10415648706767562	1.3125855815749146	0.2590862616642063	0.6966039473926715	1.309312482289139	1.0585204318123222	1.2008151981883286	0.27670366802150786	1.2774303327164473	1.4080134233097337	1.1938722655993599	1.0507925143840342	-0.5065402808765398	1.0858819772936001	0.057972340085561645	-0.3406707200058883
2.365565860853343	-0.41019891439051753	1.0943966551099826	0.330256189358339	2.013891053159593	1.1848501744627908	0.4236780202840929	0.9246161819283651	1.2444472780160067	1.6888666722327925	1.2140098128154326	0.8946027193266987	1.655689989362493	0.13197190691783592	0.9007824926245167	0.9973016093898257	-0.3689906647317373	0.6276380108123352	0.46042036239645684	1.4020783273344224	1.3582247002088228	0.07965046481674617	2.07630212168023	-0.0382176072728658	2.416839304806665	1.6473814507154956	-0.44990626426282376	1.341044534372961	0.8815380686156807	0.603461770097279	1.682021749673779	0.5497941020371091	1.0068489071382685	0.5434470734229331	0.12720768348881778	1.7517680807981433	0.3321880263384259	0.7554929310453448	1.6424217098156924	1.234542536774136	1.3755189303786481	0.6148720830868215	1.758437783734738	1.8051297359744833	1.1488761429336813	0.5301582046185327	-0.32846602654752066	1.3526717258361263	0.06820858486943399	-0.3338464524931792
2.9454061041147077	-0.12722357256891428	1.5368989770799149	0.3869089492257782	2.038781435487104	1.3164159367706683	0.11331353771050051	0.8630609733234347	0.9421075753000866	1.489181301787512	1.1216440782952877	1.7077600683604381	1.5686383427650274	0.39302963414795716	0.9396966136099194	0.6789926785865238	-0.39242897340164695	0.5145324323654051	1.1447013935246675	0.8251007291273371	2.025456900100968	0.027648150125466	2.5487815871029325	-0.0714346042868914	2.4358619855878825	2.0379993367917053	-0.2775992890561665	1.8395197370279797	1.3474140820042473	1.1999586332793581	1.628082296878811	1.128375354766235	1.2649290997291687	0.5882234056459529	0.3000072231150672	1.7392162300602918	0.3728550812685191	0.6394938478915655	1.6641437414800924	1.4380817689921472	1.480001283901888	0.9020375184304582	1.904057314342976	2.0420950948082033	0.8443203244277626	0.18082001315459	-0.12296178524118702	1.5095779787614008	0.2652755480571935	-0.48456549524059417
2.8070576900437247	0.1246174950151216	1.6746881339201594	0.08930277868881593	1.426540634180577	0.9536361895158745	-0.47668533482732245	0.6080898967156871	0.4950568824169842	0.7147266801785626	0.9009883696897724	1.8420915853153146	0.8594395193921726	0.8938097934061159	0.5611116508179362	0.5066253888645983	-0.422007160489315	0.33851219205596267	1.5802580596369549	-0.19480290594811267	1.976403528716359	-0.21755184772127872	2.201378420194863	-0.22904243615359296	1.522468734224863	1.9882121962228039	-0.21473024120440487	1.81978056871867	1.4956385019795935	1.3217835001859823	0.9037070205379844	1.3028232418698806	0.9957359448345144	0.15835615299157133	0.17714383073981035	1.052581677780159	0.2995058871411931	0.4919381615110784	1.1796071618734094	1.4215459115924252	1.2892388493949154	0.7831345568483532	1.536954399732601	1.815053452743781	0.25832218021005726	-0.03830751627938338	-0.051068689862925946	1.4032679351716812	0.3762031575225297	-0.7272296163597475
1.6943291484566971	0.21307262949617575	1.2668756148920652	-0.6655281020576842	0.2950278695880133	0.2830814840501557	-1.0838894119159053	0.07034702880262031	-0.09153313490286605	-0.47210271721834557	0.478298135872861	1.150003974968888	-0.3153804871079574	1.2909915635410587	-0.10897470964632852	0.34674954444026407	-0.5211805098295299	0.02979977060129605	1.4408693735900135	-1.2997692346012797	1.0179190890245928	-0.5488058629818059	1.1250165585456184	-0.5022941260964829	-0.05545093274776604	1.3362214933092755	-0.17835019740655278	1.1471105356033569	1.1140915685568866	0.7586898462311255	-0.33237782682239203	0.7428899620893381	0.1942825135662037	-0.4933333283592372	-0.3149099733124685	-0.17720157479077314	0.11636228935732755	0.38488661514673206	0.2876841462031815	0.9964572330257088	0.651962091448202	0.10957661892044525	0.7117418623284549	0.9908634740096769	-0.5004109933972544	-0.26850715971504047	-0.1795955210658056	0.9602361899771065	0.1695081735347435	-0.895106076926774
-0.14903271802231077	0.13730215089730166	0.3587568622130197	-1.6621942380592682	-0.9703213337850791	-0.38297000424631544	-1.369086748612543	-0.7233848123384159	-0.69175494920701	-1.6247137389152224	-0.14233883704889924	-0.030482476611633398	-1.4955407915437957	1.2332830877674201	-0.8175971645824748	0.10673551703699427	-0.6924710805040074	-0.4076988535527292	0.7544268872108622	-2.0634543918038544	-0.5244682585966663	-0.7755288535675211	-0.25676604837018846	-0.8146085636673543	-1.65887194027071	0.2241766239928263	-0.03958223459338017	0.03694037588989562	0.3358268931540913	-0.31500876439355896	-1.5924483192225354	-0.45762578575481627	-0.8520972115849487	-0.952340216771411	-1.019170006760946	-1.4859439892362907	-0.05579008705420865	0.30874009931040225	-0.6417427174357172	0.22029087208283368	-0.3574269948816524	-0.9038522443580077	-0.2634502947260136	-0.24274819815792728	-1.1990692510302925	-0.5926924195876035	-0.4284632465636212	0.2573690696788888	-0.3431208970120366	-0.806819671400736
-2.048951816724719	0.004366421958281691	-0.6970817264973381	-2.442656158898515	-1.906973941120474	-0.7694852192916436	-1.115591743142055	-1.5554428628860577	-1.0992946894042273	-2.25097113911704	-0.8130698169381577	-1.0771792533770217	-2.1641798985919127	0.6147554905308174	-1.3004591989891283	-0.17971342301206736	-0.8536828765400002	-0.8414596867205826	-0.130056496625745	-2.200169865193855	-1.9634470087933993	-0.7392115246350192	-1.4044851325563976	-1.045110178400362	-2.6239397080170495	-0.9535587427815839	0.2590954746779067	-1.0418611279348422	-0.4525038859125963	-1.4108773704263642	-2.3215563319732864	-1.7990626250025399	-1.7121074521408757	-0.9045854057967431	-1.624101567527001	-2.318928077936955	-0.06064773742154016	0.2249349318408423	-1.1880352778189989	-0.6043795189310437	-1.4187675398136892	-1.7746864430299103	-0.9813882413195038	-1.432057105373065	-1.5792829540588271	-0.9449888536068475	-0.6204836204189159	-0.49329714747148456	-0.8938461968823374	-0.38697760437006057
-3.2452139564394797	-0.06894012168608815	-1.4306195712476866	-2.575421797460416	-2.20772496420469	-0.76942989101732	-0.38262429963403966	-2.0884024363288174	-1.1494951914033082	-2.1042163166221535	-1.2873116112313434	-1.472355888098863	-2.054098882577084	-0.32638296538180683	-1.3989048361840732	-0.39132842255021866	-0.8822084268948558	-1.0651000252785423	-0.7794515297056055	-1.70344491838364	-2.6446097332553298	-0.4199071656209786	-1.9293462913395212	-1.0837574585260952	-2.622929289100691	-1.752001761960887	0.6388005063913716	-1.6277984919319228	-0.8738085037554781	-2.0043023390415846	-2.220477535069116	-2.6560055253509454	-2.042925061092164	-0.34053561887175526	-1.8409001429367267	-2.3457197498379347	0.16473533766351575	0.1224141595765281	-1.1442722627616417	-1.1153708420345432	-2.113911686437229	-2.049016706107182	-1.169754376235286	-2.096235078204837	-1.4959398358735954	-1.1526489639371005	-0.6000127759220509	-1.04194882326807	-1.143316925424126	0.25949143289516785
-3.304721018948027	-0.047229508106285616	-1.5326447881901573	-1.9416872253451176	-1.8600458857689717	-0.4718032877111631	0.5005817550024304	-2.056023763191833	-0.8357177086633405	-1.3283150125689025	-1.3600677198596176	-1.1134468248493106	-1.3059049944596293	-1.1375896657379543	-1.1205983002084408	-0.4320793753945608	-0.7015292156428745	-0.9349988322826053	-0.9407875331265192	-0.8382974331211155	-2.3239840011556385	0.04208539120363897	-1.760020602676194	-0.89184873749909	-1.8162971382021733	-1.905924943592668	0.925024721377244	-1.5273648369780972	-0.797067580682912	-1.8428197330897091	-1.4165290058265336	-2.6428336101204812	-1.7648250240864818	0.43794678329057907	-1.5724427553098157	-1.642233846744763	0.5208827554624287	0.030373228459668354	-0.6399816719213044	-1.1212643043704655	-2.159607713977154	-1.5947191992920444	-0.8461895000646051	-1.9997364648185427	-1.0069029970830674	-1.0699988125815476	-0.3385155715754788	-1.223758310275329	-0.9234424910956506	0.8794356241275196
-2.347607223286172	0.009270511628230864	-1.0349028620076581	-0.8344090399885676	-1.1202326731703394	-0.08258779579321993	1.1130210054284697	-1.4451558562541884	-0.3303525922803158	-0.3590706594593015	-1.0064207844798059	-0.3398343318731704	-0.36952702202260007	-1.427292320761618	-0.6187162730586877	-0.31499138552024386	-0.3471254832131473	-0.4874905655149419	-0.6590800136276894	0.0050714927379627295	-1.2858594361999893	0.42804971778529144	-1.1284693644671653	-0.5313158145646688	-0.7140920692527458	-1.454053733898081	0.9659063988627602	-0.9089892294953619	-0.3868844180801718	-1.0839755361687793	-0.3708521783951592	-1.830702400326069	-1.079159643781854	1.0120507734205582	-0.9673475105287419	-0.6240136164031241	0.7996827448482503	-0.013546577906943576	-0.03992170929524982	-0.7110880518835556	-1.5758034292765533	-0.6850499247657865	-0.28864068648399543	-1.2812647158219066	-0.3491114073716056	-0.6972942093262298	0.04566432115311097	-1.0348593989577217	-0.35816873079093714	1.2035055193216038
[truncated: 72 more columns]
