# Supplementary material for: Diagnosis of autism spectrum disorder based on functional brain networks and machine learning
Source: Sci Rep. 2023 May 18;13:8072. doi: 10.1038/s41598-023-34650-6 (PMC10195805; doi:10.1038/s41598-023-34650-6)
Supplement: Supplementary file 1 — Supplementary Information. [file 41598_2023_34650_MOESM1_ESM.zip › matrices-bold-time-series/ASD/ASD37.csv]

-1.5931640337980666	-2.06022928006302	0.11688962476411538	0.30531122316364373	-0.45448626539130427	-0.8389981130879189	-0.5487385703542813	-0.6466130424394209	-1.0448587288117275	-0.952974741690111	-0.8655678638706454	-1.8192387354416726	-1.410439547856961	-0.5875362689020661	-0.19193808088765502	-0.12755354075762204	0.6620802672482491	-1.1071214326775847	-0.6650081457722257	0.3225949801966334	-1.1906240664393308	0.1964516286469726	-1.3504177480630706	0.5183044115966576	-0.6476204180407749	-0.554073629407731	0.4723223127696369	-0.6459481924700057	-0.3415590298184194	-1.3276146297059184	-1.0851532467517861	-1.185898298658385	0.03137111324977573	0.12494051137091225	-1.2195485203910952	-0.30622319646187157	0.23363829563593264	-1.5343994087362174	-0.991803856417837	-0.6016881514930369	-1.9007035830903367	-0.7340379852048026	-0.14248274492033364	-0.47700510853785766	-0.7110574002509419	-0.8299380402369168	0.1166481900960513	-0.9194493437586497	-0.4475866566230168	0.13959883853100974
-1.6870493631244154	-2.1777517683604093	-0.29077985851139393	0.2920291263573768	-0.13675069327718306	-0.49353131733029043	-0.3766716304693503	-0.3388463844614915	-1.8299499682372724	-0.9979485416493143	-1.545560144174254	-2.1920908812432747	-1.1356711560964778	-0.8425659105867942	-0.20807456033687796	-0.1497618179061401	0.4956155190388009	-1.1218666410652407	-1.0224857720799605	0.5119204652751519	-1.9327591607589838	0.5503986190104259	-1.2812802085935517	0.4794115783956846	-0.4232739332965323	-0.2913455853436433	0.5674532966828439	-0.30929740012080703	-0.20845047984682658	-1.259484396876391	-1.3382807123450857	-1.014067979685179	0.13888659038081488	0.468887453989625	-1.1661220211633005	-0.7130486607256303	0.25271987245982996	-1.540250824519025	-1.1744347375699946	-0.7726590767577197	-2.124156398480645	-1.512596224353022	0.00229663976589882	-0.7279778923456552	-1.1680978282029169	-1.146134318720292	0.0693821989548702	-1.1408115826543126	-0.6410890651179618	0.1169533153958042
-0.9833808242121889	-1.395443811468311	-0.4046929732631009	0.03441256600850904	0.386301675648365	0.16748411692829848	-0.0681802133824994	-0.006922032522443393	-2.252099465052054	-0.6076506277683714	-1.8995495277445813	-1.9152045013276255	-0.3100161601120891	-0.9072394574770504	-0.17400975677662514	-0.21846402281984958	0.049700942662978705	-0.8604295351809651	-1.1305391247340069	0.694257999454047	-2.1296504602752955	0.8069110544460999	-0.7866275245934772	0.3241125701131555	0.10353646691300855	0.24989711399389342	0.5399845362673377	0.31951826187663235	0.05722181947764008	-0.734446114039058	-1.088609434005147	-0.4853292972395074	0.25111887063381433	0.7926387902619829	-0.8802069375906493	-0.9348027717233558	0.3425770694816609	-1.1162730359762416	-0.855729196628228	-0.7181503961054528	-1.7838799867342858	-2.073040477307789	0.1772248421967493	-0.8818600299558548	-1.1117294035536014	-1.10943581883912	0.0786096132928017	-1.1246526770897076	-0.6964621940789836	0.017180253371925646
0.29290005411630227	-0.13328528435984058	-0.2127241520363126	-0.396529750280407	0.7909445801637393	0.8000094375419208	0.20718823622553895	0.07503110866850772	-1.9967559833464823	0.05284599649658211	-1.6832732861942517	-1.1338228009594566	0.6452525041984991	-0.6770182361515973	-0.09432890098759862	-0.35896811712401605	-0.5090816939697765	-0.4463449753739311	-0.9082918994440077	0.6562301474451231	-1.6238456351840722	0.7434266406314368	-0.06514336738789565	0.023684430061788043	0.6583371653982346	0.7577192352886375	0.3635135309801889	0.9034434813772243	0.30892289429147435	0.036153730832106164	-0.38626169827770684	0.1480875627627599	0.2822508068544109	0.8773926588496608	-0.4731810589428012	-0.8529856442252622	0.40761297127619156	-0.390341152260136	-0.15014745893802078	-0.4203323720277897	-0.9708490520815158	-2.120215923740413	0.2813113726192458	-0.9047631820301951	-0.4697298462499808	-0.6925812153051324	0.20583459940451498	-0.8513518594721335	-0.5304905415324964	-0.13622671541838977
1.5619012392793443	0.8666429159926856	0.08420312032556532	-0.7782219956052222	0.8150891504357225	1.0761347121804867	0.28575103683609293	-0.20736711231315874	-1.0824636528480922	0.6099034102073471	-0.9252993816847793	-0.27651221065873427	1.19912848043021	-0.15558890446608048	0.0586031907913619	-0.46143140082260514	-0.9383776624348281	-0.04788448097386925	-0.4209458922970014	0.24841128470429213	-0.6476714570774909	0.284107649868011	0.5650265511362047	-0.4054789784709882	0.8980393778193261	0.917423777714996	0.11123100033144794	1.1129048536128117	0.4255998284885775	0.692779227383706	0.4502886648375618	0.6027238964480229	0.227604761724443	0.6163288014243218	-0.11358025278277928	-0.5248296332998347	0.33183307275805163	0.35334462751192114	0.6067786668604451	0.03176066555984391	0.03694111483676909	-1.6138431779440934	0.28357852991237087	-0.7803809472068854	0.44378725246871514	-0.06224870817493166	0.43398126053853864	-0.3751806806557608	-0.1421122073337381	-0.28501323263025563
2.202528806160448	1.0240059850485619	0.2554413487746061	-0.846484633813531	0.4501085980762345	0.8948843869538333	0.13021797652315711	-0.7079400549281881	0.099474279639724	0.7026701712748246	0.06615794738355885	0.20983241716431728	1.0571627915348198	0.5249022290771929	0.3289434929534823	-0.3495744561858258	-1.0406081916287584	0.2092046286441263	0.15665151328253918	-0.46676101273784015	0.30556382679891714	-0.3979780669658959	0.8341369638352005	-0.8456301613040337	0.6373560906329113	0.6251688151264947	-0.07123163734323952	0.8373945911584996	0.4079608704669691	0.9276385077327371	1.0090915959233386	0.7301868384548116	0.18798528379037938	0.1179038509528739	0.05735804327768806	-0.13441939337221961	0.0847827999732037	0.8224898122703485	1.0632366040730052	0.48319771907071235	0.9026503562729616	-0.8112770097316577	0.24570543209740386	-0.5114697523844388	1.1044365460554206	0.5077538779560121	0.665451208268068	0.1937816739013802	0.3582095253123505	-0.3573089021277379
1.9129321610177012	0.31261884303909093	0.2412444910894169	-0.45805103371504385	-0.03762234660289837	0.4349136344004198	-0.12451593968733127	-1.0945179466452075	0.990459257140987	0.22591374745130904	0.871827192089247	0.145349233656849	0.3655083635625657	1.1457907326715036	0.718156069981363	0.05844696971682409	-0.7608154487876957	0.2959746462217484	0.6362962878365312	-1.1975408339692126	0.7859349256098855	-0.9379591763064744	0.6656346641612259	-1.0837698368479167	-0.004800357196777248	0.06363088136238484	-0.060984179428188796	0.25801047047242137	0.3824623364400303	0.6672690704695787	1.0350106321393908	0.5857469207081774	0.2989979722532919	-0.3353106346072861	0.008284156299682623	0.14115004190303174	-0.21886588587082784	0.8813575936414274	1.0683722512487897	0.7883929304787802	1.3794270854621926	-0.11404962875336717	0.26776585160394895	-0.12911230693476725	1.1202890160353236	0.7873460534881513	0.7837879609374098	0.7227561804827798	0.783235596800479	-0.29930377361497545
0.8913991430071007	-0.7154351024166712	0.20159531227823663	0.2971563875638128	-0.28027433178234923	0.014110261294097284	-0.24566849770932003	-1.0560045507209133	1.1991839187064204	-0.5728148470288641	1.2055452583414819	-0.2682260904978119	-0.38090772155339186	1.4935785811542692	1.127392421572145	0.6273977428544689	-0.20776232236729278	0.2787212126797118	0.9112479521591553	-1.5712416088818586	0.6660658830067574	-0.9865166265332141	0.2123272533072094	-0.9098496590104344	-0.6512849139985407	-0.41663206006999365	0.14688674768439927	-0.2697119295060636	0.5019803444418679	0.12083169137940034	0.5915171443822775	0.363533357807495	0.6097797812741038	-0.4601029683289375	-0.1542984664236562	0.24857306847062474	-0.3646592334984495	0.627405696135116	0.7538314879890327	0.879366326668227	1.4074323378937856	0.18610842099593966	0.3975305288976274	0.30187851021354806	0.505985583175207	0.7148166584013455	0.7355882094154597	1.0966109879573067	0.9619066763708891	-0.10133348045525492
-0.2811263393296686	-1.298634780468254	0.3637245436309409	1.1169081143746937	-0.06386126171732034	-0.1392310996673873	-0.057234120722881435	-0.5063835885863175	0.7451975534784006	-1.2221582253659802	1.0749972146817146	-0.5856907717192068	-0.6746202651151622	1.4592366330850626	1.3613885319053576	1.037520478474013	0.4082399193783929	0.2694299223163415	0.9912968794930124	-1.362210022685367	0.20515029193802994	-0.4434971868969199	-0.23896008505263144	-0.26224128530783863	-0.8915815388666719	-0.5301490370976275	0.42222510155826865	-0.44561548487818536	0.8121109389736951	-0.3423707352309536	0.020702191969949515	0.25371386349794484	1.0061664646772088	-0.1635470631170749	-0.2412473580080271	0.2705269797849515	-0.17534834279261116	0.32691795423567555	0.42326959720501	0.7888488123627243	1.115109864083282	0.08791664334195845	0.5746188295470916	0.693213983014799	-0.3112324371895146	0.4219123170456224	0.5696834730832642	1.2526887735818937	0.8388174586588247	0.19590887853628333
-0.9871065795734664	-0.9779796851015228	0.7862653259500161	1.6430422952599872	0.5095203615190546	-0.03680360284760265	0.42931875425765414	0.34957405554807025	0.03858777525610551	-1.31182836945262	0.749192475237646	-0.4220443671885683	-0.3456922077549823	1.0923535471810841	1.2185148938173902	0.9753068333223968	0.8791402841276578	0.35691829403411024	0.9619175015338091	-0.646011739337139	-0.1468052288762925	0.4444829156854002	-0.4377626083896837	0.6795943787871717	-0.5456006990398539	-0.24348280197035765	0.5842451466200425	-0.2151573362980666	1.1842620743128025	-0.4140576473634152	-0.27845627130412437	0.3229529727156896	1.2517541094125169	0.38660205375359064	-0.09673433125956993	0.32823900103937365	0.3458513230378974	0.2473608995474358	0.32764357604102773	0.6154842304519805	0.7295525834315805	-0.14026817071072667	0.6573938197966458	0.9580544442109759	-0.7690223256223189	0.1474445507463039	0.400158406467419	1.1944802259847167	0.5131029343642308	0.5185450410811856
-0.9309658458498432	0.0987219660886419	1.239728773325106	1.6648678186830341	1.0676857373212907	0.10351536552129462	1.004693330330207	1.1317660938703196	-0.400472551510433	-0.7519332626605033	0.5530462942888364	0.2795009936725919	0.3242313856299625	0.5763247733038024	0.6260281733821751	0.35763310101128204	1.08503021107762	0.5526865187367139	0.9034586882797649	0.23214888044296803	-0.06888359966691529	1.2070585704706551	-0.31185897989630157	1.5403988843735532	0.20975503008159121	0.2110377219411111	0.5307123829835629	0.2040852191979303	1.374211802633908	-0.02985009062588331	-0.10832296604213139	0.4925049142193767	1.1359675530548623	0.8692223908763568	0.29378029897605873	0.4566451029016002	0.9698500904545275	0.4926144213245605	0.48556090039492655	0.45305165727416924	0.4466887416355805	-0.16867675035852278	0.5194990270131216	1.0369942370967462	-0.5444956447131687	0.09370471275974307	0.3180437586456373	0.9758817804831853	0.18289980248969498	0.7904685997889723
-0.2871591523707281	1.2862470659534795	1.326382043818268	1.2426633473940216	1.1981607629852666	0.04337519516979672	1.3872656888471027	1.5051452853748581	-0.2934780789174463	0.16556623541915882	0.6318307092979751	1.1961057378160904	0.8112947053933279	0.1332656218997327	-0.268237780248239	-0.5748381943701173	1.022821318166	0.7778802423617469	0.8320222303850752	0.8617249692594782	0.40993191460717604	1.4300941080234362	0.006186056840005429	1.9319012812847944	0.9423966898858647	0.49986484504004447	0.31386918250703283	0.4734177138902866	1.1760390499260969	0.5997808707273289	0.40574441140511575	0.614439717208361	0.6319666616714084	1.0229189784137116	0.7783498339587049	0.5577132778069684	1.3438087504201128	0.9453428813246102	0.6771662781439549	0.3294482105111887	0.3327338306149419	0.1488416313153268	0.14947139676942156	0.9117636888375965	0.23291463570341864	0.31087394666169216	0.3189080825471709	0.6655786610050219	0.02511695421741271	0.9613715134542089
0.4478368180256523	1.8838774135712932	0.7774149348273279	0.668859445961727	0.7142171201011274	-0.2823026669172434	1.40212553446152	1.3645622455140725	0.21996313449089078	0.9476223994000954	0.8535509389925058	1.8285284756766371	0.73746162888958	-0.08983397710030507	-1.125195734767368	-1.373960885100114	0.7782734577309323	0.9012599093264101	0.7048258944298242	1.0104810287063144	0.9431283342925456	1.0133505820258886	0.2820723137261874	1.6724847758457027	1.2346018639347438	0.41315658615543416	0.10001319666299084	0.3587958770943107	0.5701076118772154	1.1268647723116707	0.9112359905230529	0.5818299684401232	-0.053095372118695715	0.8123229969427643	1.1245710973976275	0.4767702956023701	1.1938895322911622	1.3492905597897122	0.61691407999757	0.19773998447792113	0.31181038252709986	0.6720493789403474	-0.31922903686985116	0.6057763338784988	1.0767488648090824	0.6743480392859164	0.3054116024977111	0.31700472382058725	0.08884317816270844	1.0183202953689354
0.7942713324200731	1.602519151946501	-0.2885390170384571	0.2866594584055355	-0.21404875068515433	-0.7098817704801207	1.0892309605380863	0.8742399729447937	0.7084357779578097	1.2062871539556543	0.9218368042729147	1.827016655744459	0.15849650918435637	-0.08719107411600248	-1.5707373277006214	-1.6409146418346157	0.47197204391612857	0.8154885211999832	0.4828640591755379	0.7459224791485062	1.1274517117161535	0.23113620167725132	0.3430240766129261	0.9030160258427619	0.9451805272306303	-0.0047239808668406375	0.037954227713228844	-0.11657753608758091	-0.23756234303447293	1.2808589517674795	1.07329668318129	0.39630362324472507	-0.5853671250568923	0.42708185940581794	1.1714982169258294	0.1471305559549376	0.506831542196925	1.472671407612906	0.18181045633178042	-0.0107522937727376	0.24611348055369814	1.0886035369166838	-0.6740297041959211	0.18146692926090222	1.4765791891063875	0.9639181477135738	0.16840033385866499	-0.03279074069019048	0.2755145646273447	0.9782513995849772
0.5942840960166189	0.7410784369517186	-1.3587768374818436	0.27893387569180145	-1.1460200112501693	-0.9694372346638048	0.6640877267457479	0.3507180241652004	0.7881629484959329	0.8900646452944937	0.6194775839279871	1.2250918325919367	-0.4611842396946046	0.027127640697814627	-1.3975772306791674	-1.254413086429361	0.2125386880768568	0.5158478423695192	0.19870417320533285	0.35824696332224076	0.8050379474460488	-0.44970044717342594	0.19197214049180678	0.014588822571911075	0.29226280974661356	-0.5016475121336792	0.13555891629737984	-0.6880125037895589	-0.9164213373661122	1.0240536534408646	0.7981349855177766	0.15692831264814275	-0.7079464222300274	0.11754915968258425	0.9502088080731809	-0.31271148263376575	-0.4306081129562984	1.244840899877384	-0.47047925593962764	-0.3052266593481786	0.05837775131647303	1.1582239380762527	-0.7451738928759934	-0.2594302988263058	1.2335962632170177	0.9962453032101409	-0.11211694249672238	-0.3361685753613681	0.41938243556987786	0.8698197360529566
0.08864424672911042	-0.03536999814096448	-1.814649476036065	0.5609631338596099	-1.6182708045718277	-0.8900864827925807	0.35967763478318093	0.07436195088210845	0.4267938257994493	0.2923124211634935	0.002550513524194416	0.42635302308497963	-0.577174259559999	0.1121529336016829	-0.689984353823988	-0.42378487977572793	0.0712161507072649	0.13354738054565818	-0.029323164012079288	0.14638938419333097	0.18983562552698177	-0.6737524930961688	-0.0042704362537356	-0.5756472568186503	-0.29537756052442193	-0.7974884022211756	0.24296144345041398	-1.0172010086042753	-1.1914497996159494	0.5537501646253058	0.28251019621199036	-0.008584970672812576	-0.4056064464384845	-0.004618388812250257	0.6859534943544024	-0.6375497860025232	-1.1729929207357506	0.783347600708546	-0.9834488985010351	-0.5864969542373912	-0.18507868116489454	0.9008753894797604	-0.5050312382202812	-0.5823182556039426	0.5685648153427169	0.7344692136039402	-0.4255992567259496	-0.5102264485070194	0.40953570309863685	0.7172422024636668
-0.2742842179139528	-0.14981517882374998	-1.3375153349364994	0.8435491062889077	-1.4013177259609648	-0.5318897869982514	0.26417893341665716	0.14650452661770264	-0.0184089093654715	-0.1600566132127615	-0.6063100556206503	-0.04848821286539803	0.0332207673427209	0.10009462850386269	0.2128538577274569	0.4546102777658535	0.0718614718285733	-0.11105544103253812	-0.057192357747771726	0.22010444298405105	-0.27422831741350184	-0.4171817464202755	-0.04412409244897326	-0.6620010329771215	-0.45627309694123946	-0.7649609098994045	0.1621288976293958	-0.9009065123398537	-0.9894053938816199	0.15937438693265593	-0.1387098756072281	-0.017812701954848402	0.08452009897357833	-0.04487038686067614	0.6669766975524768	-0.57866702742379	-1.362825305587245	0.30599027988720984	-1.0321502449344098	-0.6777701777497094	-0.2947824470503506	0.5836812816494635	-0.0807721873040635	-0.6520468329061533	-0.06017279593288305	0.31342225666729817	-0.5893516343400438	-0.45284295598671676	0.2640931935442182	0.5343265314019301
-0.1600562105995418	0.5129796206221244	-0.15055881760743384	0.82240666320666	-0.6164054935004017	-0.14442757786413044	0.27119743740756747	0.4648893205496503	-0.06765851234975696	-0.1886689051849894	-0.8342793976452991	0.10904905857436134	1.0848176873532351	0.03271889070776426	0.9008519092432166	1.0281295245532214	0.18631263469141798	-0.028628418065117057	0.18619028565082402	0.45176938858068627	-0.22496289259830277	0.022854525626078117	0.1532686420290097	-0.35122257428737896	-0.11856035386471074	-0.4884132774884136	-0.1959725078571697	-0.38990753960835267	-0.46345015611709284	0.034119607993693984	-0.23291121511318166	0.13002961726714482	0.42753789844643525	-0.22003723350910936	1.0546417030493893	-0.08304329163482012	-0.9352005389622635	-0.0036416147476980368	-0.5442157910088076	-0.43148551253698403	-0.08279241711334827	0.5130897625285749	0.3262562752117123	-0.3963862683215288	-0.2853865237161168	-0.034460661131575955	-0.47368634038212365	-0.10976606154982985	0.10329482892513199	0.3280084704701513
0.4185027829976984	1.5534308670238488	1.0888528742201946	0.3697109828496395	0.3443051357955704	0.01744890064205216	0.17553345521254896	0.8091325932908782	0.49694586877574165	0.1728201190197898	-0.536152198210662	0.8007104693979594	1.9530306710074414	0.007589832573819893	1.1158711286994436	1.1543742477032692	0.3361677589082488	0.4039251946553243	0.6310091650178045	0.5987872365013719	0.356503788117198	0.2539222323493161	0.47834603169422907	0.03288687280330749	0.474541159028043	-0.17217357791545307	-0.726534590040296	0.24922460760172618	0.11058917816040277	0.16278689540296565	-0.025600140281261927	0.36384874752675245	0.4070777005530618	-0.6504380972762612	1.7555164421990699	0.641733045357809	-0.15354493224565227	-0.08794035384132107	0.2425577183460919	0.1500994800074943	0.48113732014464694	0.788512950706267	0.5608064682314039	0.12738672643032584	-0.06855619725608521	-0.11368304907434233	-0.10748780193801678	0.44566473541965995	0.04544301744829862	0.10422815778898667
1.109723437347869	2.335932272081232	1.693084892513131	-0.3929020903561796	1.034346751054199	-0.11619369751184992	-0.1597422669757663	0.9677492857593382	1.4154672157902513	0.6340564663120204	0.07047405630306762	1.5835521290856578	2.0847236013931103	0.07470728372933161	0.8779246192540152	0.9199730247726509	0.4121244326752729	0.9793025287171343	1.0828240807851408	0.4954698609267774	1.1201076754531982	0.06429234514346154	0.7017309803662575	0.17129859583469756	0.940572894275816	0.022039794645641195	-1.1876688498413446	0.6970040623504801	0.49304491917528526	0.35015010804377655	0.23521989065729765	0.5770949892523525	0.0564982696212535	-1.2173925089107591	2.4438448762543077	1.2326920204419598	0.5477173170196316	-0.015774307988929776	0.9278609052420557	0.867145249675288	1.1893865996077155	1.207199066645862	0.596621919072636	0.7159134749528728	0.31185481789804037	0.11230457163843739	0.31482323819537333	0.9888043003292514	0.10914846023663274	-0.13077749589203447
1.4619503757399073	2.3923097788833236	1.3788912355743828	-1.1783524685992692	1.177493180742551	-0.3752993057058752	-0.6898894799706007	0.8320476036691046	2.078636320297601	0.8692272804285265	0.524917209898111	1.9448927193492398	1.3663084200388145	0.16532892160979376	0.43994950879015665	0.54102890624941	0.31625317313108064	1.3281009945242777	1.3206088937917726	0.17038750804167904	1.5773796130395836	-0.4446885589598597	0.6401122198916247	-0.051677172984644686	1.006453523236157	0.08532612750131649	-1.3620731350466373	0.7636229639542248	0.5944833414303297	0.3601280857965556	0.2730207542953415	0.6670355821097756	-0.38176372016700216	-1.6104554052948687	2.7300572114320487	1.3837697552574297	0.8169963411112652	0.09015503456471913	1.2016918151351956	1.398720928543426	1.6647329989298205	1.3996292840701834	0.5318876721626906	1.092398128861546	0.4919609020354165	0.48180175141145815	0.5382848577156566	1.2230253807493536	0.20002025108119686	-0.37465595532693774
1.2277842548952829	1.6814913823463604	0.43646826597417804	-1.7105240036488325	0.7826226339683667	-0.4715577559888384	-1.210919056806141	0.420768396247419	1.9317310670999328	0.7418894958461311	0.43062681792585716	1.613995118102659	0.19377189127960173	0.11653911616794313	0.10561982895281219	0.24097645337758367	0.012464538298773614	1.10660244803877	1.2162347355800518	-0.19106590589486358	1.4287155897889403	-0.9534623380723	0.30019194131332194	-0.4989073772402726	0.6621262748253699	0.1432821195996878	-1.2062738733287681	0.48269669005745297	0.484325497798887	0.06893232300708911	-0.010916396346755874	0.5656975649972957	-0.6352634955544145	-1.5448585598691045	2.37773175370706	1.0246891921077188	0.5788712748387117	0.13738409632666435	1.0302853005605306	1.4751288642586462	1.5580978218625063	1.1014280866429935	0.5046082893372206	1.0509604280860612	0.28997713440630424	0.7080314966408731	0.39938557032487687	0.9394151560989915	0.19233645553980439	-0.6328482409784463
0.5277090914864714	0.5590936440273354	-0.4849788197792148	-1.8743105192443512	0.10394756292255852	-0.21010697494478775	-1.49732861106026	-0.1535182159943477	0.8786219330956021	0.3786539169687393	-0.2580637292179456	0.717897488492453	-0.8002280560132318	-0.21425076955136407	0.030665833926374907	0.1791951377145055	-0.4458996805231199	0.20805995182644096	0.7976573221252008	-0.40013075671820586	0.7611656059909305	-1.1636785091885766	-0.10754979329052274	-0.898651636792771	0.1277336633915206	0.3315918494565956	-0.8773845290950292	0.06861469705684767	0.3056865964406747	-0.4639709523832653	-0.46972765752602824	0.2618314629378859	-0.5912440095058411	-0.9925706429498456	1.439548050669789	0.34723313471144385	0.049964276575232634	0.10355378878306037	0.6508190398450515	1.0440608669716933	0.7647745191137583	0.36187936923172737	0.5853451287051235	0.5910889284873426	-0.18523450432074504	0.5342318195951399	-0.07478715030151821	0.16284294001391145	0.03866826273328745	-0.9147098670582371
-0.23582513914013997	-0.48506522622562354	-0.8283377998741165	-1.748497779058207	-0.5137483036210019	0.3598995830652573	-1.4504817985072023	-0.7413348465981012	-0.6046269419024773	0.050885409658410485	-1.1749444413192727	-0.3062220650902186	-1.1674205125434376	-0.8226320395723394	0.1348766121239622	0.43032536645462016	-0.9361115558314076	-1.1325364900850454	0.2154984535301917	-0.410948257110172	-0.017503559414425263	-1.0000367485187445	-0.30494815455555924	-1.0362977242135059	-0.3244411522339865	0.6644949386937035	-0.6177764437977659	-0.22632044824101344	0.16353515135670718	-1.041750954033883	-0.828218386972125	-0.18889923645689866	-0.36663389498667615	-0.24652436657162535	0.23318658771833817	-0.3344955081714557	-0.42454708337500097	0.01950424216215691	0.3836866167608444	0.3167312758369046	-0.479892757939422	-0.4682486891108077	0.7170583437849251	-0.05717148829704272	-0.6481261974232136	-0.10976687175843683	-0.6857108635328991	-0.82370141082666	-0.1846585072039221	-1.2192811440537406
-0.6539114872577247	-1.1231277298436781	-0.5053390862646693	-1.5159746604745457	-0.8142041785764962	0.9627111229120271	-1.1498727365504535	-1.2068737728169767	-1.7439291878148182	-0.039967902587181414	-1.761729853834032	-0.9757639746946543	-0.9198908803245779	-1.5152393211730197	0.17663586507463547	0.967662482584463	-1.328404856483494	-2.4216377004575658	-0.3600943348260444	-0.3472763642192246	-0.45834910416455693	-0.6307279772470806	-0.14305411758199918	-0.88493635842295	-0.5571727463072949	0.9965685220030469	-0.5828728231355378	-0.2630982737589332	0.059491866063735716	-1.4510698634923465	-0.8951385945576724	-0.6754851448115758	-0.21597020788608354	0.24911153540427047	-0.8233580262562311	-0.7884024532173558	-0.6007770231408737	-0.07436951627154591	0.39629186427841256	-0.3512261139526755	-1.7003570041257614	-0.9658559824099978	0.7412530653976477	-0.5591497932605464	-0.8679600377828679	-1.0396975660199066	-1.1863633513851413	-1.6171008897208863	-0.33823499993278267	-1.5168244106705164
-0.5885283050594929	-1.3294161637552468	0.05950888633008654	-1.3262325172596807	-0.7431466528341996	1.2700295536592525	-0.7770676932924083	-1.4604378745039888	-1.9566432143082202	0.08565901535470419	-1.6280183063070504	-1.034406564486429	-0.47700925698846885	-1.9958265307053946	-0.06441530567631946	1.6286801686885088	-1.552312947115467	-3.148736092540865	-0.8365962312186445	-0.3915912301608959	-0.36794425591939534	-0.3057075903543763	0.280076587641254	-0.5946611496482549	-0.6340807322693995	1.1080058055283504	-0.7369288396259426	-0.08566637949369077	-0.09236566185990132	-1.575036843799812	-0.7111677807353515	-1.0712925546405792	-0.34772786409041995	0.1984550246944475	-1.4159554334002682	-0.9900561824709251	-0.48013079789126906	-0.15742725559890197	0.5832423288545044	-0.6784587735057817	-2.428971804196438	-0.9180584533199838	0.4967339741493267	-0.6891339531327065	-0.8337891963235133	-1.88609061948008	-1.4239885840964162	-1.9230818488550991	-0.3403359175183136	-1.7387826053898547
-0.26216067534956466	-1.3060803298623755	0.24448996793456165	-1.2068190461270851	-0.4482330948700467	1.1131911650021273	-0.47867391125246284	-1.4726397944537328	-1.2276573421354333	0.2049526128808056	-0.807991732205615	-0.568782272777678	-0.3339025914606047	-2.031050207745263	-0.6187579506223041	2.1059592151896283	-1.6205632103854064	-3.0519637118849148	-1.220743703305145	-0.6234293142178413	0.08099161220398034	-0.14955101902426896	0.6726994210040621	-0.364784709375016	-0.7287499346983469	0.8547727462585446	-0.8876253615138838	0.1267806200850805	-0.38725255914564694	-1.4318477579498101	-0.5204741760713477	-1.2892317478021114	-0.7773976962503634	-0.32460619007205027	-1.4628995114248966	-1.0867647220246248	-0.27720816002601417	-0.22547838562159297	0.6450263797269133	-0.6330146656148037	-2.453805721509573	-0.4551301731862636	-0.0664447110245984	-0.48900135116237836	-0.7321387941047176	-2.2731932511837245	-1.4085044171641103	-1.727948028731154	-0.24643360779406337	-1.7881679492214773
-0.09574137240233811	-1.2830417137487862	-0.31508850015777523	-1.074715871083976	-0.17581993387124625	0.5919148786276849	-0.2762170172863529	-1.2714313810760793	-0.11363725178513152	0.0678192348744998	0.263677057678528	0.08476024089865129	-0.6932296091676562	-1.5850294120027377	-1.2822585599551783	2.0349657350568457	-1.5919797070736175	-2.2476329205937686	-1.5537021582359505	-0.9316329516640843	0.49370819699876195	-0.07434811273251851	0.747476345129685	-0.3004926755095915	-0.9552720689224629	0.27997088550776217	-0.8264092457119054	0.18879317103437152	-0.8414455556914282	-1.1288385993315917	-0.5824964726779347	-1.3199518953279497	-1.3122840961920683	-0.8976659217844946	-1.1094764975140614	-1.2355043260704546	-0.24240720301104537	-0.26912163302940645	0.309860716861475	-0.437924659719328	-1.9097735599965746	0.058884512752579395	-0.8258083047926342	-0.2452831335267897	-0.766514989832424	-2.012775446700753	-1.2674669308017514	-1.2881986745739453	-0.21196107461620212	-1.5734847569097503
-0.4010567244904733	-1.3448268568397626	-1.446430614880212	-0.8244193623485125	-0.12357458748906032	0.01034315458207247	-0.08796402808271733	-0.9228931622936131	0.6321267443379576	-0.398606125710316	1.0424067152378185	0.5659432275969987	-1.3178754520768865	-0.8284382037047188	-1.7242991619260553	1.1915786122655376	-1.5011911438399648	-1.1425522909374377	-1.817580804676627	-1.0703334984752586	0.5424047004763969	0.12076291574071225	0.43079636499719304	-0.354599313834594	-1.2503849241937262	-0.39048224963587935	-0.4682781306436057	0.03500965110377523	-1.3472031776499012	-0.776512884740501	-0.9582751883078371	-1.222792834643108	-1.6688396456743224	-1.0150129146158793	-0.6145513864237642	-1.4412628563903938	-0.46829742660226564	-0.26238709868071863	-0.453841381534116	-0.39241141970222376	-1.1550930381549553	0.29326921695434816	-1.51877416072485	-0.2754922552235231	-0.9677261206694917	-1.2024460820620027	-1.1288995371970683	-0.9332408486515095	-0.35526271181934177	-1.055900496002451
-1.1354955562341902	-1.3901851537785195	-2.5216116647197846	-0.4213799355160449	-0.32811261314246526	-0.314784067803711	0.16308846458537699	-0.5033052567171387	0.5632076906681972	-1.003119447076201	1.2318164785056585	0.6982053290003535	-1.6993460610171058	-0.01657594947817264	-1.6822439163465812	-0.299623979515282	-1.3124051169792	-0.18512991123657	-1.897813373583947	-0.8238821629412547	0.19332107592030337	0.5451435689892684	-0.06779270704318309	-0.3846292758422608	-1.3960894714561367	-0.868088779637674	0.1044139955543149	-0.23679491020024365	-1.6985725227397657	-0.4257968033020041	-1.428455199696171	-1.0702420570880495	-1.6384949540084246	-0.4281683363137999	-0.21093625656471632	-1.5214649971247427	-0.8176944950861836	-0.17748264781739906	-1.3795016452255329	-0.6279102413395035	-0.5181347820552246	0.17834997777322367	-1.859058988729355	-0.6599681856917412	-1.1461263850823324	-0.16990353055036858	-1.0217786959123623	-0.8141213978956472	-0.6263010482028728	-0.28845591977329627
-1.8914509401839001	-1.2257894949714658	-2.844862991402412	0.06287154668316917	-0.6492811750697342	-0.24990007015923058	0.4477951155701057	-0.07872802038924662	-0.16686536600005444	-1.38829981287626	0.9629990991966734	0.5538496843815958	-1.4166167315800824	0.6722230009201945	-1.124672446939399	-1.9117976977276503	-0.9411092799107453	0.3841634809241266	-1.6468809365335186	-0.16820618364827963	-0.28464241712494665	1.072895746599928	-0.38664177176266745	-0.27220326370911435	-1.1703357427816614	-0.9643342347325695	0.7090113251171297	-0.4341881557878485	-1.6810975718561445	-0.06706285961471561	-1.6118211210768343	-0.8861361633933041	-1.1983630871945938	0.6638320323918331	-0.01815726240925244	-1.230414855240136	-1.024788376772872	-0.015639988534524245	-2.0402044877573777	-0.9781873013195739	-0.08955777684070274	-0.06889177475380008	-1.6808624608756164	-1.1202174215885086	-1.0256914562012283	0.7038073113708427	-0.867044668029598	-0.7836096134334988	-0.7978883499028305	0.5755920383449656
-2.140608530897332	-0.7131164043701257	-2.088419413874081	0.48783164388746253	-0.8618946003944795	0.07632113369105174	0.6211828361584835	0.2939055946325231	-0.9177190840848944	-1.2553776619191164	0.672958782774046	0.35363274869416383	-0.4372475488912321	1.215991382910299	-0.2867925578452045	-2.9217593429167845	-0.3369986430467232	0.6240016294408348	-1.0149488705121827	0.6812400275374669	-0.5283664971040398	1.381814864598444	-0.2641630857437069	-0.01519165311904348	-0.5235220597598789	-0.6972497479575968	1.1731659655346727	-0.4070622652443113	-1.1882993135857323	0.31755170567975016	-1.2151399876522957	-0.6311092090522691	-0.5123825163981829	1.7043685223654466	-0.03696285103674293	-0.46042395695424515	-0.8979606696104824	0.1717555794462897	-2.09555954526195	-1.0758588804570606	0.2951686870641426	-0.1313712864247146	-1.0351602118889296	-1.1650775268185702	-0.46275215017312243	1.1748248401844796	-0.5631237752710012	-0.5104651961301115	-0.6121492902304798	1.3177548317751846
-1.582940987298189	0.12558214663019476	-0.5005358307965507	0.7174383603226383	-0.803442417668443	0.35488865194402636	0.5162976080982171	0.5487728640794172	-1.0032868359791882	-0.5724266113298739	0.7699362949967875	0.2844130062338037	0.8360282377281065	1.6881014388521043	0.4429648988484952	-2.8075056491356	0.4301992614947814	0.7760470635677001	-0.15053088574101217	1.367823461437425	-0.3522561084616785	1.1601257298365932	0.25921174197627134	0.2672533868797448	0.34079269729097594	-0.2795163616203847	1.402627769908399	-0.162934278757516	-0.3103340675292972	0.6939024960767413	-0.2518274391470456	-0.2569194946787414	0.1582760860148964	2.0976108010781194	-0.20031836740818565	0.6239173946380074	-0.4788964689479032	0.29156890905529564	-1.4931020054631312	-0.6291336589696139	0.8718579362843489	0.154490256443939	-0.18225201425885368	-0.4403742794041634	0.40974257982807477	1.2272406322617977	-0.09909690599986934	0.2383196100033403	0.0074528610470050065	1.7256670350287004
-0.37387223383858725	1.0919032258693342	1.2309998935221769	0.679393575888602	-0.48705786461534806	0.2869619651598582	0.07292545995343619	0.6027302597891177	-0.1651580979119523	0.37039760589425186	1.3216749440481015	0.3631255029268305	1.7921517110521517	2.110552858570474	0.7228900687485976	-1.6031266568526297	1.1524920277107433	1.036049977689937	0.6203064306460279	1.5770779954996887	0.11093911857460609	0.3390747933653929	0.8361706395428826	0.410612165894874	1.0421421618455307	0.0036888622971677615	1.372936770226827	0.12113255672981907	0.6579956641689523	0.9573714713177139	0.9186308754328648	0.20741502801973571	0.5726078326108365	1.5588547956099092	-0.43187481742925515	1.6227237717222813	-0.03957999944212789	0.246051779284497	-0.5027109989597207	0.3095251668111203	1.698489574867639	0.6663872217765743	0.5238199835653569	0.9480830836791214	1.2180934362818199	1.0188163338387366	0.3935359869976039	1.3494138236455948	0.8358203913374839	1.6742344641320477
0.9262257094776164	1.8799597230269842	2.3558144336479865	0.383951811537118	-0.10229758680416959	-0.2289036253480632	-0.5936146260463215	0.38478951297391967	1.2342282957411594	1.101002313379066	1.986044708434004	0.4346056293990661	1.9560288692357277	2.3515354510791964	0.43725721903109493	0.04476089149158356	1.562760974925596	1.383218922466735	0.9505305392447398	1.195857335378725	0.49802838978124514	-0.8140031669598133	1.0221909467627803	0.3042310836932004	1.2192779813265453	-0.04345911939145277	1.0852635532675516	0.2080255085377481	1.3156066324566063	0.9771349844083773	1.7665306243179901	0.6135262002995586	0.5981956772859263	0.2856330965380375	-0.677184696625615	2.101173445743219	0.09008842004235543	-0.020065010875812774	0.43088850193470635	1.2893483525982135	2.5315663895935043	1.0767451657681673	0.805093785959266	2.385720779976464	1.5451646848541902	0.7339943434826856	0.6973203451548753	2.347552338343905	1.4285680490901984	1.1808394908837028
1.6609071674524087	2.1910148253599497	2.4406621584444927	-0.08909021081638727	0.10670499075580105	-1.0179151493613772	-1.2334778988062556	-0.09776319166897825	2.4210560759512787	1.2235686695826822	2.2342643422332924	0.29665581292747417	1.2367773642538042	2.171041104804462	-0.23869393394367822	1.206581994367485	1.4736355390061693	1.5928081534989038	0.6795784496889419	0.3622362059741904	0.4676864255799735	-1.8125069314379096	0.5689908923891304	-0.04812999731245393	0.7350267090374641	-0.4167071838073409	0.5538828276998004	-0.032775532812332114	1.335077490936434	0.6813484399360235	1.8831466838496325	0.7514777951086621	0.24946993925496924	-1.14443700877086	-0.904301992176103	1.835416154875576	-0.24831682550239853	-0.4850737778973307	0.9239641210430749	1.6955999262725299	2.9361142514533123	1.0789797957364846	0.59628422358272	3.0576910749047026	1.1654904151108993	0.45555623602018486	0.6433128595773492	2.656815371173535	1.3808118320334377	0.4069699486743382
1.4584043229898895	1.8523891069564584	1.5423621459701884	-0.6113169969107703	0.012228737674322344	-1.7022736035261312	-1.5847763812822713	-0.7012464803595949	2.6812861180928707	0.6454077557768884	1.7141937160211793	-0.13836664793269357	-0.05079829627555506	1.4032100691552736	-0.9213836976432226	1.2130905076816014	0.8924196520161146	1.4203924713156975	-0.04366561957914132	-0.6077272878037009	-0.06025319660991323	-2.2055884750691743	-0.3929382255127564	-0.5323485907933051	-0.2283482814270221	-0.9130699608616583	-0.14995419685416117	-0.512884947648378	0.6447467582461945	0.13062906019849682	1.2144042308396255	0.4893110577478141	-0.317607764732688	-2.077544213381922	-1.0913544516007747	0.9516088767159988	-0.9126031847766333	-1.0425641521511255	0.840397882399471	1.1440170232485125	2.5706182459899516	0.5908436778366154	0.07336137438616427	2.450093054622613	0.17705043530632933	0.14437612509846506	0.23516778660252338	1.9808791276509163	0.6028165407241193	-0.3979007397530621
0.4481080156174315	0.90422165305742	0.11420157181368741	-1.0238878152573267	-0.2939344714811955	-1.8902394693606086	-1.4974601228867919	-1.1588198241060317	1.7908511104447988	-0.35972426937411556	0.5057835834040761	-0.7571921772012069	-1.3720508171355619	0.1450243591378977	-1.2083638850389504	0.07193278100591306	0.038205791937169345	0.8178069407181874	-0.8170887311848046	-1.3634196402191574	-0.8429908513585822	-1.8120629246444133	-1.409741338357502	-0.9757647775169368	-1.2409111881413397	-1.2434397458379045	-0.8452646596155936	-0.9535212422317785	-0.4908871187743715	-0.47293311078479455	0.09833615582090291	-0.09912212694305869	-0.8461974001247974	-2.1097684562047263	-1.2176890782962262	-0.13110714150904304	-1.525318416361012	-1.5240598437893316	0.3319672527626577	-0.2237384329429552	1.453640473154677	-0.20529053339661843	-0.44447399095674883	0.7207809241809732	-1.0397109953371366	-0.26997241353696816	-0.3242093483586146	0.5408001091658604	-0.5773925399134825	-0.986696146333602
-0.8211470815291737	-0.3804498759886327	-1.2554901523370507	-1.164395968063445	-0.5469892263724203	-1.3858305284507415	-0.9875771443453456	-1.1943392698740698	0.1417101620430128	-1.2899353006565029	-0.9031584667155732	-1.2939452618667087	-2.234162127022613	-1.206242066706772	-0.8814663623074319	-1.525275754407656	-0.752444224188108	0.014474205279927663	-1.2040015764520484	-1.656630858486037	-1.4688991780370184	-0.7971462656585312	-1.968334839156046	-1.2111278191367403	-1.8301421466666499	-1.1947750635138812	-1.2590912128782805	-1.052313733063043	-1.561833579432107	-0.8614614607938391	-0.9150581374273643	-0.7248602286987744	-1.056509818191069	-1.2627747126620001	-1.261991912802877	-0.9229865029179318	-1.6980394292235428	-1.7487598092424057	-0.27353509496480594	-1.7606863335785627	0.016069809116643012	-0.99641936044428	-0.6674449174620818	-1.3280057969547097	-2.0009731638917168	-0.771521641658618	-0.729735868000968	-1.01117047453627	-1.5713240982580448	-1.1991815935029713
-1.7060581994770685	-1.5688553878561295	-2.1059982054202644	-0.9171454874454374	-0.48697755269929516	-0.3113255728058165	-0.20606744226158988	-0.6913387115927154	-1.4965415348024895	-1.6783471904161276	-1.90133391496336	-1.4834590954079272	-2.379877956921105	-2.1282120710865122	-0.022821062308153665	-2.6270115812487296	-1.1762003469088231	-0.6053341223318833	-0.9873625655291662	-1.4175685814321013	-1.6178223533005405	0.435487181262127	-1.8006947312462571	-1.1268017297237272	-1.7136713286407663	-0.7516298906653632	-1.1479288849277351	-0.6875413757568296	-2.0540885446989394	-0.8325187616811014	-1.3559580888319913	-1.028494498138157	-0.7571591398083927	0.06221565662923376	-1.2026991794003032	-1.1205140742956554	-1.2706163057354904	-1.5909235930785193	-0.6592763796243762	-2.668496315063609	-1.1187369227644872	-1.532105613362893	-0.4867897098188603	-2.692747601711178	-2.333536767514516	-1.2170021286231805	-0.7411632610723156	-1.965520001726027	-1.8628687003144104	-1.0046715174993524
-1.8298936487526722	-2.2300591667002525	-2.245578936516925	-0.27790961294604044	-0.05076361654373811	0.9264669260878734	0.6394545296406949	0.19092513157039626	-2.413912053315197	-1.3344385788326745	-2.106609069580489	-1.2221900427173202	-1.8411453534903344	-2.266309072291271	1.0166748377131123	-2.6085369506380522	-1.0853018388348987	-0.7483437759949356	-0.30057989153494336	-0.7568632580606216	-1.2502334536336632	1.4517320879118798	-1.0325701300824364	-0.6969673170560543	-0.9385658527781767	-0.10666122398693563	-0.46283276820042063	-0.020382844312407982	-1.7232401889645532	-0.3674485565366002	-1.072115342198733	-0.8013450583474927	0.0443320312970362	1.3008670430759361	-1.0199935694945457	-0.7482946942810448	-0.409364609634146	-1.0446645358386883	-0.6753324426031773	-2.4744419321131463	-1.496966363656147	-1.7333370048364425	-0.021035446678137545	-2.762054898495793	-1.9199528667736308	-1.4127997034451822	-0.3196311722333928	-1.976085488020766	-1.3104509036742347	-0.49073724360022813
-1.2565487106514108	-2.127621903979024	-1.7490430428400328	0.6060190863026571	0.5619516069567916	1.8201796505958403	1.3568440669549209	1.0555160657405245	-2.325241278739588	-0.4307356185260995	-1.5589313867291998	-0.6352775173153763	-0.8697697926123351	-1.649267610469797	1.7855167942790648	-1.5389364216962014	-0.5237387381649082	-0.4065478081636908	0.45151110623505747	0.08872681667031605	-0.6044609459819869	1.9687569527071824	-0.0848649838420563	0.005854280276003986	0.14605487788427504	0.4495483360816928	0.5632148279884484	0.5876623079736352	-0.7407588963729895	0.33563357047444264	-0.2821404753117254	-0.13479266647541177	1.096247126502416	1.9875452094011044	-0.7058276627257907	-0.10932368660436778	0.49820946425230145	-0.25417608930609303	-0.3892868349935186	-1.3241980324050266	-1.1027213207591846	-1.6570818000057124	0.4651588861486085	-1.6773427192037569	-0.9224807180727034	-1.2532838029798536	0.34931577985112156	-1.244195248614566	-0.22653841168676098	0.18580719043539468
-0.3842164434691323	-1.3455484756970182	-0.8666374388500788	1.464152805995866	1.0087577861415564	2.010854804936941	1.808536241493471	1.4715790196112362	-1.4620312758389362	0.6091858013103131	-0.6441459537295737	-0.008665256505622039	0.18967505210799024	-0.6705738773608539	1.955235095779594	-0.09438262115318687	0.32100002645728615	0.14149661813982056	0.8351212852831587	0.8400553747207768	-0.017638845336742107	1.9271254933257553	0.5999024562818582	0.8193488571724377	1.0696412026133741	0.6980694974508745	1.4955253090445861	0.8024668882428456	0.3888340746034932	0.9468644616197828	0.5748735027145304	0.6178903335102864	1.9779721667844423	1.939071833263192	-0.28533219478607913	0.4160362791071755	1.0791631345706303	0.5211733227213815	-0.021729859539317466	0.10720427934402853	-0.35129767706791265	-1.378365053902642	0.7161350620533884	-0.21859528703429154	0.3041150944475745	-0.8091837527917203	0.9595219274279511	-0.34176329329096977	0.8139036445566025	0.8536431351545082
0.3482053751619499	-0.2627253276493564	0.08649071414838519	2.007549535908728	1.0371900958682128	1.4731306997703153	1.9256653206285996	1.2354012768575435	-0.3725327689993343	1.3520945625301461	0.17602419180057818	0.3699527115890461	1.0244211739597793	0.1620061768027345	1.4846979172069472	0.9075890507104669	1.2024145568732048	0.5258270571930167	0.6418487647018544	1.2650821486315105	0.29523975570588246	1.45217184543927	0.8209995990898105	1.5299139905208272	1.4790353866125712	0.6189996014680795	1.9220926156495333	0.5429222176559647	1.107858614695125	1.1734110154034527	1.0969495721463605	1.05862458570908	2.288981991829673	1.2934419404780295	0.16206649821122884	0.59344680344519	1.184239267195027	1.0109314936892269	0.18545338072495737	1.0350025811931771	0.19205659439716968	-0.9115170397660587	0.6194938206084438	0.7133860007873667	1.3605290886789163	-0.2890430973642429	1.2508418971385191	0.1995708600084899	1.3091394200149804	1.3619550506849942
0.7320692230206115	0.6316131054351681	0.8233053120082147	2.062781193236157	0.665260024584591	0.5300994900549459	1.7162748555903113	0.5175730093457414	0.416593138949609	1.5834574770229657	0.6321531564150059	0.36254623063397706	1.4439691067910303	0.539567986107981	0.6352164742433345	1.0261473826445113	1.8850022370071007	0.5376803543284661	-0.0030506278519298324	1.2523107359166352	0.3502119549910157	0.761323854035419	0.7018429367628075	1.9404280836831516	1.3070990325296905	0.3941921858281597	1.6858381394671125	0.04485403274508701	1.1214020356534418	0.9211462619675072	1.1317956382275645	1.0008745146708018	1.862199170359846	0.40754735896145694	0.5060452673236023	0.44459856597241104	0.9377611069954112	1.0662236195555832	0.09615034324201983	1.0429872727243654	0.1812205900114623	-0.24428494061941364	0.2437083306972488	0.6731900349273531	1.950428384195675	0.10324509820213118	1.1388167990621634	0.2410676537697899	1.0962496161086444	1.5928101727759825
0.8581558170187968	0.9880908405288205	1.156307208452208	1.655854895278705	0.17128033186772723	-0.3216956509901346	1.2694624246923902	-0.2213471290812833	0.6658457893641745	1.3904909916547954	0.7401981114405021	0.034459657089757054	1.4238050989882203	0.5091486876366784	-0.17634081417191172	0.4223043225628632	2.1835647956305415	0.2583471888826929	-0.7390754350211078	0.8449506260547186	0.3260502726175848	0.07685516503997628	0.5489998039972216	1.9442698005857286	0.7787745207848511	0.27731613962993046	0.9670477422414637	-0.2948292476151292	0.5540699551226846	0.3506264617986744	0.8258694091163256	0.5864153551294694	0.8723918724462546	-0.3274211133680879	0.6099048419689701	0.185147612152107	0.6099743159472071	0.746633714108974	-0.2563758347141816	0.30944803793785075	-0.30111131291485715	0.5533027110185506	-0.23088151552041625	-0.08057535146557071	1.9755832389148644	0.3046803606811459	0.7347102705881323	0.08246183900116469	0.38987207390188594	1.4683044724183136
0.9581770666914086	0.7664555048223394	1.047085435649904	0.9889714499451713	-0.11109951045550275	-0.6864385855142482	0.7371061304051406	-0.5156644071310222	0.47927596932755123	1.05711966702612	0.685976425666407	-0.41444985254896555	1.0927738410160468	0.36752498377881265	-0.6080851780763947	-0.3331132420469049	1.9906049899200549	-0.026630935049366727	-1.2012208262581088	0.21804543839834625	0.38405309393539266	-0.4309389940267766	0.5982879717778187	1.5672226739849036	0.25273904639154154	0.4111031405932016	0.15457553560070264	-0.19866472665290977	-0.15352567789957766	-0.21642481774422848	0.49247460020112743	0.17382553691299124	-0.24388247944021338	-0.6679851754277341	0.4032506895375229	0.043354768677207695	0.4156498231455765	0.296760724276588	-0.6924249310023345	-0.5582160925644172	-0.8313123302867002	1.2624038227008545	-0.630376114238185	-0.8244650954023353	1.546964582491296	0.41160810986688234	0.2540606104859024	0.17583658251597875	-0.4045667492037696	0.9708299169975522
1.157799586834443	0.21914444911368142	0.6175358860758093	0.3206363282442864	-0.047704355009804016	-0.48416044452818163	0.2796410481781969	-0.20282317957056084	0.15822835418886613	0.8450500623113668	0.6179597811548979	-0.7877467302378445	0.6608209649156291	0.37969467220301056	-0.5765245469964426	-0.6980096972797172	1.3127262342366879	-0.06132191817450661	-1.2276902009879573	-0.39845017323643656	0.5194055864989888	-0.675686856578361	0.8308403189236911	0.9495397400742768	-0.006246516214576637	0.7148952599991557	-0.40719571489148404	0.27885080767289655	-0.5417016267740941	-0.49273145856959516	0.3895446729872362	0.07176601662407225	-1.025622786426772	-0.6167317922256411	-0.06083522607928548	0.08752051145758609	0.38626940245581964	0.008402649690979857	-0.9790202539948065	-0.9541490679547795	-0.9639030213790608	1.5843047348375228	-0.8740762677845477	-0.9190178616156734	0.9098110078895758	0.5604987491025009	-0.11982569822765007	0.7270445058682303	-0.95609463942697	0.17441731339988975
1.339225093451729	-0.29711434444889895	0.10183781259257338	-0.17380351316088177	0.18574957695544195	0.02588022320561342	-0.00645813517478278	0.456767130898816	-0.02547546909107061	0.807922616407238	0.5185631352154858	-1.0052635291854428	0.30923997207124915	0.5436214138573834	-0.28473316140615196	-0.5177958858871873	0.30553387438071977	0.17446975340215118	-0.9154712099913217	-0.818482159466915	0.5593791065217542	-0.6695812220366805	0.987008928875049	0.27556179838535805	0.016047610584827378	0.9279776995710155	-0.6188056379555962	0.7651834641224078	-0.42545296547150885	-0.4042052577118339	0.5494579629500166	0.3073303544291177	-1.2419818567206837	-0.390264175590854	-0.6108677846623699	0.18143327696924122	0.39903829961529963	0.042546003102485276	-0.9483887979065215	-0.669688530499213	-0.5570529114048007	1.3256921288666816	-0.9821950690011829	-0.2751685866459185	0.3170630557923201	0.7670545325711695	-0.3285900139980794	1.4886607762323587	-1.1707201150976274	-0.7401128246821406
1.2227711021641048	-0.5523541524195882	-0.2560859392177713	-0.46939618082788864	0.23439626242865946	0.4319537308706253	-0.13328072479398329	0.9457366601243895	0.009950333813191053	0.7652720437610273	0.24806261357351855	-1.1192203092760022	0.09817560562732203	0.5899524645683789	-0.07786432404307207	-0.06474889477427385	-0.7349828055865177	0.44251987116812325	-0.5061994721021851	-0.9713329867037087	0.3113366581034996	-0.5126600863798322	0.7647429160431857	-0.30665641687042666	0.09827986586138306	0.7916748842019684	-0.6362766890419559	0.8164562243281059	0.010430773829333618	-0.13274899396146317	0.7678199714371017	0.6022990329945075	-1.0021788538777356	-0.2702170528912925	-1.035383280058719	0.09886914153322451	0.32384135521263047	0.32519764404141704	-0.5869511771979566	0.009760589153823638	0.12229900975893122	0.5700750023988767	-1.019113670989926	0.5910949707699594	-0.08553437652021013	0.8651795140042577	-0.43471831217852286	1.9090965880212731	-1.1631426362489143	-1.5195331361146445
0.6068685811201202	-0.5600631622307696	-0.31475226304062603	-0.6466581539704651	-0.14802070947810897	0.4489023912478742	-0.19894982317645213	0.8442215932938619	0.14422523102363957	0.4575987659963973	-0.2867464793074039	-1.2313562076392401	-0.04746886163142267	0.22447205554387908	-0.21503762165798287	0.2311826513039807	-1.4599812302740474	0.42705531149010306	-0.2006608819556387	-0.9086577903825727	-0.2510930728944875	-0.3448519545263344	0.06038529589800364	-0.7268721495473149	-0.036878180848227145	0.2512963742240928	-0.6965565544610101	0.235458275231818	0.3738162508005621	0.014684476553683858	0.7564478366881258	0.5837248937264063	-0.6487074257368334	-0.4160715483871749	-1.1925505229829043	-0.28288142814474027	0.1608845684150986	0.594535424749071	-0.05160511855406461	0.5529051661978314	0.5850095087273038	-0.31037729695967403	-1.029798230413181	0.9493597236544171	-0.30003326921367923	0.6177503322345544	-0.5357738660091497	1.5383747711727043	-1.0944322490821985	-1.930102353078765
-0.4194654877733233	-0.5072698708345046	-0.09379069396648337	-0.7771715067144008	-0.8688012293558612	0.10488652212128859	-0.3048520956048813	0.13533422775187712	0.17288222858569458	-0.22188117563713863	-0.9861978861850323	-1.377823418468728	-0.2541588410571496	-0.5741767163110352	-0.7007445661202332	0.12871673303535094	-1.6178118064369285	-0.012756743521836849	-0.03923550422818422	-0.7482425439112391	-0.9093589851278553	-0.2713216673580707	-0.9188738698713206	-0.9764641142973641	-0.49616475324070647	-0.46795777717093695	-0.9002618758093185	-0.7623299457978975	0.3649310888907125	-0.16769300676982493	0.3595669503019081	0.08244414762103809	-0.5069119853267908	-0.7516259317611219	-1.0789074428942051	-0.8505446323284412	0.05340967834869776	0.5786186691737794	0.39913768041320397	0.5808338000347228	0.4652574339982734	-0.8456658961669473	-1.0200161590494476	0.4056256461045216	-0.4207376058759809	-0.06764472470491753	-0.6661426654016379	0.39534499764924697	-1.0210714574137547	-1.8704659324456816
-1.4639595917846002	-0.5635658840643433	0.2574795392878057	-0.8340550938984049	-1.511516718197273	-0.29283177722216575	-0.47038268555662766	-0.7555496383860588	-0.03611238907884404	-1.0850329593166435	-1.563698071636492	-1.47048032696194	-0.5691817376869911	-1.4468529166009567	-1.2820528691081565	-0.26386285380451013	-1.1891981855248004	-0.7071237609056436	0.07605151829293007	-0.5944564224812189	-1.30234842601614	-0.30228787515986677	-1.7532286028386845	-1.0598605045206133	-1.0992698577593842	-0.9802635616218661	-1.1218269670271035	-1.661603762093605	-0.0021164162422300276	-0.6150869804120495	-0.31150986162153826	-0.6991321373560503	-0.662517893474226	-1.005785917913978	-0.8074345607221759	-1.2888375316283474	0.16244222284690163	0.18818457204273012	0.531442234297991	0.12645302823506493	-0.2176685463126755	-0.7543174550644992	-0.9836579823220515	-0.7854450091819488	-0.5231274601282689	-0.985509653950397	-0.7593289682126666	-0.9804243897031117	-0.8726398425107782	-1.4375931589586137
-2.04550978779932	-0.7230287719338467	0.5608082251888474	-0.7016039433095266	-1.6096140342294338	-0.3923727065138912	-0.6129412949371628	-1.2284226083230567	-0.44667952437175007	-1.712250204184295	-1.7155290253193425	-1.3429694562322942	-0.8816069412087162	-1.8491840662323606	-1.6105546703063955	-0.6099359943814688	-0.4136370151671988	-1.2634950674512229	0.2544172113112686	-0.4863967601235588	-1.1542796022321709	-0.3530559084029786	-2.0583303097773675	-0.9619468645129128	-1.4641211564190606	-0.9869837561558757	-1.1136149727681635	-1.972197603504141	-0.41299302767637175	-1.0053664030490894	-0.9206330482185435	-1.2827533150774486	-0.9178880746949697	-0.8964361401131569	-0.5093855853922677	-1.27455559641293	0.5052559743851079	-0.4104237546855119	0.2599925626251538	-0.4189325011071316	-1.0638964111892557	-0.13341776896690322	-0.9349654995329284	-1.8733081852516922	-0.579782313187881	-1.6848965602934878	-0.696308870748362	-1.8461800268465762	-0.5601424622439712	-0.8892856414156161
-1.8926680039533283	-0.8039937874870972	0.7124388684898602	-0.2798249888134969	-0.9910814944546502	-0.06817338357054277	-0.6141440927140582	-0.9096367409581548	-0.8706156539643088	-1.701063577137995	-1.336365985253288	-0.8747224376048718	-0.9694880288836802	-1.4313652323281538	-1.4602952993920144	-0.6226191389781186	0.33222378909263184	-1.323329542677272	0.4979661603512307	-0.39960348051750144	-0.4770528374486639	-0.31300194048202823	-1.7216229482704417	-0.6623048629927847	-1.2510486348006895	-0.4858305765469829	-0.7168574896312307	-1.5447388195221916	-0.48788066262611357	-0.9626659140026083	-1.1070248713678454	-1.219991725501186	-0.9502636190790053	-0.3447834900784572	-0.23389061470530922	-0.7079053666439957	0.8960812902773772	-0.8988946804690149	-0.2961144277683189	-0.6124829858657286	-1.55962418817836	0.5887720597013958	-0.9001048527071032	-2.1217353751778076	-0.47107466057473796	-1.7265573209535567	-0.4009728446478596	-1.730499421135088	-0.10826629914212366	-0.5043795554994019
-1.11487217049813	-0.605853424716669	0.7239277264052277	0.3981400377720219	0.06445182590599645	0.46855160283937103	-0.4225885068032548	0.08737896984590031	-1.0761405699248945	-0.9448960147623935	-0.6191891798133026	-0.10727581119943731	-0.658657811368596	-0.32768507175687595	-0.8583573985714896	-0.2696821268856286	0.7457404988053252	-0.8090322470400892	0.6912564351783946	-0.2860404456199965	0.3976912226688602	-0.13735723077565806	-0.9729876791790124	-0.18312443830500125	-0.4077596108764814	0.2127071926277547	-0.00918899205111784	-0.6552034862844497	-0.06349089516434202	-0.3240418080237603	-0.7175196933901907	-0.4006459798806178	-0.55270532052011	0.4307202907018042	0.07453951272750316	0.1814496327541469	1.054022061223693	-1.0182133910860258	-0.8617698130958963	-0.2820861146745835	-1.4198667287506297	0.9211457576064401	-0.8657733096573649	-1.3136479247086685	-0.08958599265654879	-0.9820179321677985	0.09128789354497385	-0.7360060209788949	0.31246861010786015	-0.41325714915774825
-0.12257054152609526	-0.0959579147875756	0.6829157027564909	1.133652298708921	0.9919096971622572	0.8085358107826277	-0.10772999399454662	1.225061377065624	-0.9199875989682219	0.25024552823126334	0.04477063574478439	0.7337592167151069	0.015254136721995383	0.8748912300367948	-0.048079555928338256	0.24169066012314408	0.7685354229350849	0.014117747914772669	0.7053145499976377	-0.11278169933871118	0.9941199352101738	0.11010749861075264	-0.24401409239249144	0.37583864642503034	0.7559558639747699	0.6875528091371798	0.7288382800946668	0.20253121285018283	0.6830159168394354	0.7146103119325612	0.0825732493966719	0.8515535207106587	0.21534842552153274	1.0259395666797024	0.49865990889484224	0.9438215114572212	0.8114760840418168	-0.7372073272272867	-1.14162506402442	0.370251129966177	-0.7709492995045164	0.6276120555995874	-0.7352300780607127	0.10561753545068882	0.5385936948074252	0.24190702037297243	0.6455560238465444	0.5391878918118685	0.4922219220672594	-0.5066509784563971
0.6463787703739947	0.5276875927771042	0.6732058889619617	1.6524713180792923	1.3290317839836387	0.6421042870069087	0.18604765517942687	1.8897181697948542	-0.4274227264232546	1.308445111788602	0.30811746678004914	1.3383259564060566	0.7718458303559523	1.4960379244866047	0.6780088850387997	0.6574933911790076	0.5990287967657612	0.707118425937603	0.52589852974356	0.12900613745909292	0.974479237673675	0.3029119059049342	0.0940459231748743	0.855491010653398	1.7285378098568267	0.6954492328339057	1.2003087383768187	0.6668708902663597	1.3544417578144594	1.6872280722164494	0.8986567102711227	1.9659511635221971	1.06820947799111	1.1140125795251339	1.0310494855040637	1.1810813359404861	0.26717554967451645	-0.2558793254571313	-0.9762306742958029	0.9428602247719075	-0.050725654688855	-0.11761303160801438	-0.3544427491448624	1.3414990489949876	1.2154656983449827	1.3627823710648983	1.1123482825872284	1.4020135721401268	0.34683860903145636	-0.49651626265208093
0.9957259613466724	0.9570052575208257	0.715986298047983	1.7612295065096895	1.048700167489194	0.0033026857282746312	0.3533663213118445	1.7874240233709298	0.22084783434343497	1.7123655800825537	0.08880543151744916	1.4790557737100827	1.2293744409892726	1.2122414548760463	1.1509571892264783	0.8671303222283585	0.5311808192350451	0.9415034982804987	0.292181687467074	0.4387483885407458	0.35104856019193836	0.35425937671321023	-0.05152040090944197	1.1066404503624956	2.0979921082010917	0.3405869958497943	1.2823636403898375	0.7460415442833235	1.6042181003624298	2.1376509402948254	1.3435446725639908	2.46888426139653	1.6827192967785225	0.6860894480378235	1.5170240572791978	0.807773693213627	-0.24518677750958595	0.15673882255502555	-0.4342250428769533	1.1364987869929506	0.2987473240643654	-0.843559822822698	0.37729396478780475	1.789509637651122	1.660785586358241	1.8765407576657949	1.420898466215646	1.5040328187587273	0.005042917583054406	-0.11022807098775728
1.0429979819974093	0.9913357197818161	0.7683843618665149	1.4609890627078403	0.580849367715394	-0.7239134677636014	0.41416135940916393	1.1170633471055829	0.7825480558882549	1.311830569173589	-0.3821473655514837	1.1430096823737406	1.1470728013292415	0.27953957886577324	1.3841696500228493	0.934441113366345	0.72620293116742	0.7034112116356324	0.20216660689242877	0.8138613099979345	-0.5106217544364003	0.291446592564047	-0.45447865813251864	1.0646876360638886	1.7983657451848685	-0.005028179162725689	1.0722118454618792	0.7677206771276269	1.3567300504591828	1.9096693552556316	1.268780427611439	2.252490690154497	1.8900738692447743	0.08959223240783351	1.72016578589275	0.12131845873413835	-0.37090335001487557	0.3634819339539159	0.21478027962207627	0.9488334918986023	0.1303221502512879	-1.0904348640730714	1.3758619535927248	1.416115994825227	1.6782385384792748	1.6683696107095864	1.6073346251170568	1.0188490970684079	-0.2646247527954571	0.6958599401385221
1.0532455510977667	0.6840812428734618	0.7671109035338446	0.936538641611852	0.48895500357828287	-1.0564163666378557	0.490301617807233	0.40634520894428355	1.0734309846873542	0.40883632590276053	-0.7217449085656333	0.5428387110353273	0.6006169926320873	-0.6389564113549473	1.4908280105611382	0.9657341520880997	1.0796325255037014	0.2808209491118462	0.35173623495046813	1.2282440470969234	-1.105262824942298	0.23314883154111196	-0.7270095990725963	0.776992601893387	1.135722531017205	0.016239817658533134	0.7624480436836997	1.0783761705000705	0.8224444446554687	1.2470630720050226	0.8386402075977877	1.5943433417819277	1.7364930018124014	-0.18917283691975117	1.4784000387484721	-0.3800092435794017	0.012411572603132219	0.43951802453337296	0.6394939895368141	0.624187167880478	-0.32182058096597943	-0.7066679909246205	2.3278829161792034	0.7215645764372189	1.2812628504350745	1.0622186866534986	1.7534755874396462	0.4521804669500035	-0.2446121371601518	1.6485661102304645
1.1756104648175418	0.30031023533975537	0.6748959758959375	0.4304490039504733	1.026603601767339	-0.7510472701810206	0.6791224312817069	0.13236327264372277	1.0474638416926028	-0.4419791130835541	-0.6557014758197893	-0.0034622863165419833	-0.044296241111076516	-0.9283149860016053	1.541939194071519	0.9579706406868548	1.2870689040390189	0.0501436712953715	0.6374844519529357	1.59704145238539	-1.088344271124819	0.27926288319302206	-0.5722596424471122	0.36622977399882434	0.5748000374068952	0.463909620501067	0.46189521421718616	1.7208209557983798	0.313278990578317	0.6263016871671592	0.4000105745507476	0.9314311884303538	1.3904936316115901	0.13131310700454243	0.8390055136260258	-0.3209348151802919	0.6887300698953246	0.5663446967068109	0.6286450885658419	0.4200086275681675	-0.6208651024640811	0.06118826529156594	2.8051026799133685	0.3329802125504568	0.6829586763891923	0.5715327663267504	1.8842876368136243	0.2432494797254069	0.06491368955568542	2.2761277033054004
1.2989109676195156	0.11264095141935282	0.49702372001159756	0.09487097657757194	1.9050983494105038	0.00879253321931662	0.9258184268330268	0.3954925672174049	0.7988580981730862	-0.7881359114997141	-0.20075568868144822	-0.25178645228311647	-0.3596562900023548	-0.4403599884154447	1.4893979694534765	0.7841961610435099	1.0721548498474773	0.21571056272115868	0.8146986225219912	1.7722672654552116	-0.4775810072301319	0.4036532096224288	0.02585223566155998	-0.03769846132627635	0.43095413673639077	1.028643376430772	0.1221428069104158	2.3433210346896782	0.013576132863316203	0.42920546625762135	0.2401403704175543	0.5597186371917775	0.9945922251207906	0.8950062472394058	0.06242248043428871	0.30107486543957923	1.235985007119468	0.8250354846758466	0.217772048098205	0.3927836020869831	-0.4397857273665675	0.740853701037479	2.503807688925062	0.5396376028224346	0.15241880280654957	0.5288484546463789	1.9116267295959577	0.45532186551857556	0.4380422904188248	2.183611955361162
1.1487202530239198	0.19177393702632442	0.2693390561007427	-0.07313763208096641	2.463768781907632	0.7196549060053249	1.01556537315238	0.8707914625367597	0.49375147162118743	-0.5537034898362931	0.3547155025610556	-0.15991300670575753	-0.13707759463003139	0.42256824166568857	1.2207200418343442	0.3430254462830478	0.4171700823235005	0.6817704650702128	0.6843922064328619	1.6026243093847903	0.36808697054835776	0.4511337850745334	0.7907680071105156	-0.34452849753546355	0.676618917230768	1.2420705666797092	-0.3638790691012329	2.4273992040948347	-0.11389818779036501	0.6803310269601184	0.39993729100694525	0.469786689437312	0.5912654383882191	1.5680490213530291	-0.5253486555938441	1.115056580409996	1.3160365209241642	1.066067195576946	-0.31184085670716705	0.38043763894627375	0.21132794296602883	0.9489066012636346	1.4702338034549947	1.1107719675133303	-0.15837134771001582	0.8619786452300936	1.6833903374763437	0.7714156449380323	0.5935832798596844	1.3231415544627048
0.5540059967556297	0.35748229932028397	0.04239584314128023	-0.17524449964888936	2.141871748838263	0.8926568098890474	0.7209677841505159	1.059872696188282	0.2781096281769645	-0.052154253831417266	0.6557422604648544	0.1133528143294873	0.47093926173613887	1.017329554953063	0.6990075500665046	-0.26210690657788505	-0.37772110759834454	1.1370647513814762	0.274583085448164	1.0391321960410413	0.9755882822158167	0.2616097192718192	1.32368744587404	-0.5031075525910054	0.9899810009480882	0.8273135939698463	-0.9806217002438227	1.6817139277482207	-0.22549145722723946	1.0362449400478184	0.6685570883898365	0.417987848122112	0.17442236313100268	1.578401792473195	-0.7365115456419572	1.6316920159026436	0.9174571940427209	0.9850935062784794	-0.5700339781983863	0.18934475640551432	0.9956275536381557	0.6366740355672305	0.15003444897403395	1.5148619545885202	-0.28820068779743435	1.1784787739166935	1.1157043141531502	0.7764763878227315	0.42423372434981865	0.07881520515873888
-0.3344267551034162	0.3338467118323948	-0.12228398739370566	-0.2924641321190986	0.9173846487948264	0.38739089765287	0.009369140010888592	0.6551436612237335	0.21619641102410284	0.2628832997342632	0.5287070736962425	0.3334347644797491	1.0532527763690351	0.9364287642459768	0.06348111826660896	-0.6970651868592846	-0.8674181831357506	1.281519552755553	-0.13165769146067827	0.21529918875773146	1.0467698609591674	-0.16729355781197894	1.350580345423631	-0.4760261418956522	1.0030534897725485	-0.06495877579528508	-1.5006578031097701	0.31323056752638245	-0.40022506896043636	1.0409223500614924	0.7545396164364362	0.15843572659507327	-0.2021943434553082	0.7200093459459429	-0.6343047219452775	1.5799585358514376	0.3676692947193527	0.3732255959401611	-0.2660889148189384	-0.1805311019594499	1.481336423116074	0.10805254147986137	-0.8081527691553275	1.3572121360955547	-0.388223873233937	1.0920901003053927	0.31056223770787783	0.29768543848296836	0.10764884147778642	-0.9124822554962922
-1.0704209227340677	-0.009063382379559132	-0.1556406585655121	-0.40758560143929123	-0.6172623839726994	-0.48626945233401325	-0.856653816754757	-0.2423508347115408	0.28738498523540124	0.12865141920977333	0.10255406567316284	0.35652733945370146	1.2185874200590965	0.3026566001882401	-0.411493568262461	-0.5927450976117222	-0.7614986120976641	1.0304910560400193	-0.16651555614701255	-0.5740365048110375	0.6306184327003969	-0.6193709344736544	0.8961067753925741	-0.2367023966049003	0.5687804159202975	-0.9207591593044161	-1.597546796940465	-1.03923611362415	-0.5289185103966473	0.471814877334188	0.5035055002144944	-0.3474629198237687	-0.38493344671100976	-0.6576421872850289	-0.466027599942567	1.0871701256518802	0.09152537473711068	-0.6431373804548746	0.6179411073704355	-0.4763741019502392	1.428049113908805	-0.19572730721410367	-0.9069440017910231	0.6953883098246251	-0.5594450852693832	0.5430728900674786	-0.44570848757961606	-0.4565664880922638	-0.0013984739641597077	-1.1181032057263074
-1.1988498734661677	-0.5194518437593151	-0.008636378330921873	-0.4344193993725077	-1.6208959851362352	-1.1680588216434464	-1.4342094135535204	-1.195418782784615	0.42773568578400906	-0.3473268890788506	-0.27686876044245834	0.22937127959453668	0.8575819738487254	-0.33314610195132316	-0.4897317946946491	0.16072588897869722	-0.1435001462427033	0.5572051203958549	0.35731240862362107	-1.0106443029899839	0.07759455930080295	-0.7781655092907381	0.27996914355535757	0.1897298312487448	-0.13964843570505073	-1.2002463846398073	-1.0996157210415407	-1.6864821889422519	-0.39486143801874557	-0.4695948749881256	0.0035618067047568625	-0.8962133214466097	-0.21474153649338015	-1.8225501648302647	-0.4590369086633938	0.5708878986567658	0.2822161305217449	-1.5788137921681125	1.784333445248386	-0.36976020484781863	0.9311896641774576	0.0022590158262050155	-0.10413096138165343	-0.0064138270372908375	-0.7432861286534678	-0.13358323173496592	-0.8308088353793376	-1.055296083146052	0.3622360009339251	-0.43360081014646223
-0.6067243167814106	-0.8514137881616406	0.2946833515253081	-0.3243327918371126	-1.5671614710023238	-1.2087765122032494	-1.3810578426625253	-1.7268517069915392	0.5762603237649823	-0.7803233388506903	-0.27771075200110373	0.15814362049459893	0.20738105097480322	-0.4139165565569265	-0.15493333203635928	1.2536155196750243	0.5554203845944188	0.1545627813207861	1.2745355938487486	-0.9343564819195079	-0.18744186445240027	-0.4609682937460432	-0.06352160488835412	0.6767675469634086	-0.7573989179375958	-0.7166475036716239	-0.18382339661622746	-1.331196479557977	0.11407673760546524	-1.2657448645381826	-0.49229369778118426	-1.195565360269442	0.30620016761382735	-2.100255216358469	-0.6302922373086534	0.4182938159469653	0.727995365378537	-1.8457965521415762	2.741603068914466	0.25905050968607435	0.3354542712368852	0.62379711352051	1.1342267695542478	-0.24333142522879092	-0.7613822752571676	-0.4501738891973756	-0.6970060908079012	-1.1691474591003852	1.1379011350198094	0.7345884471857864
0.3315206912423221	-0.7216400858501066	0.6186794075298593	-0.14916122049541702	-0.6066870776049765	-0.5463022313856614	-0.711328368118286	-1.6210334083244335	0.6923436529591362	-0.7981455521710904	0.1989715708245648	0.36625433487410364	-0.32096353070736633	0.19569590715987994	0.34744705717487206	2.088219698100358	0.8298361563669175	0.023761710007732847	2.1271925138822305	-0.4459447786284875	0.07171111670059561	0.20581700551755266	0.16100630391390147	1.0060415726988068	-0.9801819348640699	0.2181197315786965	0.6746704884774063	-0.26212658465327904	0.844661281853186	-1.4240435879191846	-0.7589849588709388	-1.0811074871855104	0.9261153036205734	-1.297722363926319	-0.7583070497582709	0.6878904958578039	0.9392242758769012	-1.1409810163200458	3.042037176875901	1.1636775694290384	-0.008960795834734143	1.2750123936513447	2.0878873782514793	0.12955714828318135	-0.4779202338504118	-0.1413404086601797	-0.19501302612013552	-0.8084468000497872	1.9203316475706524	1.696913566759522
0.9559747537130676	-0.14336428592451828	0.7480541648033828	-0.07329153400704387	0.5387420073432277	0.48108097823087603	0.17389213265300452	-1.025621064438625	0.7429252958866575	-0.31336356390755904	0.9554162714264787	0.9312318777028203	-0.4245626761355583	1.0937898317050139	0.6616775843469402	2.147040416743214	0.44597119237607796	0.1407687842680715	2.4378364220717272	0.15233520402752268	0.763014683674023	0.8266826538551775	0.9287843364878106	0.9720775817874917	-0.7546745678489244	0.997102791136672	1.004165003509313	0.841250362355621	1.4251152224872532	-0.8184927687838042	-0.7556781271980392	-0.6344654252986455	1.2464762841484327	0.16920730034175893	-0.5491312451919422	1.0589621858753997	0.5063966718915006	0.3030405492117787	2.520039700420409	1.8519995266154605	0.029346670431609264	1.4863288673646047	2.204948283515886	0.7733549791123204	0.04926079658279806	0.6106385214594342	0.2961679843446124	-0.2982601959064792	2.2009773576083345	1.893711534543902
0.7612120860704483	0.5485785598030223	0.5064925341345025	-0.2205395256095955	1.0836879997626463	1.3712604208925097	0.7326605605379354	-0.3055670398714517	0.6876937187658334	0.4167199530442183	1.6218877692482085	1.7041880794554247	-0.10084934911778358	1.6258696539926603	0.5716092849133236	1.3498704500097907	-0.3773310278527417	0.2875625171205169	2.020175782630477	0.5528479777946136	1.525554862803272	0.9984907141981341	1.8899047943783571	0.5352199001238357	-0.2802691712003204	1.1358587451790878	0.687140653494204	1.361511110313983	1.5126767493789304	0.20620721026592415	-0.6281944228470845	-0.12525365685367224	0.9817822731519721	1.529093771351237	0.12100344685496156	1.075164206228142	-0.5582956305070012	1.8022438921855002	1.4040521980008873	1.9206034308837598	0.3091215325513039	1.000086412828162	1.4358539337640701	1.1177572611960775	0.563780261181024	1.277003785794121	0.410381439322241	-0.01993320191194047	1.7224704909090498	1.2420878486823506
-0.22550888128386412	0.9168701309983276	-0.09798382076642258	-0.5402200069930616	0.7283066354189593	1.7635703588471134	0.6505542854866351	0.2193746471503308	0.49135264341196994	0.9767411825825358	1.8773935696034094	2.3647620617959606	0.37610164313194006	1.3614568023868896	0.16555331707019116	0.13611826881035105	-1.0898484088626343	0.21534419086219087	1.1108342332017596	0.6447998743394264	1.939782491112718	0.6204093927013903	2.54465907943967	-0.09266270033606823	0.15699872013309338	0.6074916496032737	0.086436523598167	1.1384211932006254	1.0616464882907075	1.0437071818299848	-0.5651812397807798	0.16797610643345076	0.19728218825064817	2.1191383220257185	1.0708476737938364	0.5066779990658659	-1.7522290224384485	2.6135063923437287	0.22846355421416267	1.358536914437628	0.5545415911874085	-0.06940370500102364	0.26499162190339187	0.8008435983740733	0.7744561799517453	1.3455280569401646	0.05165658956743118	-0.12535879879656583	0.6998665473183809	0.1941026137634935
-1.409726977865615	0.7347060145269876	-0.8119998602264046	-0.7969408169298439	-0.14748215907472417	1.6046026421686437	0.06844114200060898	0.4542366305385987	0.16205138494731813	1.0802911810224294	1.6184942157669144	2.582548111278311	0.6614873854566133	0.4122317626068738	-0.2195021685524127	-0.8064435689791011	-1.1693357337108121	-0.18099037803153253	0.21950656632440746	0.5743020193962441	1.7562765973918029	0.01351186306543226	2.5028563770929186	-0.5293768416473298	0.37647094873859593	-0.1492049953765284	-0.18577145098266878	0.5321591129674792	0.3918018220074377	1.2072711389980462	-0.632849933349974	0.12228708046678542	-0.6726886155375773	1.7552483488319517	1.9000151842477038	-0.4434314894882019	-2.365124838471574	2.385483137061396	-0.42791038021366024	0.5768862875539619	0.5704298339889761	-1.2938461912605792	-0.5892773916722076	-0.03919952969958569	0.5697979100212686	0.684154673550333	-0.5197720246825426	-0.4435610488529545	-0.2665320989480859	-0.5425587492149945
-1.9932743705828855	0.16292404864451887	-1.2404725265733376	-0.7232013938883072	-0.7884443105801523	1.0899946300394237	-0.5105520784040007	0.5102501759871236	-0.21946876006768407	0.7441008797274982	0.9770878328791917	2.19301640980252	0.5692787022819646	-0.6418536902692898	-0.25117944856587165	-0.9901510690628902	-0.48781831138486365	-0.7953223311186808	-0.21063197959086474	0.6078229933967798	1.013395211493739	-0.2730554618584013	1.6860149583749384	-0.46061678303802717	0.37587680029221604	-0.5594684519783358	0.27564406892278126	0.11756274646772265	-0.02449120700479052	0.6249609166437332	-0.7285315594318026	-0.18841221228430924	-1.0813840301720095	0.778087531045123	2.245770192864067	-1.2571924859953252	-1.9449430714324965	1.3636600071809803	-0.25129289048120446	0.11679656500403428	0.37347965761864466	-2.164387522437302	-0.6242610933446028	-0.8485778481416761	0.11208729355022727	-0.35982537764688693	-0.8563520428731981	-0.6434271944615363	-0.5581332605980751	-0.45681836343889753
-1.5073444746916462	-0.3475265860228044	-1.0852219198216686	-0.24102746912308445	-0.6471605612233362	0.4683356078011125	-0.5880171480836361	0.5348906020511206	-0.5207018081405822	0.23027563863342151	0.199888831798931	1.2884374501202733	0.16562937458424298	-1.1632591802881338	0.12634364875321577	-0.4415069297240359	0.5629355644993743	-1.3844224078607428	-0.101200733463423	0.8902057787977199	-0.007064474263620435	0.13615237490292778	0.3661419991620455	0.10765640041077022	0.25110274234216756	-0.3436483308037603	1.3108592505021475	0.23583156886369505	0.08154998650555911	-0.3452668639955676	-0.6929853529850291	-0.5816662819965656	-0.7488750738086505	-0.22689067417035447	2.027603662415526	-1.4720177526345848	-0.6354963914968832	0.206905398142346	0.6171513828651437	0.23803003786375054	0.15048943877277576	-2.3588203631519455	0.12959504555888493	-1.0646008599237202	-0.2758625644904175	-1.197066000272296	-0.6511759000374882	-0.5155600603388995	0.04445682982571617	0.4222734794749368
-0.15216300739883074	-0.3684038031867245	-0.3727275034590916	0.41735307989088094	0.1827736534273404	-0.1210671166237014	-0.05506044459883394	0.5489056552386933	-0.6331953320802048	-0.18236220072873038	-0.5059831837304977	0.17435406434560324	-0.3185083811134887	-0.9026700055316342	0.6117549485590456	0.3409218553134518	1.284359519600441	-1.71936026620159	0.21608235200138054	1.2791787795163796	-0.939182977026486	1.1141796047963575	-0.9726822354921573	0.7752895796502813	0.05862494100139687	0.2659580073149604	2.2217140898827266	0.7302592540388274	0.5439739930944087	-1.1766662958275498	-0.4848267445482352	-0.8974605934484446	0.1050099901522724	-0.8211283561887768	1.496543529711566	-1.032675874351788	0.8573111385904181	-0.4585103970532085	1.6304803083621822	0.7001222815517617	0.08732856681215265	-1.890846515608051	1.1259427557382267	-0.5447492898561368	-0.355867256103295	-1.3958729327902242	0.00043387643142578093	-0.146374541742406	1.1774800733736637	1.5137219523700418
1.3014367502802366	0.19707795469167808	0.5015546190048685	0.8091478517210566	1.009617924805104	-0.6620480071444705	0.6920952692732087	0.42753146144220394	-0.5565290694942348	-0.409604888885645	-1.0493367551514736	-0.7817453820493464	-0.6643724085367732	-0.1560030709381013	0.7393234084461985	0.7532864875102913	1.0998323186548868	-1.705845918537742	0.24714487044132677	1.3985675780592088	-1.5048108102770852	2.03693896027037	-1.8678409282406543	0.9519111966213046	-0.24187109133571788	0.6867362924754402	2.2087222860348357	1.0576621428366888	0.8525922693599519	-1.5185745357618319	-0.2599797782672175	-1.0712019362399674	0.8652030853465178	-0.9470513965453532	1.0457928424043805	-0.35225314330558255	1.6723668312366575	-0.43811867228169366	2.1196441031636892	0.9224252230275108	0.20666778210222989	-1.0671787363016318	1.6463200003762053	0.30571247192680534	-0.16340196484327987	-0.955059860942233	0.6086706175717261	0.15343625778225586	2.0882090885306224	2.0246506116070893
1.9968935578776221	1.0312882814437985	0.9812309858562769	0.5660754900295555	1.044394757130849	-1.1544061099814857	1.009874550889613	0.03400859433958811	-0.4204885970374002	-0.5901939700628892	-1.417046411887654	-1.3251527694059086	-0.7888475118572845	0.47505954612614637	0.22459318225904557	0.5145286140049291	-0.06837774288281065	-1.4012254731305107	-0.2910380249603126	0.8991114160167556	-1.6091729071556973	2.1618975650092924	-2.080053932604698	0.24703988010203093	-0.7076702686615044	0.4152026767428728	0.9406963816055026	0.6951976398022218	0.5274160021087272	-1.3868307195383434	-0.26988263488028347	-1.1140803066148206	0.9223078001348566	-0.8699461875924052	0.917749225425087	-0.01694024342552398	1.3221753662662994	-0.04877410180739058	1.6694630783734847	0.4290781384589836	0.34090395922205763	-0.29218353219601373	1.2547021139110925	0.8125418982392542	0.014935506110142114	-0.26112924689949085	0.5944150140723012	0.1075033883019112	2.1030566319023265	1.440633151985631
1.5427360822482756	1.6076896427611678	0.701635300316703	-0.31985125761400296	0.0036621409651864754	-1.5167737231693124	0.4708772795818171	-0.6158858575544103	-0.40923879278434494	-0.9176770625518091	-1.5825018819167762	-1.4194274311282928	-0.7358125326976553	0.5342922005540576	-0.7853017817022132	-0.14849564469520715	-1.7149618333502819	-0.9377744807828317	-1.2353212157779978	-0.24583672610662513	-1.3328494960833768	1.1451369484642484	-1.6657394585682443	-1.2034263223571446	-1.2726871565567992	-0.5846999356722075	-1.1430056420685413	-0.4507607848460453	-0.4868239938186088	-1.0857454460966212	-0.643844949244803	-1.0491640029553375	0.10484602087081932	-0.9092319866118942	1.0250187779546558	-0.33981892673958514	0.00215828509869117	0.16291045239007088	0.3750302161043379	-0.7435883178876341	0.2610610948303564	0.15715438663503334	0.07599632812705082	0.5214457730722161	-0.13006373564434826	0.22111240447076347	-0.2947414443378061	-0.28885571744545874	1.0729767445965142	-0.13543815992843586
0.2584747578800835	1.5423381072329385	-0.24466988243380428	-1.423305947138541	-1.627077647461954	-1.6106507793241291	-0.7961553674103232	-1.3057696784258706	-0.6253236150749178	-1.4229949569895253	-1.4620996873365455	-1.2327129035461843	-0.5760371763836339	0.037681009871766924	-1.756056114841053	-0.6845072332138689	-3.0197094934614084	-0.4259598380581996	-2.0559620990112992	-1.6309457194242407	-0.8548183778074574	-0.664011590394913	-0.9025005871861363	-2.7217447623294695	-1.6939297023035234	-1.8187089543260415	-3.0351656188906517	-1.9291533530925948	-1.7105730077921768	-0.9452794146121964	-1.2320927521841996	-0.8802907248775057	-1.1677677552035148	-1.178623151045505	1.0232361806773205	-1.098476198158376	-1.5234839732469507	-0.1537377642530677	-1.1828878695218292	-1.9970984280108806	-0.1369112176315205	0.2556720678095716	-1.2770017893849712	-0.4595033788388687	-0.6682072561336355	0.2810156861670745	-1.745567074670502	-0.746627691794048	-0.5014441864730789	-2.010260082531497
-1.0483998875099605	0.8466243704264576	-1.3293721226574595	-2.110213425889561	-2.8765109462695273	-1.3741238746035098	-2.144835287548283	-1.7389572825540873	-0.9903175721861577	-1.8962813171957993	-0.9753826831791412	-1.0218700933153035	-0.3279930010326506	-0.5613455567029523	-2.102234424189879	-0.630292000547369	-3.3085245013138183	0.08698960311622335	-2.211025659467394	-2.6052308331079397	-0.36547142337681593	-2.382385379155227	-0.13086332831482936	-3.445445372697855	-1.6722089796562656	-2.577127223010702	-3.7615145534479293	-3.0095750760951696	-2.4173744561653074	-1.0814815595980751	-1.6589966042735167	-0.6252388421986538	-2.1413466692410923	-1.5218107502275255	0.5866755614395044	-1.6723068753609132	-2.38841865123753	-0.8971377062160999	-2.2501935273438325	-2.5508155850360463	-0.7314090515491644	0.19126517376185917	-2.081530126578539	-1.5193181525643447	-1.344584363838758	0.06899682223645388	-3.0086949907826535	-0.9024915915229725	-1.7626759645094554	-3.284392817942759
-1.6176421190262738	-0.0902244844347006	-1.912127215440055	-1.9379194716603592	-2.935865145144699	-0.9376945473946905	-2.8176206606019396	-1.7402925748433493	-1.269724996504289	-2.0240392184989147	-0.16765102650932442	-0.9845199257679577	0.021508340733663766	-0.7329875054898052	-1.5960561693042075	0.046212284317866274	-2.4311204664339554	0.5831026761952479	-1.5391100853261945	-2.659540736290708	-0.010027959501845547	-3.130186525895992	0.3916726277716102	-2.861726552071783	-1.0848762647612757	-2.4086133681895268	-2.9882773363101114	-3.1480225047106516	-2.14030160878475	-1.3520042420102116	-1.5788978239812663	-0.37019207098591284	-2.23371650392322	-1.6653613542581804	-0.3173653057986121	-1.5033419813851874	-2.144840857642775	-1.605754394761727	-2.331921546514497	-2.003894748329701	-1.240232099176848	0.20068865211992876	-1.9499017783269055	-1.969822913957447	-1.7512070082600892	-0.087007759558193	-3.3450643023658535	-0.6133916962221464	-2.0303809589915294	-3.365782943327229
-1.2171589763935016	-0.7675173114450283	-1.6653873448531713	-0.9690666041619055	-1.725690969498375	-0.5905970462443315	-2.442915517922619	-1.3824765716209761	-1.2266852446586043	-1.639734992556594	0.7155685642975609	-1.160532298753719	0.42300160579317786	-0.2823758747718773	-0.5597119265490962	0.9123174240827635	-0.8351583316139094	1.00915304270428	-0.415797625402191	-1.7665373582655	0.13299971678747796	-2.596423212465629	0.5564975541613111	-1.1752241837099509	-0.15050733489949353	-1.4202851215886065	-1.2275065871786033	-2.3348605738055195	-1.0379465615682364	-1.5168453452377915	-0.9559240293943093	-0.2692898358049621	-1.44412340502452	-1.446461829348248	-1.3639079842091035	-0.5512447388443418	-1.0107552184895967	-1.8153523045133593	-1.490970302027597	-0.6746252602107338	-1.4086899194170222	0.3914414529608266	-1.0642448594356753	-1.5338081964947	-1.6332698866581359	0.007373181644372207	-2.5104132419495366	-0.09336418495321672	-1.23528448236947	-2.304707572235644
-0.24953339122015378	-0.8957226070206687	-0.8089547483026593	0.22757966334858293	0.017518130466033986	-0.5859492691160513	-1.2734762980302083	-0.934512725646445	-0.8069051995883931	-0.8844256589961498	1.2948787465909146	-1.4308942573517838	0.7040062480313045	0.4967435648570498	0.31248560094676575	1.361173299272269	0.6957119366180968	1.2504740542132071	0.44892844274593796	-0.4356784772745787	0.055334333228316684	-1.2445930261701423	0.3846107698735221	0.7558979224067739	0.6343494878754056	-0.19686938362230996	0.49976058161405973	-1.0924362963433196	0.1619015345633075	-1.4554415858221508	-0.1432130863443471	-0.4550933493637151	-0.37022586486250947	-0.9320800641615817	-2.070694259053622	0.6065776144391511	0.29865839517085413	-1.4031976696017017	-0.3243717001462908	0.5530322660759851	-1.1856449471259238	0.6655064156112251	-0.057895765725937486	-0.5430663589930592	-1.0917971750758488	0.23239978601723293	-0.9499508288843793	0.22674504213196023	0.03163139019851686	-0.7516765377478494
0.56964305067198	-0.5542354662738062	0.023073967339427952	0.9168455186004435	1.2044413916915007	-0.9214053809333257	0.0026940450637842114	-0.6667042717650162	-0.2154320418264298	-0.13457338625193338	1.257057045132545	-1.6045618607362493	0.6323650144298908	1.0371643166670437	0.40173296500957956	1.0163726156084358	1.4743066862865992	1.178587169585269	0.45364550245150154	0.574546895694892	-0.18309825834376667	-0.0058254858947649705	-0.031967590514771264	1.9090796333033848	0.7869486262211601	0.5969031453875017	1.313556515111522	-0.132628945141137	0.6314107208518618	-1.2567221273051417	0.33243870358120653	-0.9107152234194351	0.19453216514212193	-0.34847423684626677	-2.1209527056827406	1.136012535246743	1.0282146061769828	-0.6595619877008878	0.3835070362539251	0.8034761544745039	-0.7586111290387816	0.7933715284243157	0.3785879851755729	0.29860146568617707	-0.5139501514281614	0.2526166448432807	0.4482594744545473	0.025285261008482884	0.8920785280296386	0.4309148471622881
0.7201863427221702	-0.09117233274807665	0.20968934829339894	0.6714257984422717	1.0971537484633498	-1.2810410933086929	0.7427243549351166	-0.6583791852561103	0.19254177212375784	0.2648432573084998	0.5705260738441879	-1.5359718577024015	0.08514564712804816	0.9185423187504439	-0.41346574401133085	-0.025826523970064262	1.259307687987503	0.7454060027175935	-0.49672259109461214	0.7142622864941869	-0.466955793351517	0.3419117184162471	-0.5754236587617024	1.7173716171939108	0.17497424035986917	0.6464741934537002	1.0003847319105883	0.0885459378584622	0.014021611576573566	-1.1115823724297125	0.1525136946189154	-1.4089471396486857	-0.18655915792960875	0.10424721005349272	-1.5723571720429044	0.5366947277483258	0.8269728908893282	-0.041018480271337136	0.13113902208458494	-0.1779089132791989	-0.4197138930803484	0.5886238164799434	-0.07926676669508696	0.4186873165149529	-0.2720726183744494	-0.1843301986958682	0.9007138539705669	-0.638739992302746	0.737682212462727	0.6660597553572527
0.21395532430834682	0.14292378871284084	-0.4218710609193999	-0.3307139459277328	-0.217443122211328	-1.2202385584099316	0.7761286143436187	-0.7537912611807213	0.1529039336758977	0.26219689511450694	-0.43856858703413176	-1.203650171616026	-0.8032183813574543	0.1807493813760919	-1.651584488728741	-1.265299322036993	0.3350167798321995	0.05380594407765818	-1.9014099206116861	-0.02505428508090923	-0.661403994568104	-0.3114154890228598	-1.1150456410679446	0.4219792909341688	-0.8485983029602573	0.15400110640359763	0.07300572508716173	-0.37417761241670877	-1.3028874316727033	-1.1052222956955637	-0.5197912977233861	-1.5946515249286586	-1.2741717363629095	0.3932028928132301	-0.7996194511877079	-0.9557589679629236	-0.09140694758101484	0.19457890619923351	-0.9912943624602037	-1.8051901267218287	-0.35655879977510974	0.06548343880998868	-1.1957185951353233	-0.21526691462044947	-0.42192420753080856	-0.9922647491830774	0.2259570015048745	-1.3208599275924104	-0.3874408060958253	-0.027078128995305043
-0.4617039019787841	0.02871177471598973	-1.4583748128651266	-1.3942697632176666	-1.8954228879800505	-0.4884871303201011	0.47572713539510697	-0.6987624417272205	-0.29680778344095077	0.14490000915839724	-1.2294091259322757	-0.7088980389505195	-1.65127404850323	-0.697645807194707	-2.520275486411117	-2.1089802632343866	-0.6960847720640728	-0.656031301148066	-2.9476418730751606	-1.121684370620964	-0.6691521144525989	-1.3510729449317627	-1.5092935781221453	-1.07921546401878	-1.6372684001852054	-0.3568452068532051	-0.6469034234541299	-1.0413512176817854	-2.4196658431002533	-1.0950388110974327	-1.098816889534633	-1.1868479419376123	-2.294561828932963	0.637793495212046	-0.2175921890154449	-2.4613652336350476	-1.1415596467324163	0.1820028710226467	-2.3478284774786946	-2.999899197486303	-0.5173326293318561	-0.5314122215870688	-2.322037031288954	-1.0741770760671863	-0.6458314793287255	-1.750978273025574	-1.0378888892753249	-1.4759115455323761	-1.8231893754293347	-1.0829437316290262
-0.7295491402466563	-0.2778199308696348	-2.166611009175183	-1.7386479336077145	-2.8872071902412944	0.7398955832919983	0.4298027947538306	-0.3526435883447058	-0.798961695580824	0.31451318913951004	-1.3449437844800731	-0.20430554664070355	-2.029826401151789	-1.1348900718781139	-2.4187766127170356	-2.2057124462007116	-1.2636322145059566	-1.109631838111591	-2.991648103686521	-1.8711136048739516	-0.4822474720626956	-1.8768847888907574	-1.6300502170320639	-1.7968820516076682	-1.6643559706394686	-0.43748373017461917	-0.6099558040444405	-1.35317974212292	-2.5173364709769164	-0.7959047588022066	-0.9636800020128152	-0.17908096287905476	-2.451994816499183	0.9610897295862897	0.003670028590812984	-3.005818677993436	-1.7539887399939638	0.3161328254308512	-3.1342813919531762	-2.890548871293627	-0.6477165177541192	-0.8549803459547327	-2.7871696302255455	-1.447738240452919	-0.5047381207358214	-1.986464379370755	-1.9800431978958912	-0.841932055313666	-2.719406557284608	-1.7532240044083442
-0.34596989391501126	-0.4983864932873207	-1.9881511731390131	-1.0021276672828123	-2.5972497002722013	1.91355907242338	0.9627106145849113	0.18707569069725774	-0.8877663129872234	0.9478120285625536	-0.6874840715257374	0.1963869281867992	-1.7316566626901138	-0.8485297160946541	-1.3194099591229986	-1.5998199944252134	-1.1168322128785877	-1.1342404526716672	-1.93650941506231	-1.8384721096511745	-0.19235289187634133	-1.3357100134921893	-1.4157366701375556	-1.266098090830938	-0.881591007790713	-0.02105255176246454	0.12143287770099398	-1.0296751276144693	-1.4126864244799389	-0.02599049592611845	0.07901084764469848	1.1017239823685614	-1.4649987477252742	1.339206782810627	0.01683843826540977	-2.163927039911259	-1.6956346085591643	0.8927341323853025	-2.8573721734078967	-1.3974096404645322	-0.4754756685912683	-0.6665689029475167	-2.2907126686552677	-0.9543598659088002	0.1821932428934923	-1.5235332510043817	-1.904887222122634	0.3480749858071437	-2.570180550388552	-1.555024739650538
0.4393324567116702	-0.4500950442931689	-0.9236398264619248	0.5086167157271083	-1.2226424136900162	2.424859290102286	1.8585155370897128	0.6435034621100966	-0.3047837319371005	1.8029342079384547	0.4080927159341098	0.46810689152071505	-0.9213233212785334	-0.038548201392956664	0.22043463878085054	-0.6433587499717819	-0.405469405312424	-0.7469996828494945	-0.27829325410778494	-1.11709142310016	0.05740032474563081	0.08659479443768424	-0.920692744276172	0.18268037097303824	0.23244967895334917	0.5683817896130499	0.9858054560379979	-0.21752251825270402	0.3033333578290518	1.07544755614582	1.5899918381404397	2.135390791817833	0.23586546141826828	1.5790836642468236	0.11483662416178272	-0.353245802824973	-1.1382788467543252	1.8031950603323719	-1.6216361319626245	0.694195833300378	0.0860279410941971	0.0052910960010848235	-1.0652411296653923	0.1811808811237314	1.1287055719913384	-0.6410613627745005	-0.7758888760285236	1.4843560195223433	-1.512736023978743	-0.537863305275805
1.0860841154684893	-0.1647334338109322	0.4594912025608751	1.989029266150275	0.425706739693769	1.995677853173796	2.4909118448979237	0.7594504708537032	0.796036257082834	2.337432326625052	1.3618509624740271	0.6557160721580687	-0.045400843301097255	0.7665980370465365	1.4145048549516857	0.23383852899754942	0.45611370962342773	-0.14309857899294534	1.1933461805362704	-0.22929707025853896	0.1568131376265044	1.5781436047024884	-0.3136293756668156	1.662197227835225	0.980466557369322	0.8850652621264669	1.3682480618642965	0.6442604718161374	1.638429325329516	2.0465757233208337	2.7227535069064834	2.475797110601401	1.7762875790734416	1.4488391919199126	0.4386195476755466	1.429211513293537	-0.47538359456584306	2.531513416344638	-0.052933404004644906	2.224491270395473	0.857416374466229	0.86564875256269	0.2767637027103439	1.2753750507462913	1.729061794627617	0.09877763837102863	0.7724541080159757	1.9580174766450902	-0.21088204990968829	0.7729347479464116
1.1644938718928286	0.1624394954433992	1.4006875768094342	2.6209564993311334	1.467794397832201	0.8617465599854428	2.265868793020535	0.4883058206077606	1.9060895581531347	2.0778203623933584	1.6877912737677376	0.8069676704917397	0.4476137509274067	1.0743611981865542	1.727851128488325	0.7338578221269377	1.0349326202879874	0.40708298346502286	1.8412862728616703	0.2506540036284814	0.09711914366526243	2.2354875478398246	0.19373984698362615	2.3049993738995895	0.906214069454733	0.6935036382573038	1.0361787577774988	1.121314702740907	1.82943575836086	2.355377089962938	2.754314331801211	1.9874757888973988	2.383119056173851	0.8616923211629763	0.8146350746482777	2.24845615349731	-0.04687701609925486	2.478394087474954	1.0826162285675167	2.3857052816324744	1.4914778159498498	1.5194356413785635	1.1041838557751997	1.6491443438373607	1.4807186503187424	0.23247013804861807	1.8534912232921827	1.546086787454191	0.5811367850964232	1.6998088947928003
0.6581381693880026	0.33296582940033953	1.441838339200264	2.0627355959412332	1.4900194847349157	-0.3757059872766629	1.0585166282893528	0.03455283619141262	2.4589647575774323	0.9844839882417818	1.2735079154155877	0.9112820390956823	0.3866123741127491	0.7369164224596381	1.1668400205166076	0.7736546961058657	1.0894430641134532	0.6899069836805348	1.5006520638774359	0.08714707354809297	-0.02375635928536651	1.6530772886709384	0.4540990567215447	1.793396688539104	0.09038482284944198	0.1207702537950408	0.25923986573475566	1.0386733448350183	0.8087272200884673	1.75069833132574	1.5706569714290681	0.9111283567017271	1.8391171408840654	-0.02821801499615941	0.8634755480673542	1.811852069530895	0.03853731600886427	1.3897072677886617	1.317784593679133	1.2033764625252785	1.6817647885801104	1.6998917630604038	1.1121755071764587	1.0781960330307319	0.3793691259217582	-0.287473054293108	1.892662372633265	0.545846326109417	0.47730886969783004	1.7963622629895968
-0.042183771923605416	0.28066191705422056	0.7057772604500602	0.6378808911859465	0.7356611847711597	-1.1281185532304885	-0.6663386220058574	-0.28645234164561767	2.17451243594604	-0.4584525657002978	0.42510647081476116	0.8943926297409902	-0.03898648429685945	-0.001357070616038067	0.20910871459690417	0.444132689926023	0.6458709338058778	0.6357347536955074	0.5005610061842032	-0.4770556651118895	-0.06604725004120487	0.175257597401174	0.45945398652827846	0.5077132131613027	-0.9189139858238866	-0.46234893987640824	-0.4397716460680801	0.5449920940539161	-0.7905729877630833	0.46716371139387874	-0.22887779921005785	-0.2743470946018021	0.5602528220938076	-0.8919192849210283	0.30835501793294706	0.5995401141536123	-0.10580975272403938	-0.419591779637982	0.7108342598465303	-0.5318328330283661	1.340354314666843	1.4128973223667542	0.45070620139191975	-0.07899021571447838	-1.016586410152339	-1.0707365562286786	0.9648054109506395	-0.42787765408209677	-0.35154402675173524	1.0673573772948572
-0.43330170638126037	0.08543248609612457	-0.22189292434455787	-0.8854603022364598	-0.13172002557944407	-1.1641315330609752	-2.1314919605093667	-0.26767072337528425	1.2203133878279835	-1.5126333625435304	-0.34635466255726916	0.6785476616729733	-0.4460460790324267	-0.7210130191331092	-0.5470903527409232	-0.07969283116436762	-0.06654276240113145	0.32094356703994686	-0.5859268582987047	-0.9160984100543392	0.0589691875071506	-1.341888311543296	0.33039450710966706	-0.7735748629417301	-1.484260694336429	-0.7183104553542088	-0.684557111923554	-0.020459614409756022	-2.0663916165434344	-0.8740055871325051	-1.6899751549685422	-1.1023173204484016	-0.7222915804364094	-1.40644312449923	-0.7530503829590303	-0.5208781652188177	-0.2878638609879861	-2.2145815525511554	-0.260666696331088	-1.8089592059145951	0.6308655494033121	0.9064721137657562	-0.419517445102333	-1.1490396845605366	-1.9227627363663118	-1.5763660215926316	-0.30284421015440405	-0.8407658611368443	-1.3540866963164253	-0.08154024007934942
-0.25899059126216417	-0.12447026753832142	-0.7070875634153738	-1.7692414629403577	-0.49315506443285	-0.6888833098633554	-2.7240690980754985	0.048433656497623455	0.08490175412975492	-1.642814265166805	-0.6531437431536081	0.26809944926302687	-0.544962827136705	-1.12564041301537	-0.7570341685182114	-0.6093069920015891	-0.7547920146970178	-0.10232905267503521	-1.2787870917799316	-0.8035067363037246	0.33147877145497756	-2.080303259815161	0.22543657245224813	-1.3917482936935608	-1.2936495183328707	-0.5612578637181608	-0.4870905315877922	-0.34387505716731154	-2.4046937088104072	-1.6194122609909687	-2.0887623055644635	-1.3328378075798262	-1.43060563698939	-1.4241827029000476	-1.836868305995096	-0.9010605732274697	-0.3826400884406585	-3.2673300856625285	-1.0394905613591723	-2.032900318210115	-0.1523531228792308	0.49230048866845283	-1.0315422009912907	-1.6020192823986754	-1.8403321459248285	-1.4955688403732432	-1.171894675727934	-0.5645890609553825	-1.9868836816014293	-1.1039268637399466
0.32316379220888475	-0.28483793618145936	-0.4782918312663313	-1.7260994571899446	-0.1475728580664512	-0.12547559333960723	-2.3439654547388784	0.40458098589420316	-0.7429111545906909	-0.8510703721193844	-0.45893966282984244	-0.20416703447496085	-0.33176042137296324	-1.2010764176838928	-0.4813084110063741	-0.980928197763764	-1.1892540375108522	-0.49654244934491193	-1.4068419442710276	-0.11102576946826101	0.640721943261157	-1.7486014472065714	0.2354296607841636	-1.1904248645942441	-0.5241161851790906	-0.16630291871464783	-0.16828548754670875	-0.2954249897832659	-1.7925036467138151	-1.4644296861019614	-1.3529292082195024	-1.0213168713699419	-1.4390014096551178	-1.023548554277503	-2.3570647093028403	-0.5067430029440534	-0.3781882102869829	-3.272566076632266	-1.3222040985463206	-1.3306378131488052	-0.7631021485536443	0.3447194339038953	-1.1768732650335225	-1.3726329653973097	-0.8784722607034674	-0.9508479452520227	-1.264885705169931	0.07887869472794905	-2.035666158968461	-1.6090886154622168
0.8724610897224402	-0.4259630009955486	0.2442291603305406	-1.0287572481943328	0.6267886423342143	0.21839911090812086	-1.401814945267127	0.5109980311381247	-1.0623748178873886	0.34175578766631165	-0.06395304798903859	-0.5145301039056724	-0.04685108236572671	-1.1438149922122025	-0.047476510773079704	-1.0875649189030054	-1.2639412054042891	-0.7941074996159196	-1.103759015916122	0.7798219429660467	0.8641945425573918	-0.7020574523001958	0.34003591348471385	-0.5306611093593157	0.3416559414584224	0.20914109165680658	-0.050712103642457484	0.044908124548272955	-0.7152205531229376	-0.6095551526836097	-0.04523856877114924	-0.43030386915608204	-1.033444596288619	-0.4273096529526671	-2.016078771636554	0.15733767260424925	-0.3171607032513501	-2.47761444418868	-1.174871957423045	-0.3579489245347742	-1.1141959638990313	0.4127968018023095	-0.9725100920515077	-0.8319705325013284	0.3449061262609211	-0.3739322716064157	-0.7542238281804706	0.5686131900040858	-1.6644714760657922	-1.5233947626521738
0.981888813182508	-0.604679560168375	0.963987801623303	-0.26437806451111473	1.31561193285091	0.3446164745604377	-0.4974322155079155	0.24698256118323392	-1.0225525364477184	1.2510119725056812	0.13063919954121145	-0.4603260381350995	0.05573053141113629	-1.1487268925490512	0.23914182020005703	-0.9195960234007322	-0.9871865981623562	-0.9931847794180164	-0.6382075803468976	1.3521055871175545	0.950718732335456	0.35050756950773065	0.4551828609911031	0.028159024351266937	0.8875588459099414	0.43171757471350164	-0.1839147147743924	0.4745007772030128	0.237478012034331	0.4058449052548565	1.0569645905787326	0.1389216883127393	-0.6130357341382962	0.13502064657353818	-1.021335194935258	0.4984200129693619	-0.21133955610907235	-1.45911119000492	-0.886603759546294	0.2131169256483538	-1.256231459587266	0.4959739500302143	-0.710996432956914	-0.45805866517779326	1.1495133916869007	-0.16488723261770855	-0.1657145947679969	0.5477261836317859	-1.1980893226435367	-1.048557708910191
0.5469802211228931	-0.8100626294701941	1.2850919057180963	0.08125548405510016	1.5187793554829372	0.48783824161690487	-0.022957390652800478	-0.25246746277925325	-0.9344995117163151	1.4695026558568927	-0.08854614921805962	0.01566701801320969	-0.061468299760814415	-1.2404971037022134	0.3089740545339141	-0.5881136873375835	-0.4371124554643507	-1.1106793300280942	-0.22202600858270363	1.3152461823317787	0.9471340234393691	0.8270138021532408	0.5273805619225517	0.13054468624548324	1.0396887852231507	0.5629459722345043	-0.31949691637913263	0.7918633233929685	0.7528970991560319	1.0700482145935517	1.4771019644282928	0.4928707220499682	-0.382107260135605	0.5245770400227399	0.03753572517500063	0.30251623415732537	-0.012614526663396523	-0.7233270693139822	-0.6993808212228183	0.14595529723654957	-1.2640791514344603	0.41533400244518626	-0.615511074783229	-0.46608164613597036	1.25709999043874	-0.3918894652356739	0.03746598239093606	0.054290591887277806	-0.8324213530741724	-0.4782605227593876
-0.1949174360425627	-0.937181574459899	1.1684645023464932	-0.07079556203367018	1.1749043980591425	0.8524626582767881	0.0382205249261467	-0.6740778792861061	-0.9933947767603362	1.0915123749048283	-0.6009058743005427	0.7660739353877001	-0.1768945990778404	-1.2761510819228779	0.32316389908172494	-0.28840744797410056	0.2791373647879283	-1.1347384489119952	0.08086092583626896	0.8015515083571548	0.9500301000477541	0.6157913177482408	0.5910981978780587	-0.16747508976501096	1.050187388074323	0.7552773185036373	-0.14376344599494803	0.8862607687495643	0.9110238182564927	1.2118221787300767	1.2917125748090907	0.6060222158691456	-0.25350637714071766	0.7076913174448418	0.57398772246333	-0.13187703934032854	0.3389324156505211	-0.4131437167323175	-0.6234617758785014	-0.2706669465259799	-1.1372218498098288	0.14752409891270182	-0.6749071583676113	-0.6724066640855085	0.9358082071230829	-0.7509441099478199	-0.21292930261648352	-0.5228390680721532	-0.5007444026086786	-0.008709206061633999
-0.8593754004476843	-0.862098534849112	0.8972903102565637	-0.38690187698308964	0.5453259098354653	1.3894206926776485	0.008405000047334592	-0.7077286925842162	-1.1279232338579293	0.5789464409075382	-1.039993183697993	1.4882946400473667	0.007526012584733971	-1.095511649040147	0.4859568285978214	-0.1966067321343419	1.0442813488076625	-1.0147417750909713	0.3193083290421473	0.2660635612025421	1.0193962460244523	0.08121273580888906	0.7340659332767597	-0.4990264282206855	1.2268673917395443	1.0781537377826915	0.43007643554016406	0.7655543140069866	1.0047001109031661	1.053863022207306	0.9685491287242799	0.5907624994027267	-0.0001320338128692015	0.7162468638893789	0.3845340869930896	-0.27317724629682283	0.8407241648638808	-0.3056444450935152	-0.4645308089738554	-0.5133992572612348	-0.800040762141814	-0.17614476303651766	-0.6676754206371328	-0.6790511867887331	0.7306120730147799	-0.803898633807649	-0.5652866487572981	-0.7164015619755844	0.014047532143467278	0.3407823313649013
-1.182471691284723	-0.5592276450057685	0.8081527110906691	-0.39685536341670247	0.011672342665595439	1.7980958568281464	0.2204753975010865	-0.21468754826048095	-1.0859279392212846	0.38684895049779483	-1.0465479919725988	1.8619748666924323	0.6023289218192918	-0.6784545881265116	0.8443801290820326	-0.3549522095258934	1.7351838476176924	-0.6977360435625695	0.5597079982331538	0.16542205363776108	1.1193851478130918	-0.2314968715617152	0.993478629331676	-0.4868043652047785	1.640288838588605	1.4275239249137535	1.1508275631235525	0.533100893049845	1.2494681172437432	0.990473900840075	0.9440565961481115	0.6137518603117912	0.498019170759946	0.609772014428128	-0.2423990945696668	0.18713917214320944	1.3981436268432137	-0.064419609443119	-0.02131563496439052	-0.24467529760500553	-0.19994070767173538	-0.3951192814709789	-0.34775760041068776	-0.2217937053898851	0.9989893311472866	-0.3072106486121477	-0.5263925195196105	-0.2899550858129799	0.8294399148148178	0.6694207328610846
-1.1644106868024324	-0.1575492716925274	1.0117540080110123	0.14893895508474259	-0.15686960146367337	1.7521336338528146	0.7601657950840578	0.7092876071210417	-0.6761649512457378	0.6302474351982055	-0.5098659266925337	1.7013517544382972	1.3974964214584797	-0.17367611368225652	1.238001449002819	-0.6312470925415185	2.2311619386289	-0.18602821373325198	0.8189808048162976	0.6400472141799539	1.1316391915802928	0.030395899536178946	1.2718805071817223	-0.013422925672271931	2.047544645998076	1.5931805874473757	1.5920179245310664	0.33617768218564786	1.6192138390524664	1.2657735668265668	1.2725407214735422	0.8019610651076949	1.1193443299206036	0.4642758260494691	-0.7592734812102768	1.0631116486580605	1.867607920200645	0.46397502590839107	0.7128144374477541	0.4546182079761694	0.5846972179596301	-0.4622476938043424	0.34708246195710585	0.593101658106092	1.614618914235477	0.6133207521268097	0.16995644745514035	0.6161521053666158	1.7903470686429297	1.0637478007994008
-1.0019928603183506	0.1253675027375497	1.315517497778594	1.0833350174266747	0.07328499086462863	1.1655972623796975	1.4184221368025065	1.7909002434991128	0.037176044729114864	1.0294849852243655	0.36205350584156454	1.0407130640087692	1.975411997557829	0.2199893481861127	1.4296732272057502	-0.7978346984540811	2.43726954388182	0.42712398267536716	1.0653942307117128	1.4151840500159254	0.9335027757608759	0.8173186632039245	1.3578733651385442	0.7166870823942567	2.0915515661679644	1.4228793933679031	1.4630749691730107	0.3023800795567333	1.9108091754491983	1.7885532591088205	1.6059794851985654	1.1701654651798887	1.578694012422618	0.364984820182728	-0.758851093524988	1.7953236963685513	2.135685458865227	1.1282299870957477	1.504386665131694	1.1881398886688106	1.3296335257090313	-0.4850517773621567	1.2162503846049733	1.3475391562517767	2.066887074655588	1.5596132443846296	1.3636842212078344	1.5814573552128501	2.523828776147345	1.4965060943799404
-0.8864061299092478	0.13473951162714376	1.3908296906375626	1.9129087211163782	0.5286575768397229	0.2822643914892027	1.8568673907775577	2.7030270920931225	0.7517534471734099	1.156321688697677	1.1799272144555486	0.11119861694332878	1.9943850030335635	0.4132206261285454	1.301183736135287	-0.6873437802386948	2.315952731707798	0.9766381969993034	1.2595571633725628	1.9824512711462137	0.4862241482036979	1.7369034501500809	1.0590037148381346	1.335673624392195	1.6104122158181031	0.943515283852786	0.8269839003990548	0.47824641782217153	1.945641374814148	2.209910575474052	1.5014885325238783	1.5931125287313816	1.6428545391596916	0.36966795250882284	-0.24952532050589415	1.8650331162826592	2.168686639666021	1.594874946985792	2.0241414856358126	1.5682216807659248	1.7757883355679331	-0.6302166329012138	1.904971147530667	1.621580535264035	1.8744873332009637	2.141161591248639	2.563284338713969	2.164241882063925	2.6891807436181843	1.8244149431687444
-0.8364555611313419	-0.09652364872457303	1.0385584464921664	2.129805639746665	0.9537591001915835	-0.4885190242712609	1.8419528907274747	3.1841339066192305	1.1497910868318801	0.7808108960982795	1.6146135598592217	-0.7710975995888267	1.432067451898365	0.4893463041653386	0.9504987224307326	-0.31582456699129174	1.907747316142623	1.2993748042060764	1.3806919465815397	1.9342280949455777	-0.12859193661291402	2.3086997919139916	0.35886142404746396	1.5525529405678897	0.8005879366630584	0.3396047623624941	0.05566541733950509	0.7930272621382546	1.7171935540045757	2.195214300294475	0.8042041465901535	1.8418440997239294	1.3053734566646369	0.4498747359603993	0.3862522809893205	1.1796703657193024	1.9968231717734202	1.6012117982561194	2.068194135775372	1.492290916660828	1.796502281436281	-0.9682982858876256	2.125561062105159	1.3179269242721001	0.9861076405188367	2.221713693446213	3.250828662435828	2.149541437930151	2.2321206340445445	1.8787793425864991
-0.6970914995434686	-0.35115774280978884	0.34234429699716135	1.540451574311382	1.1416617918002878	-0.8635723915285315	1.3799180598314693	3.1110880268985652	1.1505599491902903	0.05275738119072035	1.5782733441943828	-1.3410793213901262	0.6041377341576197	0.6188133543876462	0.6119756228224758	0.12184891141247285	1.3236217258419194	1.3252811919295195	1.4128331247631274	1.2267715025038828	-0.7483583508664394	2.2369401848836916	-0.525127529924434	1.3057143401452989	0.09222127216208548	-0.18918818274800134	-0.4425724238074563	1.0750964493963726	1.3620477730570946	1.6848066375852446	-0.19699453996527694	1.688541842423485	0.7857542175013371	0.4671014349267451	0.7065046786061038	0.1374270476345799	1.6570865212225128	1.1429702636108245	1.687632975242307	1.1646427607555658	1.496460825600631	-1.3878254474157738	1.836968492390417	0.7502871997757175	-0.14994685288273088	1.9599941151321056	3.1808138132040322	1.639200237525369	1.4410492249344946	1.5805288683414582
-0.2976683598672363	-0.3692360285122649	-0.39952141455979523	0.4029112495919578	1.0080835282750449	-0.8762235259771018	0.6828367873094041	2.521718193001704	0.984209877617143	-0.6146815717765296	1.2351532979264268	-1.4770279307255088	-0.05741262828001099	0.8999498897176296	0.4660239125634577	0.38775341051213996	0.7070764701932893	1.13044228529247	1.3174553636064839	0.20400382583749505	-1.215329386333772	1.547147478606198	-1.2458768214812554	0.7490772656147187	-0.17444826584160894	-0.5694086340036981	-0.5147514359649854	1.1300961757441699	0.9984543414559253	0.9532164517451278	-0.9624927973273114	1.0472754883438105	0.3635036638362596	0.24029933031751563	0.5539606627251986	-0.6693435982454632	1.1556210392214399	0.4701743736704719	1.1327547379758762	0.8733834272156337	1.1567985518696287	-1.6563895545228042	1.2586173840396235	0.42021327971452116	-0.9081374356969417	1.6408916006674577	2.4839441342559967	0.9505742664943783	0.7516473954054977	1.000659938866915
0.3601745028827317	-0.03318229431419054	-0.8948214760575461	-0.7096013835936483	0.5994000959527228	-0.8149158594286456	0.024492438312841504	1.5995172243929088	1.012780622507797	-0.8630620340975997	0.8551942810937708	-1.2163683015020814	-0.29996867491755175	1.2627996868332279	0.4939993751161065	0.37070763707463744	0.1827412870215524	0.9111334852996589	1.0407927291744365	-0.6226386722361323	-1.449717421991269	0.5399663799825937	-1.5361989972358019	0.1215171292723539	-0.01770079748439859	-0.8754755890807906	-0.3529365532101453	0.8503432228164537	0.5965424199715084	0.42688294721263553	-1.0950831441926037	0.07616688849028184	0.185379206425051	-0.30733600082284035	0.17115863114128074	-0.8764155996437457	0.49086443453780393	-0.08319610218137215	0.6622669810978644	0.7277391927682424	1.049875270149789	-1.5892456380999436	0.712913521608454	0.6411330954600724	-0.9537811524120953	1.450578002494871	1.53805997386198	0.40962115565559243	0.44113326916455925	0.32921506902216435
1.0372304105005496	0.536851903362201	-1.0498419077515313	-1.231715529828595	0.057617172347129424	-0.9587825224096945	-0.39577458444923275	0.6248088538681406	1.4249594339415845	-0.66129553257722	0.6261571367305635	-0.7070539365890756	-0.19914594229134333	1.5185015042021281	0.4980850182496554	0.16378821919269518	-0.1826396118434065	0.8808481086480814	0.5724050123195867	-0.8856154611978291	-1.465354201717228	-0.37723009155611226	-1.3787488352329251	-0.3847040164055244	0.19262877857290747	-1.216053560102662	-0.3171300460819105	0.2923176473262764	0.015660029993330493	0.39286767631449326	-0.631763256313483	-0.8413807794084117	0.19561395802483783	-1.0210240493061207	0.003957109654558946	-0.5728566970978288	-0.2804922826004043	-0.2969390098953397	0.3694055073140379	0.5826959915370924	1.2469883353374447	-1.1955180848721008	0.4124458109978565	1.2878712845743845	-0.49203457857075245	1.373725728958954	0.7246462929908735	0.17432333277376894	0.4444701374784462	-0.22237218429678118
1.374413695160207	1.0498325702301248	-0.9894331957430444	-0.9197826999220912	-0.4337864037667154	-1.3214943003299302	-0.5030834926911848	-0.11076590432441091	2.0420177491099807	-0.3234379866083187	0.5532966779286048	-0.1340411506139751	-0.0555196340066079	1.512730217755581	0.2741977273830807	-0.008196878045689896	-0.3877443473129752	1.1407482303747485	0.013159989987989463	-0.5626068982943814	-1.328590928070538	-0.8759393326645514	-1.0073358766821714	-0.6735269591357357	0.027837632739027236	-1.585667611842195	-0.6299506302643054	-0.3343791506660393	-0.8083251874890298	0.8030345744178727	-0.011154893217997064	-1.2652721652698458	0.23170241402981404	-1.5287832520066476	0.3452828952616288	-0.16977692471012046	-0.9999146316421651	-0.1550820645012291	0.15855777118717723	0.21410458772110616	1.5567446216828715	-0.6825863499567927	0.34515424830719243	1.8650919985574492	-0.09780866517485969	1.2738747156785355	0.24236676868668264	0.18528977396158328	0.4375703219755553	-0.5215822596353987
1.1193931474552987	1.22980432388544	-0.9081047140223415	0.02501129903629782	-0.7113396588587638	-1.6118717208466735	-0.3198770747365333	-0.4146796922777157	2.40159584803027	-0.2569201098091743	0.49943251491591273	0.3417933697740258	-0.129600329167026	1.2524936182982713	-0.19753452081168152	0.045293723887857	-0.4724560585768827	1.5983829186747347	-0.4194873805977399	0.04914666038852551	-1.1017703056918842	-0.8271514789834268	-0.7285334351269205	-0.7166969700538353	-0.6382469055435819	-1.8148138906635234	-1.1775477132512029	-0.7716310794153477	-1.6900046041024188	1.3044582472766275	0.25924000835296995	-0.9489305536270227	0.19347521399948434	-1.438574558001334	1.088686606519685	-0.03507629925229708	-1.4430014407865113	0.20417582303324686	-0.11663212644472523	-0.4078695923633932	1.645493942485294	-0.3068583873769427	0.33587216023637845	1.8582810815553854	-0.2506579637970037	1.0622830923934965	0.07707429703777349	0.24987018615482928	0.12880063511509574	-0.5597075014259356
0.3087870737093266	0.9919463556234603	-0.8901733800513789	1.0862094777508151	-0.69089988106519	-1.451938666303663	0.07580564575064694	-0.28608947404666407	2.08002451046876	-0.6309582845538394	0.3150098568510407	0.6161274761316823	-0.4287999148735166	0.8966309662307511	-0.698781843762039	0.3478515172278605	-0.4804292993819254	1.990857570630536	-0.4877385388546249	0.5490874733966843	-0.8178333329447387	-0.3267973552145362	-0.68908643341296	-0.5127213666037064	-1.4823700027990816	-1.6732500193024165	-1.5695229356722833	-0.8517403722270708	-2.2128517619272055	1.467137818324481	-0.015354484469677998	-0.025239248447969397	0.13900520442699515	-0.6177627069157653	1.7775023951722115	-0.19487679034422645	-1.431332487459465	0.6056130577152866	-0.4734606992140717	-0.9918186544514529	1.2632199084719717	-0.18193326471043328	0.229549340706488	1.1217728758132417	-0.9326221314837355	0.7949045787863435	0.10116105804486798	0.18709472870250315	-0.4662033770701654	-0.42489717875863664
-0.7188383519113002	0.4870178757898462	-0.851629974265072	1.7277952389565674	-0.4052776602705664	-0.6901396059967412	0.562469943023995	0.06798386495136055	1.0258896319351511	-1.2170714250790524	-0.047009878899458395	0.6492763268624974	-0.7148412506399849	0.6155242602682627	-0.9080933118921469	0.7539956650455294	-0.4334220514596553	2.0125431624275234	-0.09038451878096614	0.68605732407462	-0.5003042746923952	0.3626304636611143	-0.7646065708052167	-0.08785759987901685	-1.9306564452673198	-1.0545040309386553	-1.4162122847962708	-0.5831853396207588	-1.9738217943650243	1.0503654418980628	-0.5736984866020456	1.0092563206478538	0.22722405610748225	0.6396462187573059	1.9158172038758956	-0.3397703768566456	-0.9502281909295868	0.9196222975938273	-0.7348189166292866	-1.0819559513879449	0.4207890838444004	-0.19510623629946963	0.048156721893139603	0.02214631745748209	-1.6077999152193607	0.6111006335786959	0.19396074961377685	-0.0619061022674454	-0.9895918524379622	-0.23278948593309506
-1.492333486585827	-0.012438621137993251	-0.645002751356118	1.6801555527925933	0.004240027479990519	0.4326143195010955	0.9724736604628598	0.3245945659279589	-0.3470417638642529	-1.5287999788724145	-0.5094872525515073	0.4608924260492487	-0.7215107977954125	0.43945042614045343	-0.6331156798299644	1.069965549186175	-0.33207206218608165	1.484254922409388	0.6254773168537878	0.4846884092672207	-0.2003690961028388	0.9240290043236145	-0.6624937135457484	0.46790410617551914	-1.5739071207578754	-0.09753557459696348	-0.6213163121762945	-0.12915119612269438	-0.8982489071848861	0.13597694624369333	-0.900574062558179	1.5396623323568013	0.5568314478984765	1.7105460122756606	1.3164259005259749	-0.12335703351282352	-0.18561370373463837	1.0681646842160277	-0.6462210089250114	-0.40769343117872064	-0.6046252387278804	-0.10398427056805927	-0.00905581011560297	-0.7787929092998225	-1.6152104316349714	0.5742732227911859	0.2910203244213192	-0.41655239134820365	-0.9932602078517453	-0.06418609049233012
-1.6573181322716823	-0.2978627532289318	-0.2272964481496863	1.0573004282062521	0.35027152898492797	1.400382971333834	1.1228282826218936	0.21342155521704234	-1.3946207320023678	-1.1688136336549346	-0.9410584385322223	0.11756323163508879	-0.40134070119664106	0.23108869774100288	0.029882030404418898	1.194595884282053	-0.17779240841720576	0.4695050266068136	1.2961739149991538	0.17975005475046985	-0.0051623075798573675	1.113420722244007	-0.17111152122380804	0.9861722928637053	-0.4973205108811147	0.857050066569824	0.5216136444862747	0.301405796075197	0.6159637897559722	-0.940994162919202	-0.6224654910062702	1.1846811802232464	1.0385503117723034	1.9876351481573102	0.23768266949560507	0.49831325905797175	0.5569391931536907	0.9940232849508424	-0.09622960464210568	0.8369354297318679	-1.4398232883403879	0.25604651001331125	0.2668998609152167	-0.7644367955810215	-0.6876687476337009	0.5676907674137586	0.3538685244222001	-0.7270671204920208	-0.3019089230942227	0.0557568580621101
-1.1583068416285183	-0.3476433121039234	0.2622484561364681	0.25271247100239386	0.490433083631237	1.7478020579933624	0.8990082672779635	-0.32768488107042204	-1.6544098932230376	-0.13849260924695855	-1.2486885351560535	-0.28577297884935476	0.007794437252785526	-0.18169791328556908	0.731139129565712	1.1683794032729857	0.005098450348460583	-0.7330181666188785	1.5274297643120842	0.02367710598797311	0.005859972930491763	0.8591128802233724	0.6324845898925644	1.2723548426190363	0.72842579038367	1.455506373896278	1.4970722968746781	0.5710823896936205	1.8669114257635775	-1.7967746579974926	0.19800333208212345	0.04323038944350959	1.4136863450270791	1.2689102554928233	-0.782276202664053	1.1749113477970528	1.0065631220744007	0.6611761025534844	0.7313437241406475	2.0224589255815077	-1.8426213205571078	0.8159762469217854	0.882661040547418	0.07163231002874938	0.7971004081153418	0.3579348936494288	0.32507177909922824	-0.8770725671441447	0.7890739558059324	0.13693341341145518
-0.25397342323381333	-0.3025816015109263	0.5901905668984901	-0.3094493953047418	0.3976224863863454	1.362553075507393	0.34637521004067023	-1.1058421156073261	-1.1491248926841546	1.1126366027845491	-1.4178191861315843	-0.6484293940085015	0.16392002819874557	-0.8134945132693215	1.0805507226466353	1.1009908989698505	0.16753106194512976	-1.723047709037984	1.1338416746502074	0.10888837899839116	-0.166899696164311	0.28881842529218804	1.3861585681782818	1.2087302886758962	1.4072741635985686	1.5346186626371476	1.8813739185064322	0.6614146815761794	2.2514309344184746	-2.195708877621269	1.0868211723974313	-1.3311093996871572	1.4166302268194109	-0.07156183561874438	-1.2689810892361533	1.4103280440919908	1.058415802521492	0.10631104360602983	1.408929179978066	2.4461823191619114	-1.8288930817476015	1.2996745731509778	1.5567890052779125	1.1908983642227897	2.035839559230771	-0.20472589443908729	0.1359870547752488	-0.8529418220510306	1.6518862524503166	0.1900762442863552
0.6323973725394683	-0.3196965500083366	0.6151485063575324	-0.41410722337561645	0.16739200979832564	0.5504102439802747	-0.3119000856757658	-1.7713167374635712	-0.3648307957477702	1.9405404562057138	-1.4783751375692735	-0.883769086827225	-0.08437634656664623	-1.4318655321554945	0.8945571512348828	1.0507960807883978	0.2581644046880781	-2.186935659377899	0.2768606916612666	0.32244904837314875	-0.39946797111276516	-0.3355805887448389	1.6758326046247294	0.8361450588477527	1.1841178073129066	1.2004898751597741	1.5885117586352804	0.631493806076707	1.642158973265414	-2.126109085943786	1.4840817710191396	-2.231546599215032	0.9640132307631326	-1.2702746659277397	-1.0903568502723187	0.967928267910334	0.8018384536250611	-0.5113954728846523	1.5120540184853992	1.8005388031904066	-1.6173179125436201	1.4250700691995675	1.850250948393224	1.8390704919776075	2.343619608819455	-1.0068274617318322	-0.22818689074027246	-0.7422669555885341	1.7295811173471525	0.20934572554997913
1.1351370214415026	-0.41996624351233974	0.4155606883374368	-0.14899579041056665	-0.04171577003101869	-0.177036061328304	-0.7744870144237069	-2.007710603382154	0.08530006049223486	1.898093460875272	-1.4397814603810766	-0.929904511693584	-0.5281298851295264	-1.6643431959999373	0.3080093073233379	0.9672923719041095	0.2537037394818599	-2.036076003093231	-0.6035203319772274	0.4498863793358108	-0.47797168117579114	-0.7502799239877636	1.3386723548880346	0.34404538202223983	0.2879253342751817	0.735735621538013	0.891988137066202	0.5385370973866881	0.47665141722847537	-1.7404566241933097	1.132979736807997	-2.2008238169586947	0.22833916302511675	-1.6214240916349238	-0.48953802965214016	0.11016755571453164	0.43676088844775285	-0.9383763662550799	0.9049125724969972	0.41968830147246444	-1.4418785509939407	1.1313595869907347	1.4457197186889859	1.526237332670254	1.6304014699126412	-1.673449081092429	-0.6689079692237214	-0.6689677225206835	0.9294309462051771	0.18163955990371622
1.1193136488098103	-0.4496438601297672	0.24285142117260114	0.18890019475474532	-0.09724487616219575	-0.4339854614341963	-0.8344668286038722	-1.702506843381982	-0.12122725022448354	1.0071174760566233	-1.2616067462441913	-0.7536531527688288	-0.7096151203398322	-1.2442708574129338	-0.32333931017338063	0.7481330361031706	0.17205847733310062	-1.421506791298565	-1.0389202914618183	0.34066252589522333	-0.20977516840678193	-0.8204441913780106	0.608894897628895	-0.03798478331600091	-0.6248104376078455	0.41088151305299575	0.2260448793954697	0.39391773666874313	-0.5160296726606866	-1.234551769733794	0.2534689706286297	-1.2889007003529775	-0.46257433468728626	-0.9042508132869441	0.12427777958500465	-0.5373190748618831	0.14264005126968216	-0.9522897886860696	-0.13483204966301116	-0.8904072184333931	-1.3756945041687136	0.6518201896543864	0.3878834349021283	0.3419717333724743	0.46101341456768097	-1.780387732848369	-0.9928302363572369	-0.7087580233027821	-0.279830486536945	0.1074417883263307
0.7206921920628966	-0.19093726898248403	0.32419358733721054	0.30089334377034715	0.04102686075913307	-0.17903423744906902	-0.5117717322267186	-0.999945380111221	-0.8064572376930222	-0.2624513234172576	-0.8918367807147833	-0.3587076577646072	-0.2596433211387804	-0.22174623202519733	-0.6602451785583099	0.3577994932476306	0.05478634211001367	-0.6263784538144617	-0.8164693982257724	0.011086055787817586	0.44563804362618425	-0.5956058232400729	-0.01905766293663116	-0.17874862993949947	-0.9212833783853381	0.33398836456176445	-0.08723073551467096	0.18664274607079712	-0.7774533541807014	-0.759136022090044	-0.6174833070831853	-0.00795669831322192	-0.8319640711605821	0.4863012200775938	0.455873674496933	-0.4234330346210877	-0.013662043366629814	-0.5128361894011081	-1.052890645836903	-1.3511204426258825	-1.2965396713098785	0.36088468203564034	-0.8940965048259276	-1.1009442464003754	-0.34939852342142813	-1.140760523926858	-1.0213083626131643	-0.8378817550845059	-1.1548601866803503	0.008534540323008984
0.24391623229951442	0.4531061434343591	0.6664354385857971	0.07091616929565608	0.3089096580082694	0.31409851552671947	-0.04687683743472399	-0.2143342740277283	-1.431318269490795	-1.2840009081528208	-0.34290847523378887	0.19471910530406372	0.7794218612375986	1.0210258137187778	-0.5962467420209258	-0.10404544483709215	-0.07053110600671882	0.08910609651326433	-0.1166661156234054	-0.3868312069375068	1.3096155252679071	-0.25973110460141285	-0.12945493316608994	-0.11967798324845556	-0.42546397978996325	0.42832922442252913	-0.007475755453989701	-0.061837778258405016	-0.26459158397664184	-0.40543977318734375	-0.9969651358596807	0.9798339532078588	-0.8230820722532384	1.7880502032420091	0.4744493913148332	0.5023897080120796	-0.08391072141944965	0.17924842150051215	-1.343121343809381	-0.7175369555616724	-1.0151398552430089	0.4967162975884395	-1.820118751916192	-2.0540404009849094	-0.31426677224114535	0.03849011278310678	-0.7234646647050212	-0.9471486630933097	-1.1657379586111964	-0.08918588363345076
-0.018699756028476164	1.333384634121503	1.022422907778353	-0.38640263710470696	0.5731592616442877	0.6823199800030059	0.24829764797098958	0.33329291343848805	-1.4800916034767861	-1.6419162265339242	0.26173506177137656	0.7698920322388115	1.897134797591644	1.9730838136395235	-0.31269969251733215	-0.45672145080594795	-0.21859072501067364	0.5929561401868743	0.5877768808018408	-0.7000302915359988	2.0369708240664224	-0.014062974886309042	0.3132051225685857	-0.03553107415225696	0.46590946101163166	0.5250235733127618	0.24646253973446486	-0.28036120414034954	0.5496345258636904	-0.2353689613822518	-0.7725804653813136	1.23871898937659	-0.617951107841897	2.3302732841281104	0.3520735970970118	1.6993133822475497	-0.17581151361954225	0.7805155823974484	-0.8567281512523782	0.5489042200838351	-0.46365072072134644	0.965310018730501	-2.0085250921336133	-2.0958361397429512	0.387548297474421	1.2490989404374935	-0.2720912140693351	-0.9141848808346024	-0.35309458047477105	-0.18529954536253487
0.049559995487314885	2.087866133918207	1.0605079080890683	-0.8322044969682124	0.6848485007047553	0.7132697825259288	0.1819888116227145	0.45622419335565556	-0.8199596635669302	-1.3443231574935932	0.7197993244575753	1.1627802460391419	2.398620033224364	2.2804355969438097	-0.14517447595337998	-0.5799410163221314	-0.43865153843251664	0.8813769720435527	0.8139188207983523	-0.9039651215458129	2.2761511384564024	0.027174097415097992	0.9275916530817054	-0.11301497981122464	1.0605493973751243	0.4812347539351665	0.3670924269081727	-0.40202197375692833	1.011725166120778	-0.29679723329783136	-0.24916096846461247	0.7673938840524536	-0.5015310111928086	1.9020851683824396	0.273055878992337	2.3682201086584023	-0.37787111285821884	1.009585495549534	0.10228364645047457	1.5665631099786361	0.2043851565639299	1.3837011792920404	-1.5118513529352482	-1.371269053717197	1.0566538947686188	1.9647419837008846	0.03330840335560207	-0.690702719982736	0.6945136550207579	-0.3189659817575653
0.329416455426737	2.3266403595367873	0.6189657355110018	-1.0796521178418514	0.5267146301662309	0.4345645101596917	-0.21497926809674872	0.15321687360451916	0.2071463246431608	-0.7628090166884988	0.8507591622515555	1.1663960813810967	1.856912817703202	1.9185643571742084	-0.35658740010735346	-0.5234765909563786	-0.7690819167536916	0.9949138094824289	0.35719664179739896	-1.1204145461212336	1.857022094010178	-0.13459020221291676	1.186575482377971	-0.4325615836071111	0.8458303040297545	0.24019594811067388	0.15074506972719978	-0.447962455292706	0.7251629468244187	-0.5939947333832526	0.0903351494814795	-0.0699260183425893	-0.6708472908919262	0.8076626461452062	0.28142409490980097	1.9887155667748935	-0.7173250577663983	0.8177519103374697	0.9564979348485239	1.5978113940682117	0.6855228558739346	1.3470088701908058	-0.7771414061043546	-0.46400641970575707	0.9915892642241317	1.9225990875967363	-0.0605650696113185	-0.34940861131655976	1.231457518808016	-0.5469495063939427
0.5409798423497109	1.8591605743907347	-0.14626125760572706	-1.1118662420552423	0.05089359853596843	0.023620424181012154	-0.7393502182593545	-0.4304047394424267	1.0096820220714844	-0.3596968090101986	0.6004051941526214	0.6811101185852917	0.4285312963558545	1.1430962190064373	-0.9638870008820183	-0.4815518172509799	-1.1830121503319024	0.9302885398598846	-0.5914274421138985	-1.499210752396075	0.9011868548515556	-0.4287170460871823	0.8104172169865419	-0.9267038544785683	-0.16273368344999603	-0.1805998576298565	-0.4010726880322756	-0.5529302709141887	-0.20331451487638993	-1.04054868046941	-0.07202283101119028	-0.8116308980358414	-1.1152994794328617	-0.3898836795368379	0.2802336742947096	0.6847855886924397	-1.1558246526794762	0.3993654106338355	1.1949859261902178	0.5235777176746292	0.7234901383069324	0.7327627946788239	-0.3518302687059632	-0.0005867839020583655	0.007690533576604665	1.2205908161864427	-0.6001117547322602	-0.05623907460303978	0.8483067237544157	-0.8917360115825891
0.41798000397437096	0.8216643844364234	-0.8398534333195786	-1.0592299658051818	-0.6876454688263871	-0.3521015150563773	-1.1668106433658394	-1.0815985936367063	1.121668437136491	-0.38879656876381813	0.07783112907746365	-0.18591304574703463	-1.1944890745616652	0.276254527937023	-1.7193375304656944	-0.6367367069803667	-1.5669131048059872	0.6255440703721387	-1.5674120235396216	-2.0456219144187484	-0.21498268637068138	-0.7788744341829394	-0.005562462754258026	-1.4263714887586487	-1.4278733821804066	-0.7222299521392478	-1.1048257492772244	-0.8772710908382606	-1.2605038117741354	-1.453569781869345	-0.6814218827291719	-1.1702484540570453	-1.6333351955618138	-1.2287320971352038	0.15902558130759245	-0.8414144921316578	-1.5987508937816992	0.03212639982806929	0.6623982528298384	-1.0804859196483612	0.2900681228121561	-0.1831857174222188	-0.5289095275819945	-0.2533219008932591	-1.4105083775904368	0.1904056310813537	-1.3810801148285095	0.0216698815196633	-0.2667183665532668	-1.2932980537316638
-0.11285447208794869	-0.37773793392609023	-1.0852248492155336	-1.0581024158087569	-1.5110638102372624	-0.6233615880064425	-1.3830416575299078	-1.587391120897538	0.4735680108520325	-0.7543516882316779	-0.5010912241535378	-1.1105875159174423	-2.1818019695157274	-0.4964551152459841	-2.245065649330311	-0.9923736568534524	-1.756943085033836	0.0352482373990266	-2.110257743547423	-2.528803764972568	-1.036331690183592	-1.1226459712370935	-0.7089320908455365	-1.7471976539214802	-2.233684684044473	-1.286648010038017	-1.6979823720556146	-1.4468587191248972	-1.8809085615886612	-1.623486794506208	-1.3657171437921092	-1.1372501439968403	-1.955367920842771	-1.563589950330873	-0.07953883064543629	-1.7656441534767306	-1.9023051919366125	-0.1316851801863489	-0.3725930426247322	-2.3111932536781663	-0.38349678975544343	-0.8962503002339703	-1.1667436068652328	-0.9952371038687268	-2.424650924693241	-0.8314119550645956	-2.050763103987787	-0.1805921281082209	-1.468010662854427	-1.6046741108946276
-0.8536828795383856	-1.2672403940979093	-0.7817235696915258	-1.1034139514688264	-2.141726623890512	-0.784010044387853	-1.4020142038725059	-1.7769302074458306	-0.6032116310918406	-1.0991845506779092	-0.926380981987588	-1.6747869980323775	-2.0603398921015583	-1.1674353412276375	-2.2318769908688827	-1.3350239088222295	-1.6199874685400373	-0.7634991831135778	-2.020551996577498	-2.5643967265657572	-1.257560979242742	-1.3800351166723597	-0.7858721761216904	-1.7565410992209507	-2.127020665327205	-1.7145215019849565	-1.9512406503386235	-2.046305201796875	-1.8067128080340806	-1.4311728300176643	-1.6928478892122547	-0.8891640438452991	-1.8839109180129368	-1.5252516577853217	-0.3123245017861824	-1.6737346730799325	-1.8932473354859485	-0.1610562913551963	-1.3939650716454182	-2.5040892556360697	-0.9506328218637817	-1.0185707598713574	-1.7992685441056997	-1.6830228702229983	-2.399184873056381	-1.6556503239254075	-2.291995356433539	-0.5759634106559267	-2.086105988829148	-1.6489212426504964
-1.4183978529816392	-1.5518323733438608	-0.17791762278318649	-1.0179161097279703	-2.293597801671586	-0.8027624466326577	-1.2804696783898677	-1.5553372958250646	-1.6078484282543009	-1.0486593644456705	-1.090850626296008	-1.583157872673296	-0.9896173873085753	-1.7762340267012489	-1.5907874321231579	-1.3729433283718757	-1.1330589998531888	-1.5281547983270771	-1.443036261914601	-1.8473535488724506	-0.8838560471476055	-1.4251020341932692	-0.15628351003509433	-1.3983272332046417	-1.1710793693349075	-1.7976139057740828	-1.7445014552647815	-2.2819912859329627	-1.2165310713506594	-0.9346379794020911	-1.4414428889484174	-0.6045356552757662	-1.3729012740505564	-1.314388489939047	-0.41388863962075984	-0.8084955436560886	-1.4293886441667183	-0.25383472329398193	-1.9354755197293179	-1.6322864606047378	-1.1682032166133351	-0.5571755171311116	-1.9544474302494144	-1.8278448952030208	-1.3155537263316623	-2.2244846367537323	-1.9786291745285607	-0.9649259535778647	-1.8511060789757032	-1.3150090439716566
-1.4457275127366698	-1.2493386031210554	0.2908587953244895	-0.578614132136231	-1.8143651744106501	-0.5976125066582274	-1.02461585472149	-0.9432623697889407	-2.1580168977865353	-0.4520378518256676	-1.0163135675753718	-0.8550267510159055	0.3554639381996199	-2.2437046527260627	-0.4887035173964849	-0.9548463996378153	-0.4105477535123103	-1.9291682192134676	-0.7403899451177467	-0.39562969633830586	-0.23305154977090684	-1.1240406997207577	0.7250548748450083	-0.6958728552239138	0.13118445215522645	-1.3715536469957383	-1.099193643469672	-1.8173767066634259	-0.5588787416674704	-0.3544340167257044	-0.7104270863984646	-0.34380396882700115	-0.5258993620991593	-1.0259214043486142	-0.3899726114051567	0.12452378344050757	-0.499220200968542	-0.531333777799947	-1.8152516797158034	-0.29177427700989844	-1.0355689203825016	0.07775373560224079	-1.4607329006386733	-1.3023894676411536	0.22532844558573067	-2.4889519734209973	-1.219767789040782	-1.1443482266976357	-1.024670316316137	-0.6385274872300871
-0.8257328764807855	-0.6517537670754633	0.2860799324422399	0.2796145528948114	-0.805022793506083	-0.11910924173785926	-0.5842058634254933	-0.10339432560585664	-2.1470286105090928	0.5204006882829669	-0.8061016933066254	0.141172672265534	1.2088115614369679	-2.3396243678915813	0.7310852347583848	-0.20008141170142535	0.3411987172450952	-1.7229983170586758	-0.2545302703236266	1.3661182471404976	0.23003182106905187	-0.4429753458291778	1.1539739912394262	0.23975706112029926	1.1634655993715664	-0.455860631716455	-0.17522584113583475	-0.6396923482790922	-0.22835797833249685	0.04900364179861041	0.17714601270402275	-0.06765527253421463	0.45566621550646313	-0.6398595525527101	-0.39545620611218807	0.44233554730082564	0.6953492522237449	-0.8911831100425441	-1.1842599604555777	0.6979469594425116	-0.7588269267102099	0.34812346152810375	-0.5377931068313622	-0.3919593171124747	1.3910890066510015	-2.330906710732763	-0.284839872754925	-1.0196118235647569	-0.17419009047483316	0.18722695744199508
0.20203994728477073	-0.14576381493274362	-0.22391965490931667	1.3351634935346999	0.3748646385372015	0.5305335645940052	0.057873421472316736	0.6877732704440902	-1.7043204095308486	1.4703055229737771	-0.5673517716530837	0.8643179676591811	1.1659336653854195	-1.8399874083422973	1.6917012193638514	0.5684674502040203	0.9173752690273149	-0.916841095243882	-0.11302266310486157	2.7692909636027667	0.14579494771514254	0.45300157323559526	0.6639733885529341	1.20045366461622	1.5449193470551046	0.667770427940577	0.7674289525773653	0.8413643631186964	-0.3143479514314454	0.13551801407951877	0.8809653624272101	0.2544890117646962	1.3336309991280795	-0.15056932073096888	-0.6014239632871102	-0.07787565397393564	1.7559897526687012	-1.0507368220717712	-0.39094124442101613	0.8058981058896776	-0.5728048091110877	-0.04176514132407266	0.3762042040735047	0.4223667419991925	1.6202200607289001	-1.631750323133639	0.5314004058763498	-0.6496203162285024	0.22897018809287678	0.8886221333042127
1.1561550904503504	-0.0034762756957376173	-0.9617873347354384	2.1422546575790484	1.2563752567201187	1.0730035632038657	0.7887918644371099	1.1440008765630394	-1.0391914554081463	1.989431171938769	-0.35575244672600054	0.907505070723004	0.3841201348805323	-0.7612680854978039	2.1233175307486865	1.045681353831285	1.2019285361077776	0.18898032980206436	-0.19442646673708547	3.2421668031359623	-0.5344556241035636	1.2149444807907626	-0.6248055400713326	1.908854653542623	1.2901006317013237	1.5402894165529741	1.4482165355637726	1.9727506526086016	-0.5812448502401828	-0.021599066695477367	1.2130397205763492	0.5632959434836745	1.888117890192968	0.3180204987103523	-1.01093409468205	-1.093972513032218	2.245263362423886	-0.7639885746596681	0.23045630620796734	0.08719616015369619	-0.5556046625402471	-0.9371665834269028	0.9257847153693646	0.7857286052700755	0.9135403925019394	-0.44449491472390035	1.0263313051580467	-0.19732804452925745	0.09958809270912844	1.2436866777875273
1.5791131777015648	-0.2608139534343203	-1.531530683477047	2.2741258565417466	1.5035738413940212	1.1899983188907157	1.3686477912857342	1.111902280548138	-0.30881535447463154	1.8750754095264612	-0.16740997071057692	0.2539679306456205	-0.572494516258357	0.5291899338501977	1.9516554519897622	1.1523664978694492	1.1999220487633941	1.12747682390769	-0.25485547448928403	2.6336758262390467	-1.5047352332020256	1.4770578739424831	-2.048898092327829	2.112247058151777	0.7165346254460021	1.7664418476112598	1.6735593678597545	2.2339984912177715	-0.6692735813062587	-0.17681016209130432	1.1777146149981945	0.7362907366801225	1.9736506166527445	0.5449889144975089	-1.3843771641734244	-1.9681251949621597	1.9261516670136536	-0.0494991290579059	0.5170874111894513	-0.9035526155672637	-0.5728468440528602	-1.8303840583155917	1.052290004537694	0.6785252251649673	-0.24028917512754805	0.8921052254070482	1.1417563928315797	0.17873014889178032	-0.2680985043935268	1.1971646094268489
1.3049448298713022	-0.7389275856604152	-1.6592887003564891	1.600999003762318	1.1056601439161682	0.7456143332838339	1.5588948726359744	0.6652159822203021	0.40395770053984037	1.2266641630161126	0.034974252993802045	-0.6898096505151373	-1.1143637280624739	1.4554928238769074	1.3096101798250999	1.0682301912648753	1.0034247791486144	1.500947460220155	-0.11605556859401815	1.3154064160493941	-2.2553821542931445	1.0905684246521732	-2.8204937544978037	1.7155104686826759	0.20128841189290653	1.2704180764143762	1.4259705986924458	1.5706866590956436	-0.3600250016107682	-0.0692570044842469	0.8956852182083368	0.6982734032520354	1.5763652431747799	0.3841412353007242	-1.3649968818523153	-2.1986875440064173	0.9395102423550407	0.7577373527951138	0.5078705079233778	-1.498345982654766	-0.39094863481464803	-2.1930117885974685	0.9795191012847082	0.3859743155072894	-1.209490274398294	1.8417654723074501	0.9494903810497348	0.4171725947550312	-0.46512212138600856	0.889814373703153
0.5567027944479893	-1.1763233821518684	-1.3258220089950536	0.4125400774911463	0.38354444643784064	-0.07595717833371364	1.2873101801997593	0.07330912342510885	1.028565195540384	0.3791068173891771	0.29113418948488173	-1.3260094310607335	-0.9767666280839931	1.5696226130599502	0.4715960054890161	1.0633414661204994	0.7213222833032954	1.1920859555899999	0.2129716168032007	-0.017956466502377824	-2.34496095200848	0.25860424434091767	-2.5396835206600663	0.8683595704946405	-0.03911017266588233	0.37570777214293244	0.8751315464418776	0.44652316536843023	0.27476516902401316	0.4011045554630881	0.49747442400880104	0.5103663252666414	0.8443287434155776	-0.07429435595993618	-0.7398962867144582	-1.7161008240772015	-0.22132829008289032	1.1945336532685578	0.36272010152258105	-1.3356738901133776	0.12630469107234019	-1.8119631986759068	0.9994704575827809	0.26903267288419747	-1.584305341417081	1.9551703122563981	0.5971209399838485	0.5688809202835727	-0.274765912749976	0.5785763170247821
-0.1979073228360479	-1.3805924761979687	-0.725796188457932	-0.717942662967552	-0.21407085503696266	-0.8494128536415093	0.7125514378292309	-0.3569810581465569	1.4556210180599756	-0.282525596233817	0.6251845482894051	-1.2315531493052123	-0.32858905207247774	0.8602219843693407	-0.26578633735461077	1.2626308586450805	0.42194619395996386	0.42357177907620414	0.5527494776473677	-0.7423324990097243	-1.6464417051062596	-0.5534965153832505	-1.4475557396306464	-0.07737369559068573	-0.020822286304129984	-0.38279873545073084	0.2856050581426766	-0.44736880181776606	0.9261932778258323	1.0915540427471289	0.0660928601410291	0.34582796293017	0.050623085729527055	-0.5140404272096557	0.34946891343907655	-0.8670437156958001	-0.965633971930873	0.9795996112601834	0.2440589847085832	-0.5509283916430685	0.884432468315425	-0.9042388908373027	1.2277246081205067	0.5049702737194116	-1.3435475414702294	1.1742792645540336	0.24233160664818376	0.729376979512637	0.2008267429381621	0.48786419037806383
-0.5467061024753691	-1.3106470321010872	-0.11342171203799396	-1.2613824114636811	-0.4035571658192427	-1.177619575106679	0.12016273284758548	-0.4725156600323242	1.567259113283785	-0.5223692492290759	1.0360499095565963	-0.42766835633287564	0.39502555618238017	-0.19664502748351095	-0.7095172241110648	1.5345006223977156	0.12154601378506913	-0.3717131594306894	0.6846146588374138	-0.6550949333190732	-0.42709720870069584	-0.9063364129775355	-0.24616711940104913	-0.747269541430951	0.09038931745193933	-0.6150125848384685	-0.1353819700252339	-0.6468708536004468	1.2485080776558046	1.6855257378832935	-0.3528292498295004	0.35752299769571705	-0.5209680399753481	-0.6027909697403663	1.4205102949296613	-0.13838919657449844	-0.957175543532989	0.22430565048103795	0.2337957825032593	0.3574970156620935	1.588270241292674	0.05243039212225754	1.5106466484285146	0.972714399613356	-0.7687380999525129	-0.07082021695125519	-0.00606629234179716	0.9434656865344402	0.6624844583239078	0.6762136496429733
-0.39302991099333145	-1.0552553027448195	0.3431240188678266	-1.049755169776719	-0.24980580060561242	-0.9670497626762832	-0.28114580787771865	-0.3656235126524017	1.3307207483278776	-0.35983535075047396	1.4843722986967316	0.6277219707650461	0.7942354630998658	-0.9099552012079735	-0.8431315180030332	1.5975209692505719	-0.1846642037490795	-0.7930919661135174	0.5020004873797715	-0.06395595096050469	0.7900121185900614	-0.6883875524247591	0.3865038463314468	-0.9613971264999872	0.12877599668089046	-0.35610537784563645	-0.353563174391649	-0.2231675041809369	1.0668414690043335	1.8745706338245611	-0.7130058846228189	0.5408070232696652	-0.7185371365279524	-0.254456928589557	1.9109155827697133	0.1627220428342597	-0.3382252236973288	-0.6176655793843817	0.31689128824247303	0.869454809583611	1.9175396445825592	0.6385660430786958	1.5475007322087186	1.3490742731025314	-0.21761236708295645	-1.0768083994765298	-0.12621991346031058	1.15641821757975	0.8628572297433009	0.998329225588423
0.0010638604920056769	-0.7418603393559045	0.6098783506835117	-0.37270129192646234	-0.10208913480720136	-0.4991495140033873	-0.5017160771738911	-0.2914047845400905	0.8663773576658703	-0.029356355097332948	1.878340571347019	1.3287653883848864	0.7342633110504192	-0.8074717356247655	-0.8043050424338103	1.2624920708504817	-0.48150085648776075	-0.6832342103919277	0.08349380137954013	0.44346585536112665	1.509682575235044	-0.20826150994612086	0.24674289253354226	-0.8395520535438197	0.03744748940920848	-0.05211255555521709	-0.5017910062208452	0.28034751373106503	0.46747403631200307	1.5434728218857376	-0.9514946353835434	0.7111562031387394	-0.6037496487647525	0.27074066453790324	1.5310858923626607	0.059035176853607374	0.3422893120481164	-1.0402815500981806	0.41704823724237255	0.7583798010694329	1.7272888990207507	0.7353969841925112	1.130996994910547	1.337678688314439	0.0751286410488882	-1.2810874821711218	-0.18338563585710466	1.2496101517494762	0.7795054398033185	1.1894702531839165
0.22080703242289876	-0.44720326222182283	0.738131156432474	0.2173056953669777	-0.31282821867612165	-0.2272126124525192	-0.7273951196378124	-0.4578606219064807	0.41202995854042673	0.17658606927630532	2.080188414885744	1.3068662527209238	0.37238699809561493	0.055977830488409056	-0.7734645218247287	0.6122228223625006	-0.7177748277317193	-0.18727206844374364	-0.352773965840828	0.40155329264526324	1.530551971202084	0.016608182295347447	-0.2910649998754963	-0.7046005878707391	-0.11916413104079573	-0.22960811482370877	-0.7480062138769219	0.25414052917157703	-0.2652854332218124	0.8446636291443017	-1.010695478280201	0.6300030844444664	-0.4061606527978577	0.5342175452138602	0.4699919093221802	-0.1843658106818248	0.4789216959197308	-0.8193841011511803	0.4496189366620174	0.19030054709747074	1.1374133185094075	0.536921912198165	0.32617325241341366	0.8703219073698076	0.06765978274307176	-0.6094342092946738	-0.2810273335153872	1.13321215920983	0.5883248663492395	1.0265336115272763
0.01240922228463584	-0.16787816420308338	0.7860228223438742	0.269106482176889	-0.9326579496260076	-0.435889437338447	-1.1138377924201375	-0.8368807705064075	0.18906758328054404	0.08539257909469278	1.9539137951706316	0.65755395144004	-0.0016246045035536994	1.1289653757905227	-0.8380186391116062	-0.03566561573670739	-0.8267573962346458	0.3635063117029963	-0.5776050596846529	-0.2217037597392652	1.0351840445943299	-0.3500529680888085	-0.5813215836094593	-0.8339278401915172	-0.22354074010518793	-1.066651654632544	-1.1281068866329043	-0.5054501402518318	-0.8079530687843941	0.11469513862196948	-0.8746721623189865	0.19114155997605975	-0.3656224678399107	0.2519031855040691	-0.6969810683013876	-0.28499556202592957	-0.1749909788369359	-0.16014675853646115	0.3636365499567228	-0.4268600649078485	0.45537644815984335	0.3515912179919084	-0.5433470034693912	0.1494282501432399	-0.13884898302488594	0.4780818212581866	-0.47762323778234184	0.8234854548978052	0.4801765071841087	0.47147320553968997
-0.51795583106783	0.14082803812147365	0.7775110540050338	-0.27296535236958236	-1.6102668935356759	-1.0157730483971614	-1.5858352911610278	-1.143348755374481	0.2620669775394209	-0.2634996136748398	1.4451453395712563	-0.14282022248878154	-0.180323765400965	1.7195861342055554	-0.9231207722440246	-0.36564083197719877	-0.7656681237076541	0.6591612267094887	-0.48022560228514016	-1.008667383309011	0.44905518302103853	-1.1691439503483858	-0.1998553829246765	-1.2303396992110136	-0.1962837861100848	-2.181298664672689	-1.4724210097065857	-1.5975699332788484	-0.9542002492095496	-0.31846837643985165	-0.5861408704942622	-0.47750739633238387	-0.5636701578932208	-0.456571645322988	-1.3511864148731498	-0.13299101577932018	-1.3054478352946908	0.4434623829920917	0.16177532465736086	-0.7186002514786335	-0.009492836905338581	0.3580007740174524	-1.0917214008560703	-0.48699292306544706	-0.3925824757619673	1.279389110011866	-0.7174761768875764	0.44243979518209414	0.48390903679664776	-0.29088591059895336
-0.967099931414538	0.49833206282872344	0.7121483338888099	-1.0410352251106925	-1.7946137037497554	-1.5313079166701966	-1.825081840203225	-1.0174435907854664	0.49829414745678285	-0.6652436961226847	0.6469165411929511	-0.5721213633402192	-0.1627474885927316	1.4418679568379793	-0.845617289119584	-0.31755444698772267	-0.5442689524681183	0.5768368019534308	-0.12444432162859105	-1.3826272213285862	0.1563774251912399	-1.8598950840128854	0.7296965354876587	-1.5881905258198499	-0.054651842649976516	-2.823488593798154	-1.4967583359667014	-2.2516382699373656	-0.6933948859817299	-0.3219216081465148	-0.23236568106100827	-1.0846872840126804	-0.8648747299483346	-1.108938524928381	-1.204812317444593	0.16904425795183853	-2.203679545564619	0.5377123269081977	-0.10218603935762097	-0.5589037487821227	-0.11469523052294363	0.4932700346755493	-1.1116434016531487	-0.779949406450973	-0.5595012314132674	1.2884230878464424	-0.8337310631747407	0.1366103130227106	0.44266373516346746	-0.9480116890202187
-0.9228107390611195	0.8594409009766214	0.5900400229025686	-1.4998272016356289	-1.1224329034175196	-1.5433473584906396	-1.4909347004550784	-0.2959591461259932	0.6623896759379817	-0.8993782048078472	-0.20475252055522922	-0.41718580193995203	-0.12164326958774352	0.45537364309699907	-0.4652627691927454	-0.14840502673151393	-0.2240550407256882	0.21045499018381447	0.2937867002645001	-1.0110720496781886	0.2542669934530576	-1.7723661689572856	1.605682321333493	-1.5004409696523442	0.0883338040299312	-2.3730330978294165	-1.009778014997076	-1.8526084917890833	-0.19130252423493793	-0.02568839897243166	0.0850599992791208	-1.3748841468869912	-1.0184552933049178	-1.1876495856093503	-0.46094794867017813	0.4090047553416188	-2.2124492240055265	0.0006807343129524163	-0.3460864273791633	-0.10375433890966354	0.06626277671742421	0.5379814610803119	-0.6956414886288057	-0.7008839089663234	-0.5548123794675477	0.490621080656688	-0.6455366710653797	-0.024727768394049592	0.15832767020468744	-1.2350364255938446
-0.27547598139546986	1.1306986867023407	0.41518636352341587	-1.3124180332760322	0.2734908637268573	-0.94964474414233	-0.5243233117274297	0.8191310072676499	0.5799324116239483	-0.8792512945699863	-0.8257314186858977	0.09768573753166765	-0.25631111789607025	-0.6566189587850104	0.1700130837573544	-0.23795990700907585	0.10711493436050606	-0.2337294170639782	0.5561743119663313	-0.04988079320787237	0.5064141308179311	-0.6596714690944988	1.7634511581493493	-0.7739002897905402	0.08023471722576946	-0.8102363396878755	-0.09306372562874782	-0.39938998952420884	0.3000954924124347	0.2693160286279028	0.27637484077952695	-1.3069906517458603	-0.8535051722218963	-0.5258921956918436	0.34277545276595495	0.4135004546946533	-1.168181965499378	-0.8940222474678644	-0.49658238223064266	0.34840999776568465	0.3276962035601906	0.3123718439253839	-0.16307606989528012	-0.4472948158714743	-0.3597462536481138	-0.6677407161343238	-0.10235279545319775	-0.09267704512728318	-0.41870386630859974	-1.0864489509871886
0.672885185213459	1.2259256221784747	0.18003914972935894	-0.5670604981352834	1.7669679782204313	-0.08227744134442005	0.7090327110953828	1.8293030470922225	0.252124268869195	-0.6975494599098451	-1.0262943826524331	0.4958363405546301	-0.6393486798693674	-1.2786497227870677	0.7996949138910823	-0.7769909671548227	0.3646826248001148	-0.5870002138680158	0.5362690660364335	0.939120452507934	0.5297019246791818	1.0832900917303703	0.9449455380474783	0.37467005889847554	-0.18399562373744602	1.1838134171839583	0.8861671140267365	1.4298499919367982	0.5575290121438049	0.2877680550285468	0.2819613902707633	-1.072374161833229	-0.4245648181129212	0.5370833354134612	0.6975326038658137	0.1411418437167526	0.4574735879195077	-1.6666362832515222	-0.5259480479684283	0.5561398121456621	0.4750903433328311	-0.17327103387759168	0.1478694365127475	-0.2953766292248602	-0.03563084429980952	-1.5929574612526565	0.6242979005559914	-0.1861795734267883	-1.1114601840142004	-0.6711703865469695
1.3903255603224975	1.1163810221889905	-0.1326137691521255	0.28659374695620027	2.5815333109803302	0.5229838551400392	1.584577721643963	2.2202728657549295	-0.1572954513989228	-0.5369535487582716	-0.8142159309184268	0.412659457165272	-1.1552020619409786	-1.1543614712689922	1.0881638242131395	-1.5798243186675491	0.4846823690243464	-0.8050009112283004	0.260463253653574	1.3462227313940744	0.09139922857011042	2.605067621944444	-0.5004421905992978	1.400323232645575	-0.6826277608534888	2.599962335656354	1.4615093982830236	2.669463633229807	0.4826256973407842	-0.03925185737515341	0.09319272080462297	-0.9324044516296055	0.008586496850503271	1.3629183398046336	0.44914782321504587	-0.3147512411387241	1.8221400664219827	-1.928451124354436	-0.4658140849605011	0.46362636466941026	0.42915618298910985	-0.7202239767652595	0.08037697447442667	-0.411946196166462	0.2836021183797965	-1.911010790469507	1.188104845231463	-0.38015750996212916	-1.6146801749035677	-0.28700761374619543
1.4690970036258009	0.83990374181245	-0.5071346460756877	0.742771816119549	2.2666989452675614	0.5218257972240974	1.614548481326591	1.7782639006240277	-0.44447166005143074	-0.5131531396097249	-0.3852166536363606	-0.12294835573994038	-1.5610314539787422	-0.5184653328547996	0.8488149683795404	-2.178907443922281	0.4284826646769425	-0.9399339222604487	-0.10886494403996276	0.910348935896313	-0.6857261886704865	3.107493879425103	-1.8164820329012648	1.755791631836233	-1.2383704853936293	2.7198925050212135	1.344249084051373	2.6648378617687856	0.14604830148446285	-0.5222587949509008	-0.22234013864396573	-0.9973528624954445	0.16432117414653552	1.4484989431312683	-0.12550978707191976	-0.7830664550548598	2.2196839969556654	-1.5859285800306615	-0.38191849066812245	0.19457348684348297	0.23690707002954067	-1.0775029857828888	-0.2720840951933089	-0.7465615232511709	0.44536213485351167	-1.6436369479399546	1.255010354253334	-0.6198561940937654	-1.6930688412760488	-0.1767668268084912
0.9064082289162279	0.46984964482547315	-0.8395892732160124	0.5726322956089858	0.9950228098272232	0.025208954614594378	0.8023380222499406	0.7309246408371838	-0.5000750580615998	-0.5711741106840225	0.0018897468222025067	-0.6942882110762655	-1.6250723136285614	0.10331322534822247	0.20299989020020553	-2.146929256290468	0.18727658557912139	-1.0363744050732129	-0.35346035895963535	-0.11031807050460303	-1.3591283354101156	2.347150339950018	-2.3006066247425716	1.247250352324404	-1.5720531941316016	1.570262556710608	0.610059540294585	1.4807704714525953	-0.2405348623773402	-0.8270250111767057	-0.5137506971149902	-1.12104089519242	-0.04266542109365885	0.7771596709304284	-0.52995285057231	-1.0814206507832047	1.5023552934605335	-0.8387790223515007	-0.31875222877559184	-0.05800627932828044	0.008825561935540393	-1.09818131008988	-0.6533133734890694	-1.0669663486133283	0.3680990782933687	-1.1036015361453684	0.7247804119002462	-0.7329341765599952	-1.3269100714563207	-0.3785735624553712
0.1116873482371648	0.07726533077280455	-0.9350696039764332	-0.04256460242878265	-0.5251804924156549	-0.47438070663636134	-0.31498305145498334	-0.3856218180500801	-0.3588789790110924	-0.5215087106458842	0.1870438562248121	-0.7894789573689366	-1.258237672840793	0.2718675545332754	-0.4518517772072005	-1.4135591782220334	-0.20509647517497281	-1.0460353434504264	-0.30131882843079033	-1.10679544459228	-1.4336550098588712	0.7892876774030485	-1.7161805766543219	0.17236489887062925	-1.4340608689568104	-0.09882627762178725	-0.3330098024635061	-0.1516304950183868	-0.4224226312298391	-0.6890954268801249	-0.5903802507574769	-1.0034309367366967	-0.4134236132778748	-0.17163132369746487	-0.3934759331954325	-1.0680308349611112	0.14673104368228204	-0.012793628546384453	-0.25092938366775436	-0.1575321360221275	-0.1552678381787	-0.8013658640509245	-0.8121986938362488	-1.108860602777031	0.11001495989205566	-0.6230136846199501	-0.16475700545775607	-0.5411884203991876	-0.6991594096796371	-0.7042315074246491
-0.37001110499354606	-0.27938457671822065	-0.6009109145808551	-0.6611747741111688	-1.4747480044865529	-0.47025485922868704	-0.9974711717171499	-1.0487719221020293	-0.1409664905978695	-0.1986630122878312	0.19812225453753438	-0.17493981219046129	-0.5664048305794799	-0.07509586313223982	-0.6685835996243081	-0.3391745073845107	-0.6587441057598605	-0.8401070598112037	0.09554314313473015	-1.512839323716664	-0.6917373788848422	-0.6922461567814417	-0.39739611896724786	-0.8618776358749254	-0.7568266455761755	-1.3004359464030508	-0.9803713187032411	-1.3093445375648283	-0.2342648594658615	-0.09835982725764013	-0.3205611645413858	-0.43475141236690307	-0.585405336284787	-0.7654079124258782	0.28380235506261225	-0.684089499036976	-1.06918361042155	0.6301294238378282	-0.08445135938308401	-0.08567849906627056	-0.20112105832761262	-0.3121178824856755	-0.6381265120495729	-0.7434071235213554	-0.14619260851047156	-0.33091797081320434	-0.9430526962368729	0.0016115897085122405	-0.046372687290285076	-0.8611610903576818
-0.22876494538201134	-0.5344088016309042	0.19980356765606083	-0.897642918964508	-1.4138505562020072	0.16630598110963374	-0.7948298297041064	-1.0489262340313588	0.053358720865250724	0.3748312402746883	0.20404376429989632	0.9162703114697168	0.20079447733961855	-0.6098414938578369	-0.23638209910505886	0.5151400611004916	-1.033955325210899	-0.31968968065340236	0.7393973250160591	-1.1605328597089009	0.6327722557624358	-1.365260008737026	0.9942864128745342	-1.3206480780863705	0.26246173582449517	-1.4331667033396593	-1.0200803345533263	-1.4515995338058607	0.2978561225499984	0.6651692553094627	0.26277464491703323	0.5004298654869581	-0.28828662725717524	-0.6660201998358257	1.1408650184710611	0.009220333711097766	-1.5529889211487244	0.9793297100368958	0.27746448352509695	0.08164864121086826	-0.11244576941695415	0.250737168348499	-0.19345410091685106	-0.06112494993063236	-0.20256541856326638	-0.1318462082479928	-1.1768840923858042	0.7443696559616576	0.4995462953348664	-0.643241873715964
0.4021862689522653	-0.5986279560793039	1.2434758480353514	-0.6773991469835551	-0.5216479941934681	1.0653966447140464	0.14392648937281843	-0.5735686383783137	0.2046327034062453	0.9534466403107621	0.3637560921080229	1.9178081538638834	0.773305671276844	-0.8685961567981421	0.6634669765327209	0.7564217646874389	-1.1811963681839701	0.45731783785724506	1.42686691141216	-0.3645152311985913	1.9601901498838201	-1.0679773432813249	1.8753511371302576	-1.0608935268881137	1.220406087007605	-0.6203900555562806	-0.4917639481706359	-0.7146082984071448	0.9486459808480574	1.17664307250128	0.9308213167230641	1.4219457729174618	0.4443125004156457	-0.054821756150075104	1.6980347011707893	0.8202399766992056	-1.2249527575252446	1.039792278141635	0.8385297509684948	0.24676811233577256	0.10549219095989555	0.8381624429259414	0.34950043345893433	0.6738898556761812	0.017269086288328753	0.13253551806429856	-0.7382467182464652	1.3985914550057863	0.9537595532350903	-0.07074528011947472
1.043631025999937	-0.385753901897326	2.096184498071689	-0.2542332042565035	0.5611469842243718	1.610295120753645	1.1720633400473348	-0.03319399482703579	0.34857958356949476	1.2108116986104	0.6800299894711491	2.294917035053919	0.9894929557860194	-0.5833964607321624	1.5471205152559702	0.40032556676895537	-1.0051903125212076	1.238921601209701	1.9300425080512116	0.312416103545404	2.6907120039323478	-0.23794365089694408	2.0368991233284324	-0.37429274663193757	1.701043761246376	0.44909457874953945	0.2768546805098629	0.2510028365894404	1.4000439512960559	1.1135470141297183	1.354501439119148	1.874653646950947	1.2645570309691927	0.5259615933394168	1.6588642050056608	1.4762635440486673	-0.484483722827897	0.8519385425253522	1.4520792673003557	0.3516843529314369	0.4210357999260636	1.4397168069281456	0.8054350586023986	1.1675857969801293	0.4049009054913391	0.49530540074427465	0.1110635397283364	1.690931335413892	1.3834609790436165	0.6104353001656347
1.2008755216658777	0.11593519329794437	2.328947881521186	0.009790322071323214	1.1682470650783772	1.3865035302688138	1.595966146713117	0.23844067781560285	0.5003447278454968	0.9731985052283486	0.9677657412076426	1.8884172495118088	0.8638258977941741	0.1366747234926244	1.9168876059062832	-0.18482654214435995	-0.519504521505175	1.6822070525048844	2.081818131467456	0.44557687818020003	2.5448942340960063	0.45208813202797876	1.6665460857491161	0.2612119682367838	1.5049519117201833	1.043856342855165	0.8979264986625958	0.7629533404584814	1.4125657665835347	0.4576101087954919	1.294345149292641	1.6257550096227278	1.7198789686807148	0.5926561591214319	1.0742904664082824	1.7374990502314922	0.1297278649167695	0.4591424057223956	1.8582590353017683	0.3915018524148094	0.7554649648105671	2.000455976302004	1.0460563291262082	1.2516126344846557	0.7344902834664918	0.8112938645412674	0.8846725945122091	1.5112939055753158	1.7713778894219359	1.0721331942269683
0.6944617297856399	0.7760619444506999	1.780090132046465	-0.06909765321716817	1.0248425280778106	0.5015041599210158	1.1584950321961598	0.19926551915122925	0.6075681040257694	0.37632388716952375	0.9671135473185575	1.0026822996861773	0.5605045260794661	0.8857715038357057	1.56530545201548	-0.5749452478780982	0.14513841749718687	1.5483438581189117	1.8295842383344698	0.023497024003986972	1.7038799940734564	0.5740238906067975	1.131145562274934	0.5290630020879509	0.7721331794507491	0.8941458027476369	1.1548020662339784	0.5647808155126951	0.9625951398179873	-0.4750110747167023	0.7687092690961185	0.831047131789903	1.5429817356206568	0.08556672418055956	0.2785760722904804	1.5247921609966895	0.32662295984024414	-0.055411735246802145	1.8126125116548186	0.3854894022530447	0.9815533233539745	2.3762209089945703	1.021825515094185	0.96348448410006	0.8207630758814192	0.8780253462290235	1.1828370494027045	0.9622189800096566	1.9682083028224144	1.1009849251599617
-0.23584074721804843	1.3294959918341007	0.6863111786349518	-0.3572823925978246	0.3752079219688292	-0.4628687309003584	0.209618389728619	0.08882030912397174	0.5816415921872355	-0.18427441870061864	0.5273307375397139	0.18485114946156814	0.29118117023439255	1.2315884081422506	0.6951234491530562	-0.5961385555746814	0.7915654616994635	0.8663970876993358	1.2391026590384349	-0.5673556334869027	0.6682272472962446	0.19936893754309057	0.7073797877254965	0.466524825393121	-0.09114921293436457	0.32646653945283644	1.0880840225764066	-0.04972646529730271	0.25733992321348076	-1.2008587288936727	0.07425094317493813	-0.05019718470319355	0.8225089920890785	-0.5901317786935808	-0.33759963711166713	0.9773309179356333	0.22352502629148704	-0.5245146717879872	1.234994537356169	0.3411845255453306	0.9687029508087371	2.3851763507805224	0.7523373538236138	0.5109575922300182	0.6534281810933259	0.6229893605173119	0.9402897162507909	0.2830480948667208	1.787466089873087	0.7251916653503457
-1.1146807824460512	1.490848137903017	-0.4287326447365278	-0.5126933097914242	-0.2417689622529445	-0.8385017014056088	-0.5568270631474027	0.2166827080650943	0.38214352818200503	-0.29763607841704703	-0.2667238624516432	-0.1422381061112091	0.1971236338190628	0.9851775323871134	-0.22251142093638585	-0.4120707871309519	1.241937637816179	-0.050595558626583	0.4557487792543214	-0.8254754908811123	-0.06042435450514743	-0.2297259414739503	0.4501297682876331	0.3736590863864322	-0.6482025397850981	-0.04324288484860218	0.9005836123075932	-0.5055678482616559	-0.38766257663514253	-1.3382931168248517	-0.37991276677750335	-0.5369230945846188	-0.06283927603272883	-0.8731906760682214	-0.5550521593985022	0.3859973581305876	0.186597220761112	-0.7251112199048633	0.28133397550916833	0.24505154906336957	0.6603003949603448	1.9294097927212894	0.3101498702205451	0.14690755894910845	0.40509485903132075	0.19645783523774205	0.4410480394354731	-0.29370174161687534	1.171595448165817	0.19095421073596824
-1.5594012279201799	1.1277313186225923	-1.0588084485600138	-0.25744395489837507	-0.39171467011696215	-0.325697833211718	-0.6066228018100663	0.7116980998314949	0.07615677175845989	0.18147896079612194	-1.1170817094898995	0.06364783768038851	0.28484152951520153	0.2979441045721802	-0.7525153020052795	-0.34207788748623535	1.4112437974776977	-0.7647212845369752	-0.350805764192689	-0.48288805109163657	-0.26113744322411875	-0.28627639791894366	0.258970464608231	0.5276420948601467	-0.6836927532130292	0.1913256754905067	0.7731224514775243	-0.3933842687892919	-0.732909088248272	-0.8184876874159922	-0.3300368435720724	-0.41402456428003354	-0.6966534873785813	-0.469171485989097	-0.4139128374715707	0.030031165633762437	0.493701349855918	-0.4932127824211654	-0.7185239283190293	0.08624192765132595	0.12971299126963973	1.094551933399538	-0.194938611914891	0.02930246494684771	0.30348263027049477	-0.11259429567796106	0.09301128368990984	-0.6558390062488263	0.28945905122756416	-0.195539855733143
-1.5149668182949871	0.3800441746236728	-1.0205321781319596	0.3909034460863078	-0.03450636609367145	0.8066142635390221	0.058218386111081905	1.4121415557250836	-0.1898810784962477	1.0137518282343547	-1.6740160588505273	0.48570095695416077	0.4509536586041118	-0.45720821912659027	-0.755453821111176	-0.5684087706039704	1.3284845930104088	-0.9594522889889777	-1.0309079908312688	0.31813004851437215	-0.06458545116063154	0.10402987188726445	0.049092831896382416	0.9347907087619842	-0.3061760064939766	0.9134397634655723	0.7347943506090772	0.23308431961214118	-0.7412980195218903	0.08733466869282934	0.1667554843802193	0.1635008022096329	-0.883121252990086	0.42892542707063014	-0.1309181315191312	0.019621871602017716	1.0848090749763746	0.1503584957127806	-1.4280758559019997	-0.10906378218869103	-0.4370807311897682	0.14201900278778637	-0.6407022729301504	0.14555811837933705	0.463521189456108	-0.07668286283935079	0.12641625388972172	-0.8268642403587306	-0.5285985221698968	-0.25860849943499215
-1.2364147827495477	-0.37746689522552773	-0.5530590784717991	1.104126718543961	0.4858687535603315	1.910670563104269	0.9202161085492907	1.9676745484411409	-0.2939935115931591	1.71433001601815	-1.7316059933862598	0.7104865559842484	0.5740641516397909	-0.9212081566741318	-0.43149858946172276	-0.969696293100576	1.0990424042544347	-0.6211362828860874	-1.4762777545465278	1.1310802957334287	0.20584493661864137	0.6235055209681295	-0.1316772507014363	1.3157087649923118	0.16494058348605645	1.5819419050144488	0.6756714532634057	0.9131979307198762	-0.5646111585011545	0.9361506515971476	0.7705525016326207	0.8058368112565782	-0.7322056192445946	1.2817788689923715	0.06917465658637899	0.2515546611106291	1.58889456551481	0.9711151812334697	-1.6752726147534767	-0.2651464455176406	-0.8360454062123582	-0.6163122402634362	-0.9307470274916341	0.3407708986210755	0.8068123145207946	0.30747000017587933	0.4352479773266555	-0.8908586657210021	-0.9851915889793414	-0.05390509062869798
-1.0499080103011935	-0.738462521975426	-0.139163151410212	1.4608487670588992	0.7226602842435046	2.3951293745484237	1.3402781854510115	2.071519855522912	-0.23623688247725	1.8644794642379903	-1.3321918626608156	0.5264960493470424	0.6054169828155289	-0.9412725421860217	-0.13339761632408395	-1.2092525838184913	0.8377093640613172	-0.03793301826819672	-1.6265633234372503	1.5090595849669948	0.28425185233038197	0.8336300056428627	-0.13583291732724528	1.3325327534154185	0.4425110763135035	1.6549431634420715	0.4749133496533503	1.1331355708957018	-0.40589845636927735	1.3677062950384977	1.0941596407209473	1.1526407892348403	-0.5236374302268398	1.5935211151354116	0.08255008044900304	0.5069405666859912	1.6033357633815217	1.634506509083149	-1.5201361169952092	-0.28370269242561763	-0.9605313515307826	-0.9849257911664797	-1.029813371321161	0.42813467152636714	1.1271378728541646	0.8177054610394928	0.6763379159066172	-0.8988128003596416	-1.00053441521259	0.18334739846600331
-1.0834954413028128	-0.52218666286425	-0.16788448041187937	1.2434821744168016	0.46351903650324816	2.0925325455812227	1.027047016643472	1.6555465195093508	-0.14394292787976337	1.3823551911877332	-0.7198491678757665	0.042471749770276956	0.5900947539843369	-0.6119835284253666	-0.09546775048721082	-1.0015269446755968	0.6153861270611842	0.38765564374677997	-1.477511376588383	1.2925938948650049	0.11757228764669678	0.5335255653620978	0.13517895885506132	0.8759983723092315	0.46485098538599123	1.0110252584297852	0.13095027325696915	0.7119431652923852	-0.36222744022788733	1.2868484636131343	0.9717275853179295	1.0776221864793543	-0.4644701473203861	1.255420385642673	-0.058439258032697054	0.6148373155224537	1.011911804917055	1.896667722815446	-1.1797836243087452	-0.10008830781007386	-0.8580989219066052	-0.9846190714413527	-0.9688428549702326	0.31192295555385235	1.244960392680263	1.1649358785859216	0.5507224567592973	-0.834195348896354	-0.7487891606823939	0.2057283279459113
-1.1728058317063688	0.08719769771588208	-0.6721566816044693	0.6023278183627319	-0.11853011053916429	1.3082818862879506	0.23497570750826616	0.9181114840282028	-0.16901383645745954	0.5617459665122908	-0.1849757217480168	-0.44432623340326766	0.601717671316705	-0.16864220922655307	-0.27845330406875274	-0.3418026239684554	0.44613816643265175	0.3959480457521092	-1.0962618127064903	0.6902548660383115	-0.16942105688093834	-0.07492726520779011	0.5957802160522773	0.18137137040931953	0.39645601871154873	0.04849229411195974	-0.21496844620632233	-0.05880867573043799	-0.3659097447023647	0.868996134415334	0.5621857543500178	0.7058367788273616	-0.5288444078311877	0.5920761538185393	-0.2632767741276358	0.5561537818972897	0.09948160613071945	1.7383614840546715	-0.8684162358711703	0.2632320851358882	-0.6858166510103695	-0.8216588291119831	-0.8095003903676782	0.04660245566618789	1.12479257280369	1.1884657065376532	0.05491134437544902	-0.660837441307919	-0.517961809747758	-0.0753124567789029
-1.0090054387031036	0.6334074859815576	-1.3226238775335448	-0.032171403148422144	-0.5989238226220421	0.5416293498098498	-0.44691564063942935	0.17998254673918596	-0.35234422452406533	-0.1489243547122318	0.09255609562943584	-0.7089483816049087	0.6430738480790202	0.17311926945399006	-0.4368284690666045	0.4804696828610836	0.3099287491775513	0.03310306219381993	-0.6283813596270929	0.11152208912797376	-0.44034005037366114	-0.5390497743432412	0.9739483500460899	-0.3263179710000176	0.4412162149790663	-0.6107728521374176	-0.3828639039243734	-0.6175656752656559	-0.2678593238961886	0.4040236435647589	0.20532932990987865	0.2634633867654725	-0.4999557774363841	0.08884556133641945	-0.4702605312481661	0.4318253195669747	-0.6270113709976656	1.3430877181061727	-0.6662558350201341	0.6806144586723274	-0.5935420981379159	-0.74900875380321	-0.5925643434684916	-0.2048441992636421	0.864130118296474	0.9427167651277754	-0.4913571655242109	-0.40446111983835653	-0.49959677596963187	-0.5272679089103385
-0.41176140856174437	0.6772218577515833	-1.6756560851198417	-0.23082867110495675	-0.6141315122466897	0.10643492019006838	-0.5465799674701233	-0.3176519918339969	-0.5663335120577986	-0.4662639242201267	0.10773220543628248	-0.7759644207910835	0.600763534127482	0.32424127112466467	-0.34595433183800595	1.088596890386714	0.18440231632954782	-0.38458860274155937	-0.2705286231066788	-0.11929524779561769	-0.6868187487812893	-0.5025488112941735	0.959828672365582	-0.34672148821775084	0.622422696208937	-0.5887060358897567	-0.30483080646325106	-0.5300717775162254	0.0030884102034995017	0.09772909926429657	0.135989335941034	-0.1009818993441295	-0.1761336299328022	0.01809633210118745	-0.6686111885181565	0.332040278873789	-0.7844286121379485	0.9371876113920194	-0.5062256909923561	0.9612442246331724	-0.6185704453850275	-0.9092416524000347	-0.315069977869548	-0.2865332831729103	0.5735038112715173	0.6202571495033625	-0.6706024304636733	-0.1868705815763854	-0.6670052079518667	-0.8823896504433633
0.4842405520127605	0.10195825362566063	-1.4917470005889786	0.15161602087118226	-0.12633030743923734	-0.06140952637280926	-0.05740786141822967	-0.530852475655136	-0.5933084174372762	-0.4547528447717844	-0.017034459775143555	-0.8735935777540679	0.3102450344937758	0.3262677240427692	-0.007055221822558986	1.277012251017216	0.06114234999653447	-0.4816889997672268	-0.1973415796009924	0.03248802195393686	-1.015884117462388	0.019851429700788473	0.40943841141565185	0.06049653884625044	0.7182773221028057	-0.03786758732735204	-0.1024027408076279	0.19814299642737424	0.3342623190414253	-0.03223751099964431	0.2793126354274263	-0.3814923672733894	0.42475995737191924	0.24949235436055342	-0.8500151207101544	0.2285505148701978	-0.37664673583858416	0.6176799680648839	-0.2779153274662175	0.9298360018093486	-0.6677288848957258	-1.2525553116320471	0.03746452481485573	-0.16296170404822136	0.2617784950134955	0.384665064423122	-0.28644891535301986	-0.1657895179175416	-0.8292974445443695	-0.9125125583412588
1.2765843206505922	-0.7766563352798892	-0.8934679735710908	0.8826714590684286	0.5437667070557284	-0.27903395176948775	0.5734394155520853	-0.5790205190107954	-0.29245931434286926	-0.4367287089414753	-0.13471877794571838	-1.204672156343546	-0.29660549331892627	0.27923225209806785	0.33318850482792794	1.1196065433935127	-0.058033212204338686	-0.07347395352741196	-0.4667794045587257	0.32091155534009413	-1.4949480713472576	0.6474030157962515	-0.5357415747554055	0.5040676630328941	0.4265642405541974	0.4692499186586239	-0.022325302825734677	1.1082274337453282	0.4720413593249935	-0.10695157748058721	0.30006728655242737	-0.6307245204713601	1.0290916615052508	0.38000688233578733	-0.9506181001691522	-0.003900421516126621	0.21443057581686573	0.30437137929083397	0.03967678093625682	0.5148387844180808	-0.5981527969653501	-1.5692838031384568	0.4262835551023763	0.04850589019448225	-0.1623894777004576	0.2517376785384909	0.4593849645768103	-0.4100528561834945	-0.8093055056673334	-0.5766202003925699
1.5505487511150449	-1.391345449963302	-0.2545715581150358	1.504081013328339	0.9322311982913196	-0.7907921210447643	0.7971312027392256	-0.6077667383561811	0.26782168214128693	-0.6978958284529934	-0.1532996475410112	-1.7219780002175804	-1.0670068331014169	0.25991535992273845	0.36867029175724125	0.8555413936411366	-0.17069735833696667	0.7053512234279173	-0.9596749704401496	0.41987591273514285	-1.9945569375110737	0.9099784837124569	-1.497777418233088	0.5412707955318813	-0.3521053000501209	0.36995680749317067	-0.2668376878302483	1.5786592738292997	0.19849676489980334	-0.239448848856258	-0.11247954832174738	-0.8219618920303498	1.2785395580154044	0.0722942813046735	-0.8551667101837579	-0.44186321590692934	0.5026131504286021	-0.14639226082566134	0.3263067416243377	-0.19898069178564248	-0.3342703391689391	-1.6074115185088016	0.7237322927111665	0.1540633518871499	-0.7644579321768102	0.11023982591558118	1.0704679394168366	-0.8017829006117407	-0.5970815496248408	-0.045815738765213526
1.1630047132720724	-1.2939869035743927	0.08758856358716574	1.6198495576733587	0.7412731580370286	-1.5091605154602716	0.38116248326901425	-0.6657593754902834	0.8191495829369515	-1.215493008261339	-0.05246604254972285	-2.0983369556446942	-1.6388835071429972	0.2826430881603532	-0.014397751133964208	0.6621663333024128	-0.27435584966526505	1.4727356628503574	-1.4075114425928483	0.16465129771741047	-2.1870797541047513	0.5858383312492245	-2.0542004702975594	0.007087781868190052	-1.3360027437299318	-0.45501540757771786	-0.8348366029430538	1.2218268096737561	-0.4804585631946221	-0.4151978547463279	-0.9355581973298682	-0.7981518089391378	0.9878146793425179	-0.6645822776830327	-0.48112853357170066	-0.9663328040416446	0.23909551908911944	-0.7619043614051524	0.3965826524771048	-0.9844887030284584	0.06751216411532063	-1.2064192924863848	0.7581599836826344	0.023206201180695288	-1.4427580425029676	-0.14478315884544374	1.0775808975408827	-1.0544589910124575	-0.3539583355812461	0.4062148414080935
0.35195010827407813	-0.47384757504784863	0.07511216025939906	1.1269467242486126	0.032027827754365266	-2.0332597192172823	-0.4226759969721059	-0.6881441281431416	1.050345222302062	-1.6275590305134604	0.14309144169224655	-1.9364646859739587	-1.6201977804209873	0.31055048499350957	-0.6163404933924604	0.5111075609906446	-0.35788243677132614	1.8220075115814578	-1.5177107493924433	-0.33384972540841457	-1.7440223010866354	-0.14838105749001418	-1.958404346885773	-0.8507375009336747	-1.9585022747267113	-1.5637890571931354	-1.488666602630754	0.12678338088072694	-1.2801234719003254	-0.49690242374535554	-1.7337286349044165	-0.3759719995969859	0.29666389498302603	-1.4659121987886008	0.11477116574703447	-1.261835307448286	-0.42009302719218655	-1.362571933689777	0.15028018583877964	-1.5552451349869107	0.45325238612931956	-0.38431258859323564	0.42958961298456305	-0.3026445894298946	-1.912663794563718	-0.48564502982285607	0.3586114355587636	-0.8635738183301483	-0.26653838894272813	0.5707236242167502
-0.4084069524922185	0.6001346971472242	-0.05463942556429303	0.24767257068919357	-0.8209312868939816	-1.9387677280714262	-1.0781289001613965	-0.5866267995057243	0.808300106731847	-1.4855402505594781	0.3868474284436009	-1.077637824159419	-0.8452698393961854	0.29074868438396806	-1.0375700296388566	0.226311049941062	-0.3980332795584423	1.5521418770849307	-1.1403576999470846	-0.7724907608738244	-0.6096891053023614	-0.8559533162873028	-1.262323879941502	-1.5325893871626213	-1.7141562052108283	-2.242211986037789	-1.8785916284068267	-1.1988081781484456	-1.7752708546747757	-0.34921995316264764	-1.9089286514843216	0.46292243123478977	-0.4040823119335156	-1.8744387126076265	0.7006978942255602	-1.0057620950741464	-1.0343647762232526	-1.6506149197606013	-0.3198553276991223	-1.6869388323348147	0.6751873426526817	0.6525543002426187	-0.1819157031910517	-0.6145015009849897	-1.8654322767331366	-0.7450808486636884	-0.7658024654721381	-0.11092024801248222	-0.3751862851455287	0.4189077596570501
-0.7084932662115704	1.2593353002086871	0.012833734149936726	-0.634209453610455	-1.3703185129188244	-1.1213577269426978	-1.1683174922580677	-0.36047951332757683	0.20168763270118986	-0.6151567279100313	0.6066204625874889	0.2186301409004528	0.4591251566916071	0.18406895044231647	-0.9558740711868925	-0.3115844763361076	-0.3728057711397999	0.7658344592436612	-0.3782394390534123	-0.8684468174833702	0.856897878930585	-1.1507178512695326	-0.2801306423730353	-1.6282582602518776	-0.532639428337465	-1.9959073517566166	-1.7505604322591082	-2.1337697368055544	-1.655730150666621	0.01924048312803614	-1.13061062016369	1.4513338777696165	-0.7281646503753226	-1.6696000963791617	0.9602729620624147	-0.13358652548965863	-1.1933622926706156	-1.4243641221677488	-0.755131526896408	-1.3232146862397332	0.6832957169316476	1.5745568575349373	-0.8095768679623433	-0.6632323994174986	-1.2034936425490474	-0.7413662694422539	-1.726577459955845	1.0087758009807388	-0.5254006596923058	0.09521776261012073
-0.4548759244503841	1.0641356152460621	0.39046208309091407	-1.20332177384839	-1.3643944597158828	0.07125352887528535	-0.6908346258057717	-0.12894010573734244	-0.46610681052295055	0.6855167024634438	0.6964495537219477	1.3721410469366997	1.731150931400394	-0.019914251142995183	-0.3680443870489008	-0.9962907860085483	-0.28492513272897324	-0.21162625805488774	0.44051386159065725	-0.5490413156760262	2.01096272304873	-0.944862259689134	0.5750739558247777	-1.0916731583529904	1.091526802140255	-0.8963687535870287	-1.1053067091420328	-2.291005737779458	-0.9327144449446152	0.4184981963802617	0.36136328763779435	2.112884132636452	-0.5511815074060028	-1.0128821635684557	0.6762764443760488	1.0234902683628637	-0.7980452465779935	-0.7552362172303211	-0.8878414463018169	-0.6120562688193735	0.5368718480840089	2.046766101681421	-1.1288654858377265	-0.33341072696435137	-0.1700856705866385	-0.43655197643472743	-2.0550440547791666	2.0376379715432322	-0.491155804230897	-0.19485399883265772
0.0944294318764283	0.09788359288972162	0.871161305600051	-1.3526616360916532	-0.870694222983383	1.0316449000391945	-0.02516696037347281	-0.05161790201794521	-0.8868448369886137	1.778354697330483	0.5463399420808203	1.8129734212297612	2.3530515122642015	-0.29478118756338784	0.38733605370246277	-1.517202265990862	-0.1720026674690404	-1.0239980540054725	0.9315040728723172	0.008007275159378671	2.2758507247705766	-0.46098824572664854	0.9863257408468589	-0.25378271882525105	2.338013475872334	0.4623612752799702	-0.2063147822368208	-1.6957603094392812	0.04823219711944256	0.5892353329721168	1.8269052985554992	2.0239438191069885	-0.0836877432770468	-0.3070065824085409	-0.10420888502737619	1.8683514867312694	-0.11128249373892057	0.020427166045707518	-0.6233393733182362	0.15308948960173502	0.33506373082725727	1.8652464019584494	-0.9549525733432968	0.25467656676693906	0.7515058241788871	0.00415283089840782	-1.649530699063622	2.476124917717875	-0.1750787021030476	-0.31733832151989627
0.5253232865728723	-1.0754172747532775	1.0689537843604469	-1.1629779822197386	-0.19230406151165289	1.2846923682607372	0.3875975215942023	-0.1964977867849704	-0.9267634322463805	2.0804395872348938	0.12001792472312009	1.3340119417666398	1.9989977591109638	-0.5707923562829588	0.8551275965450292	-1.5677216052520344	-0.08425817973575775	-1.4571099013611446	0.876934129290135	0.5021126759237364	1.5045197414929932	-0.02330097540460922	0.8614585395559311	0.42733232148454026	2.5414434326552446	1.3622827885228808	0.5697398743136698	-0.7098480588584949	0.8069191560967722	0.3917970328846141	2.461798669927907	1.1039541501312407	0.2947741022984988	0.11240860741239286	-1.0429775996923025	1.8895951254549668	0.44799591614937206	0.5079471467211882	-0.11515306141255648	0.6669654076582738	0.13073812972058366	1.0637397281102718	-0.37551819221489435	0.7950566289372487	1.1271339920980046	0.31035435928571165	-0.7904469732370104	2.0600036853837658	0.28154384114131714	-0.2717282811012409
0.5514600137786559	-1.768247705912323	0.7195886010090591	-0.7747725374158965	0.3457487965287494	0.8056365074076526	0.3915313485140313	-0.4625840786527879	-0.6757490020656002	1.4565465734713057	-0.46808211121017607	0.22950198989302886	0.8365437776731232	-0.7401038075960106	0.7835947813961502	-1.0781410662789646	-0.03788814832043343	-1.4947024013603951	0.36754004914671057	0.7096600034149844	0.10232764238256246	0.19294496220448276	0.34454378964915716	0.6886569068371157	1.607414009557934	1.4323713650988998	0.9471874707038569	0.21689063271221767	1.0167546517559167	-0.06915669623828768	1.9228681411620938	-0.2678988034470895	0.32185753525259997	0.21073301607307893	-1.665590541205896	1.0128096089854433	0.6088964938411111	0.5186418169141294	0.32955723534116127	0.7582126270364012	-0.09731997667529399	-0.06437981272448472	0.2865161818623567	0.9791979530839339	0.8552473036810528	0.29682893783697734	0.08299549155460274	0.929555215139604	0.5828018145732283	-0.14945551201657617
0.19148645517904186	-1.607586933063086	-0.08609940275269543	-0.2748890153062909	0.5866013437643307	0.038220603528753345	0.21413401235075935	-0.6289305116198618	-0.3465784314487218	0.329091927810616	-0.9550967683760924	-0.8771347410776015	-0.5548002545239846	-0.6902599293600462	0.3086463298536642	-0.2827782797747396	0.018808172751204517	-1.2506389560579267	-0.234328061540649	0.6183827109497366	-1.1904722100132379	0.25742568379039193	-0.2779828103548067	0.6192283177910817	0.08323409257174916	0.8646249563493609	0.8982787111051342	0.7926170959905046	0.6949524983429199	-0.4899339516202927	0.57808572680379	-1.4150844121197304	0.04992793952728337	0.23740046031003523	-1.6248786793199566	-0.30074971654863436	0.4275586086027734	0.19755452792258732	0.45717965385621184	0.47115448945147903	-0.3916917207513812	-1.0650671500403839	0.6731429993829756	0.6976410122348625	0.23531953064430547	0.004402968434877297	0.6592325078726159	-0.4198457416365477	0.5065345150628122	-0.03362488764272705
-0.2730301091268435	-0.7649516403980734	-0.9200628159400281	0.3128426804673805	0.58805381642642	-0.4046382054223546	0.24223536703063292	-0.5086388026154155	-0.11287831302092953	-0.5864543454533727	-1.0510908585678356	-1.4075377760952164	-1.5090083218507973	-0.3660661671541695	-0.1391870361666662	0.44000453424113406	0.1868240639920969	-0.8544950919960439	-0.5027458679349845	0.4106352410873804	-1.7328281604249436	0.3651137899349977	-0.7199046297362379	0.5435520087173337	-1.174779075142026	0.2344580372823964	0.6351781519366287	0.9810657373978564	0.17115033651789763	-0.5688055362240918	-0.7114473617563198	-1.7318010522868756	-0.19320894315612677	0.4810622803330041	-0.9191004900854667	-1.3059718176321269	0.2150608765816046	-0.08671254113621489	0.24588059740230545	0.03596583435263427	-0.7333977887326479	-1.5246732189163807	0.6264858206323665	0.1220767441146492	-0.2429285075547672	-0.319368718239179	0.9018862878254191	-1.3915369799518473	0.10328520603803493	0.07519013089835626
-0.5170762835533053	0.1692455884540027	-1.2874968248737617	0.9437673163097332	0.515549555238302	-0.15536617963327692	0.6588784866554098	-0.10338912446395768	-0.009851660220560825	-0.7518228784870988	-0.6288122694908846	-1.1646709533365989	-1.6461140569922663	0.1704614936252806	-0.15028897745528477	0.8337475582319925	0.539964198154334	-0.3837772740247922	-0.20872797466406706	0.31550594523814224	-1.35913591342419	0.615610704164804	-0.8181690665306449	0.7293720721191834	-1.5261035926858162	0.06461995742327403	0.45702018857254456	0.9227262761126354	-0.142125998667938	-0.22949913648858006	-1.1509208157352886	-1.04149543779396	-0.05843665767940736	0.996626115640506	0.07702647471080398	-1.4335856063748513	0.27421059395475755	-0.016986491132158204	-0.07310066524116167	-0.2612741116840089	-1.0098038921671417	-1.284710927466078	0.2942204367839801	-0.3978118180578136	-0.2491882330149243	-0.3929392069511192	0.9760610060847772	-1.6076554203456541	-0.30020502997547344	0.24771034423816274
-0.409103459438161	0.5757742324855343	-0.9630673237149159	1.4710104216947544	0.47809183106196645	0.6582515770839897	1.2373614978967165	0.35722874250312003	0.03881671379800032	-0.16375944413024934	0.14384417883813244	-0.4209421750605046	-1.061948278174537	0.7296882415674988	0.34576918942305096	0.9272797558726033	1.0355834801326458	0.11982738278124284	0.5282053710923127	0.43583906328159866	-0.4545932009029101	0.8833817932244353	-0.5854855611410478	1.1470502234333106	-0.9214991532322117	0.4464587388877229	0.5510236535912223	0.7701254444819362	-0.022472254621422362	0.2953084753654793	-0.5407047010088967	0.2770104242401347	0.5359409763776255	1.5235427978545426	0.8052786883465824	-0.6582993718809851	0.644226309196614	0.43134696338188194	-0.17316810418890813	-0.2387276827510194	-1.074878054021022	-0.5462311039440293	0.02283719545068684	-0.563312283346234	0.1499865354211648	-0.1045005392983542	1.0411815980591272	-1.111196490507804	-0.3174443975376024	0.5401278763190073
-0.1015749799203327	0.19834650494575579	-0.151785579623116	1.6635376072899648	0.43466332665666724	1.4924291281356241	1.4694748947906626	0.5356762420043159	0.10938540140247263	0.6478712058473008	0.8455822846674773	0.2856608261519116	-0.22238556765690148	1.063118854075396	0.9922641331173342	0.9677953034472161	1.4840780768170505	0.5910509727126297	1.299555177382962	0.6680920244647252	0.31729285626757464	0.892714301574924	-0.1766028455595924	1.4661318173874995	0.11131304573469243	0.9830849186802052	0.8725275562044829	0.568894733278078	0.42716751012101223	0.595270795984854	0.5894193774478916	1.4831456755229808	1.2935389902438506	1.6648505043965804	0.8410407839699199	0.47826073128190383	1.0454780404660966	0.96208937644812	0.13452078517362143	0.08251698829521771	-0.8631241692012466	0.22078547640322457	0.10588515389685386	-0.3291078925239364	0.5447358221059925	0.40190180781321155	1.0900316760410291	-0.3287876258313858	0.20831854933516988	0.9059639299079167
0.08229672180290826	-0.7146561738331714	0.6455656656715054	1.3377641701576626	0.23897118407996845	1.7383870518112288	0.9454545189275452	0.20214602033266446	0.18823328196361486	0.9845546951731492	1.0302886988438809	0.5037020410476971	0.35938141168008997	0.9915772779889057	1.2269428633734087	1.181410142233719	1.6222537477475971	0.9158282656820668	1.6511212580622876	0.7675350329970156	0.4532910908237768	0.4431967582243661	0.20916133383487545	1.2958791194439714	0.8493419812806335	1.0873003171247908	1.1772444322518771	0.26289870800148196	0.8670154268778041	0.3552255991309435	1.3411471954337852	1.8818465725550821	1.7006794774664489	1.194190446614241	0.151306174783081	1.217187372338148	1.0707736621311696	1.1682334439402295	0.7529531768923993	0.50059238953497	-0.4636918335417455	0.5385155508437927	0.5634423014891453	0.06475149464740855	0.49604489816201536	0.822711820052113	0.9629533972672452	0.18887104317613326	1.0569224532337353	1.1835808036576578
-0.11616462483195016	-1.5916375152648334	0.9728092855350946	0.515202227403695	-0.2140303517807677	1.1110172669003506	-0.2974115004793946	-0.588772270952211	0.18500833232651465	0.46045801856471374	0.5188271872459224	0.1398359433504972	0.4464995584217785	0.5239389527420709	0.6751915789609263	1.5594178793361133	1.2657453837300194	0.9834771294499317	1.3636943882793333	0.5149146502249373	-0.07292557620593733	-0.3926968697781998	0.4372365499479184	0.49437070877621053	0.8573609385108424	0.4195039046557418	1.1831729220156368	-0.19905914880197792	0.9671050083978758	-0.40896211260141313	1.0640992288762914	1.2088009844684653	1.362446680581497	0.25751576518622643	-0.8644718917743424	1.0781343318254468	0.4907017821534595	0.8303166642857333	1.3425666958582545	0.764068388110057	-0.08131552142371544	0.21183002334165382	1.113888555132505	0.2635717082958704	-0.11444842618836316	0.90637454932356	0.5183029060560586	0.09945610712149315	1.7485673396178814	1.1819367600777941
-0.6939895512777416	-1.9000244521241225	0.7274833138523275	-0.5204242053627859	-0.8521045041824178	-0.1737975594493954	-1.7281133629013135	-1.4807610984425088	0.03742302297977237	-0.7252290013151015	-0.43859419971172253	-0.5129430425547505	0.19430529254618317	-0.11326118660812041	-0.5525937728197247	1.8485423356726958	0.44892983429733296	0.7837369977805849	0.5947645415969961	-0.12415019047784412	-0.8176128960803685	-1.2621490605791787	0.4999865005057452	-0.6816640060544898	0.24803685634105174	-0.8417304959545087	0.7588389131966968	-0.7519456314131007	0.6413813726935852	-1.3164860455729077	-0.19096999631323183	-0.22800825570487845	0.28985488455946123	-0.6880481841976421	-1.5853568882698965	0.17119734965898117	-0.5444722997881954	0.0861689059029215	1.5330196281927608	0.7323672971840778	0.10337642762790145	-0.5337776580577406	1.3645663208954075	0.06095160219778599	-0.9582160549113218	0.6293104020883752	-0.18779425718314507	-0.5219547183800471	1.8563539724385254	0.8111144542421483
-1.358235108237092	-1.4437256051078216	0.22209472539953534	-1.3347946597551863	-1.4087556249563264	-1.5352519847117452	-2.6301088778213337	-1.9848021735309798	-0.18702099488824903	-1.908028329366986	-1.2616265359530112	-0.988783352019089	-0.00565967116773196	-0.5719465825719117	-1.8742470064317405	1.7571177978833938	-0.549853141516968	0.4626223768873519	-0.21261725831235165	-0.9502671857042789	-1.1810680192386749	-1.734213943039378	0.49600152511636786	-1.7011045014008963	-0.4426543140537278	-2.083232598212659	0.018356346932810925	-1.195098608885703	0.10985830708624567	-1.8267075776539032	-1.692508805552897	-1.726482787683106	-1.0621381582162206	-1.1626984294963607	-1.5171774579046402	-0.883978550716259	-1.5557137832091117	-0.6533607602500929	1.1645757483406864	0.4642532355609875	0.07491607851927717	-1.1714093971343371	1.088849517186108	-0.4302976797446716	-1.4606509548259423	0.211275898720086	-0.8693774587935712	-1.2242960319771647	1.2967694987597786	0.16428592626655597
-1.6854558148265129	-0.42097491634739204	-0.04581600762461983	-1.5742053230829773	-1.5542944404024113	-2.3760777821531147	-2.556899094842948	-1.7469134626609681	-0.292363005750228	-2.387726516397324	-1.3694699007091484	-0.9527728380859858	0.16485168913862908	-0.5655937961668757	-2.57086686441472	1.210019682735682	-1.3363951725357488	0.26809041976093634	-0.6018782134428133	-1.6257070174859594	-0.8128938688873578	-1.572769687912396	0.5380838352288523	-2.077644308983541	-0.6607143459237511	-2.637978762701831	-0.7378104882471386	-1.2912347269411781	-0.2524228972776195	-1.5628090974839197	-2.509994407103191	-2.5785759489873192	-2.0442571476897515	-0.9784469711317776	-0.5788753702185673	-1.3761118171434168	-2.0155024843817833	-0.9847768303782913	0.39806828118100107	0.17582563681633548	0.01033935185577845	-1.1945886310193827	0.3906676555081817	-0.8305202684615384	-1.1971233733655826	-0.04018488806100751	-1.1693401650468584	-1.4524522992468216	0.3890108870653518	-0.5144099452543692
-1.3702143502300137	0.7526134812859532	0.24475221223919685	-1.1751465526390061	-1.1016207362443668	-2.417544146119653	-1.6177257715168576	-0.762045114037046	-0.07908404277711946	-1.8802430998804114	-0.5492687282522567	-0.40142522981354184	0.7035504522355696	-0.040072443456004005	-2.2361432673283868	0.4398167373251833	-1.6187505055326263	0.39725415320747	-0.3873370786771239	-1.8592093992968692	0.15786146682927338	-0.8872818228022386	0.6488676718050771	-1.669428320249823	-0.23137930985103555	-2.2078935525048062	-1.2002777987417421	-0.9224577598777636	-0.17662863475712728	-0.5522532077633682	-2.1318130218151903	-2.4440809521889353	-2.1974463822290753	-0.35999901871649825	0.8394214618145013	-0.9757028640544101	-1.6766420607508685	-0.7893660342320508	-0.3803275247005962	0.09211010162625753	0.15369092709179885	-0.44790085446157707	-0.3641615692843814	-0.7495119901401164	-0.20817471645637375	0.05374990001827796	-0.9024300754702447	-0.8915116943052168	-0.3630807130874013	-0.963751631683806
-0.41292279935815784	1.698804057059636	0.9952656611295715	-0.41274545180914407	-0.15573087493682142	-1.821058853586791	-0.396420388574198	0.5932107256352139	0.4897832275958613	-0.6961482130267626	0.8731429932016909	0.3526398331491198	1.269197933326146	0.7708473709134716	-1.047624901487311	-0.16983080482270418	-1.3813991687065652	0.8417140279881277	0.22878009483688524	-1.5706802530198467	1.2079485642830627	-0.05730338751086427	0.7186208838839206	-0.7608334809015564	0.5218450165245184	-1.051590008269647	-1.2345560611154964	-0.19639128199861275	0.30528652185066507	0.7678694724501763	-0.8044828955839383	-1.5049582881466563	-1.5275428809496099	0.20921050520990242	2.0810665679261606	0.05050048749905437	-0.7338243499408039	-0.3116353345146448	-0.796280133280095	0.2872571784530857	0.6152700212526787	0.7477986227951133	-0.8016515543631811	-0.07992100292044105	0.9904421636013269	0.4161668363855447	-0.20503167498509572	0.3213638056739541	-0.6128280186411653	-1.0557875413181577
0.8614025386500918	2.231618495053915	1.7311843904745277	0.25283252726794403	0.8983410501220126	-1.0431805519859207	0.4342125213460389	1.7354866632226666	1.2084648280913173	0.4620325115229461	2.1846483458248938	0.8833817934394911	1.401133308994346	1.448164124514644	0.32346559406483405	-0.37098851139746375	-0.8967614013089015	1.34819931078793	0.7830082847876733	-0.9375210187414014	1.7508446915142002	0.5113111382695927	0.5660731565271766	0.1212805334427495	1.0064714020769363	0.17923799749685843	-0.9536226862276818	0.5775533359129822	0.8650476676808884	1.785087849653184	0.6289367924724635	-0.329083242378979	-0.4940477064141892	0.30611179791479937	2.572635049868074	1.0195966655061637	0.28851704454078275	0.014485971469584765	-0.709971282881206	0.6200890364228745	1.2425952877317759	1.7674050068880156	-0.7942565738706628	0.8784092421292787	1.7163741572372957	0.7623654692942257	0.5247664232798368	1.647074860083742	-0.39287020607190615	-0.8622368055442805
1.9604329577706474	2.3431710850927	1.9048364720514286	0.442775999660618	1.5791734059463987	-0.5358291763763198	0.5318288736487498	2.165939766971199	1.7097191126178555	0.9407574515453262	2.681152670717009	0.9051639896693793	0.8286837102699327	1.6007282642977816	1.1147723698838994	-0.23928863543242923	-0.5547658746804084	1.544151110099803	0.8438074492973968	-0.2936797884261035	1.492093747196836	0.6264524208974965	0.07455692210295331	0.528887552198321	0.7712543041471389	0.8414248818569953	-0.6314216808166758	1.040472414178841	1.0823105285749532	2.0423560064532706	1.275720074894418	0.4626904294073428	0.2794241211852491	-0.16452446216685487	2.1198350821457526	1.2785474270338513	0.8505656292479349	-0.1325681260175359	-0.28085239965668013	0.8133946323740043	1.6733747595934285	2.0518494169809505	-0.530523799765822	1.566045666427302	1.5426689686961497	0.7870183583568416	0.8654523399738129	2.4326583347849375	-0.061488945806430585	-0.591780669328579
2.4667804467425722	2.09115677199518	1.2575004938411676	0.07573334423959835	1.5671580398726344	-0.4841313725787016	0.05686155115271429	1.7207825791867803	1.6702984941319854	0.5263310090608154	2.071784985967564	0.42717148077526673	-0.3317144110295316	1.074435182616077	0.9358533612869535	-0.10561490540156808	-0.6119958615437788	1.16428889417462	0.2882836166719243	0.06087421836212999	0.5886499667817304	0.3881353257295949	-0.6843202733479735	0.3428845102622421	-0.18313269205209087	0.680446591795938	-0.5123484528229406	0.9802297312696796	0.7181354339398605	1.4693201689514355	0.7592359367170324	0.5308960819666728	0.38811895987148093	-0.9247399669766686	0.9875977014389687	0.6182486718660735	0.7143227156816249	-0.7417449703190506	0.1603865541349932	0.6321874142301297	1.5562935508918205	1.4453535707353748	-0.34989046345765973	1.5048308300888196	0.5549023073868545	0.3631893322280797	0.6311081414507447	2.2721413848972674	-0.017465567704236847	-0.44114063121225533
2.2338612094976287	1.518338419330138	0.004542947107951058	-0.5975132343295784	0.887903069125506	-0.7316936823235	-0.49724961061343737	0.6465563078804839	1.0115410438881818	-0.4537595638125343	0.6440981574470857	-0.2677794844650981	-1.6155604498050997	0.04173643854770484	0.00020641156205151371	-0.27725278430992417	-1.0215059505016142	0.2351141175577924	-0.6108933680474671	0.029137328656456896	-0.4681224826702805	0.07140986916779556	-1.433543543953156	-0.19588456250081981	-1.3937876980154245	-0.04431679406548425	-0.6418746261089955	0.45484173568148045	-0.1184226661728349	0.3883906978308822	-0.5617452009508409	-0.0282820254884074	-0.11840122638086066	-1.5134850425406228	-0.2677823354982579	-0.6077305582405113	0.06793299854771662	-1.4766726544276987	0.33904300981906316	0.04837003574617501	0.7997523343651768	0.28617276775846073	-0.46703656597422993	0.6158944414706383	-0.7160487835049552	-0.37575445948685027	-0.02063829101619229	1.2314362476094154	-0.394553518428505	-0.4621365656480356
1.437585761169465	0.6760190541972022	-1.2733993168980515	-1.1564284229971324	-0.09141437388949877	-0.9171641287604783	-0.6709987166384598	-0.5368686459323005	-0.03707722828042741	-1.36052204510417	-0.9078688075353019	-0.789671196944924	-2.4570864471137215	-1.0789096636768318	-1.0169555528306833	-0.7674232117821698	-1.4578846725023582	-0.9095680778566668	-1.343034366190747	-0.2352390750783648	-1.149586561570325	-0.08293140173128967	-1.8135239678492012	-0.6718649752372482	-2.219484280544242	-0.7514758571775099	-0.8331336625538973	-0.23406609128521375	-1.0185371460923727	-0.6881705252125647	-1.844331075690129	-0.7781192496864509	-0.7905509470304993	-1.5729174401037505	-1.104479314716806	-1.718648631809085	-0.6110284534608975	-1.895637287378781	0.20792503996710604	-0.7170673006127997	-0.32484650014194194	-0.8038683611008856	-0.7935899032532759	-0.6975841452033197	-1.6249318852829413	-1.116924002419934	-0.6983345964330332	-0.1909481152951889	-0.9581305507212164	-0.5355772137297004
0.46802445498185447	-0.2922334730912396	-1.9607864696545236	-1.2637559516280459	-0.8578288191672081	-0.7207024587306227	-0.3367538127621295	-1.3064138292918361	-1.0550771778753991	-1.6377377793312276	-1.880744045702738	-0.8489284541196811	-2.490519793880292	-1.8299350894733433	-1.400599982638751	-1.2548704686678094	-1.5264987787301283	-1.802988693875395	-1.4639907864167159	-0.4306277980039693	-1.1737120367175269	-0.015791369711500018	-1.5848894622507843	-0.7599821024403476	-2.2239698642765435	-0.9102915079389904	-0.7967398939337377	-0.7065309616624518	-1.508373551674389	-1.3345164191663816	-2.2984008205210498	-1.213569838362502	-1.0789148012409902	-1.0453798890017816	-1.2596187290690266	-2.1260935055947487	-0.8571197422427395	-1.7281777055587086	-0.046889770409141836	-1.3077936907309802	-1.3095886456581585	-1.2919663520027842	-0.9943633621298746	-1.7676954820625765	-1.7808083398161143	-1.5504864817707744	-1.0239099943813403	-1.3397175938543855	-1.276394211992951	-0.46846502674978396
-0.27204107196510824	-1.1189072941256388	-1.7523047731622194	-0.852870873160745	-1.0314900732272916	-0.06649916896488292	0.2646896244982174	-1.3904896682318737	-1.655088651287016	-1.1199807734430622	-1.9382295624083352	-0.39458303080337215	-1.73038367195243	-1.9360126307512167	-0.8302356579754564	-1.3194645827962626	-1.0239706677973222	-2.1050008339562374	-0.8608226182811117	-0.29992469826126295	-0.6159171744343421	0.15509974515056285	-0.7877511266902518	-0.40223886560876393	-1.4153833499518453	-0.3570009722473959	-0.3514492786721352	-0.7138499510203895	-1.3257342643949606	-1.399674422600667	-1.6546775697374734	-1.0471631975503928	-0.6844374528002505	-0.17411524313795207	-0.8331692611129768	-1.6650379958203663	-0.4918458955708305	-1.0265952808550922	-0.15939454739239672	-1.4356603588071601	-1.6968017950824374	-1.0311114428037613	-0.7415999199320578	-2.04889851995131	-1.22492131533949	-1.5353032305973184	-0.852096830276427	-1.7508104501171633	-1.0384629902468057	-0.14543064515384496
-0.5534816297283376	-1.5059548532756812	-0.8078164026320037	-0.1433521375012688	-0.5672849782270437	0.831746632941952	0.74088936628794	-0.8747578330359895	-1.6753803814555073	-0.08317889430643002	-1.246906423667699	0.37692775334249234	-0.5397611056274118	-1.4238055866927113	0.4394644273592454	-0.780369239832347	-0.08143633249166046	-1.7842327023378448	0.1823622776814759	0.20308597823172006	0.18752202437201976	0.26265271891787734	0.25107173677750066	0.19596425547534088	-0.20914468365070724	0.630494051283495	0.42546641511657995	-0.2708915680169687	-0.570141737666378	-1.0203261901962741	-0.28066076574251264	-0.3504413670490644	0.2602439162873794	0.6635956723358737	-0.1694350721191456	-0.6443386821692129	0.29093300320493404	-0.10880291899226027	0.0174326859492191	-1.0488188695081422	-1.3449286901901665	-0.3027851649211714	0.01812515336205483	-1.4326696671832415	-0.33612520273514607	-1.152032627557111	-0.32763906053740405	-1.3719219465802728	-0.2880613730164889	0.37194029491829705
-0.40099914840383205	-1.302047665703466	0.3611217289481867	0.5090879251706619	0.23672812528742926	1.5959661265565386	0.8359196363579852	-0.11392233211316075	-1.2310473236362525	0.9586172320092701	-0.3137853327875953	1.1311993028713305	0.5759527368483698	-0.5838627544437269	1.7501894294450127	0.1265329644291119	0.9020660548976577	-1.1108146567698998	1.1513589999775466	0.8757934173597812	0.8526985978916098	0.22760283621948796	1.0808261650665585	0.7194274899360795	0.8355148544065663	1.5248494549182376	1.214729085971096	0.3644918342805595	0.3609755927289044	-0.4843792961600836	1.0928947250712873	0.5152088715763798	1.2821027921142512	1.1661823967848342	0.3679416334314712	0.3819476537809566	1.065050581963323	0.6474817253041197	0.40576388074367614	-0.360215575777163	-0.5025391052400459	0.40004180697675046	0.9832749732986095	-0.294374654474759	0.43583496046893716	-0.6279026795147022	0.23721736788274	-0.5403527055643036	0.5931972247913324	0.8677416542409907
-0.03794217606679822	-0.6315515006246423	1.1880827085137924	0.8231744916092254	0.9248826883074522	1.8966052591729385	0.5811755570166554	0.48616789977412733	-0.610743863857635	1.557548462884445	0.345773400455067	1.5591367801836122	1.2207580137369376	0.19427308546114608	2.4408315741992563	0.8806174295660769	1.4922731294846197	-0.4727000861785042	1.594201444431665	1.3826077992167258	1.139221614320895	0.10282850053854486	1.3681830155772876	0.9325787895669628	1.3245548456016663	1.8720592229860928	1.6364848734483566	0.8489383178500319	1.0050779415813735	-0.05135084270885091	1.8264933862037194	1.1223764814324997	1.8614101192495447	1.2345893987823735	0.5844910302329781	0.9507704256793682	1.4350932615328482	1.0122659238897667	0.7586339280348793	0.27982022279460894	0.35415830207867527	0.6900366526908646	1.6693874990444348	0.7490142604558414	0.8182409849433632	-0.19583140902789414	0.5660287096641554	0.2482593270901238	1.1364972694163415	1.1020438703251263
0.261318046571741	0.14224933342284676	1.3488771449134143	0.7330229038834174	1.1486175476310838	1.628860221845308	0.22388364005011127	0.6848827618636195	-0.10046574154872999	1.549699490335007	0.49175522882808465	1.5140174127265278	1.269528612361643	0.6178480629936096	2.2222046171447927	1.0319512560210073	1.4690044457438896	-0.1418062911760413	1.3616113061387334	1.455181316196271	1.0241958030250988	0.006997900329715094	1.071473358316502	0.7906023442300556	1.2002660123268776	1.5430644834549212	1.4831072491665287	0.9507360095936078	1.091583244954135	0.1624417749079353	1.7117176273152017	1.2178173835385528	1.7369488248643365	0.9666603850519301	0.5082083749044255	0.9208401680795584	1.2557959172483961	0.9871021005495528	0.8323465392567985	0.5854994002690147	0.8098211207616085	0.49470239755784023	1.7181841161298914	1.2079225431849228	0.8019164979892719	0.021251895990640538	0.565382920210272	0.6273940340451912	1.0895486864411081	0.9613675329046144
[truncated: 72 more columns]
