# Supplementary material for: Diagnosis of autism spectrum disorder based on functional brain networks and machine learning
Source: Sci Rep. 2023 May 18;13:8072. doi: 10.1038/s41598-023-34650-6 (PMC10195805; doi:10.1038/s41598-023-34650-6)
Supplement: Supplementary file 1 — Supplementary Information. [file 41598_2023_34650_MOESM1_ESM.zip › matrices-bold-time-series/ASD/ASD38.csv]

-0.2590079413185965	-0.6242062598645819	-1.422702096981229	0.8899249575179631	-0.5964696456876534	-0.6459563128225898	0.7485897219813108	-0.5907164938098998	-0.7156401409083334	-0.5967530847614803	-0.39112262179720486	0.5800275165953682	-0.2970391813844908	-1.0554605738803822	-0.08852932193005279	-0.3747007814346003	0.5588360428142118	-0.32396957134781573	-1.1159385115483165	0.24540421008678184	-0.303610872236708	-0.08636186415285992	-0.29059293323397895	0.10304117838303643	-1.088913219759922	-0.9870173736400566	0.08046178796985443	-0.32240645750627633	-0.6963675628229493	1.075495823752343	-1.6901737082941803	-0.2932897711946528	0.634754792035099	0.05670430067582324	-0.19064203930664725	-1.8076758045416772	-0.0898755244551232	0.4914238602727701	-0.6287018179758104	-0.5122383586371572	-0.781129239559698	-2.1467384692970155	-0.5713569427621779	-0.6980286681658683	-0.2662198260510993	-0.2622338757675009	-0.3425686653330345	-0.26620144173232846	0.5169446645445943	0.31073152803718695
-0.7889956302724863	0.024642012592265516	-1.2041249119172253	0.45653546241939935	-0.4742546231897286	0.2506292832037748	0.10331447382510511	-0.16343546227136216	-0.4358968876046821	0.8390446402318805	-0.5270482722491644	0.5953846581302212	0.4087934037302502	1.1498204245909296	-0.10283477268059678	-0.5899886965630221	0.33357712764276815	0.1616574378378899	-1.0577117429001057	-0.1408868120048654	0.2094180525110467	-0.08679272693181264	0.3341919723510134	0.426369191951975	0.3254390950808919	-0.26811070066176607	0.5251979817532398	-0.6281466108477496	-0.811368269719053	0.24244595149129192	-0.0979836520969793	0.13007821848287998	0.024667334874173392	0.7144126017824276	0.056991621913489825	-0.5450683641903266	-0.3275399399457556	0.24829972170246215	-0.3745137896098983	-0.769422137542392	0.6137194721663711	-1.3467948742459581	-0.525686655909408	-0.09452455697734964	0.7391742834594911	0.08682219432173675	-0.0821261686345486	-0.48352068474456206	-0.12453074428455226	-0.9301883919069711
-0.7767919857255341	0.8588792066350766	0.011818411507705755	-0.6742236088006319	-0.42398757868455744	0.736507870171717	-0.6901667837307074	0.12786896334938164	-0.17210948123016703	1.3759318216956735	-0.6073321085953312	-0.3844685675062995	0.8483840037054647	2.009866510528156	-0.10080126706418563	-0.6263715451188131	-0.089710405935073	-0.0962371648212647	-0.055159976943318166	-0.5413530261994237	-0.01682546651925472	-0.014350300949569657	0.42488519056971125	0.39007927108339063	1.198254776647974	0.5873105240233876	0.7350786176650064	-0.5801366209079113	-0.3401491702677503	-0.8363353373256331	1.3666032624422788	-0.1475124301288722	-0.761136542955871	0.594527566036929	-0.42145228195756385	1.1073499287385167	-0.49216385766145404	-0.13182053676141192	-0.16979899588084008	-0.6010979351581572	1.5788556839973868	0.9074496352032362	-0.43872538662285465	0.1476293164162911	0.8921301613594002	0.29952277037398833	0.38691086214239523	-0.7225878607994907	-0.7824456580337739	-1.2303428648089076
0.06051400508107	0.8661633770200926	0.40622315081771077	-0.9868329526902837	-0.061432974245686015	0.2560196542995957	-0.6006203731691506	0.003541729530624914	-0.15368514831205887	0.22873241211644946	-0.6218199206254674	-0.826474756643422	0.7391456922003827	0.09601416285262993	0.3420877074273288	-0.5062356165047036	-0.18044639379566427	-0.8458643688238102	0.44170417526313716	-0.25302970445412065	-0.7355136404601672	0.2796326829190552	0.12303768523854292	0.048461372131567974	0.6389396233964537	0.6406829183201387	0.34434308936791935	0.20974638053543673	0.017231143057800928	-0.6632572849261268	0.8829871630876628	-0.5239490238283857	-0.47810140041647703	-0.18301012212709064	-0.8671580183880614	1.072813686227114	-0.25311404654488096	0.12927009970931724	-0.12902825408997207	-0.25795626877794603	0.46763611970078506	1.292662293627567	-0.1504002879696593	-0.3452903890799519	0.1580124743555511	0.11727736343579163	0.5560068931487644	-0.6770433479091185	-0.3691336726965246	-0.25293337703676333
0.5451351997430088	-0.00398348849801735	-0.34578443743337095	0.03134640356408487	0.6749574802751087	-0.2025248370122121	0.40494750067933555	-0.3702006351364299	-0.35841080016678206	-1.0948692450190616	-0.5399191933246463	0.2242085170349761	0.2877273171292355	-1.5797083557092153	1.0012603650667558	-0.20687143651454787	0.19546780305490072	-0.7979286518306109	-0.11691276708970537	0.26182616191413416	-0.6481187730062131	0.8252896234105338	0.14733596268499283	-0.05191068795846519	-0.32453661658439226	0.2189128175251614	-0.04329712904846073	0.8879141539159958	-0.17034246671125772	0.6134588948156039	-0.35628598111978116	-0.18656572675867697	0.6090184688191592	-0.24999175310315777	-0.10720887314425226	-0.1424536318193356	-0.1391031468108532	0.7084102258507458	-0.0953879181905043	-0.11498553025354506	-1.5343103213875864	-0.5592720106680862	0.3604749416784235	-0.9616443498392535	-0.3749747536987263	-0.2504108879141599	0.31507291220570155	-0.45290071312449137	0.373755811739837	0.7599506189577734
-0.27457067277858993	-0.8282305168091982	-0.5219647922515864	1.1582473850243704	0.9650322527367333	0.21386698726117198	1.3277214055993716	-0.9648198626720831	-0.6109227403661395	-1.3110127294848932	-0.444617562452813	1.6152688791783638	-0.27759869181819097	-0.36514890361682417	1.1146395788864625	0.422729420843702	0.7809380495571147	0.27382023042383824	-0.3456729510938375	0.29485252957658825	0.2844850792245871	1.195442362421059	0.48032945794293036	0.44450448367061585	-0.6528418199822221	0.1330732746756573	0.3819781706267221	0.305499983118211	-0.2970131970375952	1.4855373671530483	-0.43834171351861934	0.4027047237039369	1.1625465081231072	0.8889599243583591	1.412839635303279	-0.47225507954238144	-0.7415761780589918	0.5557301919095198	-0.1103678548852694	0.055428789137211235	-2.15046188693295	-1.4933600912352594	0.7435790014541217	-1.0738422903122975	-0.4647666673611678	-0.3859127540437272	0.20959803299252702	-0.5432613525853784	0.07635516474864401	1.0524470675937823
-1.4195193164422213	-0.8543507476359008	0.6661066778531964	1.2679665084417786	0.38302219222310185	0.9028471309998735	1.381870452779093	-1.5619166455824274	-0.6484285155616567	-0.8826144373379555	-0.39981995373670765	1.7630080787670068	-0.6648703134904501	1.705066799225079	0.5250769210965865	1.1923794622720254	1.2316986104984666	1.0578293619986234	0.7653462913777721	0.1854075042182067	0.5994085926710058	0.8138637793594836	0.514196182480282	1.200458669387345	-0.4444752576866072	0.4331003920797342	1.3114306906133	-0.9829303345284215	0.29267856530375186	1.1138644907677047	0.22525280343941242	0.44225944937113376	0.7236992756503505	1.84496904442107	1.98649584504562	0.4416344430093966	-1.3587694331401934	-0.3992238060562822	-0.24059073246453203	0.6518297685414802	-1.1980006159777699	-0.016933488283582494	0.7459133858460162	-0.7381990132863074	-0.7850682640971124	-0.23768292821070844	0.6416429779129089	-0.9045499678475857	-0.9406898223550865	1.1015149257654075
-1.3061930175080603	-0.20292254068393956	1.708135095350094	0.6425129736798275	-0.26840812089614113	0.8739976050993186	0.6960302696969936	-1.422522701605671	-0.20802574869995039	-0.5128958687608546	-0.2718614346507891	0.6590782862642887	-0.533509193110882	1.305235336299843	-0.0912193240935279	1.4570844031182042	1.2202742965523519	0.7742935736125228	2.037508345726819	0.5345720086663993	-0.2568176184976065	-0.25162084058346945	0.19349392490947753	1.4580539712110268	-0.11341339024303494	0.60766587984776	1.5599617884778505	-1.2196595132713723	1.1675068921558265	0.15973994817564455	0.20857813151360496	0.21560279372381722	0.014237843798931114	1.2332317914054467	1.1059849732763953	1.0926475933594932	-0.7682101447493291	-0.960827195334976	-0.13134377298214284	1.32627516261033	-0.2666384135656111	1.5232189525710613	0.6481964312303272	-0.2738256894846912	-1.254983483988288	-0.009694853904444299	1.1867776706479713	-0.8156511469608352	-1.1194604781614619	1.3030989976048384
-0.10120092831774695	0.4021188569490914	1.285765655306206	-0.017917014532342283	-0.27303622279422884	0.16009350347826098	-0.23482803511073502	-0.3327511041831434	0.7269050175315128	0.013870918547517406	0.11734701452407026	-0.6567227487720044	-0.0915921692035634	-0.9750767434723917	-0.287369802165798	0.946562774199696	0.5814901233084726	0.28033513007910305	1.8765241558720083	0.9287250500722855	-1.028795726116932	-1.2275625537924637	-0.0384318267599392	0.7467763491182324	0.17446366624526924	0.3636072499990902	0.5534970391734328	-0.13287090136972446	1.3967521985541547	-0.41118908615494737	-0.20698430779087085	0.3714709632034582	-0.3581307145350849	-0.44794624856809656	0.1805382574143387	0.7789623070085986	0.7252384416656951	-0.4541266163672036	0.5015841531565113	1.34499106214356	-0.0441942157307299	1.0205319579350636	0.8030041827715374	0.2948851418435507	-0.973201425170402	0.34267501193578837	1.0854859013073166	0.012538652265578426	-0.0694107349563209	1.2709761397133916
0.727358166238153	0.3096041745728194	0.19079710973024455	-0.656569374051584	-0.06968524447343964	-0.5746757594703394	-1.115594192334977	0.6707602507152046	1.6755667558134346	0.8041676758733932	0.6983050413843681	-1.562265659138341	-0.06313805185742968	-2.081906347293416	-0.3774031051572562	0.2769732000408543	-0.41161646453868367	0.3622811063200026	0.598021023012774	0.645327909060222	-0.7127977043356998	-1.507613676142959	-0.20559076472854448	-0.6832930167411625	0.2124374066122283	-0.2772407138995884	-1.0690481815657749	0.6139521942397627	0.8352152393341086	-0.5846324643959872	0.13703341937153862	0.6543541348542867	-0.4395370981739061	-1.7237083795070944	0.32967548161068944	0.34922883894400036	1.445601999349779	0.12540568126446774	1.0583251219796685	0.7290505342086151	0.17621278435730664	-0.28897141273958915	0.9181094361232954	1.044914536373826	0.1449039377861404	0.8192831005261868	0.13467848082603504	0.9156317252356113	0.8934803191425398	0.6257761332106445
0.7265808245332418	-0.39115586178853745	-0.2915986444287057	-1.254967952433886	-0.12838241807585407	-1.0138075437729375	-1.6367044727722337	0.7358328453482788	1.845718191108282	1.2024653124308697	1.1233012736867531	-1.885708386013256	-0.5054112430117743	-1.28917508582875	-0.6824785937869924	0.06677901597048369	-1.1746514271526336	0.3432424916896242	-0.3931949193764356	-0.0642269333919876	0.1121236557935999	-1.1258867017133105	-0.6480739159592517	-1.993929967971412	-0.021150884326465412	-1.0071993190030024	-2.206012704916303	0.16324477472403034	0.11543008892974355	-0.9397656788571515	0.8977393678493163	0.4715240491534788	-0.44774322121492527	-2.0155656846353014	0.7242451938903314	0.3021942418171992	0.7553039883837818	-0.43743182919221013	0.6724048602004264	0.15800610176815133	0.6898279749017325	-0.3449575172655569	0.39040160727691336	1.667120397616147	1.0962192230762715	0.7993473782085511	-1.1767726795987528	1.2221645975797053	0.6776787352137695	-0.4406514363722749
0.7199632750272089	-0.7302779307810732	-0.21035287112178427	-1.257035075676794	0.004871785333622762	-1.0409867537761965	-1.3558546451941502	0.5798440883053316	0.9148978975885402	0.8415112246944417	1.0157856574022153	-1.368623871630288	-0.440003425477514	-0.2461168920771475	-0.9135505633737521	0.0053489408138593835	-1.354666073398109	-0.46424271594705885	-0.6811160290161012	-0.5054943112110558	0.6456758299777339	-0.3187292689957223	-1.0400667625821085	-2.2576486246512193	-0.048008536684434534	-1.0841897950592867	-2.0721043245474946	-0.23496751429960147	-0.2912539880465622	-1.4223116581986104	0.8520094823250179	-0.019449834999697914	-0.5440484455981778	-1.5961560734295495	0.037541931753045196	0.06260465044584773	-0.08253790627966101	-1.5628048369450858	-0.2956757376177914	-0.14347969516091505	0.8412906109899885	0.6240243460901025	-0.5977333262579185	1.5570937152385602	1.2279954469854477	-0.19826432534017208	-2.041997974511401	1.0315653502897366	-0.15232368675991134	-1.4186168436603255
0.9747230646210063	0.11626610269569193	-0.0910931951773545	-0.4400471552762721	0.525189200092169	-0.395178751980014	-0.3065784283831218	1.1563833499749683	-0.3676305128446168	0.2103489222990161	0.319776946274398	-0.10804090507420441	0.5921541584177585	0.38808256909728595	-0.6395154017685402	-0.4705483506623565	-1.0185489282328706	-1.1484965265982023	-0.691216833019318	-0.6426358250445504	0.9786670797559724	0.6639442803891267	-0.6730028601313107	-1.0802571477782883	0.32225212338956527	-0.024188251621406226	-0.5607703017145593	0.394860543378628	-0.34390150500343397	-1.2082340066416655	0.08106899135961047	-0.30804373082729747	-0.7763855474099498	-0.5650307291948561	-1.3670353414216123	-0.5393960340873855	0.10590366914223419	-1.4799686357324913	-0.4561546595934119	-0.46461199868360403	0.395962885692281	1.1540773982943038	-0.9937145813768454	0.5450562899426046	0.7656671703214127	-1.2640405917621815	-1.673785994373693	0.7082316420242312	-0.251962578606548	-1.7124025462626933
0.7807231046636969	1.4920169008906277	0.1570062766154307	0.40677970973847377	0.5454878137111129	0.6625312288345983	0.6620918315900536	1.795883576350629	-0.8223941926621052	-0.2091551846774753	-0.4829538367399576	0.9476995070906004	1.4404736558141602	1.105598419495011	0.04218812835545275	-1.0202550323382102	-0.37552282090226236	-0.5697778633550267	-0.43262572485253137	-0.6632748866412009	1.1175783157282886	1.1724917298747906	0.2325410668519207	0.875489924243202	0.4289982062491426	1.2730117257520448	1.3671874495816179	0.9481775988801331	-0.1049795646344062	-0.04877861333511353	-0.39860678375325864	-0.3275279380688634	-0.7822955297386136	0.8089773071085424	-1.9299806642423327	-0.731070256426113	0.8359720917577587	0.18975635682806133	0.5552880728738515	-0.6748164774294512	0.08581670274408643	0.831587611820321	-0.2909151464843305	-0.621659178339209	0.023518689566163386	-0.9526633150484415	0.031004652683530975	0.2979561836200971	0.6889663434412711	-0.9931364840158153
-0.004724072669505936	1.703963238243918	0.3763686507293664	0.41580915742709784	-0.36106691748512815	0.9975073348770706	0.6958351648394073	1.254331532964422	-0.28111208738429383	-0.41012344516595434	-0.697040448064241	0.7898936031578648	0.8300136068774101	1.3173957521740507	0.5798936313262558	-0.8736946039477786	0.23993271150774473	0.49454031336768495	0.11464684231755017	-0.31625387975083435	0.4733800256219069	0.5675064440288036	0.5867449828836978	2.0203682420107194	-0.12462322129507122	1.1701808335175936	1.945067293068373	0.2550139041777752	0.17467146708347886	0.9278433740087432	-0.493905382509102	-0.2341760317968548	-0.12459883714623085	1.3714935036900893	-1.1996802118587075	-0.24795766690147872	1.0259675878152679	1.7075619033929041	1.2935857018856531	-0.36527097858723684	0.4480956587297144	0.09340532822714119	0.5120761679815068	-0.9224743827489889	-0.7392829947801048	0.44408054036183836	1.77745960901492	-0.18361215457954816	1.4811377942000443	0.09757967342040573
-0.5116015128764265	0.1863250165734695	-0.27209347641583714	-0.27498105991308625	-1.0876615735910031	-0.05442050486664096	-0.05181962546699989	-0.09875331933754446	0.1446217757601911	-0.394763337001773	-0.21449830744108211	-0.44017635797390864	-0.7151804450098103	0.11243453227772485	0.5468571688562168	-0.20109787834614792	0.2415048183596542	0.3304294892742274	0.16305696381686366	0.27511712250117987	-0.75472813212766	-0.5645128292972563	0.03788955967000843	1.1027757895340204	-0.6021883007138079	-0.46419728531186616	0.29605867151833715	-0.7220931142486251	-0.043042705689029556	0.5875797710060423	-0.745956218118517	-0.1586424642939533	0.7885933196331162	0.2822794198282434	-0.3692252722132192	0.04569977027721225	0.5223855438649858	1.5844868642501435	0.4699546870935579	0.0702068331547075	1.0118974347649934	-0.769845773505627	0.06872672228463021	-0.32755170075933504	-0.9065931627483291	1.0191884708268455	1.6988967257718641	-0.5001236016836991	0.9230604472088917	0.27497103009173496
-0.3008151187737936	-1.5940057145097568	-1.6795756874251526	-0.828723660562594	-0.7213742523989989	-1.4051671221046498	-0.5977604607392789	-0.8541529243154007	-0.3672155275780375	-0.17992892677041478	0.29222100371717524	-1.413874834878606	-1.5635885590209795	-1.3456703343621927	0.06532535483595173	0.06586145438079977	-0.5976642799633854	-0.9216399753793774	-0.7816285710415292	0.19533504674129257	-1.1409256297124752	-0.6895381153679405	-0.47798192505986364	-1.2501535581666487	-0.38450214420385936	-1.7857932613771803	-2.128413764012759	-0.4896347921454154	-0.8673145903383336	-0.41811283350402717	-0.847983813280519	-0.45414459058985845	1.0263249774353675	-1.285445035053393	-0.3734085402574833	-0.42700882289592235	-0.1754962323748902	0.5398152246560669	-1.1813125835505778	-0.22751545471362875	0.9676055650872283	-1.2966547027225108	-1.4171684744585702	0.10220919645948705	-0.17230327719249636	0.08970694878645524	-0.3740439929094639	-0.5207479333891025	-0.5143275112115728	-0.6475455947227788
0.059120376843462254	-1.9545928060603124	-2.122947616565416	-0.5999250102204975	-0.02778952276524196	-1.3689166287454684	-0.2592686946983309	-0.7468024991660394	-1.081870052181861	-0.1183634118844006	0.3756369173871825	-0.8545598847044625	-1.130426814100503	-1.0885475148140809	-0.3163523072446816	-0.22134220109716407	-1.3829706184096713	-1.2465883593735012	-1.6024791002534027	-0.6646068381289199	-0.044704434617416175	0.48526787191897813	-0.17551675543133627	-2.7246002793040858	-0.09345973548188287	-1.3739329034318442	-2.8231945870278916	0.45286261928168303	-1.3976026762480254	-0.4453892924846142	-0.2087509075687196	-1.1357052494707298	0.60114959568854	-1.2250800720713193	-0.5932780690568116	-0.9979507856243726	-0.7609040239179197	0.14536447971420768	-1.882125601488592	-0.9463025732150396	0.15993854492211923	-0.8466408199500237	-2.2224440587084646	-0.2004408944984839	0.6342235447679535	-0.7636500835420562	-2.26739221219732	-0.25952161046419225	-1.1360632102774337	-1.2177559251169467
0.2216395447814626	-0.9111544696490098	-0.5244371412520736	0.43676708785430424	0.10301787471674649	0.07407602309446903	0.6195229835568294	-0.5212887628943867	-0.6936408213695614	-0.3424964366411565	0.5323447886207938	1.05408677563477	-0.21652721738183703	0.42310954948264035	-0.2812195960856598	-0.1314005818109851	-0.9158152294472918	0.26995214921151156	-0.8817860867840559	-0.791376589597124	1.2054779389383592	1.2471041115051487	0.5056730978310648	-1.7283506413937173	-0.2985841363024772	0.035411531069098015	-1.1387109786396228	0.6592531117649474	-0.6348573868337162	0.5773142855115254	0.5579074928996967	-1.0897319783815147	0.36392449501164365	0.5713782027080739	-0.08372366980551202	-0.7664027261680117	-0.8968577557644504	0.4708431693459531	-1.0096000045937863	-0.6555418829640687	-0.7272052637452259	0.27189516841637923	-1.1438052005460928	-0.294842369367728	0.5645277666827369	-0.2649947735251996	-1.9841834571018337	0.41278029371108743	-0.27968112211536555	-0.4223180882953076
0.5787245162569215	0.37041736808310477	1.7628544237667054	1.485823578559584	0.238957999308747	1.2866574756497584	1.007095246221296	-0.18822665705421357	0.8064993228090221	-0.34318281603856204	1.1463064798803493	2.4869397063121546	0.4450668988942591	1.0435535336284267	-0.18327013531300065	0.824833769047095	0.4571043706353159	2.033322146893356	0.9142018892661467	0.6735080680424205	1.2260362740197326	0.3354620585176588	0.8124902417740506	0.6326702044720904	-0.240377450719731	0.9798730270600746	1.0074452114746102	0.32557336813491783	1.088638172379439	0.8873701893974193	0.4180922238321744	0.5332622384168918	0.22898771354368697	1.8541094155277789	0.7173920853510466	0.24024599360628696	-0.03661657856826896	0.4708975842946571	0.5722986155424126	0.9829114409487358	-0.7789186452833275	0.8901310574403999	1.0948996042396975	0.7719400134609176	-0.0015842735059479367	0.6846018574217925	-0.12089624868015658	1.3420428709420602	0.8238743726836264	0.7189335349822314
1.0766306221413173	1.1309776597940535	2.635704566103175	1.2417822068810969	0.9087413364024385	1.286959722787811	0.20333552638790464	0.6592840139962226	2.038808877582852	0.03150264557346662	1.2615447528342738	1.788873087268455	0.8040056260698405	0.4642856501664275	-0.450759193661387	1.7806401496931952	0.9280502513672544	2.1414804726352084	1.9715483860894116	2.0502421931275636	0.4986041399105317	-0.9623541659225431	0.8568697732551995	1.7736053638770761	0.7165806533689583	1.2380002980470641	1.6058608897170206	0.6720580147429219	2.2709123348668805	-0.3469102199963845	-0.24171196176859858	2.142286813187154	-0.7604627011889759	1.0631995217603765	0.5093500510891046	1.2847893600463096	1.5658645553949948	0.09238798786107248	1.8095123827059862	2.3119618125370724	0.1829636661794588	0.6771072639905656	2.6739240374730713	2.0089744887867758	-0.13077047459836477	0.8414098940697171	1.260205851422435	1.5444438074166547	0.9766842837694042	0.7712407579496591
0.8228787317247881	1.16542612923386	1.7304332281158894	-0.5980390713821404	1.0546595009769386	0.8283851486436987	-1.2838883957868432	1.2379233415387965	1.8630145790007169	0.018572749113827756	-0.21395499523519362	-0.3170610941438221	0.8343098971295638	0.22773387348704174	-0.6995021910540284	1.604983066458427	-0.22063313473680454	0.7715953216244259	1.483243255835329	1.356815592810309	0.22331358263563364	-0.6491242406817317	1.1066883970235037	0.7555829623949543	1.4662081133567297	1.305052901115634	0.7924983174789695	1.3502008054476995	1.8769427241598087	-1.610088938812544	-0.1966366800048121	1.1882499271913578	-2.130834617319321	-0.6234154788129737	-0.8691252167401838	1.613838544771584	2.361810287599642	0.2474117402433808	2.1193479676548863	1.7786493470084375	1.1316573369253047	0.40300192394446493	2.455067642095758	1.5033564663846672	0.04061403637897823	0.6564428767545081	1.38027054014967	0.2515099452199756	0.6453205283545195	0.05780851607393896
-0.3817787577727734	0.3350694244350657	0.20235908438567146	-2.259079545117198	-0.143225616840174	0.7634628755927156	-1.9543465880029862	0.393649511863721	0.45688137219780395	-0.5817397330980161	-2.255310718552741	-1.3222405021790893	0.41185196248298617	0.5797737363655604	-0.16885498875532126	0.32545337232698884	-1.3006599730073212	-0.5093486463867298	0.1973205616841839	-0.5914120379149148	0.3391979344540615	0.9044437113178371	1.2635699816317199	-0.7411314659957948	0.6920334424367945	0.9866120229894295	0.08500702679747899	0.7877498242974421	0.31443146648226966	-1.3409921642337128	0.5326542132817723	-1.7531531408447731	-1.8742456665687697	-1.1054204750152623	-1.9487527072018351	0.8305296275630629	1.1494191701639787	0.8259460035969276	1.2532449530334144	-0.04600462885478213	0.8277419941137187	0.2581538301386312	0.7913451450848513	-0.6290268927421885	-0.12831651663505209	0.9699965572695622	1.0365310947218946	-1.5189012737238226	0.6630006311695107	-0.19098391918336702
-1.2657013703144646	-0.9019367526160575	-0.97990309921085	-1.7050588058455909	-1.2751325091917112	0.5941401817447818	-0.8668263322609759	-1.1438906168564595	-1.0896382948761099	-0.6066282271450345	-2.453232558053177	-0.26162282958368394	-0.11243760136193484	0.2368947203145829	0.9534215370534476	-0.9948748466110439	-0.5258088412166185	-0.948351187603746	-0.9542241777097442	-1.4027025947856575	0.0001460127291652558	1.5262788473538482	0.6166036121832966	-0.7839271103157099	-0.8535924869388496	-0.0756777447098151	0.21568053011819976	-0.9407829891702014	-1.1993825935237152	-0.1401893516979862	0.7747740300822833	-3.012124037379162	0.36588036462690915	-0.13500223175286089	-1.4055122757683671	-0.6253026157330094	-1.1394206263450326	0.6155093918719217	-0.37858903156907764	-1.396743865228631	-0.5227390376156406	-0.424293073159647	-0.9438064149515992	-2.0027445641516093	-0.2780226965316864	1.1078056282137216	0.7777039443425916	-1.8614139220542931	0.5283180461654042	0.041755531534644265
-0.7968783829250458	-1.1979059789708597	-1.4746922883479332	0.45361810999213376	-0.6503657343914822	-0.36245361616807337	1.029816062536457	-1.4266375269097047	-1.7087837274351334	0.44032706447496306	-0.42007142510381784	0.9234997604850945	-0.1555338487086595	-0.7299073386499041	1.5664799270378005	-1.4599340167767798	1.3012799783185427	-1.037035753967047	-1.4914602708467928	-0.681614268898214	-0.7699047255648992	0.48177513343461686	-0.6391183763143999	0.44522949041011717	-1.3178375758681822	-1.133743038106555	0.5740422660960355	-1.7935054978472453	-1.7638369551270237	0.6158457520379282	0.2067963586722461	-0.9370231066652434	2.149804573081457	0.8114348363982603	0.3676225121010607	-1.3816099196716627	-2.361599903316826	-0.48612755512333716	-1.5073628758012827	-1.4909081025084938	-1.323583246528068	-1.4191273377085138	-1.4533807830133372	-1.2208094797881626	0.22954857289103212	0.07530701957096672	0.3727713859343688	-0.6411249362763248	-0.4657050884964489	-0.11067877064906259
0.22641331524050543	0.13035407216469697	-1.1794924527508786	1.5479122805515446	0.8899325182015732	-1.3202373473800715	1.7901085944808262	-0.22486405263808493	-1.0918892869407888	1.0984153131842636	1.3924805690581994	0.3931723049128254	0.22298439972185954	-0.7067298855724639	1.192486087612295	-1.0836437460751394	1.8746808156014634	-1.139788495262024	-1.0917617729314433	-0.15742339697144897	-1.1689863333326473	-0.7510620266187391	-1.375738888334214	1.2619687982058019	-0.3390040874697859	-1.0407364686547265	0.42994431097296865	-0.7372815587034612	-1.30153857031372	0.9524398608453009	-0.23454523817508144	1.7212879090314543	1.6481727785522335	0.7541363604845963	1.88243036067327	-0.5036381547295846	-1.752372660863261	-1.0575327999593116	-1.2116759745998666	-0.9143083507378281	-0.6979033992964414	-1.4104949941183385	-0.6051394759019042	0.2515427107000139	0.7420720709919881	-1.3837188145365977	-0.13876909031855295	0.35033038114186194	-1.4451733703045209	-0.5873962697662433
0.3741932298916479	1.7483715509021809	-0.39913986712226796	0.6077382220717017	1.2972673602513458	-0.9804680995829396	0.8573591931886513	0.7519803820402474	-0.0025168348297264923	0.4533557820817182	1.2176399665725337	-0.826617456135963	0.44362528816740193	0.4280912130416014	0.48323585794852214	-0.5310267652899259	0.6620883652427066	-0.8560125724355698	0.010098234790752217	-0.6656827601644127	-0.8579214106260298	-0.9783136729273351	-1.0442078714951404	0.7509102560925214	0.8803637945108673	0.0009383612313843615	-0.1290797891497313	0.7954552214010921	-0.4151232154901504	1.4591354005018724	0.052293001716776706	2.0389764403598947	0.17624634466675917	0.11741440653516007	2.242439258509933	1.013496830216464	-0.5895250534071752	-0.6115603537892138	-0.18539355164671584	-0.41915723049098474	0.29860210755955213	-0.13501000362254245	0.3973256600118459	0.4947871255921424	0.3304176659201227	-1.735804043196921	-0.35804574047585525	0.27722703478306265	-1.1891798615766112	-0.5312217846261944
-0.2784866287668174	1.8114753704711264	0.20317115765817806	-0.4182462308272744	0.48815231158491995	0.2509636656767414	-0.2728874493247465	0.6791638313488424	0.39649751211538	0.14480980668538615	0.4493745404707265	-0.8199680234524236	0.321742285681586	0.8333650532634087	-0.037971981260609744	-0.35799049568770264	-0.5382071584859743	0.02457744873317326	0.6694317553795692	-1.2331596980022155	-0.1337523064029641	-0.7344950910977751	-0.46708265818407974	-0.38739162765436613	1.4365816612593822	0.6094748254408211	-0.5504994335392691	1.0787519806439358	0.1357590169090805	1.543063044367756	0.578639966580909	0.8769346336868812	-0.22467108832020957	-0.3418406172657181	1.7091855397803768	1.2305847700185466	-0.21274079233562157	-0.5527488850302426	0.16879709956244043	-0.22362248615028127	0.2639421401617022	0.9701681237022566	0.32111015134238613	-0.06586965477165027	-0.2610608399225523	-0.9709457631153054	-0.45191994460133283	0.4137796741827116	-0.3696416277895457	0.14014011323431724
-0.42757279934417197	0.4227611355338868	0.4001672835504158	0.13408313051550544	-0.06831494614187894	0.5835031262905909	-0.16687482140428328	0.532945703701949	-0.10124285263380439	1.5069833609490355	1.0466762561484038	-0.013368056522863343	0.1019694633845267	-0.14675272095020278	-0.5934149108715886	-0.499593318070404	-0.33436383513989226	0.800644770654294	0.11606216837693344	-1.077151608620746	0.6207763306492526	-0.7934995754593842	-0.651202880298427	-0.9549526022146563	1.2034455941835425	0.09195084045166076	-0.5795374836224707	0.22161180878576428	0.05904313445818128	0.5111405483544893	0.6772416685616972	0.5634837685544402	0.24513026895137321	-0.4312184792487808	0.9646237439435688	-0.15736409864122777	-0.42179158534121386	-1.5832203776841618	-0.3295187862994815	-0.23614873339085932	-0.5237872407619206	0.8982026308874157	-0.6324503629948085	0.16250879641781574	0.23292306306082586	-0.3315681292676678	-0.8883112732467423	1.566319579536559	-0.48757896649114923	0.7063135689512561
0.3273670002958181	-0.7573024763894448	0.4706032363227278	1.285654149436832	-0.11294303347198574	-0.4860883740536898	0.7084609633307961	0.8363247133639392	-0.5425821946518707	2.543820457765674	2.144301220058299	-0.061666561418619426	-0.23409374442369074	-0.9307668047121329	-1.1677926135268972	-0.5036363905004072	0.5465889219617002	0.734884160374377	-0.7806815351036045	-0.4606744550898478	0.9010301280232087	-0.8342546853528259	-1.3272392292957673	-0.5235068942980396	0.16854549185071807	-0.8364476809757408	-0.4129077451783882	-0.6273817021441775	-0.29783332623292436	-0.5530059743636366	0.19970660110798644	1.0216312451233671	0.3624132653115094	-0.2425903266390688	0.4322689417848121	-1.461254509131206	-0.29496789700041276	-2.029251305443479	-0.7145930631652335	-0.28373225046780176	-0.6636021037471437	0.2874024612434358	-1.2329347501912624	1.02434143670634	1.0741894500912355	-0.2811943778843159	-1.3471798008132545	2.2921232078377187	-1.1801081173398853	0.8870062001233091
0.8530771144029012	-0.9821427697648226	0.3272857802870794	1.4390671104366566	-0.5697670650773297	-1.3563071991092923	1.0034131448569394	0.6258579586788674	-0.30268524749199766	0.8625151499929085	1.5108866670825167	-0.6427025631159479	-0.8074458115559898	-0.5494411500078671	-1.1943276578654565	-0.19739518696070626	0.7950639647902041	0.23001650341210014	-0.7026635699536693	0.4719275204240492	0.20380974220965423	-0.3607992839741096	-1.348071017153641	0.37939001809700673	-1.232051551073914	-1.2052730225542814	-0.26458002950773707	-0.988672386938945	-0.4301421851622361	-0.18560170787746028	-0.6678031529075661	0.7746043624645056	0.1797866729997169	0.1689259274413064	0.21353246900126524	-1.4446851465986725	0.24740715815138342	-0.44301515103343747	-0.6280856529912915	-0.17730424509549456	0.22021217560089665	-0.041352334417085475	-0.9724325864347593	0.8745575880847943	0.5391851053510892	-0.24071208292612334	-1.1333190166560498	1.1622875704469013	-0.872449743192526	0.9185778728897835
0.18192621317161314	-0.9542738251650764	-0.31593196238584775	0.8736911825372746	-1.3209960688342752	-0.7541378826102499	0.47327046669979983	-0.5926032170067169	0.0516912407437871	-1.8842838374946578	-0.6508043329548568	-0.17716233340553317	-1.143489792989703	-0.12066875837978998	-0.7435468112382806	0.1502892860200184	0.45902015888556474	0.3186972353206863	0.17118078718845128	1.77440636188679	-1.0457023341520304	0.20307711198242476	-0.3640640073267235	0.9299188971399783	-1.7988256208204838	-0.8427054349506581	-0.029351302980045325	-1.1237185666400402	-0.1723147294453952	0.8207668741942924	-1.4860686762028774	0.009269024110778653	0.15290273913421557	0.5127372703992744	0.16974321851325644	-0.7663785589145453	0.5036861410089551	1.6196879647706364	-0.6479565457647775	0.09217061853032518	0.9655249345562072	-0.1790044132889664	-0.5165491464416696	-0.571295898476477	-0.9278860051800429	0.07751205636839666	-0.4967795621283639	-0.7725538367718091	0.24996006252616104	0.7957949605752883
-1.085999355572528	-1.0376024374525792	-0.8394092169289302	0.6555279672086514	-1.3524278068876296	0.3990863210126084	-0.1310100322548253	-1.6728489297364848	-0.07460851924661858	-2.1467183028349717	-1.954024023805401	0.8937259169666961	-0.6364459254896027	-0.5316668474300311	-0.7125699989466358	0.3279445063050837	0.44947200896575085	0.9993339775575064	0.6761292018410732	2.5463335372733615	-1.5333017160023616	0.14962427952945587	0.6138376852515636	0.8239626287193699	-0.9884290582503015	-0.22143527466875532	0.4856479694263788	-1.214317643109119	0.29458364505868506	0.4803901163817034	-1.6274781408219767	-0.07762814044074523	-0.3118943981156958	0.27212675723298246	0.03965213235095998	-0.487448133079298	0.20823402305007221	1.5237987018658847	-0.90271760364722	0.30248515202741666	0.5152570792410773	-0.2204938714288226	-0.37081968007495736	-1.6372146947500619	-1.229449525581956	0.3685448971566262	-0.2506169867162825	-1.5379725403960423	0.38060022318375525	0.5332395160427201
-1.5480868723258001	-0.6264482037452428	-0.2973088557675908	0.6040435726217316	-0.7583235867712566	0.5259096777233359	-0.5258380781290072	-1.5006769130803395	-0.32590607729556786	-0.08413932518950158	-1.5525800775260388	0.5968418695580434	0.3147694907048546	-0.9038800578644335	-1.2079259238310565	0.3861318557253125	0.9178208469697402	1.0080620439651284	0.5422801903222225	1.6204671179997368	-0.8397273532425789	-0.48662280947100606	0.5213435751896469	0.5329289963030821	0.06577314054691878	0.13306244798691766	1.0734336003073535	-1.1687418862368655	0.6133402790419314	-1.0472222176311567	-0.976814756876259	0.21254980318296743	-1.4258417555879426	-0.6038323194393764	-0.22212932712258243	-0.506241596507985	-0.1628066617145925	-0.6100533506769099	-0.7880734464181556	0.259783553210151	-0.7564341317218592	0.14258312070385598	-0.22184965646488833	-1.2564111725767333	-0.17473978474672983	0.40750789982073266	-0.2924501282286539	-1.0798297784582616	-0.7997280486674442	0.6199777093279024
-0.6688503025079605	0.40480320625720767	0.7247694544822435	0.058604566450044956	-0.4024727043240953	-0.29003601177323857	-0.9528008312690471	-0.43332474213926087	-0.3596555749965965	0.91847390166715	-1.0040362212284184	-0.9232406986836628	0.662455805462879	-0.4869549863892175	-1.0854183364964467	0.2693930023815389	1.102674027936507	-0.27572549599773455	0.33928749971875494	-0.4136901412261431	-0.1672601019338312	-1.0545289329870604	-0.3795958523546827	0.599880181935858	0.22908584586332972	0.05638827906286374	1.1661470028393264	-0.7654847394958846	0.411237292823425	-1.6186966354406287	-0.2735595230077927	-0.2569993667350867	-1.7413150093624399	-1.368418121139491	-0.3404102993081722	-0.28127175375635655	-0.23971362463691614	-2.1034960920925054	-0.2286511624797326	-0.046779102427314936	-1.6221286424770627	0.5590846398462125	0.10195245424432453	-0.419258933419911	0.2963153976468929	0.08884393334967121	0.12011608772412301	-0.714965431033211	-1.5541413498269787	1.102731986090099
0.734974169246772	1.1008624213691411	0.6513928267258106	-0.5681416767576337	0.014956125553531097	-0.7351417111341594	-1.1094217592768525	0.6268071876267728	-0.5859377061435364	-0.14364978912385304	-1.1566420702448537	-1.333078856990392	0.2670930073874014	-0.023017843892555814	0.19938826805616272	-0.14092736454710256	0.47385806567339156	-1.5646725434778257	0.08907626389219767	-1.6844021894210026	-0.3038338853372626	-0.9137146884187425	-0.8089879611692228	0.7759816818733656	0.09683320300283668	-0.04619650809969131	0.5132857284012825	0.2732353379066893	-0.26281035985988493	-0.6234845886547332	-0.0922439846077236	-1.1460358744473735	-0.33312072087359546	-1.2443425118685436	-0.2317701978467761	0.05861183105269819	-0.14299387121154916	-1.3907039622959319	0.18796298266037	-0.4709483918548062	-1.4310753441006152	0.1287645974636987	0.2109071498971491	-0.3084656506223387	-0.37017476498738694	-0.6195681659792152	0.8576662474641478	-0.6610925537634751	-0.8837815638563269	0.9334763557506228
1.435929740313645	0.8159958198374757	-0.3728542933082357	-0.6962934963018657	1.2615337271682197	-0.3120526475382334	-0.43105469697654886	1.3141078906775812	-0.9342134417743058	-0.9146058683693279	-0.7810639988481416	-0.06743144582132994	0.013235178382560085	-0.008577265128552433	1.6271148888991565	-0.46524434855451174	-0.7097787893684715	-1.3076358573813869	-0.4931056353241553	-1.6815423341634848	-0.1295689371119189	0.18358244980348665	-0.010234356558854294	0.3393046791340326	0.6052389073792332	0.38721896316364174	-0.4372566234682044	1.754195606825716	-0.6557614218191357	0.12518513755746802	0.029900795451888392	-1.255195440139503	1.277507780144865	-0.38936990464928395	-0.3186495280527795	0.2693460141406049	0.08771043052717413	0.40105892823725486	0.5354558186431331	-0.6430155717845303	-0.6210043225188869	-0.8554363226967854	0.16020427376340254	-0.4397490127999077	-0.5916178460796424	-1.0821548150316997	1.137908168384485	-0.1234234726097129	0.3330753932265077	-0.5162496745550029
0.9394686698080821	0.08596890166589909	-0.46679482860366756	-0.9411368496365013	2.3301403120632935	0.2597952758718615	0.5536538749190356	1.4194902080135199	-0.3001779496451907	-0.3746612196271386	0.7294832627761842	0.6379828468094643	0.17687440374337154	0.4407135762943801	2.1663550879636935	-0.11259466904921414	-1.843681303576248	-0.06209256119335706	-0.8224982093528889	-1.549293375022561	1.335542014780662	1.6581504496551185	1.294872616117069	-0.7254780989843906	1.0082375641000862	1.1155224046941556	-1.0708821979947885	2.541271229728959	-0.10583546263566002	-0.5186664538253251	0.6753956440806266	-0.7648588571210265	1.3542863991360263	0.22820041591712573	-0.859301536483895	0.68071988878953	0.658719449971811	1.4589550893172718	1.449756056072021	-0.17234946471555782	0.07793960906688258	-0.8698044916179217	0.5991224029759579	0.16216167091999173	0.05179146955302195	-0.4021065141391244	0.9912494357661062	0.6601506633338269	1.2906988399872628	-2.0450076300757063
-0.1608736708236146	-0.3455924279733218	0.7089266962911394	-1.8772232215647162	1.4541956694543892	0.3182555018254976	0.5395033792165862	0.7413079253383085	1.3896754298103282	-0.28987106890870623	1.630434204246633	-0.48316321724966105	-0.09982319534195284	1.6047719342449722	1.8813394762087505	0.5822688624057991	-2.427929277873195	0.16247812175734372	-0.17910172842131317	-1.5918778608675779	2.5827965908800152	2.167005068102173	1.6121064280322288	-1.5403425925351137	0.08707061375698018	1.0736748158364924	-1.2595581180756383	1.5650414720611336	0.8126590761656615	-1.3372305574469343	1.3606735970090182	-0.7578640085266055	0.517105114661489	-0.05097391396273329	-1.2841140470502812	1.3753141125265476	1.2969342693355574	1.2304826537547613	2.394023119339885	0.651619669953795	0.601893418976804	0.5094342675122893	1.302395391510918	0.9644306322722829	-0.08317075937140016	0.8679690948739129	0.9679255298365435	0.49937254260028796	2.155263357561973	-2.1224729952719184
-0.7853022095805728	-0.39709448934653924	1.1146922062795643	-2.479110037993932	-0.6767507098778657	-0.04817984073748811	-0.5629694939189773	-0.15395467642880337	2.121137658952694	-1.2364618271359327	0.4397585968032186	-1.6562131515007787	-1.1277620549406069	1.9257933627799468	0.9781014519031187	0.5042026437983227	-2.177538347968633	-1.0934073809875027	0.7259346826931196	-0.673154581945237	1.4824484114409453	1.100549577861502	0.41118268214452186	-1.5072293716673322	-1.4024582168353557	-0.07038868218335852	-1.1797064238328758	-0.48910583518799094	0.8054101765567421	-0.9788879302291357	1.2822146523653228	-1.0618107005840607	0.12949339098213236	-0.7584565614843157	-0.8949145248396277	1.5843686703027289	1.1676171326058697	0.3004931388699367	1.8395927922870645	0.8286267700456448	1.364450919413894	1.7906838868307866	0.9979131761287693	0.6336548015784362	-1.268854082085099	0.9390307238213468	0.7433102828080564	-0.6287622278316695	2.6397218839178715	-1.1047535779595254
-0.4417398091255025	-0.2117693597373087	-0.16442790483384842	-1.5977520789764397	-1.3475945054031415	-0.29729667285651057	-1.216999620428029	-0.28362792452079116	0.6796710768677743	-1.2120485169954731	-1.418996103873914	-0.989179967810043	-1.5929912876875136	0.46621294137830915	-0.5006035225899884	-0.44523204787602655	-1.1951959996202153	-1.9289741961654312	0.6389971758616566	1.2984368115247455	-1.0808300306509369	-0.11946766510985206	-0.9640483225477513	-0.9687446692781504	-1.4603148061741908	-0.9437161130066929	-0.7831208996441851	-1.555724022201147	-0.22523970355629036	0.04774590401539913	0.760359290117549	-0.5579257778202082	-0.10755620974502615	-0.7304272557246178	-0.046495665009472775	0.9140826837750669	0.1144999771646235	-0.3278973869030494	-0.13098536607372305	0.020801071280385514	2.172345772073749	1.7308083339274158	-0.43812371930085836	-0.6488197970000948	-1.2407110109223312	-0.3247776115225494	-0.21679776855772034	-1.306390493005608	1.8487055295890025	-0.4832202692668202
0.2325668065027227	0.15759704058423252	-1.1418380020110186	-0.0817419662260941	0.1621642346833424	0.22998957320322155	-0.40960861275170546	0.18603488639197324	-0.9425361292543165	0.4886049094955944	-1.5459219788960086	0.7947721319559652	-0.20895989262105027	-1.0400926853298307	-1.4792231681809804	-0.829676490455626	-0.0760176715930324	-0.8357045084210453	-0.06763103150158692	2.4389526919517115	-1.90277556520353	0.39354022014219303	-0.633450841658506	-0.4385320289669467	0.2891802290959288	-0.07677614176429566	0.0461509974853148	-0.6931230119159278	-0.8082988320859376	0.603016677476067	0.7524543100519347	0.6860368696344185	-0.8041891330654515	0.5724963316336632	0.19351137495872253	0.2779965164640023	-0.7421465926104212	0.16683072549096825	-1.288742468888371	-0.5926762342268608	2.0277493375702633	0.801536749508233	-1.1703257698151153	-1.1542902225980873	0.8933799515988448	-0.6734471509172175	-0.9894777898123212	-0.7934582399210154	0.09389677968142464	-0.5745023698940965
0.21945938976722837	0.3171049042704816	-0.2595487246013027	0.4705124733079591	1.477992424305581	1.6893316365812336	0.8776898323896171	0.030749839725979805	-0.4009710643035726	1.6191940653119594	-0.07661387084250545	1.8634903281426585	2.1523225523373157	-0.6151763407529051	-0.5512367586745067	0.22406856091915278	0.529039333965933	1.1232123846543607	0.055909017892207764	1.5349813148468214	0.018577911323632977	2.052840829267095	1.3415137200891152	0.05800290412516178	2.100505883823308	1.837384998317282	0.9510412816468387	0.7577903335321917	0.0073479239793619614	0.5677633397596566	1.1531871440462511	1.3512909217227125	-0.9894128627432752	2.2205553403824854	-0.4154705989660763	0.438824357127564	-0.46068421661776	1.4076175515457139	-0.4182620298722259	0.14767965080474055	0.498336274724291	-0.12952738235558287	-0.08016903223756353	-0.10415340517370066	2.4936234790455307	0.9078831667797719	-0.2902599945375284	0.03835093934881349	-1.0690541891007355	-0.5096969827849934
-0.5581544757637342	-0.20666701841220278	0.9583437577436924	0.2872969728027685	0.7439657914169102	2.8687095270460317	1.1242193060699115	-0.966815144356694	1.1624967856695692	0.7664762440182741	0.78606683525416	1.695341747652181	3.119934457374884	0.7453225393884851	1.2839517697899003	1.567259329883581	0.5481642267915554	1.9117704064813164	1.0216376520223016	-0.10500847866639955	2.011275723103349	2.1264239825127706	2.591030441223506	0.49161373912236744	2.339359007792289	2.5110264940358555	1.2719258216182432	1.0695985506617505	1.250708209969128	0.2997648068031118	0.8046710632680202	0.8107760742054417	0.030568294322106355	2.55003784246546	-0.9333540649242661	0.504974766640088	0.3166874339414875	1.6952174952586412	0.803501613092012	1.5132429442428117	-1.3151842380636973	-0.9866175822562634	1.267493683386628	1.1784995462512677	1.2772002708252035	2.060630379018043	1.0287242602659976	0.26808481962843844	-1.073299350163559	0.03663243349770795
-1.1138248709435064	-0.98380759438545	0.6651585800457284	0.7184145111547732	-0.9505364896359468	1.996329368526975	0.3456364049211926	-1.511817516885932	1.0480813953529247	-0.42046414020001427	0.23128642340767064	0.824859094738086	1.5776744452030917	0.5698245336253688	1.1338592769246356	1.7807915741609903	0.4573456147412218	1.2526972389477737	1.419407997917929	-0.6379452075047597	1.6143460693981495	-0.4058358144139417	1.352294702929787	0.48847861206530707	0.9742134823284408	0.990326678129148	0.8161251582062727	0.23101203214356542	1.546311611066364	-0.2299735471888963	-0.6763435086783817	-0.21016816775269584	0.7458882863927397	0.9690470397746659	-0.6337229316449179	-0.6279655283036525	0.44203991496655826	0.14863749855919273	0.5220097492747455	1.884315584927684	-1.9621363790689854	-1.5914633405991367	0.9996767137915196	1.2352090902774873	-1.1232886278316085	0.7199280665817055	0.9661751087402987	0.14589287417948563	-0.8069529034502816	0.6866680934388932
-0.8414341112558079	-1.0252449746393466	-0.12676640885969123	1.561054896303587	-1.7362428441161708	-0.6671603424935484	-0.2210137838880322	-0.9431086179773764	-0.3982712660387222	-0.42588011175932944	-0.29481690257551424	-0.2679683713333179	-1.0848268830279317	-1.1284915204982144	-1.3101436527782104	1.255925600179044	0.587534201818411	0.4626106799187204	0.9113898816704546	-0.0857802027914218	-0.15094169850874778	-3.033884227797835	-0.9746775791448785	0.03957383321008602	-0.9137315992568742	-1.1317836184554333	0.06613861787705362	-0.6097769494219416	1.031608058364994	-0.8437589952230244	-2.123813362232381	-0.7684572795113263	-0.07507026737022242	-1.1836880445729971	0.04809108919149083	-2.018186984242939	0.1320326189919191	-1.5518673558495486	-0.45600676984117594	1.1954863251262782	-1.3610075610172627	-1.180428468966525	-0.13883246072407143	0.4122950245732243	-1.8960343212251118	-1.2334022982670971	-0.2263154950932126	0.20341181966323865	-0.6491067276349811	1.4299928022610453
-0.45622512146260774	-0.38322277204931804	0.32047305006492366	1.3217147701879883	-1.535561966703183	-2.3744259495096705	0.002939616203339694	-0.3631061547204849	-0.5961919330761065	-0.2881808302822458	0.19667494308671946	-1.0088427183418465	-2.6467681358638306	-1.8733829392500094	-2.6716908382722986	1.0875690479002107	0.7431906715097354	0.22970609333715641	0.5680858772081325	0.45805362321927334	-0.8257074690487958	-2.9333373032645453	-1.5959692991202767	-0.17164560689304129	-2.101217946789693	-1.8801928901336644	-0.4133817763432889	-0.9650573875890346	0.6351523541307638	-0.8127086939331507	-2.2738003173478565	-0.5343546317305037	-0.8529961382400367	-1.9946607408996582	0.3375294739980653	-1.7178031477264202	0.3616342640275726	-1.2053873944460283	-0.4224587095595646	0.7261702341097919	-0.4893568900550878	0.15641570886194722	-0.2906354284734392	-0.1195068412563581	-1.1914718635316257	-0.9043143804704444	-0.3619987213772856	0.193662760459373	-0.0373301769130604	2.2599831976551825
-0.7738423569146343	-0.17389488293248434	0.9973825164474437	-0.03742300026661542	-1.212334447670642	-1.4527771806024818	0.336646122387418	-0.7325404914989574	0.5044681776155251	-1.0002258052767312	0.7002626192533797	-0.8128424724302967	-2.3342798056160974	-0.6531394882853613	-1.0340406462381124	0.9100621127900335	0.6318770807273806	0.03446054301733809	0.4974311016431375	0.7056573957120585	-0.2179871101537676	-0.6671730978513922	-0.263619864415513	0.21826639265677847	-2.028559524166549	-1.299480903095919	-0.4454587698824236	-1.2046867503024814	0.296485232157893	0.10230902261080868	-1.2885621305486101	0.18464536893638464	0.07090908629673984	-1.0880621173965757	0.205796770541774	0.1043165441045735	0.7872992428040545	0.5638082049078486	0.1624221045071449	0.6466660271829221	0.15337608092751287	0.8850262618739342	0.2996929367894536	-0.2713684068632541	-0.8346661628013456	0.8111573797837646	0.7166623356524225	-0.29556537687694595	0.8089903689277351	2.2068148148592726
-1.0411658730960933	-0.6050153418310854	-0.18925533110126516	-0.798502906728985	-0.7592220061257854	0.10647928933577407	0.029573807784736346	-1.18407077049893	0.40363240037034365	-1.2410165687314973	0.2452230382248271	-0.05185265905167956	-1.081186734464697	0.5983562581689452	0.9224276339029718	-0.3197161353772347	0.3799621744550414	-0.38332701008167214	-0.5388263804150057	0.8625501094770117	-0.1135142034194695	0.8534502227622072	0.48909299619316904	0.5530217765960616	-1.334112595979068	-0.8961522688718104	-0.16032399248446771	-1.3556248047085873	-0.6421197481303561	1.1765057532613201	-0.3203163233051918	0.5799974177718613	1.1441690802545494	0.16317514337942382	0.14147015351696723	1.0642897935354712	0.08931319689477213	1.0680429927870556	-0.2750226386615214	-0.21350605087214733	0.6685256955990617	-0.010404076071446392	0.047012376424035635	-0.5857276913953849	-0.6742300882200042	0.8675779179669282	0.5827342222016113	-0.759966582357109	0.86785789731968	0.43528584142936855
0.25749257458260866	-0.41063795031282596	-2.4125016655820692	-0.14523150137818466	0.21746221433491375	-0.3483387142855125	-0.6628566234487369	-0.398260395273679	-1.1247756032268421	0.20564093610977235	-0.1721813994817527	0.28366562088734026	-0.009353069767514228	0.14313150893215043	0.46375536865101447	-1.9984995785108226	0.2994253283201259	-0.3980508294786139	-2.4514982765248914	0.47298585853319836	-1.0970572299765118	0.3097639286822763	-0.6773169237946376	0.12404592685078411	-1.0425253548088134	-1.3000645648906066	0.15458900141897866	-0.8357516734601254	-1.7347470299315495	1.769407246278275	0.067650200535082	0.10272936116823914	0.28515563336803174	0.5500592919784396	0.357460478302822	0.017854816335648036	-1.4775340867887103	-0.37243631668646615	-1.3197773803007882	-1.8430268169466255	0.7774405949668831	-1.4626425161820262	-0.8208848013152842	-0.5848252524611501	0.7121206601096767	-0.6591171594255512	-1.4910463473840478	-0.1479475058502955	0.2869953358891111	-1.9573958758641992
2.8281526776636707	0.9996673409516135	-2.6904257523130175	0.7985954205475388	1.1977465230312028	-1.8706916444973296	-0.7875253916410097	1.2711996425068035	-1.301944757319996	1.9949805108594747	0.8436296865157268	0.1991899900989765	0.6914902675886014	-0.9763303392477769	-0.6335457209569759	-2.3433249100080227	0.2998003889980913	0.3311685483312875	-3.0537891126800765	-0.8595399900818038	-1.733598641307277	-0.7734460138388565	-1.8785446858427093	-0.7297218957385326	-0.9067165816369067	-1.5448560716402997	0.13187053764949908	0.4846874107642656	-1.6932560449371306	1.860186761817258	0.4227350011912859	-0.470863091593412	-1.0176978723500256	0.3737993384380914	0.7274990810425344	-1.2217514260954323	-1.8319158275828884	-1.4278412321385134	-1.141580046357098	-2.3949796300819144	0.1309665539289924	-1.6917234791717566	-0.6263923170414964	0.6231810301684129	2.7207814078621544	-0.8755276861598715	-2.84562574458716	1.6683779090831108	0.23153423552648367	-2.8718489140343757
4.204089915558257	2.2442734082166487	-0.3268592425637359	0.9737182139441439	1.2390492199774004	-1.455976644691994	0.1592228718162198	2.2215367835105524	0.6757715178978119	2.2326920016217553	2.5053319016789404	0.5305432677166986	1.3508232301485548	-0.7731004105120273	0.45650156939145925	-1.0604855563650402	0.01661573135747735	1.088942069544646	-1.2194067314434944	-2.1526531061602365	-0.9566041852947815	-0.5745951494307308	-1.0729431602516413	-1.1192884472603855	0.24363584848076517	-0.6910677741760822	-0.31079613060044353	1.7227774117508692	-0.3771521718342518	1.305446838308084	1.2495489478279973	0.218930554914995	-0.09507663050860062	0.4982232930506497	1.114522868023542	-0.5941219921502898	-0.1334886552505915	-0.412347997757541	0.2384216609182194	-0.9543420677011126	-0.5554594053956957	-0.37202930406026	0.5475164708520355	2.226953220601831	3.2052909108046683	0.7221377101659571	-1.6026571917389822	3.2753821425229517	0.5602906489423156	-1.8154991516284602
2.7475625892311064	1.9414828522538419	2.127774310023888	0.7188847646371955	0.3278090918664518	0.9328717877227213	1.4756582471030588	1.667283431320857	1.8996425789789342	1.1900660664513574	2.5813098319014856	1.0994750424240265	1.8760680667983665	0.692640094082157	2.2564068960331727	0.25134229999018354	-0.4074226959217384	1.026617115745132	1.067378506696813	-1.9132545151648743	0.4377764642691057	0.6498513278443859	0.7758609081436059	-0.6925286053729321	2.0934064583944263	0.7342964286351207	-0.6300525623922969	1.856478319521567	0.8080313220306989	-0.09145372154353819	1.8952261520013374	1.8347232413849028	1.8647298754811101	0.8591375048735373	1.290198635476728	1.2420088146096162	1.6310496777151264	1.249476837780612	0.841793714564538	0.8151594662867369	-0.17236739555630656	1.3230588353637955	0.818522366853424	2.1921611398508833	1.8877617488430174	1.380619224178222	0.34671746744019366	2.9837862795146255	-0.022009461570554334	-0.17441144626104677
-0.06108483667634023	0.7716658644832267	2.461119880628207	0.5884798070525576	-0.5897011335768549	2.1882445090326996	1.7519446008415331	0.39117884956008764	0.568462300337597	0.2618508060724805	0.6081449023832916	0.8526648033610101	1.7141746114958294	1.7187963435504428	1.4058740678272896	0.4431124489881484	-0.2657565530395462	0.2674481328084412	1.3601655116305031	-0.1949976857053109	1.1657134362498567	1.210699239371519	1.3688303937291357	0.28055846680061336	2.5970123505588063	1.4171749912819753	-0.15419951860583198	0.8671207675857832	0.7673815361621504	-1.4121888984399609	1.2795977886766523	2.2773655100645596	1.4133751948681899	0.7737323059212095	0.8751192253087436	2.0008199202596577	1.340129820477903	1.3765808288812935	-0.012256271730773387	0.970136424398532	0.926864869359391	2.1389730785483274	-0.18491334538376755	0.33758236791819	0.5626925636005581	-0.06432857967720294	0.5576789403458854	0.8036139211236077	-1.2553455679713388	0.8587309759970128
-1.4691565904730832	0.19899039101489713	1.095369072879688	0.36100864001064153	-0.6807463159824978	0.9838334940317055	0.40234768442541813	-0.32686328777352297	-1.076481486680952	-0.21327536528696195	-1.2905468332320142	-0.04662666661544043	0.6633637853478844	1.538914820672479	-1.337521147115673	-0.04342190162067854	0.5838432051621973	-0.3409616416950141	0.021883702254670925	1.3626580490267473	1.0142349397799395	0.2733239023419568	0.4982391477447894	1.2884738070824069	1.0866872883371228	0.9220685043203494	0.9088043656341493	-0.239468557019335	-0.07163445061513976	-1.1199989278890283	-0.3573105222964132	0.6810690974716407	-1.2778619932324835	0.26297738961261613	-0.14149561374710692	0.8846684365254383	-0.3462879377315145	0.12345498684534556	-0.757063841471425	-0.17178575985427147	1.2516182290393023	1.5984888879431431	-0.7231536966548877	-0.9898639914930325	-0.01920636451500373	-1.233016042935963	-0.2673379344831544	-1.2584357810838884	-1.331116841098568	1.1684722058411345
-0.8461368503393948	0.12246987872601382	-0.4248361516471454	-0.12797797547528975	0.0616339071295501	-0.46137096025743257	-1.413822907959007	0.015312483334373071	-0.6996096049033552	-0.5438494738662291	-1.3243155589073792	-0.3268372188385119	-0.670937743498013	0.889620560707383	-2.167739328681375	-0.46916326899879046	1.0901634291737867	-0.2505167786640791	-0.7762196053077272	1.5691904387651927	0.401300014147162	-1.110775534473986	-0.23158315096399254	1.5870205408656834	-0.3420175893734114	0.08050222447726331	1.4253913547006012	-0.4825104568021866	-0.6897672278048151	0.5585923534037937	-1.4091966437321184	-1.1645664484315332	-2.500017899544714	-0.00020874630005136429	-1.07286165597072	-0.8238716093018691	-1.1989852040850641	-0.7412391261532806	-0.3340309891005893	-0.9983429456756187	0.5060199572780689	0.11807185892413107	-0.1231165080101245	-0.28111441915877183	-0.8723119737081991	-0.31507097511254634	-0.1622568896372372	-1.3929380877858928	-0.07509899123342668	0.8257784637864226
0.08839899051798063	-0.5270847975670484	-1.2507370693564654	-0.4281011767914096	0.9116829410780387	-0.3305036787363674	-1.9659552738483284	0.7722733256016117	0.46416358961967097	-0.5463965973544468	-0.36015441329670433	0.003346313285512959	-1.3708097911717356	0.34435635552705074	-0.45789965359242457	-0.6632331799980982	0.27964600307201537	0.2719274867044055	-0.25027477105445134	0.804842897274606	-0.4688599531000601	-1.2900737622594871	-0.1746194518909889	0.6561925652009017	0.04472302817341594	-0.1524707262383532	0.6514164828041723	0.14656150568516327	-0.7078777788441547	1.29869573895971	-1.0012672498327804	-1.469256381881133	-0.9483779003435957	0.038228013685000756	-1.2211956873326624	-1.7437283944011643	-0.5605635945805252	-0.47997171793259363	0.32723833795161394	-0.9117784334843966	-0.04425569253209386	-1.1844922082335603	0.16610642946413198	0.889495217730496	-2.1423452107563477	1.076836129677901	0.636309307326709	-0.1848566346025164	0.5174240591286414	-0.07293274159601676
-0.008089910549856708	-1.4396082372706778	-1.1285570938358604	-0.40406353169175435	1.110265623581182	0.23868815354651005	-1.0769172098262327	0.8650287568469136	0.31155218593260503	-0.19379521901962898	-0.27454228839465744	-0.34928346443210695	-1.019433727235428	-0.3255068327700977	0.6652677382889145	-0.4313721415251523	-1.1567059107150588	0.4532160131472395	0.5229739750300457	-0.0010855793434946465	-1.1583252168586702	-0.10236354542218189	-0.014755379856480686	-0.7671029209254309	1.0441155387067005	0.34266551715614935	-0.7251040910027421	0.8285469617135806	-0.34185440631560177	-0.2569178410332944	-0.09743526790790827	-0.8551372824306743	0.5872787741697307	-0.3347316264312773	-0.7469401490913582	-1.5538682926337473	0.2713120451614198	0.13192301086271427	0.3404020619528811	-0.4236602976825516	0.11930594855092208	-1.3033938160276461	-0.48922578998011096	0.41362176690361746	-2.290246356728363	0.8224265914555644	0.7340895381023724	0.2453766007413487	-0.3733035114277847	-0.7480261493288611
-0.6491608006485304	-1.0807965523841139	-0.14480398146791582	-0.6593164804406699	0.7485387306599337	-0.10643943365214413	-0.3139929051974228	0.09686639514809732	-0.5418278452848914	-0.10899211964247384	-1.0613767024718732	-1.2895129274457955	-0.01936103572887176	-1.0167315859381347	-0.1449425364074293	0.36809279854809107	-1.5609582896542609	-0.24491339786189306	0.6914064944833045	-0.6049852625648748	-0.7107064944176655	0.8003763421523169	0.05782020666173272	-1.0637749531703038	0.8272709505189256	1.0729704867858314	-1.3295374840347802	0.9316303720460932	0.10331715226122384	-2.445818267739118	0.24515411766702644	-0.747841545191317	0.07423179193724584	-1.2928140723716632	-0.3869410057080736	-0.4369659720968419	0.23196509692965442	0.2579774476187752	0.3550863487010824	0.06243124585114315	-0.11429413051915702	-0.30710728576771557	-0.6133910561068935	-1.137677145310023	-0.7274256304888845	-0.5203248910150178	0.4361593126575634	-0.8072373454848518	-1.1366886351079204	-0.40701212033231776
-0.8378167503618333	0.7183577713007305	0.8758121850091279	-1.4023207396282926	0.7201300204406554	-0.522245009205827	-0.7662020006333174	-0.4136218566681949	-0.5395401857723149	-0.3464358133125021	-1.1491029021860384	-1.2148279348114477	0.7353289476161011	-0.9978004767417571	-0.7406788890365366	0.9211076798990979	-0.6032313834285644	-1.5177120359666414	0.49156860165612276	-1.2207343366682584	1.0012488592682203	0.10452418939520905	0.3953097081659481	0.11570211180103519	-0.030222490227372466	1.516490858496243	-0.7871145756735041	0.6247063119448367	0.2757202048356038	-2.8043886672912595	0.5359884032263253	-0.9347873393829049	-0.9825139910592182	-2.006105366420503	-0.37720537614440575	1.1584834502771575	-0.4025315916728445	-0.2904736627672112	0.9524685041721184	0.3062092928533367	-1.2994559134472272	0.8720318906673905	0.46084325710794266	-1.7433234472261743	0.8215212751708059	-1.2637529089396278	0.8289897052280617	-1.7622440607315661	-0.7016021506390726	0.42645426773227973
-0.47352557866382466	2.010922959553519	0.9028775952529449	-1.8153597088426197	1.3517937793237544	-0.10598004215920234	-1.4854029715017052	0.3322188977344645	-0.24612769592533235	-0.062053625080286695	-0.1409744894132945	-0.12920669052619874	0.5457900033901673	-0.23953072986074697	0.16849266131800456	0.12757614170113965	0.24915908261282685	-2.3936622666571656	0.18466386039525592	-1.659954530387458	2.312853091048986	-1.2127381772057502	0.3961100375279818	1.1115370317691713	0.0052509920066848275	1.2552058650572775	-0.14268005185425128	0.33209868941868187	-0.1272587209371823	-1.2305670946472682	1.4396341047254155	-0.4078074253921603	-0.6683494918390609	-1.86065904366265	-0.1656441116661665	2.0788403886074236	-0.8901532571454824	-1.3202477537008346	1.2433092200116171	-0.1470256483752705	-2.0531969964334693	1.5247681264085982	0.8979715862637246	-1.197331346291696	0.7209064404291452	-1.314713883793714	1.2164216863607678	-1.184483870810203	-0.170733818678138	0.5697332276443869
-0.05263228454142926	1.18013995194594	0.021461854855655427	-1.2050930373946347	1.610405368976996	0.04947782619754	-0.8594759775400288	1.6196810585228172	-0.8623436163401116	0.7241472001087725	0.545738520425078	-0.10426862350972647	-0.48731662056896125	0.1839670029870581	0.958453735358929	-1.5182169066404942	-0.09179325841435122	-2.1892811958388485	-0.40398205002131116	-1.3932108939311036	1.5330153284728054	-1.0800037347049178	-0.8732235692383088	0.5862895469532919	0.48836902411969163	0.1283405966170001	-0.4259038107757701	-0.05058839011907162	-0.8980176411563856	0.3979284576463855	1.8381043659517033	0.5732170519183264	0.5804695092315018	-1.255258084285345	0.6441905329881394	1.1868690441707734	-0.8248917780957359	-2.2230271354985525	0.3567060610760879	-1.2130917719881122	-1.0393087513444312	1.4814631538562835	-0.6625557971612134	-0.9397778271779157	-0.3850481202848586	-1.508538653911907	0.19358397044932846	0.211596257032103	-0.4135113718687072	0.03254935657399102
0.041368420324253176	-1.0240124745158403	-0.6617534689700552	-0.05284939948750431	0.49473130227503437	-0.9430499637664884	1.0621904383546863	1.767212706869589	-1.5130287052236273	0.6502731497278995	0.021967909154568928	-1.6344406282861408	-1.501088424097913	-0.30568964777632	0.41735514923097927	-2.162793425279324	-0.8476335259022706	-1.1275797519180888	-1.059370709277785	-0.41727782516617584	-0.6102554811970149	0.7105422786975832	-2.534441330117751	-0.5562955730161571	-0.07598597697775024	-1.2977074193376004	-1.2702348082424426	-0.879867784561655	-1.2902967653623334	0.9347233841864114	0.3071032543572722	0.9561628872845703	1.5263697127367293	-0.708527478372948	1.4801673799445891	-0.9701270387178788	-0.12805664553123014	-2.069632653064004	-0.922028885758324	-1.7546468000921975	0.9137255279664457	0.683537195761693	-2.5227850411050774	-1.2926843518893285	-0.9429261254632821	-1.6686693178133591	-1.5179384442216757	0.8311676941788727	-0.5053945645744925	-0.1630620972367317
-0.40079062367761603	-2.57103514089042	-0.5410707625419242	0.69212337462813	-1.3074881097443591	-1.6010082990528982	2.5761960458592856	0.3578144850392483	-0.7509957621435182	-0.7109453780282617	-0.7102623958735257	-2.315546763876088	-1.6679072979065817	-0.8468344107207285	-0.2968805030228187	-1.0699004165081274	-0.7869354456901511	0.14721700558087775	-1.0087219776993122	0.48160120428373676	-1.7109102635348088	2.090691168147815	-2.5117327871870585	-0.804947247305659	-1.4171686673329453	-1.9182504018695543	-1.4507421267434009	-1.8769919694249484	-0.7531728724854563	0.8590549744470715	-2.098168949571811	0.6133691954231798	1.8964420979679073	-0.05772460677542519	1.3868478507712831	-2.322240755904618	0.8639626587337457	-0.6449377058487593	-1.2792565576771864	-0.886710331590239	1.9084446401489643	-0.6273922407760162	-2.34645251604805	-1.163971785899703	-0.7501460507061085	-1.0397144553469007	-1.9032778853543453	0.42757492859789853	0.19972687732672462	0.15764128136669497
-1.2416812679203797	-2.435734179847938	-0.08732578778834103	0.8226358657725062	-2.25730390929592	-0.4420551528570896	2.4846126522299277	-1.3156089838016902	0.6425137047680752	-1.7290482226577237	-0.4779303690711426	-0.6314612925789068	-0.9455773496445453	-0.558918307208452	-0.19809298209315748	0.5130480854865717	-0.05639317608460286	1.2564138146439576	-0.04414139311271693	0.614349118589923	-0.8885083899160637	1.572665771969291	-0.6216431172728205	-0.40166143406988436	-1.9445443786693475	-1.3352640704674392	-0.5584818765533691	-2.221317228351623	0.4364800604856342	0.855440639954807	-2.825786295904271	0.21879076005886594	1.6311558836876783	0.8062292526959247	0.3784960056156659	-1.73028394095989	1.3717179326099307	0.8939659998865995	-0.7575173230356387	0.7013942431185874	1.3250746442856434	-1.5239700867764205	-0.5798096432594897	-0.32985853997703235	-0.5367492398640646	0.21909733372229617	-0.8280460929664275	-0.04601486428983631	0.7133353982579478	0.17963238726885658
-1.6928537051998882	-1.1521508636290578	0.0921691688063722	0.8495076326681646	-2.0630817632946417	1.1585391185713991	1.355171396184318	-2.0911718442755016	0.8956469946787783	-1.011745454431628	0.27754342298407303	1.4926123851992752	0.054462906552106095	0.08620300063286565	-0.03846266723335892	1.294398450087251	0.4877779278412784	1.90911442583544	0.8864155065230837	0.2509653442570601	0.21974164796739612	0.1349669849923157	0.9568117029528094	-0.4208344160000775	-1.328913066133466	-0.5052163012334674	0.560054312756413	-1.6685529994007993	1.3494823560579634	0.834896085005561	-1.4762869706490345	0.1270665418267542	0.5665717845530365	1.2630859986860445	-0.3320235145959963	-0.32938014887206746	0.9015472806279599	1.1956284455131856	-0.3920016506569634	1.612857496305711	0.03813881692113103	-1.2520230206642613	0.6049673173024963	0.17889337915438303	-0.2765659846250894	1.2150250521280934	0.028578463599209177	-0.11832814610841656	0.3540552990078919	-0.18097695188275775
-1.0573454033158605	0.2156215727717939	-0.06657139152498265	1.1282087486457006	-1.6649584649687317	0.9514330991261726	0.4769502490150546	-2.1242418628237147	0.11833606874035126	0.5966307585739802	0.44663883664285337	1.717579395457864	0.7435716515439362	0.22309850099974396	-0.2743189324421358	1.3296532309438482	0.8995381815688573	1.5829258207518497	0.755188042264208	0.19686023071759465	0.038686779322442695	-0.5008260418918591	0.8426105742086366	-0.5194966113314446	-0.6087189029197702	-0.470230841787079	1.103838538687308	-0.9197971664911128	1.1842025384956685	0.4770968311049286	-0.15792304069349944	0.34151411423495853	-0.47861816874160257	0.9050114123285484	0.12552699841962067	0.2619500366699392	-0.13656365419873698	0.36644238644023824	-0.6085869056344001	1.426808899024493	-0.9627214888667919	-0.3650264841034461	0.592033035381528	0.1039727018533508	0.5563015739083265	1.3771282768610005	0.0659408295064421	-0.17507109024229772	-0.05933760256488513	-0.0038473667371371045
0.0850242852162377	0.896138902689264	-0.32345922621457107	1.399980014114226	-1.377214575129578	-0.5610499302507496	0.2642664492722783	-1.9813602548258946	-0.3422409248142464	1.3786938866669778	0.006705409497187935	0.6573389260470012	0.8900246909127794	-0.01607471274414991	-0.15228358253765598	1.117503686958585	1.638885553177627	0.197813431149263	-0.17105963874261337	0.6429880897601655	-0.8209437503265569	-0.2342762408563853	0.18221388379293812	0.29561139774338213	-0.28804316683106823	-0.8226394625910174	1.2504049015961116	-0.5448900204594059	0.10412899479498983	-0.10681214421071929	-0.03605724758437514	0.7113673600526081	-0.3937359480225983	0.4513768938323527	0.8778466886692651	0.10046907432724268	-0.9548536983581712	-0.24369543187203063	-0.906245327649816	0.778091572077198	-1.2415984694888624	-0.017546236473692255	0.5086975688829676	0.3248654401580258	1.486693166342623	0.6737853496548014	0.23956627283135876	-0.48751520088167416	-0.009420186756378358	0.8877533811011057
0.4367756172224499	0.6454493179969394	-0.345469316695212	1.0563369845887214	-0.540458967118514	-0.9588524010079154	0.10346787856086707	-1.6215418375980868	-0.2640841030503192	0.8416401159892877	-0.29867877425728406	0.26107473591173197	0.5798738255897145	-0.12499654033773809	0.2636197704413808	0.7976894096481479	1.96781029648806	-1.1334662252376801	-0.5271296265853569	0.9494924178869709	-0.8228966913197183	-0.08810097464351051	0.4656653449670949	1.2604168797650859	-0.08397141116531054	-0.32171775794114893	1.3651626400032422	-0.1442588982593971	-0.6016379059804586	-0.5168490802804302	0.017925047956308296	0.5021735576673204	0.10813711997451275	0.6911704862294435	0.2747617721758954	0.28696559662618154	-1.116635737042935	0.21254782209735273	-0.6475254707849684	0.3653661943590696	-0.8505076645694464	-0.3190780486869911	0.9539904975690192	0.9077420865360655	1.3054128141543653	-0.41028141640159227	0.8034357799522708	-0.8225418403488414	-0.10786578442839695	1.3220215895821035
-0.09175374255763158	-0.06886078979070503	0.1848599052611917	-0.17890774243471905	0.8354910895898272	0.39183609106374584	-0.5707147212172816	-0.8083632447542625	-0.0889083475689934	-0.3957705582768083	-0.3141855912357393	0.7034623739794885	0.23864333183245406	-0.31704698211514276	-0.18308576825067366	0.729743680412945	0.6189526036291615	-0.9911277887247582	0.49360972556718397	0.6262576641624984	0.25720330569980954	-0.27103294675236145	1.3867856028999477	0.594361594529394	0.029407569956166463	1.132124819413906	1.107636557662466	0.8454897159302445	0.29393352135727796	-0.5443123527649844	0.7738298928393454	-0.936103265940902	-0.6737975651618203	1.0723182307463432	-1.7061655499010941	0.9608260128329225	-0.41575779144392927	1.1856466128257825	0.45472690848107483	0.5859853779324251	-0.37860009249237736	-0.42008423541204404	1.465748914986658	0.8229816630036173	-0.042820735901472146	-0.7268811429273274	0.8861170817771999	-0.8664054531502129	-0.19178660847026818	0.4530620582232962
-0.17892915059252387	-0.28302800454736016	1.039040774894288	-1.6288305403151284	1.5188756527638645	1.7848323324281172	-1.4973565661535475	0.20801419172492241	0.668479813084328	-1.5035965393991704	-0.32497716679478156	0.9182108457426785	0.4151690415845483	-0.7265786667794598	-1.1251109869084164	1.3705056715139634	-1.815009146009423	0.5682670237321735	1.9819977139843454	-0.00284505405336397	1.3658189869666832	-0.13233364828558383	1.8819991444134023	-1.3528562978500376	0.050031070210473295	2.1510964500053102	0.2048248322952773	1.940670600616674	2.2559642790634165	-0.4173920862792313	1.1694722601730199	-2.4773310184856054	-2.264366813585073	0.5515129663808095	-3.054807533577468	1.2428378886698128	1.1399774959380655	1.6148188304825022	2.0548184589588865	1.4581243702966555	-0.48518771140457434	0.02269380578867699	1.7686292607543057	0.11499740130618843	-1.063314675912003	0.5929356961168615	0.4551019902584855	-0.41169873322453326	0.9536445417296406	-1.0003684478857935
0.8166961216159867	0.44506835610918716	1.321824961462823	-1.9851900748750992	0.7084044852633474	1.921075741357492	-1.9063306541197191	0.9306910783255342	2.226668963583136	-1.5149220979656115	-0.08578749895186877	0.7315323125753845	1.0445765850333364	-0.4111829465429328	-0.5621138442506561	1.9962974333001149	-2.8689085425322514	1.8916005769661344	2.1947902583177576	-0.3187352015823029	1.654997377586208	0.37814368920715236	1.7944195344430003	-2.047578232480149	0.46950232113320545	1.6582772382360633	-0.4924650001856967	2.0036711750830056	3.109086340709359	-0.5652395999504716	0.5850836739076755	-1.978590860129768	-2.2715130077256984	-0.5024460579247182	-2.284964915200093	0.8597242557927652	2.6165091383333348	1.198575984242871	2.941205785415723	2.170599953272299	-0.8447335547247965	0.5896890417175877	1.8926668766238082	0.2953371832757709	-0.6666978666673545	2.599740496789685	0.5583096688635938	0.5697211986583197	2.8469914434923136	-1.6933612059748062
1.796078803631062	1.322948790365161	0.5588696547208603	-0.7506105927497178	-0.7412794992658407	1.1441488122836854	-1.39787482206784	1.1109077904719833	2.89592374974732	0.06047502913420464	0.7459804253203831	0.5297591284757063	1.2093106208193958	1.2294358154109848	1.5747512363915765	1.0932881087860349	-1.2940765210901504	1.6646702085688	0.6203602976062955	-0.13220953994601894	0.9951418870233798	0.5346332137692381	1.3923913430459463	-0.4194387939232324	1.208908534689459	0.18677898715618207	0.03601896779932678	0.8217740635033067	1.5272836938927732	-0.9642945663906158	0.277709492623743	0.4141238348349733	-0.2635919080925568	-0.6422694563588073	-0.4289121763626656	0.5055958689974545	2.422459310384188	0.5512496069543796	1.9353844515207268	1.487395609068026	-0.3457337922445244	1.0337779635579754	1.4121870550180786	1.7085506502616263	0.38999070303524774	3.125805247393329	1.2462278102629676	1.521932403353088	2.9178248683848813	-1.1238643458293187
1.59621774426828	1.1959145889742147	-0.4779639069605689	0.8950566042936291	-1.3254260076574387	0.12443841324553255	-0.3609900801915388	0.7930283813704261	1.143757252637935	1.972326490423935	1.5052875139476145	0.03048426069043042	0.2742447187249751	2.7015411636691478	2.5539471664855014	-1.221595111511839	1.1441179991415629	0.3269569215255817	-1.3041946639023407	0.32905636559028645	-0.332719276275624	0.08443608369372095	0.48124295466855943	1.5204280864985982	1.0828557757325514	-0.9389291383089854	1.172583931847755	-0.4350765303539478	-1.15001344893529	-0.8960769657727647	1.0561974080371597	1.8150449037516634	1.3157361994202186	0.40056169327215585	0.5142819754633494	0.517928389318777	0.28837976716677916	0.29554391729843627	-0.4173052366032795	-0.5700275105068787	1.1235041110707795	1.2965106369417367	0.03986930768200361	2.433791715457327	0.6773765004183319	1.4507255125583913	1.1930482871731596	1.4882903595754502	0.37184647676347393	0.11899665955311244
0.6067571301695979	0.0870476030580554	-0.762500461757278	1.3432631020598056	-0.5326975023856529	-0.854317977403698	0.479559691930723	0.2787189735031177	-1.5346983998717787	2.0739839155159263	1.1260461705450562	-0.873130617682657	-0.9988729617586917	1.98841937139464	0.9232445452428307	-2.7060668320783665	1.9145944801827417	-0.7611618578354548	-1.8595960758430066	0.7143204716478956	-1.5545408858894714	-0.38399916756481434	-0.8635173830761738	1.6211082927563885	-0.25452784491766883	-1.0626732626353497	1.17141831784212	-0.620139925536594	-2.4668935446353895	0.1494896825770988	1.5104926104286487	0.6991626140958126	0.9164288377897942	1.1671788863987338	0.34314680523495894	0.35289994908007977	-1.8537548678901576	0.2861441698576867	-1.983777386641589	-2.2269824322400957	2.08176900342607	0.9068633066596736	-1.3321524860885074	1.0457613745160217	0.04936107410015807	-0.7869842823898479	-0.07390493782538066	0.3327692619515392	-2.0622276346284187	1.002811010797499
-0.1076647508241697	-0.7652999674887153	-0.3927658655621414	0.48736642061847474	0.8592964531602697	-1.3189259005065597	0.7770310337047415	0.06180482552054309	-2.3123423413692756	0.1779591563369308	-0.17811514630004616	-1.1707128640801538	-1.2847960908120164	-0.3875921426940062	-1.1611085340365626	-1.9021634823783222	0.7967145817078086	-0.9502851856873066	-0.9902152103349606	0.633177597044327	-1.620711176170821	-0.4291738871631447	-1.6802041816404063	0.37624644683729797	-1.129079554340507	-0.49356766796060686	-0.33208113957626256	0.046589081852047694	-1.7778764270616454	1.476935413432836	0.3012784060808587	-0.7867154528477298	-0.03343839700007156	0.5762987611597391	0.4597880405350793	-0.3091362963068672	-2.0917347405517654	-0.06957487690096528	-1.5567117671240818	-2.0498028784309104	1.4098333365116171	-0.34774526762087693	-1.5330992635606728	-1.1187059957087253	-0.43655184798952124	-1.8176771864988377	-1.2642246190532263	-0.7635998761935101	-1.99622820930271	0.8471041039642313
-0.3359404747627757	-0.5281025916445835	-0.16994988855935936	-0.36445042982831294	1.673648076410207	-0.8744608919839364	0.6874391741900918	0.3236619985934637	-0.9975780410044929	-1.450010213749522	-1.0063485473751246	-0.24861437056798982	-0.4955650412194643	-1.8219298903064836	-1.3136252970610172	-0.13707492087472742	-0.39981172963986616	-0.6174545902938627	-0.032487124541959435	-0.05289069633519396	-0.42567455672370613	-0.2797520819775978	-1.3221021911587791	-0.40540854351975897	-0.26574866671430003	0.12032258636493214	-1.6548215048428077	0.4787738431906087	-0.5692484735725596	1.818436107577742	-1.3991343340089502	-0.31551597007862014	0.08761366091145005	-0.6019148422134112	1.3022292197069243	-0.8920794064625869	-0.8977403088479375	-0.8082843951932128	-0.29271067184539395	-0.7703740565899913	-0.04373472012848596	-1.444081648291224	-0.7881634074084728	-1.858945424990177	-0.21357781940778445	-1.6346274823015334	-1.2817221959376028	-0.7300654438372478	-0.6311408338093724	-0.046013239507396365
-0.45008206401402984	0.21782975039424105	-0.2555290998316826	-0.3703202571522711	1.3349149938497904	-0.09179063302396948	0.4414505529880495	0.5860001447272045	0.1301339911070334	-1.192913628008551	-0.6718605344900975	0.7325149962487009	0.19242588738862954	-1.196139514293084	-0.25218226527979953	0.5224096405694182	-0.5095163036024363	-0.29923447543737547	0.14162091746038488	-0.8076174131025478	0.7150178170481671	-0.22643788258679792	-0.4869323622673855	-0.2707025898776578	0.9941751583595297	0.3294507969392936	-1.4232408147164413	0.21939611004123769	-0.13593320599234615	0.9656815976647672	-1.6177290560046351	1.0467656455965575	0.6306806526721835	-1.0191194119582865	1.6646375187172413	-0.8142631144725814	-0.08131518218726351	-1.1903528874867357	0.1364437472851073	-0.041897217174757556	-0.7181272958947712	-1.1953226017310072	-0.2747796233080613	-1.0319409957633148	0.16553343136954063	-1.1138271473367836	-0.645718337111654	0.0150785237454835	-0.22494458435981887	-0.6294650401636022
[truncated: 72 more columns]
