# Supplementary material for: Diagnosis of autism spectrum disorder based on functional brain networks and machine learning
Source: Sci Rep. 2023 May 18;13:8072. doi: 10.1038/s41598-023-34650-6 (PMC10195805; doi:10.1038/s41598-023-34650-6)
Supplement: Supplementary file 1 — Supplementary Information. [file 41598_2023_34650_MOESM1_ESM.zip › matrices-bold-time-series/ASD/ASD39.csv]

1.5157385722232575	0.8911969316271596	-0.5901932621767912	-0.4485858130971078	1.3336237546845264	0.5908740806303936	-0.13856998240846383	-0.1017350402681058	-0.221483030558428	1.2488090138608954	-0.2846512825428647	1.6419312297535738	1.4719838267644476	-0.4424487362707638	-0.31247180719790457	0.2571575037753313	-0.20637743317553997	0.4934961521152724	0.18821665122814144	-0.05312842660473214	1.398472269385817	-0.6312208896093648	0.5921862160247453	-0.7499183570618301	0.8573432047498097	0.8695261666419395	0.19737197028132195	1.881604114101479	-0.14090440714612637	0.5170827002242869	0.6489126315488151	0.25778645535917877	-0.4335289749479891	0.9108335077705958	-0.3200173889935965	-0.23252318234219696	0.10096338790645672	0.5609033834672544	0.47600274292828393	0.027520305109142072	0.46523400806584975	-0.3949268056485771	-0.15219123672437845	0.22050540229271817	0.7185185614634428	0.12251061574605661	0.18356339195245988	-0.12994313003018	-0.3846184168949137	0.21683024424347405
1.0047224582530345	0.01875005965479518	-0.7197232094351911	-1.6320577081639438	0.944322116251572	1.123562377185512	-1.118193348659338	0.032809722490715856	0.11706709304139432	1.4192297498423618	0.5808118887956633	1.7164017512172645	1.272693107803729	-0.2772133649963666	-0.9228767101271053	0.04291477339778532	-1.0036539337726347	0.2043690357296451	0.011845009259522199	-0.3580723584709889	1.2203179584607666	-0.6314238666963502	1.0271666126177765	-1.6694737167560862	0.7743209536650419	1.4376601785667655	-0.1617458854910326	2.0102417252405678	-0.1858860917259717	0.16106798250802223	1.6287069910076253	-0.11213094988362773	-0.891408164110253	1.3061479856506542	-1.196104330933663	0.3371982921659369	0.7596448050014944	0.9615859546521148	-0.41306555795005573	-0.23466226916160615	0.6580373874741225	-0.6494295193549526	-1.2517502437889068	0.15951322158006065	0.47793194270418954	0.23031734316844102	0.28100457134325685	-0.5908165719955725	-1.1031126090067103	-0.3091069700136831
-0.9163594637100176	-1.598227509471189	-0.05556039757991643	-1.8038711310523674	-1.092526437506788	0.7175804306081037	-0.9543500438536092	0.3057818877483044	0.43094712065017754	-0.48771422912945533	0.7416952577412276	0.35161723927869587	-0.5292475945488903	0.153159703524281	-1.5711208785873279	-0.04097587587729648	-1.5470047380640866	-0.5766675110310558	-0.16612815828188135	0.15582857620104854	-0.01926718500330682	0.5124928771292402	0.9590821960578928	-1.5419035307328115	-0.3648452080488752	0.7925871742131578	-0.3165762055604406	0.15671517151575592	0.06838739157962521	-0.8059215040572297	0.9906212131357381	-1.290530350773662	-0.1798713335373249	0.5211116074258448	-1.789467584394673	1.0219108168338034	1.3625349658318144	0.955003762020858	-1.5691981380461753	-0.04773190771352141	-0.1382913907752305	-0.7969099923132008	-1.645256680544803	-0.09900400101386596	-0.5129981337924727	0.19218086119022654	0.1852948228404513	-0.5587437437383859	-1.0744633173196971	-0.615115496256469
-1.7059993081922986	-1.6423600425473321	0.8237278272947185	-0.07712807425627385	-2.0875479749630204	-0.5907597526081158	0.7363298384165513	0.32375498392669105	0.10474574639192966	-1.929079795225659	-0.6652767803376647	-0.8543450207257857	-1.9236751311067777	0.0535396245636118	-0.8740590537271652	0.18306724739221325	-0.529022941554326	-0.8682947161682524	0.21625519521548908	0.9362543211405355	-0.5601389327151575	1.3904776069746647	0.12236696211460106	0.17399411917469054	-1.2164175271395692	-0.5028356091442482	0.015555537509260732	-1.356443524491096	0.2679457933051924	-1.1025113079446593	-0.7005720249502856	-1.4776458775182917	0.9338186428567381	-0.8743783410504723	-0.7438352118559743	0.4180298288125372	0.5415145735091378	0.08279474252895866	-1.1134219654029638	0.44425527660397746	-0.7458279804599196	-0.48455653982045466	-0.44707960203342534	-0.278823178991507	-1.0161138687500022	-0.030634747870956186	-0.06344321672239228	-0.26206654439774246	-0.014009916619755095	-0.011978039505041777
-0.5278374722548446	-0.09660109908207007	0.9400598769057082	1.9496533975264025	-0.8294990242980759	-1.5439952774223102	1.9743988710973737	0.14327863642515457	-0.49727067751412773	-0.8912146439959338	-1.692870859040855	-1.1656334164095927	-1.6884361242172816	-0.31547575625148644	1.0850516353295354	0.09450393905103963	1.350456038216326	-0.2636381396706444	0.6389730717934711	0.8618658222836979	-0.2227603428926585	0.7574352249507601	-1.1163332069186904	2.0708327760325718	-1.007324071853368	-1.2259773218299101	0.29796662782228645	-1.1854103606782536	-0.01612085440017283	-0.379313871433086	-1.2784026295743462	-0.002319876236319848	0.9046077122345305	-1.4291767830447772	1.3296541854390038	-1.027314568158703	-1.1910968387416119	-1.1761589542075013	0.4310088999255374	0.3489428897602365	-0.14087429971873158	0.32134630868722314	0.9160970588636953	-0.33265941910077307	-0.3524071945302328	-0.16765808921833927	-0.21779682732445163	-0.21087541749444202	0.923883733826876	0.6424732475437018
0.747537444526602	0.9017239000332905	0.3959151956111296	2.21601586228088	0.6092298426359479	-0.9539602299487977	1.5243199657064375	0.21609327579414683	-0.3636521830786809	0.9604603498697173	-0.5694454117414214	-1.1454561329727944	-0.653024715799113	0.09836882230998763	2.271399723916965	-0.28821338001529917	1.8905727884108037	0.60738530245484	0.458128011718835	0.1878694471063001	-0.3056165430333141	-0.3464030715226517	-1.5171401716558532	2.3570000735622076	-0.3920434233518263	-0.8126911094242354	0.17103309300766636	-0.5392186234583601	-0.18655483108381757	0.2834105259819658	-0.08100013858970798	1.2205569945946324	0.09863141536132246	-0.35340990741522726	2.1253724411449384	-1.20840534747301	-1.7452260496162195	-1.3951845748005833	0.9132401950753989	-0.16291637663671635	0.8410689201907775	0.9910541866510502	0.8963697512340992	-0.05685839379731361	0.6710462040622029	0.1263233215194347	0.08191579068137164	-0.13191263904236555	0.8630827379543357	0.4060102349737587
0.6053649662785047	0.8131359927887601	0.151597532326713	0.8604418598139143	0.4651638919452583	0.7131327545263728	0.47488167135533493	0.31240600940907554	0.6256420165890308	1.1356562005818316	1.1228999622485962	-0.8799900908308952	0.17110874188184863	1.2303040497601785	1.4573408958936243	-0.08436726308126234	0.6309307607584759	1.1712472305176989	0.04834656541129214	0.007895255184274658	-0.8355435533659797	-0.3902461346374725	-0.4116861811041122	1.0510815130283457	-0.056911698687487924	0.23851275894979845	0.13462540444598484	-0.5659140190426357	0.5148901031462857	0.24064814490239325	1.1399963079258646	0.7851177175031367	0.08324384074210259	1.3367784355140442	0.8565525944954117	0.25930607490725	-0.6688573511082256	-0.10881792862282554	0.027978982833742394	0.05046209992690917	0.9822218237365667	0.9207032111458571	0.10554608222658025	0.7610555247548739	0.8575178995254781	0.6958859507581052	0.7492227489332204	0.4094633270968027	0.2623414213928154	-0.21990379180476669
-0.25910590400009453	1.0217380125480804	0.4253048259474722	-0.5071739848713436	-0.13116419332914472	1.6528134989062095	-0.24830856460903036	-0.33126137857570265	1.2587862653754032	0.011445919224353715	0.9724284165981062	0.01371059483997834	0.7368822190806936	1.679543589718763	-0.006096482417417027	0.6062455394646792	-0.4121055228124807	1.4420043675512457	-0.06533986524745286	0.2309028411187259	-0.586097955966987	-0.00993152690918435	0.8722040240619425	-0.353659067722891	0.14666773278323034	0.877126013658681	0.5849529025434667	-0.6593061165398474	1.25749402879527	0.23235312069453845	0.8864741489515652	0.1612886001567185	0.6446290751342785	1.6988286246637525	-0.6198756622868705	1.277174826439717	0.16593813910499144	1.1250769100758036	-0.5658907572374154	0.8005940792435409	0.5586524316672382	0.4418643733778164	-0.15097107887012157	1.3792328319846674	-0.02782977926855237	0.8961914994185576	1.0569102228947005	0.8867402024813604	-0.19835532036475917	-0.42430208855144813
-0.7466176366732316	1.4704860087413065	0.4377131680384178	-1.117057626688935	0.1843071048824065	0.8712969143638091	-1.2172266744988434	-1.3804580832593187	0.5775085061431293	-0.5630904091967264	-0.20569679611567884	0.8093895284545322	0.9044970025141043	0.7720190198603764	-0.29756190088961365	0.45467908593833817	0.050691009545856675	1.2840645387155496	-0.2256549132171324	-0.124889893822923	0.26086192572201333	-0.6843783953099186	0.5311093829167866	-0.8795345641900213	0.3206829853606908	0.44266501584044904	0.8942796294327854	-0.27972638953725293	0.5574835894297321	0.876719470611665	-0.08214045551762388	0.9482101327757343	0.14348999519724082	0.1954957034201026	-0.6393743341123999	0.7106527123674936	-0.27836384647507245	0.7136839344460834	-0.3130292149938563	0.4873446864040363	0.37214035005599094	0.35938697948631687	-0.11485674048984063	0.6054440540601308	-1.1634056775472283	0.3667700976955771	0.4761616583985501	0.6091919815692342	-0.5268700453560413	-0.5089534831841268
-1.031792895385997	0.599774437270546	-0.15697348838578964	-1.1766020503699945	0.4389712478931302	-0.5801722442221193	-2.2148009693036776	-1.3292135337008848	-0.6907695893574286	-0.3661481153707568	-0.01911800743971503	0.3332766553589912	0.19536388417757747	-0.44599477814297955	0.31829082104010403	-0.7138190274613724	0.7018073300897414	0.3867624628619617	-0.7486503517645418	-0.8913325571896438	0.19375380838862116	-1.7790916150559346	-0.9395149267532281	-0.697547725646418	0.07033535767297971	-0.5315702626162854	0.3202997144568704	-0.21304961608312586	-1.0526853736881328	1.460537579290285	-0.33502141130812624	1.8665002310767878	-1.2477689440520097	-1.4276257359537263	0.11105562777930507	0.010207371801409758	-0.687479966586773	-0.6871967800680547	-0.3497030077860428	-0.9972012072771943	0.20963646036634243	0.5984945566238963	-0.6041796432254058	-1.0965042290469553	-1.4617891578658275	-0.4633999174023318	-0.5103181216789481	0.09402525330819118	-0.7841264529062776	-0.9470807916106533
-1.4694450439085287	-1.0524488962792433	-0.658943115802958	-0.7217691040250754	-0.47188816765188163	-1.0361110280079022	-1.5897442693165025	0.17768532868865367	-1.0847382338680494	-0.28669402106969893	1.063318321696727	-0.846658783928742	-0.878784606659338	-0.8141489854940754	0.4050637514079309	-1.2350404485824338	0.1079180308480865	-0.667893262244964	-1.012148649908745	-0.8422108880180049	-0.7358831469026169	-1.4345289606074703	-1.3489123009410395	-0.23763895657199038	-0.5691392953972045	-0.761514569162282	-0.6450421839268593	-0.8519591749743337	-1.4217521341054782	1.0615885043797617	-0.03631468494481846	0.9889064589047479	-1.4725763227800668	-1.2736753931143447	0.2604044544299705	0.24029463538001286	-0.015605962541842886	-1.2046842104126791	-1.0036655229588318	-1.5982151281974464	-0.29931913021556567	0.2516588360328121	-1.1130408700317866	-1.6376726973389144	-0.5425890101505093	-0.8395515265509489	-0.9396753931885926	0.21126226153661495	-0.7357981271124244	-1.1881021429070933
-1.413763892418521	-1.0266929678434409	-0.4338641893384812	0.11743607011933781	-1.3148760400907897	-0.37872948529949774	0.5738574709288414	1.3782278747412957	-0.46311326409322395	-0.33884561759414117	0.5536804961063919	-1.0241133538275162	-1.0101767662789927	-0.532101657726584	-0.2468785869697059	-0.31770035192360657	-0.8448830131392833	-0.7164885695588294	-0.5110563672871137	0.16357834954155892	-0.7960744551844127	0.1448880551993627	-0.24042144246386227	0.2129929070589056	-0.8385129396030712	0.05529344970652513	-0.819686683841002	-1.1142851727974619	-0.16695729668110573	-0.012710775800270744	-0.2877641376230642	-0.7792735885958278	-0.12090856877643823	0.19454919317648206	-0.1319368944663677	0.20951418823434045	0.6763222540315365	-0.4445425076593415	-1.159225445059893	-0.41051583805055775	-0.5572785054301959	-0.7725308476586218	-0.7230994135926468	-0.41026448360611667	0.6951554466933114	-0.5118072287501529	-0.5636118947209278	0.49174482952784393	-0.4866516745158563	-0.654475451121424
-0.3250851171009724	0.5829115972564147	0.19231840577620796	0.5430617535335233	-0.6074001783601763	0.05414471024576807	1.5897119834025157	0.8621560980784001	-0.05226007356707362	-0.14255494816193134	-1.3687499421208718	-0.08447230125249017	-0.1194131718540203	-0.3859108523272976	-0.6844877733602852	0.5436003901675525	-0.642411556354079	0.03199280519417782	0.10737383935957315	0.8405750026387575	0.3175879719155373	0.8801357472049581	0.4902249638628693	0.2598317728714378	-0.35213389375471593	0.5740222367661756	-0.05947712183078554	-0.2714078629455556	0.6237533600977188	-0.7432564207890345	-1.0413339040552174	-1.2041489489039798	0.7029515730024183	0.8514734662878835	-0.34506521066411927	-0.8343894794841705	0.3673210806482788	0.3209237873740975	-0.38099889540652077	0.6615004258496682	-0.13874657100387983	-1.2670024087756988	0.12352917193652693	0.5125698926118102	0.8588813798224608	0.04291906635028893	-0.030592154192961026	-0.08114657187623008	-0.3584476822061966	0.08465754818936162
1.0299701275609163	0.7682600429389352	0.4753298350957812	0.21800050439052376	0.7132597213480637	-0.46845735741340894	0.28775397814246806	-0.2882910135515114	-0.40604835467791084	0.03812646464017784	-1.8115572693210058	0.5097073503629413	0.4749793104010128	-0.44055850309546046	-0.5595245048690938	0.10446196149213452	0.2865481855512192	-0.07102327112439241	0.08518264341184972	0.501208199127131	0.9542886531646498	0.20357084685176438	-0.11187984144566822	-0.2311608524340099	0.4119830070908204	-0.2566805152033546	0.51621700009717	0.759337612594663	-0.22828287803404113	-0.7748692381845745	-1.158641765496938	-0.364367034605363	-0.15842704055939644	-0.052965173565695925	-0.3887465887452168	-1.2953067283013628	-0.02615086327690053	0.2863726237325381	0.45857776001063055	0.0159358369556264	0.25223853771864724	-0.5425320958509752	0.4703455914989649	-0.3038172889709717	-0.14074225776435226	0.21464188575804968	0.04619804402310046	-1.015941578072671	-0.04120716862726839	0.27105370003290885
1.612167477176122	-1.198120645736976	0.15220406079729382	0.13633557627903234	1.0294239867189718	-1.0957793822849178	-0.861072590716198	-0.23435507069419587	-0.5629062703561281	0.1949758173896142	-0.025220279052781014	0.36401589617715646	0.25704520114693236	-0.23229176197166504	-0.3096056558300919	-0.6370789880045022	0.5489262972443633	-1.34738520114875	-0.25232066621686494	-0.06651072093502991	0.5761856835508344	-0.20856531632942432	-0.5473171610458333	-0.6290841339634454	0.9680182297083697	-1.3329481918650503	0.14359137469280397	1.0375060665505955	-1.2236103710328234	-0.5573665433210382	-0.27166117763992664	-0.008210386104251314	-1.0504759615179315	-0.915204689840768	-0.3771523921499249	-0.05342556914235814	0.45112223353455677	-0.0637920188728092	0.8701598385443711	-1.0739948596605355	0.2562559561791826	0.3611343202087276	0.4875729932868695	-1.1791050132337122	-0.7813066629293455	0.01416983253174383	-0.2292192934572311	-0.8980758880130701	0.8890368985898921	0.13623856086292033
1.556806082467127	-2.2421826598735324	-0.3917853247250483	1.025713350625153	0.7257340798129507	-0.7842813911877295	0.22860973632759343	0.7865404880023003	0.18599711096839366	0.8831103981726105	1.246626163183836	0.482019414551382	0.07760115033273464	0.33925815087866024	0.01793132573961557	-0.43939028836465976	0.16996597570566813	-1.7373576752150575	-0.2645229084263028	-0.07984962050975462	0.5785568399517538	0.6208431338675531	0.29633389538306454	-0.2565356584609029	1.20115464812671	-0.8990515891496376	-0.5966110122654635	0.9729275418853244	-0.8756601735671622	-0.4745557136567068	0.69970239705565	-0.3351707730562683	-0.24040170198192895	-0.26798686619908046	0.14369775885900515	1.1468283746729848	0.7895146748316835	-0.16836397893556543	1.1196530256833628	-0.7922726824132843	0.6816140710668047	0.24942129074026578	0.6688607145056646	-0.22120490021308362	-0.0643312850191217	0.06150961491810578	-0.3253743103428901	0.11737825104487211	1.673317799173028	0.15360203051170326
1.5586438584995082	-0.7178027154617912	-0.566163358696696	1.8590506539203058	0.816079713885955	0.16015491970062978	1.8975230324734875	1.0154272792555907	0.86531702339568	1.5465691903876655	0.1405117089399432	0.9255630458720695	0.18753484241395313	0.8627094067458576	0.6945804040183372	0.0589644774678444	0.10760352663656232	0.029792060623673216	-0.059036467773765706	0.1338644784088978	1.2968930674879144	1.5111310053176625	1.0788035665924378	0.5359058899983393	0.8039894645662623	0.5961173171352534	-0.7718948042219039	1.0215100829254005	0.009623193291013653	-0.42382442827485134	0.8800943102289773	-0.196547220208593	1.4705944652334955	1.0271564332350624	1.057229806771263	0.3965732980140319	-0.2334640653627815	-0.09369288414718377	0.9471879621151857	0.2699030713702924	1.4696386523815335	-0.41705434336246267	0.4868174953453103	1.2145496130078979	0.9869363364365323	0.6266734402940816	-0.0018204924788651844	0.3392949360017969	1.115847749055988	0.13073195780628663
1.4783804813084969	0.8499198346982535	-0.2434138557090602	1.4113888364805367	0.6305767094899432	0.5910654136747524	1.722670213860657	-0.04468375315329156	0.27078819032831786	0.6878196791624342	-1.6317176270931626	0.5752333146916812	-0.2309614132248198	0.7892857221950931	1.2677860377830674	-0.13114568155140427	0.2905681518970586	1.908224434206796	0.048379426285709654	-0.06759548435133123	1.0408690137190892	1.2120490529867924	0.36932688154516824	0.8252193933282338	-0.41970478419272084	1.0005618250152384	-0.39261683364352357	0.590970085258197	0.1343549582151989	-0.1508646092295189	0.2794882418924264	0.3111369524381416	2.110639007081994	1.0974705472508233	1.222931739032964	-1.2771346702167088	-1.6794463566474813	0.020382143619586807	-0.0157466585488057	0.5211238990343664	0.8604008518494537	-0.486128783574547	-0.40831357263028456	0.7116897399722399	0.9607784230638282	0.9489777327605317	0.35647985586522907	-0.7018044023150668	-0.3396257194934264	-0.04280504709394849
0.7077036955403246	0.31972212573633735	-0.0665224166125505	0.28361712152525387	-0.5624599225743984	0.13448636452316215	0.2831762687153926	-1.0549683434845942	-0.9529340778382575	-1.209293310883756	-1.6903147694757152	-0.49190983212929024	-1.0016426387144937	-0.18524724495451655	0.9149051885405615	-0.4025850318112407	0.027826114596118605	1.270225453464333	0.20254855064870847	-0.6642998993453885	-0.7061956402130037	0.15902567211359508	-0.8274322288242381	0.4605909544689947	-1.4875250167689207	-0.21152807383428612	-0.15425658571550813	-0.5115905695488673	-0.1374941476934	0.3133792175775986	-0.671816596529416	0.15928515559567288	1.1013410335658351	-0.23324251894750897	0.3352760296225343	-1.765122243518727	-1.7025284644787522	0.14153662660706043	-0.6647466316516172	0.09709377545974626	-1.5533533300914966	-0.02677295214451206	-0.7522767697213973	-0.990864091647543	0.18733178248521717	0.12076984252324308	0.16058694683721342	-1.3664913071147171	-0.9125399797364597	0.18798396530209135
-0.44375747943384286	-0.5820379215033776	-0.6227280007933776	-0.22948745849415397	-1.2504893696564772	-0.4481151248528328	-0.5456008726055124	-0.9172704926107388	-1.1199230833613014	-1.5842926623132145	-0.17970698357769152	-0.7733032937542673	-0.6144034051515672	-1.6043910391196263	-0.1826237100893236	0.06966761242241512	-0.3508432262948379	-1.0890818679109375	0.3845016474436168	-1.1602420720886997	-1.8256339070374532	-0.5420820474989891	-0.7550665061763713	0.08051583660621091	-0.9344928607912026	-1.1377601262279067	-0.33258862456447524	-1.0178540763861723	0.020908079067563607	0.575063222519385	-1.4747291849388937	-0.36280587739296377	-0.5305759810716691	-1.3431246626526863	-0.2275251472874475	-1.0611490646944208	-0.217916713121463	0.0034737212132395774	0.43190621951350994	0.07760769642878698	-3.111642573293226	0.12283580256273392	0.5736062874775864	-1.1481488074063377	-0.0931926680726472	-1.4104018613807412	-0.5791658566682665	-0.3911399648499974	-0.0324647223447027	0.9761747350843855
-0.9194651840518894	0.1361876536794809	-1.284937268461702	-0.31588497102676844	0.10545369224519874	-0.4008058863514309	-0.7759600169182767	-0.06015880362167168	-0.03956783075016331	0.03835528602663592	1.2347183464689055	0.043473813199279766	1.1278802050893004	-2.2094652042432523	-0.967171583564169	0.5141894701422578	-0.14726842483011465	-2.1418698638587417	0.1242448450138239	-1.174706094700081	-0.881864465357569	-0.5307145951099163	0.33964897287296486	-0.08375686791823614	0.9274170192546628	-0.4817749741945288	-0.5694690442719099	-0.05262173649876979	0.20373673035862516	0.30665260925772503	-1.4795679674253737	-0.26432406456060864	-1.481717944642376	-1.1628682664978736	0.3143589704154151	-0.4048736844236807	1.3138980763171442	-0.4658764572846652	2.292812096257721	0.30316582797367325	-1.8428675889119304	0.005908265070238619	2.238183213645047	0.402125987422873	0.1991319120285815	-2.07800869464122	-1.1091358512843066	1.2331362361207112	0.9978227101402227	1.4644826120880388
-0.5099613451482103	1.1315140715369887	-0.8466862839111774	-0.9198067237128674	1.8400151107887923	0.19742597674273232	-1.2617910502064185	0.4769197794574639	0.7773677742739034	0.8487734515863984	1.6926996787528557	0.5171692906811265	2.2153192225877505	-1.1926558515158123	-1.0105460545150182	0.010317479908337467	0.06507815995216269	-1.0659783842044381	-0.45992265062579296	-0.6965349383954437	0.46497454305915925	-0.0700768048271199	0.9784517352913151	-0.4394442159043085	1.9129144208215454	0.5754193679924312	-0.5155323141886351	1.1340688837114947	-0.1176097274973785	-0.17274598495869062	-0.4548166302510874	-0.009040617808395235	-1.1365179025267171	-0.33998175609382003	0.6280187296981175	0.09629962692077597	1.9680242783328943	-0.5609658379139624	2.417091828307894	0.05498596318179059	0.14176528752838755	0.22301139261770486	2.076862232340464	1.1453107229031236	0.26271865877565403	-1.176170030290727	-0.8417868167616395	1.7023485962991272	1.0700577383089374	1.0805602037021453
-0.22898260783587174	0.6348599857691922	0.4934045317942707	-1.6524013180095432	1.2016266138996836	0.8480566175646314	-1.4830676046237656	0.2672785554513998	0.5245227492221319	-0.5263883237942222	1.3049352473362652	0.057969232137700125	1.372898278429514	0.5975135784212255	-0.8107988094882127	-0.5349534097469965	-0.5623090354550091	0.1662709294202322	-0.4161227834338078	-0.05893272842611596	0.19637266293405523	0.4170293569367518	0.8358559672370874	-0.9553680808239601	0.8854102846026114	0.541617173359666	-0.059438196341113164	0.8460353396274842	-0.1910049966079845	-0.12103836221205155	0.7258610164079983	-0.5007766301149347	-0.0534520022430618	0.15165575132903963	-0.3930947736141949	0.8331920876833904	1.7819476431041128	0.34515189452251793	0.6542504437188725	-0.15529659571402918	-0.07242547209526759	0.5664631297552399	0.4347710219706912	0.2715408115124658	0.005731752598055343	0.2932005756234944	-0.0588413028809292	0.7119544285577146	0.4802274337070711	0.4312963543726909
-0.7485278732401662	-0.06942581995549457	1.1908309396661252	-1.3272316606889742	-1.1594164202821813	1.273041788851555	-0.7961373478990704	-0.3586554734635054	0.19557810380274174	-1.4443552638556207	0.4253644759787001	-0.1526436678511356	-0.009561425187956784	1.6061454335072392	-0.6021933752377612	0.23151582020762831	-1.1129948834508325	0.367437202618711	0.5599888630820364	0.46737810687357606	-0.9113751671553668	0.41414636397878474	0.6018232640250857	-0.8198842781275092	-0.620041740398518	-0.060510856726414985	0.9008967261128952	-0.507844844054681	0.7311621684200101	0.5000393328498774	0.9857042347643962	-0.7818638501114801	0.3908433760176428	0.385877478667769	-1.4169612227871469	1.2287281376162884	0.8982686689921809	1.5716563543866773	-0.45145847917708726	0.5251915982064816	-1.411447296467759	0.561224549557742	-0.33039206582892316	-0.16850442696234819	-0.18303194387316804	1.1600258435932527	0.7013848461928639	-0.48490530960643435	-0.06993436156930623	0.20488382832694976
-1.328986406761477	0.8076282506767226	0.8620276978412231	-0.11101254853581899	-2.0585821766586543	1.3317645918517442	-0.09448384164198942	-0.7617040448860203	0.7203036901311126	0.18902281194813533	-0.34020801601046885	0.4563697200828563	-0.23028987865450218	1.5521335294786378	-0.09171832640716132	1.7577549122620435	-0.135682723741423	0.4803696236989495	1.4975552987820044	1.117337451080473	-0.8892233064963602	-0.16366195706497552	0.3986876423389532	0.3307862151847305	-0.7068266661125032	0.062104579497201565	2.1627048694489823	-1.0908520565726878	1.8471683770629206	0.649202516704828	0.6468644216093062	0.397556211962429	-0.3266382847416697	0.8004940714606256	-0.8064711124986443	0.917352952799689	-0.2823646436192885	1.8251742940549316	0.23917579160182523	1.466242147898744	-0.80062373455984	0.7042768486928203	0.5137878268561554	0.9283517874275231	-0.4829220533477098	1.451204570547098	1.408666605253676	-0.7773844507794149	-0.24273622617503562	0.23061015483974617
-0.9773096559121053	2.0159184910415853	0.8781003608044711	0.6033111559580571	-0.7375115897688888	0.7882637494216581	-0.08827714945829733	-0.5360481760352668	1.3018646039604869	2.056351223817088	-0.45530470809560475	0.7228058465443843	0.19660157233075262	1.294850360053866	0.4234263291712731	2.400537222618915	1.423618236867184	0.9827267268768144	1.6020524978415722	2.0718607065043897	0.19813692971077593	-0.5289458064307989	-0.026247952456111546	1.4690330765855744	0.21915395322793216	0.6853987320850173	2.7481568769995506	-0.32881483950471374	1.9556873943157416	-0.4021409503886423	0.9018584004334151	1.5438722985493214	-0.9610693802852248	1.0058537995377184	0.42659135257786773	0.8201070514792346	-0.7439320844867965	0.9592457818701623	0.7321660857773711	1.4596897449419435	1.4245873514307161	1.3703745756521373	1.1343941433194178	1.7876000845454583	-0.9164542798681079	1.529553115289437	1.9690868824328416	-0.3094751393627239	0.1570771480993961	0.20483210306494515
-0.0777342457628252	1.36377736165114	1.555663375142713	0.2221126187766847	0.3122516688613225	-0.310803321359525	0.18281140886490158	0.03846655858526373	0.6358936898897919	1.2123906797003865	-0.19495831625375326	-0.09879902814975128	-0.10090954748838489	0.9119375178656792	-0.007738206792794451	1.7753410543463792	1.1084469100033927	0.7146713854861197	1.1746040827892588	2.4649417912706495	0.7037029701552212	-0.041988416926980895	-0.2980384858026909	1.1800578477824453	0.4255072625746234	0.6458179413926143	1.678005332804979	0.5601551316142472	1.1677373950082013	-1.7773162123804658	1.5807955737862296	0.2575453285402045	-0.34451662018159057	0.2883345421561904	0.16009758563307874	1.227337263635616	-0.018210857748652443	-0.018202141722599614	-0.6019363691822476	0.7231253868029012	2.0263865694624275	1.2554906746601806	0.13398333336276125	0.8420884317251256	-0.5664340453452658	0.9609479535334098	1.5787574888856992	0.011366478689204677	0.7982150637512508	0.23488486294911995
0.10539618847919303	-0.6161561795050482	1.0669941467462454	-0.5638443156589389	-0.3405928707644493	-1.2396809138912706	1.174836907512981	0.28057313401641804	-0.9344933071432145	-1.099724446394464	-0.10709988268287822	-1.0049073207600843	-0.9449802355439799	-0.42640580367970987	-1.323767308824935	0.7291140658116138	-1.0343168031105177	-0.6562063985745924	0.6232857550165714	1.1606931425593918	0.12797136942069817	0.6102621641358067	-0.04793500569919578	-0.4690868147269542	-0.42026324178934105	-0.05085737319675541	-0.5027422742086125	0.5500457028874833	0.3350608170958124	-1.965966154598086	1.076542189023477	-2.349102557543631	0.6691342993756177	-1.0294894946262205	-1.274493743194892	0.7306557151278735	0.7965349864575082	-0.5212580087998365	-2.2827706593232486	0.3312050435553757	0.2454840119099262	-0.7745513372905208	-1.4181693241681665	-0.6993504121681944	0.7331417503245092	-0.5969664607531965	-0.10957112410999431	-0.16139866480477238	0.5458289452846252	0.21847326005784543
-0.5648983557446166	-1.8648611466188105	-1.1574045510337108	-1.0063082194796276	-1.045883022730044	-1.154544877952461	1.3753914074550027	0.07611846698577983	-1.6183822238563639	-1.810797110717284	0.08740679003058041	-0.9818368427127275	-1.1904756389985904	-2.351488939679171	-1.8553619588570753	-0.24376591200732078	-2.017878115183243	-1.3774637726567975	-0.09601896894080716	-1.151600466208713	-0.4435471146297888	0.35482549077358255	0.17622044787268784	-1.6785152639290755	-1.0193927707055577	-0.28835182666369213	-1.9112965057850388	0.024760160665857775	-0.221277261676246	-0.7742862604689686	-0.8749579288006062	-2.6544757962192147	0.6683244619055764	-1.7093995223872425	-1.554205264709185	-0.9873854737753851	0.3900135456897586	-0.8469612392668576	-2.138095667230163	0.32034075045473265	-1.1860640504882847	-2.860308237932067	-1.7338278194870322	-0.9183566502246794	1.1764205353382622	-2.127589443240917	-1.6790067965424418	-0.10172653052875776	-0.9133958954354437	-0.13040038802260676
-0.664706271562342	-1.891196955964021	-2.396356301810139	-0.8040917355698268	-0.1759578455998218	-0.14997789144292065	0.06567727689902976	0.04811562713448856	-0.49087286976676325	-0.8576915305675052	0.7473733223786301	-0.391660575119998	-0.6450650316139079	-2.8603733718677486	-0.38602548042146334	-1.1201921994565303	-0.33385954002290624	-0.30614991781011297	-0.6566487230675317	-2.20541058350289	-0.17862660851117265	-0.5592114888688082	-0.16139488991010373	-0.944022134790202	-0.57923596393176	0.252183029570152	-1.6022194985456515	-0.1810601253791897	-0.5066751180059685	0.6371289619329547	-2.1100906087532088	-0.04433751955347517	0.11718145573565794	-1.128941744260384	0.004154506434960823	-1.6214332857529186	-0.8718780569318354	-1.1565652243298479	-0.6109564769588458	-0.09868433989139583	-0.5783021232955429	-2.0502261375995245	-0.8016292239288438	-0.08048514344875263	-0.3256586351711215	-2.2125339844904977	-1.4369610505763077	0.7590450407122855	-1.8617056535545622	-0.4288814913639676
0.7517962815680599	-1.2884976309552385	-0.6432753669880482	0.14201873493667724	1.3213123580508686	0.6511779487022186	-0.8633624052211735	0.4275582877374254	1.1821346630970613	-0.20592786003860444	0.9538279093380212	0.11905796303775343	0.017392860911452344	-0.9698363022584118	1.9040137310905023	-1.6330432480418973	1.6977766164824972	1.0200516796296193	-0.5501700829116281	-1.2709285974195106	0.5557948753159874	-1.083017188645887	-0.6195504101246442	0.9347325559936915	0.17242068601367888	0.5793160485097092	-0.7989324768932564	-0.036417209853773495	-0.51820597835916	1.4149667380992257	-1.0705812099535499	2.1617722750780066	0.24997129983818508	0.04167200701198639	1.6118807386145093	0.0374928111572421	-1.572508393472748	-1.1589169059799602	0.18756212999557467	-1.0316642284447854	0.6278020861098595	0.9778317259765549	-0.1924403201183137	0.1215562742300049	-1.5954355940929608	-0.9354092173473171	-0.042951545398163316	1.4651360057264684	-0.9115761558157637	-0.21000229678475046
2.5248216290913956	-0.0852562279989836	1.5173907675438827	1.3173153246466338	1.668053558613491	0.3144414832400312	-0.1340380238111426	0.5071333774878221	1.3420478394291322	-0.047528554791413845	-0.23984698217995415	0.4653655350136873	0.4155123288224406	1.5406335999905558	2.677068735517499	-1.7024092508573794	1.4100795253153566	0.7048844378404949	-0.4586119648243041	-0.34509359840437503	0.8462259267143059	-1.1338275210146038	-0.7938928369075099	1.607355264762495	0.2254000663158216	-0.09553578335019682	-1.0614904012270496	-0.14995451637062526	-0.8015288217299894	1.630371827131674	0.593501167932247	1.8619192890209455	0.4903819109474398	0.8112261197407254	1.809811490775479	1.3126963895570751	-1.3007457535456568	-0.886097233930803	-0.42964902358594886	-1.912568037261453	0.8412524579494356	2.256604543585182	-0.8944949611587653	-0.8399003995013923	-0.19578675072478063	0.2902983119368565	0.18520310323159656	0.5917050372134056	0.31562809289254723	-0.3043413134013792
2.700207667470251	1.1615264403618792	0.491769515751256	1.5179298705221733	0.7471819727906697	-0.770019190603277	0.43519703440732443	-0.15981829536724126	-0.32943975168862605	0.5576042150083741	-1.5880504893481324	0.34623646022474147	0.4487022014074142	2.2426111107871436	1.334892502784017	-1.8114946327746886	-0.4855634410695087	-0.5466436345046101	-1.5440275833865904	-1.0750794427441177	0.1296154280003544	-1.3137955377201593	-1.0938603469911938	0.13483490737811812	-0.3578385062420268	-1.223211083109476	-2.0092718586726375	-0.7067534160685023	-1.9131866449899482	1.3529836550128316	0.39282811888459757	0.7202557317921772	-0.4162173822728411	0.8684124803535708	1.0559090373300588	-0.25805333634122296	-0.869826448771026	-0.7399236389618791	-1.2225780085222338	-2.3747465731559254	0.37347533243329634	0.27888932205835837	-2.04028800059362	-1.8278692452425642	2.1986605860405337	0.5775938991772688	-1.2410421127080755	-1.2993045603501385	-0.5384580587620634	-1.6980227441206048
1.0903591733372613	0.7814431604770644	-2.430599597321685	0.3379112489386539	-0.2541115930434287	-1.2282572636895102	-0.7182036821006379	-0.7731475870980236	-1.800428422159208	0.9237077267907249	-0.9690662449959605	-0.5931633359057705	0.030471584527558944	1.0197918762671314	-0.4008697156186219	-1.9247862994140907	-1.465055411612404	-0.6431500341903785	-2.9134374085414145	-2.2048598098655274	-1.157291176255664	-1.2689902046258634	-1.3852633195693747	-1.65910887261482	-0.6310455184761237	-1.5631496663021256	-1.987065859612032	-1.0117933093513705	-2.7649630506984013	0.38651720055739136	-1.071391592799788	0.5371222526850297	-1.4179462923243888	0.45558050451396326	0.31238026586556156	-2.3000060243767946	-0.7662038010639732	-0.6357896988135975	-0.9762420676676066	-2.0639296705255434	-0.14793134650632986	-1.7782819213800254	-1.897971917510077	-1.6379004382265152	1.9866928382244131	0.2838717937487286	-2.162856416550911	-1.9164337521691184	-2.3664097834241224	-3.0264479584892827
-0.4890264329482707	-1.1469378126917311	-2.8248226475792237	-0.9122701509862698	-0.4694577289481714	-0.25860961504510976	-1.6773923915616082	-0.40113371620930105	-1.0847780454105829	0.029415735351980207	1.133314810981448	-1.3573334050455543	-0.3300159917227197	-0.23342594886403595	-0.8305374338413516	-1.0802293927495998	-0.8693585484896708	0.6287405629157033	-2.1084500625290112	-1.696763392627099	-1.615841774151842	-0.12390785376536749	-0.4552203222720108	-1.5296244511594088	0.033255374509372375	-0.6049169778217363	-0.5297607741201265	-0.3180066601880522	-1.4473919028640123	-0.7990363900403484	-0.9931461224362901	0.492014347694785	-0.40348307905848146	-0.10856331708815056	-0.1628931611161025	-1.0430015505499028	-0.6024884517291105	-0.06498129692647259	0.28287853041648053	-0.5353887563580342	-0.7533917323225116	-0.9826845367726753	-0.018032638011803055	-0.2719326507315955	-0.4980842735996731	0.08806167214947776	-1.0416751897333523	-0.5228663735564203	-1.899008294059368	-1.7655351404579005
-0.5992994295602251	-1.7001334275368527	-0.01898293761585142	-0.8805132738513409	0.14397836920504495	1.2852437153722245	-0.27169579165809665	0.48026178847751544	1.076548935880906	-0.8273621303946846	1.9628936007565403	-0.4000035962891372	0.20618272258672196	-0.23757729172854636	-0.15703094341244675	0.8592433582013749	0.018587189328145442	1.4186423217106965	0.9818677590195942	0.09988858633871027	-0.422487944770518	1.5562464053759586	1.63806014051076	0.2369755869427327	1.1048951534268776	0.7830363638061782	1.0791116648386356	1.0016539693853068	1.4779269460073312	-1.0618258255475417	1.1247019923004513	-0.36604936321816167	1.801576254257155	-0.4829560957313913	-0.2824073087608737	2.2153071701677716	-0.13627867304667254	0.8110375936739929	1.6591197561153395	1.5878355933181558	-0.8871353224881398	1.1523358053256305	1.9715645465795348	1.1549560978881046	-1.3928385521820326	0.24469753102634112	0.8689577525573737	0.875844296159324	0.9960146833803235	1.6038730350229704
0.13718152424786753	0.5268700521746142	2.140621173366239	0.0003381498405385281	1.0198079642809486	1.6891067065387446	1.8549073183121192	0.6384681447354986	2.0260594518518036	0.10306439950551989	0.6423056366207184	1.5820076226556035	1.2354443927889265	0.5017373002290453	0.3702294947077011	2.287625473231644	0.4847257761025336	0.5982679894956495	3.156983396262264	1.2992146363041146	1.1485473532268036	2.0847585442622214	2.4844001941841856	1.4014112550998175	1.3899187637803192	1.2119055701798374	1.6125282611098897	1.6746817793243314	2.838683170855422	-0.138441932265088	2.5449534468896866	-0.8769471648334568	2.049911884656115	-0.3765643928353422	0.08323126910180487	2.654486611667967	0.22225771387157545	1.0514958688983118	2.1741724332370613	2.530406569434119	0.3542353806039743	1.486822144976199	2.2229447808476013	1.5309634227203408	0.3899995549394641	0.6271437314479398	1.6136972906375882	0.6623738502763027	2.8770353294120894	3.4476654227822867
0.16329872061244527	2.480622978839803	1.561093263110293	0.4906299627917542	1.2784666113350212	0.462566931915158	1.8729549881437466	0.024641548942676745	0.8756556552302522	1.7355355351381205	-0.5886601071453428	1.9387472886515278	1.2211619906111357	0.8805604322356397	0.3025440118652259	1.9718870748908766	0.862205032870719	-0.8066125936790566	2.2437059507629815	1.3466464280084995	1.0951644007229475	1.1317275035412044	0.727003710663741	0.8776536203537538	0.5725403023669181	0.4999196792617133	1.1792001361055064	1.2170152527635425	1.3072527488611487	0.675063595941145	1.5188992455858212	-0.05625436342219412	-0.1438200065726189	0.15655728941310673	0.40384737861860454	-0.5437655412340299	0.21825908676159345	0.2718507988347143	1.486808438420877	1.658267540197231	2.1476942215833748	-0.08583545863857465	1.0106994279302144	0.9969276628351954	1.6088732224228433	0.8748126059366969	1.156834896056053	-0.03317891401138183	2.015229088475956	2.009067443163252
-0.8850987832752839	1.1585573598457457	0.5296846631863342	0.442463327535598	0.531003097453957	-0.7836937836444595	0.464661418624673	-0.05870940330428092	-0.19265998678843926	1.7758702850752872	-0.08965160704566989	0.06645047017795029	-0.043157808262694615	0.5548475465892437	0.17808397575335463	0.8679586237476559	1.0403111529103095	-1.1242818869627096	0.07780483481215013	1.1212743386040225	-0.3036637365402151	0.19286353365465417	-1.1466197848047202	-0.21413275952834168	-0.15045101584521905	0.12532036538467117	0.6280862203471769	0.6603791009083183	-0.4731747576258891	0.151371293105567	-0.10020507841128569	0.7740293302917683	-1.5959948554770622	0.8334895200502431	-0.14978809784707195	-2.8385221223193944	0.3245296085296633	-0.599395645839382	0.2746570236920312	0.5848138136317149	2.433991260827347	-1.26588501202719	0.20293034730033604	0.7837052869928308	0.3203259187462797	0.750785137093131	0.720620927094554	0.31495664379426386	0.5265487327747569	-0.2285913212596166
-1.880860971436519	-1.3962478190713714	0.9879288446283556	0.4255333787326219	-0.5629727444849153	-0.25577290849339773	0.2115629068149769	1.0799269961691098	0.612074486183854	0.42585305388051997	0.707483812667624	-1.2784657111226507	-0.82974413938582	-0.015559405497853115	0.3019577408001593	0.4419357523126889	0.45068748605393827	-0.0038335377669640506	-0.5764112925453716	1.0771367536578813	-0.6580837726176745	0.2656769733960648	-0.16868185417526857	-0.5986904531509661	0.2534350627658998	1.1635388982302253	0.5512572506431493	0.8646002092174343	-0.0475098868221547	-1.1255804627977462	0.0351359322419756	0.23859458006374942	-0.37775877070459557	1.5524180618059131	-1.3241891309910667	-1.2231261322008813	1.0348138766772312	-0.3302775432631598	-0.4480273833615392	0.6643030967819478	1.0162893564981677	-1.0378861679039983	0.4818426678570744	1.3326243892736578	-1.2281027140360887	0.7063645438574608	0.8106303112121036	0.8191656714602302	0.2497755677492142	-0.6341935417162766
-1.8003218908672447	-1.317891283769274	1.3244572989251704	0.33238265080154256	-1.1804863816668711	1.4265852184000138	0.9094612108250552	2.27892731507805	1.5716234967893727	-0.46574774362761073	-0.1178017077444736	-0.05175630045560107	-0.3666269925699497	-0.3339793977746825	0.26614417714639016	0.4104598584423334	-0.5650273762934018	1.3734858359648723	0.07791391855827612	1.0912426155381412	0.8815960742850887	0.6604500944099879	2.273984976427562	-0.4058122034952436	0.7788620939419847	2.2745355048174654	0.9615637839390979	0.9207620869642288	1.0567442219599732	-1.4560299361314182	1.0788671059915296	-0.6732914603911159	1.4172399369701014	2.1630330460116367	-1.8788242687101697	1.6278839380214483	1.9311667691888694	1.1602131864032061	-0.5278240890667418	0.8459221126354026	-0.11367963574788123	-0.32756384881208483	0.5347864399908365	1.3356852667193246	-0.9861593160039501	1.3768529175277069	1.0930260443551607	-0.08845815758510261	0.041943469522829464	-0.07605625373104376
-0.9251065046953969	0.8754728924031425	-0.09071053734213627	-0.21424237446046013	-1.3772211323897716	1.7542635459754168	0.36500522892999804	1.8172793841383306	-0.024274606454643684	-0.6954832038854468	-1.943892207732035	1.952076640030558	-0.27668202155911537	-0.41384319492523264	-0.24553948894163827	-0.2619771519481463	-0.9711611464977177	1.6192752368531214	0.14599339461138103	1.3629947936505407	2.2132836116024035	0.5610294628914386	2.265959617282549	-0.2525474240721736	-0.35745390666309645	1.285836672968897	1.2991552476308026	-0.46023674072808124	0.2295931194190659	-0.2315277814496797	0.599060706195067	-0.5024983667315124	1.2823335482275462	1.9929780333416536	-1.3056033336014898	1.8246578837953988	1.9662588733162842	2.5995972185783143	-0.6514531118184053	-0.29997478240793657	-0.028843821562611928	0.0689978759363378	-0.5916019468541058	-0.30595800097949977	-0.41027736115072383	2.128839864797044	1.2383589038144316	-1.5922303830624283	-1.1956196233004595	-0.5140844185334319
-0.2517485541402903	1.5001299526139373	-1.5700125617486913	-0.740705522845748	-1.4546485922561505	-0.1912168380741237	-1.227075061534922	-0.3885425376959573	-3.228361919043126	-1.1803122860821889	-2.780035055857218	1.8987720786122813	-1.5842420843845597	-0.5650486700089569	-0.8480852993169192	-1.2078594345258715	-0.607337559175681	0.6005325335012036	-0.5992875197743786	1.7914636028298825	1.5151772454656518	0.21452433902424217	-0.6264412710962484	-0.121206710100289	-2.5955818790335328	-1.3345704318087879	0.8660723954273887	-2.5165792841146377	-1.6582182099536196	1.3079019026587337	-1.3580373415164648	0.09310949458974752	-0.11848693620301827	0.5444165869879989	-0.40342511046064383	-0.2789050836738691	0.7520127689445932	2.5423244941871137	-1.1295188478871683	-1.8555303482932441	-0.0355406597026011	0.18605108448756066	-1.8642796572501652	-2.359855297143912	-1.1198620187604933	1.3538550711067612	0.9135684049465458	-1.6781000672647466	-1.990726157276838	-1.4812872411908802
-0.13469013677827613	-0.12172544781377563	-0.8970067726674175	-0.5260940560559604	-1.0688324598450343	-2.22330285046822	-1.5719593047124996	-2.4642816718027176	-4.18576838393432	-1.3647037172614698	-2.0652688524719442	-0.023233292025825854	-2.422432953396027	-0.7209847748841554	-0.926742396727704	-1.2681825809052059	-0.1792538579744047	-0.41117257788170475	-0.9773620769649563	1.3264735211088572	-0.126003147768033	-0.07566122303807783	-2.775684099492332	0.1788521407140288	-3.1213028508780805	-2.675279883316011	-0.16092192017793813	-3.1124774094972225	-1.7751924161192651	1.6348808169302789	-2.343118297124784	-0.19766656197808197	-0.8302019294699633	-1.3059050914670927	0.0847655225092224	-1.4303571777115804	-0.799850968887621	0.8035582316885026	-1.4458256968499574	-1.953922580281481	-0.9170195392971303	0.14217079578751118	-1.8598909754571429	-2.6695965523204825	-1.7312957792839005	-0.9717568262078455	-0.1582870295087581	-0.44406184041290725	-0.9467226594154379	-1.421575838001767
-0.0049452613320617326	-1.0746332976213162	0.9365278703578117	0.2547767141102034	-0.126908814857363	-2.101260026661745	-0.39480072179689446	-2.6079352458726954	-1.6232260091746307	-0.20962723593075408	-0.7865434180894366	-1.4672156046902582	-0.9583456856328778	-0.3900121331652955	-0.3508985050912982	-0.5305131443376457	0.2054448591533039	-0.3341077693728354	-0.7768101298815183	-0.39976138093014535	-0.7591372389658738	-0.7281626994088632	-2.119268579971502	0.47985043367681923	-0.8530908363491051	-1.5940138612545767	-0.5928057330864688	-1.8005165869210997	-0.09843174990030834	0.6904435490150387	-1.3418724860012818	-0.7302450876687092	-0.8016696260565654	-1.9755558469291756	0.3940771781465364	-0.38189941078786954	-1.4771371235292943	-1.2629541267587285	-1.1059470735648318	-0.8447945337511382	-1.452853234823339	0.1913758960072014	-0.7324244656581752	-1.2034177272955973	-0.6862017983947792	-2.513338815091342	-1.408329422331892	0.27797128428860546	0.6085203903511188	-0.6229688919108297
0.5787669913761428	-0.05084536620340319	1.359209888274558	1.0269233314199333	0.3559202773703312	-0.731985379603501	0.31560011531643617	-1.0852713156488796	1.2970935027697894	1.2409042242577835	0.21912484941788843	-1.4862094267774384	1.1990580042508052	0.42432312142174455	0.4855184673668819	-0.10856531214907676	1.0377716018885488	0.24209977290062767	-0.6666727282148373	-1.7707204883183805	-0.4695804989451205	-1.7816413343041322	-0.7758263769273258	0.7863746256762805	1.5986416314508147	-0.39706949378491563	0.10989808459121582	-0.42065125861974895	0.688490328383605	-0.2929127219945344	-0.09030657949586922	-0.07498343294247724	-1.0991650633408805	-1.3174458285972563	0.9916699075571381	0.9538706354113118	-1.1772067145039453	-2.149542670772371	-0.22493401882807693	-0.32340244636928794	-0.7423514035127212	0.8346925912835781	0.4061443705235347	0.07717254446723026	0.6851761738183764	-1.7060478446228942	-1.6969524502556683	0.041540377542134986	0.8475338518261635	-0.3108300125594943
1.1490366161546317	0.9836962055485051	0.03513964863499599	1.6569170226306051	-0.1934940444058596	-0.48636970829152976	-0.040582052092381256	0.24863172385385454	1.5624976310729883	1.2185553351595622	0.7834954425077383	-1.0133555103179737	1.2483895522140662	0.8405855161354255	1.0801040831345	-0.34223400875012033	1.9414701629948024	0.0002934697195354308	-0.5673219615254612	-1.2979267617102783	-0.47993091941282384	-2.147904220432562	-0.9649381299739752	1.3838832470778126	1.4484807216390616	-1.011929261321928	0.7186333785074406	-0.2801952682941686	-0.37957252405762654	-0.4107541927582664	-0.07871707044637333	1.200316353441031	-1.5123827830565186	-0.7935114939396697	1.7467609258686185	0.643139030561339	-0.749469231453394	-1.7774376270224166	0.7896187565010435	-0.7377680520421623	0.14016896320288516	1.7703629592673957	1.0345582824790884	0.18671601001522983	0.6735777245547181	-0.1617280896356913	-0.940586546813224	0.09651145831771919	0.3352740892308645	-0.22332938978156283
1.0179765185636056	0.6591204554819801	-1.1766243635005145	1.861609101875013	-0.466141246774159	-1.2895752151014308	-0.09340035321110686	0.28074786934078766	0.15715780135879165	0.2273886145384671	0.9064564427571115	-0.6466309841738447	-0.39428489789817495	0.32673057096130725	1.149926486672029	-0.584437275934205	1.7497163882867264	-0.906742470939858	0.000987740262038681	-0.05378549276014002	-0.7848298425282818	-1.0251279068649344	-1.5688600159893598	1.9159074599927652	-0.39932182376652403	-1.8451081904736155	-0.044335873732157596	-0.4905399156866039	-1.3198326347298621	0.05491172712305451	-0.3962938003524933	1.275690069719842	-1.0221897526996566	-1.0672125081576396	2.158869194815621	-0.8116355440201732	-0.5958809343385412	-1.2146045310691194	1.4988886307153377	-0.7514476169188767	0.04929750408926001	1.7427850502251565	1.186428795107262	0.05300505338710004	0.2319083970549518	-0.14367148623202045	-0.3038319241967308	0.8155048166755843	0.5607935325916115	0.5631151957789204
0.38450726143653396	0.11984835642033229	-1.0798314219200116	0.9009264390247715	0.7591842124019049	-0.9211433684192172	0.446760642930368	-0.24987492591463947	-0.27390735745379996	-0.06615858037123788	0.767116986310046	-0.09990028302242236	-0.8882552044398246	-0.2861057347097167	0.7615493487541074	-0.4225311391819429	0.3452728120602027	-1.0116842252907854	0.5987815417864536	-0.0720583657181733	-0.6360478641501038	0.6294003412842859	-0.6744783060223202	1.4014519652833242	-1.0067828539389705	-0.6557931903120395	-1.37640905343262	0.12342003182486648	-0.6330955872301584	0.4131228029008849	0.29078285545222493	0.10896713381078646	0.19239766225571744	-0.9916912166746352	1.847749978584781	-1.4827429088061104	-0.33628960491361054	-0.9899778753281603	1.4584480720064121	0.15447772655819003	-0.4388620218235424	0.47565205867844046	0.798115807113958	0.37960781401577653	0.7870238334649494	-1.067558169771955	-0.33507942510995126	1.0876070217817229	1.1697925597736936	1.4733538217902327
0.06249205031735226	0.28769563258540287	-0.2065958744919337	-0.9956854864831007	2.1525070328808367	0.9628947483007027	0.28345380439006584	-0.19624598655882577	0.5500107952165713	0.14181309599974318	0.7891518299447214	0.4682212645226758	0.507364173540803	-0.04802402457613275	0.22118571189568575	-0.03660051570214642	-0.9524541568879639	-0.061774522036072	0.4771488942713674	-1.226918557472407	-0.357934561371864	1.0802304868996437	0.9526490962508958	-0.21517207970353341	0.2321607911347435	1.401100047078434	-1.559112896234591	1.0466332582755937	0.6159618467478172	0.49011686424897166	1.2580107939620326	-0.5260907926083062	0.8716959386733806	0.12531558009098104	0.7530632480456199	-0.591931122764862	0.08472183612557412	-0.6339295080203822	0.6665468646088445	0.9113149564414016	-0.3705528121635673	-0.5582462994509507	0.05022420156789213	0.5174181668460678	1.354291517310432	-0.8907143433662765	-0.34930770912013115	0.41938281114273057	0.7493602358563551	1.2647260574210262
0.20144965949986046	0.25417534317054197	0.3242707970883167	-2.118825816374367	1.6274071461716082	1.950930176293095	-0.6945386851028881	0.341843828320162	1.0094457842663005	-0.31706870054225217	1.062206932651861	0.3973656394654704	1.6941801110381418	0.39105520059827265	-0.2868937045936746	0.2970737265174506	-1.2254290259096121	0.3500799971403992	-0.08602261101228582	-1.7519256464288757	-0.6943211948050838	0.02404099362591167	1.2929219513949821	-1.5481626179679053	1.2823057743006945	1.5702951424134866	-0.6717131841588815	1.1587732643635853	0.8406749013558259	0.3621507265031059	0.8641815789063437	0.020668615838608486	0.42592355098080786	0.9134257115752926	-0.6166313265016816	0.6428189915334434	0.1487700127618983	0.02007298803940447	-0.15707988275352383	0.687213289669601	-0.09215810790277362	-0.433297186528331	-0.39793755611061665	0.02405515531201792	0.6278271303740793	0.1257642142976562	-0.10567678676446707	-0.21424597343051477	-0.6809804814012271	0.22139496832231165
0.09852651318605171	-0.5573497733139892	-0.12411703573435995	-1.5201383973347227	-0.14719075273514923	0.771202961677662	-1.002430486703315	0.5085259172423212	0.639168502213405	-0.847646828060426	1.1743007636569496	-0.2155699437960305	1.3833197319248536	-0.2819042254805762	-0.8412777222855009	0.3299088114423857	-0.9160525006814244	-0.5720184118609262	-0.30884310791662867	-1.117076026453418	-1.0359476095055349	-1.0459227879431252	0.38739275231195286	-1.5209684334704676	1.0036534881677897	0.12782141623979465	-0.21873321306860158	0.6246325304061867	0.1747933331463767	-0.15764788987467906	-0.7148568222376467	0.38656461867470365	-0.47880172761107415	0.04598631962411565	-1.2943319690125858	0.7773057639884278	-0.042462895697901834	0.2918221938574387	-0.39936426274908915	-0.02327036604022454	-0.37525189015500565	-0.2661458523212315	-0.27918158996475145	-0.31495362527670945	-0.24089742122622132	-0.055389274529206466	-0.32059784172012257	0.0946006770864744	-1.7093667941971462	-0.3484470026801308
-0.5484512517724748	-1.0854329350316534	-1.1618849592892462	-0.5486187560011396	-0.7140185904106754	-0.6025462807612472	-0.3445914659770235	0.11418734887845136	0.39096699792905704	-0.2715097362067114	0.9741467080415521	-0.5756141875624873	0.6098524035666902	-1.673150377677287	-1.3686107189377916	0.031279488806518874	-0.6001233879752346	-1.3378601036560647	-0.06964691488188748	-0.3124555680339842	-0.27763834870300946	-0.7980216802291578	-0.0845051822672413	-0.7574530657876206	0.4400363132713445	-0.16286734203853367	-0.4200519237378984	0.42225949879293223	-0.1396007409826217	-0.9838268089133095	-1.6207089820199319	-0.3353422705932359	-0.8359094128931455	-1.422359195641994	-0.8996699726322144	0.06532098639523384	0.3134654333787356	-0.09026534788821297	-0.36230157453030887	-0.2813478223791403	-0.9528141209638905	-1.0325835722757368	-0.07658633677206385	0.17904787529882327	0.13421270133396493	-1.410929837583321	-0.8585126894403261	1.0697284895235961	-1.4205124761472607	-0.13838195532939543
-1.0355331067104192	-0.5801238206115289	-1.379587600755277	-0.7345973041849312	0.08636619421096929	-0.18888180709968164	-0.21762265803635264	-0.3552947351346631	0.5264248213157466	0.33617799031537826	0.8488561364116739	-0.4914626250819809	0.278284835308367	-1.929857444052114	-1.3994436806384816	0.09806025013051088	-0.18779305037615796	-0.6283349169832275	0.44283309398305276	0.1468600809272318	0.918498992655658	0.2915184152540139	0.3674834389995781	-0.5202808942192108	0.3893063989176296	1.1324825306968425	-0.13264837026444842	0.7127917515467384	0.5364146806667932	-1.2476333954446968	-0.9691654921058978	-1.0598031117642834	-0.25906338865879946	-1.569036181283175	-0.36411847063922353	-0.1829748568098731	1.0417711602803008	-0.31665175846070615	-0.5296377466137171	0.34241069584254014	-0.9809329105340872	-1.6206149222406327	0.0066132547524577505	0.9658077602873015	0.45066368503181975	-1.6063856701659165	-0.41250821791968445	1.7142019500879089	-0.10893412250881293	0.20976526775545354
-0.696435421094112	0.059014329382213966	0.11290026550854071	-1.4138635083759845	0.019449790071179727	0.9786761224905975	-1.127896867337554	-0.6257114089790108	0.34593185284772154	-0.7865192294442076	0.9252759672041792	-0.46281497343806227	-0.13811132109380758	-0.5012066247453506	-0.7118349134240092	1.2818324724055146	0.14428687185851402	0.3625552030703387	1.296944307933372	0.4999245793175882	0.6899017363886844	0.790561944371475	0.7459289028479065	-1.031211653038785	0.11917244191934179	1.3936922150692685	0.5638135909813986	0.8492459791088712	1.6882330773211291	-0.3841664474404123	0.13335829432508767	-0.5596724398625189	0.7051744508606125	-0.40636278324110375	-0.7895522721635722	0.26433750449600996	0.8297805562302748	0.2291837872952679	-0.5173301117761382	1.578392066422516	-0.26727924408373915	-0.8476056627514282	0.44493990840513653	1.2342032619621897	-0.8435316373911218	0.13386706207759114	1.060868663216104	1.0902208710619166	1.2741070026491448	0.5082980973699265
0.16440845691325853	-0.12800242587968677	1.9507733042463709	-1.0699929261333552	-1.3963514751991206	0.9850193581019658	-1.5117991342305697	-0.6034222645985936	-0.18817295375539456	-2.5167627110267956	0.7048852041350786	-0.5130731598440254	-0.7420620720283565	0.9903193392087472	0.05534271534838924	2.7547767337910503	-0.3071019289725682	-0.1611519842160052	2.0822287499830243	0.5322204218443027	-1.099143930301738	0.4778624210499387	0.6481479309408696	-1.5151360115504775	-0.6830102437188825	-0.39583159594280076	0.23322347386679315	0.5834083838460192	2.186429979394765	0.6218155417113523	0.4165442008396519	0.45822693907531153	1.0983884663153813	0.6240536639926855	-1.762860901858521	0.4001731769316225	-0.3766708149018867	0.9999222821232228	0.2705823721611026	2.4409048573482752	0.5954927594005972	0.20949883582888248	1.2403584867002677	0.9739317029904945	-2.0836746702025586	1.697383775436853	1.6594061620969882	-0.852951600576894	1.734920728168108	0.9577274798043708
0.8456178336526803	-0.7261834923736799	1.8252935774418073	0.15545259768758707	-1.8305918890179316	0.22082807041955926	-0.2588829352047612	0.016942820988323535	-0.3164437884823844	-2.153322648275101	-0.14531309748347765	-0.06587014260505836	-0.4521383723156803	1.0796014569927204	0.09609452490655489	2.5504482827925754	-1.3334995114639931	-1.5563159182631516	1.732464676127606	-0.032814474982879004	-2.2542001644998986	0.6361132835534564	0.740494907796206	-1.2881733698522309	-0.7703033840436694	-1.6768431963706933	-1.0446296071400742	0.29472579341423377	1.3150973603516725	0.3440426355111702	0.0007704875794433195	0.36732847112957967	0.7031523804078775	1.0303971294544865	-1.792762895677526	-0.08788434108534822	-0.6652506835151	1.2618636727685235	1.3691597664152115	1.8488076160110252	0.7967152671686916	-0.009256113230391966	1.548106334970692	0.5265372032489749	-0.8314102303619065	1.3759950888818577	0.48749485163014206	-2.566657241583348	1.0474792206286672	1.275123531490251
1.1169720176882671	-0.8631958537036585	-0.19148058578601118	1.0347694507254546	-0.10309361822298162	0.13115303464096736	1.5315263959186651	1.1156195603430092	0.024092929724052463	0.21177776933789866	-1.2175640231094331	0.8724853851983393	0.8853294970958313	0.19411412688072557	-0.4252704741116166	0.37564399798355586	-1.5430932161955677	-1.7145224708598432	0.11416934386646962	-0.44618049809789967	-1.1048470393014351	1.7907143237841394	1.1858759062310813	-0.30437597967272945	0.5874952765705537	-0.48312598707975696	-1.2786811611328888	0.26579280862888655	-0.29560183513559185	-0.9162992443733647	-0.3482010982149521	-0.9434606613362657	0.3554519929772532	1.2308457608454169	-0.44008701095545155	-0.32956223598491796	0.7896457434912577	1.081086454454152	1.7498191884570597	0.03636443505627865	-0.10530284259325502	-0.8372898129716033	1.0756606676429887	-0.03561684058574489	1.699079858645228	0.11983268669472054	-0.7916933835441338	-2.1475061209791066	0.2226514283438894	1.0503454700974268
1.0668901038446283	-0.369502862490597	-1.5097286520285522	1.2802156675248193	1.741839381210684	0.34474907681879374	2.200536105468279	1.6714769120011108	0.05743690650194322	1.841393061130099	-1.8245045603544185	1.3917349273490929	1.6376169652419543	-0.46861779115797414	-0.6707705468867674	-1.567792255524928	-0.484333815474345	-0.3555182110362615	-1.3270996611072368	0.01928973581573244	1.3381444469101422	2.359319765152192	1.2207253209428872	0.8247387444338437	1.9780169801426772	1.3168127317099945	0.09431216384559934	0.4465768910109867	-1.1480835259033426	-1.527571009142672	-0.42380691668801757	-1.90693885020812	0.5894428255903179	0.9810289411781857	1.0083846766393278	-0.019313444422200638	1.9178697863339116	0.7072028024303199	1.3042267257280016	-1.3132253951585096	-1.48171783772885	-0.6609351613577875	0.619097498103928	-0.5641738130747609	2.2916641235164605	-0.40871863436444417	-0.7341899558234704	-0.1095331729964776	0.2580297915254919	0.43053810482530774
0.7256752506676966	0.4666496156047393	-0.7357945430794667	1.2776013134509516	1.7146898824186023	-0.3369042570353613	1.5993711622512143	1.0193274517143431	-0.3621292670230452	1.5861713980310088	-1.580329985778038	0.9091824325777019	0.7662246896275519	-0.4274642425360952	-0.40372537943702647	-1.5687741794479586	0.3859469990019763	0.8336638978947274	-1.4545877287534847	0.5997455733425637	2.777943705320293	0.8717406206793193	0.5618097345721469	1.160574464436952	1.7306043727220806	1.086869547357959	1.0543011597137373	0.6945683060330818	-0.7433021855558928	-1.0517647527324596	-0.29041708187717846	-1.4594921645229328	0.7046897245375118	-0.048335752715365755	1.2721713881241343	0.06724780035105743	0.9063395293616748	0.04700819107515365	0.7559667156409945	-1.1322066974587683	-1.7594763174008723	0.31172240862285	0.5379184847661311	-0.6499172209909907	0.7594204959009089	-0.016433808876461155	-0.2711602327091931	0.7747004589099264	0.5813137286624702	-0.28958621052265915
0.2837489501680577	1.2387142643860227	0.5505443723958785	0.8153395937773853	0.6850193885416146	-1.1849455049003763	0.7557704072732155	0.0007167967886676428	-0.43431331108389937	0.8851077390822926	-0.550128050404788	0.07152658876261003	-0.6283848635240801	0.2671040386175369	-0.0725671538458846	-0.6183982202351027	0.04675074185121391	1.0431472924534615	-0.7875227221826961	0.35031634879438767	2.30715724440905	-1.3205223585776258	-0.06383343023928299	0.4880813822349748	0.26002877135298447	-0.48218359802200955	0.4137202825335216	0.7130010628129891	-0.21165619444979386	-0.6274159865497061	0.3585907140677864	-0.2813067588339524	0.10106284564574342	-0.7943992338719472	0.6150134169657663	-0.19696826309882692	-0.74444014730954	-0.5808228873897723	0.3615323396468947	-0.30286730567822917	-0.22387087423473773	0.8246543190038171	0.05216070697997034	-0.2408621223136438	-0.33078752094561154	0.6810613537837839	-0.44099806692354315	-0.4389650946156366	0.06879843663392918	-0.9757773539733882
0.05437718302008331	1.2677948521713547	0.5725911695067366	-0.18122998145344701	0.2695321042471682	-0.5534345294786592	0.3995522998010134	-0.3069011646642895	0.19236106710239118	0.6867105673594085	0.6362416824419064	-0.01771999966809699	-1.2081503647902339	1.3400578472523108	0.26645998028688467	-0.4053523399296368	-0.25426945021745445	1.1434311248809568	-0.17154103731751788	0.020275434087140973	0.9482301649204857	-1.5414530535829043	-0.17573324821860034	-0.04115049076245555	-0.8800816812341461	-0.8572881259142192	-0.16821110072865353	0.12320320616614917	-0.47440367295001906	-0.5908743688965565	1.5631111441942291	0.470494870222906	-0.3885974113936863	-0.12608534652871187	0.18614025524993957	0.09145951344128142	-0.7706766771130479	-0.3722130749286903	-0.20792665692410695	-0.0679646823429369	1.6850834808811275	0.9583679679178393	-1.1363000910065322	0.16683418481278173	-0.2167931969396206	1.314504696079003	-0.2348195326758932	-1.1761213822063412	-0.7978097255457146	-1.1132976111542974
-0.09850948095814725	0.20017641616794485	-0.20593968125857307	-0.6354516516172714	0.1906846467596743	0.9940535305698317	0.40842875369460685	-0.25660420616733276	0.7941560906344441	0.40632461413884574	1.0119654946488148	0.8167948701372592	-1.1981714851245802	1.8316992362914326	0.9995703272940409	-0.7242984241683097	0.8675283379428111	1.572973306656991	0.4122251270244302	0.6509546637053224	0.03386839391402773	0.25831127974537127	-0.24093590761008105	0.643889623004136	-1.2813863013036897	0.261242120627783	0.7446043229043686	-0.8438383737750117	-0.8450870367445706	0.23363384987676647	2.3289033058386157	0.748123003878754	0.1576773953547694	0.9233450205855226	0.4562275329473801	0.8479470945925889	-0.014020886648042252	0.4966725982061729	-0.9042580899238005	-0.21570471220403237	2.089176361445157	1.3536753324890234	-1.9275825755096905	0.2240181192874132	-0.40957394774518685	1.3593018111189377	1.1863275827982607	0.41427912546328693	-0.6882177324301131	-0.18892052863465839
-0.5172573405097847	-1.0652185411308788	-0.5900653226455459	0.19764232550080757	-0.3584592448678982	1.3533794883097559	0.2332868666085885	-0.6019411870378878	0.6743830912551275	0.03842938001744703	0.29047355772285577	1.562085422506689	-1.1348491301446886	0.756177127272841	1.8562586314672407	-0.483901018429763	2.3106058245422494	1.5430747738448365	0.821604036408252	1.2844608356888463	-0.17047688297350327	1.349503299649528	-0.6501205508340265	1.6602165142100316	-1.4810793192259448	0.9992065674187621	1.713307062126484	-1.1726410252778539	-0.4335580474630219	2.0675038982029035	1.6198469670559548	1.2206586164170792	0.9820469571854114	0.604467024021475	0.9046819710484038	0.664942673270618	-0.7106968412734924	0.6152552237879101	-1.2826618202567988	-0.01526367949657304	1.2000474415145956	1.1880073083720026	-1.5091721468204693	0.042024434650067784	-0.9264501506116907	0.3603487376816596	2.2193571947185586	2.054890406524967	0.01236959527196491	0.9301221577934171
-0.7653287645274814	-1.1339835066180497	-0.6167557369381228	1.1696902369615192	-0.680726355685647	0.36203385387074827	-0.3819466496285771	-0.6915862887100345	0.0611617352287129	0.4197133492464797	-0.5925718927840394	1.1239396132101382	-0.5084278418564023	-1.093280539623303	1.9704468971743487	0.06788026146430157	2.0897451010840458	0.8158133390134374	0.2411696144941058	0.3878883038770109	-0.2513769248175668	0.31936965444211807	-0.967782910926718	1.2817214082073858	-1.3160085029033022	0.5984421030002229	0.9782886344062599	-0.31164846559455667	0.16248510618969744	3.0492718114521975	-0.015009627477543362	1.8913884760969624	0.8208808177637245	-0.42960365365764436	0.9744128809949693	-0.5789147817273848	-2.2561588794918443	-0.5459905487838416	-1.2888051230323654	0.14654960186267782	0.6425614425776796	-0.3963782542342668	-0.6564154862943429	-0.2788401788121505	-0.05563262650271538	-0.7889163761332646	1.2288363300820426	0.9712289178868295	-0.2609940426475018	0.5684894135909851
-0.08259726654613149	0.024018510923981617	-0.6140306446102024	0.8700235224106652	-0.04107883436845325	-0.20034699234147707	-0.9684773741811193	0.3777645031770401	-0.42486331455906895	1.0904248741425377	-0.65396727631745	-0.4776118920805528	0.8256982893004539	-1.5016161263239955	1.280385415637269	-0.0622405436557762	0.59596046444658	0.36268236401199766	-1.1684219566566725	-1.238726295355097	-0.6291051623608701	-1.152815197167042	-0.8364483609158617	-0.17463901819931688	-0.29312848819614806	0.04053554746300591	-0.4530545145896927	0.7143443366492344	-0.10756708768498686	1.9163575929623307	-0.8972388724936968	2.040865061458699	-0.02963274500451154	-0.1623332739631693	0.7397286083048857	-1.008593751304476	-2.1619179887734465	-1.6106193808522655	-1.155127111934722	-0.4620864198500652	0.7791469403965178	-1.7959362972328572	-0.34642768076903685	-0.7737077781692081	1.7461120548351496	-0.5513390068983381	-0.5445243522113663	-1.348895050603594	-1.2917171776962737	-1.1895346670318485
0.873394413405852	0.9974271001735087	-0.07123291216374462	-0.17187343534807845	0.4333885370692041	-0.010127684694624833	-0.8702251296733714	1.4924788019109163	-0.5687149565539853	0.5499647523786938	-0.16093571060780051	-2.1084684274573475	1.3947585802937157	0.11977124727352566	0.6302706807110915	-0.7220747953401859	-0.1558134312673561	0.5490890152278313	-1.7826735662703934	-1.4944027064862622	-1.1160566613011615	-1.4297769956495898	-0.7654616111959763	-0.6186406112985621	0.8159026872809324	-0.29395619027123326	-0.7255106765502639	0.3263228196195068	-0.8813342399542962	0.06349669319206902	-0.44130028787272796	1.3509253051457402	-0.5651350427377303	1.0281021919605984	0.5049398807487524	0.10618555445124066	-0.478142831807485	-1.3861111898975949	-0.7787484056424367	-1.3346234441794704	0.5901025560108848	-0.8575966194749551	-0.33456192738468027	-1.1762916602444236	1.625000140138385	0.6827747681125406	-1.0461138651819577	-1.5657708322376538	-1.3104964455003534	-2.238288789136085
0.39493472739899105	0.8759616862214354	1.0536265435038836	-0.622340905389744	-0.41247025560755435	-0.5647447198916049	-0.2588185591078501	0.7318934346867557	-0.5132343748419965	-0.9526603585569323	0.08354600487590849	-2.6308609809226415	0.1691201530419549	1.5782361408150363	0.2141980245695054	-0.9561032982604043	0.021554816565448446	0.40641520347877697	-0.8779492497529895	-0.35492381826929986	-1.3422056739571477	-1.246127416465662	-1.1544771703413723	0.3563136741363851	0.6595970772714407	-1.0513119707854737	-0.34512297518007995	-1.4479327717561141	-0.9608574597731596	-0.6645389770883962	0.14797132505205035	0.2421838676671047	-0.9889125396087826	0.8325345734972066	0.1335767312250389	0.8533712888156609	0.39340990072910764	-0.5186655304661056	-0.07521080967099754	-1.3869457730471895	-0.07760697327839933	1.315310451912551	-0.11318603389611732	-0.9906597545820887	-0.9284641644376834	0.7310529248704408	-0.7222939609785738	0.09421254787436585	-0.283295149356279	-1.4752142017772665
-1.4268751327399565	0.27073568083981725	1.476790556146217	-0.5610928962468372	-1.3187876498748496	-1.7808142891499559	0.0797709676174221	-1.412281412171308	-0.34438132791465015	-1.3535411798865769	0.16064435983425118	-1.828102720252548	-1.2672940222808566	0.9615863596091369	-0.6106597808084463	-0.5466628203673353	-0.49786060854718606	-0.4103988778789434	0.20598368397092934	0.36809600827211414	-1.200657246027151	-1.496777646639728	-1.2319768390523569	0.6920241146389167	-0.4194735445326843	-1.8258326354287435	-0.7489067196571301	-2.67913281847423	-0.15422461227361306	-0.6505165083999169	-0.18314443097254568	-0.8034066575762978	-1.7454367283051968	-0.6965332209375782	-0.7356282218050507	-0.05010335285084361	0.026654028872207636	0.08082200601223792	0.43387825492974713	-0.5994066086214045	-0.2610540183708014	1.640493534902183	-0.004767629649573075	-0.11937328774086285	-2.647342122254136	-0.8989175132950912	-1.0128264107750118	0.8037693192791596	-0.05141863353239462	-0.1938834351126289
-2.1384796845617573	0.15258718740709282	0.5555092413667239	-0.7118782590943171	-0.45550956614242316	-1.4408282865620972	0.04142240186274687	-2.4248138787231226	-0.02283501290826324	-0.022009221570699233	0.5691129525162953	-0.29502643680206625	-0.7764764846332245	-0.6227106766698368	-1.5358065303867139	0.10491865587721325	-1.7013706767566346	-0.6363726797256422	0.43505936850916754	0.26646604253690587	-0.7230369155886156	-1.2098008724842428	-0.1382827713834273	-0.5533293471604295	-0.6752830363704369	-1.0981386710462238	-1.1439568957456292	-1.8162005621641093	0.7193684754498958	-1.111272978592499	-0.755902395510348	-1.4322311992157692	-1.7550979312195383	-0.8458357926142822	-1.7653726194254171	-0.8897113094281588	0.36589144892688996	0.8029836242514613	0.286407435427416	0.25670997306463206	0.08632459045771243	-0.06763753036370217	-0.24857904197001846	0.9866991704707454	-1.3955534013100963	-1.8662077870388096	-1.1175157336238886	0.2678938364015876	-0.7982456011119198	0.34987335831741706
-0.5317460295752429	0.5615665693445487	-0.33449125060454005	-0.6445227046401447	1.2085387411735955	0.8586639498768045	0.20959550398662458	-1.3963100505856116	0.4012720342218646	1.1740470352643602	0.85775317258194	1.1674711006569791	0.8318522927893498	-0.9068533851267262	-1.1387559546535735	0.8620334344105761	-1.4633000619721592	0.4098288050418439	0.6591033095339496	0.6258727470102037	0.116126973930317	0.2568229579049578	1.3037592036531824	-1.366202785788593	0.17990221637833603	1.0302223374522494	0.15546520729529334	0.31231089961010194	1.1157273369107956	-1.444078917949131	-0.3678010316830618	-1.1243439127186032	-0.13820931552617194	0.997261507234894	-1.8450277200975398	0.02790034109267055	1.6300289976723532	1.8271950551608385	-0.12214921688838101	0.8650564459340375	-0.05611320640531335	-0.8470111357155496	-0.26445275978955873	1.6876530414620396	0.6074209594642354	-0.5576099777595998	0.4946448568046719	0.5485879207157035	-0.5394473537255582	0.6148772955765621
1.1451924608612807	0.8401610624765697	0.08894514900532328	0.16767144134003037	1.0665657166878217	2.2264416489249395	0.41577589339452004	0.13513828800722696	0.6103319080424601	0.7075624773529191	0.182199772071925	1.9037578417183654	0.8082621500016386	0.14536462182837834	0.5621461248505558	1.4394335411618777	0.6634833056189023	1.1522886380933448	1.416547928753346	1.5474878199329847	1.1356164274638574	1.19750534544179	1.3214852218923734	-0.15022771247970157	0.3717873521496367	2.1898690093128024	2.138776321045504	1.4617540260638184	0.9371766564532283	-0.2758061704952038	0.6955520181716065	0.19111014020892708	1.2819663880419936	1.8905297119118107	-0.5088292814152623	1.2381781660802333	1.6627860395422414	1.7612492376379907	-0.2766834417692195	1.1543036359429721	-0.6335289310572495	0.44804130681435606	0.1270293726124336	1.3669437288281967	0.5224761674496734	1.3172818442092669	2.4705224373479626	1.4065343644414696	1.0499705988309103	0.9512249628279881
0.5308154980683621	0.549669470754359	0.9023558558665103	0.6179252684894615	-0.9264458715877806	0.7038232059571796	-0.2169196901436397	1.07965949487444	0.17301465324985055	-0.636462117204446	-1.0016692775435545	1.643475367626513	-1.154306759370351	0.6633050041249257	1.267058470024288	1.0423990797421219	1.9844323091429488	-0.07748686214206618	1.318137272757223	1.5065441753808062	1.7649775538774508	0.18422991657923815	-0.17792952852612193	1.343772430481397	-0.8989911158566328	0.9833497967128922	2.0599421972583483	0.745491126151509	0.06940733033807099	1.6773890798636284	1.0212979393832065	1.2728400326486398	0.2098915432042527	0.16592984699828928	1.02181918872694	0.5989036087614964	0.10138813651107081	-0.18247006515244651	-0.4414931509996523	0.6581998156480172	-0.35990612140905354	1.3386983796126766	0.07028449343850786	-0.1688796876525352	-0.7871745432163229	1.3502937947547675	1.993269547297855	0.4479043733942629	1.5838140636939864	0.42436818025747264
-1.0911164411071586	-0.16802928200945913	0.5887129433266002	-0.3957835597651362	-1.9547448615597618	-1.5774510441716387	-1.366663681854037	1.8871790431051687	-0.8387612808679645	-1.3288544093642303	-1.2915807602837648	0.7575568030738872	-2.1703971350564135	-0.10087300452025054	-0.3732807518725426	-0.34380265611604716	0.5768094788165073	-2.2273056956466495	-0.4561347319254919	0.13628888367096328	1.5464684569762033	-1.0940657289210938	-1.174090233474617	0.7145767459071785	-1.7677437024633147	-0.8804035619001896	-0.2249816890658156	-0.40210545828073513	-1.1056613145862446	2.190713005064242	0.14271938328716136	0.6604945691445252	-2.011927006560607	-1.6905351588987336	1.1247537308776556	-0.9563566892337116	-0.5594740076743243	-2.070446381707678	-0.8464678918543711	-0.5930149196590656	0.7910310005913663	-0.02528003352555682	-0.6585675111767887	-1.944816096996477	-0.7112111417418581	-0.10489193465904029	-0.616298897739541	-1.914671965849681	0.06405412436333627	-1.04068617075945
-0.9471199178963756	-0.8212394820926482	-0.4824868028900016	-1.5613552005652422	-0.6073195040498771	-1.6305561589809983	-1.399721315013302	2.332372184360667	-1.4888155153392622	-1.0420696336957078	-0.39730993647535945	-0.051454705859832126	-0.5107091955513663	-0.9645508730913224	-2.318676699857941	-1.2634765631634906	-1.6208703679621368	-2.7203627467215084	-2.0043846036152995	-0.9973126038444952	0.6695064795527633	-0.3221797864962131	-0.3545683186534446	-1.1952597917825794	-0.49949821539702055	-1.100140316858094	-1.8753114773930848	-0.3308712668868604	-1.4138158022030665	0.7389478295348076	-0.9081896932337	-1.1221179518203912	-1.8765645191932112	-1.176569512882905	-0.060512008320101944	-1.043790802435617	0.6754516603256817	-1.6320418030236599	-0.7760404065479282	-1.3183268692902916	1.0543653295194182	-1.8648701148192497	-0.7767919652425206	-2.2141220845059837	0.7247035095333804	-0.9930549490611653	-2.111151814059459	-2.237186996579343	-1.1405032899034082	-1.5525619299869649
0.6804922382596672	-1.0145137021416837	-0.9023851612630546	-0.8614227278944179	1.0891568387164068	0.04559303694029409	0.04589448435463143	1.0952489290596918	-0.8631701323172888	-0.3694581267786948	0.5198319409376481	-0.5479883798734448	1.7053404538148982	-0.9034626773910799	-1.8890453369596671	-0.667296273070839	-1.6740586258161951	-1.013105068101622	-1.3205618537338375	-0.9427201611999647	-0.3071628464266445	1.5387076839330713	0.9847794252192761	-1.680374464063329	1.5836184321307947	-0.0051101328112124434	-1.2822587247987245	0.6115283541513773	-0.3151151005614196	-0.9353344472679853	-1.1789740061668565	-1.8738811751112816	0.8321084578772796	0.22198471885079332	-0.8207997005683766	0.16563026345709356	1.4057876319595157	0.27415475275796863	0.28873182400191905	-0.5340861378622876	-0.3381815340125933	-1.7537640043622709	0.45059907566839513	-0.5076591715541332	1.2503495334226755	-0.7318646074190723	-1.1713603159746637	0.2844045453707733	-0.1929370747164053	-0.09784414221631015
1.1344463375120664	-0.8008109141644945	-0.5458180805310425	1.034532532314505	0.9099248508793205	0.8178901862632268	1.155601594524777	-1.4220115415692502	0.5729645231103431	0.15843282274207549	0.6517484082939914	-1.0139252501244538	1.670911815376568	-0.315708621232623	0.30560985538481467	0.4654898478669113	0.11354223633122704	0.8165574731996353	0.508722705947225	-0.5408016068418818	-1.0171658111806496	1.7544718669168626	0.9455206306710455	-0.3448424557349329	1.901388746086352	0.4238943982329504	0.0317021123324782	0.8550390340011707	0.9935606942861653	-1.4435007592338644	-0.8843151378612562	-0.7184094797447946	2.578716626532082	-0.08947296337997351	-0.28569559743076683	0.5556891388511916	-0.004028781551936057	0.987073728018433	1.3683129484663603	0.8047155896737759	-1.747820336852853	-0.21648589019377715	1.6806595534611024	1.3847482564228646	0.18512481174018625	-0.3371408797892854	0.13444784490423603	2.157807193605017	1.2362831414110362	1.4762630333303897
-0.08893346850497874	-0.5272708683592432	-0.33181241374445364	1.6621353695840662	-0.4031594856480258	0.11057967901152096	0.6725812100041827	-2.5649434264920346	1.2887479468541252	0.25557435381072496	0.39375771906930856	-1.3664043027932617	-0.09850619297322281	0.03084400909178341	1.43611507183919	0.6599433517800746	1.135140441577564	1.0373417648183292	1.0676614264775002	-0.522528394750208	-1.2687679449862101	0.22595605213782927	-0.18382377445464795	0.7302233360892294	0.3859423287518228	-0.25819402777303413	0.3124528436965878	0.06505804677680767	1.083233990960156	-1.115802282957307	-0.6196781005560731	0.6780791630412334	1.5009461613595851	-1.388713781912373	0.5420750626644429	-0.22172651129011842	-1.5762742573287167	0.06577711356918042	1.2386643930564225	1.0937697271578608	-1.5613755606045958	0.63431040931689	1.4545750773657125	1.5435067808866	-0.7680799368730599	-0.2746659665852425	0.1181553513864335	1.081371239141883	0.999479258408362	1.2348036404190887
[truncated: 72 more columns]
