# Supplementary material for: Diagnosis of autism spectrum disorder based on functional brain networks and machine learning
Source: Sci Rep. 2023 May 18;13:8072. doi: 10.1038/s41598-023-34650-6 (PMC10195805; doi:10.1038/s41598-023-34650-6)
Supplement: Supplementary file 1 — Supplementary Information. [file 41598_2023_34650_MOESM1_ESM.zip › matrices-bold-time-series/ASD/ASD40.csv]

0.05737983927865524	0.4651042905342724	1.954202808309482	-1.1718862472808866	0.6086519715806388	0.4774783925785005	-0.6762197023979051	-0.25313302008847854	-0.49327043242431684	-0.2161306840483342	0.5805137711561668	0.10908455339726364	1.2815338456640888	-0.8560791493468394	-0.7416012073040774	0.9615064878562031	-0.2823373171327205	-0.9444913741253465	1.0809374682138169	0.33862200445849505	0.4539512531831111	-0.073271682452122	0.9615469594317212	-0.47175113948541164	0.8102471058444711	0.17820770131353708	-0.2241710035761275	0.6561746265654617	1.2931060938628385	-0.40361385202412237	0.21236676116119832	-0.7639659350853014	-0.9419858532972841	-0.08266051763642414	-0.9426958497465472	0.786975401263136	0.5831264312673768	0.6697101590603307	1.2209747610340884	0.953900244766575	0.7701303257268785	0.7616017041427743	1.1180266607679656	0.6995489953228985	-0.10196523213033151	-0.6352379988767262	0.5209606892013673	0.35492037822829864	-0.2432563507664065	1.4414683524213512
-0.21700500140236245	1.563883635671731	2.147367291943112	-1.9270995702390996	0.9628148799276085	0.5881557269761724	-1.12490019368837	0.2085888706208635	0.6027706984954133	-0.11970766554012208	0.8341126531656077	0.45967777766809387	1.4335025600135183	-0.20717309937135953	-1.077351520879267	0.9351695151144663	-0.586243103002793	-0.6165112650430777	0.5248892455042367	0.40231777956048587	0.6609799141514917	0.09136191390578985	1.305330295822069	-0.6567456152551365	0.7989565569226844	0.7748256736363774	-0.0200775225121879	1.274086165819668	0.6806320291420787	-0.6575347638839242	0.6107807650198077	-1.0048241911310212	-1.0154774127629447	-0.7260427220529138	-1.2436475071420334	0.8285743061863625	0.37260860386982037	0.6716030848469812	1.9462030740577758	1.0903737698322404	2.0037284345151	0.3625679945543432	1.8953796787722803	1.8368538632037388	0.19954867099521648	0.6185203580139605	0.5484642776121625	0.3837598110675292	0.4005969279031126	1.6189084011078385
-0.8397403739404674	1.269628332520028	0.32427383598195275	-0.6848785676523127	0.7251767880297111	0.3337020875125837	-0.4875064090463284	0.8271030395340424	0.7816664695673121	-0.16607409310676174	0.6559422383480376	0.8442535407466079	0.28100124797541026	0.16265266275625717	-0.4205965665841158	0.05326468546943549	-0.2582014418928693	0.2742512656244492	-0.8339139071557554	-0.12993145926606353	0.6796021878246035	0.40849122192309184	0.5828227749117504	-0.28661417382193594	-0.15157957007144518	0.7843298652406622	0.6649058801134188	0.67119402093927	-0.7946499753756868	-0.038592314214194935	0.7057642407992865	-0.5025493119160753	0.2227736452749934	-0.5288987503463493	-0.21340854815868027	0.10973315679234895	-0.2511986446416665	-0.14317471475671548	0.8253586698945545	0.3928804964212293	1.738383299848201	-0.5636704638019346	1.0060364485602675	1.1187735097586196	0.6771060965423763	1.3759567410816416	0.02929138708684337	0.6999317775324195	0.5379992779387772	0.19603211155095038
-0.8077657289218974	-0.7087253668045304	-1.1793556586913936	1.2519068640631208	-0.23984149421844794	0.08028761430016218	0.5927507185746133	0.6171540569595692	-0.16206721088331494	-0.33962111226751796	-0.11714868023673014	0.28579006448509825	-0.9428078217805105	-0.16295189690956943	0.341872034699456	-0.3813868734815021	0.3842297627471711	0.7053009533170479	-0.6661934440634161	-0.2976720552737262	0.0842764161452561	0.32642220553695156	-0.5010394931260477	0.2973245077517971	-0.41688613849244477	0.1895400780073471	0.7954316455514024	-0.37881889567901145	-0.578027296788645	-0.12123336907438527	0.4655561497682151	-0.24492492672885283	1.122691931714843	0.45210234094498297	0.4056130817839296	-0.30948229488592977	-0.2741394425330016	-0.8345778356686374	-0.8178757925565946	0.13565913788540437	-0.23426573054574837	-0.547163024782616	-0.6082165802750712	-0.3710588525442392	0.0558430379473835	0.454786469524321	-0.4633015902411081	1.0460755886484452	0.004441933183783481	-1.1879808300815797
0.25754939943704674	-2.163587993161081	-0.691228673821016	1.7031354796184657	-1.298441334465571	0.039206482004619084	0.9940830138417993	-0.20577662925555043	-0.7928822086126462	-0.15404345936883507	-0.8967809916892604	-0.7990586198777598	-1.0677048943850946	-0.4290158787329249	0.21256573315022784	0.046727704659633794	0.6200753445981244	0.32991951130452535	0.9061144135449879	0.07979092464155169	-0.783142097441583	-0.12161307497743587	-0.7933164507777503	0.459646526489436	0.36098218825183764	-0.45311956759577315	-0.13217061373214817	-0.5570241000874848	1.0374734771076348	-0.7794392134189422	0.1350956170625522	-0.09322462516101213	0.5136605943379677	0.8351380618374334	0.029667071311326433	0.01994240939956998	0.493684698281039	-0.5211734546419589	-0.9532930657296671	0.3460738256498958	-1.5571332777701543	0.46540090158903796	-1.127231722320341	-0.7576381144493894	-1.2016307543482452	-0.7866238848880593	-0.5547177479311219	0.2873942769031527	-0.18618963030345287	-0.8792571974613518
1.2257215572782063	-1.5914404403829736	0.22510824460779486	0.9928533153639016	-1.4895593165297007	-0.01115299857669061	0.93524413956579	-0.3950933868074506	-0.2821421380062789	0.4201170052506251	-0.5938073520689043	-0.8917252776342421	-0.5047400585224792	0.02986365654143482	0.12901544588134536	0.17568146451448463	0.6360758609294468	0.09967542205874863	1.3578963431471724	0.13282309740592638	-1.0640237690834666	-0.03096854297293905	-0.2957708613707266	0.464481216179532	0.5077136097028744	-0.919156372846883	-0.902616258517058	-0.029041272795791134	1.1515418095186343	0.11223414561287408	-0.1807739554384262	1.2026438643365338	-0.046206808849889404	0.03283229013655205	0.5763315871603124	0.11048259879817465	1.075419421495177	0.49607586294852857	0.023493839197386027	-0.1636912934428984	-0.7427953317329563	0.9221532440798405	-0.46885397666616263	-0.3554797734375316	-1.200696580258797	-0.4914531585522611	-0.07520086084614024	-1.5499955312727443	0.5133904146125134	0.5335780541283727
0.9527840720980928	-0.40946677306531876	-0.6515685514138781	0.9472201392603141	-0.47820076337633777	-0.18171331128497334	1.2482641937684742	0.2707568498341951	0.7218013661232175	0.7810393472812057	0.8143228934077055	0.15738813186736814	-0.18746003330114294	0.934728583753458	1.6174486533444747	-0.5673065710531394	1.006435423897024	0.927596606783268	0.17424052569247625	-0.29447962867068295	-0.7096470944806094	0.9258441940598133	0.010362896581041697	0.9868343181494365	-0.5641593453769794	-1.1613047123571623	-0.3435414374455688	0.17475558386226075	-0.6729953121946632	2.4684166614287513	-0.4416256537154513	3.178999194886576	1.136809957726842	-0.6416970858406524	2.5944676865562672	-0.5852008890246863	0.7187142802047813	1.136603148769521	0.20293564045319554	-1.14390942001374	0.4738900333658292	0.16088940314505096	0.05616860677927717	-0.43450031590960575	0.17906474481143303	0.9048980166450266	1.064668971990057	-2.50888142540403	1.0811801121682558	1.0326638837046307
0.11358777862426048	-0.5153484774892618	-2.503024038536946	1.290240446629096	1.0273083560952958	-0.2104520904617447	1.3208753152868333	0.5622928167269826	1.3398134128252404	0.6233055809105649	1.6650064661717012	0.743178850032043	-0.031796788220590906	1.5744366845294284	3.5768412258562865	-1.0132983677941656	1.1429688756867542	2.0779798752942686	-0.236317817569893	-0.2946413035797487	-0.41940975606759123	1.5540839066238676	-0.25980401044547674	1.4987648833598115	-1.010970416635086	-0.6553585792055627	0.6745658091096393	0.06025495875780065	-1.3879860146469256	3.055827140373475	-0.44413901855019217	3.281216057194111	2.421503735378065	0.019558646255697806	3.2024838387202545	-0.9400907623784023	-0.15274302002232873	0.7320569280242736	-0.6360769044485356	-0.8933902967571234	-0.032817077479557526	-0.5670557167354514	-0.01952634713049481	-0.631661814175966	0.7317321159484876	1.4162183861597084	2.075033727895458	-1.3242761910572154	0.3455234843158674	-0.19767308143363913
0.34377447367282715	-1.2977851503650801	-2.531003921177095	0.11176667654510634	1.907872641178772	-0.13083679580681035	-0.12155291912491524	-0.12402496196672683	1.2534335927637796	0.2387229793185218	0.6055149131696249	-0.009890258078632209	0.3957373993186794	1.5225782410852735	2.9805869580121573	-0.3046656472564476	-0.014756512489187844	1.7928435467597343	1.0039055107344375	0.3494582191789348	-0.29084509376964024	0.6651640722222658	-0.5551324993753218	0.7449569978101259	0.1956689625578888	0.8167749374416288	0.5363909419369493	0.28484176986660437	0.37294468841814815	0.42221566002317085	-0.19250663375689536	0.5787909279489618	0.9808625006555526	1.0561813562349889	0.5431624168749818	-0.08102938770668817	-0.7427549586101472	-0.3651694639973939	-1.1093090588635717	0.5667937809168908	-1.500032601459173	-0.2145075905420781	-0.19056574274967447	-0.06709932570877707	-0.5380194189615499	0.2705504174105709	1.4120796984937665	0.51881589292185	-1.1390886335013346	-1.813702045859235
1.658548292903092	-0.9101488957345695	-0.20470740909786883	-2.1308634560768605	1.5774993266349526	-0.5808161925495947	-2.200047153331019	-0.7559602756920669	0.5459524049640269	-0.15472753416016646	-1.3411590991519047	-1.0724909772342888	0.5147110637368661	0.8872055509485158	-0.5235435189741955	0.442135309727334	-1.723320664437135	-0.19404703657327851	1.3331925245132183	0.706162699387381	0.13807911171987688	-1.0453118827945846	-0.6400998088679049	-0.8976020442567261	1.1306216495881374	1.9624522729207607	-0.5458546416549612	0.40392750090273194	1.7373291974314882	-2.509589467698564	-0.2245094749929432	-2.2898413715105312	-2.2619665577812933	0.7025727437725547	-2.4940711308852794	0.7317954314058489	-0.9969541560197196	-1.181469587473792	-0.9380934383416296	0.9422925440571924	-1.9207834703417177	0.42607022938427663	-0.510458240229735	0.4141689809337801	-1.6296148815909806	-1.3230928207105235	-0.9829952539629505	0.956390259624054	-1.682807558140692	-1.9986931763490219
2.080392556177819	0.6221059588053581	1.7713360069057908	-2.4077161335712844	0.27242493558009406	-1.7578803538644272	-2.314928824871712	-0.5072244584979824	-0.14515499725708533	-0.5159259010691462	-2.008703301081608	-1.3166156498994748	-0.4819228315745878	0.26303968395686295	-3.3249395102094605	-0.11380271185744238	-1.8176680948880308	-1.7510680276802404	-0.9321237559442171	0.3795414761480456	0.5667219528412181	-1.8808401840348248	-1.0099404971154284	-1.3614960692135765	0.00426497465478494	1.1671817675106484	-0.9582440473088677	-0.6069373489846727	0.167765856494459	-2.732431659094608	-0.8917761989463994	-2.556522067719334	-3.3455110742395506	-0.8594150933289799	-2.2473415277518067	-0.17420251407552448	-1.3529289661624568	-1.1087817403871596	-1.0822577243969889	-0.7226217999631043	-1.275162717805106	0.20066024276465164	-1.3738632635974446	-0.29129421511227005	-0.7241024593531272	-1.7970905234295955	-2.7067827990239803	0.2946104200968104	-0.7231268881870583	-0.5573620318627512
0.38810362127896386	1.5128098115243025	1.191651347545157	0.1785797022036839	-1.2493869680732512	-2.5669480987893314	-0.0772502352933843	-0.1731815424520481	0.07907060054744927	-0.5017805188923323	-1.0430307968927395	-0.9175665460641299	-1.8622705743526229	0.16776054696420958	-2.6150528988430253	-1.3208580513125232	0.10283663081857086	-0.9613942955873659	-3.353841382180148	0.06135486743235924	0.1859034618474079	-1.4973250621827485	-1.6912937801714933	0.06280707745766498	-1.7334434006255666	-0.9663007672150811	-0.2544137687962036	-2.1708437388702273	-2.4033690009484565	-1.1008643098228663	-1.5194927035608325	-0.9274886739541294	-1.1386125514839678	-1.755569761454857	0.23464101623012942	-2.094682434234337	-1.7368286595315676	-0.5341079954777884	-1.4468214120664729	-2.292902900267923	-0.7846298438050269	-0.5083929116444358	-2.084724074862566	-1.1211099466596677	0.8744092093508176	-0.8175142452654734	-1.8330656430631371	0.10393190986513386	0.45244997310182955	0.946796926862584
-1.859400182020291	0.9278423434793507	-0.7251753478660088	2.4683026073603265	-2.0332013269319753	-1.756291358713106	1.6309374398564402	-0.6065975797911233	0.9476767022231241	0.07611340279358915	-0.08460683037736039	-0.3924445047468588	-1.909919585230432	0.284530076915733	-0.12173615218123868	-1.5218823541362685	1.7657551398815454	1.0454568673207738	-2.8044804697206676	0.06464026227565052	-0.6989752686261246	-0.9411121529549632	-1.7081606228836825	1.413611386484431	-1.6814074097868799	-1.9628503679422737	0.4459095867202962	-2.3243440856968385	-2.5216993801828873	0.05638309906535338	-1.1181705720400874	0.10074428703464915	1.040745669439581	-1.151819756940579	1.2123792600759522	-2.653742728727396	-1.4522268871331592	-0.23322536766555227	-0.9249186567524709	-1.6939394267850298	-0.36215534065494803	-0.5945367443352904	-1.4659696580961872	-0.5100437892160141	0.8754671022800858	0.5351238224460008	0.2758043600771412	0.3707401565055541	0.4387980001414416	1.0472898452996926
-2.1319044473161877	-0.06615277473829374	-1.256497649155073	1.6343660939384048	-1.3840419177663563	0.29060066867962187	0.7975852204591284	-0.9955161913766837	0.9236889799981385	0.46944409554616806	-0.05086673509759593	0.300765883443332	-0.31774125695290883	-0.14670587398567814	0.8584848393973088	-0.4205611700349918	1.3656774011391215	1.447390913031345	0.01226250945847868	-0.05587528603351934	-0.8551160815456599	-0.5621727956229102	-0.42381939403348257	0.9286194572985919	-0.17247648933175716	-0.8086675838822089	0.4817890729479787	-0.48950754094868754	-0.21155046820500478	0.48937927023594197	0.10497199217761563	-0.035887087091543236	0.6736405169044456	-0.045903337598011885	0.06368347447205934	-1.01805281327874	-0.14271419694297002	-0.1680247112477616	0.3422616376476454	0.2375546500252471	0.711717777018041	-0.08683482210239372	0.20395383727301913	0.7070236586080505	-0.4178328851601896	0.9105109632719238	1.0545657440090082	0.03454633109014113	-0.4806666099531314	0.08625619319796195
-0.26932032217533186	-0.18955664089687402	0.13384501814225405	-0.8997234234894571	0.3610812435968145	1.8387788442040445	-0.8094913991243544	-0.22264190672856207	-0.39239061157873395	-0.09385840151423848	-0.03402618363818876	1.0554280811133288	1.2939779138930991	-0.9931056841617056	0.07924848097228876	0.8645973230887575	-0.1414194502533714	-0.28839205074801655	1.8765685615161822	-0.15650281501715585	-0.026824572769388433	0.3295781346900371	1.3284455648216482	-0.44799878835299484	0.7430266006099697	0.7667541903259366	0.3541402267414132	1.5199356077037276	1.547493168874487	0.9151099773577459	0.855953159741632	-0.11784547687646198	-0.527601936955461	0.6602345721019447	-0.7221300376476124	1.1481669691393428	1.4754510968416699	0.3981881602702717	1.069745439311205	1.4162469370573443	1.670674402999555	0.1152744858447308	1.4520872739292272	0.719681975119806	-0.8219528111012663	0.23795142750365492	0.47815066033703607	-0.518117917706075	-0.7554290465781198	-0.3138316747218919
1.2408814436082443	0.5898058808780196	1.5283839250047897	-1.918704457397507	1.6858873012162863	1.871292435426263	-0.7021618261809572	0.9509612427391135	-1.2793668587833857	-0.8910800367401842	0.6084665699533228	1.2308369316868826	1.5500267129978986	-1.2378944140625046	-0.48744862286571206	1.4690559314235718	-0.9684146419403358	-1.7568392323716506	1.4139036144457366	0.39818607826846975	0.8245464961481059	1.4746737035131137	2.1596399284555767	-0.9204374430754102	0.6364429651309993	1.0155473340883736	0.29576763346781426	1.8522428335828711	1.138828108367126	0.7849217651694674	0.535963314121391	0.0985043950656334	-0.22762935031693546	1.11139236409478	-0.33774486470966486	1.990533821548712	2.094293875911644	1.3554405365181548	1.10262632531101	1.2787371606301743	1.3038979796878247	-0.141758820551486	1.6498802505037418	-0.042035595383724714	0.28113426691891386	-0.19990445261455517	0.2840775974554869	-0.022135272538695554	0.332880752666549	0.494873653880432
0.4929195883165347	1.3570583958441336	1.540479401721411	-0.9628921665407789	1.2705268300625663	1.0258364643610822	0.40671369712282884	0.8678468350399634	-0.7042175212540717	-0.5789884115421973	0.9022254395792532	0.6160908877808632	0.8709035047518179	-0.6486354361032027	-0.44219253218347443	1.3613965805269568	-1.0368050026176703	-1.3584400082741797	-0.014057017854294371	0.9946058886583926	1.1470097223155653	1.3192463614624852	1.7141168852454511	-0.6965773201861298	0.5877579831342724	0.39841691649186906	-0.1865710567004948	0.7742564902443805	-0.16391171774287636	-0.4087521582660785	0.02209084438799378	-0.3038362383469298	0.6077815320042912	1.2513978477794319	-0.528970939712606	1.4710126769275376	1.1475653239678831	1.3958671836906769	1.3294447950624204	0.5949512803187952	0.3076332672378897	-0.19226076424880378	1.3392668134077932	0.13707363394256755	1.3230100959171902	0.27248726635178905	0.4693819811254946	1.0850287460723238	1.5557120946645027	1.2053074593791495
-1.4470606864843454	1.2949389016957245	0.9248963296069439	-0.1186713078506713	-0.39400548371099997	0.44444221959794356	0.2228614372224399	-0.24496437882605698	-0.22141046955001722	0.546248119024379	0.133862717286154	-0.10440616300799456	0.4151163889961747	-0.22379984594047958	-0.9123757297052594	0.8359273242615671	-1.1568526047959615	-0.4628861835524779	-0.735794944176079	0.18599505444233558	1.1685695984524993	-0.3768258852944751	0.8175831697658873	-1.0755106299736394	0.7974183050122313	0.09496967480472258	-0.95415699661103	-0.13643114726200636	-0.47904579516514206	-1.4389216777270324	0.32494293621044723	-1.202318060949758	0.0080414553567938	0.47327914068874277	-1.7708857326775154	0.81643794717665	-0.3734959967836231	-0.005589325386786844	1.580818642171879	0.03003162004437718	0.27095014186827937	0.15059935737766386	0.8841392719320835	1.0816214506552577	1.1314107180062118	0.604539489331176	-0.39555251110639955	1.195050939712339	1.2512021326989535	0.4604796322584677
-2.130858106924186	0.38669825855481055	0.8700972067114189	-0.3568696723589735	-1.4465569009520822	0.5587774524060074	-1.0340876203077707	-0.40564129368831325	-1.1664357547869735	0.9118717352994283	-0.45158763379320127	-0.2482576557548489	0.4909113731260283	-0.45731997382963785	-1.5952504246596713	0.4017872093217412	-1.1044247267126408	-0.661531224095785	-0.244241639258804	-1.6683714194236816	0.8628211273652829	-1.3919117509255878	0.40451519613209364	-1.7758858445783812	0.6933958478698933	0.05064023081994605	-0.9752629549818099	-0.0007503241712727824	0.5424657382975286	-1.0787420103715444	1.2596290067522586	-1.2350527248976189	-1.1502485580003963	-0.8329369902890842	-2.1079417156659566	0.8754102062667634	-0.8090273200146672	-1.3339179380089163	1.0301312532824434	0.04624815832699592	0.9842381258062924	0.41087697478871416	0.3494875446850258	1.2913849323768287	0.3274471126063697	-0.06972717354671397	-1.7993201330811954	0.42281247489679136	-0.29726341838668235	-0.9621761362281451
-0.9853851213839001	-0.598863612427037	1.1049207212890961	-0.4873207370728972	-0.8885801208797431	1.111595783237895	-1.085631263915695	0.9961223845334062	-2.029247904160839	0.2964853138155899	0.4881854676066298	0.164496180423719	0.6627788920893106	-0.5596056215236658	-0.9505175791078869	0.5749126511381968	-0.2680384009580986	-1.0631520871134492	1.0022419388607824	-2.3971656892776956	0.1589381087616084	-0.08424911522622763	0.6837993048722545	-1.385638875564508	0.5989966794567414	-0.14226415418074034	-0.06041739065881673	0.7768350870624868	1.7471287136430023	-0.011815798130894055	1.9154179419391948	0.017036696651945422	-0.6700098912155896	-1.138503384482077	-0.48930960924534483	1.4006622922101215	0.18253699824147807	-1.0508686679389374	0.324988594262718	0.851232874449713	0.9506240272414036	0.48754756813880545	0.2667307751107434	0.7858794855266475	-0.02443938641275666	-0.647829330632164	-1.569810076247202	0.381600666573648	-1.0590056586116194	-1.1453745288272381
0.22121534096039674	-0.9112463134480295	0.6676651748850718	0.3782425134478109	0.3198407457591488	1.5217138414016196	0.41747714972362465	2.0474507869519356	-1.130189603193946	0.09096800230412017	1.8300791838383768	0.6566982813034898	0.6713277056935709	-0.15237535792406687	0.7585135585284642	0.9809063904351164	0.7077447442682543	-0.2963062726879698	1.8190455377178159	-1.3577643096797671	-0.18980745903466684	1.8107868122863233	1.064099821530412	-0.020442146150061808	1.0403212024129387	-0.002359347429000199	0.5206824972937114	1.2551345038223831	1.7497596619970293	0.6203990736656244	1.7916038981532567	1.2989644185440585	1.0224534850910443	-0.08460095340096713	1.442085474508719	1.529535218659549	1.0232010804584335	-0.00718572503419077	0.6246226272861187	1.5149977670758712	-0.009079955252329845	0.7466840453196594	0.819102994652267	0.5887654904416901	0.23111494227182794	0.021396458876762243	0.22458928771126366	1.0550098756498345	-0.17241462592312376	0.014875817205844116
0.10504367584746963	-0.5835244431630195	-0.3519609528373769	1.3043799358760586	0.7042564052369028	1.0853358415073595	1.2863537584154718	1.125484953727612	0.11982821668141351	0.6808507926940962	1.3127714143288336	0.6483368861168616	0.5086808213046642	-0.1760349724610093	1.4276641306282436	0.46003188742146695	0.6673362494995597	0.6396363559364137	1.0282379089957432	-0.4280418466612187	0.29984164531010954	1.4661754094878714	0.7167527953720707	0.6181164564917425	1.12058181646122	0.6271751326766858	-0.00655583712190674	0.7825732521664307	0.3168681143522994	0.9696139004019295	0.9715959327152163	1.467679100351979	1.536458026872428	0.7257670101115166	1.7983976697111579	0.750886965392717	0.29757968505044985	-0.12940044223451086	0.9210095278078947	0.596151291242923	-0.7310430161017464	1.0001320897128603	0.7783560219251405	0.24993433219686523	0.6941534695733975	0.7186274533801013	0.9230578684674902	0.6164156847209225	0.6959696975845298	0.5119856978746269
-0.4802880147691285	-0.08150754463061609	-1.0411880199700982	1.0382022750395692	0.0981048851935861	-0.3550713023747066	0.4166938007125136	-0.6547942768820376	-0.29335131046414087	0.7499525320419647	-0.8984056170152299	-0.14211656373382972	0.04073084199524122	-1.0191128327118646	0.45998955074199355	-1.1406878535625729	-0.1472886614743112	0.10270326212061957	-0.9835800703702683	-0.6694555570150308	0.4600618866291257	-0.8101613361686218	-0.45755964241807695	-0.060920099061034405	-0.2214117743523865	0.5325385205681423	-0.5760629566155757	-0.48398312808997324	-1.2697811052915966	1.3748500256944325	-0.27552806131580926	0.7925110609367512	0.43403169247856277	0.27957189183247927	0.7693613718654423	-0.5425289594981481	-1.0656906468202236	-1.207033470882592	-0.5817132664093235	-1.5448205037747775	-0.7607384960817304	0.48503383864050065	-0.8455217806755668	-1.205784728249894	1.0819162794127188	-0.1651809615263749	-0.37995744068749876	-1.210144177756083	-0.0015024332414717014	-0.6266746029082616
-0.03580568437552729	0.46629140540936304	-1.1800307827326229	-0.14373237681361142	-0.5392921692088882	-1.8222266340510442	-0.5751239038565604	-1.1671705314027243	-1.0835216833985835	-0.22429763061860797	-2.130179376515003	-1.0762062709373912	-0.7792413953378111	-1.303933167252408	-0.3348976482164158	-2.2798348666002006	-0.4340317297883357	-0.9275540890442947	-2.273379185706795	-0.524507610224327	-0.8086540569687719	-2.0064758648776495	-1.4861906343091527	-0.6302886564329587	-1.9975859299573853	-0.9649426272078097	0.021699695587168298	-1.6190651134099383	-1.6859448500445948	1.2285046825790045	-1.529417751073347	0.15596503964823769	-0.3690118745548846	-0.2498635538383948	-0.25625537371922485	-1.5498074780615176	-0.984268458906888	-1.0764984971500575	-2.717450924835608	-2.672529551656473	-0.5546298422456227	-0.846661240608484	-2.61223756322488	-2.643762885865884	1.090418381436172	-1.3756196071085471	-1.2451528608376503	-2.3163943535826483	-1.0641372406782077	-1.5984940883075032
1.1491086146201637	0.9692530085497443	-1.319982095649642	-0.8509806544039242	-0.5835807227355083	-2.1034736443680133	-0.16172920107525923	-0.43684297834193836	0.12832644262284176	-0.9789108682375761	-1.0824398572239788	-1.042783532937461	-1.5363341337790353	0.00585302777589159	0.20783312153920344	-1.7709031695478568	0.18862264367021414	-0.28490089333975566	-1.7456866132900264	1.1284364183744926	-2.1938008793293506	-0.8786687726986304	-1.4724945320710867	0.107219470602577	-2.3647947000688476	-2.2919481865200306	1.0878323599305417	-1.8154217386927372	-1.207644030254594	0.2974072208544293	-2.2252814894626756	-0.10137201404019681	0.028170902795300694	0.2098569086380269	-0.4891306238699904	-1.9515040408241728	0.5501331198988502	0.8562703449337724	-2.5421858530427865	-1.7302160994658975	-0.2116704978187737	-1.9399333477521037	-2.276791122704157	-2.1675701908051535	0.31303058407325196	-0.6589250187099506	0.05697415957605768	-1.578880526366402	-0.4887835933428059	-0.5129945480382159
1.4555396205715565	0.7844833981704202	-1.5027192788719577	-0.38853247426174703	-0.28000690837751746	-1.251332017069606	0.7894236115912231	-0.31005846638303874	2.152282033425475	-0.7831208682932764	0.2923597435421882	-0.13576284218033624	-1.6475866856562125	1.6102758082372253	0.9217386216379895	-0.4465179961554806	0.8243246819348767	1.4128813229897945	-0.46052979537320676	2.5448536009961744	-1.7260288537508814	0.529331995623021	-0.8257847881809336	1.423238021422879	-1.380826945932355	-1.670303071110466	1.0322397699339998	-1.1958213626658685	-0.9474992267937083	-0.45884693766944695	-2.0533039829962014	-0.18506162976790716	0.3664409874762154	0.5881144373136133	-0.07572892528700684	-1.8397101142268653	1.2442958492061575	2.3976554026373145	-0.2768126892700237	-0.20754789094800363	0.2728963665649048	-1.9106995089575867	-0.22652414625739584	-0.4818639319807138	-1.1206993698129644	0.9725802334968539	1.7540120416586136	-0.5264552290802015	0.9734087472405177	1.5037098011054042
0.4642797720530708	-0.38890530179278315	-1.10111466087441	0.478930265648492	-0.011957294189026524	-0.286501323455325	0.7476386331809224	-1.2728635659165042	1.857867896501437	-0.5684601904158967	-0.059090038641113264	0.24989905477891194	-0.9213970374776521	1.6211852925727865	0.5776655724183757	0.30458295742938973	0.7848240756832362	1.4575093688112832	0.259252993825536	1.8399043567451538	-0.07809054058647993	0.4229560481898273	-0.4836238206653569	1.879232195929241	-0.44337075089479433	0.17603269675152775	-0.1283975319774135	-0.3594506113157922	-0.8523539384035583	-0.4851097579876643	-1.153308635359227	-0.28488055548714325	-0.1866947188427331	-0.2284434575966707	0.42706735415521274	-1.0367424685509705	0.07488643375018499	1.6926820294138705	0.839268986684562	0.42457061551669717	0.21370908164289748	-0.9773551451772209	1.0703738126138218	0.14315513002691568	-2.158785660397572	0.6134911698745676	1.6210922175272084	-0.47919915327825624	0.8621479154481789	1.8074817384990396
-0.4205401584474894	-1.3919095209293637	-0.07819942725283135	0.6390827023242059	0.26235287228170245	0.4049412048025228	-0.03931417633758469	-1.5648109187658097	-0.3706305888641939	-0.7791611245248347	-1.0577639789834652	-0.2199261148837174	0.3180075635549573	0.28679830532516487	-0.12306185868355286	0.5011167920841411	0.33275690531825863	-0.35245249650159033	0.6125813023120144	0.17966932212776532	0.6232927851496739	-0.1155784566048625	-0.26751185904463526	1.2035030589193283	0.24499895748644707	1.243268518087913	-0.800653950925338	0.5113110158712831	-0.022037530585580903	-0.3784772558215873	0.13246514931581072	-0.30120144672309157	-0.5933394768822187	-0.953626060194968	0.5739575494392855	0.5090446427238314	-0.9281420110526102	-0.17021876989493548	0.006363138712399053	0.6667583317313764	-0.6368642657660176	0.13555058598133451	0.815300100484374	-0.29071773174597915	-1.6968217540306376	-1.241407164909126	0.4202126336343689	-0.41562811672416977	-0.7241181026947344	0.19437948640993105
-0.12713258092852098	-0.8851256778077214	0.6729697797611631	0.09161940933892006	0.666356581213726	1.0980609394553251	-0.2885583492731578	-0.06817484496522605	-1.0809587883870488	-0.358757100412054	-0.3736962099614306	-0.05473687670968032	1.3733231983891572	-0.6382172912057231	-0.019049777915739412	0.7577089509766171	-0.038082982097373194	-1.13577781759667	1.112962819899879	-0.14364559193587406	0.44516933329582986	0.5269482531205372	0.6063923671421787	0.2561506211475251	1.2709588735196795	1.15525303387036	-0.26693404340159005	1.3576009800045863	1.1507422346537823	-0.3072552943928709	1.2602606211384346	0.012582519278947655	0.06355329947384372	0.02604450583368656	0.47158060891531484	1.699456845115854	0.08064156041931707	-0.9104423657456298	-0.11178725148430084	1.18575346958845	-1.063748225356262	0.9329422428722279	0.4755585394647841	0.09794875005487941	0.01861858440143001	-1.1037351231781516	0.14286733501495866	0.7248237432999987	-1.0131930016157848	-0.8715607664235858
0.5919093664834622	0.45387388668222306	0.5874548502607881	-0.21068209577975366	0.8960526317801513	1.3297325900616237	0.126200427928541	1.614737036564128	0.5251121521440928	0.8951090319913358	1.5552658113772435	1.210247817790222	1.432062956981655	-0.43549940352595556	0.5292055897148901	0.6874917426235392	-0.19062587368839162	0.3733383850710194	1.090326123375179	0.6406929079257603	0.9265617191743134	1.473603976077298	1.5435882793818174	-0.23391994755477882	1.8008227422197567	0.8478280778784595	0.36452524268170683	1.4998165435581348	1.1286288764364902	0.31497179483921756	1.3908582253757384	0.5700102177533508	0.8747200902267112	1.434442446856474	0.5174673390123027	1.085500484839484	1.5699932723806527	-0.16947377494101376	1.2747008405814473	1.0996603826447005	-0.18574658119786258	1.0350726541822755	0.6360393063726453	1.256730528735039	1.2874479483025634	1.3888846843137204	0.630408075801821	1.704644242362566	0.7598103632797292	-0.11432863036756989
0.5021983805193407	0.7267083297060654	0.1568733514923468	0.09502104977434513	0.44279147990116013	0.26343917790449106	0.19228308118882512	1.3374601262749093	1.5372559077638173	1.267272494794192	1.9319151476126588	1.5318182759947956	0.28422135601747917	0.18105348770687774	0.42168458964225036	-0.21936451520440153	-0.177928659153546	1.7257202380423895	-0.0393032692854144	0.5725023669116001	1.4926536338016232	0.814154294633289	0.9796270160111862	-0.2712928670121219	0.5483621201170888	0.3755250469339115	0.06411564445959288	0.3769581505311233	-0.1777719804772487	0.9736906632123521	0.2057554717562871	0.7006740158958544	0.5128139992588843	0.8070187861332826	0.5086491719169901	-0.8624897530446952	0.9727627512117426	0.5247228965334955	1.3678877684755364	-0.22975638660408218	0.7933943936827897	0.27095622839056366	0.1565992266061228	1.2005245049939157	0.7638965002416294	2.382542811757562	0.29537874283220383	0.9588637702343116	1.7831707285748306	0.7591034737170073
-0.2766796253655547	-0.27308461813384977	0.04098513339618432	0.2310687052681248	-0.5846297693829423	-1.313622330803491	-0.4380936061873499	-0.3953856455750792	0.4205609477279824	-0.02653239936018261	-0.015031579034446992	-0.2797954502894749	-1.047025324608286	0.5573051656591633	-0.35608333202761305	-1.0331811184149475	-0.09253362534099326	0.7561894384108854	-1.1331462772763898	-0.5755309095017012	0.3369224100869829	-1.01527560037379	-0.8646331732354189	-0.22692720370200123	-1.3603670473555565	-0.6520000798865001	-0.5546650688957072	-1.0798431315612715	-0.9190206934407001	0.26077778899176923	-1.1094394080961478	-0.07636267065347625	-0.7050922713345106	-1.3117855267951204	-0.16109042428476333	-1.7519576963067138	-1.0441878974230883	0.1822114454531911	-0.8265412674211786	-1.3590816669642711	0.4556560431553579	-0.6480127459723168	-1.0021444069070555	-0.1739745089056136	-0.8075113626724745	0.17573469909620748	-0.8793493596312453	-0.6031147194558278	0.2103596133938528	0.0684000939332672
-0.7201596121706542	-0.9075728018673347	0.21066006115195043	-0.3159857481206958	-1.1621841795236698	-1.3872766553918716	-0.9175411065943211	-1.1490680576207883	-0.8274233563649788	-1.1146900738047267	-1.6503904024015854	-1.9385166142035917	-1.127155219017433	0.6067320226482661	-0.8339045697460218	-0.529978449246787	-0.06459760790983626	-1.0598249312897274	-0.6864746584326059	-1.1657886831493836	-1.551278847727865	-1.6736940351156504	-1.695698186399535	-0.3071255415423561	-1.376993459424742	-1.2554031270766035	-0.4069994255547287	-1.1640747619987473	-0.052498549653871275	-1.3663331945824795	-0.8522862490385485	-1.047832734103751	-1.2546674997157707	-1.9451039014871931	-1.1145079840970558	-0.37306994137799226	-1.5475573015456945	-0.6353932721991876	-2.0119077138628825	-0.672657134416252	-0.4017004733658565	-0.46671955820864774	-1.035120507950647	-0.6732216650278616	-1.4300387579243987	-1.859792329289351	-1.3237650186678869	-0.9021645364805597	-1.7234211177128727	-1.078411794147152
-0.5380338763850218	-0.5413918203992318	0.3342320979299289	-0.7631023192495525	-0.42428800917166437	0.20178048187877343	-0.5511878457375108	-0.09674805789743542	-0.5445513823279197	-0.3988263518123768	-0.8928839159036808	-1.1273689717062443	0.08171663215344584	0.32698739593152015	-0.49905312311199335	0.6734435529461114	-0.07529430464702569	-1.2200016745326396	0.801662131139532	-0.6255706940285587	-1.3711114907258386	-0.500849821545923	-0.5196915380564078	-0.400022991640093	0.49262001950157575	-0.26089474331501217	0.2684479740172763	0.23689268103317748	1.1724609038623424	-1.6667630684474433	0.8439674172542196	-0.9750004857291855	-0.46760738680950875	-0.37123924171449774	-1.111720668221975	1.5513148996391692	-0.08647679923066008	-1.0251472799239958	-0.14379411872132103	0.9928502107444686	-0.2660821961658473	0.9504930937146834	0.5253265094151475	0.3739298324129334	-0.48570796522490844	-0.9062318950670624	-0.4852195298777182	0.119118501960812	-1.3277046342742707	-0.7635277504199334
-0.329013058371647	-0.278578945409466	0.33041417435438675	-0.30920861751769535	0.9291971590214891	1.1637941524225919	0.18383373489630236	1.0077348499816987	0.09162205017672553	0.8388252603853614	0.7040480379951247	0.5306475550140755	1.0264219970791277	-0.11137305782316234	0.1626120817957114	0.8959003467436303	0.006054349527180669	-0.07195154150211001	1.4208806865136612	-0.17438453791887223	0.5118232902739954	0.5584745966064902	0.7376562825729063	-0.3637043921197028	1.5291017895503551	1.2006501288756124	0.3883880443913718	1.2654372469832396	1.2524573882916712	-0.26975405556749765	1.874729072958739	0.05895577926943149	0.6615390306568738	0.883022403844519	-0.12276985636563965	1.808882494458222	0.7331744790036587	-0.8808715462909804	1.7767309115048044	1.4794512493701997	0.33748120199943554	2.084441839691807	1.5054255154090985	1.036648158834275	0.558381682088648	0.9150937254881778	0.3840336633109044	0.6727098989114341	0.30780530822589103	0.44061712343794873
-0.38545279181275877	-0.4487878320598247	0.18708704730206904	0.3345397450571371	1.152514782849711	0.3116755583512887	0.3137087314200207	0.664684234138853	-0.2984406778204298	0.7651076617656102	0.5834014841722597	0.27706743266182005	0.6904595281204132	-0.30900698640570734	0.3606914629388875	-0.05931693550384878	0.014573549830871496	0.23502591507349557	0.5110226402200786	-0.5269740299393696	0.9311010196351428	0.05677234751751702	0.3490673818476923	-0.3530677269388717	0.5644895740518264	1.009970112900934	-0.2110403355066058	0.6457598784193821	0.40560970564584303	0.5872944596326106	1.024829706732544	0.593382914863402	0.7519755219024398	0.29400785426952597	0.31465320867271485	0.6265166305678207	-0.23005423718393242	-0.6540734940422086	0.7421204590742578	0.3438341991979742	-0.07748044291247254	1.5958840230638927	0.4282399561313324	0.21056591080240036	0.5148583113000434	0.6174785422139212	0.15970386774842435	0.08037268053239363	0.4663349844079375	0.4028507710554873
-0.31034797382898155	0.12236852009690236	-0.15686808474305272	-0.02542709627367316	-0.11574185181142721	-0.4935596758048515	-0.3167029181939296	-0.29480890834475126	-1.0305043708203605	0.00885347983980033	-0.7977692404097823	-0.8941689490485817	-0.007058918040920794	-0.35053724024576144	-0.12645870909730755	-0.7840353042687587	-0.3614671309394469	-0.6187378175915449	-0.6266136490059098	-0.8143705623483654	-0.468551913495808	-0.8421098261013334	-0.4727059954509586	-0.5759074097493889	-0.4094550705139245	-0.37682829239776244	-0.6216649506041447	-0.553202248457547	-0.2903673271698957	-0.09015408911823979	-0.33065826569235635	-0.023792467105389004	-0.2700996355710284	-0.4279152464012817	-0.37402187537570913	-0.21038720477739467	-0.8473833787569673	-0.5798997620108245	-1.1794668771494958	-0.8287817999538215	-1.0636435521518268	-0.0063602311523997335	-1.074267066760212	-0.7132116101076086	0.17655659520825953	-0.7991040656225988	-0.6728440107133662	-0.3814294456379054	-0.6809553836383578	-0.9528205637064586
0.1547287302875722	1.4140913202087981	-0.46786561833564877	-0.9942652617478063	-0.9573052866459061	0.4349490879001874	-0.7833898443308887	-0.34312510323291684	-0.9803140982233475	0.08463308439834673	-0.945495826014459	-0.1629209485020929	0.179971790545381	-0.6962565468616078	-0.6404098340321103	-0.44320672872823486	-0.7812838462912207	-0.8843746821204633	-0.6429743019226455	-0.25005697754545564	-0.6927260691526663	-0.3692401236868507	0.09643470452716536	-0.725901172983603	0.19421793676622806	-0.4779551785161824	-0.28677371208591446	-0.5850412721484796	-0.38415888343460475	-0.5269100731568171	-0.3813647192798693	-0.6765596082061109	-1.0289590381512654	0.3819110049267555	-0.7384389074868932	-0.09691774105533385	0.3078449921226206	-0.40017020784088697	-0.6273206854868302	-0.6939894248522085	-0.8484766788397665	-1.2228066318381046	-0.8261981976135	-0.4448877575533585	0.5820495443249284	-0.8437448345745864	-0.809632590500387	0.2490114614775512	-0.8272059345221277	-1.3588257738974645
0.6439090130235938	1.356416346936428	-0.3578215987799053	-1.0279530672531476	0.1715728603294266	1.5779575316909376	-0.19540094847678677	0.35907236435048506	-0.22494657660846096	0.4988793060733021	0.5381900254087424	1.7074343805873462	0.7071851965366474	-0.8778727350589987	-0.2954475035792631	0.4607873456782889	-0.3426340498839918	0.2879976582198987	0.28709826787832116	0.5541907517508954	0.7969410044828882	1.1029041785028861	1.1263729365428368	-0.18581101922047918	1.0305918473261844	1.015496065497758	0.4542336249606508	0.4378700246822565	0.03186435724234936	0.3152698466425704	0.4951512404404865	-0.37652962984474525	-0.37553355654473214	1.4503760890862876	0.11607749115716326	0.1548485322564459	1.2261958925824976	0.21881902420706378	1.3062928870579638	0.5253601189850945	0.7284545017948161	-1.3536973707142506	0.7515466429946396	0.3916811876179234	0.9336797950701512	0.027930757695960474	0.2104901521127726	1.0640876457454427	0.3093912683441893	0.25713483202696513
0.6586020553351142	-0.8049601655493538	0.036387200752384226	0.2037420713041239	1.8196918150762154	0.6916101061909841	1.1344699455332952	0.45271564168930817	0.7567229486973747	-0.09821434660613068	1.3894694815185618	1.443778209096899	0.12034676047887044	0.23336018643984774	0.7885210125925194	1.2707773415989312	1.0611299265004026	1.5844491310767983	0.972411995279144	0.5659913228377015	0.8025052114904039	1.6770892731020688	0.42587866125158136	0.9863825584956628	0.31114814377301386	1.5545281331169651	1.1592758195787556	0.8358093209889697	0.6686185557240532	0.8929747988355413	0.6443938284648518	0.22774086374467883	1.065491019774715	0.819823685431525	0.8912884700662825	0.10708778157582019	-0.1805951149897643	1.0237028411660591	1.3196166442430295	1.656547345226568	2.057507346231817	-0.6982566736373262	1.7383180929581346	0.8216044546214171	-0.01418579517977742	-0.11392308810466155	1.4582690769935218	0.6551287329621961	0.7287236441036267	2.103377541499611
0.14016828136462497	-2.596064564547185	0.17916436822496487	1.3717652897175592	1.3835461103463986	-1.3577382806169915	1.9596238600449605	-0.4898165679158263	1.558306781914674	-1.19469097335767	0.2944925994740303	-0.901811576334556	-1.3994538095311284	2.1243710048502726	1.3612242911125483	1.6436801315304783	2.2007701556614845	1.4670032632603083	0.6549139540870588	-0.1827422014723572	-1.5709000902933932	0.6262936039845853	-1.626140993579747	1.84346629357316	-1.285689719549557	-0.09188980047672518	1.5817273967295107	-0.18166011941625448	0.7830724311156633	0.2281575622671021	-0.2808766265494622	0.21613194823213416	1.6164889117665557	-0.8807532496121034	0.5284282363576347	0.042141195289828084	-2.3748264852611656	1.2120691496975489	-0.4394181654094286	1.6348600762817629	2.09290166669715	0.20988829448411267	1.4625979698697478	0.7572983637718153	-1.4410062553738834	-0.9732406674789371	1.6905438372256363	-0.8401985294949382	-0.28567687046107654	2.2122005501126676
-0.47230894279461055	-1.7148471336936513	0.08175787423561746	1.498378022446309	-0.883153185165489	-1.95824035235275	1.5807603346783712	-1.513778298967191	1.2816021063802086	-1.3062172189597945	-1.2610052146696977	-1.8960423931804968	-2.006276406256848	2.4805014458643777	0.7114572784063276	1.087592179768865	1.923455002249731	0.16794093053164624	-0.26000975619481054	-0.6215058148492796	-2.6611161268431043	-0.8005807819852232	-2.443778275366786	1.6734957981319396	-1.8812898612577762	-1.808297012832493	1.2109304049800478	-1.4842156193865046	-0.18575821618308413	-0.2462542427701454	-1.2277482322033435	-0.0016951319043438367	0.7572278297824153	-1.4753087392154465	0.2118749058736359	-0.13044318556343074	-2.446421000011494	0.5301771598261718	-1.214845189732575	0.3033960934012085	1.0435907164700942	0.6703616611108257	0.5512104829962567	0.1406682650089361	-1.4375171233605224	-1.0093356174521193	0.8593544681254504	-1.8223885574335124	-1.1493805239488963	1.036541636451992
-0.5297932880876862	0.5581840941549625	0.3167906415120061	0.9929615027261887	-1.988689480667746	-0.884711843907477	0.5904300736000959	-1.6281226558574224	-0.38139448193589004	-0.5460049842938597	-1.4098142396807554	-0.5283880871170147	-0.8501097932765347	0.5493133059588469	-0.21537088599847656	-0.4490920646190192	0.4938881799759119	-0.7354992817023371	-0.7704109413685782	0.07031390278629739	-0.35327359744784276	-1.1416376330495177	-1.1007609136900498	0.7907372336765038	-1.1134515829479343	-1.4917124312722423	-0.28569754974089434	-1.591992376623425	-1.3641572254982433	0.3425887006548858	-1.5967208987342292	0.30327534522071103	-0.304346069676924	-0.46180907548813166	1.0222933793697722	-0.7491075961460629	-0.4673520718067506	-0.0379105007816959	-0.5382412114656144	-1.2785355895076906	-0.5905397935478136	-0.026854302712840984	-0.5453640652837959	-1.098320999909826	-0.028522507060211717	-0.37463903890972566	0.10357808998087631	-1.173642884270432	-0.6768432261596472	0.17417587694599224
0.2589103479223847	1.5096143579926737	0.8956582148268485	0.4228012996540951	-0.5983321690553476	-0.2308879269727956	-0.1468347624021981	-0.7062908015747411	-1.634720317851551	-0.027767514963600682	-0.3198392837607216	0.5327596054263839	0.7203297507061313	-1.2959181107545936	-0.3089271318587479	-1.7224278114427594	-1.0165789694540657	-0.29351402197530757	-0.5290378304740619	1.3597427072442345	2.2426647499737777	-0.35660379496367245	0.6477064733338761	-0.1714000530010216	-0.042546193601214415	-0.017445750927139732	-1.9870332295120885	-0.4700842816680771	-1.2173945085679974	0.5753709587112754	-1.570757716448985	0.6537467681191171	-0.5536197879709018	0.6359505103551817	1.5447024950400086	-1.3142115481413712	1.0601013126422223	0.4767750916612641	-0.23375077680251757	-1.813245868627077	-1.9839954660657755	-1.4195153716940259	-1.5648443049445266	-1.9024215795100234	0.9371625744257687	-0.03642267292969434	-0.007489819790625544	0.4008456769729741	0.47804246827180097	-0.1316161490713884
1.278108798655984	0.9782208781414525	1.0541765505865919	-0.33890300926751343	1.0955938109048196	-0.7454531165694531	-0.6940426673478984	0.6929190153939645	-0.5962710523728288	0.3039379255196953	0.7002871896066829	-0.03488661415598714	1.1462505915535823	-1.0151294321885123	-0.14535324950330852	-1.4714398738570162	-2.007913526385392	0.6517697925669945	-0.2637997446038293	1.716046993353329	2.0303259253038792	0.42901997670550046	1.2739794843476435	-1.1017287159860176	0.6053969520555635	0.6598999565649772	-2.3461265285258954	0.6701687534435705	0.09568470555296181	-0.2687142018669368	-1.0320562336293955	0.25811160744696343	-0.5589281798082503	0.589459044184163	0.16373662767204802	-0.9563018241697432	1.079243981728584	1.315969950604261	-0.6119756921139402	-1.319606512019271	-1.9115393815401027	-1.680245207482294	-1.9222852667616253	-1.0294717137507776	0.738742810424366	0.42079069634876304	-0.3834586357963065	1.2262959415351453	1.3291204200652291	-0.7215581311341657
1.4113681774689666	0.7826229323902057	0.4862831508418968	-1.2044017644914844	0.8739351749061745	-1.039320960901078	-1.5528876703492087	1.6911095675507277	1.4606535389803117	1.0287136892560613	1.0604991982565175	-0.42555512739272916	0.5949556367305748	0.003021976006266608	-0.9194548637202318	-0.396916275461556	-2.3862494989438274	0.5078210324687412	-0.6283008431949119	0.45614708812359667	0.5782952998417963	0.2601760335186814	1.1567469122604266	-1.9830212822855342	0.7846234497627005	0.3759729819008838	-1.2680073488824346	0.9303076065386373	0.7017255314482058	-0.6009526972515747	0.17473991936633787	-0.41395689547091047	-1.1733790647023534	-0.2764936602957117	-1.8603966330988675	-0.0016262298395691432	0.7250532615496086	0.7738832244210577	-0.403681413529408	-0.937391433225944	-0.4242817290442754	0.08368526020946869	-1.4719555485259923	0.6447656886017489	0.4264327683028503	1.5334843984514532	-1.724069881176174	0.6766127946453879	1.6212048903848102	-1.5923557639313306
0.39968045705095673	1.279416014324035	-0.15227110834022156	-1.3403803502855978	-0.40770062883458924	-0.3851652674966815	-2.3637976535133047	1.5948513277879273	1.6974097234308039	1.4584984849918403	0.9106642296114975	0.2091104931711513	0.13152448281075038	-0.561923395381908	-2.065493001878012	-0.24516207974540577	-1.9781824419635778	-0.8525821572116096	-1.1187372954382173	-1.0573649558289737	0.416079510508392	-0.7042638695286787	1.027356088426152	-2.2502082038144366	0.5281691134630877	0.06619489092505323	-0.29375060331692543	0.5514003262677694	-0.21834808405997952	0.25720575023706777	1.1403496166932119	-0.36087055410921653	-1.8234762457052658	-0.8846981602139508	-2.1466026594448797	0.26120559303554275	0.7690002176545893	-1.1565546064972558	0.24230176457678718	-1.069118130711209	0.5022367682350735	2.089934175463441	-0.9819797558070408	1.0050017408027048	0.4858462390660318	2.1416907273570414	-2.8274515566589216	-0.17281915210970514	1.2295661276415106	-1.8236189183064535
-0.6469890521793089	1.08912119793308	-0.38537424018019467	-0.3235118862869307	-0.8143385889335316	0.3220560656628224	-2.0724265900668075	0.6873586104512351	0.21867962568444793	0.7733449234368917	0.44809875597272486	0.2968146885949364	-0.0018103068295632202	-2.0584552450334104	-1.765062395029169	-1.0059437735431545	-0.7386863647130684	-1.6421855150975253	-0.8938891630589234	-1.0193202595978657	0.618438145901388	-1.3366050297503684	0.7888710085848765	-1.3856136346869206	0.09658760577450548	-0.2107439574687794	-0.2416712181865837	0.2552490564622559	-1.275810840303443	0.4695912627426849	0.7720315414280724	0.31175948142383886	-1.2912351461950613	-0.5350958320667256	-0.8002460919712256	-0.4566737067821855	0.7433272273624236	-2.329605287128679	0.0987347938896758	-0.9059520209981099	-0.28707265174909663	1.9798134012441182	-0.8995054675574256	0.06435146906926206	0.17748385076212783	1.3194926002244358	-2.0704535998128453	-0.1076902592355908	0.17879062226226772	-1.186094177292602
-0.6108880313455031	-0.1333220660206674	-0.5653660983276431	0.9644774020924458	-0.47351783469422026	0.6509869581872129	-0.49209525072117316	0.1571698430495617	-0.2812096846642517	-0.034140305198389495	0.07385537760024047	-0.3659151123871377	-0.22984016172340022	-2.0508893491241325	0.18476637663424123	-0.8520440674585977	0.7505340984359902	-0.5772527431920097	-0.191657442015879	0.18052621803794539	-0.4318435511828069	-0.6807315466825455	0.4630315795450077	0.1303071311666116	0.09494012296714494	-0.796965094034274	-0.11751679261686872	0.303685176023316	-1.0787560303958679	-0.675776560746444	-0.2612292866106056	0.8043116400708218	0.2931761966522502	0.5318589444436885	0.2302483489311094	-0.9305055651800104	0.4610664054584425	-1.2838266951063877	-0.39406768339671105	-0.07994919116780412	-1.1493157886872145	0.07349009459564829	-0.5918015088326912	-0.0006230506916811366	-0.4537704263544011	0.4558185897356616	-0.03222157661356085	0.6434480795053077	-0.6801597637894048	-0.5156842755520727
0.2217705084483004	-1.0107761075915327	-0.8473982687186276	1.2692830386496494	-0.589940085751992	1.2521195471182889	1.1305487192088044	0.6364621757763156	0.7140550664089466	0.32382015681534715	0.2936157626439557	0.3042469064774265	-0.42748717458504115	-0.31788624066179044	1.8046210049517808	0.8562941755725484	1.5940545748369805	1.0951565127731064	0.17360885120861	0.3980852753750806	-1.3187645019040783	0.8988994184513055	0.5834712743985543	1.1372784861398582	0.6294030139996591	-1.0625666140076946	0.8382630383161378	0.5135350412673758	0.0017988749847054496	-0.8991098440477803	-0.18727092751463054	1.018781571783801	1.4506642339343874	1.22982282131662	0.3874301426791111	-0.2058829661522962	0.3595422708423185	0.7372497698626461	0.14953738174461953	0.6150288539950232	-0.34065949462701195	-1.1758550772775846	0.3319259231674452	1.4370712731850874	-0.24815317797196507	0.9441361386779543	1.1176806988668526	0.9912986085023956	-0.5422562207657763	-0.4150583666145802
0.713114985820111	-0.7052686761872978	-0.5972594404408164	0.3311666615672645	-0.7703000337230376	1.9541288109111152	1.4883059980154536	1.2809793410371535	0.8003386781442534	0.9696337138029804	0.779246323665944	2.285649398530724	-0.01945493687254986	1.0039927434429246	1.616954194211628	2.3198833827374092	1.2947167239813069	1.259025532777059	0.32783646442493475	-0.9700624660902621	-0.31531528858423086	1.9499002936811758	0.9936901948930079	0.9645344146902023	0.9676509001770308	-0.18981900032318416	1.5528271835001974	0.7977972394747807	0.9444076424859047	0.912692751166542	1.1433074754592505	1.2065690024630389	1.2507157783946836	0.7469113725737283	0.5889782075474647	1.1177610172593397	0.35964521015880785	1.5559527127619233	1.1721817971295352	0.6740186609053421	0.9942536245098675	-0.5888413218177909	1.0737067117384025	2.2747792151948163	0.7485295206741194	1.5069708593170092	0.6645248186107467	0.5899702910219308	-0.053027818130162836	-0.5428426419893108
0.3357662832671563	-0.037755411258807714	0.3572571796262436	-1.018595694981269	0.15714823323382077	1.534211493555898	0.6337694833685952	0.9537175807647679	-0.8882484732742907	0.36358208778197204	0.5078653016070824	2.38902402636767	0.8631910745887065	0.8061432511999372	0.3578960810891563	1.7740185298183457	0.04461585091580633	-0.038986207392136506	0.949284813474529	-1.9592476586349976	1.0166027415242185	1.5149195903092143	0.6972260836428906	-0.07041667443162462	0.610072373165502	1.2185522018892174	0.836405315488222	1.0767829276458525	1.4202057293684385	2.0754219100897555	1.9500124231591076	0.8955174000373026	0.26365392042935915	-0.2588786049625328	0.8682833906029108	1.826308447748289	0.05724127741947145	0.7803044266700115	1.0021406382603912	0.6567471679242752	0.9062190123597206	0.68907475073046	0.9838348618910682	0.9869817712927225	0.8976446401871367	0.38343437888187415	-0.025442613249435628	-0.04970706383282117	-0.3054921400371499	-0.33496018566138486
-0.6361648720886379	0.05780902242396608	0.8738707462817643	-1.6963385306746754	1.4192835522615126	0.026351301339603256	-0.3321487458163008	-0.2455196463003135	-2.189405976058107	-0.7743795074401106	-0.5846525916549664	-0.4622756239397117	1.270642240273364	0.18386908758658715	-0.5035901654920947	-0.20949122077389576	-1.284886999319167	-0.9348502200554645	1.5924694412316132	-1.112303155417906	0.5032017076842533	0.12667007161685678	-0.5186069496395499	-1.0628740387535185	-0.053979555165448015	1.6320358794570713	-0.5575943389775971	0.8063874674146357	1.297981464200966	0.48044215956287406	1.2457279100881253	-0.3573045652621205	-0.41469985279191246	-0.45628246571070774	0.42923822702635256	1.5271259856861523	-0.18213006112482047	-0.40481541882630573	-0.018700374206702158	0.8721007757618177	0.04013673607072755	1.322715583286376	0.7096707587741116	-1.1955509125038581	-0.23556143472023172	-1.4875115693431364	0.049269734612622074	-0.6686816703882796	-0.8299805813048304	0.2711455962362877
-1.8297835684553942	-0.14807471809897446	0.006236248603922815	-1.1895939924611716	0.9876184449301993	-0.8454676156262719	-0.6078688570330797	-1.401115623378107	-1.79890588996681	-0.7601886701035835	-1.2437859251164602	-2.8776123013062618	0.6465499199097685	0.30988019204977124	-0.5767474981807985	-1.7443115016638626	-1.5016719446581073	-0.7702687706411205	1.0589361210599124	0.269524497393807	-0.8173128459146421	-1.0499121797457993	-1.5865672360196763	-1.1397267187349576	-0.60292084099097	0.49302282785406404	-1.0597701887525548	-0.561950647932021	0.3026208787730589	-1.6013368233387881	0.057106923441489016	-1.687383175906136	-0.35095844049509284	0.05145364870983506	-0.4153747856841236	0.6894497010305964	0.09899988344705808	-1.2564473601575357	-0.19671755180394304	0.6733185870114688	0.15469760693477494	1.0714111999399571	0.9640625480201703	-2.3492350809190836	-0.8944492925864372	-2.1399236426172554	0.34500104397639536	-1.3707623916910499	-0.41309904519214985	0.9514449887313938
-2.713181885441911	0.10304686322937931	-1.3308208964306292	-0.02011538212091336	-1.0687889342105206	-0.27946651172790843	-0.32516388288730586	-2.094132835064978	-1.1559226841959098	-0.17814586254372008	-0.8385852139301141	-2.184998950747564	-0.39600835986986793	0.9899417212546863	-0.2583996221009171	-1.8796058498423347	-0.2239941256961519	-0.7298046740132542	-0.46097263950329137	0.3471662726200732	-0.8485999461727828	-1.5529166139166584	-1.717119810741065	-0.09974277853064857	-1.1082344974457639	-1.1384276052620554	-0.5230149305587413	-2.403809733984399	-1.0175972935639017	-1.3102860431452958	-0.5940514066036585	-1.9137906675974237	0.10952008031251298	-0.2113133754028204	-0.6246928764180683	-0.1338346240305408	0.1733717363517333	-1.835233845270794	0.3244451053770405	-0.16794678429041038	0.7077066658490387	-0.01120289586027664	1.2384119589386637	-2.1302995899075476	-0.000670009812534259	-1.861541754079693	0.3585528209108316	-1.7583678628479287	0.4909812806871335	1.3326993820921946
-2.3557729506694844	0.8781932834757612	-1.4482147157590552	0.651984010028805	-2.2443355701904424	0.5080147673355041	-0.021788474604280097	-2.322184062298951	-1.2796581221800793	-0.7268154822122987	-0.333799933251693	-0.26157692803899796	-0.7285759566858766	1.3695858382928037	0.16820674054993068	-0.9913077712796627	1.291032353216426	-1.3492308191975058	-1.3119084473518299	-0.3708178696172692	-0.08355789204611463	-1.5637452814999464	-1.2000718569545192	1.2131145053120174	-1.2932964673622163	-1.6643182416647395	0.10739173582155861	-3.025703794874849	-1.3520844241557382	0.12092964880555779	-1.0320234217500812	-1.3515810832591109	0.3981390193648272	-1.4703979437565018	-0.38009382358205474	-0.6088258334260122	-0.7152122922160737	-1.87668384785029	0.08644858893563634	-0.6959924807685577	0.014363693840254358	-1.673302841546504	0.8581364032745371	-1.1375080310413213	1.1278660715910995	-2.0328020106202924	0.5397559109546	-1.129652787717201	0.35168236962630506	1.192362311662449
-0.4904367032292436	1.4786632257051773	-0.2728475240889956	0.36397280562288087	-1.0452082354616288	0.5393324656661751	0.11932773927668713	-1.7207484249903882	-1.015238613893691	-1.5832406042967802	-0.45831838412194065	0.2929344707133321	0.03673025665823709	0.8081879195946448	0.43938456434559936	0.23737547823929883	1.3985774176245012	-1.499455635621484	-0.7924225501870017	-0.2069056501404031	0.04974126626072579	-1.02877691443862	-0.3708459831560844	1.5874962728920083	-0.39480281627808844	-0.43091217194558507	0.50172670406495	-1.5648755636729546	-0.466903186823565	0.028025509039476527	-1.4016829050317507	-1.086380853665762	0.28665285633301707	-1.803970159366856	-0.6036030692755467	-0.5250730679587092	-1.546632364240983	-0.8751543382333874	-0.520214029145113	-0.23083167317601572	-1.303146926928444	-2.6227713302603015	0.2938198814181159	0.17746356892987122	1.1741164602080612	-2.1354154003634687	0.9983586383417022	0.31595047737476767	-0.6271117040710633	0.6823591934161639
1.4444807013774994	1.1483779093020983	0.5951730029235196	-0.011458162081822244	1.0954834255523533	0.4447180779284266	0.3658242263102521	-0.13105722261880365	0.21844429518112266	-0.45201441021269334	-0.37431329492233284	0.2527190561230868	1.0008479297637598	-0.6830670860738034	0.23455240664095867	1.3169549633753794	0.2570105379252346	-0.4471884038503207	-0.03478399223830471	0.7403234212257975	0.1410466422294977	0.22107337104364305	0.7723471487142659	0.8022576011635222	1.2814803031703856	1.4446768723957566	0.8507601311145848	0.7472481288241254	0.27901345518817017	-0.8919011014287549	-0.7448049162859379	-0.9089151057152164	0.09530708977702818	0.0643488436220517	-0.9482036767801949	0.06297183326924577	-0.9351107271332447	0.7129204476264815	0.1186339032331508	0.557816043493598	-1.2055388839992034	-1.616246002892754	0.23003178848111497	1.1395719613704147	0.804997951598978	-0.8516755519605543	0.9305120713262669	1.4589869885730022	-0.7194317268932123	0.23068399160962666
1.6527925703590443	-0.1747419503768459	0.18498505960708675	0.3846342769263731	1.9597839263102539	0.6653634328081991	0.8686429642638749	1.3711326778999688	1.0016221853132963	1.9385691196691497	0.5490695480884532	1.1485945861419107	0.7844589581640924	-1.9528344039696515	-0.23008958715886024	1.8289206257621027	-0.3761142670266833	0.9058729920047169	0.014131842818275847	0.922278180394841	0.926732099969517	1.5731403118172202	1.5468037999027289	-0.13665958048533708	1.8718638828001308	1.8331568020338371	0.8641056767010213	1.8950079304452265	-0.014209612610997648	-0.32516961165197233	1.0270188026406561	0.1999563130470802	0.22127031218819995	2.50158658444846	-0.314382203574249	0.6385438760381246	0.26208571116510454	1.6638203446865698	1.3380198481739756	0.815555334992052	0.2193231360912577	0.3282770421606907	0.2431847092523773	0.9973859599139951	0.7455885359495382	0.9792909018890419	0.09216248181358686	1.6011770359577573	0.16160129477223645	-0.0480334823364034
0.3452558056267783	-1.5795480772754413	-0.6540191383640958	0.9587295528678024	1.1056328362943502	0.2844658329972811	1.2330338481736505	1.360156489807193	0.6514630955035027	2.1408888508370487	1.0348581598458255	1.7416659178933134	-0.8484086570291478	-1.4494364613148987	-0.29544125446312786	1.5126587427184344	0.26051217019795886	1.5604106867458447	-0.10055002823971258	0.11376810830256626	0.8373141647880686	1.849440712694048	0.8143464752677153	-0.3227397286796246	0.26307993211927944	-0.009149497333678381	0.3831388706520593	1.2958285263604987	-0.5008879005919676	1.0952495755349572	1.9299077175331667	1.7237016032943684	0.4514008187551274	2.930905343062123	0.9534255976339578	0.5354225714734183	0.17276571896708778	1.5808681171838337	0.7585581296437275	0.6626510272694618	1.1457234910416367	0.8688802901640449	-0.349581270480314	0.1289773778978362	-0.003180655215974036	1.407406016585543	-0.5295582653327088	0.9560855946632028	0.14024726991125636	-0.4697567922937971
-0.531927616983506	-1.9407394907201962	-0.6895000501066952	0.6509069019885314	-0.33064336258442545	-1.0940748146205228	0.9429531936399118	0.019428051374874043	0.5156630860692756	-0.6488253612684534	-0.250983222232899	0.4288510002606867	-2.3543810642550214	0.5799933533694056	0.09743583573804321	0.49495017051812806	0.9615148876920996	1.5912615302163498	0.2888065733519833	-0.15796408988479815	-1.2039485815030517	0.781059894833674	-1.0603066699258519	0.10841206323525018	-1.9933094165723544	-2.0498541446653413	0.23579944794819607	0.07232496895010038	-0.12174842186050001	0.9828172388045873	0.4933420006548223	1.7934898446988998	0.25242208763084345	1.1003130982131863	1.3791188654462454	-0.3442887590206711	-0.6848618395980873	1.23017653855153	-1.4696328882401593	0.5180600528979774	1.2125553339824018	-0.19280386700027002	-1.0881099216290413	-0.3047984877710944	-2.0403486648363254	0.5580830015304723	-0.23917291174245345	-0.14913957978290354	-1.1458028475764817	-0.9556984595085346
0.023368363024287228	-1.2130769001402326	0.026250193640137642	-0.13885996250001417	-1.137736285793858	-2.0477570675670766	0.1903490336479534	-0.9145484848115988	1.15975473150001	-3.09717408445354	-2.1081925520469547	-1.273952659092547	-2.0571177552229627	1.7926135586915577	0.27859762159146234	-0.7139280477752882	0.6902160497074189	1.1826848253272593	0.7683340043631431	0.9410486620159657	-2.7512395563207823	-0.4223625982682123	-1.9957637759935973	0.5995068075091019	-2.4621347768803545	-1.7406938062016455	0.9293963189962622	-0.5543045702613089	0.8099108533457394	-0.33893767232288047	-1.6708066411320879	0.06737764466262482	-0.16310716494522282	-0.990180901810093	0.6878684434046247	-1.225933629978954	-0.06131696231184322	1.1119804770073054	-2.3932880539278436	0.3474420417367051	1.3348574394326869	-0.6696206860489595	-1.0664594156579528	-0.23188130790235995	-3.489090997786504	0.11376309513348443	0.37173817586619184	-1.4343019914594266	-1.393845075831033	-0.7084342689318964
1.0503073469910316	-0.5066010083291332	0.5906385389884301	-0.09639705781756314	-0.7310344443099229	-1.369217189029189	-0.18063406732759832	-0.3347863142928248	1.1021599685654588	-2.70817684166941	-2.092238513613234	-0.9779520223723615	-0.3723995321620738	0.8032562477752543	0.014379155754297185	-1.415995748853353	0.1350736760287461	0.15472381558322246	0.7835222847586024	2.2623313978141404	-1.2187802392196367	-0.49419797588559744	-0.8653761015254146	0.9221074447052505	-0.9510864780935351	0.5277188619473611	1.2980903691410532	-0.38227304800902345	1.364339972380077	-0.4306347151066172	-1.8815574697657664	-1.4279236822222454	0.08734607605294169	-1.69965638817977	0.02069051917998892	-1.1725499260770484	1.952262057598789	0.7879483496418883	-0.8772365466602817	0.15912107280155172	1.0992039963612592	0.3105381424537536	-0.45014385461404166	-0.6122276624286309	-2.415620234803368	0.3619108051819616	0.5492923461711313	-1.9927113534968495	0.7288568573972711	0.5873607263533767
1.4635768353835925	-0.5985544249241793	0.7486748386914167	0.7104336322196267	0.598699525442323	0.006217410241622735	0.19179425455119398	1.0297502836004604	-0.2231394337399373	-0.9893561031037089	-0.035602529438968245	0.6109094027065912	0.6223063574663448	-0.8840626660881685	-0.14004271975311244	-1.1731693962723992	0.19750928777096147	-0.9259292394130265	0.5189563383909638	2.230059494855512	1.5810918740036082	0.3065007237169531	0.9101774689090063	0.8819734308980454	0.5707336109012745	1.9078741490122924	0.1520853961238722	0.11581581957433583	1.2426875742683	0.8907376355095484	-0.17915613534817737	-1.0691913724850481	1.0062257476512617	-1.0090280335866133	-0.047158135370942655	-0.20703778012616994	2.602640979745567	-0.02151566677050661	0.697476246210386	0.14285854002614046	-0.45595020746054005	1.0046760333542446	-0.12333951204306161	-1.3495147199496382	-0.03618381062129156	0.29569308589121246	0.34158726061873923	-0.8626120898823849	3.034493477432189	1.7853032493682877
1.3547468781804262	-0.9933198723504322	1.0163398458921789	0.769447186647686	1.5971105865454178	0.5280656943876535	0.5678164373421278	1.7382109416793126	-1.061313260174312	-0.12210552264168195	1.6463679819240318	0.9954911502984704	0.07283488562152372	-1.3558546190096161	0.06760414400079878	-0.3700623943884599	0.352987423704104	-0.8994208168062989	0.14289761852846966	0.6577557018971228	1.971446585555527	0.5945238574145895	1.4029927168173508	0.1441931896133368	0.8501881861937673	1.0744229255377769	-1.5273675615148419	0.4852481200342875	0.5473213112617596	1.3039243034428165	0.9895010327660925	0.27589798917010905	1.2340384201007983	0.20456734011665764	-0.04632678106611932	0.6254981652600741	0.8481007075403252	-0.7133565397714616	0.40264824845700176	-0.09251273842180473	-2.088904773147596	0.3970909520332263	-0.2590779823188994	-1.1619128200325068	0.926171077873658	-0.05262532649976605	-0.0571858580493956	1.270488662937878	2.6667984712224193	1.4595161301995105
0.9648554759776591	-0.8306436349292377	1.3741319586239957	-0.3876200953566061	1.1006831647385866	0.25173423126343714	0.11030757976133425	1.1667499624391566	-0.4098942137376283	0.41460250366301865	1.2726041459334787	-0.17026697551211584	-0.5082066980970259	-0.9924741295465014	0.1550342001666668	0.03274048482275021	-0.19456991930425424	0.031729808551741595	-0.600428126825217	-1.2928696817606167	-0.022252898734886985	-0.30216825073519266	0.6107297863170847	-0.9963738372813268	0.5816228239629537	-0.31176323650927845	-1.9123702963382463	0.5020888749375377	-0.6224808011388931	-0.06753879797141499	0.4843789591876708	0.8628547716107827	-0.052665019814478714	0.9255897058675683	-0.26737117572586133	0.5798220581339626	-0.9841518418923738	-0.7502856727139695	-0.4973980358418575	-1.110113285019008	-1.6988888582481942	0.017018572286090907	-0.30695045422858785	0.1017152685710436	0.21645028348836018	0.13482099878606169	-0.7144098020247293	2.2458736485021817	-0.040432874272787765	-0.19296744838904978
-0.03924972786470523	-0.04275210425704713	0.8911925617077006	-1.2808752743408067	-0.414751987864991	0.10676607774110806	-0.8361501049705655	-0.2034147412661674	0.2657528346766108	1.7458096172251842	-0.14560128452682974	-1.1295462446438116	0.2677234706739733	-0.9066098529040081	-0.06941395162107836	-0.25116327784151715	-0.8538624042986402	0.295617337095271	-1.3945911212122235	-2.2734237202949577	-1.2920008363753133	-1.4497106572601826	-0.2031559281838115	-1.4372841953400688	0.6509150441406623	-0.5943277692185323	-1.094090864237087	0.20342710182808227	-1.6549211353988	-1.4583267212655453	-0.3222030565167422	0.520343827625882	-1.6158308122330551	0.49439328455260617	-0.3510634064345709	0.12299114797357197	-1.0463055858506638	-0.49226999609177247	-0.22357046558488908	-2.1279050708419875	0.0023994298275393008	0.8568846965261749	-0.08212937552995307	0.9837933190958004	-0.07243686202556981	0.49493560426287114	-1.2116407500811543	1.051315572202266	-2.3076830541800337	-1.5573569149638753
-1.3674257040556617	0.8566781437482366	-0.6956464177603331	-0.7214600900586212	-1.2128463829311729	0.06875491360192824	-1.1576323945285734	-1.3237147725315652	-0.0385456618446748	2.7288215424066617	-0.6929118863590825	-0.9940287214229474	1.4240661387704414	-0.5029344046037614	-0.06979184796787324	-0.35391642920426347	-0.6023605689906478	-0.3982239424397029	-1.22697675039069	-1.761520874493909	-0.6734071295686357	-1.4575021089486588	-0.4925750579031934	-0.6427476582171554	0.7057399730434398	-0.3545580884504466	-0.514883919258717	-0.11905235495114712	-1.5522846614138794	-1.3447178734812648	-0.20504624567181923	0.335286096896024	-1.6767580106737454	-0.6329040899150871	-0.169905005322211	0.013383031652888977	-0.5893676588468635	-0.4350135212763857	0.6010591901473437	-1.5515711955381886	0.47252214526610486	1.237218399563851	0.06963718349632463	0.8034332176889734	0.8938294343373875	0.13498279650725148	-0.748222375616928	-0.7837319952456403	-2.4701441107115887	-1.5886134993148635
-1.6336344811123986	1.491764824085024	-1.8247102818645278	0.42109899796214395	-0.5275196953400567	-0.3927837466888506	-0.5733002495573288	-1.3336232754197768	-0.031960078160058684	1.8444268644969366	0.030292230590700166	-0.3729975262488263	1.2936523507059285	1.020220867133048	0.3627298125184639	0.3280439554831287	0.1666928790580739	-0.44617581065732964	-0.003203052993313348	-0.4866040221371531	0.22161185810597622	-0.22503168086283154	-0.5174126999889223	0.39831859240659484	0.19675361925795018	-0.5799658450943936	-0.41242944278818733	-0.19244713952867387	-0.27970733885738064	-0.1814047961371373	0.1645024682946924	0.7152956967891356	-0.42061945549061247	-1.1181711174055053	0.0461158013678991	0.04946490125098534	-1.1351504375553516	-0.35864770231217774	0.49319158637716626	0.40427166102914647	-0.37925637471104656	-0.07763313100133148	-0.025829626732029685	0.6083831514455043	1.6992532125624529	-0.36286376691233063	0.4204906193886241	-1.2596600904575843	-1.2148191306863327	-0.7485826356568415
-0.3017907252655943	1.668437457661908	-0.8213295617194075	0.5722569576741765	0.5619448548392045	-0.8949110098457524	-0.08837707520884018	-0.35654320928704203	1.0099673839821575	0.22568445109317292	0.9536087131549996	0.1323394236145977	0.35551943800538527	2.2701421090244005	0.5751649874600884	0.9192470890247532	0.1884663747736806	0.673447055063278	0.9360300573250113	0.14862826037028226	0.4335309282390243	0.8716036427682748	-0.2923635380905311	0.36111717382741226	-0.2997258561083355	-0.6684285586946893	-0.11262492323724752	-0.02942774403939204	0.9213126213752423	0.8572302435135046	-0.10945581768435626	0.9937333524194991	0.29802434408075307	-0.5530625841592811	0.24567618082845447	-0.3286372593304521	-1.6864162272070247	-0.0021593033495102888	-0.2816690750701669	1.4389195099394763	-0.3744858822813924	-1.1347078645565338	-0.22191146159967526	1.0796109236918965	1.3632614188060028	0.11547139017805796	0.8574455547268163	-0.4357429367131172	0.029276954997818808	-0.04344174997782861
1.0561684320685292	1.3005695022331085	1.4331380592197691	-0.4255934115855034	0.8389474264604685	-0.6943584384416309	-0.6096907264909028	0.5371821929765748	1.3783115334287293	0.10180764093324828	1.1692702180366907	0.23045269374107158	0.43343264706836343	1.5200765892170973	0.10878333909339273	0.34346025800234714	-0.7422723112440401	1.1098258262066052	0.7032581955166931	-0.47952394378665664	0.5823063543374405	0.6477129895563913	0.26824044247728845	-0.7377010991627749	0.11366679425771972	0.15070156312827018	-0.12736826881132615	0.22140088772403413	1.1254657742817347	1.0694170065165562	-0.44321781089465556	0.6704140155275115	-0.43368887579129967	-0.19899110556386918	0.30558754669558746	-0.6551310823916096	-0.865343220967011	0.07231463067294483	-0.44093779530745814	0.4097686417609353	0.6709144823665357	0.11311701455035758	-0.3608715327696287	1.3591356204008065	0.7385847412293605	0.9202778758152899	-0.09129044083607313	0.1513003232258875	0.5176867324488826	0.04426750381851333
0.8218389517806769	0.6910269475699738	2.151824492494317	-1.414242181881976	0.4535558229545518	-0.06674535696700146	-1.657654529745177	0.6546926421283016	0.04636812203708343	1.2184777912451474	0.817184161451256	-0.37788581605433685	1.5219420838598026	-0.13198807866556636	-0.550929930771513	-0.7260155130442467	-1.629131545227567	-0.1938317415244306	0.10821365148972402	-1.4712783180012305	0.7772124161826909	-0.39679673659242976	0.675042827502115	-1.735361134809154	1.080587803257861	1.0197852487952794	-1.2443279801967444	0.48692828739238503	0.7137126121669317	0.2580519105658808	0.07984604419634227	0.05097966550213819	-1.5104454225361745	-0.9160804693141907	-0.17834342696561023	-0.004861397253166827	0.33218503212811534	-0.6915304690659457	0.1941373874159917	-0.9348579715877621	0.6229898254671977	2.0212486624231416	-0.22117031939671764	0.8103209505419138	0.6528541561965906	0.6299058493439161	-1.300017427438964	-0.09503820415548506	0.3466654150794099	-0.3308684695359345
-0.29279212187296555	0.3145561703316243	0.41623699572716066	-1.4493243485642693	0.14453606392175983	0.2169594946261627	-1.893608347101991	0.5634212732999209	-0.9869075061577992	1.312837462121659	0.6028432716205965	-1.1615903177936286	1.5969727357208627	-0.3123534036755883	-0.7923256551609376	-0.6320848960125713	-1.725676739945438	-1.281347072630067	0.18124293142932177	-1.4971088754596227	0.47769059919462553	-0.7241068630324283	0.4476721254853053	-1.74215148309286	1.3080480774967411	0.82754105336706	-2.000364717835398	0.6189409347551188	0.33851847673982766	-0.9747778244396454	0.9819410270561512	-0.3782232969353685	-1.4884664556062182	-1.43831653181862	-0.9422097259143276	1.152654930736467	0.2940210310281523	-1.5280807217136243	0.8138780077508727	-0.6594588527026182	-0.7537908281595128	1.6749663769603873	0.42622329238500767	0.21461814248187336	0.5068012594872578	-0.2787530185000254	-1.455943366908306	-0.26648310778585166	0.18939477760245113	-0.6024480084079845
-0.46500405017507407	0.08958707564302781	-1.3962650807645758	-0.5145243399744603	-0.03805643757207116	0.2619888863759467	-0.7142763329820188	0.9409061318678075	0.07715153476960507	-0.2917512674861267	0.7928388084740259	-0.7387353336517125	-0.1520389859315127	0.7249276800080556	-0.6680324940981981	0.6967144096923641	-1.0649097126704967	-0.19572714499824856	0.5718569304533183	-0.35438850843082703	0.11013184490013642	0.20199347977220738	-0.007115641242384383	-0.739948502435474	0.35917371417532123	0.1498077856529969	-0.19834529340048893	0.3394001577779383	-0.03995916028379511	-1.3049109102134402	1.0606872571911667	-0.5375946551452594	-0.3098482241118747	-0.23725302047271365	-0.8050163559382336	1.2006942815756922	-0.33064929365952006	-1.0490692847762695	0.990118258641838	0.5877595627457929	-1.043734713622418	-0.41683939016512184	1.2229152897903617	0.22992452738247166	-0.37848301194421047	-0.19445224474795764	-0.6215274033184623	0.33460679316316383	0.6430374604454934	-0.16166521238162496
0.360097961963942	-0.43010974176475975	-1.0533438569719649	0.7580870145119099	-0.418112258294999	0.6188650339177235	1.0522020437006843	1.1626698495622008	1.5558710299292549	-1.8197772747392746	0.7819412045518626	0.9860937442986611	-1.9246042749917993	0.6886655515014248	-0.4057161311750357	1.4782920343650554	0.10068228840435661	1.6386750380396224	0.3838184063921705	1.0062739885922731	0.39290294753136407	1.2071203455996493	-0.03362468425970165	0.7375597580756813	-0.7946491702583793	0.09856630679848372	2.98800744780801	-0.3305655230838278	-0.5400397924287894	-0.26748137883094913	0.1832220997320718	-0.5702468488555047	0.9986064083702283	1.7653493893522045	0.5253356833224363	-0.18992548979714186	0.07496666667087533	0.6876251247032676	0.7621652344815248	0.9854811013873996	0.527113116431401	-1.376307454773396	1.246988016644882	0.17229344816484504	-1.3410097715693052	0.664519971691359	0.3696029997092884	1.0554783645741999	1.3163813742370942	0.8654800683916113
0.5832911976774747	-1.015865060081123	0.3100384651140056	1.5171825795435918	-0.8075905775417797	0.982017683790629	2.0398987346378425	0.231394419431873	0.9229122825776862	-1.8043381619264882	-0.11729875635249679	2.0472022079980468	-1.9343981644890362	-0.7302389014471719	0.0736783445068535	0.6532165057168782	1.3480750071439744	1.506439182218575	-0.30863038498922946	1.6712770592122042	0.5922984581449485	1.0241942328298819	0.16856507771136828	1.8497385693916781	-1.163443491170724	0.2811382798088926	3.7353223891404914	-0.8652850151308594	-0.7887920340164816	0.8618269322785223	-0.6667348581897473	-0.5002025250311526	1.5900518374203363	2.2448616968887256	1.4681986775049656	-1.3569327229439543	1.1328476606251379	1.9266482780629064	0.09832659643741523	0.33772326767744293	1.5767461103200289	-0.7079369806843504	0.22311218956047632	-0.6136179715513895	-1.3092861737597392	0.5697677966224812	1.0495834539782802	0.8630263861226042	1.1203125378586285	1.4023675853071742
-0.33131332723970025	-0.8795311427011464	0.22760175642506172	1.2690764881572347	-0.7747549911955763	0.6411520140042213	1.704786241211749	-1.2869006707746007	-1.0915386056647896	-0.8360078511599845	-1.4590828603626878	1.1559913233062904	-0.77026441694712	-1.4550192062612872	0.6452894955502937	-0.6806565614261878	1.8760211238360656	-0.4119757171741434	-0.7582957803557295	1.4653667578224556	-0.28059815921028913	-0.03714177168381256	-0.004693225319066871	1.8270153804578244	-0.8740198268088318	-0.30303316786029094	1.0798209367832627	-0.8251115734363643	-0.5800150191540435	0.8485901740644229	-0.8212294826994042	-0.28779090564507825	1.3470858668611112	0.8345253345602612	0.7383683731485237	-1.0160436232875074	1.202231387816699	1.4405892071527462	-0.7612964327627926	-0.18924424991684632	0.580904876076343	-0.509195468255593	-0.8481647282403563	-1.43552299590863	-0.37711755964020777	-0.638073776516828	1.2370388634159515	-0.182185888151229	-0.0960650876018773	0.7016409842992958
-1.0774951568992708	-0.0599887301098673	-1.1240333032055048	0.41684736661805183	-0.3973264641197409	-0.11396059561654041	0.6934250142776833	-1.730523879696771	-1.8242478280826162	-0.1732292764575507	-1.8942673095752824	-0.30099175282999796	-0.05558918747086463	-0.6354693704210778	0.7512124680242884	-1.0034293735227273	1.2534841431049875	-1.541186261712146	-0.6984954538704765	0.7492796454241856	-1.2879943243889898	-0.6758571939558919	-0.40247926117717286	0.7837695367439772	-0.5640967487541488	-1.1624461439010936	-1.5145387308600573	-0.41028064767466504	-0.2893298241933819	0.22085292836351075	-0.5095536497553578	-0.034011687207426	0.6641502511993771	-0.5018725006756078	-0.5958128576201388	0.027186589874454714	0.26580657992185824	0.0751681392685034	-1.0773310881573332	-0.1517408903590656	-0.7545452553482666	-1.3345608441272083	-0.9211240794735488	-1.3512203140731678	0.4125002478020031	-1.2565377368085389	0.7765816045720098	-0.9762221145832604	-1.0439165126573189	-0.4517758932601781
[truncated: 72 more columns]
