# Supplementary material for: Diagnosis of autism spectrum disorder based on functional brain networks and machine learning
Source: Sci Rep. 2023 May 18;13:8072. doi: 10.1038/s41598-023-34650-6 (PMC10195805; doi:10.1038/s41598-023-34650-6)
Supplement: Supplementary file 1 — Supplementary Information. [file 41598_2023_34650_MOESM1_ESM.zip › matrices-bold-time-series/ASD/ASD41.csv]

-0.6017416119863136	-1.5375165663178156	0.42807529203705247	-0.5795027823535587	-0.5030364527119101	0.19164779837489077	-0.6004745050349092	-0.29264764980795777	-0.0277166559729712	-0.3941374162498933	-0.3512532353850334	0.581357610736958	-0.04678163974568378	0.07569412415623716	-0.7555244893617651	0.09664844744681823	-0.7196410555565572	-0.41762662154941216	-0.5116055569490824	-0.6407200634995242	0.25430714582795244	-0.4488048290385338	0.16102612487278578	-0.8065273923804557	-0.5722462202403371	-0.44760701515267703	0.0893919005386371	0.18575029877718852	-0.5168178415351024	-0.4219834962187477	-0.34735141307035666	-0.752223440724648	-0.22032561709442203	-0.3761480680425048	-1.032039002259327	0.011712745365298203	-1.1671371534992707	-0.7017633374213456	-0.5435852708192741	-0.707509492734588	-0.42374845886287327	-1.010672597331608	-1.0203071795727319	-0.5030802036511471	-0.440531383002168	-0.13829579408859946	-1.0647398051309225	0.052199130061519654	-0.9348733294369616	-0.6389958993675483
-0.812592953288445	-0.73086436258181	-0.029089748966820397	-0.076198697098706	-0.051627096868474893	0.5849676876435413	0.09214119464772831	-0.4979822770456419	-0.5355735407856685	-0.5363105785764014	-0.8951137363927577	0.36869844451287914	-0.03473981941930228	-0.9767899836888057	-0.0927520363131083	-0.21129333572496345	-0.42383160471656117	-1.1340072741044094	0.36995273525826516	-0.16759625527311214	-0.1118787108192074	0.11645189317752204	0.016139664525160913	-0.21140314170479962	-0.48708909840104136	-0.256337122893003	0.7762333153413019	-0.6692394914074103	-0.04830805501122436	-0.07096118280942604	-0.19093379097152574	-0.6524138944651326	0.38198912717724476	0.0601255623403848	-0.10019580119346203	-0.2996918691024668	-0.28441801012066553	-0.7721939829674801	-0.5286788847958723	0.04506823722861856	-0.5814603670160386	-0.24045135701379608	-0.5869620141097804	-0.6986191692162889	-0.45533877075313295	-0.8483073076850303	-0.18993397853945385	-0.10411263654064133	-0.2337103523217157	-0.3313743556300916
-0.4348600069797111	1.3869381383252364	0.055015441505685776	0.24199470254968777	0.5547640577167602	0.6024755663037156	0.43641485758749843	-0.4053800309949191	0.07305536079483592	0.24178567656327998	-0.043480220401657284	-0.2674427959855077	0.2284271606986192	-0.47483842748001964	0.5315779029906809	0.4797496758805059	0.026287634488512672	-0.3663013587826616	0.9650736046497175	0.4430695907453613	0.07039998984853744	0.3469029095922142	0.23663283481279426	0.4246935244220588	0.4582501787053304	0.0024461215176867883	0.7153633102609487	-0.8145689605665654	0.8979784817314493	-0.06740649230327764	0.5611828919207181	0.09560389621671543	0.3763296168252941	0.6186797836405512	0.6184763436824797	-0.1382226969648638	0.9172434714498128	0.6267089038080025	-0.0038958446435416972	1.3188987586387682	-0.005672702810277129	1.0827349609963057	0.4704441433928161	0.6191525872597867	0.247771176012627	-0.4574108258624327	0.6045357592359809	0.26891392705924355	0.8565406271456442	0.24426357322641223
0.24770921386924516	1.8548270681025039	1.0577424924775132	-0.2873091790701892	0.14353038865224377	-0.13901157214425838	-0.030851441312834058	-0.07609299742339655	1.0123032724346464	0.7103240548099266	1.1847618749641498	-0.16556914048824614	0.18626685955005426	0.6943375873798412	0.16460972422579379	1.1951194535376513	-0.04208671615452707	0.6936966966628528	0.7439512757976718	0.4749261751906067	0.5976154423688176	0.11692577294390195	0.27706859863070754	0.1831084187978992	0.7076923080037367	-0.23763348180800012	-0.3193949569969143	-0.11471864545610876	1.3807030160516414	-0.16428024662229831	0.7042529556419443	0.5056736457264088	-0.3616716095360943	0.43118634061058414	0.3316685308738487	0.4018543218238381	0.82297059247083	1.2731535758772472	0.37581102060329336	1.6518881844056093	0.6378656274549401	1.4060640071652113	0.9712788934115179	1.5819780758446556	0.5475974854386567	0.3072100016249182	0.3253227510187176	0.5628876448008197	1.1441328007044753	0.25796816581735676
0.28148575681448806	-0.05824326390929448	1.4318676215996513	-0.7604270592746493	-0.7304969369573997	-0.7425334116926319	-0.3678550636146635	-0.03251552852805645	0.7473306079661719	0.1098507810326319	0.9468908895499206	0.508049591167644	-0.14068417925399246	0.5031665320635802	-0.4501975640695854	0.7034789998155401	-0.295654652530884	0.3490040929291207	0.3852614440918159	0.05110413184323142	0.5397729518553522	-0.08292057886645478	-0.184073122037362	-0.331201952337485	-0.08530249235972728	-0.6245054424411476	-0.9078422892058823	0.11262406102669074	0.8406454569272023	-0.0071693077446735535	0.0054267209882956895	0.19482042411227543	-0.6511054596412914	-0.23165234813868285	-0.1932826699836428	0.6235134950564871	-0.08607133158725723	-0.013307331701150565	0.25293341022569116	0.7258448771644015	0.515718474605495	0.6037975469341522	0.616585259989596	0.7912405939435899	-0.03688416318846524	0.20005161660746232	-0.2070206803737072	0.27237185063687097	0.641282739582601	-0.10928088432218225
-0.4702935675604822	-1.509355898627859	0.177679053547935	-0.29240439831200377	-0.6908612008798707	-0.23813292562695487	-0.034182144384615844	-0.42946868999835186	-0.3507599164346539	-0.5142168160783832	-0.35959037690037693	0.5300132532069738	-0.17628795586172963	-0.4909733202824032	-0.2654621436276085	-0.26696556814781136	-0.22291298882814445	-0.5448962373179772	0.27138788255884855	-0.394674429472194	-0.09411644303905414	-0.15450291025648	-0.477913242888452	-0.2718928458529336	-0.5174569472547174	-0.4477854774925084	-0.2864155922276304	-0.45405841989500667	-0.2226299955770609	0.05759501085260538	-0.4937817953039035	-0.1932626109565148	-0.04849763115754969	-0.32040552056643073	-0.29801047013557985	0.12291449743021114	-0.5233905784806827	-1.1972236028541434	-0.09734665343727884	-0.4073309971157798	-0.11389407992718964	-0.3291211021662648	-0.01540542403065262	-0.3857720372505062	-0.5339255772314924	-0.2825035900950036	-0.10197714157998417	-0.11721052499949386	-0.10198336048233113	-0.15673797222858446
-0.8671321240743829	-0.5705876897376329	-1.2788843351893115	0.19494655717958162	-0.026539874640654416	0.6238505307539799	-0.024887869265153118	-0.6302214920188416	-0.36579211350384827	-0.21199472586143978	-0.5709587795038081	-0.2308726520438888	-0.05800271630394266	-0.08658502791173707	0.07956428604413529	-0.2435734273867743	-0.25876760047944775	-0.06376580403495934	-0.1789054766414105	-0.6372515842522123	-0.3079783772365539	-0.5000984000887778	-0.05759112435313329	-0.10901925181990806	-0.1357258822041999	0.1524690506570122	0.34313608484657876	-0.41200948212298616	-0.836374406496558	-0.29768550799009014	-0.39056514248236895	-0.3317771877454939	0.21376638765662107	0.09497579424598446	-0.5198080106675802	-0.7433881448826876	-0.7149197512254272	-0.4578932275620308	-0.27040843428440575	-0.8539163507461922	-0.39202447158256976	-0.934467545108096	-0.5484354841586767	-0.3044063862851856	-0.3128430463727636	0.14888065049455199	-0.05638003698900028	-0.02276639789710196	-0.9022682488733054	-0.0763126429189635
-0.17373180164777638	0.7427988740070751	-1.340748835633724	-0.5038279383845298	-0.11874783818624798	0.2675698892047588	-1.0827019167064238	-0.19584692253609642	0.9717410489703445	0.17569529523970573	0.6144477588458368	-0.7369689983763351	-0.5235287995948332	1.3913125104776334	-0.5807765416846995	0.41727154370186087	-0.7677976555053598	1.1542072433805832	-1.1674230363606546	-0.37025178891875427	0.07899722511492555	-1.1349062648751966	0.4984479907363872	-0.4916424933448339	-0.16513840769927565	0.40168794757562376	0.030439065797753965	0.707464562296098	-0.7480479103309939	-0.6324211534855939	-0.3507307065652382	-0.6720676478212165	-0.7298452950337097	-0.22789348948214838	-1.151689963744456	-1.2099545468849313	-1.2958506653764599	0.7654828245920318	-0.13296748663149005	-0.7676056131099126	-0.24319423023412037	-1.2508453598883431	-0.9113282151659687	0.2214143763098824	-0.1609817845177209	0.9604759934533992	-0.9098254093271878	0.15355050863537512	-1.3266160007267593	-0.5147333844428184
0.7352214780325508	-0.023334401891858068	-0.6644200056075019	-1.4981013335806188	-0.776928553774885	-1.155521670773734	-2.0277034559173273	0.2765155293076353	1.623988914897796	-0.3619972083892817	0.953322228497876	-0.6822035095242018	-1.2327976654683102	1.3607843137177698	-1.5685145164094767	0.26945877339579133	-0.8342871935537871	0.7668918352129196	-1.7950628022268393	0.5909652927934022	0.09556028621963694	-1.4037656726146794	0.5349581593527049	-0.7525294608461284	-0.8477237576267416	0.09641097025846604	-0.21796097748070464	1.1998621062397632	-0.6454014735784978	-0.4932891754355525	-0.4915881333704471	-1.1997172632667208	-1.7084333787763555	-1.4507810304402553	-1.285711901112302	-0.783045061362185	-1.3507351173701694	0.5020194358595553	0.27312871710070685	-0.7653592265875678	-0.33236770688923556	-1.0081807707617312	-0.8218698943191994	-0.24256907266526476	-0.5950950119842172	0.44466774389059904	-1.8641838823008063	-0.23009599270927722	-0.6546093371143821	-1.0515655667949195
0.7390851567989882	-1.6127562647227713	-0.5632157283980971	-0.9903899085501559	-0.47144351405356744	-1.8083790086897535	-1.3215747624001637	0.11764219494674151	0.46011802107662025	-1.0813047746152595	-0.627384477028153	-0.7303522658710657	-0.8182880082749422	-0.4786789659171688	-1.1778993857339122	-0.5328483412678301	0.30923985513410507	-1.1062475592983159	-1.3623236410540875	1.5380420252813598	-0.5887628498138806	-0.7694352247641735	0.40982022937656937	-0.1419414824030188	-0.6821423054784851	-0.19727133252724505	0.45200154850659874	0.033309667285381296	-1.010864930592091	-0.18265281939369143	-0.22036205010849413	-1.0632300549061648	-1.1636802427664887	-1.9888893403396823	-0.34407289114894407	0.16888529457679474	0.09434811254979804	-0.3334392477152054	0.862056420583379	-1.1219002429747973	-0.8139107499061987	-0.290307485317581	-0.09202895025769771	-1.0112633953873238	-0.6725216451083413	-1.0973271988854154	-1.5764230023119734	-0.7980856395752105	0.6939119716623373	-0.6449728806195988
0.1810525532841143	-1.1838235634196923	-0.6715965804608661	0.7343068754550734	0.8397463272040684	-0.9521338915751456	0.542655689742103	-0.16146427753780232	-1.0467215153228797	-0.7894164519330099	-2.0771806372088517	-0.9262948704774631	0.75057455482118	-1.4662015385923852	0.48730222557372005	-0.5812231205704095	1.5005087523007723	-1.752646811227774	-0.3948436500990316	1.3469641162607227	-1.0727758912631333	0.4907340932764341	0.4551164265557007	0.5487095952807111	0.6727680903229063	-0.04253932009491017	0.7766653508093636	-1.0863583073188527	-1.2765171046415802	-0.04261850828586968	0.1774382055461223	-0.011250146376487517	0.49152572465964917	-0.9299347637804902	0.7951884310654374	0.5565548392073466	1.8165378490314141	-0.0033144440410474165	1.3656207774213813	-1.5380856160286112	-1.04751650250621	-0.06146387558645069	0.8119148775873773	-0.7349733484122027	0.21864297359149698	-1.3506161660604934	-0.08507021834050568	-0.7258929313547829	1.2175021692401529	0.47436760404385864
0.11406184082121287	0.9807023349882203	-0.1319585104997229	1.6610867816213877	1.4485545047382486	0.10039782942151002	1.7082211146978699	0.34523581938473474	-1.4162406118100983	0.08871535839036312	-1.4300716876474908	-0.5492317265803504	1.5519182472647441	-0.5098789956427328	1.526033998949662	0.07517118566379874	1.1665095508518597	-0.2465246629358257	0.27672056801048817	0.05299227096234001	-0.8643459442302216	1.5011251935454781	-0.035917622441848235	0.312576314331329	1.3365175086095584	0.43166400519153203	-0.4133258452210859	-0.35753524448084734	-0.6640695605799193	0.23455886953754826	-0.19179642672893737	0.984763188585699	1.5437585069607578	0.4598988740377821	1.2239395710015801	-0.1392741485268014	1.9876355456941661	0.6231334086073061	1.2918158125286323	-1.3175049245107482	-0.5948481551669494	-0.5931109389227752	1.2161788536714857	-0.05478545647786462	0.8795141412260554	0.28682567232181677	1.5245886206909447	-0.167291990834967	0.5929407978952592	0.9133834451702741
0.5273293526574625	1.9766428426283018	0.4482070561238453	1.119929312084815	0.7017871746888004	0.28257928159882234	1.479504423044942	1.2757850816386844	-1.290937934402618	0.40563226884575254	0.153788915638443	0.34872537527448966	0.4755141714528873	0.2216415503813493	1.0866401322063324	-0.010602916168239739	-0.09821171483077983	1.0888584502285947	0.6236175385182824	-1.031150404377708	-0.5930501198472654	1.5681991823163735	-1.3749020538404895	-0.1640084358773514	0.33890923149871155	0.8832128377984595	-1.6823465318505022	1.1240550905489317	0.5346756526810117	0.7930179230179386	-0.8336108861834886	1.1379411783154936	1.3559046947581528	0.7620924304032902	1.258866783505661	-0.8693984458988251	1.0170414683290956	-0.18647189142893117	0.40339472182483505	-0.024179399548632265	0.23585381351225307	-0.5035714198497647	1.0420606966217554	-0.30662188644164445	0.1908235807269	1.4575175259452187	2.499175451580815	0.02708102764366881	0.2150166147196662	0.2672411478724925
0.5804301095946198	0.8349885268143904	0.23596747950366148	0.37161069428516263	-0.11761924269680879	0.17311806694033102	0.7518234082340842	1.3862240014455147	-1.5114025661730837	0.25307585965476315	0.47242953559216966	0.7623363855436528	-0.9893611309135003	-0.6636433761596583	0.2806031596385086	-0.8924121826748151	-0.5135926770234831	0.5044658872066526	0.9582132901533347	-1.0483341935571044	-0.5972960162692964	0.7998258117394478	-2.150800267115644	0.22588120425132455	-0.6533636641890607	0.9935533387159066	-1.1414840599297225	1.17570474337754	1.2789747887736744	0.936911917635837	-0.3537053102933303	0.8031183539643686	0.7148510792997227	0.429612122218591	1.3079515318715913	-0.27323838028235264	0.5512205053351696	-1.4655603211851627	-0.7128152984458895	1.6511684187772933	0.8948531858921196	0.9911051951948059	0.6939995633372806	-0.8484070662542289	-0.8323278705186536	0.47207099595626123	2.5098648506350094	-0.2321353666805166	0.7356328008814171	-0.3544592037225837
0.1738336615583073	-0.40176826541812294	-0.04024722021709012	0.19248570180997301	-0.10768927832193133	0.3428315608323992	0.28418808821274116	0.5320319823279092	-1.203456992984528	0.38171892723629586	-0.2794947023594328	0.321215415406301	-1.002875880574934	-1.3907113666422162	0.05170628568317751	-0.9537485281199141	-0.03861618093583496	-0.6431268181876278	1.0676268914824352	-0.47107720325762586	-0.3292663369919062	0.01801160043621321	-1.1186118599794188	0.8211824860290017	-0.20933805282729798	0.5647619527947586	0.26558418562615793	0.023382728349393714	1.1692288126194466	0.2185162891788392	0.8692934706791388	0.5217091309296326	0.26209379739628635	0.45388435681818246	0.8900930259141021	1.1440954992511443	0.6481777052549162	-1.033442838528497	-1.0112887940383375	2.18640920319462	1.0687354102097737	2.178162351590466	0.43929095049137185	-0.2678013692650124	-0.6371763279029576	-1.051173545344525	1.4034412967056011	-0.25828132035471735	0.9783085823226232	-0.24167268439349898
0.019929041318461616	-0.20550564698677257	0.48295881211241415	0.034268857802344205	0.12451653106295248	0.17997383337717107	-0.0043613958798628324	-0.01347741413896867	0.27487864455926747	0.5792892916346155	-0.3787470444738595	-0.18075201487684792	0.033465578248333454	-0.3866756653378226	-0.0008178324142165243	0.20772460837346843	-0.040388285256877585	-0.5182672734083088	0.5597702495694525	-0.008182257679687319	0.28897508921762755	-0.08175648868803292	0.512209447937634	0.3543353591206204	0.6080008673662308	-0.08244317769735775	0.3423011519195042	-0.3350762055958112	0.7169655566183217	-0.5123552778409142	0.960427977756619	0.23397324466832747	-0.054818695284301305	0.48822023737163417	-0.09610983599575904	1.485153040834051	0.3004582554020101	0.5966254753750675	-0.2354395283104571	1.020257649674682	0.7014221295681	1.2634021858100164	0.30234387331153595	0.7860612613254554	0.3462470237238335	-0.8222374216121179	-0.1253248392267679	0.08982935368826062	0.25944758812238405	-0.008171696847022823
0.3402769354941129	0.5256666592472582	0.9469558862958399	-0.25789749847161264	0.12099079339865414	-0.5579142112384731	-0.1403260122912955	0.5166566224337468	1.3782253153521233	0.28021927380856876	0.32053427496346704	-0.10250813222248073	0.5814480580656968	0.9041197118943611	-0.22971750567917362	0.9688211083784113	-0.5143079177425028	0.3797337865084122	-0.2772347450390949	0.3062105957055591	0.4415915368144574	0.321297059258577	0.6883543154276333	-0.5516478188786854	0.4570780105209281	-0.1678965943046003	-0.5891800432713553	0.5405699123500155	0.3595403269074279	-0.22436803125613158	-0.17729186533682104	-0.031295818106865596	-0.1949408291370007	-0.08445702453939753	-0.5287254205169064	0.311777009151332	-0.15971998071893373	1.0895657101261738	0.6441757198996887	-0.47886604675461875	0.07033344158634641	-0.5367880447598941	0.2933694313231459	0.6380713985310174	0.6495976694936438	0.6593408651683599	-0.6415813338001192	0.22599843994570246	-0.22530822786243979	-0.12252203355859967
0.619532280396948	0.6444319472803967	0.30034606101936523	-0.0333538533785823	0.3193857918748848	-0.7979411560676367	0.09076584046749776	1.2255227612697641	0.6518764049787749	-0.08052895971587382	0.5275952170659056	0.19008707201383176	0.3621978869453048	0.6599213076074711	-0.11997493315880561	0.3964416404458883	-0.17035580929020272	0.6457066510208928	-0.6189464147755167	0.5620942018703479	-0.06085901374245697	0.478717667919974	-0.3297034094077394	-0.3604989549549059	-0.03758105517006236	0.442627568274497	-0.4734815958333057	1.0816710362799804	0.05311118946017716	0.649095198100485	-0.5917504808272699	0.1550861715242214	0.01814576699666561	-0.5440536466666793	0.20099141927956643	-0.6870486723986325	0.287862760913287	0.26340451836294615	0.712828023080733	-0.6825287638454218	-0.2647449441934323	-0.7750379672616967	0.39297326277046046	-0.34959620021293036	0.2401372503978787	1.2633030900520708	0.18784855438166415	-0.02662111923168211	0.4112392225752195	-0.0065845129253448735
0.5586124807535313	0.5149412701328335	-0.6387625846162567	0.5018286134493396	0.5606555563646866	-0.02891739944331049	0.3244751440585763	0.8068659342552904	-0.5967242118940482	0.03192901061789428	0.10857068600113379	0.08824870147514521	0.06603748959791554	-0.2828373581562464	0.45887733852412044	-0.38935208548268274	0.8411298616386482	0.369007713150228	-0.10603288796574388	0.4755053095674728	-0.30819589735165587	0.03206289866744664	-0.6171346034843925	0.5114533407634074	0.023956706238699322	0.6787259569817558	0.6524419186070078	0.2765297316503475	-0.20349286290675625	0.8140467861921724	0.16548363300501903	0.6493442090063778	0.2095841977272427	-0.07927723661518282	0.8756479876515874	-0.46003658642385725	0.948474236776695	-0.06071654075994726	0.3033518523770532	0.1567615355654371	-0.061171940510557486	0.3225869535488701	0.46234601598848935	-0.41873713969405674	0.08641082761497428	0.5640641535857025	0.8277469812913915	-0.19629188677677728	1.0417462342606094	0.6595714418006521
0.2999261065957196	0.6453587644529721	-0.6048327014115726	0.27436813629272166	-0.11576485813417091	0.5891104215720118	-0.10750441956252162	-0.7562492709445868	-0.3232071383252521	-0.049042734299153595	0.231062483280171	-0.29648295529855817	-0.19766652782008493	-0.23345337609888367	0.6782147073060554	-0.33862705955686895	0.9221406205251418	0.4172671051811559	0.6623865410844758	-0.06247908918996289	0.12334813154157462	-0.6649865896880042	0.17240574492056326	0.32640093586902497	-0.006038644746156773	-0.28553543986223046	0.8286599870998969	-1.153945118074424	-0.2721960728036256	0.08151013660383084	0.2434258713755623	0.5866002059998235	-0.13120742386231468	0.5630632806980129	0.2801782540936998	-0.08457148418118966	0.2303261367811079	0.39958601440560454	0.17670947536138182	0.5440948149938144	0.2805298164514126	0.5088739906194277	0.3045343995202727	0.4858813544216897	0.13222361265888077	-0.08214309460617329	0.0008915307699935987	-0.08754179621051675	0.4145230968967666	1.0613180384275307
-0.14019853228770973	0.440630197468837	-0.06606781962893589	-0.5367175353836234	-1.423174049034692	0.37556145533315727	-0.8348259457640319	-2.1897022649897657	0.9037174641391648	-0.820354092564537	1.0786346088603658	-0.23510892041435874	-0.5252564463211644	0.4543988060493064	0.1818586684831393	0.0534675407833053	-0.04318616057264053	0.6691582466053834	0.8091759435871082	-0.5984379349893332	0.5810036577560029	-1.0539613490126845	0.6346806591094581	-0.7285397190729951	-0.6400330720326161	-1.5064180882526654	-0.06431088751014388	-2.020063883707722	-0.2650150969643345	-0.4108154292123828	-0.7893387454510552	-0.17111469695737272	-0.5976690171783647	0.522046001216027	-0.804047388860915	-0.4132212907092699	-1.4497793970197945	0.27955713245308	0.10827906872855934	0.1473804028863513	0.4172485601279895	-0.505329968542349	-0.2671219049184735	0.9100692238359196	-0.2106365088135073	-0.05004759442787686	-1.3965974771770406	0.06225500531194309	-0.8730142072709063	0.6051956705885799
-0.7251187296314027	-0.5182053679737461	-0.038626391540241445	-0.4347485518360614	-1.5541498457184262	0.5557925091772796	-0.6106407854239757	-2.2449700855863113	1.1276970709373813	-0.9935833805966444	1.444555540907984	0.6871639834447202	-0.3005841219363653	0.460830522461931	-0.1959593128456219	0.20546324455739895	-0.335013792801227	0.5046940665481682	0.2600425440351272	-0.6529634786971918	0.7639540641430739	-0.7953395886224586	0.42205273444462643	-0.5864570152563736	-0.7511642665733462	-1.4114204650717759	-0.002100702893194932	-1.722506164230869	-0.2694351688870501	0.036575921907098415	-0.6864368811001129	-0.5699441130581485	-0.35234438461211603	0.6389991695840321	-0.9280106271772461	-0.27235490105891963	-2.031826039244104	-0.33276316123532584	-0.5843782799714597	0.09126419927712616	0.6167732614904308	-0.7294907857078028	-1.2318203153403195	0.6970875699490612	-0.30791327029039356	-0.034833590926875664	-1.6724051889875222	0.30764296719949596	-1.6437574499094116	0.04948734291989098
-0.9223438576465391	-1.3566851842138057	-0.06052829638893957	0.7340579958975546	0.061994662570432256	1.8442954790353747	0.7378701596153039	-0.8600610756903648	0.4044030331247105	0.6112340008725258	0.7558239281255794	1.7632887467814833	0.7309365748713725	-0.02829291451284414	0.12195363693747595	0.44005858579853385	0.5482407902225289	0.08370451465828357	-0.17852977460945285	-0.23267567982908932	1.150810190317614	0.10615001775605602	0.6757265222783205	1.1371071657227483	0.3529705657509474	-0.16800757000577157	1.3855602644966107	-0.32059464509224145	0.07435221502081746	0.7077153827706594	1.4075441129057025	-0.020975451487487008	0.37669447314339594	1.7252978583415344	-0.2901859052268897	1.2436058571867732	-1.0512540963512933	0.006622170203447965	-1.5400589482581113	0.7744071870788843	1.011868007767003	0.4463832721695499	-2.047671586435442	0.890819889986229	0.7302914632319348	-0.3982353185536701	-0.7728058990293892	0.8353124798172036	-1.8861145763891924	0.2620497987919191
-0.3892324657450086	-1.2043997705633187	0.6092294667351893	1.1845226600705436	1.5437661307516355	2.5189232399940074	1.680064644456825	0.707196718602835	0.23728266223100106	2.47055338804361	-0.12779990293945148	1.632498678108199	1.4520178005612197	0.05275301036973243	0.4778114804368376	0.6707568732992439	0.9935099837408423	-0.10598968584770634	-0.04400012573636428	0.28827284494992833	1.5960731876300023	1.0766988152111958	1.5375257013618373	2.186869451618856	1.2419099123292763	0.5461615009521441	1.872567518603786	1.309377600714592	0.8020849395815282	0.5796559978015691	2.796293035494634	0.5798678727186996	0.5053199902017227	2.3355895334190557	-0.12505872404733603	2.453952172651212	-0.23267806928145232	0.969744620041196	-1.76797254200041	0.9945792519595915	0.9409231826549395	1.1926486273608936	-1.9856593219912588	1.1672658300868428	1.9213017875223317	-0.6020504590743735	-0.06509008217266471	1.1762124636437006	-1.965241833280578	0.7437950346188376
0.11534061030434323	-0.5282707406976067	1.059140813122637	0.1386519686546894	1.2249606129487738	1.1120387675715055	1.0313610858646216	1.008132745173325	0.5328355080507459	2.148140193433345	-0.3562554092021492	0.08118782534424174	1.0235275160035304	0.662527986298488	0.19552776515243575	0.026909645780232087	0.16476620717440235	-0.15076019155092457	-0.04377606629144965	0.46614644841262637	1.2259614694466021	1.1597894263333892	1.6902506707764435	1.0692249888825869	0.6693721462116811	0.10851522999092472	0.3575444049298761	1.8229373997535632	0.859093029540281	-0.30471787185883653	1.3676011756675885	0.23436705684969145	-0.11469274636050136	0.842076882966659	-0.5475642289857559	1.3344072373496898	-0.6118323312016765	0.7051851163434416	-1.3338921442374416	-0.08743117552934838	-0.05129731258240018	0.37020105848766016	-1.1343556127757315	0.18267905206516635	1.573392358343094	-0.3026684665250611	-0.2544682176035509	0.7001461511624473	-1.5486313712002946	0.48558122697608896
-0.3637452736817094	-0.17550010144389083	0.14834672646707253	-0.7479054027323342	-0.09701892934223436	-0.7245871947127203	-0.32308170789407226	-0.03970520449164168	-0.009599168336440355	0.10337610659802735	-0.05376918196862643	-1.216896300214599	0.4150895991529469	0.971750638637036	-0.33392317743779826	-1.2961851159526145	-0.5912970650952342	-0.23009859956136872	-0.9193141848270381	0.12030234298423881	0.15769170531643914	0.12541129668054835	0.7458514119768452	-0.7719124559341497	-0.28918664033297886	-0.3664534367417357	-1.2830447764236512	0.9048706042367244	-0.5554550900171352	-1.050918493495942	-0.9119298983052566	-0.7339899566335641	-0.41396200264406596	-1.3555369324292181	-0.6233377916698202	-1.1457019441471574	-1.1164817419199342	-0.6504745376177482	-1.1222795489945128	-1.4526742010322946	-1.1457833179001697	-0.8411384575775522	-0.45551230731234377	-1.5636364420190978	0.13542690140993485	0.20219823152710795	-0.7208513002461395	-0.21408311737559968	-0.5606760218611457	-0.35917795293843907
-1.3393251220326063	-0.07828092449199933	-1.2411199315563695	-0.1504133841318055	-0.7817232026202521	-0.7011712009451646	-0.737558263747441	-1.060063275922237	-1.0626791611153557	-0.9917914334209382	0.27411100622854445	-0.8916213651021081	0.5634586826711462	0.7669857997505642	-0.5600818285968951	-1.7142118766726144	-0.21395008963644088	-0.11331628806923659	-1.8607846290662304	-0.34491688063473697	-0.49208456752476926	-0.9100214210021529	-0.1819117131108467	-1.2888611055832329	-0.37401488674979316	-0.2277020380049734	-1.2514576952658918	-0.21931720182736048	-2.180616837951135	-1.119885441063727	-1.261059689908755	-1.348580786023923	0.075802459579708	-1.6321654564567392	-0.12343942214981977	-2.306875358538552	-0.5682408279121111	-1.006535619598087	-1.0543434674182237	-1.6868177617112858	-1.3184505918075102	-1.2051627160452292	-0.3719986866573018	-2.0097328143351145	-0.5287363637692432	0.5673791327598041	-0.6829537455305797	-0.6786940557809676	0.14207975930471545	-0.7834080485724638
-1.3831120608543492	0.10421399917634594	-1.4783381252476115	0.6860348053470492	-0.692655379617554	0.24137000615039242	-0.17561718676171573	-1.0087008497017529	-1.0804507771609881	-0.5047095964116406	0.2617436763377483	-0.09865374400916702	0.363661321971488	0.27436642628800173	-0.7140391007433864	-0.7239131836234436	0.3450891840082822	0.11346381278156079	-1.322412497818242	-0.352249779624546	-0.6549327498410775	-0.8269989949200814	-0.6442741803449936	-0.5976080384416902	-0.45741251508076136	-0.3578155593532164	-0.3164066550465235	-0.594272483002869	-1.9207048380823257	-0.7994637387092187	-0.4058756974773918	-1.201775275450167	0.4281965456394811	-0.3851717307057614	0.24871880397955162	-1.5576351177767567	0.5231513968968672	-0.17820092113399824	-0.2702693171728953	-0.9281036477635457	-0.9492287105761709	-1.0834349840306303	-0.1642684536273354	-0.8667203298077173	-0.3495993666850169	0.5565378723189348	-0.113769505713521	-0.7519230735934757	0.15834994182299017	-0.5204531775945654
-0.23523926617255514	0.012597324295290415	-0.7285847159652112	0.10322972866066227	-0.5648252451216675	-0.3552063096866778	-0.03340932548945471	-0.38260341379635165	-0.1876997862162843	-0.4552554429260252	-0.3165618432090222	-0.7074268809002323	-1.2851021562131655	-0.47469760207602074	-0.9937300236435052	0.21429877301569936	0.01181129540268943	-0.17388933185810623	0.5317929452174488	-0.1020599547672139	-1.300788136409355	-0.11072162125019495	-1.3043098867619458	-0.13360093167311585	-1.4672968173591743	-1.192819297033216	0.09607575006011443	-0.7841171320987163	0.09815911090891896	-0.525965730367272	-0.6423530717743331	-0.4344291049734293	-0.06586285310651775	-0.2346981934319868	0.14737332592696342	-0.5485383781756504	0.9031968428144105	-0.26991110346034697	0.8840509176313556	-0.2452668125377251	-1.008281708239511	-0.9702851770063292	0.559610895050965	0.003984297484230365	-0.8602680598537027	-0.0777755433545178	0.43269774340496603	-1.0400650221387122	0.2664813553221643	-0.2534780040689905
0.8471409753929655	-0.6163012906357801	-0.2259293540911202	-1.1471216501968344	-0.3457231114851959	-1.9507729376633285	-0.7744944045540355	-0.0496948452351412	0.09613397302259541	-1.5658373062663595	-1.1587576960324255	-1.8879344310093615	-2.721784963123557	-1.142714443769385	-0.7871264926418373	0.18572109529350578	-0.6264680604218078	-0.9257938498280948	1.6996630451590553	-0.32497870527235795	-2.0516875253764306	0.0036327702202585206	-1.873445485661139	-0.3007571015848658	-1.9211060433458162	-1.4055733774291816	0.18047262885641618	-1.3117274663682954	1.5320321746885008	-0.22786417772639572	-1.541738334589792	0.6286027322380537	-0.6710158799586647	-1.3538678232887513	-0.05305603766034928	-0.12537683197457986	0.28975678758513246	-1.5469352753523031	0.9912304403223902	0.10735473233365318	-1.1140863351414039	-0.37821796753070636	0.9188633293792496	-0.16690484586569546	-1.902511289913574	-1.0441509117746788	0.4342808187215887	-1.1457165730697318	0.8144860527665444	-0.352614995496365
0.9695074151986256	-0.9660800581060122	0.03146700095711715	-1.1306143810707483	0.3169220442924072	-1.755042052944783	-1.0942509530471285	0.21606065546516112	-0.25176899733329156	-1.7883683245468875	-1.3389185740661418	-1.1759626295971153	-1.6086789464872397	-1.0252042748040526	0.3050625288456296	0.13531581227382578	-0.5987874742779047	-1.0915047106587221	1.1473842841133282	-0.8062967841750804	-1.2894017630533745	-0.3392124413397445	-1.1038090905172082	-0.3086188715337139	-0.24127873784072093	0.02635999736644874	0.6160787708676133	-1.2716559622026196	1.1917313945878665	0.3546565465522124	-0.940721978237427	1.3483695904479245	-0.4089276443436661	-1.1909816859030324	0.000539014598120633	0.3976160540678828	-0.4770356127675458	-1.5147041910355798	-0.010412449403363748	0.5393352634940642	-0.14011803344113005	0.8251956191063445	0.31212826646194347	-0.13358472984045688	-1.4919044910126549	-1.3488076932009236	-0.005969238986005431	-0.21311092270639623	0.8790840895630067	-0.36894347061938404
0.5865759128500652	-0.19032610449755638	0.8369040402523368	0.2293348440805013	0.8917098040422786	0.3604823785343527	0.042691034868040476	0.9627874946966228	0.0938169303360743	0.07500336542775447	-0.48099654843298817	1.1586910847748342	1.0420519294679829	-0.23493780846562187	1.437492683578633	0.6421813621373977	-0.11395370291154626	-0.2297486892095358	0.20585998701940852	-0.4022364408718662	0.7167840543962406	0.13233126734733058	0.5841364903397884	0.277217081693442	2.0030163515222665	1.7965498262200914	0.8934200200073943	0.021511333378077018	0.4639629453722149	0.9858981992053564	0.968864638845838	1.169716295965027	0.455526634763356	0.8349648489378818	0.35870660647280556	1.1227571270588204	-0.5179254233340418	0.6500977958203923	-0.5075975454288277	0.8364378310755212	1.407104507903516	1.6300122370229817	-0.29540678012467314	0.6027406398913365	0.5629209128122094	-0.5359900237570434	-0.09553336173479014	1.1414489494874316	0.03524491421037974	0.05392350365716021
0.3406310226651904	1.0634192585599072	1.8189275947207404	1.187675554926128	0.7155440315340241	1.399609186918461	1.5709294834024463	1.626951331713975	0.9652321245223567	1.9862800847225723	0.4763376076639391	2.056626112209217	1.9877984409143525	0.2644251997964617	1.5102562634970302	0.6820383273542658	0.15714053972527156	0.6908780013224177	0.2980611793751826	0.8853220944996171	1.5233668452835043	1.4080334584884808	1.064366113712025	0.8920553275097548	2.1022285204932047	2.018700493049815	0.35526702196850884	1.3519749398137624	0.6758585559270265	1.090462231268984	1.8403428475752284	0.48137815103904213	1.0089462679617989	2.001729730513909	0.8774664303674513	1.1331993585818827	0.15774032529589507	2.229176860666903	0.19873606964574672	0.46611166006116095	1.6341888385412662	1.3792638248401012	0.023952743183508048	0.8498750591062246	1.8180732157769701	0.5249125719418017	0.6502887039414166	1.4056400477128763	-0.561663295316462	0.4969084515416723
0.09908456627967235	1.3688152960759903	1.8436327931483107	0.7345210486978478	0.22068384018527526	0.1289050783364817	1.5427312346965756	1.2677233424499956	0.860923668657039	1.6598996679216753	0.5964301496209696	0.6018799273574059	0.5913711512394008	0.29263028892185167	0.6248548359887341	-0.04436858189645801	0.08641575876519034	0.8045393228067687	0.7654727872850362	1.4077222092069668	0.3925006689830446	1.7572263143870988	-0.06380601147103714	0.7440571206219607	0.3847968276758572	1.013078661844828	-0.36890518527461647	1.3315661537631749	1.0057166151650951	0.5704102313221638	0.9737446298911873	0.11904784606218034	0.9737772270512759	0.703291557924721	0.9809775822137368	0.3620769175947177	0.7001628539202137	1.3025973127325468	0.9762768478406993	-0.12267235441751582	0.22221333380533673	0.6836730451858228	0.5096752290694001	0.25369345605665056	0.9236605912172773	0.9147717853132737	1.4222918466494667	0.6957999279085658	0.03355835279857041	0.34754067167452335
-0.38957626691169267	0.4606737481510648	0.8242703603617801	-0.4734215320290287	0.13298809137281412	-1.0866618660318674	-0.2813628081548764	0.21615882544026144	-0.09336159722229449	-0.10144455664515555	0.2661937723453069	-0.47185082496153	-0.5917382223585963	0.585341668876331	-0.3445610957360605	0.05836138141334655	-0.33346495133501136	0.44307019360841504	0.23503990844555947	0.4181566933424159	-0.3518679169970572	0.2397375084431216	-0.6136408152862851	-0.26924601990500346	-0.5424121598124083	0.4793140335748903	-0.39041121300311493	0.6236757999983028	0.23455740326067473	-0.07121199230401735	-0.0022585985127652124	-0.08824472462260845	0.4933584652929179	-1.0878398328600078	-0.04138643093274356	-0.16097011359543278	0.492363950329216	-0.21756611586337543	1.0871668373150774	0.031273427223802004	-0.8785966420380282	0.12596516517381137	0.2557955725631555	0.11973042129643936	-0.44945105358884224	0.8712137299169254	0.9498149340324058	0.5324847851042331	1.0715527504387152	-0.34523990056432097
-0.8449393601069807	-0.6034662304393739	-0.35070955888104216	-1.481992443093929	0.1232147101492112	-0.40770254405111794	-2.1522049126445655	-0.4345965314986303	-0.23931722362119	-0.9883773543018813	0.15478908036697628	0.48428488357309485	-0.1629680232639451	0.9469386619741658	-1.0766261630266125	1.6048066705215653	-1.148746778017044	0.03683242028956921	-1.0427593079632784	-0.5878656822924	0.7370682618705253	-1.8224831386425016	0.5542249908162745	-1.3938978085875182	0.009608774634253737	0.6152409089470463	-0.07168493077202913	0.5913764459842068	-1.0216091548869575	-0.4986643745887745	-0.12458082557615856	-0.9800060631666909	-0.5674459289442876	-1.2842954401538658	-1.8185290590659218	-0.1564142409747949	0.03685772561058953	-0.08637648422746982	1.2074388755455856	0.7071005433805729	-0.4655037103913158	-0.5783553998897162	0.060523022794768344	0.813348168829553	-0.6099306918260412	0.7968040738300395	-0.6595076635489805	0.9321806243437321	1.4485823965980604	-0.9795121584753044
-0.9481974490190732	-0.9909478467141376	-1.0461817986418853	-1.9706139528686413	-0.4400501045314084	0.7074937675323872	-2.5759964918136244	-0.561210798369875	0.44116922320547	-0.586490228051409	-0.11616598372844122	1.352499793412176	0.3969657343952922	0.28736090461434066	-1.7121962543670244	2.534989050189884	-1.7182968267699452	-0.6660042291940432	-1.6833852118803012	-0.38287052483927414	1.77604853948318	-2.606086474991241	1.6837244806540042	-1.7640485081140833	0.35199404440775894	0.20964288671729803	-0.3370324281440531	0.900046590758248	-1.324024837326522	-0.815455838104056	-0.16797896066993653	-2.188029426376339	-1.9694999759885194	-0.6976318946783335	-2.7823465811859873	-0.3316305919452232	0.19809344892432748	0.613311136503345	1.5241818038281885	0.7603844205441005	0.17305853517791606	-1.4487634266057012	0.7797223819549861	0.9153018432759974	-0.2791417444670804	0.21669613497137105	-1.8788438757680768	0.26917039036879076	1.2222787729139242	-1.1978170731757276
-0.7670490522649336	-0.7766268791350684	-0.9575738896556514	-1.8424231273744505	-1.0013923999772731	0.4542200081490864	-1.73793896626796	-0.7680944212665751	0.2114611303205957	-0.1992562956067691	-0.8680780712720432	0.3240630309058568	-0.016284465493467723	-0.9836391947867354	-1.8895314015822082	1.3473267091653705	-1.2035301838832542	-1.4434855066787766	-1.2013174021553152	0.029189375734290125	0.9113910985814127	-1.7790730691354024	1.280211699806705	-1.3970077411456194	-0.2020621427382762	-0.7012426013910553	-1.2116810724449691	0.5101922449725216	-0.6004553010107608	-0.9164812332280914	-0.5811822695021688	-2.2821102087208898	-2.410412671819772	-0.7791243715250904	-2.0626178913681965	-0.6687960245647995	0.7575499625713099	-0.04534711162046174	1.0715330116148023	0.13760122756472512	-0.3081141624802708	-1.66360067510462	1.2173256374996742	0.0031686318897609853	-0.5331211545255417	-0.9714935418982804	-1.6759973373365449	-1.4161591520594985	0.868155141588368	-1.18492411891494
-0.3820661176252146	-0.22801902239231922	-0.02048576006128908	-0.9997185733145563	-0.5509522068970826	-0.31758282937841953	-0.4762122321616024	-0.8605324331415899	-1.027844841547723	-0.3237556120292776	-1.0542067141045477	-0.7588752451226669	-0.282216099338657	-0.9795014974851999	-1.0462368692778405	-0.24328701057283164	-0.07020905899330362	-1.19443536120134	-0.27095298659170874	-0.3318099781145282	-0.5582050997556325	-0.09974176489089032	0.47510707559336646	-1.0321244491527317	-0.4851184190372545	-0.6578012187011925	-1.9046216324044027	-0.06571098964189091	0.03441533720618155	-0.3574385344210028	-0.6738920095317086	-1.1263772950117974	-0.9264295112578977	-0.9029116508616478	-0.6301478539494032	-0.4065903399683609	0.7416267574992658	-1.1000260138307378	-0.1308090455775051	-0.009224009173249647	-0.9930703752487098	-0.9268527959035142	0.08161738971067434	-0.3267052156830786	-0.616832752372428	-1.4209799590072674	-0.4985829188840597	-1.831191036209487	0.3192177244253943	-1.0962238519416934
0.2414603898736639	0.5588523966610285	0.7810415269582375	0.2793878612923492	0.4762994246414063	-0.04614316855598473	0.9290479731810433	-0.22110802536097401	-1.2340262806131332	-0.31840955968160867	0.1568914401630996	0.15110429229427866	0.36730824421875413	0.42825826020288194	0.37896582345111773	-0.25930877671017855	0.4532589081482457	0.22653793216722432	0.39762248261369265	-0.2548806576579406	-0.6943329717992711	1.6479711575740998	0.4901498906217258	-0.749204322411726	-0.13442809049070154	0.43647530749281543	-1.6918742592014744	0.1972778043409486	-0.05572542971202213	0.7491611063161429	-0.2649155812200482	-0.2033246737028483	1.2838050265611438	-0.007742938205710736	0.30693875760685074	0.13603222756589992	0.10294880962300827	-0.4973729411037823	-0.5872840184830014	0.4602592823094682	-0.47076474065228197	-0.17911292320923444	-1.2018229561590148	0.5138393286667513	0.3338569027563055	-0.211856112179941	0.7084045066593345	-0.2981913301089319	-0.3865372398413099	-0.5865091914005288
0.8633297611370673	1.2589055911781002	-0.010223956944089051	1.4091783470363264	0.5652891013310931	0.7039196052014244	2.212615079560679	0.6183098078355912	0.2362889486268028	-0.04756620431503923	1.4903087882007138	1.4922527161071584	0.71826858132336	0.9861503900479566	1.1437540545743914	0.1233253475276334	0.545809870890493	1.257341839789253	0.4137669736952875	1.2606927993682935	-0.1605587890748883	2.5416681427971985	0.2615847173111719	0.35706839503886095	-0.28292792550154844	0.7088511494970863	-0.2644517734421816	0.49817469353823396	-0.5950510574792562	1.5031875308436746	-0.1727582953060314	7.872212261123933e-05	1.9378580432421604	1.0806154255379343	1.0151663679465401	-0.21275461685281136	-0.2367726839601567	1.0881163097853828	0.007549109503317475	0.1760475111792288	0.6115171076499254	-0.0936520060524734	-0.48099158608925235	0.6764995552937441	1.2732673822660345	1.2467561366703932	1.3906727044724623	0.7149887437020361	-0.6943438948069013	0.6696684856824848
1.1496438374972915	1.3860875065983083	-1.8767603694430535	2.0199381945256776	-0.5520894281882884	0.4652919723523461	2.449440544617945	0.5682548492848966	1.4179404086504261	-0.04390176463536896	1.2899985438079236	0.8607179558364179	-0.004933470940577779	-0.21023557723040248	0.8522209860487672	-1.0484204411527438	1.487760622517358	0.9145691510832689	-0.3038695729351991	2.375165689054879	-0.42297164255469016	1.6954250542789904	-1.2407605388892207	2.3953145486170127	-1.041614815374927	-0.6165961014713071	1.9003798808595402	-0.5629991983030326	-1.0329388233268126	1.3899768718684342	-0.5452101141645018	0.8252860841052697	0.6499697071858042	1.0908990511050942	2.184508622807214	-1.1241979943320357	-0.0632554895648535	1.352226149329412	0.05324114962292323	-1.2450380176587827	0.7584942201836067	0.04436306168674664	1.3027824996631883	-0.8891242877384266	0.9204184387050819	1.0959283705407687	1.2335971190232726	-0.32507859778244225	-0.46786961784402	2.146563895588048
1.2300511625171295	0.8419828479619524	-2.2821236507145892	2.0119691120365975	-1.3831019647380305	-0.5564839838727187	1.1268764379621656	-0.08469928814039435	0.923106950509759	-0.24693917612617838	0.214911015470749	-0.847164064993627	-0.5656473566043119	-1.1342787551293365	0.4833546790584324	-2.6507099516004256	2.9386891764920104	0.2855296848828041	-0.9888094629691276	1.043003074512045	-0.8141507248678465	-0.40896058830140886	-2.5337049657419835	3.620215895348386	-0.881116436996545	-1.7068640790699134	3.21750182295271	-2.12335379861067	-0.8581620764650127	0.8852454647984821	-0.40599872906893664	2.6518491546945575	-0.6507798686356915	0.4756611303875148	3.1214058688941098	-0.8326303492547478	-0.09646625031125287	0.17902647514264503	-0.885060472127874	-2.0562231958603663	0.2520995231564619	1.0142720872545044	1.441714742025816	-2.27395266363176	-0.055104400994559835	-0.15557061083669524	0.2907647155629706	-1.2812956675552674	-0.24706510069613233	2.722877553700117
1.2727540999032527	-0.14765371448322817	-0.3624821589759066	1.2893832495813697	-0.9159432842747999	-1.0818531779572333	-0.6875714524917625	-0.2194785197212419	-0.24152726388703194	-0.1286925088126844	-0.05078705201088204	-1.3403879344239946	-0.17296947280231484	-0.46818399277743467	0.8023754015594102	-2.3040851484348943	2.8126149436495997	0.3686952412101728	-0.44196586492022544	-1.3253580569981622	-0.14506586391470513	-1.8639567931491867	-1.9182085430875524	2.477640797005255	0.540157651442583	-1.0431185782566723	2.2771142045703354	-2.102833406473004	0.08795637722058951	0.3571584503947937	0.4979372735640304	3.4499317575578137	-0.6152343388181338	0.21543264635372805	2.509230788157638	0.830984574724919	-0.4330132155804141	-0.6301057926447073	-1.0310042968712363	-1.0353186614893235	0.3397495338191915	2.080710423478849	-0.08643218655136058	-1.689145253332422	-0.4283152638512197	-0.7836172128044343	-0.6162973501989635	-0.08774851371039132	-0.224549559131123	1.8824188995853857
0.7362923617583297	-1.3576394247111538	1.4467946439072896	-0.012618178451102371	-0.05842048102300564	-0.8474564056790911	-1.4452048959510102	-0.09864831294723861	-0.8643984760479739	0.06764284989436027	0.14087054984148684	-0.9595494698173799	-0.16657124013431268	0.1119031627375346	1.083313538316549	-0.6053280146654287	0.570904063723675	0.17642076172655344	1.128854488458177	-1.9881804547684545	0.5108871268039977	-1.6044154522814398	-0.46174588886816376	-0.03971184247862834	1.270595343438488	0.06424006796302356	-0.11292300392311082	-0.6956246746739785	1.1171062970107828	-0.6229321178709302	0.9052348089147169	1.747922771958858	-0.17501741163933346	-0.06994762735148229	0.5228107974748231	1.6783134560868576	-0.40029495827293493	-0.7128763162399487	0.13738625341768715	0.3935160054119614	0.6030744939520247	1.8096796750239084	-0.8822598708507374	-0.4171300729666018	-0.6127740109248452	-0.8058977588926108	-0.6962909633061554	1.4514274567879717	-0.15069848647961634	0.22425972841594266
-0.7642214061021814	-2.1562429377453642	1.116703741937559	-1.1505789514920706	0.021142379146226804	-0.4164872850652225	-1.0332826830313673	-0.8134040171463947	-1.062610894763517	-0.28176658647433145	-0.6536498798989921	-1.4384559365075595	-1.3628820618055806	-0.6850529604451258	0.29777981691887134	-0.00801942108492397	-1.6026461025919545	-1.1099420206084327	1.9188779288322118	-1.2620560065234894	-0.4285227711241967	-0.6822890633798769	-0.13540715539171327	-1.5911373754442892	0.1525120847681082	-0.2356082349747526	-1.5135677867502373	-0.024013970698572834	1.3233622596856616	-2.0590134360086383	-0.017308245633291995	-0.7426668687542023	-0.5001100416475308	-0.908002117361614	-1.1939493725186443	0.48805679625777143	-0.06401750610789274	-1.2258227483586952	0.41648997204486854	0.4418453072701982	-0.3045074076948037	0.11341162587561696	-0.40382986969423845	-0.32057539019316583	-1.419875949375549	-1.2487454892639984	-0.30850421469491923	0.75014887043113	-0.2379880776162169	-1.261986744252206
-2.023477244849759	-1.40966377115408	0.08561488487173777	-1.2269429074397027	-0.0835824943815057	0.16732166835164192	-0.4719984640807305	-1.5967103504263611	-0.8742220656739574	-0.6172836858761729	-1.666866829010639	-2.2559233879382727	-1.9241216245040205	-1.0437492635255476	-0.9398445940625771	-0.4436520418533631	-1.9133860556070261	-1.7883356396236623	1.1721408877611768	-1.2996443267123818	-1.8345308646193113	-0.3430830493452584	-0.4574450689653908	-1.5021229239439213	-0.9577141322184424	-1.058605275068395	-1.0064410611357102	-0.40999981983766	0.9892237043860358	-2.6959670992594917	-1.091539011222231	-1.409729272138628	-0.8137709191944408	-1.2602842004171717	-1.5450811169365157	-0.9161001197154865	-0.0577886525511633	-1.8753301015226698	-1.1155135303000658	-0.07183449125042186	-1.5779544716295089	-1.3878357455391859	-0.32690727575099404	-0.44617182549422885	-1.8424565856564508	-1.335781062197252	-0.1744030011098016	-0.8393195520451456	-0.6737532218159651	-1.9020907269761917
-1.3171858932307046	0.9700699821846447	0.4803392855963513	-0.20516380378794646	0.9467604035778783	0.9984353889724273	-0.09197663256602888	-0.4000277634744802	0.17675798066226464	0.31238339523543374	-0.7996488896687841	-1.5910044053829189	-0.21056911776205123	0.6065734427698112	-0.91513548608099	0.23657119291078682	-1.178175176619165	-0.04917026473405592	0.4497494377206219	-1.6821855680425704	-1.3594488769895945	-0.10955520343840781	0.3357448751373738	-0.9821971194797119	0.09974348662085555	-0.2044338422280017	-0.25633975029605055	0.06485550682726636	1.1869399013883093	-1.609044811682808	-0.6210492792735703	-0.3488784310462485	0.1923080191793781	-0.08326302709611116	-0.9616397455887818	-0.37357807186085695	0.08441532276475584	-0.9369856486468098	-1.7641770873065294	0.7276753300160903	-0.7809513189861432	-1.1796818649741108	-0.7429348439431082	1.0395268422855561	-0.42243895413458454	0.437879025540831	0.08243297863108084	-0.1989750410362399	-0.5386171156414498	-1.3896317876556745
0.8591211503312137	2.8735840171983718	1.4452029245870082	0.8680499343671588	2.578572961541932	1.3962828145603423	0.6036908131150991	2.324715180774607	1.3414652700149576	2.1085114546315835	1.3133673533827985	0.21170641044133548	2.0286087980133933	2.1464986031587583	0.5572188892700055	1.9002811362687555	-0.831549217879105	2.407933578673631	0.8945157705901366	-0.26330536219945805	0.6810951646434439	0.9114212502259933	1.893361292524386	-0.7780678121136372	2.2150914047283368	1.9555377979755526	-0.7155028383835331	1.8631349294370285	1.6927795940422394	0.19134163571691898	1.1162461491729578	0.2832325036231333	1.7762124522444227	1.4903281736669065	-0.4574478293243703	1.4124593427925993	1.2109626567130702	1.4121471965589687	0.3640117486187454	2.224350197070624	2.0196240752339594	0.3274833159963866	0.05699854526605521	3.0349406867295348	1.874858871601594	2.7387267721920256	1.049423766957056	1.9842966203268815	0.82686208226871	-0.012038511392587496
1.9254078582527614	2.101169180088279	0.8782115662855888	0.9527127272497634	2.649650585934629	0.811737709145741	1.4369390419563075	3.2852852221054527	1.0076476263215035	2.61090297784114	1.596810567923766	1.2109432292303481	1.9850849936944515	0.9538695391692534	1.4464955124638523	2.0288632346583015	-0.7028733309083779	2.245455237615852	1.0276877773488273	2.198359301066259	1.705393411728885	1.9935852185511191	2.26823569915356	-0.43867904078461123	2.357573789096796	2.636328812369533	-1.4548410245317824	2.7532887498053293	0.937278470239014	1.0294886990256735	2.052113485819292	-0.389860763229937	1.9574016485123849	1.6117985163791226	-0.48196817319345103	2.0894379383457906	2.1700474004333143	2.6109134466186172	2.5335200730241616	1.9578335770960273	3.449384305474857	1.1413061523152543	1.6156625988624704	2.8238006271599425	2.5391170273519124	2.438704685298039	1.7227564972448506	1.9887554000385232	1.789094933425581	1.0436262983088087
0.7654473487424225	-0.44595005087493644	-0.8601289152083348	0.2577329212705777	0.5789855919079058	-0.03801226303246495	1.4844478027920214	1.0465346207670656	-0.44402917993536034	0.9407511127215037	-0.5254446638211091	1.0104654379327258	0.09554098664720188	-1.4671238279026468	0.31653058802858053	0.1676029815049088	-0.11383481440563052	-0.37375902059538146	-0.7108769957621277	2.5562736262564294	0.7117998211791958	1.7701875435410552	1.1701072247354125	0.18119389199504365	0.00641040158026859	0.7530069571325164	-0.9804926715742668	1.3230295190444683	-1.2820405678705744	0.7624820668585961	1.0488291377625034	-1.2138281695309439	0.6260275576756373	0.5556148614633767	-0.6624222621435641	1.0190355841371015	0.9064667859694298	1.4429553009250826	1.402151512375645	-0.4029021045709145	1.519914993422962	0.06939496362408887	1.2132294015462257	0.48959825180160405	1.1031492285052558	-0.3230204838068011	0.7199563019139816	-0.869266642270337	0.30235187504403466	0.6766686498001343
-0.6862490897459149	-1.6212522147681185	-1.7228091920891342	0.00887973671228907	-1.3317990845038228	-0.2213576867347589	0.7053769157960935	-1.5676595878756825	-0.7928505121293844	-0.9258291424174252	-1.907900276767449	0.6404868397944024	-0.7958609401705132	-1.6099737763477373	-1.3808248298333565	-1.1522658550202585	0.5205325911166409	-1.7248381607796492	-2.813560539745743	0.5274472013122755	-0.749715011892901	0.5227579972113259	0.11558881060094288	0.48322880661155115	-2.034774649508284	-1.5013337047753406	0.2795636282581038	-0.713740949934071	-2.818789174687943	0.40629491874564455	-0.5962653815057367	-1.1243345566683993	-0.18976410129513888	0.0667866279941152	-0.28657419744582263	-0.3269197592064889	-1.7495473163749755	-0.1995894423683133	-1.519142628509491	-2.3392676801782293	-1.319556227833226	-1.615310413569718	-1.3042296015546913	-1.138633538556142	-0.3267903240517327	-1.7089629396966948	-0.9986380684002345	-2.9929846269482594	-2.3928043579910283	-0.49647228370601576
-0.5350719866275574	-0.43010446209041725	-1.2494307280489818	0.7138249877614605	-1.0136724724697688	-0.0756926259614893	0.14915266714566697	-1.5827575820481885	0.25563007018883044	-0.9403163355490697	-0.6043750978357725	0.2839872751243741	0.05999313476556604	0.5868691948701844	-1.3418674929438041	-0.6135477387761702	0.5665440073977697	-0.08901508685028632	-2.6397673574818805	-0.7749468331054908	-1.2432386266945046	-0.2530909305812426	-0.31635061923088376	0.36536612759497944	-1.683984216162311	-1.8726879731751676	0.8851182177187802	-1.157484395788949	-2.0415590562324097	0.24807002441928552	-1.0134880108280933	-0.3467050893566421	0.4710109959475727	0.44563780935938	0.72648580884738	-0.8376650287002401	-2.5673588058721686	-0.47711544151784946	-2.303285387922129	-2.112035387101853	-1.83553903586552	-1.7394866258116903	-2.5946598721447574	-0.8721545543914447	-0.32654224488484507	0.012729794124906303	-1.1369174968097226	-2.01917460886185	-2.9484790807388324	-0.7008615969961015
0.18431260330357754	0.6124320888584257	-0.5490623548592418	1.1411067700761077	0.29493693283488365	-0.375156216436533	0.15721170567488726	-0.08279382399932927	0.4044228132136893	-0.017958647527374406	1.199619199401992	-0.3228061241989832	0.5565923733478572	1.9595925981468856	0.07045523313660369	0.14422892780541766	0.29159394392771226	1.7046043554423362	-0.44590049307159024	-0.11617523431865989	-0.8989552581662225	-0.20255516048035044	-0.9378771837449614	0.34779950522448555	-0.39296029388017306	-0.8598789278492703	0.7385376514232495	-0.3909254748602218	-0.09235836204605047	-0.145119343742134	-0.3818710897066378	0.3711856255494623	0.9644819122332525	0.35777678827912135	1.310521624919421	-0.9943097886506704	-0.9278450778395179	-0.30059329721295414	-0.7483076431827453	-0.758807288659581	-0.6949296298163229	-0.2834364176837376	-1.1321080740446372	-0.5031026900350546	0.08628605447768947	1.7244981247451134	0.16629629266491402	0.024992556066647586	-0.9070120816959247	0.3269549277076804
-0.498883632144867	-0.4701163073035884	-0.039081547583251074	-0.09454154356304967	-0.016036008825836622	-0.7318848194898646	-0.15785536992523108	0.03317880377996428	-1.1017585227192097	-0.40609152531414777	0.955480872248055	-0.29085615998247394	-0.4241941543824993	1.0718334653501649	0.45783135126376223	-0.052196184258700005	0.049666549025736306	0.7093860316496876	1.1742662925038576	0.21345794544961863	-0.22549852214799604	-0.3397479948947443	-1.7458037315545853	0.3511823985942479	-0.5551464029044738	-0.2180329607238495	0.8600272902552201	-0.21879637372392371	1.0115867704246682	-0.48111752775913463	-0.3890043857537584	0.5451846844436319	-0.25953431670684957	-0.6116827344919729	0.4712469986741997	-1.5210024546132819	0.13527607379101814	-1.176328167869996	0.0432958534046241	0.2184089666269402	-0.7866369474410442	0.6221578542592551	0.40582337670275836	-1.277830589176394	-0.3880009914546495	0.4678771300598265	0.3980747280344929	0.4453804558350146	0.7679133202370682	0.7691124784029496
-1.9500332154738922	-1.9389010048572326	0.5012488881907049	-2.125148035140275	-1.7130614934419301	-0.2449478976413466	-1.059879467029658	-1.2581610455603154	-1.8566564850796206	-1.827695153168331	-0.35231157615135755	1.0704037741275731	-1.16495396819583	-0.3834328950476556	-0.6126082949613748	-0.03160264337401846	-0.2915324245649021	-1.7336838484413242	1.2072123354488	-0.9308712679313047	0.681591488434112	-0.985563229824553	-1.5598849273603437	-0.10843947275242141	-1.6148920404738085	-0.20737968420522332	1.4055264257786246	-0.9463574736142454	1.026049010672867	0.09364351190507185	-1.2323050543032863	0.16578678694507892	-2.0056688845662576	-1.1744116495932517	-0.9409994692786394	-2.014006437004644	-0.8680587633809894	-2.169644720340946	-0.8139837754128307	0.902589462873068	-2.159590173544641	0.0951205952461462	-0.12943494109857542	-1.834233662258506	-1.1064700549491677	-1.9438198326957379	-1.02842906125941	-0.24450752882474347	0.6000054951908419	-0.24006138161429766
-1.7298991447549164	-1.145693042244211	0.5935342836067253	-2.4429787427382625	-1.9500281004165922	0.7392688511758221	-1.352634672624334	-1.4690664045460347	-0.3499326419803469	-1.710351876725386	-0.3209444822010847	2.3342226882041444	-0.06621816778788142	-0.8401614255300358	-0.7681986822868756	0.7816004904227487	-0.3306347110324216	-2.183522461812218	0.8786148309404926	-1.3356469355916452	1.5957424896460388	-1.1250565414542033	-0.15245513300388538	-0.47483707962896143	-1.0153248177969374	0.18782844987367275	1.4715073194529955	-1.2351290662923387	0.7621022049175468	1.4643031775748283	-1.0127706966520065	-0.11425627602119566	-1.999758682094057	-0.44649516684189033	-0.970568409727352	-1.4892817112040526	-1.4418844177903012	-1.2766918926662882	-1.0621895307772278	1.5901328259053933	-1.9653334254284522	-0.08774132025972324	-0.9690035915656545	-0.8229144473389929	-0.5935105829825658	-2.0174764402694856	-1.6239063736627526	-0.04809211703704746	0.423331843944077	-0.7933258196592374
0.49618272508762806	1.1562698941422052	-0.09643267473311361	-0.40561384040325277	0.1471444970853536	0.9363100050504322	-0.35445014226804183	0.1679812340161139	1.4604738363897098	0.57254568215573	1.0371040819279715	1.817885845624413	1.66427191408094	-0.4679220141255676	1.1830883595179982	0.6826245447480215	0.7669216222992219	-0.053602291971471976	0.7535094363995788	0.38031387047395054	2.095517120884363	-0.20610579574418497	1.1401868380151146	0.31886083960342854	1.4280276919743264	1.1526477208090478	0.6498061881149998	-0.28791086444806613	0.18736006131982413	2.4582290145109456	1.0373027569293976	0.4826920613996498	-0.30116988541788364	0.6590894788022208	0.5407377016504863	0.13948451456975716	0.14882013684464768	1.119481184214072	0.3095844983322091	1.4056325454765464	0.6203641825644902	1.318001645566489	-0.07910163466979273	0.6998852435820332	1.047903428043109	0.12708784621883637	-0.09665982174661948	1.1284359638829728	1.3156044224528027	0.82764454702939
2.1744463694087655	1.8804425180161097	-0.5491997758953592	1.4588363044444939	1.8040806852094886	0.0035602536070630927	0.6483791972112486	1.5870442984468696	1.5976286971771103	2.230871019081952	1.943877351854693	0.28041797324221407	1.7467526855348952	0.41660196479780626	2.8678168898772847	-1.0977527806480114	2.276835343847003	2.029313589817393	-0.007793152117402656	2.002445202025366	2.0124180288082165	0.7480324392128379	1.3084119248392887	1.6458252058234526	2.737604365029774	1.627793697699686	-0.4899604751140057	1.0679134358619662	-0.9360862005729842	2.2363203127626816	2.59605602820133	1.50894034452945	0.7886596250916925	0.7435051153725072	1.3738054070927053	1.6294256998574037	1.4913314316626123	2.4692542680725422	1.5270957331655897	-0.130579046287694	2.700214773191748	2.450347034304332	1.1993469329265496	1.0955620037585734	2.0427233423261892	1.630090945710567	1.284337168142025	1.8463115427905372	1.482578544548059	2.8627909608237903
1.4028786026558522	0.23674025361489065	0.047691687418310064	0.8423011722758285	0.6896687471045205	-1.0808300284158723	0.21289717866269345	1.105455657657442	1.1338226351684135	1.0343304579641723	1.7385807780796472	-0.5191229194808641	0.02712982064861933	1.7014011772532938	1.7110717671853968	-2.2029509814058454	1.9812358836310866	2.0847823803293495	-1.3040670016248015	1.3416374691558974	1.2117702348334956	0.5272872068468049	0.693889314524068	1.4599341636593721	1.120768552920927	0.8611623569888278	-1.3431292674648219	1.426818972030205	-1.6268359819499063	0.8741303039811794	1.3523943026593672	1.386271582522034	0.0442751120073139	-0.2846162551934092	0.14338625480930892	1.6308520826582982	0.2592543547883655	1.567433269170352	1.2812908654485866	-1.6100579737674918	1.9335158029206971	1.0917206473983627	0.903310412041794	0.678183091431284	1.1239567847487846	1.4203408141265939	0.421011857979774	1.486873487152355	-0.07426030961625248	2.210276144444036
-0.5734768772584543	-1.3580114148665736	0.6532519885822423	-1.0599876753027802	-1.5660131135323776	-1.4070354937960103	-0.9848334595094789	-0.3876307672705366	1.4483677784789974	-1.3131993956724062	0.8865212207424654	-0.6236764968745495	-1.5174706526603277	2.115980537515883	-1.1383313913896767	-0.6022971424678837	-0.5372501597438553	0.7203365549493006	-1.6001696616129162	-0.34401243906458173	-0.4080637520971379	-0.5591200218871876	-0.055148121250755584	-0.5776685002608654	-1.2540658608697721	-0.5712610689095262	-1.6415226308908941	0.3914597728506677	-0.8432290984922716	-1.0007235935342844	-1.2988865608812559	-0.32449861714913764	-1.1583782891898595	-1.2505418333127307	-1.510663123705584	0.27225749266139077	-1.4960920142015148	-0.13216091788800705	0.44460178027736347	-1.453577230844018	-0.17058285359164704	-1.5034476969730635	-0.01643972723754732	0.6492324002104923	-0.9151014491465179	0.7231216985852926	-1.183561858104103	0.49351524198696517	-1.2425346445329772	-0.8720340630493789
-1.2863290684284068	-1.0577042123894618	0.15695753973406426	-1.4135515016690678	-1.8127431291041773	-0.8799332530739398	-1.1092760997871802	-1.0037677976674684	1.1950165540415627	-1.6708216536554419	-0.5864229561345197	-0.879981254093366	-1.4082568473624462	0.24474965282855088	-2.453140404581767	1.843010455362482	-2.58071478937605	-0.7014763276169909	-0.4152114647023736	-0.8056293418091408	-1.9603344020283158	-1.0741560898878224	-0.6463467005662421	-2.1029638745058685	-1.44342109122392	-1.3599867926278748	-1.069673032893949	-0.8835561992491421	0.600384647397884	-2.2272420553384764	-2.04595360546792	-1.8300860842270226	-1.0035584102107604	-1.0853104424408206	-1.3359726463392172	-0.8274382472622069	-0.7508051046923365	-0.9193269210488115	0.031679868571718214	-0.14044071682824757	-0.9144769024549275	-2.1837541129809663	0.19062676783616667	0.7050894221425725	-2.0307492389837094	0.04196252005794176	-1.007706845618391	-0.7399553203491153	-0.35403541078021417	-2.865638044973091
-0.2376825862185364	0.13312836245903492	-0.48929640218317505	0.16066781619891524	0.22673338689200057	0.2846866971672373	0.18390158053586123	-0.19355874836712084	-1.053033337316499	0.10834884046458981	-2.4917519974231657	-0.7002661881638299	-0.07115611458811756	-2.6818920471359795	-1.3295135328466856	1.910695869202607	-1.8699327414440532	-1.7436788287931522	0.7851823573532797	-0.25848859339398805	-1.7941720091313798	-0.2392217537102777	-0.6296903942225315	-1.2361068080534243	0.18794525861679268	-0.672680521192785	0.37634334157290195	-0.7984916636843267	1.0240617301479724	-1.5953420711103345	-0.3491313710231128	-1.4130105164913636	0.44439250121284213	0.14838035144194778	0.25765446905981054	-0.38279371730961526	1.441684826286192	-0.7537621940050873	-0.08181199147618241	0.7144618134861189	-0.26644103418166254	-0.5124924196529853	0.7561481065178518	-0.27132798271405134	-1.0811024118595867	-1.2017956589209626	0.5693050325069869	-1.7486263296998923	0.8993251000635343	-1.839886957632113
0.8773732383828804	0.5115563079306792	0.10095055061340893	1.5161724335217754	2.0915853770326827	1.7678749299163943	1.4210749276008112	1.0420532781206704	-3.3239319023836096	1.5136304234841744	-3.331547331949285	0.5294656338024141	1.2197086552276484	-3.504291796837363	0.33023654396768515	-0.2833871710031214	0.2989022763584487	-2.208122318713869	0.8425854333999424	-0.21515530320488035	0.22178659649620108	1.1571578348177658	0.37349063558503104	0.7669312306642768	1.2047967144501273	1.046016507085302	1.661501776342458	0.7676037452998975	0.30706870836495653	0.4294349219740474	1.299227411367143	0.1575345004174551	1.772500820858699	1.4067497808726803	1.0589868256029895	1.073142841803988	1.9803691970670396	-0.25704360416736866	-0.08250598685947017	0.6820533000829525	0.04169609143809705	0.9218629009150835	0.05524577355029709	-1.6969163245395074	0.9799526322577443	-2.328999964128785	1.3528071297997413	-1.5774291732633567	0.42477487780689155	0.2631712254694441
0.5405662157707967	0.09779678375563783	1.2976136779430505	1.4347873556273578	2.131059524557065	2.8032429811476534	1.3789111302505574	1.4051529800185774	-2.6822988504271583	1.3074271910113384	-1.8994030519598675	1.3353553628123287	1.7363899145302621	-1.2990481625154509	0.982262372973389	-1.7440606578614275	1.1614475409901075	-1.5158147696685287	0.2927574619573604	-0.8332808831748746	1.893955670654348	1.6344730680584851	1.662855611851008	1.3532678417944317	0.976196880095185	2.223407880642599	1.4461775701527952	2.041239539217004	-0.2401965195091735	1.3995353471801686	1.4381403504056045	0.8405376102143166	2.062354175973417	1.7239265012681486	0.29666853223236067	1.9439622277876065	0.7656256265257346	0.536497012540936	0.06346600888395565	0.5389681601240509	-0.2637006733911573	0.5525974927757269	-1.2865777638193205	-1.5795330899831908	2.1213017981454274	-1.6835708307891266	0.7659166012135614	0.11237135585212815	-0.9426641478344654	0.7809814074437624
-0.893974417448022	-0.16225895211084118	1.6422005175100063	0.7837123199319147	0.8644708209420666	2.525736527482731	0.30663989334381714	0.43153855312887396	0.21795386809604084	0.605361197399587	0.5929370763021076	0.28183643675000825	1.39492351992198	1.3293200011245352	0.7538135214005287	-0.9569960157889676	0.29331687854460253	0.15508499926475913	-0.04059323369572101	-1.345212148195124	1.4602306227006228	0.6257991023236744	1.8874519295079115	0.05842127361875128	0.7235304252087704	1.5101264694534033	-0.17377726174385633	1.4751123161664572	0.004602434720205795	-0.13524604355791753	1.050732616267705	0.13246163270687072	1.3542008436539164	1.0594938575399317	-0.7679991767779324	1.448368730086113	0.051957200671056414	1.420707438852227	-0.13995476790197706	0.6426346092038894	-0.11300270392986031	-0.4619949851918334	-1.6042357036106085	0.44909219796217636	1.3438927086817103	0.4157657846408654	-0.13714939463141207	1.9980324963839668	-1.3285208258334866	-0.3562296756930581
-1.7710470390753421	-0.13002594780476157	1.1954631907290074	0.27407770864567693	-0.637228415272087	0.924574552712233	-0.8372809853346094	-1.0770255183923718	2.0719890013692104	0.2081408492044301	1.8293061621039075	-1.237596381185642	0.28384107295546257	1.835689977792163	-0.037338785030706825	0.6789213596714149	-0.5820073628918003	1.266171838879495	-0.1773219955811258	-1.4868365518011406	-0.1444584670103236	-0.9169096705878326	0.757321870738403	-1.3313454639827955	0.5997161232894553	-0.6804390104456435	-1.5252738536791746	-0.2574753492496795	0.4812553796161187	-2.304496264532979	0.7508675907835858	-0.743924086329957	-0.02129800478107355	-0.02676477075089186	-1.0115410192433603	0.18424298691840388	0.2963042798782426	1.3587805164155111	-0.8380611978050578	0.6459939901791143	0.4031794800002558	-0.7702490555588399	-0.9151381625606629	2.1871893365034163	-0.48527089831844267	1.519260214367693	-0.8524594878468381	2.3258205919496153	-0.7483014687581978	-1.4356321199143762
-0.9664825787827659	-0.19451518154877495	0.7461427719008091	-0.5389949084996281	-1.7700098810807892	-1.0181440773719956	-1.37141773293753	-1.7131671685235086	1.5679263480475545	-0.5499774047444745	1.3186944039916848	-1.2135161399494363	-1.2330507621533466	0.6477791398044317	-1.311108205363493	1.501512983247109	-0.5128522030069371	0.6973443489557072	-0.1593141920544314	-1.0119154879408117	-1.1178857379464442	-1.6061298178751098	-0.6437461520402432	-1.3658330412912152	-0.3781319497217358	-2.404083027796859	-1.3525276477963453	-1.324223733814637	0.7463736779400182	-2.4300111225336494	-0.3502219642742704	-0.8682332749252403	-1.5659334006982142	-1.181766830757038	-0.5719253873153972	-0.851031353755752	0.21488474495310597	-0.08268591171866889	-0.7266345290668198	0.4216588206908451	0.13435306046989948	-0.5913798771285165	-0.09436644013264367	1.7414655989750594	-1.8291738521845744	0.5098909531415822	-1.4010069910752967	0.9432572644567512	-0.03559190430031918	-1.44467578212699
0.8315011163686927	-0.2332688485226577	0.06860208299350376	-1.5484835381725708	-1.9917884579565144	-2.1927210606329814	-1.0769418520054375	-0.9999557271074597	0.33994408793204145	-1.724389051034055	0.40561167716518454	-0.4664792844129813	-2.228013737804579	-0.34114574560636113	-2.1080970680589064	1.4606813728500117	-0.13813472600215304	-0.5411687051295364	0.34360524392585234	0.5141957698717993	-1.3573720873267316	-1.114514724760402	-1.335143232577337	-0.4020889735978685	-1.7087993281751706	-2.274926145118262	-0.2788931473876183	-1.2146202626071354	0.8678808793687093	-0.8624030772110405	-2.0816747298359033	-0.4634189451822984	-2.3555998629463266	-2.120694325495973	0.006721720778984795	-1.1338699868174529	-0.16424554845558315	-1.5248558936275562	0.9939129286283347	0.1427856774796704	-0.736930565899088	-0.39765379738946877	1.0082844155748683	0.02363047888417204	-1.9739880520172006	-0.8521478085673435	-1.1367288966434035	-0.7176540361806563	0.9411973771778742	-0.6335161227864496
1.662343380737241	0.03683424889454144	-1.0602365244616059	-1.5912117923465432	-1.0965213455533396	-2.1007573930511154	-0.21899316899967775	-0.019153631245694695	-0.15436242753398546	-1.8711193598716263	-0.04772809325695483	-0.7653644669282822	-1.795216951105804	-0.4077613409251123	-1.2539870369191852	1.1466265141238994	-0.17153224102440856	-0.6153078073228253	0.9962225159119663	2.2093703585947098	-1.5268947566757949	-0.24399327078942798	-1.2600527712618945	0.33001710433754766	-1.6109530509363439	-0.8477595027720977	0.22498958383761444	-0.8638435667968093	0.7136539651986773	0.016248991864509395	-2.4071970372474056	-0.061398022294988676	-1.6528898309365319	-2.0677948879596446	0.3785260566576817	-0.7518141858588392	0.10578330704109074	-1.3964040850639325	2.36275909804319	-0.22522155636088	-0.7424619557921813	0.02460133568467317	2.330764901963771	-0.7374754323561135	-1.177054450720207	-0.6758377462547662	0.2669159317290586	-1.4135697571372459	1.9450668236893498	0.29663971864848815
0.42094581450888935	0.30220292926432374	-1.610641338298448	-0.49538576226169095	0.0848625751000235	-1.025599519663232	0.4855806629619484	0.022512466864357247	-0.13063476399256377	-0.37823100834005025	-0.29058917452030575	-1.1484798282350086	-0.19582490468448574	-0.03875594345154148	0.5018529283841575	0.6909889187013872	-0.6142024845186173	0.5080302332204384	0.7418843668721017	2.11457520386242	-1.1481133143189284	0.2881887974036743	-0.6768327063437282	0.19872731859021472	-0.15350605649313212	0.3711616280398537	-0.18213568435022967	-0.7153202740726099	0.04443298264608057	-0.20304600647224147	-0.6243914503538319	0.010871915950097628	0.03964568014587438	-0.5312969929517675	0.2309392794553633	-0.3178963499528567	0.32169481544419776	-0.19164915955157444	1.027853177882857	-0.6548221941563334	0.22612076807541184	0.49125461004724974	2.233935129400459	-0.07824373131186119	-0.010710211923729066	0.5322653330854653	1.4135437200931364	-1.1527076513505985	1.4883280685883908	0.6562679909866832
-1.6172520973541378	0.14968743376332405	-1.0829877115905695	0.24565054329449187	0.5441661884150408	0.09157111236945399	0.4864982796219417	-0.5708184524882789	-0.04138339411701603	1.1305523538667466	-0.4177896680646595	0.249427198950492	1.0779724366185903	0.32703562356533344	1.023083734466364	0.11123419583538198	-1.1240944204250576	1.0999358189251989	-0.5903046235311122	0.2037089784245512	0.23398665977460045	0.4619494663460027	0.15336338697550667	-0.38543999849790794	0.5174623456793398	0.6364528921691756	-0.48614756388508945	-0.26559589686366714	-0.8241778729648049	0.1886052202545562	1.0624605620356877	-0.3990843428756804	1.1942200410489041	1.3431931770432701	-0.37371480357315656	-0.5172828606210922	-0.8306758842221689	0.3042711810210555	-1.7631724515468257	-0.7577440112394345	0.533144857480106	0.22884526752775267	-0.07808307226101506	0.4756252758070994	0.90052554870542	1.1109782282841267	0.8030017451619308	-0.7083439744013161	-0.5986566171263118	0.21599726390236762
-2.011947809714572	-0.15420524358233184	-0.8805243679194686	-0.17912209741081375	0.49395937996849754	0.27065714546679925	0.0398375188960472	-0.5503199322717834	0.1413692040655415	1.055809586258977	-0.168740493043807	2.0580008160594225	0.8601243450199023	0.4762432237416307	-0.05622078272303772	-0.39550982201502216	-1.1259002342022462	0.3140760341108144	-1.754944666481903	-0.9455458748581071	1.2616460079621947	0.3868286820438801	0.6016521169182194	-0.5476898035560162	-0.3129374691700253	0.22264506748627302	0.06129523413783237	0.46841542422669585	-1.3601243447141833	1.4249656244045414	0.7920114124252678	-0.8962202718534772	0.8666756207050654	1.5983604012093595	-0.633808085491286	-1.1756008176160646	-2.3235684077840104	-0.3173428696194012	-2.542706299948215	-0.5039809218235031	-0.3710354410717315	-0.5453669788206764	-2.2874503715156673	-0.08398469846191878	0.9679327774248389	0.6449021728335198	-0.7230144424257322	-0.6588923897359162	-1.8777791471147682	-0.259229129776601
-0.06019398090522134	-0.10382628029103477	-1.7736622796505015	-0.5600901353018032	0.7375492110141073	-0.4794464334903063	-0.17295073145350537	0.4106282364315163	0.15388974892679344	0.0714065674657904	0.14657981566495668	1.3972164569303298	-0.3257661618761154	0.1759368569915362	-0.6849429433447654	-0.8360140371477625	-0.09793382132817684	-0.6316166007119828	-1.6714713511039332	0.094464463994306	0.49924492549732896	-0.0007960234836701732	0.1062613637177211	0.08361943775722923	-0.792073336167071	-0.33333609361513467	0.8649841451540482	0.6335179782881485	-1.4976730395983275	1.6399558165282306	-0.26850378465375363	-0.570225096254891	-0.25859594505257893	0.08066236864403473	0.05453571370000034	-1.1861485998009333	-1.9218118618857425	-0.7315039778972068	-0.6894257951115218	-0.5429935592164706	-0.845443726018004	-0.5165900895274657	-1.7620739673651125	-0.9492398460334444	0.17647301960807804	-0.019647611900982135	-1.044286296920791	-0.86487278314824	-0.739299246041935	0.24264907816980044
2.231354013380697	0.24723257709522797	-1.8952561471486433	0.2260518659320045	1.060929918182972	-1.0245363111067425	0.051365038540512005	1.334094712327051	-0.3380184485233411	-0.2441789045412872	-0.037902552325718625	-1.0556585786684234	-0.9655017450446107	-0.4054602854004559	0.3892581919054699	-1.2968529420075452	1.4289039286480465	-0.40647844869945887	-0.5815693950687426	1.3602364241951441	-0.9609317072709452	-0.41367532969735527	-0.8255914572971969	0.9184634324185476	0.22275134108135156	-0.5464300697850243	0.892249264637382	0.042810511025745616	-1.2485852574067924	0.3061994157847295	-0.22781673042557155	0.7424346004846661	-0.7440560496426772	-1.1239246097192226	1.0448936375902207	-0.025264873822046074	0.16840302909373997	-0.15553836770628957	1.020093719768927	-1.0017762720299344	0.21847407974813127	0.5863870594372783	0.5649770487992044	-0.965321085716961	-0.6272787349278832	-0.26291973600628993	0.17482244824319015	-0.6728495910335577	0.9692743052814237	1.3764274085505264
2.5351952177676123	0.5176171311967032	0.20711219575635714	1.302576701142326	0.6547130471303965	-0.4909127680727639	0.3501890056386559	1.3480674492133895	-0.7884286889217988	0.17119538406822893	-0.39682425146973266	-1.8330682793923865	-0.4361776841454003	-0.6229534084098138	1.703376692570396	-1.407803337815694	1.9624885517326798	0.5269245159988948	0.6479015757244783	0.7009118584960174	-0.9701449823510714	-0.23595125734504838	-1.0265231426361368	1.0955236448860977	1.2496566578393973	-0.05456405312892434	0.15031460035648486	-0.3627358346683128	-0.2953785303433137	-0.6121545024476094	0.4955384950381948	1.8064054586378349	-0.09053395000879372	-0.5377744138483763	1.2499059483131045	1.2168928237601697	1.5849559116881855	0.5764542041663294	0.9372592649551765	-0.8645250976065116	1.4406370770635166	1.3293082335744522	1.67830447517463	-0.25299863439878306	-0.5658010341129991	-0.15046327279363808	1.2759674186901508	0.20622771533210366	0.9359295623379341	1.6414978972225167
0.9186926934510027	0.6042299803398784	2.4216251318690545	1.2839997504024196	-0.2039766372870055	0.5652455175176251	0.4463561989125741	0.6545020807146315	-0.44949282804059654	0.28997704830459037	-0.14853847085234653	-0.2226208287146097	0.4374302478802863	-0.23613679857398828	1.4722268405899164	-0.7614499138915458	0.9750908003694018	0.8432746803911977	1.4012114488743743	-0.8960548903570674	0.3113233902330147	0.4983161025821534	-0.2739134975553906	0.5531617786886871	0.827582724703299	0.8814797136731053	-0.39501257978643906	-0.020326090017553523	1.1316036531732392	0.0813306945331246	0.4356161595811186	1.5180087388833605	0.8289636631441297	0.7678674932186228	0.6787069526707529	1.2196191755208852	1.3927629009445606	0.5804822246746271	0.3816486469945656	0.398208731892571	1.1098988205126183	0.7692166084260315	0.8256541524508606	0.2625341341637096	0.2142070307413414	0.09319716748515158	1.172972977242313	1.0809843590501074	-0.1062637753699134	0.5631052049689286
-0.5821627438852549	0.5494301753587214	1.9652049154275617	0.4396639442952365	-0.429840679476745	0.9616719768146592	0.39429778251440994	-0.011606256793552549	0.24501950679039655	-0.04961876233895379	0.5044574774940018	0.9681752739071915	0.6883144219599014	0.20424079114244936	0.2184768577873091	0.17647331973802644	-0.19876432259583907	0.33104061739264157	1.3224977307669405	-1.2267836442296702	0.8812441972689483	0.9033505640305509	0.4347808295168975	0.0018904963828833032	-0.13818909368995824	1.3185279386678277	-0.22456595928968143	0.4397281918586357	1.7840982196406094	0.9539973633340914	-0.2109546375413048	0.45989879376865145	0.9839065822711289	1.0225183834671334	0.20508095020129205	0.30691853182802714	0.7760525826398964	0.20017952466119338	0.5030497880348701	1.5254441021542713	-0.177222928432322	-0.17827548338876414	-0.1911103259714184	0.21466870264657864	0.7823260776077433	0.2802930593567472	0.44602522006759493	1.023859992022514	-0.23684218616531638	-0.5331984722396838
[truncated: 72 more columns]
