# Supplementary material for: Diagnosis of autism spectrum disorder based on functional brain networks and machine learning
Source: Sci Rep. 2023 May 18;13:8072. doi: 10.1038/s41598-023-34650-6 (PMC10195805; doi:10.1038/s41598-023-34650-6)
Supplement: Supplementary file 1 — Supplementary Information. [file 41598_2023_34650_MOESM1_ESM.zip › matrices-bold-time-series/ASD/ASD42.csv]

0.2015559811466495	0.4097259636886776	0.45680961115060426	0.5071490482049812	0.6068721172527751	0.043654529561977094	0.11112448626014731	0.8697913082220555	0.5158755132840978	-0.8750247129004068	0.06092614662182784	-0.28931289184892495	0.8894810808358512	0.00489979772864842	0.7728384855318	0.8631281618139259	0.764834667573405	0.06313349214059913	0.3095039696892805	-0.737270685902737	0.7667177478973692	-0.5913681838864209	0.16257776615298827	0.7256736216548526	0.657901549490044	1.1290361672524363	0.6349729970741913	0.9103990621576905	0.16039759060067657	0.4560304830671446	0.43349088186601137	0.33145541842724835	0.7453296179485908	-0.3061406683214749	0.0228758997063579	0.014302199833609338	-0.30273897779284137	0.5092507238163024	0.8991799710146751	0.6619708905108058	0.6850175589682687	0.26848334715324534	0.2198993314688902	0.8884352143841278	-0.12113286489411833	-0.3314535990000795	0.545812670813659	0.08809378421176772	-0.2177253580561589	0.04454182573546497
-1.2868784110750027	0.328944233730668	0.46557164280631913	0.12295047489561768	-0.9204847858491055	-0.9090481836527634	-0.72417715866881	-0.4070788451585609	0.08529486507967995	-0.629313322617575	-1.0704609475730928	-1.1891188444515712	0.266140461338486	1.3063848772232987	-0.7641772517485327	0.6259101767471101	-0.029529862541954593	-0.06230672680675804	-0.9712801313002565	-1.0023025918972452	-0.7530730117846204	-1.5561334987752884	-0.7690323201876973	0.3062332523517129	-0.3813996514942934	-0.020888454040556927	0.06365031563486839	-0.4832517960384901	-0.3922808843842333	0.20484559350416026	-0.4650077568276296	-0.4797906902634618	-0.5395242406678155	-0.9717069949708524	-0.8010538872480136	-0.3179563358104495	-0.8727191437715274	0.10101953880631596	0.6111630702843176	0.030674498370206863	0.5743237498247753	-0.4277870289131901	-0.4321141636036669	0.014637061437977826	-0.32093108874904447	-0.6563197643914911	0.0010211916288018765	-0.4150534083299614	-0.3304703327365637	-0.007066671778900252
-1.3440575625811901	-0.31445557306148675	-0.22798007059540865	-0.3866964183449955	-1.260058014818654	-0.6621724899251054	-0.9018051252700405	-1.6831570146920558	0.133289791806624	0.9306008838507001	-1.3657429284766214	-0.9627128688819306	-0.684725546071984	1.1841752319199663	-1.4606705852993405	-0.31409689645152333	-1.1104173232547554	-0.16979394126679875	-1.9268406922318555	-0.5826927392990058	-1.7052921107877521	-0.7335000691209358	-0.7614679046015896	-0.7782896672570199	-1.309470016844721	-1.1257446615811029	-1.2034799426429617	-1.0669383494359466	-0.8839387117524526	-0.006882071422566038	-1.2142474312277571	-0.5689739763790029	-1.3084563007366043	-0.5856306197283282	-1.0092031298870112	-0.639177024906525	-0.7317654316514379	0.1808948343841014	0.21552255338562645	-1.062405337018307	0.15836159273625863	-0.6002679269291512	-0.27600694899140016	-0.6959128533098305	-0.2054949642490944	0.2708314972133312	-0.8929714214799647	-0.7389230616190126	0.27360023375065107	-0.11700043311787575
0.4674271865473418	-0.6340976938828861	-1.1308687096567798	-0.870436421419834	0.454944562741199	1.324404616406127	-0.03698881111370957	-0.8951021741590324	0.7176435397741099	1.8845429310510633	-0.05115123873116404	0.3521265754747425	-0.44983050316389356	-0.5122885685547587	-0.2637421166432679	-0.9885021215284068	-1.1741050343902648	-0.15990556844797627	-0.9805025391695931	0.466307670846963	-0.4439503634496855	1.4381087093462206	0.9399284500796447	-1.3304971264852619	-0.7391269077732273	-0.4851548524568177	-1.281861537178631	0.22127589336318323	-0.5897278664159448	0.28960989799535886	-0.8745304111682549	0.003361864187800061	-0.6753212254208666	0.8362656030190346	-0.3625221834030246	-0.6985112417595609	0.23217945173731697	0.9626192048069777	0.4412081886410619	-1.0557275270574076	0.11129675048270338	-0.18095288906798884	0.8749759555667732	-0.3444813245154162	0.7084611788767596	1.527731704788226	-1.1515761360855856	-0.9677934216959726	1.0817942661915338	-0.6334222177609852
1.6175753144534812	-0.06747066637440667	-1.5021953494428755	-1.0694440754498047	1.701527336729944	2.528187491099821	0.5916088537473168	1.0085729952204914	0.5912544857459076	0.8614556342927441	1.1666716193872053	0.7377886710593059	0.21933704864832013	-1.430656930593067	1.2386713505718603	-1.0720413908702084	-0.5411112868721556	-0.3305591323769255	0.46551888666367147	0.8013399258170374	1.1466011147516835	2.3310786691190177	2.036914739707573	-0.9526912346671318	0.7093946466670933	0.9669691405801699	-0.06266775733242225	1.4543185422650964	-0.16937586394396323	0.48780865511777965	0.08254864916223513	0.23477228850977794	0.4805023654419281	1.093833218278928	0.5751114001664671	-0.22530339778657724	1.2363372640370616	1.1359760215973447	0.5283987602069409	-0.29849535715809355	-0.09545519421439064	0.012256892986918013	1.6001368109162282	0.06114892535143918	1.4144973117156137	1.0358294381421698	-0.854208806820278	-1.249673057959162	1.2137326212041375	-1.0795237789340093
0.8518190862803948	0.7793002602561842	-1.0326536265212143	-0.48446499385290226	0.7448479757548202	1.047405309110273	0.17438000411617027	1.798252670615148	-0.42551269754362286	-0.7109305745091892	0.8401593841015974	-0.3417400073239943	-0.06952561784659989	-0.583196598289091	1.384140037376012	-0.9436529765085838	-0.33646353573234133	-0.4683187005059278	0.3611506352942299	-0.3206480979783988	0.8875354794763645	0.9700521243629201	0.7367642265654115	-0.4879056905938853	1.5469450885188472	1.5087279749587181	0.4367150210117859	1.195824851926883	-0.44401358189772916	0.0715554310338008	0.8187706538169894	0.004565174228077214	1.035179802595062	-0.7068757915221744	1.225520702961964	0.5501705893467208	1.7384290717500253	0.11986330262524868	-0.1271111135355361	-0.27944312520533976	-0.9957546188967746	-0.30018031293053016	1.0918715336395823	-0.02589711349934006	0.6438248365558863	-0.6880888848850301	-0.7024526663233199	-0.8620187761713116	0.8883092556533893	-0.5095883570096976
0.16622121201944004	0.9440387922896079	0.023872506486022484	0.8674029043617209	-0.32362446966756364	-1.0449594751680324	-0.19972553814301833	1.4452892703579001	-0.6578403786364254	-0.8084643847010017	0.20905948035769867	-0.8002872094429926	-0.6153091680951617	0.1653305957961657	0.7838463840897599	-0.4764654709260879	-0.3303820710314284	0.15317674996306813	-0.31197974806602036	-1.5252024726844475	-0.05300674140248197	-0.4833104235795311	-0.9908887193964983	-0.33824976136832396	1.488581917382161	1.486434293751992	-0.42638779264704163	0.8651375293700062	-0.5486639694087102	-0.11106198210433253	1.2989498906101444	0.24602329186262706	0.9846996117332272	-1.998645014613237	1.4003389510959723	0.9109471123455862	1.681697283894257	-0.6416109084907764	-0.32763560370425915	-0.6393600326682249	-1.352724901667925	-0.2940661013902942	0.5404233559150011	0.5191475944868371	-0.8485966861364991	-0.833525919384963	-0.5343556109816254	0.7310538264341702	0.9956870358560564	0.9062917831552242
0.9077861791126642	0.31769213855829803	1.1096522371692	1.9672065909087477	0.6637484835185308	-0.9328324279879427	0.468988531264046	1.1275254163154518	0.6879895827193997	0.009617350937338865	0.8440431975756362	0.3719002946339031	-0.14813045792922988	-0.31656291071970555	0.6416130751796957	0.7824156724959384	0.570094167609409	1.2893216634585498	0.6046209810334097	-1.1271296511588709	0.2561855056667325	-0.30357410479170266	-0.6934006051346144	0.2782075633844052	0.9630837548622653	1.752939591470944	-0.6776359729662015	1.4973780787924318	0.7484987862701334	0.7199897357568538	1.496799920960427	1.1569536817181485	0.6834553468470178	-0.47297957428164944	1.1094766767323	0.5510428151885931	0.787442214231818	-0.0272284170248447	0.8831435965562243	0.25897062293019824	0.20996373877858643	0.6380147022889574	1.0164277625308296	1.8205075096365688	-1.1639937230468156	1.065654994660948	0.33638230480068393	2.2126197868615636	1.2371757677724766	1.6782392471228884
1.2008917458606432	-0.38843639840188526	1.6790047767836893	1.848892692379925	1.8786830549402478	0.21564558213548785	1.1914204289365067	0.3882352503902475	1.8355267252671794	-0.17390957249957878	1.6315089745802112	1.0420601843424249	0.4519463318311405	-0.3700799901689472	0.43756802928471855	2.1878431345990634	2.0238635246940104	1.4527135782722473	2.2258797623935425	0.3217053305996986	0.6787723280375348	0.17312167156183914	0.2447617978029535	1.6453780622086638	-0.21585067001681846	1.0866284686072862	0.8090502191275246	1.1915131511223898	2.466544576979315	1.397855194144201	0.7419178820383415	1.6319312865463977	-0.030924429897726362	1.9486852036823212	0.465715596609013	0.057120211255148844	-0.9707671126127758	0.6775590230836291	1.9287869836666005	2.009262274811329	2.4250076683834516	1.7268336047026198	1.3870221331542816	1.8403792047347365	-0.28345352661757245	2.0101406599480125	1.4909914569422065	1.6852008318137457	0.3669057958434077	0.9051664997766757
-0.4891610106340116	-0.5979988064753556	1.4603277854528196	0.781972039021269	0.5569173715124703	-0.5016330362549746	0.695143215725663	-1.5248456293694919	1.0202243528601957	-1.0813493246152706	0.6948898421279757	-0.36026301427593715	-0.09955190138142957	1.049095670919577	-0.793963960051313	2.2584080458737708	2.316870434962055	0.006347353884328632	1.8575587744092177	1.0089420189408551	-0.6201007486879532	-0.6189135527362895	-0.691764227667	2.3850006861075923	-1.8984283191913052	-1.5620207027797783	2.1098316785698183	-1.3308726948891376	2.3688570263788615	0.31027989810866213	-0.8776469867097272	0.9271217001455204	-1.0847891903770854	1.9142974889636077	-0.2987402296017939	0.06455465771734277	-2.2488642750589753	-0.15109371360716925	0.8556156587312803	2.3196796790823444	2.6497895556286046	1.7078653466939901	0.1365515283293627	-0.16813956232997948	0.056688125491604076	0.3007253310697401	1.5891165207148477	-0.34455630706565976	-1.42656918232724	-0.5144151671572971
-2.2178273576114274	-0.31849601381036335	0.5852492011029227	-0.33069143522495903	-1.9760970722714992	-2.131177506790028	-0.3072933914379484	-2.846974197995649	-0.728279709156372	-0.5763571575214371	-1.0440862403190454	-1.6823849673351374	-0.5161943309466622	1.7845526632524895	-2.1398117987362366	0.7112523958941871	0.8436491207306781	-1.5529727562792512	-0.3347857671356916	0.7792261963564798	-1.9881399983405914	-1.3648070402322332	-2.04095590293803	1.1973900607199868	-2.439946269519488	-3.779058224869231	1.2869408677439538	-3.3980370489257563	0.3357730041977229	-1.7127208303381556	-1.6823238898443624	-0.25537970572458285	-1.5743105410977278	-0.034584605028252675	-0.9723847128154426	0.32863479737474866	-1.4757234015370626	-1.5961668441970045	-1.3065753957595407	0.669037665592314	0.680534174536557	0.5139864147710415	-1.8211771563289825	-1.686602339725589	-0.36126152954466556	-1.653756636550613	0.37648162587327577	-1.301276869801826	-2.252552624046551	-1.2396051910299515
-1.6839389389051171	0.21594832665393157	-0.458803164619057	-1.2209130017022678	-2.2406771583533622	-1.1346458353597249	-0.41763656745988476	-1.3876125079612547	-1.1563464979500242	1.513690770159869	-1.1679352447599953	-0.36051547543659584	0.9468182960587432	-0.09767701220031294	-1.930357171391978	-1.0200405672293757	-1.0101047669432275	-1.5066221653997018	-1.5285934866265813	1.016872777975637	-0.6201264212460709	-0.24479868876632277	-0.5591897271875013	-1.0064277022005057	-0.6745752389959319	-2.5181696441674686	-0.47168153220219494	-2.147973923324305	-1.3730537390522468	-2.2267283149856345	-0.5491674879584484	-0.9195648570878617	-0.9550292141692224	-0.5243946988594056	-1.370821190615004	0.17082247873506054	0.5809647030995816	-1.5598652079942992	-1.9295880582226865	-0.9048098247477601	-1.0773494144193536	-0.6395781025086297	-2.289548257874396	-0.6885332471398112	0.24584572768498117	-1.1561839439041144	-0.8007459335995892	-0.25998361325403596	-1.3190607126603267	-1.2267530768137662
-0.03741312596284598	0.7872266196113009	-1.0149692928817824	-2.0166657738881897	-0.2698061604135088	2.1359723738183893	-0.016729263329463392	1.3782928473829437	-0.11904048363385224	2.619534494466285	0.20712427518494866	2.2016119283121123	2.70718865103974	-2.6254199330968375	-0.5122266730565714	-1.61696774741571	-1.7457029890691227	-0.2682172621908374	-0.778039880233852	1.8575449317967987	2.2953967985034573	1.4261143702233554	2.6142367598419582	-2.0475065842505584	1.6825480195958065	0.6970045878068363	-0.835385332803058	0.5943175905175346	-1.3357934352835195	-0.8588121507250309	1.0753130575361198	-1.0776938661297193	-0.09155109161098467	1.0359658922564976	-1.2355219373627964	-0.4502579928323854	1.2778839082265352	-0.21955297022762077	-0.8105277266148783	-1.0086851672155084	-1.2115027501090143	-0.806933037290852	-1.1579884264820157	1.0715446656566694	2.148273079132367	0.7920997681599122	-0.879142613522884	0.8282593391604719	-0.20987680848799295	-1.257369285074569
0.24539113406237467	1.0056748325939053	-0.6486835856581649	-2.2843940811037564	0.714691087468769	3.2246360313446556	-0.38071765862573304	1.8785060655867452	0.4681891373933692	1.2118853118055395	0.7384274092592039	2.7465180943786383	1.947337617591602	-2.677485165363159	0.1932628103166775	-1.0840579669611232	-1.27804577852252	0.3716107466196442	0.0916295837661967	1.8171756236754881	3.106696147159989	1.0834297777571242	3.083896823056994	-1.2231474562433755	1.8938681489037015	1.5430685739737329	0.1610930348741186	1.055080150183416	-0.48147038119076113	0.1374050695926958	1.032173546461759	-1.2436695985610708	-0.08154029239785945	1.7885694106651089	-0.6016379783808918	-0.902412988376631	-0.246007888107604	0.2465288076063305	-0.16954667096996184	-0.3973743198500846	-0.6855389974789303	-0.32122836735271354	-0.4341203806298391	0.9922679055900917	2.880816655400478	1.5183129485448712	-0.31008426738951056	0.4199541435773598	-0.45298290245128126	-1.3878589588516508
-0.6780727735926468	0.4639735625330633	0.3276394568866254	-1.4854875691102682	-0.2688067110550048	0.599946769468315	-1.1518206189809603	-0.25808381763266336	-0.4727985317314981	-0.9666448863259967	-0.18568382238575804	1.1706728412927245	-0.43936699163729587	-0.7318746408631976	-0.34400171592566026	-0.008757608526020255	-0.3527016079999612	-0.23479471173672506	-0.006613568552012081	0.5086056682947363	1.5386018357480964	-0.7507054265463723	0.31871336483354784	0.11128970068125692	0.040693601550339215	-0.49636990775642786	0.7556305264813449	-0.5601986171342707	-0.1750559437808823	-0.5273080089681882	-0.4519877853271438	-1.3584005325219457	-0.5620599061808983	0.4168928576353856	-0.1806375937392016	-0.7831526145495942	-1.7529297996795419	-0.7655070724275176	-0.9543722678202838	0.028067112160467998	-0.46189121531127936	-0.11735556244823876	-1.079994942328757	-0.41928138617832106	0.9620846876808367	0.5646814811411416	0.08825620856744847	-0.33985956326795086	-1.476245913235308	-0.9540377883884812
-0.9151191622614718	-0.5931220519502366	0.8607745215850431	-0.1224413462290606	-0.9018066060206639	-1.8998704082078697	-0.8857030645676311	-1.8559316878174354	-1.9049669729425445	-1.6460564087555452	-0.818242447499878	0.08487772800661407	-1.0531139928153956	0.3121855429167467	-0.7012025098393699	1.0323369973145207	0.42306136704394437	-1.0366475891837525	-0.2598079840414794	-0.48689788910681536	0.5666087337476637	-1.3322197539793645	-1.4951092283859908	0.5955622652692979	-1.2846873281910094	-1.6272519775172722	0.4035250941641073	-0.9754115045741245	-0.5677044510806691	-1.3049690007024721	-1.3682291047325983	-0.9998744740490261	-0.29412646371010365	-1.0160660676358022	-0.5817269330638503	-0.35700287711076806	-1.17152519370058	-1.3010427696016218	-1.6944404652116798	0.3189162195256289	-0.1882341052672303	-0.5523054986953435	-1.9015839727010508	-1.119207541098101	-1.5886590520760753	-0.6733691664947686	0.37754664896827467	0.04038897517402399	-1.963411358161672	0.11143095876256975
-0.11909546069474028	-1.230799775846738	0.19801470595056342	0.6728583280336259	-0.06949825027184928	-1.257390192622	0.2885059687489627	-1.0630758593239042	-2.2542697717326594	-1.054794005272543	-0.39838140984188497	0.31345001232365205	0.37203781249632567	-0.09605802062987857	-0.029242471905280978	1.1586478765895947	0.6573622138846488	-0.9319722415330377	-0.2676205252560233	-0.169648093061092	0.8643813766734082	-0.25494470627082816	-0.3457305652429977	0.3012376915476095	-0.8775551365812679	-0.10156214478564878	-0.032465613951626386	0.4334289548391809	-1.0996296375472594	-0.5560088905688679	-1.0109489816266723	-0.287731391140196	0.7941046470184082	-0.9514648626992103	-1.1581086525371913	-0.09543969192375355	0.6077333659694887	0.033690301760375095	-1.14921583817655	0.28643482830555683	0.21684700352094344	-1.1853413028993767	-1.7241962473300223	-0.96093781702926	-2.2156907605468388	-1.4279240793986274	0.8517700830773299	0.7905261213467932	-1.6423398848396025	0.973303617397478
0.6423358628584277	-0.9275933525933268	-1.027846035619671	0.55788237300268	0.4660213415853719	0.5314329269084975	0.6944877302234554	0.612618899773576	-1.20722665251758	-0.6904123062544391	-0.1739034952397734	0.24275810550496607	0.819792443933171	0.12106241897302492	0.6743479583716161	-0.18224751981838153	0.23883806920462036	0.09796848411973905	-0.4777484138689093	0.44332840982387595	0.05194387397433095	0.23649016783232704	0.9086373949987961	-0.057569514851623954	-0.07281229631565625	1.3535553065677945	-0.18825401584454735	1.0773032424015534	-1.1511791419849329	0.8264782332130459	-0.41694383380062183	0.12663446528212563	1.287985253179958	-0.5384345465261844	-0.6923288159720873	-0.10529471625170815	1.407067947991686	1.8671369094848946	0.050306490215739186	-0.48442284271902086	-0.07463065554172885	-1.4107046276594024	-0.7898953201910197	-0.9151968615496039	-1.2189212827120561	-1.5542771832695812	1.0890050911107096	0.41371544633298124	-0.7560802909122166	1.0241154734148568
1.00866184546274	-0.32731017482206193	-1.3458592643344334	0.08572594676035107	-0.27935474750487815	0.6870975747714109	-0.2435029255677194	1.2812424360120522	0.14594414952462387	-0.6889969725251383	-0.6956891473696123	-0.6696107265801338	-0.5356406179564344	1.6430904873874832	0.3880531593884257	-1.8901025975662855	-0.3357644044971647	1.3265949938682462	-0.38999593372844255	0.3154219584701412	-2.193181046059218	-0.6330530270700051	0.09891463231114521	-0.2401097814811547	0.07434923243293863	0.5322289524072686	-0.3418221556124992	-0.04751811041641846	-0.18430652185923743	1.0555652186841669	-0.08373455590691234	-0.08853497544266828	0.26894234268155054	-0.7781288686288628	0.6215246912517937	-0.06323763275916866	0.6958207693200147	1.998793139606687	0.7083096072105357	-1.217189253511296	-1.073307169338163	-1.0080026470586734	0.26623968098227874	-0.7913462600862226	-0.31507329392217137	-0.6308641292930481	0.6026017602976473	-0.7210249368249317	0.5895786712314649	0.5939071676014412
1.1749666441922328	-0.32790063636959266	-0.32275423573869744	-0.30603582719584765	-0.6782823029559667	0.017854649015637943	-1.2515522636851852	0.8259040153451986	0.4483157849905649	-0.2957155474498862	-0.8553131645049938	-0.9996404623195209	-1.1565415956393215	2.6397099460404063	-0.2904029427747228	-2.055115017360814	-0.3815141010696369	1.8644906263882322	0.7687387675905829	-0.03176429840661407	-2.91974853390651	-1.1028566866878151	-0.8296106108762191	-0.30421765818648633	0.22739957631043226	-0.9273369457769419	-0.26444755065694864	-1.0174155219048377	1.404695534718405	0.24305383117139326	0.505420583389733	-0.5568090665741195	-1.2402246697854056	-0.6702907847958707	1.1859524966635904	0.3399164816039072	-0.45758402834576223	0.34000578020891076	0.4291537247465895	-0.7418630172825493	-1.517941104329614	-0.2531269415157334	1.1263548977848665	-0.2966405857110824	0.20867483352001298	0.9112358559191115	-0.15976419196635397	-1.2405755636237086	1.5853138765879524	0.2983074809144746
0.8610673184781212	-0.7924673511876792	0.739857763688954	-0.4619666593835809	0.3415011523668304	0.26395508368602943	-1.2232431829893793	-0.12383520711433513	-0.5182876467337673	0.15629652489754367	-0.2589165804549254	-0.19518220910992845	-0.05169798916938474	1.9251740037132872	-0.22220521943982977	-0.5940721698146496	0.08395291181019357	1.1100098341216253	1.820400765701861	0.033648231974315476	-0.9542053273547936	-0.33274995774386523	-0.07171269444754587	-0.12297527123740098	0.8121621501498225	-0.9215935474970368	0.3384943394307929	-0.6514608903232014	1.9818895949089939	-0.16997491651078064	1.052025282091052	-0.6876120815270751	-1.4563578875477678	0.289534253779724	0.4046249336632279	0.8387424376871376	-1.095578771738098	-1.1778101687576887	-0.41405508558303783	0.30616449141209257	-0.8938376107212532	0.28872319904464067	1.2590970360309612	-0.4198647671042356	0.7638891346645036	1.2804018282065637	-0.3767587263039006	-1.0192762761089422	1.0316261417564652	0.2150955134632914
0.19528403023329818	-0.884700947000706	0.49405660252352657	-0.057191222954244975	1.2475673064324466	0.5479261730274091	-0.381153039189515	-0.894808385003905	-1.4095390861619543	-0.20271111256641663	-0.013773111981574462	0.5138585295034369	0.5134772064775243	0.5343192774397634	0.48888429316611925	0.5142118073736897	0.45865792120780663	-0.5147845364282134	1.0396333425129536	-0.0055488709745724445	0.9493984652165085	0.25172882781928096	0.667863225477937	0.303171531187101	0.9364783444731438	-0.10956079957428241	0.7620977695453307	-0.011974351930211216	0.7563450853605338	0.1780440118747439	0.4690790152001499	-0.2796559920712343	-0.11243956979628252	0.6554810555952164	-0.3490082856084119	0.7064980587389478	-0.8007236273497871	-1.0857695173322304	-0.9058372265727485	0.3563681983463747	-0.20582585589272057	0.2566398492367618	0.3451098702860135	-1.2911734404791677	0.6462351606906036	-0.11691360608774254	-0.035942403582697444	-0.6911883839913415	-0.47315752545291556	0.052580444719090534
0.20266298167000912	-0.38260935476591584	-0.6097493563230574	0.917379302400071	0.635614561307478	-0.38557800290279926	0.6698634323564145	-0.4715544545096769	-0.8030580561064014	-0.8246530829971788	-0.4220796875503505	0.4703507457812496	-0.5808203981260632	-0.38775959087409284	0.8012712232729567	0.13425581162407094	0.47886569294946146	-1.4853503438833626	-0.5907407048988884	-0.44887411510475017	0.602406756818615	-0.11595326794440472	-0.29040646050484015	0.5509956950400989	0.20099650394656185	0.161704581311866	0.2292767857621413	0.1591011232872808	-0.587695741104453	0.45670362028400346	-0.8047625808929664	0.4110209082392398	1.2098285081985756	-0.2244786721503641	0.10247239885466473	-0.19308338320578106	0.4473487151931134	0.10379516052598879	-0.17008647371627597	-0.29428169889094796	-0.13362972226650283	-0.05169226654997302	-0.5995903943894649	-0.8964224008461158	-0.6400563209795804	-1.2420377603931694	0.22877548336821601	-0.01346121656541232	-0.6514344465484442	-0.18325221205609246
0.9015341176428534	0.1969650895442256	-0.9608791960875828	1.544763983362078	-0.4128626427617665	-1.2102237117962258	1.5562591221532478	1.2206181721308083	0.8470227046302788	-0.38433869300489065	-0.3356935982619826	0.39634165344662353	-1.300586548557666	-0.9970251055309136	0.400622873176704	-0.5982095092722403	0.3343259265494248	-0.7419915889463019	-0.6430462709261302	-0.4427025877644464	-0.5458955558154178	-0.1765867480208721	-1.3263214535898762	0.33414942158102523	-0.3457423208609879	0.2552420126172547	-0.6451312342664178	0.41202876648633296	-0.2400087472383365	0.3906224535410686	-0.8095843179607844	0.9717545549215754	1.175167651329579	-0.6562130595117985	1.0079549000897439	-0.8202428273996257	1.7298456628466077	0.7909663068124955	1.2178835927916538	-0.10238959709974063	-0.11472315222056734	0.013304516968088435	-0.2343778904462764	1.4067448640758577	-1.6129562775057817	-0.5442005826209138	0.17122567216211954	1.2765437045825163	0.9790903808259415	-0.10612367920061513
0.687008060377941	0.5650013723725694	-0.016474528963264953	1.0184308468693195	-0.41764526048035405	-0.4519012291219173	1.7152797375678839	2.1390348142600932	1.6575898282061277	0.7886237757234061	0.42296736099603216	0.4247615552933483	-0.4933910288411792	-1.3917213161203543	0.0924406814783913	-0.4458468935214177	0.036500196716135726	0.8258191531126607	0.6366993221637673	0.26693917778369153	-0.5931409381436071	0.7176673326361925	-0.6375685024089021	-0.00922307379417607	-0.07878261714527138	0.6851050894948262	-0.7707737746488701	0.6513863112472893	0.7300582826046477	0.4575785017593401	0.7575294051073979	1.0808466016065985	0.37863058626490004	0.35225629506806483	1.1175138735694263	-0.2332154289177657	1.6055688481894976	0.22248690744205432	1.3423529736377682	0.6594082356997315	0.17263773390923784	0.512405519049594	0.888393054861158	2.614536394411741	-0.8107003718571135	0.36623895253367855	0.05585579008503806	1.934354528599829	2.008513378149791	0.5054154214104662
-0.9067117484412213	0.8037883764001774	1.052801787933579	0.024987511592844267	0.04389750713305535	0.4798388412440103	0.791026020933948	0.6152056315567617	0.9362439834384769	0.9585375926347189	0.49817004550127725	-0.34120416970147693	-0.12673953105063723	-0.8689019569453285	0.4571710167877783	0.15326237550242372	-0.5075808068834313	1.4372637179316687	0.8036524278498287	0.30534703991069445	-0.2616851841745267	1.2380892904446283	0.395085511077103	-0.06107795368057406	0.07483748753785263	0.6495589872047255	-0.39687534013278064	0.07513986884330001	0.18491290008684286	0.5713827301518374	1.590097267798264	0.6616825845280438	0.24578070406782745	1.0014230786743927	0.574825800324426	0.8147364466906301	0.05487456665388149	-0.7101758592084393	-0.26709943656574947	0.3835784645212762	0.15996495082487608	0.7284141026821231	1.0323885654614269	0.4998792311467396	0.5500158722616816	-0.41248957592826196	-0.022116759790199683	0.7690351143212772	1.0037461096679867	1.3891773242103318
-1.9597194589417257	0.7330074879970288	1.0908005957261637	-0.10174574712144746	-0.2771355529168375	-0.24866293208312368	-0.4215078611337277	-1.692311604312442	0.1493908378096537	-0.08146736650910076	-0.24142253246584958	-1.7680972060393445	-1.452689867330531	0.5498000845732021	0.8875508742380224	0.4626686945519364	-0.9335872346839512	0.8349946006571635	-0.4874733621689922	-1.072134109816426	-0.8096853645131419	0.6060696603460164	-0.15169813455730335	-0.008371771758802915	-0.5506129612979455	-0.1664157462889502	-0.5557274957553467	-0.736869165284413	-1.1981679073912082	0.13958706652282013	0.30407623794904665	0.052333626226851566	0.7818373790356693	-0.20080558681226446	0.21646715305935718	0.7665814609374709	-1.1602402489937127	-0.7073365261759915	-1.3733640070270032	-0.583158650056176	-0.16831023717355148	0.29306749720410674	0.2746410087695215	-2.213020382505281	0.38287922385497075	-1.4541655977395052	-0.23303878213614432	-0.9386553332497019	-0.0141772152255811	2.088282033688571
-1.3018103346712122	0.21513536640377529	0.43558898842530264	0.6044955411094903	-1.0119245430152823	-1.4899312099283437	-0.7189625805935739	-2.0157225822576015	0.658821853004827	-0.36816599614536055	-0.03521017416879211	-2.356300054878351	-2.357215038759152	1.449080073257722	0.4963773899898185	0.8179667680016616	-0.8134232626703864	0.43655862226801573	-1.166126966123937	-2.285395323558311	-1.5092844713585853	0.0889796752666886	-1.2566920960389232	-0.27322279574351166	-0.9585383310293009	-0.5511779130311832	-1.2220583884995768	-0.43025208270433307	-0.9659379914460375	-0.5467785266498678	-1.1634373751928906	-0.12326307858051495	0.6617983980260861	-1.556557905749254	0.0682390850439004	-0.2634347172689298	-0.9456959630103842	0.12919330141535101	-0.29891497830889957	-0.36513117384508975	0.06140333301301843	-0.05843550704233985	0.4627441624075116	-1.824106725658623	-0.7388745000760378	-0.35177383002724655	-0.5775032904759612	-0.9288789179055251	0.9663856885658371	2.2767994449317377
-0.46692905339091506	-0.07758500048421808	0.11616546829114503	0.8247907569822555	-0.964939919170928	-1.1746402507097709	-0.19355725968798093	-0.7435228292830494	1.6859152999285687	1.1236250167990909	1.4321365798372252	-1.587009421110059	-0.9320166079848725	0.8590281107801157	-0.4049660959314964	1.3810875889363463	-0.5008375413387477	0.926218337176039	-0.6471549567479608	-1.7878676326674985	-1.2109610636628338	0.6205025778898786	-0.9351751470608193	-0.7418333385529681	-0.13205597305709113	0.03336149265284377	-1.4879613051383294	0.4189295680259216	0.6841361965582191	-0.4827349005011145	-0.5479989651074544	0.3283529423696933	-0.40232522208953586	-0.9014878967050521	-0.248170387179223	-0.49578748459302396	-0.2840039270134123	0.41328655140947834	1.2072470051167616	0.7590774794549905	0.8380685398132967	0.4011922731402078	1.782694362313647	0.5029650112408878	-0.5188959670020703	1.8043677564878389	-0.9345001291475884	0.5000017929924381	2.419739554127593	1.6959448196651599
-0.6460392891092114	0.5051188745101681	0.20642134723157654	-0.017495952788703497	-0.07125398723838156	0.09240762789276019	0.09492885043185789	-0.32536164027009923	1.5840130496642721	2.5754975085672753	1.7704712787602233	-0.6575995536615222	1.1790219235489923	-0.40214054242298114	-0.5509496823297817	1.2095696166138348	-0.6530294038462838	1.1082750967990946	-0.48600000773000596	-0.6531296438471009	-0.3558803563549865	1.1400852906246044	0.3481958615965538	-0.9198716083053573	1.1415408042504251	0.4178235051641415	-1.142173555295295	0.11621707311607946	1.0185800078188607	0.2807663366378005	1.067973001396659	0.6770288936730314	-0.8855150197949664	0.6917878206668526	-0.5227900506481763	0.5855059441448627	-0.25502316053362856	-0.3960752120226607	0.7648841921570186	0.5672206546143813	0.9328495827844099	0.9986501119234361	2.029807309871868	1.1068391926988728	1.1449809579191224	1.8796914876337876	-1.3182398663153216	0.9141675579323382	1.8808697420611622	0.23051819058927375
-0.4028323844412871	1.1126244792565587	-0.12227427936922264	-1.0113825855667	0.8531209767687226	0.46472855839222	0.010630131088075995	-0.7922319668282903	0.32364993979093665	1.889450023857819	-0.21582173794593854	-0.3151563704748037	1.5052018681758368	-1.0481627209840736	0.4430656560272419	0.029548367142019232	-0.9862935387237538	-0.08697631651876175	-0.9923346645870169	-0.7204740874712263	0.23867860399238738	0.7080400152755905	0.8783515951470527	-0.6719415477125256	1.3353753849601004	0.1056205770377162	-0.6915253511119696	-0.7341629607250184	-0.5606864636582122	0.5375518238813157	0.9626262852005114	0.1603574377650743	0.2094793323569722	0.716924967861714	-0.48237268006186806	1.1253297276672123	-0.3041475920843754	-0.9589252522798392	-0.571757765831617	-0.9309515922379002	0.10890030662649987	0.5188207818318528	0.31574131857573284	0.07487002867884646	1.9102405838899366	-0.1501735149799737	-1.5346619546937925	-0.3148929106967563	0.05109128617118211	-1.535904296715295
1.2225522585897424	0.3415641137582509	-1.0373339216314814	-1.1176097526521893	1.3802844577267648	0.1869247808948348	0.3387273731335662	-0.09944234273241186	-0.5202065869399682	-0.2511367760834057	-1.9303950964543286	0.11014196766632105	0.46390363814984814	-0.9844681329136721	1.3354755693866536	-0.6114499524645727	-0.5409929770628562	-1.6699182890857205	-0.6995515146721342	-1.4211973405462826	0.7727634005626663	0.1463188448050485	0.5812183818078454	-0.24207584847956373	0.2224827664000798	0.277035809727355	-0.19635717951675555	0.07304305331835238	-1.4935346746605014	0.020137355904566355	-0.9085707012698383	-0.6089723769414616	1.5445481637669634	-0.6277279120264156	-0.4295668224825664	-0.1789019980376081	0.23444249292405267	0.022521005233549902	-0.10914084530857342	-1.1294110665045591	-0.1339572517687028	-0.6696663130453071	-1.134864324778795	0.3684966920271466	0.6595236800969034	-1.2178797593017514	-0.9848780714476436	-1.0868174495647174	-0.7055572464188883	-2.3309251690026063
2.126565810720951	-1.2743615394865255	-1.4879270712878183	-0.2823477179777433	1.3528288357781213	0.5322730206778034	0.901177515352563	1.5003258969193638	0.004897703097019537	-1.579704584296939	-0.7343960960889949	0.8882144500332962	-0.07794814326616661	-0.8389309219253483	0.9135143324277335	0.3883502159563235	0.7521946900116163	-1.9512298825987613	0.46914994529298754	-0.8872006852656833	1.328250092249685	0.0930763697112028	0.3559321948712659	0.3319825297029364	-1.163370025826825	1.183034861770963	0.6119733941688559	2.1024434209765626	-0.3767216800477105	-0.016791383679046413	-1.9677311744161718	-0.1747315349324788	1.2559576468131712	-1.006848554742157	-0.4066665958084059	-1.7499655341960914	0.5275928448479389	1.6528684885955123	1.7922523954429948	0.6924980989564928	1.0001099624254701	-0.7500934614363817	-0.4767543004355636	1.9874177694224602	-1.0511083670478227	-0.24912559379667232	0.42614751166153353	-0.13059511738553664	-0.4113968816902069	-1.5633685352790085
0.6004900338716326	-1.632895183585032	-0.637513602472359	0.8631502819961194	0.5008517285625068	0.943682783548201	0.518058945846281	1.5107322273882902	1.0268520008474777	-1.5348435060445758	1.746710590499551	1.05178706839591	0.03702151923752801	-0.6841933280827264	-0.27386721762935795	1.6558131757352152	1.8288691886049766	-1.1170797529255492	0.8818242456230704	0.6324535722822683	1.1951883730584876	-0.41887969934814584	0.0724665082923189	1.1962873773603935	-1.878236628885903	1.1700888704017616	1.422253317897974	2.3846700268021483	1.0387979020648885	0.8716657723260044	-1.0848187401573675	1.4261885015025588	-0.28835394536259473	0.11813088716303176	0.2182577341622422	-1.4302646175860612	-0.2348282674502861	1.9289283006072697	2.329507829888749	2.0656192057713576	2.1063444791686976	0.8636542823333404	0.8472708637481497	2.0288076038663623	-1.5936579987239161	0.4400866247451712	1.6115626842273103	0.9951485445459908	-0.8316557745522744	-0.378555943436688
-1.1564382379063105	-0.31653710716722855	0.8051604404628087	1.6211576704473818	-0.7144286198173966	0.22631580789277408	-0.7207749933533556	-0.1814248333932667	1.027526111627348	-1.3865958722339118	1.9498006506498526	0.2183952780292502	-0.08756975244352681	-0.15804307568853906	-0.6956415372580093	1.3825619909334486	2.0330682930746704	-0.8695045298918826	0.3959996618849997	1.1305608974299082	0.46187438221706817	-1.7251925761156737	-0.6200943621814049	2.076148235883281	-1.5545574310461128	-0.2100043806842901	1.7541127580275004	0.40280147350894907	1.174865663449285	1.082263737240801	0.07065819066068661	2.2042492145404764	-1.0232759128831241	0.9596241111704062	1.3775965043578045	0.21932012173131502	-1.0807131018304883	0.6336552093352119	1.0119519892233289	1.4813666549915143	1.6956284926178806	2.3474894416396017	0.6954753156761355	0.16254852967640837	-1.2180344697543994	-0.5751059492623689	1.555903480151675	0.5964198751250999	-1.860268836218866	-0.2895303820552987
-0.3482666447581754	0.6793481191640163	1.4288755288049206	1.6165768605857307	-0.8932345771877664	-0.7310906674281169	-0.9906139512153473	-0.7877604928829064	-0.30190564079994736	-1.5487518109057172	-0.28669232088867624	-0.497303868759826	-0.21340800723839357	0.6114331338089954	0.039685562434613554	0.14607312800256145	1.8818098798020546	-1.623301947957401	0.5900311964205782	0.322312397102873	0.33797019530330574	-2.0242569686586864	-0.9413598117119713	2.3320492231082115	-0.2982894716550797	-0.8254267030506427	1.8592091913037954	-0.7889192431572777	0.8523768051137482	-0.48189771019405536	0.17642103985849727	1.0876266275932793	-0.10393589597075582	0.6174602680005065	1.8174506156327748	1.0269754910821767	-0.6908031694319395	-0.3633212409589806	0.1561761105355212	0.4532174788943763	0.3643812336931719	1.895915178633496	-0.3224703202384033	-0.7664058577597663	-0.8091178910537072	-1.5620593889733236	0.9122472816760328	-0.5195421972836304	-1.7621801930327605	-0.9398604099107699
1.7059947595540972	0.2987698949929103	1.0050536402919459	1.1809155927859596	0.4660417302578509	-0.3809378939200317	0.5368038950920948	0.5451687741342844	-1.6596654062415248	-0.9592905753092678	-1.7263457648543554	-0.31785559334659064	0.29085773953048016	1.0354408587366821	0.7997852279258721	-0.3117218420730525	1.9109260511693413	-1.7435852751399583	1.4827783381460984	0.11689770354740246	0.8743807433501519	-0.23221702087407886	-0.37559872207107786	1.7700828167784382	1.0651479386824196	0.47551189456307147	2.0976946635462457	0.3272490596687533	0.9682552052648828	-2.0612038195709355	0.2745442349229921	-0.16036945351289567	1.1122365270877344	0.23631214876776035	1.105124290679024	0.7374242386957659	0.537155600884682	0.07882074086525603	0.5843147364825084	0.27277783453355997	-0.3934811008902411	0.2516562676153626	-0.3395634270886692	0.16685055327657017	-0.4039244672021769	-0.869466173529013	1.0485631353799263	-0.6197651814069688	-0.4503048018023254	-0.6697010767435456
1.7703547808443032	0.14506902330832747	0.641619757268493	1.015081759774137	1.8281323421301234	0.510410843970899	2.067056411550901	1.2517218351155357	-1.5916109142554693	0.5995978448033964	-0.5986924057521904	0.0212611941755237	0.7460186292735034	0.8761757522196819	0.5621171771763712	-0.07822412858469288	1.7211246047779378	-0.1516083748864751	1.3379890865651192	1.3440053268689571	0.5136834373379005	1.575514654461667	0.022339172632483844	0.8738467912961837	1.3142271550267066	1.53797106750494	1.9866983625799075	1.1727167355483124	0.793864245365075	-1.3547148295517264	1.4694280451188981	0.43715372259467394	1.0258830112495614	0.6468045236353298	0.6360797688348809	0.9954964408876885	1.3727221289843285	0.6920118387962585	0.43551651837444866	-0.0040398643208019785	-0.36456383412357773	-0.4640264156764117	0.41983643997245074	0.6672440835353914	0.3171535328254992	0.4429255281823839	1.6597880713346207	0.2451297761798461	0.45092388991632004	0.5944443132133558
-0.05392549254047873	1.3871510653066077	0.9705134587568727	0.9786907657341711	1.5623902846633908	0.22498272472631742	1.5985840942268015	-0.1396179574907055	-0.2461441501874557	1.607640469939577	1.3305315821974746	-0.13515448582323164	0.2014798837429538	0.4431493930849428	-0.40643222815866437	-0.5711892431313325	0.7969966797040502	1.7546678265995113	0.10460806558404152	2.404548967629825	-0.9714373276239419	1.0709883122514194	-0.5096910310389322	0.09673003161668502	0.23331859340465333	0.3164871225470441	1.0650955427642772	-0.45821070300995	-0.051428560436209136	0.6988463441214879	2.598706207436253	1.7594392781108525	-0.31916764461633473	1.0260484827925944	1.2475479223630794	2.0602810422426177	1.5534551828603234	-0.23029676606666502	-1.0955518463652847	-0.9578562702507571	-0.38019196625289525	0.25002120816423373	0.33887636856556264	-0.4077899669782155	1.2212430054587313	0.757668923355225	1.0248464259881112	0.7468894524346233	0.4813659922014323	0.9145395544842192
-0.9639527333598839	2.2816603577420986	1.1539868228182875	0.04489651359232404	0.2180273102502668	-0.6581289031984062	-0.17676236632411158	-1.5921478142033907	0.7121799200926402	1.0806223370584247	1.7546412363512516	-0.11089449960973531	-0.7753141757474031	0.01648367286593865	-1.054355002516383	-1.6760653644150911	-0.4323981705325363	1.9338121042988856	-0.286756640832892	1.8782629173456935	-1.4552635836395353	-0.5408733866947626	-0.8104142520484454	-0.537750104489522	-0.8196891972914757	-1.6911620374215146	0.059155809363403984	-2.612973295059984	-0.47617103014223683	1.0016781266491495	1.9541755746385692	1.2336533573760273	-1.4874639912264005	0.5524887790840838	1.4656741897960242	2.1198357986063217	1.278492034722649	-2.159571491091485	-2.179798384653396	-1.3029197515859585	-0.7987430642033797	0.9173472244757939	-0.618969741216008	-1.3719358636294834	1.9395651325624086	0.36727000114748765	-0.9966787537587997	0.5124685200813494	0.5497809855188006	-0.4498047783987422
-0.19492471903742117	0.9975730665985105	0.29085714804399937	-1.7960713711214245	-0.4729998423227565	-0.3407432260928691	-0.9601535818116401	-1.1799137004046236	0.1535917939962805	0.10047560706373992	0.6064552662389872	0.673389543614375	-0.97926052586544	-0.4358108953621698	-0.67194228748245	-1.7735174005979149	-1.0891454472039297	0.5426536901578424	0.4869057712066745	0.5036604107552076	0.15155687242628385	-0.4638331896075475	0.19593782016910172	-1.0024630848387706	-0.4709421837827796	-1.8550599889098816	-0.150898985885557	-2.3589048989645414	-0.06952100885192039	-1.011106581052917	0.12443932306410742	-0.9591892200694798	-1.2090125226594166	-0.26589034532244915	-0.04162762498191664	0.43629000445195104	0.23996513675686257	-2.859151366732341	-1.6074985681052725	-0.5217999314918801	-1.3069366643627294	0.4681393554192559	-1.14553855451975	-1.1764692522462075	2.1307226900315026	0.22076509288225024	-2.1028913694849165	0.2655966103706175	0.5634580146049163	-1.449821993609165
0.4538651822495754	-0.9950731869667404	-0.9639125896454973	-2.797654972540749	-0.19363359583705655	0.80687771285591	-0.2221797826247564	0.032686010680635466	-1.1178805917093049	-0.013945856418703436	-0.7405297568741397	1.384629802631006	-0.3420483989680129	-0.8543919687374386	0.4088364025506845	-0.5615416327195651	-1.0387022722021957	-0.41749006820243956	0.5627878473758069	-0.2871220095471475	1.7934234513236469	1.0660827623202942	1.434213001417907	-1.095035879552976	0.9735429147102791	-0.3929628950421229	-0.09853355999658003	-0.26311775231736795	-0.028439384425692084	-2.4840484133723137	-0.7643358011447193	-2.1353673565769413	0.27703335543120083	-0.6275292666812025	-1.857339860517703	-1.1336696011122864	-1.2539135934381103	-1.3520179243836397	-0.7239531274641776	-0.16304753218814025	-1.5900049901561444	-0.5288845142769809	-1.098525241699173	-0.9185738881625876	1.452442319586492	0.17675288305635808	-0.7792903840655867	0.2806364096568754	-0.41956181561136285	-0.3695945287345322
0.13105241759466904	-1.0911005552244852	-1.211880245287921	-1.877816424429943	-0.12443909484433101	0.9778498060171011	0.2501301773245177	0.4162451109540697	-1.5457746558610712	0.32443482609002067	-1.344521037780882	1.1420536538472044	0.5017152645659626	-0.8504808218810427	0.9111051113867509	0.34742297745187145	-0.9450334054803418	0.11076291773654434	-0.5707838557565419	-0.20520752218125785	1.388246543601744	1.2615303277523577	1.4890381542991418	-0.9690718502682091	2.020512332278397	0.5253499586204075	-0.7982405195943928	0.9682020167023143	-0.7911991554931582	-1.5087424545924943	-0.13894825379088083	-1.4560024464612307	1.2223966894532765	-0.539782631995576	-1.9445655985751473	-0.947305156513782	-1.5976357766635374	0.7935160402358016	-0.8128648365693063	-0.9530993733516999	-1.4193682364355686	-1.2188800102522415	-1.3718972489207482	-1.0484977530369781	0.05992796699330073	0.05281378643135084	1.2302948413240435	0.10817736237973183	-1.7820216338788986	1.2914592477359892
-0.2903846490508076	0.225977607566179	-0.41223864421030454	-0.5268462037528093	-0.7603108567057275	0.3329720292034033	-0.701310990657029	0.3558291101213097	-0.8039420252325785	0.13446990107020745	-1.0835317977600354	0.5966802453520788	1.4194717767026173	-0.26561696624245945	-0.11944152059163726	0.0050619167002178235	-1.2559594160636747	1.1463076972783333	-1.1902853922299945	0.3373359065074309	0.007965505713633898	-0.46564532431970707	0.9841210737070183	-1.1413021210702832	1.7905542276206057	0.22662847748322795	-1.8016380268139833	0.5940286284067795	-1.081423895935946	0.30482497288989974	0.43912234456529936	-0.9808958849707858	0.2632879498177786	-0.23990418987218634	-1.0319540181663491	-0.10652290599651221	-0.1535316288802947	1.5307415192787943	-1.0338143127942023	-1.2612599189303786	-0.6682022908130048	-1.6689183189679972	-1.7010962609785338	-0.4424207698433335	-1.0319437186297609	0.5957415308444608	1.3442846427961115	-0.3543562854874555	-1.7540090345890396	1.1756468683871708
-0.5073214746349516	0.34579278881520403	0.03358611626662253	-0.5933225980626713	-1.2325267218610136	0.5766758251921277	-1.765866272955919	0.6770496063714078	0.17948245121320955	-0.2020671299714854	-0.35481668353365275	0.7987525850919873	2.290015793074204	0.2929002019537546	-1.7874060746832054	-0.5670185637996432	-1.6298440482776257	1.3397132505057228	-0.5726599939680922	1.0923626434713354	-0.1653563431354038	-1.4938609700683612	1.19666365573022	-1.5578154522929368	0.7085435161057909	-0.24602579917114173	-1.7930248474571633	0.029354875157198236	-0.37091625496361824	0.8549755199305226	-0.21020687872956934	-1.8118376981099702	-1.546543827161561	0.4166435899010014	-1.2111546464232112	-0.5802515207883716	1.143752922090103	0.8390398572012869	-0.36476202256897017	-0.01082181343912499	0.2549392432880691	-2.114182465800644	-0.9652610758658468	0.8527342993765743	-0.9750354409804871	1.760680838805838	-0.14356625366753856	-0.6536258628025696	-0.35637712916875075	-0.15268477731480495
-0.9963611707035849	-1.0104680316640793	-0.5498439676891682	-1.3473206875160413	-0.964977800853991	1.5359667772846572	-1.23462762228369	0.79762091878301	0.624910629415347	0.20674886247893343	0.06348840892467217	1.2889835497639996	2.3051992222036595	0.12509679161613546	-2.0305534057276993	-0.27343996234024903	-1.4593325174998775	0.5516100996278506	-0.038835815480871824	1.5629511941440215	0.6246126291893547	-0.3146360325290661	1.6213771981142033	-1.383207141350406	-0.3412303317717261	-0.3241580434924035	-0.7708500670544243	0.03195906621863913	0.07801120859251473	0.6373913480648544	-1.3136780927860026	-2.262114857441935	-1.7894192901200028	1.268265701863267	-2.149104226127701	-1.9864753672493922	0.4397289840716489	0.300382767795772	0.49093764205279744	1.3219782164173972	0.6456871511612898	-2.0740655230556615	0.4530188120837454	1.091557716525239	-0.2407755517547738	1.7501700608251851	-0.8447199301749523	-0.6226890985853151	0.5011625337507987	-0.4030952220002702
-1.3294348302713532	-1.4936973252657115	-1.0703806420372057	-0.9094773552133891	-0.6074010542516229	1.2471030917151849	0.1991367059962378	0.11172831447482236	0.39811537145369585	0.8150019455055627	-0.3225118758305747	0.7512607187692243	1.0314282164064614	-0.35686736407463315	-0.50081154647929	0.3689270595267763	-0.7054855211105361	-0.4580470918120288	-0.25314253670301606	0.9589635681363903	0.5325837040367909	1.0464724202444726	0.939133432751316	-0.329535888424714	-0.9325528856685247	-0.2886079242987428	-0.0258875508184442	-0.007447183618236537	-0.3576085752418159	0.9433535256583147	-1.5406767129522205	-1.138091970040598	-0.20295242446831552	1.3833595824558824	-1.7045689692174288	-2.13360471512893	-1.0767195272766177	0.576088792654159	0.51769339468203	1.1458069104879085	0.4550867839839413	-1.1314350082556581	0.8614424190762242	-0.06261818178933469	0.1249995244854833	-0.3032132446484194	-0.1421858114298298	-0.5776469601569647	0.0716659751048578	0.4244016906780555
-0.7654362678639322	-0.29271256735900864	-0.46513014768761973	0.356394814612533	-0.7654979493809456	-0.526089778061576	0.32655694957187714	-0.6358897387224646	-0.36498784253354094	0.3599620048468881	-0.9311534668368112	-0.7931921666926255	-0.5980280879030602	0.013832586599991903	0.5815180430067093	0.2898572516641915	-0.015463523751916532	-0.9619329070595612	-0.41466043407808684	-0.5704908095087837	-0.6727079696859654	0.3371422845004216	-0.5756362749622028	0.5301551569979076	-1.1433335678995948	-0.21561988853399122	-0.12173467758670577	-0.44768857523490957	-0.6072329157972021	1.137110579851444	-0.8440380636807744	0.005788132616803401	0.6477111936208259	0.1560499157973302	0.10361413872911525	-0.41337742423935997	-1.0867097586936956	0.5916795761948652	0.018755030208843584	0.02108624213236511	0.2291250235996288	0.0207383266731936	-0.03364917837173666	-0.8128438730469606	-0.016955901862155072	-2.179409304401994	0.12684567041631073	-0.6570021950609926	-0.3629189322814173	0.25703995264553325
0.029403472717320633	0.5307040309975883	0.4696645772578962	0.48727344693368163	-0.877877030486258	-1.6967911317517108	-1.1217015437364863	-0.6959691940612016	-1.08476735621681	-0.8626841098917349	-0.7284412586563503	-1.7787046855170017	-1.3588425183190214	1.2340750432080285	-0.29765066294936915	-0.39881271094800724	0.03182562864965615	-0.6137228985384348	-0.4121485573411371	-1.6527384400378433	-1.485953058435127	-1.40113493637883	-1.4642414016143577	0.16904813158480783	-1.0887217774182125	-0.10650117895813105	-0.40644093673986553	-0.7959736578597685	-0.21771861798981343	0.1546132823712545	-0.21688996777437572	-0.30093318361754473	-0.6591691318698758	-1.525842469458492	0.8741783539497696	1.1350784185589577	0.15777890670074746	-0.380343183063786	-0.3089163316999558	-0.7793864453861039	0.06958856710498205	0.2623913952814193	-0.6435491575201573	-0.3681930105640528	-0.15281525211650987	-1.3489092008832617	-0.9495204370340707	-0.6339634283568866	0.049637089071911784	-1.0605835443311098
0.06925444376598122	-0.36570889039555743	0.22175251176735297	-0.5331238095627295	-0.20207886656584434	-1.1088978475438982	-1.7922703982711476	-0.4118421072416904	-0.7302529128617463	-1.2764146825386988	0.2997486208123374	-1.1865052957636866	-1.1197045074369607	1.6500009284121349	-1.3734481069112168	-0.5976912502646107	-0.3241923090586837	0.3465210402165917	-0.8242062121933111	-1.3944816897868944	-1.1667725618611422	-1.5595101999456475	-1.1900239727329878	-0.7268672619300678	-0.7189656328109759	-0.2819230837382461	-0.4172862834500739	-0.5770787751832384	-0.16949660689588023	-0.8889362321063656	-0.2612825815855065	-0.831862793815159	-1.865119324222254	-2.0201698315978587	-0.19167763822379597	0.6134562086908166	0.568225479692558	-1.1264207775034416	-0.44509241422277523	-0.9151002805741463	-0.2693745153748656	-0.4095850411902764	-0.04568454429053427	0.05289836486473165	-0.3128449285282514	1.126677198981491	-1.656644738178911	-0.40961006181145543	0.5558247048202707	-1.2032761951861881
-0.04085980994629828	-1.3981995639451332	-0.9723907901525148	-0.6851411063960443	0.7449258538385581	0.028461963771936393	-0.24763970867395524	-0.07534846558221214	0.8277463674258381	-0.5553374491900172	1.1253881121990252	0.13624497055481735	-0.5055849952033429	0.3130399518841845	-0.36552793647682935	0.2685746140691242	-0.2879870784756374	1.0079142861963246	-0.824319465304674	-0.5097933368812481	-0.4408186059368588	0.07491677942406014	-0.3991176318431202	-0.6182995272952694	-0.161768137804946	-0.5376561282968376	-0.32166592328677424	0.1718214697011578	-0.49420212995999313	-0.29437152847580206	-0.6475857897879818	-0.020059793575108564	-0.5624541364352827	-0.8810780687581974	-1.0045889729177404	-1.1353857322810936	-0.20122373855299086	-0.2207433963254309	-0.32856851313898217	-0.27479373317295985	-0.3177856713112907	-0.8001095583653758	0.817576061870093	-0.002380674234352242	-0.7916669831275218	1.9316086603301696	-0.42583360877519794	-0.16021368874028338	0.46584135214772904	0.5990296693556804
0.5143018809979217	-0.7779414900448938	-1.2543303826193966	0.5713409921536727	0.7507909108643349	0.359413253922899	1.5516587214619748	0.5808067788563137	1.9912825688595999	-0.08374233468572496	1.124795946936525	0.6249196647200269	-0.039308098797229504	-1.222184124560597	1.5544466728404929	1.463523119076446	0.4227828435835351	0.6064847078252057	0.6550061198349489	-0.13993537971762124	0.004257680502633199	1.1606826654351654	0.2071690910564804	0.6174531808311916	0.04185943682019967	-0.04035901400510797	-0.05391227671505375	0.9872202764489022	0.1265472273760344	1.075983864894862	-0.7201243980518196	1.171567828546589	1.6360477808213807	0.4971533738607541	-0.06003496357043167	-1.676641467229049	-0.5997400615834296	1.4229866783531013	0.42319236851765923	1.140051266921959	0.5834347546819727	-0.06020513431254517	0.940050786305709	0.5305229262991902	-1.1111180527721685	0.24179923734426093	1.4659492603105502	0.024021364332986458	0.1279191537816771	1.927760995182387
0.7326727159577006	0.6552978263873422	0.11389962941339982	1.4412283862522082	-0.25333754191756813	-0.018269620153343175	1.0107200678335906	1.0814177374273668	1.2997007934432936	-0.5439352074708498	0.619157668511857	-0.09737990108302642	-0.10062773950335568	-0.9201531515838367	1.4308680387634294	1.6184733846000305	1.1060085419089039	-0.44816731044796426	1.9328611932346802	-0.42064251863135865	0.1728572741945805	0.2783850145315888	0.18302145059828734	1.478209445856948	-0.40900189435714374	0.9777995474819116	0.5525603921581861	1.1104401614538495	1.4082758998388942	1.0094841482447954	-0.223637203806681	1.0778106355569526	1.4619943765532672	0.5243011906842852	1.3224274815704495	-0.19825463176754268	-0.1666088306643346	1.4537223635025132	1.3445871488774634	1.9508646452567964	1.587839334821215	1.2430266658751685	0.6132214655481006	1.4448589223078196	-0.5908099874648371	-1.4140055177038584	1.5732419821100425	0.2296827784486652	-0.08649489711387875	0.8809020902103989
-0.36394387219381025	0.9354514614719427	1.5143095497011432	0.938853501554522	-0.9108256733084716	-0.521216824061948	-1.0487913850986494	0.3515126431897057	-0.3920338762411564	-0.7579059283129208	-0.0510307764322165	-0.9377346425694029	-0.7313373694575103	0.6607393267657816	-0.579361813246942	0.22238158720348955	0.9228857838726806	-1.0496574059788855	0.5334569406385579	-0.8091347523521935	0.08811466167397732	-1.2261966810046956	-0.5840794136821508	0.9713664753650559	-0.7927447221437817	0.9615362435084517	0.8461919994826584	0.19194907393760802	1.195650864903428	-0.3465382613785076	0.45051308489764114	0.27459310596376063	-0.6908237631682356	-0.5996387630583627	1.3430228953902437	1.5174548878976062	-0.0072004391495917005	-0.5057965520856718	1.2294827505341226	0.5706577134521879	0.9816837109158496	1.828438592194108	0.4256608583458998	0.88419608615973	0.32954806210164805	-1.172537789878164	-0.3068049556830772	0.4639011051805783	-0.15177537450089723	-1.018107844566444
-1.2768075481812864	-0.11172789219081503	1.2150640952000407	0.32213282404480015	-0.29301609290849295	-0.9022079924677697	-1.4854305252796973	-1.1510939944378122	-1.0891994973747017	0.26933665848144034	-0.913312311104518	-0.7841230584515166	-1.138212065845649	1.1666488847303786	-1.3290846716334987	-1.519487563420614	-0.03792394630600534	-0.8719253868238683	-2.060295433527111	-0.9854136361079724	-0.28925255785181214	-1.2970129731128628	-1.285935463739964	-0.16430655691694876	-0.14329229878686817	-0.4377875015766538	0.03360468367374589	-0.8906961090949627	-0.6286657665184432	-0.7648327748292326	0.5969686356445776	0.2446444241248776	-1.3509732825468879	-1.1563770070553825	0.2884499603532404	1.4883537174894843	-0.354169006816298	-2.1289144716814055	0.07813421925237062	-1.7265360288379212	-1.0317908184435014	1.1594374240312717	0.28395009686651806	-1.1542924766737588	0.6031989587179291	-0.2397423975145751	-1.9956298582598473	0.642117352323665	0.2966483259258435	-1.281242016673902
-0.2826381411755126	-1.0634192827794515	-0.2293889825441936	0.6045027946613287	0.7726392425683913	-0.8872909379816935	0.4247868300876606	-1.4822817062291325	-0.5237526968393142	1.5362921548580852	-1.5992370768707656	0.21921880819795603	-0.5728635774391105	-0.037435960688233974	0.2520949467458193	-1.7873528060545627	-0.8569812735969129	-0.5433500233822667	-1.9223323449150769	-0.8472477897923258	-0.5869002446912767	0.14627766320757718	-0.8576824361816946	-0.6819561599235548	1.0263370446223548	-1.3747553334525706	-1.2325897052792583	-0.9015306948321159	-1.2785700938031732	0.35020073854753986	-0.0355920637621259	0.597435030315867	0.4862851883936803	-0.2560410775724685	-0.44007936733136793	-0.029016614286085637	-0.17259477700934744	-1.634365224679091	-0.6839318090691239	-1.8086107287703466	-2.110819061602867	-0.04164887090920937	-0.006914218915666536	-2.0319892782612237	0.1474078238751035	-0.4323549790659704	-1.8418482253220256	0.7749962856694634	1.3792782993696946	0.0409427819776222
1.2280512976570466	-1.1481433631244762	-0.960669163192174	0.989744015616329	0.8811987643250401	-0.455907071159828	2.05523585039154	-0.14566761901554723	-0.13003003436739707	1.400261632818504	-1.3036158234506858	1.0110111805697224	0.12359972609195745	-1.235266978239072	1.695581939493167	-0.36986011510248423	-0.7869921380707875	-0.4286327670502712	0.8868949265428764	-0.38551361116334526	-0.42194192760149213	1.398916872799161	0.12698946743063624	-0.2976098826023602	1.028329513982552	-0.6837253954116272	-1.4242873367388686	-0.09616136629209836	0.30484163060904834	1.2558183369936342	-0.7941555979249673	0.20110432467900524	2.0785619377114335	0.8859720091795925	-0.30130858042225594	-1.1550996369588304	0.5965141591333142	-0.1348518455999953	-0.552540435495406	0.472262339830101	-1.1432306526484741	-0.5965615580325203	-0.3023375061680489	-0.5877514723862806	-0.30659572305971117	-1.3926439550893432	-0.39322600299479565	0.8848647956614202	1.8993883035246413	1.1031253884606664
0.8900362832620065	-0.8016196482903052	-0.48834979492693753	0.7742150244433591	0.029510377279066552	-0.3827476350466168	1.6441094909331553	1.0416447955827817	-0.492948751109949	-0.08307800692706947	-0.04082955701754963	0.8684629155248529	-0.5752110501250138	-1.2739919196200022	1.372458282443676	0.9584428359967502	0.10382946255102352	-0.2565779747459868	2.1436788144087924	-0.039774659634957535	-0.11853773940190976	1.2835299227662096	-0.14339958415423346	0.5036697137605528	-0.38270714353884816	0.22324795711383713	-0.3791163009068297	0.10984854859548156	1.4166654262962641	0.8958193442407004	-0.7414680052873918	-0.16893342484786206	1.6504964654391006	0.6726595907919635	0.45953295814256256	-0.8180947297847363	0.7236333050991294	0.34351785136644025	-0.6828695487622785	1.6839175090587317	0.11192163143265509	0.004142322201055363	-0.6124296372793766	0.8756208252129292	-0.5721138441886828	-1.6464839506715323	0.8590504447992395	0.8479070734842762	0.7164066926386451	1.1425329387996526
-0.3570394629637766	-0.3585396219915102	0.07924010685091723	0.6609128877671526	-0.47325133475615894	-1.1013099278947913	0.6910261175719933	0.780598769793239	-0.7224665665690087	-1.277990414475102	0.9551404592398564	-0.08126137889748523	-2.187310116995106	-0.8735527407367333	0.893337099216791	0.808649232630861	1.1267972070125019	0.04648024517057678	0.41006894937545235	-0.37020353429928093	-0.26262556058077535	0.3719318315999601	-1.6656760745411952	1.2644215290868603	-1.1828395035906876	-0.012506018151909456	0.5084797523380928	-0.46221567220610305	0.23809136884377585	0.04227875207388904	0.2632101004756661	0.8996900871344681	0.8245805899275317	-0.5474910610344002	1.5504527372253145	0.4113371669852093	-0.006855698051492263	-0.16393720559807623	-1.4713169596461215	0.16335427659754975	-0.06276813390186715	1.198514390708507	-0.9751005546700737	0.3831905469554087	-0.9048685392608989	-1.0060224044391362	1.2605929395059723	0.603681936850599	-1.0151678399930253	0.8342874489904002
0.24880616971621122	0.46021531446596586	0.20702778807917227	1.0464172366116276	0.11201994815775813	-1.4846846900963888	0.922636191127963	-0.05266480244250952	-0.3328780841129959	-1.0765420802594412	0.7511103358524466	-1.3063320540268513	-2.398655100905403	-0.5647606567903037	1.642358936091596	-0.024724575637318735	1.5446292268429616	0.24957462246519777	-0.8502295214942398	-1.0066387556938736	-0.7400560463074467	-0.10771704135224805	-2.041966097795917	1.5719108735521592	-0.03617902112459256	-0.21704304572250296	0.48859744310363656	-0.35902927543444346	-0.9716891592938846	-0.7237519076556527	1.4240968457231724	2.4167112603586123	1.170499674798369	-1.0356872565339632	2.3290614836436987	1.5983451079268047	-0.33382057360644884	-0.1390169935250189	-1.3730569348396355	-1.4999053009418595	-0.6914889105341064	1.8746520799011295	-0.7278788641598417	-0.6822797171288012	-0.9312996516157138	-0.36508164362999534	1.132659818710162	0.38729401292370824	-1.0628992776406914	0.6629233341182371
2.3119345260397672	1.5701714568999188	0.6110629046909468	0.9583320811041223	1.1170854469951852	-0.3791062606933956	1.3948565250842957	-0.3842992335328552	0.12231965635153469	-0.042045917771441024	-0.038250540511450985	-2.1369007691184567	-0.5555957018044261	0.35495250927077465	2.1117278240222204	-0.05926318977435942	1.0961964758214375	0.5254858904506601	0.4885758335084083	-0.8927577075283456	-0.8567795482638627	0.16130943034793968	-0.14882564407732415	1.0024229833284142	1.4259122784724387	1.0077604468378205	0.313163815891669	0.9580778054733854	0.03307815564313272	-1.6022530117204745	1.8991805698424666	2.125750716629813	1.5641128916512137	-0.2595720577346987	1.8924098658903894	2.3158417318892837	0.15347488260560588	0.666657992300126	0.5698262429481156	-0.9223270454286391	-0.06795137489877517	1.3326147955858425	0.7739231794059405	-0.3438192286253833	-0.17017012350822644	0.004316478203913875	0.876810241333207	0.44824504114640806	0.5030542754824732	0.5303294192964148
2.664832943645962	1.9962810848095063	1.4134070699114463	-0.046375620531061486	1.6018621242814637	1.2469071675041896	0.5873855564955082	-0.5085408011986691	0.4490428314779773	0.5059089122366721	-0.19332058268745386	-1.771321604998372	1.1282921342915408	1.8113982895016536	0.8572032941381047	0.5736290251615366	0.23101035606176556	1.0694361216010109	1.876352333140454	0.04900486522691787	-0.25197239513254965	0.5390092547963787	1.819722266835029	-0.21807052817932784	1.0696166035982473	2.3279780625709074	0.593184289620905	1.9506869357057917	1.5136131645626159	-1.9342760071650882	1.469185720888024	0.28447632421171903	0.7512903216545903	0.5167947263043996	0.37934670956234295	2.1756794595271955	0.271231449058936	0.9023145210543759	2.6990848221842474	0.5745462293557916	1.2079301076697	-0.00979948146876885	2.548976011028819	0.6062449114031566	0.6452941763546027	0.4408045970653499	0.552911307095698	0.643883067291236	1.3749120370777046	0.4766889844605673
0.5701510873982307	1.0118403111060879	1.3872211160494634	-0.6881923522897346	1.3949034944067034	1.5863489225269318	-0.5894183466303583	-0.7407515375859773	1.1049982015127513	0.06222020162805757	0.482241727907116	-0.053203269633593925	0.9219333729991152	2.0843783025092693	-0.5782960104233307	0.7374827671799343	-0.23673189845446727	1.1388472818950974	1.1585450427829533	0.682344441981603	0.742095096863729	0.553220504051769	1.6583952955613874	-0.9579154953499898	-0.29607368278616397	1.63831628681695	0.8764588410194835	1.3297403339262122	1.061981217037881	-0.6656281320309249	0.48159216571219704	-0.5263242954704176	-0.16892541354550802	0.46865789803294045	-0.7410930239956062	0.8811510532713543	-0.509464709874293	0.019393586070311268	2.8321021823392467	1.005724478541426	1.3197656574183017	-0.8291389881462091	2.6573604285279337	0.3749137094851116	0.3807272971507045	0.7341542161846674	0.2096723894795031	0.5822310231414308	0.5732597511691793	0.5700134544579264
-1.2693278617111865	-0.4655151499700172	0.07877147561932227	-0.014980988890657401	0.7377360637515472	0.8633317512728168	-0.2935664509540341	-0.4819299863148732	1.8711247750806235	-0.5179495652616577	1.2011114572157857	1.6235961886287553	0.08973682653493248	0.4275180104180796	-0.2749142506805323	0.47218856684752375	0.11175291289464988	-0.01442064979180019	0.2706479753318466	0.6046638649374217	1.4491298419105911	0.4646438459796445	0.40658882471381924	-0.32418351635335924	-0.3257801941865927	-0.3227344539072242	0.9092923149732193	-0.04300749499129737	-0.04655002651064965	1.1523440908365532	-0.3498649776378037	0.5879028594191408	0.09098313706249525	0.5165748007804328	-0.4444514715664146	-0.7335811008613469	-0.9621979610660342	-0.6518905555148355	1.2102814514164564	1.0325597490394307	0.4203879944340949	-0.168173705142061	0.9290701439995404	-0.5386149854700594	-0.4591397767038374	0.4340026174658226	0.19566312131902838	0.05588246379784673	-0.39000060171826073	0.46679198990929854
-1.2415234014071959	-0.4931660235709755	-0.8448343199129608	0.9036394528236961	-0.1620635133358488	0.7658763796369081	1.0156642247066339	0.33739902101357405	1.8483176036640836	-0.06354039112109966	1.417993282661049	1.4148125624095185	0.5444644770715307	-1.2498266305837749	0.6518563158901188	0.7758699158118388	0.9143347199629864	-1.352187058339507	1.0454183276042328	0.9109784889820544	1.3374087738782414	0.6775394206775738	0.21568191317215865	1.124525760166439	0.8386066387792506	-1.043820304002055	1.301169496478688	-0.6932124200050248	0.5133048794079444	1.1305145836425725	-0.28483680306175396	1.6625121663671731	0.5346274316895857	1.552473580795341	0.5854021447661593	-1.0413131486326277	-0.13439079024642883	0.13824023622431686	-0.1878371373206536	1.7149470556626825	0.39663950387202396	1.3154889507959784	-0.5492988719321508	-0.32972789131696434	-0.1975054126510815	0.022060281075425535	0.7988089922190652	-0.8668738141893803	-0.34308760829496326	-0.05872822594411792
-0.7599747170138251	1.3756941667991767	0.04716359370556992	0.7118728697197353	-0.780291719528571	1.4038701783737007	1.2920073459667043	0.666484486420202	0.9829592260317076	1.2634123105742803	1.2142862010798263	-0.4642448004853182	1.7390766255837182	-1.0173522079870312	0.023914164422830585	1.4350175971265808	1.4268947220324826	-1.1022441355129566	1.5210654244888266	2.1099988051855902	0.5013455112221801	1.0043684354532842	0.8059204192382753	1.8862031739363694	0.796285027437943	-0.12561125588375707	2.121743513553047	-0.5729729376891858	1.5386381899581532	-0.5823838195697131	0.599333476533002	1.1110272341787852	-0.24712641509349703	2.5644590464057413	1.0578227844994739	0.16059734004909992	1.1213406492676805	1.6191792238702716	-0.44546002165293197	1.7879476107674601	1.6368306743321122	1.8118001341935632	-0.38205944319038154	0.9557728322769263	1.3557295796143976	0.3759858490677141	1.535173685593797	-1.9133242047293835	-0.12194768776169172	-0.6445194606549799
-0.9289882176927403	2.928921607189296	1.4109003680736767	-0.16304589316685877	-0.44548270027525544	1.2108827133611342	0.11708068935986087	0.1633849954535472	0.10089909287011334	1.8217001873950784	0.735241030996981	-1.5916800812027208	1.790458959851395	0.24785663784631665	-1.621771033181503	0.9732381679449198	1.1819318708219841	0.28958677293083623	-0.26738355004445113	2.7403486722200467	-0.23005733510393367	0.761250098229203	0.5050754544017511	1.1767829323137968	-0.9542145305983178	0.5563408355714577	2.187406442018733	-0.3763487349590439	0.41337399140862824	-1.1643285549215765	1.0880837547665232	-0.23804100044095758	-1.478188556581974	1.8378313370302586	0.6402969825171339	0.9940838426956178	1.5871660030039698	1.936970838067738	-0.3205081194998797	0.014465545257595585	2.191498764566197	0.4979983302881857	0.26168769388301344	1.5722552642099001	2.3963036935733575	1.180287292473017	1.2787383287165501	-2.4467509907796066	-0.5871643328382482	-1.0296775549449528
-0.6807379551372355	1.8568479433927727	0.9959844684108677	-0.577272099225751	0.4714497345037893	-0.13737933696875448	-1.0897334077215792	-0.07872090904468404	-0.5768807378593531	0.5723497244998784	0.08428380079925671	-0.5150537719580717	0.5403075820020922	0.49469573548170287	-2.103068318720882	-0.8731130200866991	0.2961318203484779	0.5617954744153308	-2.303321530452676	1.481772582087898	-0.11631785141241123	-0.4310532106969262	-0.5321131973957908	-0.3133723842407521	-2.0272347362206373	0.1559361254085657	0.7998859707979825	-0.1008559856687116	-1.8658880147259018	0.22791985892191052	0.26505047638278506	-1.0306622146256277	-1.6485360596949985	-0.5019006972398081	-0.13063677799294562	0.14294307161663594	1.3027097601823912	0.5579696832906601	-0.524741443166361	-1.9679575442997927	0.6859930749666502	-1.233585870342436	-0.24271476865408745	0.8460609167137699	1.718971146020879	1.2594832649511707	-0.3405591717624286	-1.6285625406097037	-1.0467145795833572	-1.4684379405206012
0.5186670964733677	-0.8862908220953895	-0.6536698449484427	-0.6098652756824375	0.4675074539426299	-1.0676016460976105	-1.6220005392121224	0.46665427833101514	-1.35215032825602	-1.1994298826768697	-0.33327756824366855	1.2175857085062172	-0.41618044512511004	-0.28223229930109645	-1.3163554851962134	-2.29040472492504	-0.6460106841557475	-0.5566139765321145	-1.8793769181282358	-0.5174991752650402	0.5341318820836283	-1.9670362131077257	-0.7160671075644416	-1.2844365734749024	-0.974271823117335	-0.2420511570310766	-0.8735414748927399	0.38938778037501837	-1.9807876809379796	0.8937192074492281	-0.9045122715461547	-1.2879896514001314	-1.124443607860677	-2.380826853032348	-0.7651754679855075	-1.0608880709108373	0.8050024842364042	-1.1286511539157056	-0.7817555345607328	-1.9393775943049494	-1.5628197195090228	-1.4381420753061998	-1.4166725124836967	-0.13440349554491807	0.29498302397703674	0.5157317548284088	-1.974100781285329	0.5639710772259916	-0.7532595725669585	-1.8308211998623392
1.0615608731085358	-2.0716332228798144	-0.8729592927584552	-0.9789923101951256	-1.0532844224780376	-0.7053538788460408	-2.0038738825360918	0.7340693960151952	-1.6716853615419769	-1.3453434087612641	-0.21781515016520694	1.4015819446612616	-0.1840573851103367	-0.4950064115041331	-0.973633288899835	-1.7747421545498887	-1.0632798306360083	-0.6700813569275602	-0.09668080001030999	-1.1493901908467632	0.786276954023217	-2.510497658188707	0.15575815684346372	-1.1636190418193464	0.5902860803410763	-0.033675682261818274	-1.333974846314725	0.4393358670938413	0.20604391861445726	-0.772701004946749	-0.694986812289547	-1.5323765952603874	-1.1118746907301695	-2.200123801280107	-1.0998230721929398	-0.6941347163385169	-0.04434857312572377	-1.6047452088263865	-0.633663380147967	-0.517193103084571	-2.29485134098828	-0.21105154286393607	-1.6612197724134303	-0.44493407296181436	-0.3986208712131864	0.07304844332383062	-1.8992255214173719	2.6014822095978576	-0.3076242335575731	-1.2786553539862402
-0.09764013281910948	-0.7672488459393572	0.7278743185663591	-1.465233578519909	-2.4338071061704043	-0.0022012718177059766	-2.1238989998683233	-0.008088348947480303	-0.7734033674491851	0.179497954749828	-0.1420616625982294	0.3407785959568425	0.53432983631206	0.18596511221220213	-1.2492857330863703	-0.16165531778439765	-0.9835133553368838	1.0535092833480244	0.30818790849073263	-0.40362889809273206	0.402561798768613	-1.2929701758181955	0.8062691155232913	-0.5676362252682784	0.8554189926891952	-0.05812871959277641	-0.8742612703509554	-0.3699585746880172	1.4070159224452428	-2.2642449921589995	0.6238229075095201	-1.6018399153568248	-1.1950341275322012	-0.513052294959713	-1.197439659488389	0.6200706179215317	-1.364563681249933	-0.9237382241668599	-0.23970841131303186	0.19892698114217253	-1.20931965048173	0.44796671238924035	-0.8044290786956073	-0.41741086201699834	-0.32017722649882463	0.2788144077898649	-0.33810330670816935	2.551449597213342	-0.4263497200968562	0.28396711614510584
-1.4337776778560551	0.3175746500086872	1.2920917678249249	-1.3484620123496367	-1.6688231364325956	0.20558099073691669	-1.0826749338712671	-0.8315786062293298	0.38340861038772367	1.2176494823101685	-0.971832372509511	-0.00882560244103561	0.7598608418309625	0.5410971240653905	-0.60032854108111	0.6325406920926052	-1.033188789339722	1.9373200586180885	-0.606214870106768	-0.04402762304089946	0.0009290582946895955	0.7639658519690478	0.7396292734165759	-0.5314801079672616	0.45654342263665715	-0.7203159549094251	-0.9062135030066013	-1.0898365080980976	0.055802899034861374	-0.9136623804749153	0.8092421997661703	-1.2430610402649067	-0.21444597624655684	0.8619408177917876	-1.3109256657586934	0.6008769442740511	-2.2504030901676524	-0.24915689629726584	-0.08830338285998302	-0.129417024509477	-0.05085434055045832	-0.5714152273358043	-0.08083619099316484	-0.6695835613106155	-0.3087770575391225	0.14480819648903237	0.6429362643058589	0.29519295499222536	-0.6170115802852743	1.4155311671793926
-1.1792356452229533	-0.8660535404944258	-0.8524803351508164	-0.7560032842251465	0.7808828169610844	0.3132633655389334	0.8056196157526417	-0.7462814274687259	0.052845467695515416	0.4745387963934175	-2.293695051611373	0.7578309418731147	0.2896218071520174	0.06584037058680636	1.0979314826843514	0.05580682328528231	-1.4933903925053549	0.09560535264165805	-0.936397898191376	-0.6436021724170304	-0.08355063248448234	1.7441909753934235	0.5553695797368357	-1.257792840345664	0.6920331271857949	-1.0812397581653144	-1.6578369065201262	-0.6453601167666424	-1.7970682107567368	1.7929696724310873	-0.9687979079426321	-0.7529500054496986	1.1916718243771518	0.8199783660319446	-1.5069612233327732	-1.1009929809361854	-1.6363320276538902	-0.146895847294957	-0.3065521001047865	-0.47118409967095587	-0.13725635786184315	-2.0294864642972406	-0.07381961370744722	-1.085642528846767	-0.5939178907146636	-0.6773809338202039	-0.10787121126548349	-2.046095969784301	-0.15235275256458028	0.9037083781652687
0.08918566948367193	-2.4168606718376644	-3.282601157792132	-0.33312123492657836	2.3653771192983895	0.5485517085599774	1.7924597088679015	-0.16376815921044152	-1.2985277103054247	-0.8219922984082187	-2.447944713013708	1.1287790599427674	-0.452848555540961	-0.3687391810805202	1.91175845970064	-0.79937580138362	-1.6767183190915507	-2.043270765207951	-0.494736295835396	-0.9527257304014118	-0.19806692422550215	0.8727609004336937	0.3604098512277188	-1.7809338693086187	1.0417265586304305	-0.4864729425940977	-1.9031254586118165	0.41587363923061405	-2.0599869809388687	2.6311330135831614	-2.5252165289472095	-0.3669843855260499	1.244685320447155	-0.1727464108107378	-1.3112489974557113	-2.318570527499123	0.1534757870026747	-0.07408439367209729	-0.48144120501680626	-0.6250690575214986	-0.8206386834884668	-2.184256161168541	-0.17666777129680086	-1.0647497648888673	-0.7676260165022074	-0.9807358705061672	-1.3155138923116918	-2.386398367538326	0.6376301740389813	-0.44623336968937943
0.689739554076137	-1.5958243246818513	-2.861493172873341	-0.10283308374539507	1.5770613456187232	0.2707291367902978	1.0498966193776815	0.17243790770014594	-1.3308757595829448	-0.9842563888101463	-0.7393983408511203	0.3098153644489585	-0.8548650820481594	-0.1989344506795754	0.8557326766204013	-0.8506036862017451	-0.862285479859951	-1.3484808374352262	-0.3920473319700696	-0.3161887528006475	-0.5127829857580822	-0.5768142290569005	-0.26576047226119753	-1.1504244627497655	0.35618812108712383	0.3314336314055627	-0.967071047821882	0.7027422727648499	-1.0905553748404393	1.3664878855464053	-1.7228941896632175	0.07172314375330881	-0.09332459391755646	-0.8851168972498158	-0.36086727362457915	-1.5842189550066184	1.5583501493879868	0.40378516711116375	-0.18981432708218546	-0.8382879668867378	-0.7042578183843937	-1.0301523223473381	0.03022003028294695	-0.3244705463252257	-0.6441360195520539	-0.03003676416897556	-1.2423503774913376	-0.8993150319876414	0.9538085347844873	-0.9436467676021918
0.3081248582679726	0.676013940233247	-0.22057218451678237	0.27472657803199485	-0.44673282650957874	-0.605401291391459	-0.24716948822425247	0.362602499306934	0.40384771786390083	-0.20765656563384982	1.279057044768123	-0.6598365214866502	-0.564417802387603	0.03880119519432944	-0.6263373483759312	-0.12342790791660128	0.41906814828641115	0.9995038554834631	-0.4621271246159191	0.22622948178176427	-0.6597430174458085	-0.9801374811834616	-0.9479296512977676	0.24574545086106417	-0.8273220684321225	0.44083698875536287	0.22800826039716857	0.04683249627728677	-0.037055227713034725	0.18631600263828665	0.34973063703310164	0.4504098836764862	-0.9971210490726727	-0.6911940061262817	0.7002242824284487	-0.030421404507251962	1.4360470498913878	0.7354539997470791	0.3426447175143351	-0.5068454318123979	0.31183996792411406	0.1538070738779278	0.17849582315834775	0.6998752032386956	-0.39900480342067585	0.935335338442661	-0.0964212690791887	0.5772189626166668	0.6402846751213856	-0.3035138286598308
-0.14030857518948872	1.295539141261288	1.4334762177079292	0.599376199342414	-1.6370943923963466	-1.048635225425287	-0.7292212898898578	0.5867508431029188	1.5606495398831912	0.21174849519483446	1.6517669990291117	-0.7252751971113947	0.05847719019409957	-0.13272563478957408	-0.9280608223859363	0.6312856686392894	0.9178276114356095	1.464138351588495	0.15496957182747156	-0.14354390444258053	-0.46676168398851076	-0.35629163288710936	-0.8346421494112225	1.0920708926143876	-1.078420041397322	-0.036727544029080225	0.5273569003715947	-0.4625086122242789	0.8129543452516127	-0.11803704994852662	1.0511579566989953	0.33248263937568456	-0.5442183873863569	-0.05870008114562853	0.8484696849080658	0.5869991146605728	0.1405676804301909	0.28811889366132126	0.41825600595040774	0.6923260906956473	0.9814772130891571	0.6664846319848711	0.022913917095976694	1.190003382098869	-0.1761968842027095	0.5313625825485431	0.6279488550914829	0.8969063999216832	0.05648521729931447	0.37813293042607893
-0.15493150544001535	-0.13784310069775602	0.9007174784103007	0.47024195383661077	-1.3117875667767047	-0.5336869232490163	-0.4392653650296883	0.44227243175721737	0.6922434800857795	-0.03174195840931965	0.5076505807475356	-0.2203461808699124	0.26723513200082377	-0.38143176848583843	-0.3195378187670475	0.8111741632359779	0.41237440997677877	-0.26198373405327263	0.9223889028678772	-0.6362781532079438	-0.260519493840334	0.09765913345334347	-0.1163038496644426	0.8268890851278057	-0.372305531086847	-0.41393583653250765	0.07222852909554588	-0.2528591702718167	1.2983832897360157	-0.47213340822208993	0.017945929556948362	-0.15359183410381183	0.23878621116124565	0.24622587936080612	0.1688311170891239	0.21766567288144992	-0.9912115215120851	-0.4855598284748004	-0.12426385773895082	1.520201974726901	0.5582135868365234	0.7510392083080459	-0.09875011252645646	0.7885896393511452	-0.03049792119971962	-0.5833867956565304	0.4404436082568179	0.53092905845687	-0.47770888986519167	0.4529902721584778
[truncated: 72 more columns]
