# Supplementary material for: Diagnosis of autism spectrum disorder based on functional brain networks and machine learning
Source: Sci Rep. 2023 May 18;13:8072. doi: 10.1038/s41598-023-34650-6 (PMC10195805; doi:10.1038/s41598-023-34650-6)
Supplement: Supplementary file 1 — Supplementary Information. [file 41598_2023_34650_MOESM1_ESM.zip › matrices-bold-time-series/ASD/ASD43.csv]

-0.354247288030754	-0.29281758372132277	-0.3443908743550423	-0.4379329870145378	1.2803947119007784	0.8563611734673332	-0.970495236561114	1.0009816728007837	0.11115614153578425	0.6009098140188126	1.008205295375106	1.1825085820612524	0.3869549594151388	0.8214729235937258	0.042885819477700704	0.7282886520939202	0.3785348459541184	0.6451776954028664	0.2617096777939461	0.17366804735625213	1.0993238398656477	-1.3967611822751989	0.8384540393254633	0.5832181694517293	0.5512602391952311	1.6231507304042503	1.5492760270902672	0.28221171507741083	0.6314505123046147	1.6288579127808687	0.493597087010829	0.8421573628943452	0.3110650231343384	-0.3841981469203878	-0.0986038251089627	0.06245608956861581	0.5507319293391044	0.49488447172145505	0.2858149207480866	0.24599219843640283	-0.10441843414030563	0.16582460410040015	-0.037826554514842126	0.49594172029252165	-0.7214997947502536	0.19941443054404967	0.12745908948238555	0.548124698260375	-0.40040666687464077	-0.1951765590937107
-0.267977715557655	0.4026451979695766	0.48542302101707846	-0.40219707129507937	0.6210466704786858	1.1608300286905349	-0.29884957146091223	0.8766064682641376	0.8886636998544012	0.4715207254431357	1.4277124994157977	0.992508066702419	0.002928856161825608	1.7190912161599263	0.04793730464037391	0.24386674171541467	0.44034948359586	0.9724572797535039	0.3339158557341317	0.8985859045644601	1.0520312546200454	-0.6744214966581338	0.4823354268819863	0.7055441469646765	0.04952692557317717	1.2223511515136485	1.5760406773915125	0.32924843804457954	0.00991209950386219	2.0211300690950695	1.02859735272697	0.7085224684154168	0.25309710533060925	0.24135159828640562	0.5921188046067488	0.5636450861668025	0.8948534880712881	0.7798698084165215	-0.023592955925389958	-0.63173172149067	0.3001812659680832	0.5127112005498501	-0.15970391023641586	0.7426734711451004	-0.47973656645182355	0.4292964972282661	0.17531726535407025	0.5938580798958596	-0.015796316307547312	0.06119944246405933
-1.1071767178467344	-0.00011431765739236222	0.08391988723786131	0.3325594179260732	-1.372747125193238	0.4659515023103442	0.0581761743872687	-0.48128639527103995	0.3646217386675871	-0.1511496254882672	0.47164939911970183	-0.12783282285828335	-0.6454432005908797	0.26083690210537946	-0.028016002228210043	-0.7957346730782541	0.09326380649705235	-0.10261334461396825	0.041044703382164135	0.4391098268110974	-0.3116881658799236	0.10194113091069364	-0.46208300900624627	0.46874516330568744	-0.7424990802507274	-0.7185771018684203	0.04990447397238036	-0.6045407794878872	-0.9703693831708281	0.745196601716789	0.18921981323726564	-0.03793776869662755	-0.4938665448318881	0.7745711901802029	0.5005797083600426	-0.3581465825004138	-0.47587643583618683	-0.033802931948583546	-1.3068853665221727	-1.4718113010464613	-0.20454609422375972	-0.511962467523627	-1.1341924543751394	-0.30588996110908656	-0.16349778524888375	0.06504403060504561	0.04597321286961543	-0.238897471457375	-0.9034695611000939	-0.7519825982425036
-1.5676186891172474	-0.888487758946667	-0.4282613312768298	1.0958914308601115	-1.68767064177505	-0.09450318623577951	0.08681015904044337	-1.285863456889941	-1.1140681406745545	-0.20191657265402133	-1.1630737677168226	-0.6028674508040301	-0.24263321145650701	-1.8951485489007074	0.32065926208013756	-0.6102816634053284	-0.06839817833887474	-1.4537559536880063	0.3263622419968923	-0.9016215596594641	-0.9674273684110453	0.46318237660382017	-0.5803789382965042	0.04956186025491327	-0.4627606699666204	-1.6306614085752944	-1.0270618651287253	-1.0685403193293352	-0.20677039562885746	-0.6480708770142011	-0.7071164826814685	-0.3373010278879255	-0.6803204152698699	0.754726687037233	0.14724010005804122	-0.8367804951502482	-1.952324510340684	-0.7200429957252218	-1.6653765136159921	-0.5257235017663849	-1.0752969574709441	-0.9019613981652109	-1.3113605805641146	-1.169821904313365	0.07938400570037399	-0.7679118186514085	-0.11052744208218875	-0.9591198988624727	-1.6557272440053228	-1.0654611791769626
-0.23035368358168543	-0.5721069677544299	0.9422054253064405	0.9832098570867616	0.4404319603522981	0.2569353582553354	0.6814317053998693	-0.29296006774862865	-1.059718329508973	0.6369483081043497	-1.3752410145077245	0.2608931105585294	0.9613589649294731	-1.5610528639873396	0.8565162680669175	0.7339688979011404	0.24712780925830363	-0.9027375283754566	1.254383207110117	-1.6048798398546364	0.038053931680318835	0.9110423477539291	0.341755860279204	-0.24694644863807796	0.8161042625476814	-0.30036521772784897	-0.4405098198376656	0.16107927812846184	1.7783668588672366	-0.7336536984679731	0.040875970054889056	0.28074849938487867	0.37468291585459945	0.2036832738659382	0.6372225801824662	0.732785313827445	-1.2100996506254462	-0.07994576540790546	-0.07545764600642112	1.572823998175995	-0.6319698296541248	0.7670587912401596	0.2583449281208187	-0.03014604821570552	0.5337272133280558	-0.778322980323949	-0.2916125480141729	-0.2341335247794678	-0.22666367072447027	0.6241892783693582
1.8582413096913928	0.6225448106470081	2.726592210529225	-0.20668672112067493	2.1484372132918903	0.5976354006069124	1.3565470870257466	1.3344919570243439	1.3066267864138281	1.2957482337473527	0.51360015116748	1.2968303632950413	1.2210941023807744	0.8217333803312792	0.7903269974112033	1.4104578924717686	0.33103964021311444	1.3752254075899566	1.7416196113346423	-0.8795681404753345	1.1984286044181849	1.1769144556874684	1.1323684534969516	-0.3724390314528501	1.3716608724342474	1.3219126491145157	0.4066033498194659	1.8807225084452919	2.246417106887802	-0.12323276349313483	1.4883171511313074	0.9662083582486215	1.482970799685493	-0.3304201814457232	1.3485425997154619	2.397996066858159	1.0280128222197003	1.0482233647269252	1.7609480549150431	2.444810478739405	1.306292023573335	2.4007421042495163	1.9311918857197765	2.1303587952986547	0.8494841614760001	0.6067273265360434	-0.6070023396614358	1.547825142177441	2.3381766678558225	2.631332820684138
2.4177242417469005	0.9123406143269166	1.8163112761269355	-1.5025500791068684	1.3186606082844141	-0.01619631767881332	0.6425279731276655	1.5956040612300162	3.183832383432082	0.6997962441489637	2.2106867478694485	1.2022721397054836	0.057959163526955036	1.7322854937171943	0.12169665659786737	0.9205259114296154	-0.5169609230542576	2.483506885819688	1.1942478480218963	0.4285302002658722	1.1357966865434734	0.40205758462237945	1.034638426858064	-0.6185283417589394	0.20876917955295501	1.0808942297617918	-0.14114885613669884	1.9856785857193457	0.6854434269134595	-0.10739999482116472	1.3434523426671274	0.7359397903215088	1.249920459624692	-0.17198851872926563	0.7145330493885113	1.609318480186635	1.7825635571090521	0.9723123777682557	1.789714529545466	1.4772740840304022	2.6411183159717306	1.5979514891346205	1.6851142118755176	2.586114213855158	0.26845253538100605	1.800615390640917	-0.9245522133358447	2.3627219780603976	2.9222841797708217	2.0917384354515978
1.1463718741939746	0.20454358132649625	-1.0491391868167714	-1.5868754678780166	-0.4424523444052337	-0.8294113804072558	-1.114613025332548	0.3018692936709048	1.8890060598965717	-0.8562566325474325	1.3191898973945237	0.1984232318802973	-0.9455434324601661	0.25012077618405304	-0.336872002943099	0.5496600719536738	-1.7071073847230838	0.7564571703938979	0.050202842804635946	0.9634896333667423	0.40808104909754184	-0.8773627067356017	0.4336389990489894	-1.0848041028971924	-1.4640846884714591	-0.40558828947059233	-1.361432462490107	0.46370041651042926	-0.537913716268217	-0.6633252940111583	-0.4688923387690527	-0.2608432968786632	0.07425502400202409	0.5813560743559646	-1.0362775175081769	-0.5034343921806008	0.20391251131874047	-0.35324392950861466	0.4114906747722685	0.29573388548009993	1.6356221637138473	-0.44880612497256905	0.010639014817711291	0.734404850327555	-0.8815237702680043	1.032510558524857	-0.9153620200852836	1.0595946678454422	0.8354884932170156	-0.6788824944576688
-0.13831783571481904	-0.06958042142312446	-2.1984611094554256	-0.353404113711227	-0.6830280455132202	-0.7754928102594089	-1.8386805584616757	-0.8470737651258319	-1.2638943237602904	-2.0290250816713487	-1.0925755939223214	-0.6983341653722517	-0.7442998916875814	-0.765175569638124	-0.26198312755438297	0.5831943550903638	-1.8295529049594097	-1.7326401756071457	-1.2268356455584797	0.38384164890925304	-0.20016834393959343	-1.1614379603101563	-0.20293171366480792	-1.1918866221123614	-1.8174712410800813	-1.1398358078771156	-1.436114681731156	-0.8054811839809765	-0.43397619324304043	-0.8852180622946886	-1.8556613894170824	-1.0552117813467161	-0.6045583403597449	0.7586903577837053	-1.9690101487185434	-1.1566039261113301	-1.3131616592333435	-1.4431768508291318	-0.5152710005147374	-0.23231411932944387	-0.7181195533843324	-1.1876118494130188	-0.9422230730752005	-1.3114864847550358	-1.2431812553907013	-0.8535724366813855	-0.3793244495309754	-1.1051476457738525	-1.3358018800135518	-2.483787796598518
-0.2498739951359861	0.19412343113860686	-1.0743234149151397	0.8903482060494429	0.3405571998159214	-0.40076467270941174	-0.9123162167953321	-0.5640306009771379	-2.823997353699654	-1.7634025898258348	-1.9541598708895462	-1.1980614954428959	-0.2785916773799972	0.12890028872896994	-0.015026741481128213	-0.17559179377536674	-0.3648602936621544	-2.0777968432024565	-2.249796691821914	-0.42275011706087284	-1.0013698164447848	-0.4639422771831902	-0.8728638445374227	-0.29897108891915813	-0.6542273229837144	-0.7271159604904731	-0.2840935837938701	-0.7888259874641158	-0.6573371622364247	-0.5007858591681664	-1.665073489570595	-1.0058155692615682	-0.3098009898986892	-0.4392402910488806	-1.2358953566764554	-0.4529420221159711	-0.7892893428702443	-1.4749427675795452	-0.3048846170408031	-0.8157665359528129	-1.9415608021869502	-0.7594492885447481	-0.28205813278756675	-1.9176480678395333	-0.29405535027160545	-1.42561518802419	0.6554005757288255	-2.0411233937749946	-1.4932756459390806	-1.6198197245681814
0.2064345631561021	-0.08552134495169761	-0.5518773973652932	1.126836833871836	0.7455875052654326	-0.7097415511398565	0.13832927079457097	0.4843224506204621	-1.8172659155376496	-0.25468652437925987	-0.7816227786659462	-1.6013814452239965	-0.36098577382180463	0.6617871717309525	0.29807553619943633	-1.6332648500521565	1.5791716543694465	-0.5154880031484201	-2.143724556493333	-0.43238935180667265	-1.8613148607551844	-0.11480324014951646	-1.3500029037432026	1.0943074740686436	0.7351510831339917	-0.29417395595983137	0.5931323376997555	-0.2306969991534865	-1.6663689142229485	0.0007695867434361777	-0.6274896935071024	-0.3546907520749953	0.2567401162451721	-1.8388089951973596	0.007907239494732389	-0.3389066453752791	0.7942674235640044	-0.9372993772900954	0.3454602078662412	-1.3554673979043799	-1.0838090701615453	-0.7246433214175878	0.9170298042398602	-1.543802605331234	0.9867619958411807	-0.23834681815337772	1.8141052770108759	-1.2675382853651376	-0.2874468942705148	0.42529970867142713
0.3740412376250414	-0.6006275487907654	-1.2976365765517133	0.7673500530432156	-0.023636258755270395	-1.1223302935991013	0.48316465498784084	0.6359906046266353	-0.35467220637132313	1.1578700121789245	-0.12745812347464713	-1.7136316454022282	-0.09450741441708295	-0.6829953289703793	0.6686364516990876	-1.978990242413666	2.3571850543361568	0.387479358548762	-0.6193563024390846	0.3518573270413579	-1.5020505958149784	-0.13159778496615288	-1.0811231479425187	1.5330239231908838	1.415296143088795	-0.28970894423404503	0.5167332018124253	-0.06505973655686775	-1.4630073942255628	0.15863287724292238	0.36124748850243865	0.10100791907893211	0.40806819267245475	-1.4359755570449733	0.5502487282324611	-0.6115971678621297	1.4441929366999882	-0.3143689384235504	0.8138466470776223	-0.6332516297576561	0.43891756807340737	-0.6951446836218117	1.2824745847880008	-1.031889803271132	1.540802738320166	0.6421272129870799	2.1696657759576383	-0.05908692779011644	0.7104438758853391	1.5994375964967598
0.3061086105312731	-0.13156786064509454	-0.923596867671182	0.5543208552563302	-1.0117333797401886	-0.5383460183607447	0.9969934887346656	-0.6389478030113336	-0.17781634003253308	1.2316324320920888	-1.202995242189387	-1.0245293088565441	1.1485843132891735	-1.7425805144823234	0.3756626852940512	-0.8285161209621386	1.395982553475996	-0.34313530982251667	0.7802192799676803	0.9251908952488648	0.20286553608176763	0.7178047127442161	-0.14426306138946443	0.43079110948050336	1.518595304432069	-0.09423792250396654	0.2121269402756247	-0.34525681953286186	0.4020804579303073	-0.17575542769592858	0.9094951957696025	-0.17357953272878052	-0.01638137821697798	0.6393763788027359	0.42232336418864447	0.1903649852735891	0.849958419862788	0.4222158598688281	0.8596205494821967	0.9483704625815078	0.8106608558791452	0.42045475410869015	0.45404750885957135	-0.42627926597671123	1.2512771321262999	-0.1014655378067582	0.8735182106529887	0.3916334073474052	0.9973038270488246	1.4547474302545724
0.35159921374980924	0.771824693451687	0.8341610729615215	0.32329222526982204	-1.379611640856119	0.3780678450385868	1.8946427642753594	-1.9734924349284093	-0.7068902018558678	0.18261694292779734	-1.9743702717051634	0.14277858837795726	1.944309093789177	-0.5411270155199269	-1.0347677999721325	-0.04847714152337933	-0.3474831033640882	-1.0699939156025724	0.4847120777185039	0.5569853894745899	1.2245060682167492	2.1207046462667174	0.5721748998484355	-1.02877929720956	1.299541286699325	0.46565244387954	0.1567544041021432	-0.712741157754072	1.3306921183637066	-0.7948176258085118	0.5576415156196317	-0.773912224073583	-0.7830980285425282	1.8621223496604962	0.15545307080735693	1.20182744956621	0.04179273095872512	0.9653192450363675	0.25400416955175176	1.1867188111983864	-0.14623756518325987	1.485664226007703	-0.8515346945800603	0.08699144088342593	0.45530220821928996	-1.243935684603223	-1.4637712811188561	0.11199984552383187	0.7857178251324085	0.5498153519362164
0.4996778963026049	0.5609298162332657	1.2970142691728548	-0.2523296196477337	-0.8953466063004009	0.16272053275175427	1.8718578597644548	-1.6766012021282704	-0.6691879559113959	-0.5946519939708709	-0.7485234387552844	0.7136509588687681	0.8967801111531193	1.1893917694255172	-2.1739705599184274	-0.45198983409751187	-1.4410766799927892	-0.36210281453321846	-0.5065982411751594	-0.24697712043460537	0.2820503167650345	2.157345046240046	0.5179360790278371	-1.4631172083401245	0.5622067158348032	0.7201873018133844	-0.09921044409129764	-0.7907908746595479	0.07538939009472488	-1.040400320439043	-0.56087602251685	-0.7180677327680012	-1.1723219485310656	0.7359016755718781	0.06817341019023679	0.5626880628147157	-0.3602289971460616	0.6717112063833085	-0.6736247885139065	-0.3215537685896699	-1.0467641836161623	0.8871097249226032	-1.3824331388430153	-0.015559112641452313	-0.44057797255976033	-1.1757459303274005	-2.820075323727425	-0.21740880415706257	0.3494411579701795	-0.45139845497395376
0.5832993111807369	-0.2587570962401656	0.03550163616677915	-0.6681672719222973	0.28656879927231205	-0.7393293305667448	0.45238082974328153	0.14562188538313517	0.03011368846335528	-0.3559596379182722	1.019843677787078	0.3128399825866881	-0.8545670780448187	1.0712362544903917	-1.1965297574395355	-0.42359467792633704	-1.3906707220872487	1.0065742538369116	-0.1178820628612592	-0.5004626322160496	-1.056173194563056	0.48951779806663115	0.10701980600424899	-1.0404187878269662	-0.5987503386554955	0.38891543186528893	-0.7403009307981175	-0.22997145402375624	-0.9230639960093051	-0.43827973265209974	-1.0204730500262782	0.23964269517048664	-0.4132535812721731	-1.0823764544305832	0.3540396744961098	-0.6772102174396067	-0.4367285460713282	-0.31516507140231687	-0.8509180803435027	-1.1654570504025668	-0.6632611217749338	-0.21694572915716123	-0.4887087820466279	-0.356902488927955	-0.8100999966934699	-0.1689106985245871	-2.0582408943128967	-0.199661562792339	0.16830001507824874	-0.8318027703908369
0.4317099707156238	0.0046352211987948574	-0.22554713769965662	-0.4588484251026541	1.3799261367378837	-0.5741441511413314	-0.9905680393185855	1.6166366644330088	0.682746882983503	0.20751019132580734	1.274092776634416	-0.1975687277616854	-1.2653929683515417	-0.062435994967298965	1.159071041912316	0.899532966476564	-0.8634794129161937	1.4191400088414787	1.2084541993361804	-0.1693719086775064	-0.8560983283816772	-0.9013189938806051	-0.0692544105457442	-0.7562265429961744	-1.3211733551722633	0.06263469896118577	-1.0935301198390766	0.7265723811406328	0.18197290493369186	0.40837167489457554	0.09857143048064941	1.1351383691113968	1.0789082851684086	-1.2403680613457468	0.8229070575231501	-0.12957262172562364	-0.299584360051191	-1.0227955881359168	0.05405031192482219	-0.029329535258861842	0.7080141731691738	0.17431760016051795	0.8322200556381949	0.07790304995605236	-0.40344851094341405	0.5080878344434491	-0.4347688504927738	0.06755053619121648	0.4268414725880265	-0.4019201266419578
-0.14475873454424773	0.7295200070100398	1.0666850615248407	-0.16129281823016517	1.3830670494857245	0.6387190674952455	-1.3728453288305316	1.3569812543953146	0.9742066859185604	0.35177917951754745	0.5194454680237655	0.02937390518144829	-0.5083357015462857	-0.25712374646541536	2.086075327132614	1.7813567119445761	-0.5409481781787419	0.5643334572571226	1.1765265140522123	-0.04537292307454388	0.3293619905487647	-0.775729633352047	0.028949550999520155	-0.6178615136403663	-0.9709062453799916	0.15847175565446064	-0.6854843230332627	1.0924802002232175	1.4027135199121812	0.44395190743313473	1.4001665196370603	1.1283726969711794	1.6806708275923277	0.142335138830704	0.7297895757573665	1.2756172804683408	-0.045204230819465556	-0.968918807605772	0.7457486641465756	1.0814815670656972	1.6533273645187239	1.0932256772526678	0.8310050205042429	1.0768684463703566	-0.04950957099653909	0.4993554640759383	0.2571168260866037	0.2671290153807324	0.3223453153294868	-0.04289218913492127
-0.9378272174445536	-0.1229709405482904	1.200099526077904	-0.26411929530392564	0.40728832690031436	1.078881506713297	-1.1272773703295125	0.03743579667653141	1.0938705407987133	0.3522948141419511	0.36453220878537307	0.7314471195053225	-0.27171680543268356	-0.03797924523299209	0.6801065994930289	0.8458105705663053	-0.23209580267082047	-0.5006576249071004	-0.3530469062898348	-0.27988291420201467	0.924447953899181	-0.12912865062826553	0.2087537044426866	0.1649714145412989	-0.1551336309848867	0.26311282817402687	0.043308772941926914	0.4420556347091931	0.5511313797433831	-0.20988928906620305	1.0690297819084307	0.6755834808888121	0.5785458791386596	1.2638642350825802	-0.19690484629566288	0.6125593751274682	0.08864805110931578	-0.573901480373087	0.0848533734448436	0.24348278322584047	1.303931277363601	0.32239911524230663	-0.629603701960579	1.312121131884887	-0.5777463772183675	0.3297081948709065	0.22552538424276794	0.20470108226352304	-0.7955198611640895	-0.4737985938086243
-1.2153731026153645	-1.7861567108303542	-0.3317526803936075	-0.2069754504953217	-0.3513412353715403	0.3045083859629704	-0.7284700886188981	-0.7526965830070524	1.1105869198066982	0.512795401897491	0.6536538353344158	1.1194156761769558	-0.6489483200044867	-0.8185330050203082	-0.8589889351688147	-0.5240066355391421	0.46843342060350085	-0.8132367551828888	-1.1443463379590857	-0.12000816161373486	1.0076450582647858	-0.022626497853841965	0.43608726123946534	1.4224807692476968	0.08805736283555834	-0.04440826690996505	0.534261559921354	-0.2422395131539911	-0.9494743295691614	-0.3536031034502528	-0.24081162568036865	0.5828543988947287	-0.9871451249661173	1.3956908324055763	-1.0216381137411192	-1.5514088433757947	0.09235047863271931	-0.14578623538826763	-1.0038017182272652	-1.22896370071812	0.2595374254826619	-1.2769744152039746	-1.675060862835094	0.6186210287003547	-1.2254040472343346	0.266849767868543	0.8088747095346851	0.06883514538715459	-1.8530102996485058	-0.8972015524733945
-0.6902145002973088	-1.2469493663082893	-0.5731660541380103	0.323241713475497	-0.3660967416795692	-0.03845857185720473	0.02354681792638608	-0.5217792162391036	0.8098071292020289	0.33038212743498746	0.32034616933396326	0.963590187611825	-0.1596232191132062	-1.6104469639320023	-0.7529588998650356	-0.5413984093025784	1.1011966597669176	-0.4046268214278875	-0.5039749566715666	0.633059138965545	1.4235399621580322	-0.13405387005074557	0.6046669633352063	1.8463765180483855	-0.15487156068948676	-0.33902977175553667	0.844525531577923	-0.032205282095289334	-0.7841695611516415	0.3730052811910904	-0.5466640952059298	0.5666431384991305	-1.3796263644716826	1.0696859289409133	-0.8905447391053957	-1.7093198558522997	0.2707751550759958	0.49467847900164114	-0.7902979209322978	-1.1376333510158247	-0.3470878420029727	-1.0370885547589417	-0.9883281215683242	0.2945398125930961	-0.5624802897957127	0.14435839505878006	1.708565837571362	0.22785867910517194	-1.2798237210211711	-0.26473567837298523
-0.20483895901144838	1.5685797040665461	1.0703652873171032	0.33595565754824835	-0.33578862170994983	0.7838349474046592	0.7510965854140255	-0.06242905956687188	0.12907969442216308	-0.34321507767022974	-0.22024209453131655	0.5963908400085721	1.2556296979809098	-0.6117690258879991	-0.06688927982025186	0.2819089372401008	0.7734565226029527	0.08283423701481747	-0.1066314584335961	1.0425540449158919	1.5622415747555052	-0.11512800308958179	0.45902022114421903	0.8379339230901544	0.04741821776405493	0.04386881867566602	1.116338051789766	0.41451169530865417	0.3153628908127403	0.9510149377490318	0.20221402594209698	-0.10680890264141515	-0.6713145035032486	0.40830100989911944	-0.3590099538122295	0.42720492432938895	0.5824511209221609	1.196572146769228	0.5942896120870927	0.09960645920878335	-0.31553948122103687	0.6674836916918255	0.4035191636650137	0.6985059914998742	1.082987414826176	-0.09553233537911152	1.2258246512504003	0.543750514013178	0.3795325673005568	0.7205680928452513
-0.6395170791394265	3.042741727994351	1.1754213682464214	-0.6511776162523122	-0.6728561814845566	1.2915874680473318	0.5568933467202538	-0.08035313417567488	-0.5445642090202635	-0.5613160836496601	0.12906784327063356	0.2705756786175784	1.6679795012528726	1.237060402486508	-0.3586954693021818	0.5491572026984396	-0.36506191877837063	0.26460657447989505	-0.4375326361904679	0.5056567616433493	0.3219117419885473	-0.34486824987601006	0.006658077528697073	-0.5334652523811707	0.6543886294661615	0.7775886038515261	1.0215928362832325	0.016063346567933557	0.34161154971065266	0.7386993207739387	0.3576962295694146	-1.0589099584851358	-0.095991523969123	-0.7793050461007984	-0.28836286381796783	1.144894139306841	0.43993997093655607	1.3730459932890298	1.2213550294438735	0.5669230534127813	-0.38587706820084683	0.8065857331814624	0.7940316824039674	0.5384722471529138	1.7494931295121519	-0.28181117733017397	-0.652770885044857	0.26618927010204735	0.962141334988066	0.5892138356145182
-1.5176613031423465	1.2560235835444047	-1.3986597258356883	-1.0920778836566976	-0.8486097358896708	0.41861213213171444	-0.18668654636217605	-0.44552613690926923	-0.723653755138704	0.04510198582434723	0.8634195894614615	-0.00046147088222872113	0.10930343302913181	1.523154694178337	-1.017503309308114	0.27351074279765075	-0.9656328656524409	0.327971014097748	0.10330158954892396	-0.24724192852629964	-1.5432080731539324	-0.717153039380187	-0.45225753568073374	-0.8584130963877711	0.4164059442741492	0.6639237986734844	0.3484607285640665	-0.8429441658994378	-0.4056749783892566	0.43625350325798684	-0.44872814220838714	-1.2281893376946666	-0.12330815601628575	-1.7359897025755653	-0.2785617557248614	-1.0196190998106842	-0.3904992993366652	1.0105824576893414	0.03615720503245158	-0.026844838893342625	-0.9782743075743922	-1.2396623950853658	0.15880185930499569	-0.7215518345326867	0.5756122359980513	-0.21048982109444528	-1.6024707838883399	-0.8612618594480348	-0.1400358096645614	-0.4059486126625754
-1.6049891184668015	-1.411805085955109	-2.8954057044944435	0.28360632574022543	-0.6587965929985272	-0.7035486798679602	-0.10276221735427969	-0.6580031669919176	-0.42008236986509795	0.1823238768336384	0.6512731933360582	-0.27937150033897573	-1.8563967904335792	0.34967522707387344	-0.6666409462108127	0.0865656537244121	-0.14425661254961608	0.5264711937636988	1.633014602361076	-0.42480886633466397	-2.1813080962794733	-0.5178255052727797	-0.820797338701569	0.05868420847908571	-1.0241740966423707	-0.7036371762919796	-0.3611167347596624	-1.0217056047444044	-0.4086491301877774	0.6821576504256002	-0.9307486077894284	-0.6001961946042041	-0.21571271711703321	-1.4708683516234122	0.38738025901508205	-2.8128181668328	-1.1942605322903372	0.7738300915301172	-1.7734742747198933	-0.5138432056068499	-1.5730628402397469	-2.7222664266419487	-0.26735089416767277	-1.6621917598932054	-1.1091910090720933	0.23313254843573655	-0.20106776008339805	-1.770848742053224	-1.2038547222540998	-0.6801652950219076
-0.6470134160524778	-2.2645895067060438	-1.0130997576056846	1.8841381248634834	-0.6284608067580587	-0.7681209380398004	0.7586767772313647	-0.423923630696508	-0.09558850955414333	-0.9439402466633284	-0.21650354272855607	-0.7097137818989352	-2.300631756900713	-0.04485971473391861	0.3633519727241869	-0.18230928813592925	1.332378924886852	0.6809435467947514	1.8528444215895878	-0.44369950293340493	-1.291116489896659	0.06501366627668799	-1.1869014176229136	1.310773065641353	-2.0704150029196065	-1.981692357800526	-0.41595260896603475	-0.5111554130455541	0.1325597782319461	0.9154870265333297	-0.5157515202899841	-0.14093298179051914	-0.028612356698168896	-0.48975043924822464	1.0685091026994138	-1.60731520711885	-1.1507871053233634	0.8124720453613212	-2.327750163280396	-0.4600833159805244	-1.4418474069105398	-1.9172882766504868	0.045050991266583414	-1.1099474852079574	-1.7115145178644415	0.8570542132337053	1.9697848022717535	-1.2165160945893205	-0.8839003370617423	0.10010047387506794
0.3860223398797851	-1.5939276206711008	1.1812665909354576	1.350384956427889	-0.668803829563306	-0.26222183413254996	0.8164999325640352	0.20083245069302683	0.04345814010527272	-1.7430245162916975	-0.30639005028301863	-1.2951895858402311	-1.197116490474838	0.787878590978951	0.7862555654000654	-0.5775423933010866	1.9631115687893206	0.5159520358693365	0.06929298977000238	-0.8677969939682142	-0.21842961016937315	0.03364632306663423	-1.2543182302936053	1.9155027409843444	-1.2674768124219158	-1.570520884152506	0.07262594037145302	-0.08312346072792827	0.1285333893591174	0.438283770229801	0.05623991050531838	-0.15185636591744908	0.21850224797092205	-0.14682656928903404	0.6563767358180508	0.770578609072063	-0.43318537613243097	0.5228900623867554	-1.122910883457547	-0.2576207172106043	-0.5253161268530803	-0.22278452161184573	0.5788170133506013	0.1080438434484207	-1.0189329015388817	1.1289672718500283	2.5906648084536776	0.37569732464358074	0.11381255274516988	0.7373585381314107
0.6663328159062104	-0.6542791600553153	0.7210382853269133	-0.7637915954409915	0.06228956934480005	-0.12929538507842972	-0.3759457927552874	0.8489128071728556	0.22601478358648774	-0.5394451987476319	0.42638585970818865	-1.481115526385497	0.22330586232399394	0.9550037553516502	0.47863388836091336	-0.26483850662840647	1.1936937033368051	0.23664883290563346	-1.2172311186359177	-0.9869280563895548	0.20577273793649362	-0.6667022394902956	-0.5259518162071166	1.4220231083671897	0.49975689262146983	0.1649545131901255	0.42551140709737745	0.2738187565125714	-0.11438035506901854	-0.36808997130935406	0.34605472333657594	-0.10151503312422998	0.3246764444823546	-0.53725109009192	-0.5141411437379422	1.4790038410998392	0.10999056984215236	-0.13577896251816696	0.7622232447776907	0.11532314795935592	0.556492720297369	0.6116775853860786	0.9094702836669077	0.6615121796084071	0.3006194568411099	0.7681401395628297	1.558019350878178	1.2345642845698612	0.6103662953011313	0.6613636981634087
0.31542432614655896	0.5478827915019469	-0.6132664259378621	-1.9731032954946892	1.3615207406820529	-0.06105172822513616	-1.4692999873403159	1.1060320843313731	0.41286500089540573	1.4206236469474463	0.6604837368369176	-0.6390643933318939	1.1096413934768563	-0.3326090007631801	0.18326513046784018	0.8296188757867057	-0.21388485453358724	0.21866116330863875	-0.44637019624890184	0.12429801916147783	0.3190315186897325	-1.2057133973314327	0.7208006066275837	0.06791493564384833	1.2447215528539783	1.2594891755798279	0.37050644144786693	0.9389104433891833	0.1875681178766523	-0.6984804576991225	0.5471570596334351	-0.017062226230325248	0.2732079385313255	-0.6594897573085564	-1.246619915212947	0.6148912612195615	0.2161126930312804	-0.23261859638948354	1.9550747128313077	0.7549313629451608	1.0652239764579094	0.5576231840383061	1.0810995727139452	0.5319607280647414	1.4621518346936624	0.1790420752700845	0.40246207062653544	0.5934779007102502	0.591281665102059	0.47532260729312753
-0.11651571322590785	1.7897764267053353	-0.41455913421282764	-1.6684828528344005	1.7117459283768117	0.4898015307784786	-1.6221254679615114	0.9239789995659418	0.13692186800711734	1.6616497126161682	0.06729655170279059	0.7068403219254089	1.2085326748147356	-1.441083290980181	-0.04353494789202272	1.2126921392019079	-1.1660800811154517	0.3002243058940389	0.4896828895907346	1.6614631968651077	0.4250677963365913	-1.4774485464993379	1.4040764540179749	-1.297451767959089	0.6586293438234838	0.8788904965065435	0.19876690789908302	1.3091653003287216	0.48152725545502195	-0.47744467112964045	0.4703057006306691	-0.49397286061772777	0.06079071523158488	-0.32943001597548505	-1.3561881464986558	-0.2410849821414194	0.4854524940231244	0.6122582505255805	1.90237230100788	1.0083258253402299	0.6989160032207686	0.12097173605427147	1.021112444110841	0.3001430255765548	1.5896656051531544	-0.15193849777705407	-0.1285551291768982	-0.36413630659717283	0.5309769333060069	0.3604108701159555
-0.27622949441338107	1.6667460221412256	0.040096226142775235	-1.1644709803618374	0.5739019030181588	0.9098044763867207	-1.3285750864119334	0.5375493404129286	-0.5062947706378442	0.31142412743947573	-0.3423351411346093	1.0712773238334417	0.5399159597310184	-0.991216268008289	-0.5427101775014184	0.08105190575252871	-1.189773844446329	0.05572491938279519	-0.16582577310510457	1.7811756543228079	0.3714959311009444	-1.7347348495044848	0.980226887586303	-1.7992266498562937	0.1259580245805823	0.32101745770950973	0.07730172919825157	0.6047583075030709	0.06916145674155108	-0.2128354627077864	-0.09558881859657359	-1.2007190024433962	-0.12546259717612882	-0.16947949394791376	-1.362590227649572	-0.6833776392112061	1.1885652396384825	1.306190522656943	0.9476186945938015	0.4080633949309824	-0.11791991254548452	-0.5290643701273631	0.44591253634552414	-0.060175072354336376	0.347212718422977	-0.3219516812223601	-0.4775110439269499	-0.37424916564427785	0.3635101513623605	-0.2084618709460113
-0.061540476713215095	-0.1108698956719357	-0.8019629800277628	-0.6800199731045228	-0.664964228848723	0.4483124055759137	-0.7516581228526734	-0.03261120071845216	-0.5880612212063661	-0.4008001450513628	-0.23148599810325832	0.06616351295450837	-0.3271657438760035	0.22091283420408778	-0.8836518294570693	-1.1838492975708546	-0.5859121897292494	-0.38246807203926236	-1.0242677121129518	0.18490845588284113	0.17945001767561133	-1.1329023220653474	0.13916241993294565	-1.2955507032078828	0.30316689644664513	0.6237718579141984	-0.15541060148868213	-0.5058723174853826	-0.32993293179153194	-0.24890540731604438	-0.4653980658101959	-0.9795508141551096	0.0032453091125965684	-0.0003069932633437325	-0.9865621272690538	-0.815706434209627	1.4325964891095644	0.6863021165567138	-0.26529344800119914	-0.334062804270822	-0.5583752177233977	-0.8237146039361266	-0.5874630643190416	-0.6114054396138421	-1.1644302608295174	-0.5491178000337809	-0.9333255684430491	0.17575423615255736	-0.08379656354121885	-1.0099901967467257
0.4299567341005028	-1.59261423463666	-1.121519568829649	0.5948243002537658	-0.8543527141157826	-0.36928030865265676	0.47617832718143377	-0.8351744654281541	0.17154455342034444	0.05969699386581759	-0.39973033884579734	-0.752061678464545	-0.5158682334892417	0.7118108887682871	-0.4304189826040306	-1.1726899928830032	0.008686694482706522	-0.5597930654415693	-0.45193741968662293	-1.3895983197938717	0.04446671663345765	0.9717203942458429	-0.29668501283458343	-0.3748755117589931	0.365011849923093	0.7250995777598203	-0.46039367741932485	-0.8377694503510014	-0.07487664505552945	-0.5501049120575925	-0.10980123500783093	0.2020836191180254	0.19821254718316536	0.8229692658243473	0.2798438068940971	-0.18786175909842706	0.2823679284247503	-0.8711115075975684	-1.211676184454338	-0.4682199531057994	-0.3025500772890188	-0.141807495594761	-1.4964526308982153	-0.8081869341134539	-1.3790416628850604	-0.5973745841481385	-1.2202826110706235	0.23648924653414943	-0.49343038211818024	-1.0636532254220779
0.9385597848602572	-1.3048146892777146	0.6801524576824654	1.813444370384971	-0.5621687997101	-0.6220586309365101	1.5872098294975914	-1.3114965339118265	0.6006258366902969	0.10038653431409646	-1.0097803485001215	-0.08634013214160238	-0.012708748252068148	0.27144496812505103	0.38981983267813586	-0.5318308892204623	0.2021704647756077	-0.5662144855872941	0.3329336686105671	-1.4560410758842997	-0.05118820537301389	2.788116320568105	-0.4574611825330996	0.336232692629828	-0.1987886987056106	-0.544911176054629	-0.4715937316937315	-0.6858610338319802	-0.05324691927193492	-0.7271995863956477	0.11998492631880756	0.9383641955100587	-0.164458936398583	1.6337366842735603	1.6268462516249318	0.9947894081408302	-1.482404439537014	-1.9863036722924357	-1.4569815118513232	-0.4263548046653832	0.06261661833850168	0.9530530107520547	-1.6191835946576962	-0.41897170838178494	-0.30979197585090695	-0.3310178913903699	-1.1719361803743882	-0.07066706268677171	-0.48616206822739877	-0.29761715497091157
1.3078329025775945	-0.24183998950080665	2.319685645903635	1.2097972943718256	-0.4850022076135168	-0.43172196410448577	1.2275712751311112	-0.6465815094777749	-0.15153361512156696	-0.7098683640826324	-1.0968663587134262	1.0575886438772246	0.23479039521283598	-0.23302819756262255	0.6499820255079749	-0.4816318766720991	0.11577937646075905	-0.7244881359562587	-0.31183565679605185	-0.365344725469362	-0.03248610404042516	1.9948787055779442	-0.7570418699175362	0.5648421847006994	-0.590561354972222	-1.9314639313141604	-0.10585880002034632	-1.019723747942236	-0.8327970455597613	-0.23083925425928153	-0.506287912219362	0.5410665879539891	-0.876147281728987	1.0745259479791076	1.7526663449063633	1.4925527630738893	-1.8405292244357478	-1.9039888795363762	-0.7748539814090093	-0.7494090545332762	-0.05830513936186121	1.4327568988719417	-0.803344169700004	-0.09520776756788486	0.5978411153636235	-0.1879126065551212	-0.8655911767106661	0.19861018809910036	-0.09474757609912032	0.2998397956957323
1.5938392155312022	0.10695384168128393	1.4267493238140285	-0.4512349252582414	-0.09090105335378298	-0.3722139905886349	-0.07435166787282951	0.8804776897715605	-0.9881473740564818	-0.8285493362495826	-0.2945415726794939	0.9344751863467752	-0.06420668226134461	-0.14628091356281964	0.39788971963282604	-0.7885765078684276	0.09484603918551898	-0.6697276438567972	-1.2935362506358123	0.6576003628750743	0.3813709901996227	-0.3866016750819196	-0.8134668336218134	0.31769353188212807	-0.039580117838873045	-1.332861098907229	0.20667057241090556	-1.2940788571293569	-1.1481728049711994	0.8271066275334833	-0.9040496989562116	0.040768928317044324	-0.8245592387404462	-0.43549252482362566	0.88938779688473	1.021178945461911	-0.23066684481039823	-1.003385337299899	0.37996117539724067	-0.8666036144603863	-0.29456749173549585	1.4219699733411482	0.296317478591167	-0.18008698506331106	0.66793068344749	-0.3548491703073261	-0.31762284084943826	1.0900217654641216	0.39885725912843084	0.3417828700861916
1.681032349769107	-0.10316505169728502	-0.16914240905818764	-0.5378170549834017	0.9289649752665924	-0.24434226993201955	-0.4191712031737828	1.8036193761433958	-0.47751005470823754	0.3164002780818052	0.430385231347451	-0.162741704268696	0.08675430104759266	0.30048597290922646	0.44005061196195483	-0.6618815964552681	0.2512127298950991	0.02449911546621765	-0.7644465380931726	0.9374257793345622	0.8868814854596248	-1.084074495001954	-0.038751404880218755	-0.08688613722288645	0.992462192414885	0.7348215101094167	0.18124887335391793	-0.27328862156538153	-0.11174251443616598	1.2861002418982797	0.07106086151689303	0.35972789442537473	0.24733688689293934	-0.9151391372279607	0.3435532513876672	0.7620626503288077	1.2943254024053084	-0.14865211413502905	0.9808361230189039	-0.2287297849701508	0.08511567675251831	1.5021473367951423	0.6550674584512778	-0.0008658426689312208	0.61466452618764	-0.29131144582435736	0.2714961647197773	1.5957662207094772	0.5984796027642335	0.37474113726956615
1.109880802471557	-0.10944027450030085	0.2224319136929754	1.023331373997801	1.3937146799366966	0.3772695499377828	0.32042777948889334	1.2195663977719566	0.7109334353796372	1.1850383159887292	0.3101010305627466	-0.49164916856809454	1.1325889028466933	0.27469540090947336	0.8898445191726924	-0.2660275082359485	0.4099494932543749	0.5299280015648813	0.6426118084131183	0.4218240493333387	0.6035320694625361	0.4942452325068307	1.0122625108526055	-0.10921019686604959	1.4664918509661093	1.587661202857211	0.09666928270593489	1.3102044132190211	0.9075286725962305	0.3612312972447347	1.2791082030188636	0.8719435661722329	0.9754810599236943	0.21666756562895137	0.3762154163004846	1.0720589627405306	0.6542925570276603	-0.0013524754587818173	0.5058803566438752	0.3998975831570331	0.8214535126291478	1.184379512548902	-0.028708708491197516	0.7928039056758511	0.843299646292757	0.09757076048159456	0.35923972563412576	1.1193973376332411	0.09429695843319383	0.4682355254084132
-0.2677031307235321	-0.06081712896117391	1.3875629688745164	1.4632814369706195	0.29354186454026093	0.9513168388806204	0.4609839864408524	-0.1889233844477566	0.7634540702737443	0.6735995432797288	-0.17433883274001047	0.2052994784430966	1.6349099265947868	-0.568697490226323	0.9360503566551867	0.0127507505063729	0.3466050744238504	-0.30079069261137725	1.115936126574411	-0.6409215020799158	-0.4560390712787892	1.658658041812061	1.0336538165531342	0.33268386030330477	0.8631048677948641	0.23998154877883568	0.16250027426417826	1.3355017366536892	0.5619368668807617	-0.8929939163502677	0.9033217913533051	0.6734220327969661	0.24257360372089334	1.346982961911458	0.18921898055748937	0.7525129063666213	-1.3492862555533467	-0.5562424494672673	-0.4545963813742015	0.17996548552608116	0.8777718206593856	-0.06451086123791498	-0.911196263886809	1.264657876738785	0.6693391656762256	-0.06712129494764744	-0.20399819729374433	0.08036795141611906	-0.9435397393408742	0.01277995653271309
-1.6433380955600039	-0.3238122910972704	0.6736260846318894	-0.019245006389899712	-1.394889612180343	0.4504037237441916	-0.2647826073794371	-1.2914515080235751	-0.4079669387409728	-0.41221477778310006	-0.30613936962492627	0.38793903919083056	0.1948633739121675	-1.2282280587367018	0.06000340031909528	0.47031249482345044	-0.10264977511450643	-1.662350214052419	0.6020644464544833	-1.5765233271787682	-1.0537523046108765	1.0042448101771255	-0.1329157047115696	0.5071924107662735	-0.5578004590658241	-1.454844871736562	-0.08712107234590975	-0.37751979971452554	-0.17966804940369535	-0.9080035365932376	-0.6125369860350096	0.13344856421529702	-1.1340339936505037	1.1874766732389155	-0.2993675086602843	-0.5804119619182303	-2.17219464936404	-1.050164215805898	-1.0780647039330613	-0.23165712167575742	0.0967567080871257	-1.192283186878648	-1.1195149792872297	0.5830457633574007	-0.34056940650848616	-0.8830708320935315	-0.7512867746230908	-0.8861682841236352	-1.5625177613432153	-0.8827811160462742
-1.7864967162135004	-0.5454645782963486	-1.186608982561654	-0.7658757032354762	-1.9115294755718562	-1.1769439315090102	-0.312349225890004	-1.6772579157509837	-1.1751257103814114	-1.0881377606395324	-0.1422235451137824	-0.568388055845883	-1.980095913871904	-0.42796336109430877	-1.1512705355684396	1.090473334425478	-0.9011399553378201	-1.3865908220642755	0.14972347687227042	-1.6476357689046894	-0.6347759834903411	0.1892975117100074	-1.0037443313113295	-0.15512741245527994	-1.795262255292794	-1.8363524235868327	-1.1321049756679025	-1.583612304897554	-0.0043889057730146655	-0.06480869764441956	-1.4629487048505088	0.17983522640499566	-1.5289372949104392	0.19740970704518343	-0.31609153994097733	-1.4998734219352945	-1.0729752156334584	-0.7864251710946115	-1.2169134476549486	0.20035278625650338	-0.3722163156941526	-0.98817264225453	-0.8233841815014511	-0.5098684439649008	-1.472696459340224	-0.7585447204050345	-0.7389823510195044	-1.3701623848909585	-1.133869452888089	-1.2342673596008014
-0.38624299948771224	-0.2588061854080276	-1.5595478178360782	0.7533575291633118	-0.8879195967490446	-2.7378108936136143	0.563619471577945	-1.2185859503615786	-0.8095345648666694	-1.3129939512817754	0.04704754713262349	-1.327912359430652	-2.171949418808252	1.2560132071308179	-1.4799892722725616	1.083928702136969	-1.5145195584390465	0.777831913660156	-0.16036916337635812	-0.9814167861096228	-0.22615488467362446	0.49143431066807497	-0.37134265668977856	-1.0149712121585805	-1.5032111948261058	-1.3360982076328483	-2.3888074550023295	-0.8037227873178169	0.37967846170763075	-0.05616149404427025	-1.2444443077454521	0.8534677498017271	-0.49621194840799443	-0.8460540445213796	0.30039572326924546	-1.0207503697888949	0.2665326810604859	-0.1357847798755302	-0.8957109974663708	1.042110958493991	0.2723656248034114	-0.16781941402277822	-0.4903337995194241	-0.6661995115928616	-1.7236993683118635	1.1354356408873092	-0.5295268772631901	-0.9311490656892754	-0.2326805698972574	-0.6553523958350156
1.357312125798819	0.5499758391123055	-0.38209770512209895	2.261579977412728	0.7378995202097747	-2.8774569795236675	0.8282652299946339	0.2480946269854154	-0.1381909502769731	-0.8770269013535584	0.44859907164411295	-0.7991237717716889	0.15304409921801823	1.7521264859230874	-0.2679065583710296	0.45871840748361514	-1.1697885056548019	2.4965361106696715	-0.5348229799565971	-0.37953442815343597	-0.49157004939867505	0.8761866592357572	1.0325651089419998	-1.0088203737633408	0.5351865818078236	-0.6789068633921309	-2.5316280452722246	0.9955109629761755	-0.055666699577611875	-0.9192058578885922	-0.571166125859734	1.4419012799486455	1.2096539053259519	-1.7301062615996736	0.9024525021461974	0.06752750138086792	0.6086254154479124	-0.004250370117624904	0.230049562479951	1.144627798169725	1.3065306030803494	0.025959364943115338	0.24583301370482727	0.25829554455358134	-0.743320623064617	2.884516630315345	-0.54541073167366	0.45199012275788963	0.36336258863916615	0.260273933937847
1.748822939093154	1.6955075986567842	0.3371440670058315	1.403050331438926	2.0549719156420996	-1.23904759913242	0.24483495463938798	1.9520988148225698	0.3183046922129401	0.5994799813762683	1.1681096168334246	0.3237297387012231	2.354548039344207	0.5464259069722195	1.601237173284743	0.40202199227101376	0.08883812889994765	2.2102432661542144	-0.2777447598244409	0.07011169283269898	-0.44555735589064505	0.5091803656555789	1.5235268563912414	-0.2715022654026939	2.407030454156775	0.5279813057909984	-1.078178074619897	2.2452795412629873	-0.4723132957474007	-0.8938374979281883	0.7277829122726056	1.440969368978316	2.656706954864986	-1.8528278167308225	1.0786515498738751	0.7945946569946234	0.6881687735273418	-0.27291648041155775	1.9393780906171454	0.5600189387489435	1.607274536108759	0.10041611318309772	1.7377341966932254	1.2486785157554663	1.0010350641732535	2.3705570722806195	-0.3493617009388357	1.6025662842832153	0.8887720982780656	1.0709385467284394
0.3633066037877699	2.5336244786127784	0.042552411522209344	-0.7406691006957713	2.430940021028103	1.0713613790363297	0.31285908240211463	2.166830332427424	0.8727374131628117	1.9887824266855818	1.626258283809722	0.9428886726723531	1.941927324183619	-0.40160222696586395	2.1039130558647545	1.0487360620974235	1.044183784502803	1.0792352326866368	0.7230906791745872	1.1315083322560187	0.6125395802846485	0.20225201829215436	0.6567211076151989	0.07658210871968886	1.9272043594670958	2.222891492795745	0.886414250909946	2.4031356583373054	0.13022258843790835	0.42807808442815704	2.4539348032511907	0.7457578341057034	2.9098449147152836	-0.47590715134154227	0.7297670673992444	1.0367154699674297	1.3687811058991384	0.15076432927102373	2.787622113767229	0.23430114198394097	1.1695227147320124	0.898365441158831	2.860168374155165	1.4747103086118787	2.1784917625157743	0.5448181054467376	0.5083827004377185	1.074240403830119	1.7575001563712682	1.714567614885067
-1.3524909298381096	1.8261964752931488	-0.3199755786650532	-1.8826101770991919	1.439717652629891	2.2415225568108146	1.0503054041258995	0.3626044946885557	1.2717983472808965	1.3725532773588591	1.123782271992744	0.9963754327691107	-0.3485388159731771	0.1528215437719394	0.23882955226945832	0.7954764127770885	0.7518125721037646	0.4970880120705841	0.9624089706592818	2.6662311782208237	1.4582708134583953	0.2589276118290694	-0.4245440863639608	-0.24904834261512693	-0.41644982897480526	2.9198006082996506	1.91466975926389	1.4504702495111832	0.8144670551109102	1.1806698259080486	2.5769109244739745	-0.5093430326330652	1.3089408192426242	1.4531275767129208	-0.367725975948711	0.5340501658736	2.069214377788758	1.4411747326175632	1.7269275327085816	0.3014856401482792	0.6245866033382058	1.2729462631761495	2.059441141116491	0.8623800221736235	1.3169877330895774	-0.28531758128227946	1.3715275661455326	-0.7938094558050294	2.260708630422857	1.7005719758278905
-1.6443872926171836	-0.5519815350473523	-0.47719808260817176	-1.858008095987311	-0.3517943633423408	1.6434901640899857	0.6087247532949431	-1.6273075573374467	0.7723361254975485	-0.7724985491451366	-0.22842993702101755	0.7438700468424856	-1.788912857013085	0.6479527626911827	-2.3297985550350964	-0.8725485968932553	-0.04095862569155773	-0.12431535841725865	-0.2609751324934604	3.016185399740259	0.8560318629644927	-0.3604123081368322	-0.6957042057459767	-0.27269109885960335	-1.9150442069825662	1.844630650927178	1.7802813047890569	-0.3213512980981451	0.49404556676819444	0.3249029456627857	0.012513437759957597	-1.7787643782654263	-1.2901723742755238	1.7923263528743019	-1.8636567172620253	-0.9818694388392305	1.9329711366160252	2.2723664158242767	-0.1509985804627915	0.09753111795351811	-0.10214981099454283	-0.11093374957880994	-0.15883113472254737	-0.21738785955042547	-1.1766137074708938	-0.3072579520207874	1.3244273907718789	-1.9608453424638725	1.5069920732830224	0.5706059590377245
-0.5663018890295402	-2.348190613511269	-0.5775384150171244	-1.6860718038276885	-1.4040578728471598	0.730396613050534	-1.0858672285144066	-1.8630025714868494	-0.16261540070351488	-1.569371977814153	-1.5091555061326214	0.009095289965046353	-1.1728064441279047	-0.48571365857802495	-2.9044793851270434	-1.9389040699380313	0.0820562959276944	-1.4473292231808808	-1.1582649014304371	1.2254252640103525	-0.2919272684081332	-1.6666402656926473	-0.4173949529192177	0.5412622714529638	-1.2840148120703365	0.42837972775204763	1.432111031014298	-1.6652526243621548	0.04332746167583651	-0.5984407399825437	-2.473124290638885	-2.3605439575576024	-2.6077177294925664	0.27472639342642713	-2.4356380141150082	-2.274195099257557	1.1500356750915657	1.7649822840034506	-0.9046435917154979	-0.4465498967688031	-1.4409367354628646	-1.85822165185362	-1.4667274335557197	-1.201115993063941	-2.521981150128788	-1.3549700330398942	0.6874908636620989	-1.348275245024405	0.1455393311308966	-0.8048418261475454
0.16099833596073237	-1.44827417582959	-0.1269523823253715	-1.3549594819580393	-1.0604579781354424	1.0788243651006924	-1.6538565399094383	-0.8201468906136619	-0.1905775175911749	0.027335396821366938	-1.8419375582845654	-0.9617328782444556	0.1450394724278428	-1.867735959046369	-1.0861145391500695	-0.8978517244251897	1.0133719358803104	-2.1489514299376373	-0.2504373740015456	-1.1079815947539822	-0.5020497948105643	-2.0715250964809746	-0.37851164935889603	1.3119469622709574	-0.12426875060719288	0.09129253500011232	1.5423853293035032	-1.3610885159678352	0.4272341727138684	-0.12241941107867081	-1.6164074190704374	-2.2052203925992075	-1.5485253036919562	-0.9164968143790699	-1.4254155205963757	-1.5490474546209854	0.21000167150483603	0.8108681100625879	-0.3635877402967059	-0.6964697394292563	-2.748795916880374	-1.6822691135740766	-0.7611912938943468	-1.6080905278134259	-0.8289900571323805	-2.9500025328775683	0.47896057320907065	-0.20899082816147413	-0.3708588490759646	-0.9354808493757651
-0.4408502578211756	0.8534990821666377	0.781911004028175	-0.5275305808420595	-0.5204367571109259	1.993291633893067	-0.29246517634211744	-0.30391956129260084	0.6254179441847879	1.5032316241756278	-1.1639392664928914	-1.1255174612030077	0.47894092986003417	-1.3611281838876288	0.8623382765621563	0.7186822670786793	1.248561763444867	-0.9783609669459895	1.0264976491681141	-1.6386602833962507	-0.14669776905832732	-1.1602627304779256	-0.7200717264425731	1.1055297906445904	-0.17583549921009048	0.03366926000188034	1.6594649013742753	-0.1651949618383859	0.580444158438362	0.8016953263549355	1.1838776850555226	-1.8609831919861943	0.24627365876172033	-0.42113600362906384	-0.05270033620566699	0.5688210419786986	-0.8909343071606364	0.5573012367552422	0.027714668223325294	-0.4393752623250739	-2.630824364743871	-0.17505572004754344	0.5507818394084523	-1.4626654772406928	1.9180649711182338	-2.6522270864539053	0.7256017059559463	-0.08812065316926307	0.06388167977194097	0.12216020012958025
-1.3357594597031337	1.4884204338628821	0.778292674172253	0.21236494180237972	-0.9590687756051253	1.6072144396879973	0.8361660128380364	-0.6901407965021399	0.8191211135439828	0.7114497654529295	-0.21721114415960396	-0.12764741458867096	-0.17905835572700013	0.2784321608144613	1.2153921957525557	0.7944597110544098	0.30891700682759293	0.678183223411576	0.8044882000330331	-0.39435954005578705	-0.39523235810135404	-0.43354617395521805	-0.992641775430507	0.3726542557442604	-0.9269622628280594	-0.9834444692578667	1.0229414345287324	0.0335158706126335	-0.4972438854716266	0.7612499093567984	1.8742668604893873	-1.4209748169822822	0.7425326154610159	0.5521546278869996	0.37563302407217486	1.4308186115066592	-1.8367585409246334	0.658293673351248	-0.3499090248509548	-0.09531157693577337	-0.9954248702019275	0.30941791159983983	0.798717281548212	-1.1400057554524903	2.3167726970075426	-0.38518271840672064	0.5928380561112692	-0.6281955510738683	0.28046073779331937	0.7926019053301077
-1.1741084974382845	0.06813829344920219	-0.4642762636145323	0.5164700720436265	-1.6641978355559814	0.007937508544801334	0.4857411962284224	-0.8387761220238458	0.070016927269179	-0.9141578101486245	0.26056354552584066	0.8420028933735045	-0.7321306412565092	0.6778091477665554	0.7352185924960901	-0.1371231484912738	-0.4192899051637895	0.7004956583984212	-0.02722332126997027	0.43557004340704775	-0.8597734695697576	-0.42252752145188743	-0.9160431559934775	0.18622289189152497	-0.9878805971128376	-2.037914827805794	-0.19241739175977027	-0.8474183278344121	-1.3720153945643112	0.3739272558103188	0.0756526346568383	-0.37791962086255215	0.2909129309338024	0.6593088344748876	0.41719829139225173	0.3185991256486753	-1.688522132046955	0.1552591322896526	-0.6703843327219482	0.06113154813787872	0.4467866678081454	-0.3181173770962858	0.13928528097239545	-0.720010678394869	0.353938764253307	1.0417376596752395	0.022725731124265063	-0.5311988376920976	-0.17387582430202098	0.35042889057356874
-0.19229953427729546	-1.0182409580312024	-1.1310238805631947	1.1012682032876346	-1.2797866233872148	-0.8788401393666501	0.21345895819959412	-0.21260497025146988	-0.364213875972408	-0.9807446944604155	0.3030895793252649	0.6036761207473047	-0.6196147740606571	-0.21655015649541762	0.7585454397547704	-0.2614663541341828	0.11237109446805248	-0.41937499645169446	0.2675928561285296	-0.34001135941407606	-0.4397322277810302	0.1697709129569011	-0.5662171107962433	0.6052611288593744	-0.2854394805431835	-1.4292576366998875	-1.0068929210345197	-1.071231039262213	-0.46509957535966356	0.836553210389013	-0.8641638295363947	1.1920272854435803	0.43133886387749515	0.35446267578709445	1.0553434318683945	-0.5794951749558969	-0.38078500107375995	-0.7916724858766183	-0.4133416607650719	0.08790700433656382	0.41358189631645753	-0.19278571864724062	-0.31511832353767993	-0.04139579228439999	-0.8989877992251113	0.3538600323209189	-0.1479706702737887	0.2542632452899992	-0.6235029012509953	-0.28082652978786393
0.5428610741878707	-0.6927121232514145	-0.21129511936960468	1.993153302745982	-0.03247101173958714	-0.576388180161224	0.8774560261155488	0.5504746891789867	-0.1461075292144595	0.13059143828487738	0.417767891903457	-0.47319566356809883	-0.18819595072280504	-0.3926953190994895	0.9844415439615573	0.37248875674008136	0.8835638762107932	-0.6024980003943035	0.9096015324685411	-1.5433836652487198	0.36316352292949533	1.4891406433886667	-0.07377566800166263	0.6691044178276884	0.37973229341246634	0.24361279264350025	-0.9926420002183236	-0.20286312062037026	0.967775694010988	1.388112335444126	0.13161262304095753	2.248689053174878	0.9680388114753369	0.19771001357746606	1.5182968139919528	0.0665354348438056	0.6762217870736922	-1.3053628602586032	-0.09859079653372825	-0.02099888544758973	-0.2502828098007986	0.7744887953435045	-0.2594188007591976	0.6205429478632869	-0.14619157994281182	-0.47259069516741326	0.19718375368227778	0.685331359775114	-0.7465562480723253	-0.38823056712394516
0.7982522515082406	-0.3240079812114831	0.6632267181956432	1.71414960323239	0.7306685487123599	-0.688971895933922	0.6681710250001663	0.9707013511416137	-0.4865906592820842	0.4561262352616085	0.6281769611297341	-1.2530090613548344	0.10738127884889505	0.4897461837759073	0.4110061523848369	0.3858781615984917	0.3401781740550368	0.2710958019293369	0.10903240495180773	-1.6727105154331485	0.21566609505994888	1.6074620439530563	0.4376514150422195	-0.17862271877463629	0.7568958927960109	0.7786420874842218	-0.8576792860890339	0.20481028608049126	0.8331976145009065	0.4549394610961398	0.41799362135940715	2.041319173435077	0.3743611776106724	-0.4808960906906307	0.5664935381217727	0.7120814257076176	0.4892742958608075	-1.2666602520311103	-0.10763966001774684	-0.2473612321887721	-0.060355879150951044	0.8036308498400101	-0.2176041809860682	0.7155346951647681	0.6279066783722073	0.11038958228242404	0.10284579531147965	0.40207609596757443	-0.9888780566756804	-0.5303588188002433
0.8719573152975388	-0.6306646362334605	0.13941563279359875	-0.24823827624026953	0.6741504692917688	-1.6353638393501782	-1.382033121039915	1.1942423109382676	-1.5837340710643744	-0.13845009012180456	0.44466646305784646	-1.2254103644375804	0.19602127485445595	0.5950677801906539	-0.6971522456642714	-0.2543135457378865	-1.2551254272843917	0.46278665960647064	-1.3917268894760109	-0.8342780680787355	-0.5311549156595156	-0.14700301289812354	0.8275627959013582	-1.3716084826244432	0.9119589232456458	-0.1875669496721384	-1.277325554398343	-0.37456389303411414	-0.29255565495572017	-1.4810502518416824	-1.1914334755826408	0.964743327902331	-1.3321273870566417	-1.6757803768598298	-1.043204495190764	-0.08339140157319087	-0.1844058155161293	-1.1253792036598624	-0.1910823240922156	-0.29422867022554294	0.7882767887603896	-0.33363051763123397	-0.5518753840381362	0.33985300557868625	-0.04733938044388396	0.8973736988537028	-0.8048125631799911	0.012442529639882913	-1.434487814339518	-1.1645408454940585
0.5395117843686227	-0.5508870401534812	-0.4929817588051841	-1.9382767270176566	0.6681236238467042	-1.519032832751024	-3.0510268567471734	1.2005498512400412	-1.771203994850425	-0.1678300327087411	-0.09784870037041926	-0.40012665379628726	0.23708871733750086	-0.6785331678506268	-1.1736956156812282	-0.3219592111561238	-2.2563153045404056	-0.3547398120795157	-1.371366226253415	0.04034080599921958	-0.3036678403549917	-1.696398940985828	1.1724313928726298	-1.963662870763835	0.607414817879024	-0.7691623461663235	-1.6906203678498601	-0.34127612596265894	-0.39794478134321226	-2.32208306721607	-2.2012404526842744	-0.15445493645671104	-2.2876374389737317	-1.6769639650371244	-1.587966431851193	-1.2013555363522823	-0.37038459733707024	-0.7425848610667655	-0.3033186061470585	0.028921904560649456	0.9398608225701609	-0.9527784828047985	-1.1090116477163807	0.18525270317524245	-0.8901417890022094	0.6429463488712366	-1.5539289606556181	-0.08702930184384108	-1.5755331027586719	-1.622812103907061
-0.2799555799618964	0.23624674720667949	0.11775692650127016	-1.592619559686569	1.0554118719370713	0.3903842763257249	-2.350865190962662	0.7796994026038819	-0.3005137174683571	0.661395054007429	-0.20050413782185295	1.1002737023753608	0.43216532669838276	-1.5325859175614567	-0.6589862663490158	0.44076102772133774	-1.914044303282823	-0.572923309087934	0.09353502108357856	0.6934083028119429	0.9936104636877845	-1.4822523873846098	1.6805840884600929	-1.6188210110094676	0.004912770536152379	-0.016265813128469017	-1.062207412306134	1.0007945684113795	0.4520997306545524	-1.3693882949357221	-0.8601619756007716	-0.8208691828431874	-1.5011033824643014	0.12771970882057235	-1.0751988515522342	-1.0886717996664905	-0.44489636755876516	0.2676539588109159	-0.6463527916840105	0.4068960039575354	0.23761339805929751	-0.5327281881779765	-1.4057966208206165	0.4723380430691954	-0.5766505775776528	0.29395107002423765	-1.3070778165067618	0.033062853211150746	-1.295823366812025	-1.2311860775179262
-0.6526892150044813	0.5278079235194626	0.8358446679483791	-0.18888151187273852	1.0889606478121097	1.69608311363891	-0.6056549108264414	0.24497851178605717	1.1433801755570125	1.0190961266187375	0.46308485882965644	2.4501975235303757	0.8366244431239466	-0.7093304094648701	0.14061936917037007	1.008753132761077	-0.9719977056496205	0.42991094685104836	0.8304681042458695	1.3009314933690972	1.7699952370540968	-0.661592359303696	1.997270289480239	-0.7174508361100654	-0.06465269147711551	0.683648431852432	0.38581287992708574	1.7594467752182903	0.5600018234795273	-0.04768502853006524	0.917667755374275	-0.7387416581032383	-0.10561759321429783	1.421318840395615	-0.6929366520427327	-0.2591109809618435	-0.9728998829040048	1.3257300994421497	-0.8595681951782964	0.3745037990492662	-0.07391658705531173	-0.2737650087845008	-0.9555233231343194	0.7313772934244733	-0.0504338796268837	0.8172103899230844	-0.5325308664437751	0.4719041943006102	-0.9449363667557595	-0.4024777363585183
-0.014562282000401243	0.018620698414806958	0.26625585970837556	0.37621921588519813	0.2640078693977936	0.40909965307206286	0.12306578295436461	0.07932699919513968	0.9716771596579462	0.07566899418556113	1.0248773641481739	2.1963447846438076	1.025340591645074	0.6799603417130117	0.46338299782018855	0.6409789958867559	-0.16491304696583078	1.2111391312567334	0.05662544659372353	1.587263716343003	1.1367834668546664	-0.5702791016961493	1.12255506011489	0.24753865290788543	0.43441546775547357	0.04525782263545455	1.2314167097270374	0.3806401889515632	-0.4208898640465896	0.348991561735475	0.880110767892538	0.06154083723826981	0.452320156457463	0.18803021873620318	-0.37059691894477226	-0.01970149148766313	-1.252503750948735	1.293157509386539	-0.45148483943062007	-0.23867759092773455	0.41313636628400685	-0.5553127169109704	0.07850757102276955	0.6498774863242748	-0.5553963592144234	1.2007252719212733	0.01590447488203041	1.1588713828188912	-0.4795826439203291	0.09288853800885254
0.43544385099395116	-0.14732504819983527	-0.7119276336171385	0.1160384308307274	-0.8074018629106011	-1.7732535668856408	0.20645353250601176	-0.001040332981705442	-0.11601381095543503	-1.5032630370068152	0.5637275946984153	0.035624863265306894	0.3047945935986795	1.1804184704294358	0.011387223806242852	-0.558004623553019	0.642478970975004	0.6786798457501199	-1.0060207668717673	1.2362876340222555	-0.26235568921233676	-0.4746398205946355	-1.2248298662955623	1.1036040325862324	0.23669691809905044	-1.1175390030764227	0.8217292902302694	-1.748795184699902	-1.4716043916819495	0.041238407127410656	-0.315160643416931	0.6915480532613841	0.05699421944366192	-1.893672390299947	0.6768624015756657	-0.341022821366292	-0.4990414969559204	0.07275004158997407	0.06570073757357697	-1.3507116276972857	0.5134200072159026	-0.5494880812580637	0.6805732002215624	0.28620227026755735	-1.4094527743285974	0.4638682027820653	0.5096208545155129	1.1649482823087947	0.33609926935381007	0.1539836538632124
-0.42267881352951614	0.16099098022666827	-0.8157710918087621	0.1329766446051523	-1.1817249932261156	-2.088152713567437	0.7975802316301637	-0.5659284207212053	-0.7114293197299342	-2.5006635850942915	-0.5991175728800439	-2.2744755776947607	-1.202185916585004	0.9838165911465859	-1.0216299700933085	-2.0982404959960097	1.5849046157103763	-0.3399247458855989	-1.6121485472927781	0.6707385323828096	-1.6117376600015727	0.5177608685192321	-3.498694951420818	1.7748869990729816	-1.0530177227965338	-1.3407560287304696	0.14415400908508066	-2.350172031283684	-2.263146751926939	-0.2698246066373203	-0.9405544161788886	0.109307282166911	-0.590331073513282	-1.7906030606650025	1.6240472195463935	-0.47736495065879314	0.529231053375767	-1.193250735618653	-0.13878097961010438	-2.53097884238604	-0.4260769917064705	-0.33500075996172246	0.18874153536769364	-0.423326877862186	-1.3395732891651742	-0.339990128128292	1.308551813465102	-0.2053404857285714	1.0165603544482729	0.11790149226258065
-1.2779007347722606	-0.26571648070576487	-0.585012254601557	0.32790930101152965	-0.6411425774013759	-0.7795530008816237	1.3025031892512604	-1.2259007827422839	-0.7024191086424035	-2.0480767308296373	-1.359827695717455	-2.796499971292534	-2.078702950714114	0.898282271004344	-1.8378631457051522	-3.041721176562395	2.0738308445605007	-0.6242568472009872	-2.028032253981966	0.4365549624153061	-2.399123505926887	1.5177010856539142	-3.5805085705870634	1.880171026335493	-1.6475086913553705	-0.5934210808700185	0.20510850099362496	-1.2851706085245744	-2.8358742473166108	-0.466224649309093	-0.7720517798528521	-1.270160965520911	-0.9282769051149439	0.4030630485209211	0.9161069586831323	-0.3479667309879705	0.6413797369617268	-1.4812978629067988	-0.5880498299407596	-2.7852996068649514	-1.1660347134571927	-0.7313839461833939	-0.5702509772549109	-1.3248953019392005	-0.4702509071906128	0.04030064041730075	1.7988872212837514	-1.740851363474456	0.8589887983163683	0.1774379522216431
-0.1912541473608562	-1.2460674359841377	-0.6553197472055211	-0.10483629664112017	0.2471443440990474	0.05044107718900632	0.8208891449685036	-1.009151807394713	-0.4395840777076121	-0.08251518626156532	-1.1407462585112638	-1.5440244908211498	-1.100603563131256	0.840071526483826	-1.5497184907039958	-2.299880135594955	1.5154135271316411	-0.13802015605295279	-1.8498776383070121	0.18701365264305883	-1.848758417170512	1.4680897930801702	-1.2489011123837	1.0101648908915182	-0.09942196919312195	0.1780409450609236	0.5219141117821783	0.10751571572049104	-2.2013288519768266	-0.6356496342214905	-0.2569954136592411	-1.809387210916945	-0.6329966783410705	1.9324433048264178	-0.8244482817531398	-0.08552133767405873	0.16678270980717047	-0.6525203024697103	-0.1404722364807085	-1.338313033164362	-0.4791186343361164	-1.1132210164089236	-0.3612892395424078	-1.4388543684865154	0.3967574713767641	0.8833831660104788	1.1282098847790227	-1.398766975690348	0.24343455068774933	0.4094274182629071
1.8963099517732303	-0.9654593716266837	-0.08931890204224471	-0.8339374084028222	0.7270805265738722	0.1553515073622326	0.17731995303387252	0.052454400716529063	0.342148264916376	2.1327895498345586	-0.24603652887399288	0.04971908965392626	0.9144495532596422	0.40609085875054246	-0.31180315789459107	-0.11233950879642343	0.23778552665360708	0.5044523439869059	-0.31691417688910895	-0.7131472814580554	0.205682580197252	0.8284796310747677	1.4118442064372467	-0.4766271405389918	2.0166876610601268	0.5892316067172794	0.12893056035590672	1.21257325260878	0.24744390508245015	-0.5514510021681724	0.6561367337032327	-0.9137647048435847	0.25780218018754736	1.5109454410305982	-1.3928246567802187	0.5346033578404524	0.25925494537487204	0.8455464531237239	0.899442060718026	1.0774274537719348	0.7560428906896746	-0.09961700856246977	0.5690091872905187	-0.07185301077769224	1.1210993346836082	0.8580791149395977	-0.27208316043040254	0.6764462671695977	0.1924053761253731	0.7947454915180935
2.197301572374751	0.739264524861152	1.4069492750886614	-0.8337632657222214	0.4114282801689779	0.7898707073699397	0.3804402987910647	0.800606086031645	1.389177561471393	2.6269711517444687	0.6417450313799747	0.9549626456081948	1.764374084757228	-0.1290282542637754	0.7441772334415043	1.6656506629682055	-0.7887516138364531	0.8756812065218985	1.6869545137955242	-1.8129851623869842	2.0510444284471614	0.29030808679377534	2.305539172709226	-1.4265692054098007	1.9896924744888564	0.8076469021253837	-0.6543141369584851	1.950199378494856	2.7495633327193665	0.03470859563969267	1.4871001830808688	0.18144547904527153	1.0628208848846736	0.38632923607548053	-0.4225708440473079	1.2542903414805109	0.8618217527467583	2.1226622446093493	1.0979968068037504	2.6464659589033657	0.8270699316265364	1.6358508182261766	0.9676288337058945	1.5490174194221908	1.659021156919274	0.1063281230167762	-1.0242921191669525	1.9222515816029635	0.7397624592455329	1.019507679876706
0.45070704825916724	1.6561144504784993	1.9455581774515154	-0.05624787120660238	-0.4183623927640573	1.6326745732546948	0.7962245778731473	0.5318064871197883	1.407123704149785	0.9179227397366784	0.9373566949064217	1.0103141498422148	0.6033252902400578	-0.2788204057625919	1.0868246637707892	1.8295002337028388	-0.925302146080577	0.633865892961739	2.2682222385809134	-1.9053332510332983	1.7188770442506622	-0.3659099725427742	1.3692820569944522	-1.0536549871444438	-0.12156149859329904	0.7284416499908472	-0.6253432850427344	1.7168517194225297	3.063386801628301	1.0310990124586952	1.1085313196177051	0.44078186080111864	1.1211479293445417	-0.3030549843926823	0.3540121048440142	1.2238230889896466	0.9194473996840232	2.0636635727365635	0.3293060738567823	2.5711286593698928	-0.1743560457777986	2.008554757854552	0.6859386551797576	1.423540663016141	1.4646429691935245	-0.5273421458727926	-0.6034680057964302	0.8675715029031641	1.011604237220892	0.8539446402808919
-0.6673363945588761	0.7584740770114995	0.47284270403437945	0.724021414597603	-0.9612196616265892	1.1539303925655764	0.6929095099258828	-0.17416648138422192	0.1695319004681312	-1.052358656110019	0.6230368015447385	0.48031698983790005	-0.9460547953630283	-0.04281488946395066	1.3668614114596422	1.3460394433543557	-0.27582561702160835	-0.21706695666690362	1.3405312899128934	-0.7764746318321781	-0.06696499921573928	-0.9904773994061409	0.09061396686927985	0.18391472005073412	-1.5951814765056969	0.2600908576683457	0.446581667263882	0.38130104015006555	1.6825872971661107	2.074102737420133	-0.15465419692262747	0.49061541589984003	0.8013026863771606	-0.7248203678639109	0.310395002053033	0.5329027071843346	0.26673434481158237	0.5279154621067853	0.014063049345778594	1.827167589627482	-0.5732830197887044	0.9964948610426834	0.7638597780878276	-0.2183139255706399	0.5507927994602482	-0.9288258139308493	0.16188431049171473	-0.7301418790474372	0.8401445030980512	0.730211940244481
0.14848857062997609	-0.21140679751236874	-0.9431330339146554	1.1270237084063912	-0.5757761945173314	-0.2851245316120772	0.7513271975450299	-0.3456257544762963	-0.4696438283771228	-1.1988046808558643	0.46520913719209084	0.07175537491973466	-0.9505303567451602	0.4044539993578742	1.9533953044111854	1.5044034624984781	0.6184061979204584	-0.7316022795025284	0.7312423501432072	0.3817321053158896	-0.6137616450318056	-0.5884758640453494	-0.34562494901480484	1.2101989240984512	-0.8874500266995929	-0.0270701047119301	1.4539875067984738	-0.651934656780206	0.8471026285900456	2.649138899068481	-0.3824733648222183	1.1913305796315952	0.9845259978130684	-0.9006519819181863	0.7263057804376628	0.42569381386208494	-0.14532499058326812	-0.9506693100137101	0.7030778366395496	1.45920150964772	0.32092399798077326	0.6504424565686554	1.4051918749970167	-0.8852378926953143	-0.05788980610998414	-1.025730383495321	0.43772017050835255	-0.4630465917801202	0.912354889784663	1.1773971936174863
1.0540352272331797	0.1303649507370411	-0.30121368113863517	1.1479384404861899	0.5384412968770206	-0.6379856703497739	1.2744722183887864	0.29094898114027934	0.6777181367877552	0.17042709925229252	1.0609074393631832	0.5284982835551364	0.39657005272169005	0.9308364681608305	2.03380552420641	1.7837051945051432	1.1570862873999828	0.01341362902552981	1.254279742385793	0.5448661010579353	0.7974883444811057	0.7444402294688084	0.013832882908956326	1.4364719256789096	0.6428974694832764	0.3990246970801084	1.3803268285640977	-0.17691278000342403	1.0276463904358784	2.252398204470869	0.8880818149938458	1.9813803088404516	1.5631059925289619	-0.3114010967687519	1.9715352157220891	1.2006056119760051	0.18178028555310882	-0.8861907043507302	1.2694835212526738	1.2115449629926718	1.3864418949173243	1.4572130006200124	1.499774714394947	0.5697978811396772	0.1250553833043315	-0.20690002927209103	0.2911913073128741	1.26307874513881	1.2363621859634533	1.6910650361356114
0.4257205861121652	0.6910894628170147	1.0311366393096582	0.6694857747647724	1.3920501588688963	0.4119510530964289	0.9131629005229568	1.126790731242868	1.8972028850405067	1.1553342324654208	1.5561905829572713	1.370145263090468	1.3092037552014961	0.9802513232106026	0.9776423851250152	0.9953564217114302	0.9057820860194593	1.1631911133406942	1.653327671192397	-0.020709282146777128	1.8210335307874461	1.3580768734502826	0.3817591843597823	0.8555259776749635	1.093326639605071	0.9332839276352429	0.24258625914308926	0.7990977485005705	0.8139332083218563	0.8236016559699728	1.6125048426217594	1.7703161812636534	1.4600743104724532	0.7261941952437052	2.443656424489133	1.43424872129256	0.6453525857751493	-0.00012791656908131012	0.8805280920763161	0.44844080455757607	1.461434750031247	1.567130817135391	0.46120257502165124	2.118550156144858	0.26144463892605313	1.1463722831761654	0.02131212839934016	1.9318200261607987	0.863703322326356	1.1033547631046083
-0.7675647156302173	0.24739715015159522	0.8050274293788353	-0.055574212252528586	1.0853310334913826	0.9542196036495817	-0.8908982194830427	1.1527697415892668	0.9815908088236481	0.8882348380504026	0.4496777334666997	1.0668786065987912	0.8421836103759356	-0.14719357428777577	-0.41554196274325883	-0.5166334020122926	-0.13168403751639302	0.7922093193805678	0.8670457544148211	-0.5012728934929883	0.6110704365046616	0.6002847437167643	0.18186778020619496	-0.3758618832202868	0.343041923320917	0.48575955454478503	-1.27055004907513	0.5099873354986069	-0.19227152706664377	-1.0209571911217354	0.43936800117483	0.6031357146018774	0.2745618902342207	1.1167107058739312	1.1568521445897162	0.2367003635488677	0.46819070732695417	-0.2027299332951596	0.036514972280062924	-0.5906746152858229	0.6084249624291764	0.14473851514856637	-0.9082859546418105	1.441405714677175	-0.22129364692532447	1.1594025328267923	-0.4810976097232204	0.44505286583229015	-0.5054267050446383	-0.7169388937648314
-1.1919974662035409	-0.4607335221695899	-0.356020828874456	-0.2730303317588648	-0.2153883293876937	0.1678808996124646	-2.180283714031094	-0.10805942347629587	-1.3512330681686449	0.11091509553854902	-1.945620704388919	-0.6217377993490443	-0.18827226414485188	-2.019878440994263	-0.9944365985457005	-1.4053169716233476	-1.3274808721130227	-1.2304135736328197	-0.4220194020961327	-0.5784854477691829	-1.497879646554659	-0.14124459312972706	-0.3925106097353535	-1.7299916939444622	-0.5511888236025587	-0.7864527112312822	-2.259300014646897	-0.7735108746376946	-0.8406311729940813	-2.4017621037040153	-1.1504928723960264	-0.6195753618556982	-1.0553025007328933	0.7288859856611813	-0.6891948599047015	-1.2036490066566576	-0.48306550464637815	-1.541056970810566	-0.7290399287932539	-1.2331152558089344	-0.5543398874630457	-1.2257009840439685	-1.7227777593848912	-0.8508371413857477	-0.5922288987891601	-0.855070278959127	-1.1672097281960045	-1.6596544425736117	-1.79803714972183	-2.3812823547565998
-1.2374427610356857	-0.4372694532675508	-0.4825974971005742	0.10368653639204073	-1.2632139314973327	-0.45277293987010747	-1.3021562378820417	-1.7446553642805327	-2.4961439204200153	-0.37276815289802334	-3.2357631251637513	-1.7553788969767439	-0.6059595149918031	-2.976885922186309	-0.7878212321277981	-1.3042726609066342	-1.7761973615241882	-2.6461947032370685	-1.0935343991335056	-0.31468224879247136	-2.0791571549832586	0.042697328403105014	-0.6295621280589798	-2.1666905174699713	-0.9226090435831603	-1.4356498654723495	-1.8987152509182892	-1.229900445665535	-0.6656110550224101	-2.7297531244475803	-1.291865034160785	-1.37237478858095	-1.4959047152438252	0.499432893836072	-1.5970986132870857	-1.40863486766816	-1.640294139092745	-1.9676371430584516	-1.4592289696872713	-1.3112631230091898	-1.5469235831976564	-1.2494303033985223	-1.868278767873769	-2.2906184220171077	-0.26409045805881554	-2.697384028670863	-1.3574201553044054	-2.444466276518561	-1.9090743494844302	-2.5343713752465478
-1.4083959830125796	-0.17815581136450206	0.17884919471865462	0.17759708566396412	-1.011118728848066	0.05492985566002777	0.360067143533547	-2.082465992950099	-1.601384517251422	-0.5184974386061831	-1.9865157191993372	-0.8944156216229958	-0.2978033489502549	-1.9940090022259753	-0.5426431346918298	-0.8533351615154219	-1.1101720531175112	-1.80046222376186	-1.0488419499715465	0.25402595348381524	-0.8986918364411264	0.15521063629879164	-0.2022764350276023	-1.1533907171062845	-0.7372834577837595	-0.6876664641621549	-0.25342595411071167	-0.3765832620695878	-0.4710733357222764	-1.894716386652723	-0.4163198249155684	-1.5348176994135792	-1.0378574956552509	0.6180523366880973	-1.5185775227160823	-0.6600725266019078	-1.9880281848166168	-0.5379403242458315	-1.720928220825954	-1.005684734480013	-1.7966731221270678	-0.666593875829354	-1.3419480388219522	-1.8216279927686836	0.07772933762258408	-2.085568628921435	-0.5878165753752466	-1.6692713952449976	-0.9486672518547274	-1.285039798641583
-0.8884819266164194	-0.31519916865264525	0.005978005927780558	-0.3524511128782904	0.10749137995774732	0.45570145412363605	0.6296570535583051	-0.7193175514955614	-0.1886818167834988	-0.47094259645235864	0.2650593558911649	0.626870577228305	0.03858753898817807	-0.014847552652958453	-0.4508931215306906	-0.38058493437086005	0.056097589633370123	0.1791085921076493	-0.7727371242068423	0.8637972560036226	0.31672849236657047	-0.49116447483210474	0.33678039047858616	0.37092343939196826	-0.18021984427795382	0.4678936477865742	1.2604144504713315	0.3794130868358453	-0.6173694500698242	-0.35230934953866994	0.015517289380227402	-0.9245066507933537	-0.3241025092783471	0.2361894055687031	-1.0152936307419562	-0.16208289599565792	-0.866593592634065	1.016144783935057	-0.755716209312272	-0.42464642738875513	-0.9052071472311273	-0.46312196092601543	-0.1377416267772965	-0.5348648309814407	-0.2059238714976643	0.10025284086580219	0.48832909327060137	-0.39200485602354745	0.160891087488474	0.15802796689005189
0.6156146871974308	-0.3195315718849576	-0.874887198139263	-0.5294436176878242	0.6860178534290606	-0.33048003260807957	-0.16097058369058564	0.7653826513420772	0.3989849585516797	-0.2482873271276294	1.1738062183546831	0.7134217873235367	-0.018050822017185917	1.2017206696187375	-0.26941801843410806	0.13850003482098217	0.7138960926915725	1.1515120213998908	-0.4915291598745926	0.951529697074735	0.4807957762063824	-0.8289753980016046	0.29613225924343695	0.9503978619178507	0.3629407114423464	0.6933583201077302	1.2346170757995203	0.09312612493017734	-0.5618445462521626	0.9066501164810521	-0.148314444359039	0.21844197744891228	0.15589632946259918	-0.7341072925220149	-0.2736025474916896	-0.22789568589347559	0.960746398940343	0.878226938459034	0.8274424842649176	0.13795750563970816	0.45234279439223957	-0.4001966765233432	0.9591551555774486	0.2642758778497592	-0.5242055096402274	1.275968630397647	0.8096962603976892	0.4688277729105436	0.6753891589472588	0.7734942403889368
1.5515504377347304	0.18018269737433282	-1.02458473490319	0.11172069245007576	0.20884450911527686	-1.2383579406839487	-0.3397203332844443	0.8613877840193032	0.3274508867798965	-0.029542905461017933	0.5991399422883358	-0.3495317284125087	-0.23564511935533397	1.0584105490950626	-0.11149449407202118	0.3787757289858803	0.5156798739059091	0.7261664250003397	-0.2699858760549876	0.4005047163657985	0.09440659279467846	-0.14807090962299485	-0.15081116235037867	0.4173115817425555	0.4614178137038622	0.07622833257889915	0.08177830522816086	-0.49040523851569295	-0.1850518378316037	1.0587497815253466	-0.19699754422971738	0.897277357852564	0.24068774075281496	-1.1633723057641783	0.35993849674488365	-0.36780702810185933	1.7550221700599573	-0.2503728602135822	1.304886942875045	0.21324528121836084	0.944036237223663	-0.14244303044749773	0.8988250943773942	0.3578723049791907	-0.2321653702641153	0.7947518386514623	0.31234081175129036	0.6686219284033482	0.44620173456948764	0.46047022362323486
[truncated: 72 more columns]
