# Supplementary material for: Diagnosis of autism spectrum disorder based on functional brain networks and machine learning
Source: Sci Rep. 2023 May 18;13:8072. doi: 10.1038/s41598-023-34650-6 (PMC10195805; doi:10.1038/s41598-023-34650-6)
Supplement: Supplementary file 1 — Supplementary Information. [file 41598_2023_34650_MOESM1_ESM.zip › matrices-bold-time-series/ASD/ASD44.csv]

0.06419667730802035	0.36747399820167376	1.325599427186765	0.4300284349247298	-0.5579792462842846	0.0018341409067561822	1.0927836345857387	0.3657321499796555	2.0488920417936844	-0.18796462281135165	0.09874078095219566	-0.34250463195913045	-0.6296469654640419	0.6847612772778345	0.14671083176575256	2.757458463053048	-0.4861036340061879	0.9031931125952767	1.6223710258780524	0.5405280392655907	-0.5379559724480234	0.41751643554978973	-0.3061177602398066	-1.104468873708347	-1.8853257424055763	-0.4549700502081632	-0.31222826830035677	0.3037303032591477	1.6223330709148254	0.24936430300456883	0.9820002157653926	0.3674247510278635	0.11765045304352167	0.014582849031639023	-0.5076045338540666	0.4596651562414728	1.103168670337004	0.446083043836712	1.5555780557049195	2.749546567134615	1.7891123820409127	0.438684654940126	1.4181787561752743	1.601309658167092	0.16865607846188588	1.4168566131785396	0.06007272200775048	-0.03097014360415391	1.299881768623255	0.9543279653269302
0.6291095003386494	0.2737629423429054	0.5885713910423194	-0.004468364390766608	-0.32535849418443596	-0.09691487071800427	1.1487803580266898	0.07853113720438314	2.9401467246079434	-0.7722961671072439	1.0955405012123687	0.36689440575726723	-1.0726011042494679	0.3006160449209601	0.28106935492371643	1.3929716102204088	-0.8991873137552948	2.2284355041481314	-0.06168331768291057	1.0041386964432943	-1.1558830540095255	-0.7968051741446441	-0.27459117481552314	-1.8320134320872155	-1.7830405466479649	-0.7539718203303707	-0.693144128759011	-0.14442654528704338	-0.6879933797704656	0.4479995232461761	1.073365860459716	0.7280944866835348	0.026376391831925035	0.06561734621774962	-1.3587255778269347	0.1911494393061487	0.9329734224302397	0.9915905234532695	0.9885328064697728	1.0994348497530186	1.7047084946703936	-0.8642281831962735	1.380066565773976	1.2729437928950869	-0.3118064927498547	1.9031865545260136	-0.3545413087078333	-0.5312536603497727	0.6971194472635429	0.9025896805948412
0.4814993632414762	-0.42182105932539654	-0.9413341036209265	-1.1119478659069797	0.3996773442368666	-0.028124466625192	-0.11190031087164601	-0.4574374131670034	1.423369833242624	-0.6839547877247539	1.2552721318421878	0.6748501927242875	-0.8275118668547834	-0.6468181919509186	0.06612716396755082	-1.2265118593393771	-1.2075142760049018	2.1358701039430565	-2.0830270243579014	0.7005669345832738	-0.6035230564538606	-1.4374301508473641	0.377280649337923	-1.73875695458652	-0.2735587899478511	-0.2731534913854584	-0.5349515502350769	-0.11786610200655165	-2.7148940807151707	-0.21210511111013242	0.2596591788696056	0.14163011015041574	-0.7622055755192344	-0.5288525379753437	-1.9707136731661905	-0.41398666841285486	-0.009972672972626608	0.9932449919820232	-0.5514711660468703	-1.671043068493645	-0.04624245451842063	-2.431057596144974	0.2875180424874167	0.04529684480507758	-0.9077375059515833	1.4135036134096939	-0.5403979808785909	-1.0045911304375097	-0.7455250762066692	0.05768168378824473
-0.10732911582272683	-1.013677250471204	-1.5715000123940956	-1.578527587600281	1.042399262706284	0.0410551477386667	-1.5472364587345908	-0.3162458257361143	-1.1523119590699167	0.5349058395599713	0.020876304730003997	-0.03130626635291863	-0.31595901472468846	-0.9452879635599029	-0.7426517884179636	-1.93006387372974	-1.1692740412144726	1.1764648464167198	-2.1046765560684872	-0.3977722460289287	0.23645509829457034	-0.4132889025888189	0.8853526633469336	-0.9206564668607284	0.8630118569695168	0.4716165733979292	-0.30516506770756374	0.45689427405686034	-2.116907581742726	-1.331062518715522	-0.9118481458798514	-1.061572099852409	-1.2841972422497705	-1.0922605445057874	-1.3963074584587865	-0.8966461656065678	-1.0476785319293136	0.028435274198525595	-1.5568135307398703	-2.45201556567371	-1.5967861341436986	-2.253912523042886	-0.7735031347078793	-1.0629620868764518	-1.0621289222766157	0.4955480737218587	-0.42663384569125856	-0.8917454688315591	-1.7263374030411824	-0.9871664332437479
-0.3516399635326643	-1.1470315567557674	-0.9178081463042994	-0.85087522225008	0.772223556480949	-0.031155172890708578	-1.56220176358995	0.12996932975107878	-1.926252269738449	1.4451557809736224	-1.5864011897153345	-0.44735842540342496	0.1216537873202442	-0.13946844815849235	-1.563486833721661	-0.6961653594242935	-0.7117876665296958	0.47938720927846207	-0.5873174129788689	-0.823628051043132	0.07197716216936417	1.192372355364292	0.6783067397682747	-0.08637306805758178	0.6823422130668957	0.5504012353393889	-0.4891794199159921	0.5239976411265244	-0.36647700760954793	-1.4422946197321416	-1.3662175426199448	-1.2190180414463638	-0.5278370419048415	-0.5042660244024563	-0.1730749221037418	-0.6447923136059444	-1.2452709392399044	-0.7799264802657803	-1.197150550203886	-1.1766739386808427	-1.5525375691716676	-0.5052147778743226	-0.8356312147975445	-1.207208755824152	-0.7291581208172649	-0.38435096343113695	-0.26813817298699694	-0.24752406295989504	-1.2746842546561492	-1.0607847783571633
-0.17037963700017447	-1.1742170747713558	-0.421006444195519	0.035910236199961344	-0.40634605502422894	-0.2667983174702207	-0.1754425604081526	-0.23632003166603938	-0.5520101774359721	0.5059716336187773	-2.213685678505484	0.5339624394154041	0.34957078118999885	0.8173387167871001	-1.5490969024868404	-0.14819736998586647	-0.2611448769632166	-0.13122103632905655	0.1391974858625297	0.2114426481113773	-0.5581366229530452	1.571717293160621	0.12074851320762038	0.2916047693531777	-0.06416439554455285	-0.07493813219101489	-0.7902052895496644	-0.3526427951708611	-0.05045247238200636	-0.23026663960038984	-0.8946977665859654	-0.050942362121631515	0.6545957494256491	0.8664620852691461	0.22476848207602965	-0.006352238771420849	-0.643208288927897	-0.27732015311165914	-0.2199195530954419	-0.40083089635910324	-0.8085993257769347	0.5459143413653211	-0.335927623997786	-0.7221115836246743	-0.43520614628128024	-1.2322058628873154	-0.2706815700039025	0.2471202097620054	0.10949853136215613	-0.06890643051692649
-0.15344656708162743	-1.2661306073859755	-1.0767372321844646	0.12853112708077574	-1.4512397459416129	-0.7628203447828197	0.9150864513693361	-1.2612988924439377	0.373864173286547	-1.3680063560616311	-1.4981816258536074	1.4696550904741428	-0.08831626780952209	0.9123471640326909	-0.8723755232891274	-0.9355245740893474	-0.33923176368081137	-1.171169287845746	-0.5133856361205252	1.2049784647799668	-0.34725696395972555	0.42258048098408574	-0.40205284029323973	0.3966223689329757	-0.6444577838783974	-0.7462373473267873	-0.7659537127185309	-1.191715149719839	-0.8926293799046962	0.7673822647417018	-0.45019671938623845	0.4985140038765947	0.4545536413577372	1.330793528566117	-0.3088128809336695	-0.1982787508736086	-0.40243550227688635	0.5837503585409352	0.07315374093893251	-1.0460407913468373	-0.795601938943205	-0.00919724926582841	-0.4246639587344426	-0.6524998531255061	-0.554328726377576	-1.8975107771291992	-0.4597222409194279	0.018484246597826104	0.8632762290762855	0.4929276311014998
-0.5219195185865337	-0.9734622227148791	-1.927506307999736	-0.08290856964021466	-1.4467244415067728	-1.337043196893484	0.550491575223245	-1.441610198045891	-0.5964656590219833	-1.7612138501180377	-0.005631449551278652	0.5417525557725955	-1.192217120813738	0.20705037179454935	-0.5418275015595861	-1.168698535659372	-0.6632748277371412	-1.783080504090527	-0.9675341375963908	0.34497077770037016	0.43130827111813486	-1.002959669055324	-0.9674966940914049	0.5656544173699796	-0.9593801504339358	-1.0374942287831572	-0.4942305390336594	-1.067884835064549	-0.9270241486492158	0.4403551188636839	-0.7151576390326874	-0.6602770665586261	-1.0283340372622525	0.33760957269429187	-0.306121151190697	-1.3526341468630667	-1.1519502772253198	-0.03016540815839147	-0.6157080115120392	-1.4685093898329087	-1.3043476378056382	-0.5340580320039978	-1.2529809288780744	-1.2533920748564569	-0.6643175392565716	-1.8043940387881674	-0.7390350627753826	-0.693663468699901	0.15549721882309386	-0.3935295849732216
-0.8324785965998713	0.06456757266700953	-1.5080341646299391	0.15414635619165987	-0.49096898390328375	-1.10561371456912	-0.5089338660799085	0.05025369035958055	-1.6485427624935276	-0.10393488742000306	1.3966921498392824	-1.0045649726230943	-1.5084192253968727	-0.5583852849131564	-0.7830754580909479	-0.2765204752958767	-0.32001886103884386	-0.8889078250705077	-0.41059665821565783	-1.686970986287109	0.6744373674988065	-1.4702563974463538	-1.1483559784489161	0.70650019778255	-0.46170310132169357	-0.6828206581825136	-0.011726973316210868	-0.14545954861507163	0.04436757231122461	-0.3156841546863106	-1.0005761942579599	-1.8172225519881366	-1.6715218954743356	-0.563900657984157	0.7783352312881585	-1.6987905648052068	-1.8013593436667203	-1.6700161171198373	-1.2694815598484643	-0.6818462075646643	-1.2433122721951237	0.1868614590191775	-1.7420053413093544	-1.4467912821752114	0.06672986577936797	-0.6412700109236203	-0.8550522973741284	-0.9353844565080219	-1.0468452289347683	-1.549230825702972
-0.7133079014566635	1.464178816578084	0.1195329639799379	0.35011269904373604	0.740408231946849	0.5321019717976694	-0.9651703547167694	2.2648820766044087	-0.9279672044490783	1.5874520904666765	1.920525215197721	-0.5859018170116305	0.230733983670934	-0.7809417851577527	-0.6947758288177234	0.13536820206703248	0.7482659455440487	0.5973734427841236	0.19726325765040914	-2.500368839759136	0.6904593218642707	-0.7621502064172342	-0.03089469818305392	0.5023514725360171	1.3209622768632914	0.6296745161939854	0.95028311430088	1.1183988513301442	0.7598208967768936	-0.3458493593610546	-0.30889007190842144	-1.2752722566604793	-0.6195574647425024	0.032958091831848835	1.5098822964573124	0.007545799898887131	-0.9798935840242794	-1.9006754763960774	-0.8080708010175919	0.30177189188875125	-0.4914819127624101	1.0291927464828778	-1.1370289701321594	-0.26282492983293115	1.6288847940825404	0.9564206538943296	-0.5467097897413732	-0.07131255495515443	-1.2440319602075405	-1.244206259748033
-0.31312499397501203	2.3243089903032623	1.5774992428645636	-0.31877404359993783	1.6782642754533914	2.4259325867055908	-0.8013478752823269	3.5201251999553618	0.38563115941270987	1.478512472493037	1.3201837202306748	1.225250840730428	2.572515115161162	-0.3396701622529957	0.1178478455497083	-0.35592194434214564	1.2419191302679062	0.6864889659039792	0.29142980284397624	-1.2509885071458908	1.417787792065678	0.45806961636259663	1.9203855189956316	0.022602331179510722	2.9998823787478512	2.3567182544743956	1.9429552318395116	2.3729718332282923	1.062397845950239	-0.16406757093992586	0.9216102756505434	-0.175974995809511	0.30817090549019144	1.3129572259506603	0.7533080778740935	2.1718506085323783	0.7919318532312963	-0.12471207501677099	0.46825928070000084	0.7513096104349449	0.2518757200189782	0.7905968092852542	-0.050673873825530666	1.5226319379022921	2.6279373258875744	1.702410232000656	0.055100949685316813	1.2976338777950558	-0.398198701635697	0.1402712853790664
0.09115394965958645	1.9215271268218144	1.8812874396985815	-1.2913264722267874	1.8955395824338892	2.5647209222890703	-0.7136049119220981	2.8893388640866133	0.22433372368136978	-0.020079610823485656	0.20465506949494855	1.3824106782251395	2.641452175963142	0.2941927308545609	0.7573045120998814	-0.12519078476152817	0.272766612554749	-0.7002554785003379	0.6217306419775793	0.4407443288861421	2.095327420553256	1.2823815116476598	2.586682115430443	-0.25140982541119966	2.4099403646964626	2.8605781484729444	1.6782627502646823	2.6740342250961584	1.6254430309305343	-0.6877536133339459	1.2032006070900712	-0.35061485889455896	-0.3487771347035372	1.501069144735934	-0.4813293682680597	2.25445335512121	1.6536102719270018	1.294070643556088	1.0551197704177515	1.2984048756701543	0.6961656234969597	0.3073505490938904	0.40996146688403506	2.070534234802	1.6638860653687566	0.8718979966138727	0.47854943123492794	1.8715940852490207	0.2337016023186675	0.7186732044743833
0.46736111673736774	0.3848552106080241	1.2365953169749104	-1.2064178188138166	1.1997591634132068	0.8319841351771589	-0.4964900210695336	0.761781379333451	-0.8635620225268071	-1.3162654354507637	-0.6104514554991359	-0.5029849526310436	0.22329047756113007	0.39084717072010455	0.5391428530273663	1.2339393702844696	-1.087431385592318	-1.4942778453128884	1.3390412780951984	0.8796733000792087	1.2406303078735428	1.2713688457473313	1.0487637458034489	-0.04541750337759726	-0.10004060106945072	1.3738212986313132	-0.01371289087177803	1.1334524019988683	1.9514423915016026	-1.2172512633789963	0.14120225992256397	-1.062084605347688	-1.1806003217270573	0.4482415112564603	-0.6484502098920913	0.39130294719468023	0.9724756989803987	0.7293421957237896	0.13666956676832168	2.0280970881483644	0.9104226715109408	0.6537250405976626	0.031884442115771475	0.8404376000043366	-0.7157404672759112	-0.6909346969582943	0.5586661402563664	1.1981834399725164	0.09677400900291178	-0.007663979054321543
0.8042673818442105	-1.0783921138664572	0.44465099830283256	0.0679340852433816	0.04966176248945612	-0.6367445880962944	0.5175601545336449	-1.4448176215694848	-0.7953108076878341	-1.560960286657489	-0.9899721849303339	-1.4259829780684727	-1.7615179690688445	-0.11337466466507841	0.17811915359137645	1.8370189949803193	-1.103436484104053	-0.5039195785762749	1.2537674604668367	0.22378126345139068	-0.44295066967933633	0.7444576007256409	-0.7829767682294283	0.3911985758692237	-1.78528499598654	-0.581231203458041	-1.2800142702750925	-1.2284314574016568	1.0769591583095155	-0.4741946249207772	-0.9366142051133054	-0.4602849439416742	-0.2239218516955201	-0.3794378473755731	0.10156035331006011	-0.9181712242065746	-0.03515253980028019	-0.2647130470215167	-1.1512099087703298	1.7662300452812045	0.6922659653297911	0.9966149924254101	-0.4573371702065106	-0.7126046818403238	-2.242892146717474	-1.2444879784544052	0.6440726653721933	0.13760843995199115	-0.02544821357757593	-0.6389319017914489
0.8612515837700838	-1.1017857427723936	0.09604820080456167	1.2856968415723231	-0.7331153941398851	-0.5254371478861626	1.704835121891774	-2.295912587232516	0.49559318225124316	-0.9948486483609994	-1.1172506541826834	-0.0937158539390535	-1.4189649855708981	-0.40571213689891494	0.5933573469091751	0.7648000891926087	0.2790321171393593	0.9283771804029995	0.025862313545453385	-0.3708270076286956	-0.8143692828177741	0.22790289862673763	-0.9311088455243584	0.710537970566883	-1.3882146189527362	-1.152712783090226	-0.6643540607897708	-2.1430618909807695	-0.24955908701105828	1.060994563826204	-0.875952778548461	1.0409515118070067	1.7531140545715695	-0.2450959282392377	0.6426615371057991	-0.5253219412465678	-0.33954636665375615	0.14750878996990469	-1.0552814363519547	0.2556171087087696	0.034195206033006645	0.22820954163027854	-0.39966742351743584	-1.1450069826739222	-1.5038649844550993	-0.2768430753367533	0.9358989968502436	-0.3905754347181528	0.43483527357621415	-0.24817964819262542
0.4617358671621194	0.23670594304608683	0.22565493560687166	1.6466268371706894	-0.9223864489188826	-0.08217386508439531	1.5548742620099867	-1.6367418066100399	1.1507134217547665	-0.20070737029927338	-0.6316851858967932	0.9414900328155573	-0.1239310644989	-0.030387718774308035	1.4284192508094113	-0.3438491862317695	1.5700073496634845	0.985756566779478	-0.7727502877815587	-0.44511495276337276	0.12229707437188152	-0.2067885131080053	-0.2673712257272836	0.8795952156892612	-0.46968024139752795	-0.7132534779273856	0.6451440576965061	-1.2296738791234634	-0.3922081000696404	1.6976667905146772	-0.1644712373224155	1.5896984289913243	2.4784087279559595	-0.09085836400952821	0.8184701885155403	0.1631137287606906	-0.28419182153826383	0.9134134909183936	0.4564465659977181	-0.910214294754105	-0.3448394042548592	-0.689157579233028	0.21381700474594356	-0.7062624587287482	0.4129707585330114	0.6877267084233212	1.0958239797177851	-0.4306189083276874	0.891384856209684	0.47733677690144843
-0.0993320550635438	1.2630343185519566	0.3722811217606501	1.5553132376147103	-0.951364790579218	-0.7170630016864213	0.09780548050447994	-0.6881828739815811	0.5987071029125214	0.4705116823817527	0.7575776386401162	-0.2671590260551951	0.26280989908971186	0.3433647558033016	1.6972823247100892	-0.1935748659050849	1.8665765671897012	-0.11356148930553753	-0.08774226887292928	-0.39019854684080396	0.13401530146263438	-0.7135348402041425	-0.7447963271519162	0.9412894429076523	-0.30909639667317457	-0.8205883961949614	0.611893083566637	-0.49312130887915284	0.44512427055235965	1.072601082674218	0.15572338590831222	1.1144230427704234	1.634736389145451	-0.8150841163103358	1.1728773509428945	-0.10262138314686364	-0.36262967369000887	0.11081511464646368	1.660505248471985	-0.6676430312439672	0.07292667178184166	-0.22357190125243687	0.9776394569778315	-0.3994584079515041	1.4208546131561224	0.2539478858056106	0.7949715455624804	-0.4260949869899216	0.751266590579527	0.7614953603173656
-0.28699602897219645	0.7535183561756581	0.04247098700594162	1.4565902030168978	-0.9770588207061802	-1.623590961194383	-0.7298772738018497	-0.4689887945662138	0.17790537200989676	1.0298778114978668	2.0010656688547406	-1.8715857902090212	-0.00675096800303281	0.08615046267709675	1.1997543106413122	0.11393899568724263	1.5597500560161366	-0.7128804519903152	0.766297855991473	-0.46813891172959654	-1.4467315074557454	-1.1225863508112193	-2.0202041129776886	0.7035700814665208	-0.18047632918612058	-1.4704542033534607	-0.5604829792949124	-1.009380301525271	0.48902067657915416	0.38109758804941174	0.07024190689277586	0.9451797654503333	0.7656396553945679	-1.751724377638813	1.4678186932873973	-0.700787016100559	-0.23144277087248383	-1.5362703323654627	1.429618635193066	-0.14410238429127817	0.6383405190596624	0.9312140725678067	1.438830110817173	-0.3981092933725933	0.95108698789164	-0.7113275563911755	0.1509073106035209	-0.4085186429227777	0.3993623309018325	0.8124577116737032
-0.03737224952355448	-0.48198810036224987	-0.674049559921573	1.0998501476835356	-0.7338361775832493	-1.4079572921861063	0.14274877648656453	-0.6160287586862647	0.4748322915567364	1.4991565777556428	1.5136497771580029	-1.5697537079748862	-0.01576097927732333	-0.35102768306499627	0.44851680745055095	-0.6665688905002436	1.0927052365015377	-0.22472592938485705	0.25353661921450393	-0.36130093798171625	-2.563292701430738	-1.16395156680572	-2.171036379663099	0.07083259659020938	0.36608522523174286	-1.3968264860250417	-1.0551835753876744	-1.3936083727887474	-0.6315132217838076	0.21373171012756056	0.14093298292078196	1.009076686432533	0.43135213820025187	-1.6780875677316294	1.022082625241814	-0.7706139214980584	0.41173168615919403	-1.8398333483337137	0.5621652220736949	-0.683801213408704	0.4328373114369908	0.8940181269609412	1.338258835219303	-0.3410468567037051	0.16126345262661812	-0.5715822708868397	-0.6398515751324332	-0.28737265850449567	0.3737470244014181	0.8919570301526775
0.09407053190302822	-0.8756292788688275	-1.069935447294708	0.32288865742911566	-0.3453158078138717	-0.5278040773797714	1.2772132140861736	-0.2896626817166415	0.39492136630518904	1.3894765338049577	-0.5200125160807227	-0.2529270493776919	0.006557038763167872	-0.48896529681083456	-0.15820702159195485	-1.697628471001488	0.4032330718145847	0.15629494133597938	-0.7727512239726084	0.3105778542247454	-1.770333238216046	-0.902746358899337	-0.9268217985935807	-0.5525211125190671	0.28345103250128073	-0.5247982371991166	-0.4653277599870603	-0.5811226822879967	-1.253257810045291	-0.07747726202937845	0.2633563844793416	0.27371494585853157	-0.08868707112076216	-0.6619499661721253	0.10103582147544726	-0.5791353596256147	1.135965700353144	-0.7550455118558264	0.37884989157976995	-1.5832359742462736	-0.30691118901872516	-0.2558850279839587	0.880883742671679	-0.3157403865673436	0.05444783603398615	0.238017749225326	-1.4602431713088615	-0.23849177629536877	0.5234963727475641	0.724780968673421
-0.20404787911856007	-0.3320232325138923	-0.5596389951556948	-0.4034421593381114	-0.20339961240461382	-0.14504532294244557	0.9236465119844608	0.39703169465101945	-0.5606981207176828	0.1332969694480682	-2.0659273811756123	0.09301651179263573	-0.17521971414226548	-0.8214050563823293	-0.32125763185526013	-1.5879583342416796	-0.27518719820660065	-0.5778050924239225	-0.48276920696998876	1.304624830902307	-0.25635016585623077	-0.4150601669510081	0.23083234442854042	-0.6824417001666336	-0.5945676359981454	0.06715213080958435	-0.049796206737120485	0.27805633860365353	-0.3600963388804349	-0.7129033164452642	0.03104144247067895	-0.5818020853512194	-0.5926307800790305	0.0850110876914172	-0.44126660975325016	-0.39134125577625684	1.5723256255679359	-0.026535873515191807	0.9380754746823856	-1.2329956431626368	-0.5553367228102702	-0.7456532694875432	0.6682971714081496	-0.4204770993381945	0.35631861629095385	0.0008625617599613714	-1.7620261661737948	-0.20771297922500642	0.6374241812359062	0.3803558882010054
-0.2789251034802175	-0.03180439396195829	0.6623305581012072	-0.6517433039897537	0.01869860518206034	0.11256897655434424	-0.39408704095298547	0.6581391901500578	-1.147692230866717	-1.6118855048043155	-1.9114723279279267	-0.24446348556348702	0.1799125728198075	-1.5055382960645818	0.30466072608728045	-0.5328518596743788	-0.3207547793959284	-1.5543810250387502	0.8878748823527239	1.7664758406326235	0.3982361360767361	0.4593317594002074	0.6828708322298344	-0.43418345287084226	-0.5946444407995822	0.2941944664192584	-0.27416582820889523	0.10932366071112284	0.8958509105419872	-0.8737166595086899	-0.21040611690323746	0.07604133643077934	0.015150496102130852	-0.03653441083347733	-0.5503810495337633	0.28214632876698886	1.8261475045461955	0.07357185455478296	1.2961925476535872	0.3647593269874498	0.06610519160355448	-0.15925409158117257	0.9801450673853436	-0.10466704162192915	0.2720288492418623	-1.0526725176347005	-0.7754290724860525	0.2629106865920753	0.9279106732879843	0.4669289286323017
0.6811363493583164	-0.3607206230611786	1.7930350670350155	-0.5011629874278426	0.9064289640182772	1.029379716098202	-0.8598363926582415	0.279701701323572	-0.40399498640277465	-2.0604107245498504	-0.9997220923176836	0.028644409517179906	1.1339095835087865	-1.2902658704033438	1.4386942196570394	0.42097017023857614	0.26426099956211424	-1.1870649899124923	1.4811069891709636	1.0851656544362986	0.3198010378120867	1.4346522351090234	1.0234658416700024	-0.24939705658342518	0.816044524557323	0.9180729391899306	-0.25805877067783667	-0.2081372301153014	1.0333008823426593	-0.19476655350866626	0.09769811122010895	1.667781639190432	1.3886053317684015	-0.3703527073818619	-0.6612970342806791	1.3483324613416972	1.6420111138122209	0.7593336198183042	0.9015165493565229	1.6188553432307833	1.0129499565170719	0.19282420777278833	1.2663999219904662	0.8301536916266434	-0.35589867452908436	-0.9399856424930035	1.173899598681478	1.0911953412568967	1.2105047035686614	0.9170665756826517
2.1132028641594696	-0.36895769310495685	2.1182206365825658	-0.019361282110265828	1.7362922162518453	1.6301255797054195	-0.030258947377725824	-0.23246679406263526	0.8076908772239957	-0.5296039165999252	-0.4696135881345446	0.5414848848168593	1.323515974296487	0.4907837516834387	2.0001720524426543	0.9517948977341362	0.7435231367282101	0.3772603062648985	0.8249785813877919	-0.28025278451467767	0.2331395463501615	1.6203157429257342	1.1578299571211808	-0.07681738927055853	1.6117035596158176	1.4705011245961572	0.29576155582126246	0.14681247666830924	0.274286341789595	0.5826079276033862	0.5436917587502593	1.9427588476014224	1.7958063847916854	-0.18181072291507339	-0.4270024519316054	1.6129923805986413	0.44135681324869974	1.8099771716229025	0.07405141815810683	1.5094062786441416	1.6604300245584944	-0.06259443038753543	0.8388919876252959	1.3176849286904821	-0.8583206753298371	0.5171527458514732	2.4357602913187275	1.3371548037815946	0.6838412135268168	0.8191211434851481
2.2761276248217364	0.5849306262062285	1.5130514649488738	0.8788752793492471	1.059389581009864	0.6805578401703357	0.9595952638579164	-0.4329601906853704	1.2580161456842671	1.361459796434705	0.09416254293345451	0.41939544417620755	0.34619868751037697	2.008776603924278	1.3641612234491658	1.188669950446655	0.7469786700302279	1.277451686673596	0.3016721009831019	-1.1312626209497076	0.19780721295108283	0.8834499307946978	0.4705259830718507	0.4873495319613788	0.5299999135032062	0.7592148144698826	0.6716768443664448	0.2970558443582804	-0.12181904676382752	0.9761021444142507	0.41142539499128156	0.6552751547560819	0.8471772976612713	0.43002245883510515	0.6988639376346325	0.6221697763542333	-1.2517274579711342	1.6560463628603717	-0.5479879656887472	0.6166658147191887	1.7435522039636073	0.2455899634963891	-0.0727620287205485	0.5345435151992453	-0.4604783273534227	1.2218246102518424	1.9668009476029824	0.5809592626272627	-0.6512222164602863	-0.01945647711532437
0.5260051263720484	1.7645360117900932	0.4560444236060225	1.6782415029770579	-0.7157834202637595	-0.5670982088703078	1.2591177216304867	-0.19578344941626102	1.0105785213036198	1.7768932942883915	1.3270385588529063	0.45095268108741327	-0.12010577109594384	1.2758765055299455	0.16978413293857186	0.992799852512947	0.5612624253659789	0.6662236595537171	0.5743910057967881	-0.8216641490294003	0.3598089189625875	0.40571613073723306	-0.2802434716599406	1.2285599665015265	-0.6383242902336269	-0.5502734152385329	0.8208222956853165	-0.22801161400534561	0.2057899366505943	1.421517987010706	0.1883435203872906	-0.20787352165210232	-0.03618092849531325	1.0641413971616496	1.859252435368446	-0.37053098779862054	-1.868284541608128	0.5022520077284809	-0.625700673601666	0.044979030794431586	1.277019825145249	1.3377349367296754	-0.6311872835995243	-0.39139817337630617	0.7516355825884007	0.5254618027212695	0.7254776677731961	-0.21240315387611147	-1.4904034503868655	-0.6374742876830226
-1.450655123285016	1.99921939306179	-0.37757696375641286	1.2943015829706523	-1.265833838097729	-0.0045696026762618	0.8947415402764267	0.4348755735392899	0.6451573178357608	1.0012384735952347	2.30958447664737	1.5052779362104385	0.7754426202522302	-0.45022603104643155	-0.7603077612986981	0.44699409180211214	0.2531063324560475	-0.01721002044106679	0.52860680732581	0.06707587823271412	1.1453730917011309	0.7516394313908978	0.286785760801031	1.2669651941465498	-0.11237435351954898	-0.4721698274177407	1.4384970025714445	-0.05232115768971514	0.30742510199726375	1.9312508009336566	0.8745000248701087	-0.001795149072050372	-0.27110297628059515	1.582715896640346	1.4606345724831291	-0.27371439305448353	-1.0442102542167868	0.3418536950487725	-0.459632831695762	0.08955665940210142	0.5984050863470394	1.6278278844296705	-0.7442918048323336	0.1148782465087766	1.5389655224233405	0.35475327151468	0.17468916583691296	-0.10140899110324121	-1.1455144294919752	-0.6391515645460761
-1.6790678350036417	0.9740583942636568	-0.6874716102987692	-0.4767414570510979	0.2305210902204207	1.5284890697573814	-0.07094590072814928	1.0342503109934629	0.03706992471899009	0.4541474811374216	1.7051867424202647	2.24669196815304	1.195780201733834	-0.23076036917644407	-1.5176459840492738	0.1010794113480122	-0.4779435283462422	0.5686134586216497	-0.6481377374162979	0.5101407506875348	1.9173253306710156	0.5802685960006754	1.5211753156655472	0.23318781876756084	0.8571344034070837	0.8766541212229882	2.0452969076917706	1.4155145472768633	-0.645137911697642	1.4849350172412654	1.9355117264986137	-0.2558164238639247	-0.9341939226804448	1.7205198738468737	-0.4608234646555202	0.3244993634177777	-0.3028833789024036	1.3748993893147863	-0.7827554883835024	0.1753986327866716	0.14460476395954364	0.23129038026105525	-1.2038301765546557	1.4278243929810697	0.6836201981177236	1.4573579493649855	0.15063613476437435	0.38527544798675173	-0.779265038133476	-0.9357240217704285
-0.582489782956127	-0.6713893359949594	-0.7457989485478693	-2.2495524481143065	1.5968189400335937	1.2506577435305124	-1.4195993888315108	0.8954941626646542	-0.950718937056215	0.40073167553644523	-0.010971598998975509	1.1414686761418293	-0.2684437536077077	1.958682835147589	-2.401200949101778	0.06999640689150036	-1.4432940484536896	1.3912002475443792	-1.9201341433120105	0.21637765487992963	1.314366575781793	-1.0577546175018824	1.3751771939388362	-1.1633469263607137	0.39803023037526497	1.1321174413144532	1.1401386967406035	2.237772793559408	-2.003424337724446	-0.23030619727295362	1.744625340949941	-1.4825263576548062	-2.2856869384876473	1.0478550828797732	-2.0802288035758454	0.49585027982580077	-0.5382167344863569	1.460754277403291	-1.712554754786876	-0.17842587705986782	-0.18350582462768503	-1.4813892931154982	-2.12704392826174	1.5862137235450895	-1.2896812840713254	1.7199574694806028	-0.5226415603537636	0.2531758890076546	-1.4350817884546359	-1.915304313170047
-0.28092191582333437	-1.9484195518885148	-0.9168996183015793	-2.5418448827142686	0.9002553791327392	-0.8438087984157707	-2.050976889437965	-0.02415868134440758	-1.5154138206379082	0.2359018159575683	-1.009216601703118	-0.4826162978445974	-1.7253937643389847	3.0388801387336484	-2.9660615100621928	-0.16967697278995666	-1.9460526401893974	0.7562811962239092	-1.8377452011352047	-0.19093892395406933	-0.3170798284327976	-2.3999640244264984	-0.12739440322698287	-2.010001261153911	-0.6231415057540242	-0.378758713016795	-1.056608971034675	1.0728040955645306	-2.1402332172825154	-1.6347455429990252	0.3078316390548443	-2.044195131691346	-2.7880318172031266	-0.04735048232827885	-2.220928759513347	0.49009348394522323	-0.49279264168565445	-0.01759470254213669	-2.0610153181452984	-0.6085770587368402	-0.8665385285023818	-1.8417946438167814	-2.249125227076005	0.5190922822106854	-2.2835324980888014	0.040829189211544346	-1.8245336532470764	-0.3064911502091528	-1.9952378027831696	-2.277073025242497
-1.42732368555761	-2.095616037273007	-1.1178636533084778	-1.487532418865786	-0.7351706032025647	-1.7077569832793147	-1.0368643552017094	-0.7842640416800506	-0.9035272283607496	0.13262003448547274	-0.5838242807651969	-0.294525497327106	-0.8324462618300711	1.4448147794349233	-2.6562329676413654	-0.6638798092251208	-1.7585570880965558	-0.7460063725388472	-0.5041334846221076	0.019962409550702824	-0.8844400761549329	-1.339161797616378	-0.7565546447586095	-2.0166883771716506	-0.35783009949803835	-1.411586048981294	-2.1344854313629313	-0.2828758848180513	-0.5170707071708108	-1.160984063433601	-0.3902329907480537	-1.0266001983480566	-1.647140975613942	-0.3235454162818617	-1.5262884679835735	0.7711482150809985	0.8471393736884864	-0.8818781157694863	-0.6846335428310887	-0.3829881239218984	-1.6755020024845184	-0.9940251262101627	-0.6732221371708582	0.1237588628720241	-1.0967536729937017	-1.2483137506339326	-2.4056394038839746	-0.5020598386146868	-0.8405033029763336	-0.9482793921858056
-2.361366639984202	-1.139177329488425	-1.051852952588998	-0.3862314894138992	-1.3050751003931254	-0.2643888089774533	0.5462687182644723	-0.7567227782727283	0.22864007959007082	0.5156080569598047	0.14977671284364175	0.9887312777776482	1.1680750671992286	-0.8355503935553232	-1.6820474678075144	-0.7217122075158278	-1.2497745516706493	-1.1168797040817413	0.711766837349704	0.859395071488305	0.14823432006539491	0.796725938752753	0.09554048125224743	-1.2704949666086518	0.5252824626706464	-0.6734552025618361	-0.8707424631180274	-0.02081333517682793	1.2059467461708566	0.3671425872957653	0.4978168773659368	0.2943073702155946	-0.270843493438656	0.44962305716604356	-0.9484201901048264	0.7566634158715394	1.968687965235491	-0.0961314752438158	1.4488628555073921	0.37136923214580153	-1.6490598732375477	-0.13372029475820887	1.3400793294165265	0.9545847359536913	0.9653932860525696	-0.2833713506799584	-1.5734384743262249	-0.501897747221018	1.2610941091779997	0.9205282262188816
-1.754376650272307	-0.025431404620442053	-0.8479363339886412	-0.008160524758748192	-1.1114743627479622	0.7733113325652561	0.5268642488039303	-0.573562925847617	0.5767489889989793	0.572524951166607	0.09966199478949535	0.5231546477978398	1.2344277019492236	-1.553794553431119	-0.5070889817435787	-0.12309087308197598	-0.5835559567875668	-0.24500794191292188	0.7959689427839891	1.5248512651061341	0.630349339975764	0.818565857825041	0.30983047197952523	0.025575502358878937	0.012744511889335381	-0.05524488294691211	0.7995251260489923	0.3791324092346373	0.9727359244673537	0.7189377573348456	1.1241301589406154	0.7474562495408043	0.03308983404396043	0.624970188051444	-0.5476478907701342	-0.1574367694163194	0.9447079032912791	0.15958199500407985	1.9365069979543328	0.5477015829597829	-0.6963924640165653	0.17777511827291945	1.607769673139401	1.241922577176947	1.7417221476509406	0.8704510860216408	-0.11797519465391709	-1.0068614100830982	1.9517496088240769	1.3608339080710437
-0.4709396160784515	0.28628324601203986	-0.9453286116497984	-0.1125045288800026	-1.4969862720462994	-0.5031340565270429	-1.2728460270957027	-0.9184420015674783	-0.026073646624662668	-0.6597487048579257	-0.39813003819621157	-1.9655743727909252	-0.7188340855690675	-1.0200743326609611	0.7507108961971306	0.5082613321605971	0.23662385703493272	0.04228864641949206	-0.12934651131135025	1.2204358970893852	-0.8095883997615274	-1.2470345147723805	-1.184348155953811	1.1936757928113857	-1.5733560135270763	-1.1652106801064595	0.6193980468498529	-0.9528885635285629	-0.8970981900471803	-0.6567733983260314	-0.1873136880735552	0.7436454904329787	-0.05608370551039694	-0.958757557295839	-0.23479702248650108	-1.2101026109865272	-1.2997623227626214	-1.632546199890005	0.1855303710158588	-0.35539797850488253	-0.13535462440225737	0.0891453411516476	-0.06002746404869402	-0.031418740266937716	0.8512159444427189	-0.3152292366694784	0.956742107383469	-1.678365371371611	0.7160270505842592	0.3531094135655129
0.10303403107415149	-0.08269341343804355	-1.2383694224890478	-0.31858781905966743	-1.8188273029625832	-1.9627460272372599	-2.5340186569672336	-1.0997822838929296	-0.5558485511851288	-2.164795030008831	-0.3882835844222858	-3.5066238066116844	-1.8865194391172166	-0.5577706180596728	1.692350025577066	0.8245608154149424	0.6725511874825562	-0.7569330614146809	-1.1045729773369064	0.182987360112976	-2.320737467659625	-1.9973128618501956	-2.277447752265944	1.3237922924502286	-1.9036231381758002	-2.181253344393976	-0.746891245387667	-2.265308006756814	-1.918123724127655	-1.9986866455260028	-2.112958591314427	0.6296573353524803	0.371143294706568	-2.6588421586543673	-0.28875006080441096	-1.1970514683307132	-2.0999744605167585	-3.225194956505708	-1.5030066701927784	-1.1945305778049893	-0.7531326099359381	-0.15973218978722722	-1.4803322862142063	-1.30255991569836	-0.3229547356260831	-2.316220449061309	1.4248165573570426	-1.4068707219177559	-0.49519052171904715	-0.3001838483063963
0.1922191519104456	-0.2078724743734739	-0.9290807817389125	-0.5799273506905761	-0.44158512225647134	-0.935405571727969	-1.689252591661305	-0.07521785560600991	-0.3349858701208019	-2.021155118279995	0.2705591506267366	-2.3225658099279665	-0.9622923806457778	-0.3111166503687511	1.4374596747113784	1.1233462031206365	0.17795270681577982	-0.954918462289849	-1.0595904390419792	-0.4444376826456421	-1.6179198933823888	-0.0763016109126799	-0.9943851623645442	0.47361649313593845	-0.28742168833788884	-0.6747979038368344	-1.0368270323092859	-0.7964313811073497	-0.6826249027801294	-1.848944731431752	-2.1626312817543574	-0.19680366925978182	0.5864066895386281	-1.9647392540609472	-0.518367746160144	-0.20403073804477048	-0.8924402775437892	-2.0262905853658117	-1.0943432171327212	-0.6218331508667275	-1.391891797549604	-0.2034139279048842	-1.0089382170371035	-0.9194784544109962	-0.7904582086813976	-1.993203759907914	1.403694245914698	-0.03196867278545001	-0.3138979399952558	0.33723612169786654
0.7473741303879842	0.3090369970332646	0.3418900767928353	-0.795940385049421	1.937841515634578	1.5318891797440202	-0.04015313414381314	1.5328610277072388	0.21015543299523154	-0.3814663699335591	0.8121203756477035	-0.21133474315596107	0.37742931329929935	0.06717094975834398	0.02773953187687678	1.3685992160301654	-0.6443835839867195	0.3133753859908861	0.18390316805066975	-0.09215807229273656	0.5332096226716723	1.6695247127403403	1.2977528522183766	-0.11485391725817659	1.4280336827257416	2.2094816621165867	0.13668670796087132	2.141131963422513	1.379348496051225	-0.8970585768690054	-0.3325015124421172	-1.5785386642363832	-0.25852984265571133	0.7032804881732925	-0.14980460462007686	0.6147643736355873	0.29449637869524337	0.6224903655634573	0.3218909825363753	0.8981621474046674	-0.6741811975913811	0.2770038001126938	0.3440525699264963	0.3312285021157241	-0.8424808960886983	0.2142826391666389	0.9491245877044964	1.3722711370185319	0.23784300659803898	1.1495361456900186
1.4303299238765521	0.8718796300119208	1.6483826184339556	-0.6586430284101046	2.747152099825012	2.436833987888077	0.43086555233053714	1.8968449930158828	0.2838615184558328	0.723807801248208	0.5964228218684905	0.4312530518610832	0.48193187046904973	0.20800447339515848	-0.9448157598049854	1.016275497292906	-0.6416184758302189	1.460855823724295	1.4199545265523301	0.37006730110680436	1.6316400947717082	0.838829580382416	1.9697573053714599	0.36500578640503145	1.6048505484389501	3.171131523882118	1.0420252354315545	2.706062085773748	2.123766238262941	-0.5310642574471843	1.0114228565977357	-2.061035871552812	-1.1897104315138458	2.300094445586722	0.8304397782595614	0.5471897638931871	0.11628054538830718	1.5319320926969402	0.3517093653197381	1.6256928604962688	0.7399233568567061	0.876243063668534	0.5432811346843675	0.6320595926368447	-0.8991053576195859	1.1874094624262372	0.3665644505576562	1.8649727958406228	-0.24807924722515737	0.7329062963183596
1.1335735937328855	0.818391490255928	1.7172071990736053	-0.08048996982897792	1.3117817074763483	1.180883608194818	-0.09237041972901731	0.5264498341720195	-0.3667390606859088	0.44646589455862323	-0.1589873311388643	-0.22523933977350674	-0.22071645268875775	-0.18368522101530804	-0.2674598491412056	0.07780044116547442	0.16797433872383172	0.9188660709803858	1.2618979116345268	-0.13369320115896083	1.0311664848659987	-0.8621224245403433	0.7857011960961706	1.172339240308355	0.5673185549175016	1.433738796646608	0.607256591472759	0.3916358294005647	1.3687966876418598	-0.6768019414098139	0.477867591811493	-1.0795797291718232	-0.7676592178992129	1.3473146749621983	1.383711149125399	-0.1625779213329947	-0.48337014743091256	0.39557145179085135	-1.047943035968156	0.8979533961615205	1.0858264060867069	0.8225040709607133	-0.6007324639201878	-0.2687496802031127	-0.7197303357709111	0.1333361952543467	0.11179542905750821	1.3785577444806385	-1.240100202229956	-0.6634535854321469
0.07228447608740174	0.2544351900415311	0.5748857943406194	0.6209843210864766	-0.2884854312917007	-0.30258211027531456	-0.08564753577038038	-0.930349301923018	-1.213981724858076	-0.14530939310626143	-0.6855929949098595	-0.4758802604867798	-0.6422707699956408	-0.5370208020824305	1.1427683396944608	-0.7298240924024412	0.7257577777177431	-0.5330151983011954	-0.028292420233535107	-1.2960917719270277	0.21122047830659646	-0.7429468761213003	-0.46087607409813347	1.2026260517696252	-0.4746209376610373	-0.5712955486651259	-0.3275837708203796	-1.5549031029934495	0.4514176487011121	-0.24936351896545753	-0.9307761056711417	0.07976301263153725	0.6014415743313982	-0.3765547603090521	1.0489081622593037	-0.8810031373245376	-0.3839057441853525	-0.5597458735142868	-1.68421466561357	-0.23164697607779308	0.13869604695106905	0.24520524876773167	-1.413456436912643	-1.2757746923323532	-0.09159427430959087	-0.838799491641726	0.12213921877934794	0.3297615321688347	-1.1601809452157867	-1.5506223890313109
-0.2899616803644428	-0.24398664936878442	-0.4546719502718591	1.0820490489216672	-0.4461223270632353	-0.7528597103130271	0.7043235630750251	-0.8444483176785966	-1.2973668070637727	-0.35591432799880374	-0.542121245101227	0.28010117699061865	-0.6131270693040389	-0.38198976521154154	1.5618012230219123	-1.0700914658385101	0.6773442222118441	-1.1049355933225042	-0.8531510443939493	-1.977738821366238	0.14920025648882454	0.6274969497421943	-0.7767743315354786	0.48857995878941374	-0.8016591406973312	-0.9072050607976005	-0.6635461949595838	-1.3362959409927486	0.05691463373402319	0.7944584051838194	-1.7368950973931783	0.34069451795201283	1.350484124339312	-0.8722411352959821	0.6344900297373668	-1.099799228738076	-0.09445518386870741	-0.4702881464244823	-0.559420473995722	-0.7352105276565014	-0.6325905343058894	-0.02546177889386975	-0.881742736924078	-1.7434078630986563	0.5557372258317366	-0.5639207751082753	-0.11362467305012945	-0.6387576037364593	0.16937130948057877	-1.1161690649464326
0.5545495265230372	-0.38470193283657417	-0.504196167910496	1.18080085941578	0.11240962600646376	-0.6651573203116357	1.23192030042236	0.3987450774965191	-0.1209623104133341	-0.6345476197376203	-0.058366482886678554	1.1714814052884275	-0.47838054357049764	-0.0388814676093283	0.7656183867780316	-1.2113873292426987	0.5727156785562398	-0.3431942809854347	-0.6212010866060229	-1.9067386482065696	0.2327793976534095	0.9181606911257669	-0.6201150785496058	-0.3168544853237686	-0.428911214784057	-0.24769160872108653	-0.5798685564120921	-0.49710457446950257	-0.24851161801659258	1.1940853289429534	-1.7211153833583344	0.1630557218581884	1.0307885399991206	-0.49725176045020747	0.6351519455462308	-0.800484241013675	-0.47598384811755134	-0.3581041843168497	0.814549122665036	-0.8081184814963477	-0.386441703042768	-0.08531452168412841	0.14093783797112763	-1.765802049044381	0.6378563636364868	0.016507603091074286	-0.7203598969945829	-0.8756527093211861	1.2403831395751517	-0.11732558042058547
1.4384864771750343	-0.4028170231082463	-0.15548645440977163	0.9567440287104938	0.25414145770846785	-0.6933048262848724	1.176579896478051	1.14936597487933	1.4618258170509266	-0.8999367170614363	0.1296777238284411	1.240188369005301	-0.430163811613355	0.26748503612006386	-0.15860734802295987	-1.2031976472543018	0.42980738468037366	0.8646718533202626	-0.49263926903844835	-1.6592345352251032	-0.35640911818466936	-0.02868089623550191	-0.5192273536077101	-1.1331477757781487	0.017201921397356042	-0.05773667734970926	-0.8999299058639745	-0.39694762015811386	-0.7529747980438547	0.2669979172234029	-1.387924659597608	0.12274031739572631	0.455779069935986	-0.5083656391992871	0.3104963692552449	-0.5788185048469103	-0.9785457433863729	-0.4889455218932036	0.9120925127718068	-1.0061094106080102	0.1046240964369365	-0.8910098353385225	0.5318285445134426	-1.4379582551023633	0.06265233410276508	0.28236632772619064	-1.3079347023024945	-0.5040101862783458	0.9674116750661516	0.24794335124694467
1.2744084452859397	-0.6859033940499869	-0.25811848024934086	0.4974221788235612	0.19737809373706827	-0.8326411938740436	1.1757561609887635	0.6238926742660226	1.8009663915473244	-0.38033337937217115	-0.17517586287313996	0.3334934170251292	-0.5816576871016615	0.7477404675089192	-0.5656285645295756	-0.9264382329295083	-0.24631335237592442	1.5199511631796923	-1.1913300729705907	-1.2552484568072992	-1.4177834350502931	-0.5408366981026148	-0.5728971614609253	-2.027278733243338	-0.16770452271384023	-0.46942174472813186	-1.6916487876898139	-0.31012595392211956	-1.0246327426670834	-1.0404989542476568	-0.9380522099192956	-0.05565246156222854	0.15170307281138234	-0.9283414552501119	-0.7321631469222244	-0.847822646603974	-0.38124314800057957	-0.14674508338116388	0.32425306050194325	-1.1961411869475473	-0.012749188208173692	-2.1671890217493304	0.5413057865099458	-0.8896987954977269	-0.7659352652135718	0.6111588159050988	-1.6524997200228413	-0.46654512757507116	0.10631254368742614	-0.04811336186157803
0.3460771766110414	-1.1821183765360856	-0.48643586958043494	-0.04235270951358692	0.4393356223635452	-0.9806402050050664	1.1609356094693433	-0.3733670998137117	0.4394752052671752	0.5244442517012987	-0.6032170050368855	-0.8181950976004805	-0.761630816788318	1.0356018146212362	-0.5488566846885428	-0.7809748811365258	-0.9418394195794437	1.0129557915064702	-1.5063710254691849	-0.2138697236480782	-1.942540587881576	-0.2936765719193413	-0.7828773297186289	-2.277084132310942	-0.7014029971332022	-0.6362102017997536	-2.072625428696432	0.24883663817795962	-0.6382154599782823	-1.3980327168651052	-0.30606293340425733	-0.3104543569485203	0.004260586752543503	-1.1747077256623895	-1.3412999080895158	-0.9265316167778895	1.2720606291776884	0.3065885920806678	0.47573520767933447	-0.9174837634702235	-0.3850972194875392	-2.1225197316289437	1.0347127398775797	-0.4214755239764332	-1.2192201461755008	0.7637125164625005	-1.7717126651988997	-0.9689295463416335	0.08178561586005163	0.03201878609959968
-0.4939784556785223	-1.192043885154118	0.0706364066445385	-0.43887513686708784	0.5475402097596243	-0.9702409836832147	0.2963345823391491	-0.6585300351481561	-1.0311034575071407	0.47662686765709367	-0.6747059263342907	-1.0284782254036169	-0.3025294428400404	0.31861930976683606	-0.10284043993021265	-1.0835345891404462	-0.43900109049576336	-0.495902143333157	-0.19423783282333287	1.0216319716662103	-1.0456986358397733	-0.4162782509887122	-0.7930034487914197	-1.1830416649736348	-0.42333925653640275	-0.14437708801994936	-1.230108831807344	0.3499218847107531	0.20464762355154045	-0.5866995672998717	0.5105607513902543	0.15940394635584995	0.03169012400486667	-1.2679684426872257	-0.46013738724361647	0.1342130284610764	2.506796018471385	-0.10542800302536108	1.3312089177639808	-0.16121175360212867	-0.1665304058520941	-0.13431186621031602	1.8009952496324888	0.10161697677831455	-0.7637961415763482	0.18486410043952026	-1.3777995534902374	-0.7401500773668722	0.9059784222318562	0.8448954889686084
-0.8590056807263611	-0.07481276314942448	1.2701106143125935	-0.4519452902319639	0.06313838768517709	-0.33912628287377244	-1.0828656931948792	-0.06354248823377343	-0.8880992525482477	-0.28828505607391286	-0.21332567586068876	0.1937364121559294	1.0249348842984645	-0.9702103531883943	0.7157088606826862	-1.078414434667857	1.0275443185259008	-1.6817438125286177	1.7462970725180174	1.2735425335843558	1.0023931864655444	-0.9033194118068879	0.03629280890104958	0.5352035783712631	0.8572265588664288	0.5682922082171955	0.5989350712116972	-0.2774682239652117	0.8890288339831711	0.6980609863396939	1.4471659917625126	1.2992070574735077	0.3467626056753775	-1.0889220218487896	1.0402081288044716	1.8084592964178385	2.1717086800344885	-0.6434601856254927	1.5737915593257104	0.6648228753631493	0.7560719169389168	1.909416462503935	1.7116767153210715	1.1477388000035502	0.5285864691985004	-0.3174780168772692	-0.15573493993807172	0.976553526581169	1.1222350622095822	1.291253584618334
-0.6928857817813381	1.6835483886402631	1.9190732790785243	0.053186687587912625	-0.5472362857547027	0.8817397664372654	-1.236268470431459	0.5392354941323587	0.461179510712831	-0.04095765636764206	0.4790020525727605	1.7561664064092273	2.172751708800093	-1.2331303539475382	1.2320221449043545	-0.0035210686380172406	1.7106789645023068	-1.2700946172910064	2.2912152008272204	0.5073139090745731	2.5284014321891317	-0.45594270730035247	1.4251702929833063	1.4200037283355675	1.644260217619638	0.7878763009620631	2.1883377241877486	-0.5256445860761244	0.9549888405864301	1.7941745295033387	2.164967990711368	1.8107702965495576	0.642454725507811	0.12369307263755638	1.5267794849979033	2.420135676285326	0.7461272565469299	0.3117411625398341	0.646194156007785	1.1545656415436765	1.6732321339084488	2.129790860403586	0.47614729273344625	2.2487974803694	1.8172015441667775	0.3560107067128689	1.3173209572903386	2.640984121934851	-0.03799611489356542	0.44051993256387284
-0.11125113133750325	2.6132389535766665	1.4274929282644861	0.8561553717716303	-0.7360895251018039	1.6386269598079757	0.4188485499405858	0.39208265210563836	1.1484529577721398	1.3053484804746667	0.7212411319835923	2.0301416546837183	1.9753973307444672	-0.19697932328587164	0.9249920054189401	1.1931157321983488	0.9645708848220812	0.028562446202557382	1.235879115260711	0.003846064918826568	2.0337389068728395	1.005109967906727	1.9566389642293525	1.1809368928896302	0.8639043005379203	0.2597849737371601	2.4414000915079703	-0.08503689201710393	0.49842782439681294	2.2643969000181543	1.9466653967077716	1.1266587509673656	0.6125962270750327	2.1231823200333073	0.9016916684716147	1.417777215524339	-0.33093227487401194	2.117953273598076	-0.4740269565186332	1.0534568788847303	1.7912679504992057	1.1023868213906323	-0.7450629178777365	2.040248798219749	2.2340783427700885	1.2557057217081113	1.862027921015245	2.2579650201215435	-1.3635756152445278	-0.8224896387838488
0.24286991150318774	1.9031498125854445	0.46952588659024747	1.3497201315725849	-0.7409609149492595	1.129981016736274	1.9858172489953374	-0.29067968078968415	0.4478799002878543	1.6971667090086402	0.1376653476936055	0.8778713333986011	0.8171386766612244	0.40510458564225904	0.3618740287608924	0.9514209053775464	0.18736460529333068	0.29223793732438164	0.19090362043215364	0.27297530396670955	0.17400584517442494	1.8193429965400416	0.9719870455294144	0.782713278180458	-0.39630601707286295	-0.5070525125977645	1.4783394304242297	-0.06053574271938278	0.06565809227872181	1.8472060937037826	0.5802749461493655	0.2893851560573736	0.5433461970801836	2.9276957717076124	0.40890104191337145	0.03432459376422842	-0.35887631102400397	2.3276976345922975	-0.6564465334010344	0.39596832676823834	0.9344026172879989	0.483126079814896	-0.8174924465208498	0.36188985316076194	1.72304154543838	0.6505955780793802	1.2004913663311376	0.3289683547633633	-1.2911348794024429	-0.896307691204938
-0.26466172057440995	0.45510616408038507	-0.19213593736546433	1.14085314995675	-0.876235618164247	0.055607466518672044	1.5817338705315647	-0.7509406023055212	-0.49483300204404057	0.4620441478602854	-0.5812087880898059	-0.27531713734800606	0.05738916105731051	-0.4218066969830166	0.34739744567981223	-0.2683808488451683	0.5085491143621769	-0.6611539789255378	0.08663350070768626	0.3947457892921157	-0.9364365623806681	1.0710957607700116	-0.3337263112060118	0.8181548383425822	-0.5043922646685439	-0.767543567375917	0.44478847975396274	-0.7150656824348061	0.012160084071531387	0.9345637257520042	-0.7825936039782112	0.22476823737705326	0.770527975164013	1.408268359501207	0.6397414450422907	-0.5843258094017102	0.010007840381077113	0.5698534972602246	-0.005252710815695328	-0.31164056680213376	-0.18522784603374973	0.526639758628615	-0.014550966549754647	-0.999287606415035	0.86407642430283	-0.8421464936909455	0.3891443850633586	-0.8621767879383528	-0.10630914706585598	0.22820329323300212
-0.9633471977697208	-0.2684241070459113	-0.5465546943663674	0.6595118273365386	-0.843758183174022	-0.40466181319312766	0.04639689019258544	-0.6795063402472227	-0.5408346917706126	-0.33955390596075724	-0.31632612555914497	-0.4761298832434199	0.142907998206155	-1.272418498070999	0.632555012810449	-0.4107832033325118	1.2192672043554806	-1.0139023505294733	0.35434906167251395	0.008154642092861583	-0.5834973256916095	-0.056908263841269145	-0.6901398750506675	0.9798527167937794	0.31231350031130767	-0.44400792125036304	0.23126994957115596	-0.8258133156468026	0.1278078130118954	0.5120560143249798	-0.6830748959619874	0.5891287586253882	1.0034038344763236	-0.6281523243522354	1.007085190799314	-0.5460468353944079	-0.06932667044562422	-0.7575692411388686	0.5559940002244146	-0.4060611032631604	-0.5089371725671595	0.5095371901936757	0.5991095086618009	-0.712285664765529	0.13790393396533254	-1.1272617345738087	0.4138414002777249	-0.5135526042336902	0.6869575966835058	1.0946258932760702
-0.369376720732387	-0.05121885049849179	-0.6637526715159124	0.6481238750654595	-0.45880422390383857	-0.24540080643796489	-0.38768671439814817	-0.3953814022823994	0.055771292782460374	0.5678352998609575	0.7005964945214108	-0.2511813431800085	0.39282967569845734	-0.6812279640859918	0.48018232413297735	1.0103936545114018	1.2927188633696285	-0.0976294895662109	0.50726466480807	0.19604571129522547	-0.16615936257587588	-0.08828282995377949	-0.5052033392398073	1.0452094311609095	0.5810260583146797	-0.14410040803285587	0.6530354627710987	-0.02101377892125969	0.16163447483385313	0.8716280737548812	0.6540945580501241	0.8399104684951553	0.8315550173009765	-0.7849579979697932	0.9346910068429525	-0.2382654432724255	-0.42535033059398936	-0.28468138059060455	0.6143934004560871	0.23584960570199323	0.21007308124113497	0.4858864224175802	0.6358224442992146	0.23654845588563753	-0.27762761080694137	-0.23378841931487016	1.0275946356064933	0.053695149778821255	0.7241703875686851	1.0425124294875328
1.3913858270686492	0.14914397976622185	-0.25970990233370356	1.0008686026704963	-0.22533721293958642	-0.21425275062989702	0.5613007630410154	-0.19862308291175085	0.4759993535133857	1.414034705619291	0.8024661076753872	-0.3137721856212191	0.3354635617519326	0.5230750094959575	-0.03383806206096344	2.1604945784886165	0.8894647613770725	0.4651117761056507	0.7987984075056459	1.392756119606613	-0.6418693342807295	0.7744697170265973	-0.6886538838679557	1.1567182793473503	-0.09275780826791384	-0.19207013863426498	0.9447891796506257	0.420635603823254	0.29637854476416386	0.9951432596325321	1.4776358363048456	0.967736103566669	0.3858717887757925	0.5192503439808478	0.4601928170496803	0.3091477761085651	-0.390835596599444	0.49362861480724146	0.5200114912484252	1.0154280673548413	1.0294103854563192	0.8764641489225496	0.5102997335697363	0.32063016001746264	-0.34453376881523956	-0.10419629952596768	1.3408135701797206	-0.11668585674427626	0.8956080796975349	0.8239997250948549
2.104602549330591	-0.18111569251428322	0.46964181509067576	0.8077947816167198	-0.41429157296230934	-0.34206711136550483	1.0204964030798296	-0.056522487118188046	0.4816989177349581	0.5044533761229927	-0.5608553915121085	-0.4433973680017014	0.17047038441010973	0.7924519671992175	-0.33439888699203996	1.6887332904013708	0.47755571720648343	-0.2988303040732973	1.0487591145003223	2.0907779177126455	-1.0050174431739238	1.2202124847489193	-0.8671528677577156	1.0820332977145635	-0.6900136636866765	-0.2096783734489003	0.719958788202832	-0.05235236021663622	0.566632790847796	0.09317772843754131	0.9190031581557221	0.7681562192802858	-0.05896852858425945	1.0044026352213504	-0.18550583771762363	0.7242720052626739	-0.05277839802277509	0.13919342719998687	0.43892229456427717	1.2081884727520078	0.9895929670459931	1.1214617592857212	0.3903395441613081	-0.13686014851267797	-0.24756048135552766	-0.9491899205417573	0.9815415207737366	-0.4268386339048029	1.2258070071554503	0.8233456916453652
0.5506151505293861	-0.4625019251496886	0.6159310398317555	-0.2306537252327651	-0.3157283967930409	-0.06510554029546109	-0.018750389747613685	0.09158413817642307	0.20922713342872507	-0.7593296117254342	-1.42507929841205	-0.23781033279607758	0.1322390616949936	0.4252073774535117	-0.4239208570546156	0.4290375158248151	-0.10608432115439999	-0.9412967917507283	0.4893338719635468	1.0706853552792637	-0.2334697874083578	0.6351468307100377	-0.21640538275348312	0.3656692271953908	-0.3815769517744254	0.13906445848962654	0.2471071828346515	-0.1713126799874345	0.3810168539393813	-0.9369634925611392	0.1052645821967715	-0.06019768410152386	-0.5262423916024404	0.11840801980004985	-0.723871085304932	0.49912907607853596	0.005017947074516454	-0.4687561883410785	0.004681605380832553	0.6464170478367204	0.29421130235627213	0.48447010531667695	-0.052087499469157	0.13857122002747915	-0.3001274864180277	-0.9047862915311468	0.2822400395856489	-0.239189150613178	0.6193972486635444	0.3261800650964038
-1.3387827584599585	-0.10540325098453367	-0.04768726102433327	-1.2528056039646531	0.6849087453677467	0.5909500823093405	-1.3424293897793056	0.22719331936575968	-0.27204948683863595	-0.3407140494506016	-0.026651515782071238	0.02519185881852814	0.27501533631531566	0.7012015461080352	-0.6176242791679206	-0.26517996838652336	-0.86084742470981	-0.14508149807411108	-0.6706558973302253	-0.426077434470862	0.8774700990417202	-0.3573236303960229	0.8265056359268445	-0.6655220398617746	0.5895113642359139	0.6171502004239462	-0.012552647171678363	0.855462654879847	-0.5115878476260921	-0.7972118935024417	0.3207682255417021	-0.8220482851177141	-0.9154454389179794	-0.5408428022318829	-0.8118192993609062	0.21053109914433737	-0.0608923724897627	-0.14584696746526177	-0.7532437982416019	-0.12153049763577356	-0.19837644416835856	-0.4083762971358149	-0.7302608655763134	1.0947340239302001	-0.4140525054587389	0.4673747657280359	-0.25620034006004205	0.14218945329845703	-0.8239317488174123	-0.8208473607013823
-1.1194147268667713	0.4979398122315126	-0.4499386319013272	-1.5481002964027186	1.820382269118464	1.0441612570751173	-1.664653715898361	0.45175762039811795	-0.5830108621435061	0.8454562802135084	2.131238388045627	0.02633806308715788	0.5687550442017458	1.3790647612829914	-0.7559102016772905	-0.22361724758193868	-1.2310208667123308	1.0720870037863888	-1.078543209036889	-0.4408223849616423	1.102953592115946	-0.8709254279535034	1.2139575733149577	-1.1363713844518801	1.328882896825661	0.9020835341832019	0.05101694331450187	1.8350701916414047	-1.1794890638011786	0.035058119537109945	1.120356876104938	-0.5480939678711005	-0.920003129300255	-0.09513995226799254	-0.6310529329293726	0.8169538081350084	0.3262985874152047	0.4699787535800446	-0.9796457443033758	-0.32726572115350694	-0.24189004551511387	-0.5335641216983985	-0.8968772860012115	1.6170139404790103	-0.17807981603930223	1.377936055328288	-0.36507493346603925	0.37887556835315417	-1.3259328515813218	-1.3769056591296116
0.4609592154301096	0.4655555515450437	0.03586900025979872	-1.5584906239125447	1.749666566518499	1.105520803648138	-1.4544610790863868	0.7783592222968679	-0.06838823478979876	0.5251143534283965	2.1410984030808837	0.09904859912057333	0.550201721332658	1.0594741572310282	-0.6626548021355871	0.10332724597218976	-1.2450444018705038	1.3317378604298966	-0.38429093626802213	0.723003133007067	0.6957310796954876	-0.7745821594848415	0.9968569350135433	-0.9615708079228678	0.9764943444626625	0.9862280524676669	0.08639568171621298	1.5391121091960893	-0.7909840989515197	-0.04511553950551342	1.1553694005395276	0.014918580586286607	-0.8125532150000288	0.4892243721309396	-1.0075687522378998	1.492354161262997	0.6435829263304748	0.379060582660043	-0.273745487362622	0.12377459500625437	-0.26934593227158765	-0.41370382664548944	-0.3082929229632658	1.3692162924095486	0.18435246318453483	1.0121611285842322	-0.17843559219361244	0.5432098140483458	-0.27875456093248313	-0.57741422085369
0.6292857387334163	-0.42924166378593004	0.3040228656129048	-1.849238565378805	0.4771485488141876	0.9783613088905785	-1.6159901831249768	0.7705553632286971	1.0294668904090107	-1.0254486748141296	0.08168954990982108	0.4673064422298419	-0.44087642712258024	-0.27208233323318226	-0.7442321341292603	0.4025941533175798	-1.6529458893756328	1.1082884415858987	-0.07630466187891094	1.0359430895385204	0.5457976299746593	-0.6659416936854613	0.9117321749501492	-0.8720291394222902	-0.46137208602613017	0.8309832071510748	-0.29065175336507826	0.5807344715384173	-0.16352174826054652	-1.1797629555087419	0.14107091106969663	-0.8259418087401673	-1.3187641120959368	0.31921869029816013	-2.0773282503538284	0.3485610515188557	-0.29214316426706527	0.05689889050957694	0.27141716087908335	0.30879259243665946	-0.5185768125436556	-1.2470807877401906	0.08699205133679493	0.8233705903824898	-0.2384133314217718	0.6344919251324246	-0.17512228657464052	0.37222058916973294	0.4071631346787169	0.3689116246308121
-1.0714406450151577	-1.4617218600379984	-0.7142808233136596	-1.911983087424217	-0.5095055356005114	0.5972815305125857	-1.7070372751754948	0.006613815671514528	1.2208010995635568	-1.5096926504751946	-1.1022969531030469	0.4607081151252558	-1.9469216329717656	-0.9201818510041233	-1.1418293204714876	0.14492765722973763	-2.283116842254151	1.1621358958620929	-1.160258032565302	-0.24487652459760284	0.516631520227363	-0.9800335185217525	0.8086497960633577	-1.0463843105500281	-1.5972309276137213	0.2644206974548436	-0.9721459018867522	0.14981884560369366	-0.558580150945152	-1.8121646010227164	-1.0041433315860213	-2.645861239030725	-2.1694374312614597	-0.23033443534477183	-2.4945743540803633	-2.1349384189117635	-1.9840257486392872	0.20834275693832058	-0.5440328067081519	-0.6270306554287197	-0.8558217224182786	-2.486699055756316	-0.6062821600114925	0.04140441081984023	-1.5060997628470165	0.7884994097234178	-0.6661791126883212	-0.5541913493303153	-0.7082778275875874	-0.0916241850490457
-2.197350754819864	-1.7636574801623983	-1.981055076944149	-1.0547188369093934	-0.22853010174716826	-0.18970684134237445	-0.8802309929234394	-1.1077029689151794	-0.39127846128254884	-0.45495812382623374	-0.23573355320857464	-0.5465006881043808	-2.3130920115009883	0.03390496750207339	-1.0762606026955712	-1.0716130202694756	-1.8840298928703578	0.6481777547459572	-2.3538141359795213	-1.7691421419595699	0.01072730833872164	-1.3778224405792336	0.0007732925709446345	-0.9062522585085965	-0.9835695553188826	-0.5239636554607632	-1.4577078876251055	0.15552337054695659	-1.3985938743440736	-1.2072204864886826	-1.5840037362322206	-2.9508784054297688	-1.9894606954460654	-0.6332489218080722	-1.1746618856967401	-2.9671018223820393	-2.2010917617840287	0.15593325696080376	-1.9799727935102978	-2.015892845983246	-1.27060071751171	-2.3441547067982027	-1.7479431927637203	-1.0558481245889464	-2.1797936120253105	0.22488014875556397	-1.3031166889991261	-1.6664227020112252	-2.06660125328478	-1.5382779704185348
-1.4060487409739635	-1.2470311301750445	-1.764598860471148	0.11158934675569653	0.45891902616056884	-1.0496748884692564	0.2893081169822268	-1.6590909347536107	-2.4797290524556663	0.207023915092314	0.46088266519806725	-1.8348035504521436	-0.9524807549222913	1.3077252781620605	-0.1570355278728942	-2.3072593131413335	-0.38593132376527245	-1.085625423217181	-1.9221460856987889	-2.148749003319893	-0.6592750974549497	-1.2554707539043235	-1.1714719143696566	-0.413871595201017	0.6545581465088948	-1.0300420936436843	-1.5143472822566404	-0.18735420805458963	-0.9986392641162435	-0.5014640097989882	-1.7133762877798684	-0.9791645798800717	-0.426866230611687	-1.0032219037383392	0.7396061550373015	-1.0550318588213206	-0.20528793583363503	-0.8552642889887426	-2.1005967111046413	-2.1399091197442104	-1.7885328317772649	-0.701518502960642	-1.8536539138308412	-1.710435266646545	-1.2178506643996487	-1.363388725051848	-1.4375777842781008	-1.8054112956808326	-1.518281963959737	-2.1565644691612396
-0.3981128758500457	-0.5943829066067923	-0.4298271713649029	0.35639081930692657	0.08748057224736018	-1.5067783012028468	0.5085876320649164	-1.3637768967534698	-2.875123704010198	-0.5809257733390271	-0.6624185837847918	-2.018148403491993	0.41381443174988697	1.1021859362864486	0.5410344169003455	-1.8885557739675054	0.47191710608981924	-2.4445862060408405	-0.260944292832301	-1.3867568126712606	-0.8012905659228428	-0.6344920632040553	-1.6039137699416908	-0.28160942584163495	0.937341842233191	-1.1570933464603774	-1.3668572063932283	-0.8646161419933255	0.600181245548158	-0.6858183697340412	-1.603653725784941	0.9393324115757611	0.8928545529137577	-1.320007774189189	1.1580609356545284	0.8705129109771496	1.736820764870136	-1.932056420665877	-0.5660855364077216	-0.4923753118320882	-2.0029088338694674	0.5535295598779515	-0.6306156405397717	-1.1567208156758806	0.3259102190845529	-2.171881150982447	-0.9407947664627101	-0.9742158139361767	0.22341832625981944	-1.1860274963686177
-0.7734442122154753	-0.3328687082179832	0.16090749306184704	-0.25282388319015875	-1.2624759313144356	-1.5531935484361712	-0.11655322315557531	-0.700089000546585	-1.314803499963235	-1.5444963973065902	-1.882400010841029	-0.9229321875668471	0.13094027176969275	-0.5667489424466182	0.04916960798452517	0.17408144366115097	-0.15734703698263452	-1.708865571095107	0.8504132547572518	-0.21608348760906915	-0.5817721671176987	-0.04728522782519511	-1.1196702698470284	-0.5666385524577793	-0.7455908586763316	-1.1960041829742831	-1.0979527313512278	-1.2153389815236098	1.5246602159960427	-1.0892402526910248	-1.1459267849171726	0.901952035362694	0.6423367602011045	-1.1264103916912356	0.016473755940675038	0.43271365279324064	1.4674984723732083	-1.7883127043826166	0.8277703284303777	1.3429457747870923	-1.4265368257512394	0.4602768392360703	0.632448770432591	-0.07706919767643888	0.7494287821799385	-1.1627300268661933	-0.2634431723244811	-0.31410594031294226	0.8585614233457013	0.3655439941159171
-1.3071400389214791	-0.2041646956958345	-0.30768145575604366	-0.407139624804382	-1.927434930190869	-1.3244346105625717	-0.2421879092073627	0.004338995324251127	0.3790829630364297	-1.3459043029798896	-1.0804809194438931	0.17443184791065505	-0.8639167731030086	-1.90878483531251	-0.705427610291178	1.8067395418263927	-0.6880365019799336	0.032915651779671914	0.8433377980459907	0.7697930184857628	-0.5546434905802142	0.31910798509722793	-0.5926280969266833	-0.34126267525716236	-2.0438810641997236	-1.023953178266754	-0.40676947181284623	-0.9744881335961907	0.9646681146345739	-0.7119577927691951	-0.36552543981462554	0.04615680639159061	-0.17908948737737254	-0.4355355144162486	-0.6700702357673748	-0.8270315648527427	-0.019988508212471907	-0.8097596177083544	0.7855733874028306	1.678639924937098	-0.29355201485156746	0.2506454163561468	0.8566969105775992	0.21945420533245824	0.14494575587315234	0.14091224385071563	0.2542980799937939	-0.18132206716861163	0.21093714033652172	1.25613654135287
-0.1924568320515097	0.26726886446795756	-0.3163353323792646	0.4559606834121506	-0.9159770210647191	-0.655446555029579	0.512983726853756	0.748395474285283	0.817826285864275	-0.3386752063637653	0.7178792417580788	0.31755102823856163	-0.586202318224443	-1.5356136685481225	-0.24155487894965763	1.575228032510367	0.3768063694274184	0.4854156298684304	0.6439198102075844	1.1456330986185779	-0.5737221270315465	0.6864268270600413	-0.45715502109141326	0.7319281256258228	-1.018622109962442	-0.24131596027332583	0.6814243612472306	-0.4143931517883509	0.17531105927052706	0.21366375249891822	0.349895740593617	0.24231879207214582	0.1387014134406483	0.09703929112640747	0.21110677797293972	-0.3616339721389287	-0.43437828501704956	-0.2638267541541918	0.18942040561126353	0.7416039780944845	0.6333635549936405	0.970049707054751	0.4488079395038606	-0.23987922332263123	-0.061371991332420384	0.1389987525703088	0.6509850585516957	0.22707329581665311	0.11096777548040994	1.2646789896769546
1.7408872776029176	0.9006221062071512	0.6706516526365758	1.4413161145358755	0.6678853772227431	0.37685684425821	1.0613349503186202	1.1864731602403036	0.4931032628363146	0.5942697937498186	1.1261952482153308	-0.009664049943641936	0.8348651934511615	-0.04896184249090263	1.0546506381284622	0.4074303543554999	2.023679237040688	-0.2779561358089352	0.7905250103140453	0.775893291678289	-0.2548686972421631	0.9501005094920486	-0.2971854315550576	1.667695125718286	1.0206639163283309	0.7725905137555752	1.4495499110823502	0.11526125293512895	0.15501306328366757	0.9336173488523362	0.7376094892045912	1.1947841995448738	1.370446522082741	0.23413941731739069	1.4924250658513267	1.138458822029758	0.26650218723009444	-0.1935482440852837	0.36532330911109484	-0.0679380705631754	1.0531692653977778	1.7059017668608962	0.36909737816245597	-0.36118163678997445	0.5061343131668143	-0.4842770274257876	0.9516015188935696	1.076458046895542	1.031344310993106	0.895985993812573
2.299095020421378	1.1416084249307301	1.3393780395466015	1.6535860579365411	1.144106325685726	1.0470966904101624	0.757344997556422	0.867297959186694	0.4613472937575965	1.3296931230889755	0.18863085336165564	0.10779097745801586	1.546163449454315	0.8602886712582112	1.5528214347374527	-0.1240621037121214	2.396751441931316	-0.3088753886706982	0.8384344691513724	0.1356762048135207	0.10846919819339264	0.7126315908059764	0.10874904335880893	1.5806432937081356	1.6501687380263264	1.0450655095786678	1.3823128385194037	0.3668008489395645	0.27839164392546584	1.3591667756794137	0.9603739618991685	1.5061501754365978	1.8839122612947259	0.44798242482974515	1.7390834632407715	1.3079457814163402	0.3928415505408497	0.297643575163835	1.0134758749156314	-0.13820410005180275	1.3278670408948516	1.3162057352670968	0.6854467514046365	0.11122240438436866	0.8965546382934569	-0.2908167402814544	1.0030138119899763	1.3958920810045883	1.4147580470563994	0.5765257032904497
1.3768600687670773	1.0244914674502266	0.9991053297798769	1.2057387163019673	0.5622516243259974	0.8976709910283058	0.3311279567507631	0.26563332584327753	0.8019083050489285	1.8289664726887178	-0.1403514649238147	0.6669121216357067	0.9802501269895861	0.6514541078373349	0.9056154231376703	0.058815952510400615	1.4746776476841288	0.8005650215163646	0.5492615147391625	-0.15794506210879655	0.13573161743317436	0.1277384083663358	0.4629067800161722	0.7783896847691242	0.7941931464163599	0.5339653253891181	0.9004796378133689	0.32613500516121824	-0.08734366670019894	1.5734407358509956	1.188619707048418	1.021547513871753	1.13012940854496	0.9109688328769124	1.0921637457089937	0.30869577714850094	-0.28554294908874145	1.1779214842162007	0.9913156885506477	0.10257462688288456	1.689531090888145	0.3879144441193672	0.7091732435234293	0.46079576220345253	0.71893443579699	0.6397017754205984	0.730506786806292	0.9110424464213188	0.4743454621259391	0.30375399517097973
0.7903666627169482	1.0520040908075163	0.7606170371952463	0.47437260782666635	0.3678478181009101	0.5001261408556549	0.38910635616618033	0.4194125286170966	0.995590920965202	1.493943815829136	0.566694169796093	1.021474281358376	0.34103250403874596	0.49936395289403573	0.19842580054776598	0.042931827955056	0.44663594066643847	1.5140247409757952	0.2558975418689772	-0.19934921668266767	0.204220679904828	-0.19186751444033043	0.6796892941394443	-0.11650858241296856	0.1065136186809935	0.283690863210486	0.5756869781604458	0.300550555495894	-0.4412950756542261	1.1227560627354505	1.208330163802083	0.4369306170721401	0.046420025014893174	1.1174315663937906	0.39082666388103027	0.24763294270643993	-0.34610516366887945	1.47603432880406	0.17888842665341562	0.2708308741539992	1.8443864572702955	0.08283944960752053	0.11285714430886104	0.5294401188836917	0.5949323064281016	1.3366624795790167	0.17576925592715184	0.7576900627420134	-0.6628028947406522	-0.24530998375026566
1.1063810972906916	1.1332159327200446	1.303733407048983	-0.47934775800261814	1.0016373587736258	0.4800731175268328	0.35291410509137355	1.250281878073248	0.8923288451812682	0.1780010805107133	0.8159807282092841	0.9511377859586355	0.2097078637510955	1.2904406573805303	-0.07418739182904681	-0.44907643814939646	-0.3168324799565798	1.1382576279996404	-0.047005739381738014	-0.5676712886417602	0.6323780990887513	-0.26292882463841777	0.8944464048555048	-1.0158431183601344	0.03694916717852338	0.6343879139946343	0.1847334543436406	0.4219967864564179	-0.4421498387912361	-0.126417406438976	0.7260087768034367	-0.16204864730607807	-0.5981476696194459	0.7600707585433283	-0.1973746935867607	1.2150818996830621	0.49112220235049	0.9152600570125325	-0.6455299836576425	0.29905769734091064	1.4798812624765143	0.16825792382577784	-0.7409631590123213	0.7871064940012971	0.6390979390462772	1.5141449262030362	-0.619180335777207	1.5481604109083913	-1.072453723888037	-1.219742914087739
0.9799884556921654	0.5947341074488182	1.4353638646478	-1.2486374136914273	1.2328733383219574	0.40723421374029284	-0.2753389578494289	1.42650384062056	0.5619249838013218	-1.0401589126122952	-0.010640499505760074	0.6973048787975802	-0.21375267889863894	1.9891301364155787	-0.38035324378062485	-0.9042105945264477	-0.952536357699497	0.6405189201201906	-0.7038139980464773	-1.2606874471458718	0.711022650445133	-0.7057892117256869	0.7626404465740083	-1.6740742558048722	-0.3057584073086691	0.5669232107314272	-0.627164907677245	0.23040075905559773	-0.6419546827736493	-1.185582758572616	-0.11516386834427374	-0.8336498010796859	-0.7949911540130287	0.15904116921030068	-0.724860096504934	1.1177133321084987	0.7665745718119693	0.2046668706067918	-1.0966810427909905	0.017017900239969824	0.6955849542576859	-0.2977345285454344	-1.330451139864883	0.941035774847965	0.14630460650886074	1.2969631732028024	-1.3554091399430073	2.1232914984013607	-1.2323790865211273	-2.050352352853119
-0.20181599542983605	-0.5277134002472257	0.1885757795821589	-0.9768373075812036	0.22626349018530703	-0.33679905346378497	-0.7416395567104698	0.3447322108589146	-0.10619930978734246	-1.0552922216068599	-0.750956412364635	0.26733056558901636	-1.1527952866025506	1.05403566920602	-0.6550867629419017	-0.8875127621504084	-0.8947202156988493	0.5377082505844576	-1.3243619555289652	-1.509746909590568	-0.2188769972119258	-1.3483124531044834	-0.1499660322824743	-1.3099316054096477	-0.9674311894249994	-0.465529353150612	-1.2700386307549663	-0.5653139689172969	-1.0540808100409027	-1.073122477978854	-0.7971228809716674	-0.9362079219163096	-0.5173557714169946	-0.3630280869811736	-0.7205870236508702	-0.5908537186622725	-0.15047094858924864	-0.20165983103236096	-1.192637076209528	-0.5633497204028481	-0.18973788746766673	-1.0699340251228502	-1.287457517045785	0.13065441620230275	-0.8387795309443232	0.5050832371581963	-1.3580184845361671	1.226781466032995	-1.4257315834671072	-1.7563701334353952
-1.170806029722176	-1.2009170872803678	-1.271375223170322	0.3288653781164038	-1.0541108226122984	-1.1486533455112447	-0.20524235946586333	-0.9158795351822269	-0.9128156833476827	-0.19851340504303308	-0.5883114010330666	-0.44032156937524863	-1.4417325251514594	-1.0976972385267982	-0.23721081552727222	-0.38200843251361516	0.18198224712769007	0.09433849284394451	-0.9467923347051412	-0.780684573941257	-1.2812259169455653	-1.0299192030196684	-1.218879237873389	0.14576595642954507	-0.9361109440506136	-1.318251973420558	-0.8763418990250521	-1.2116241362300058	-0.6350459422831054	-0.18396173787028608	-0.9690866051921014	-0.16299652718434204	0.2568361715307158	-0.7546618087751504	0.024237347539021233	-1.8899452303383801	-0.9501407169274642	-0.46731840502484645	-0.6476001981606005	-0.8421529680829478	-0.9028320754124703	-1.0428292316693737	-0.4265033274631127	-1.2969791242093256	-1.1563595657005026	-0.6934211101737157	-0.34101331328839896	-0.6394485321558049	-0.8211311005291888	-0.14078131395789337
-0.9156243705274821	-0.8466566814455693	-1.3654787603683933	1.3063348407974618	-1.2935012916157165	-0.8938169530210127	0.7554481549516928	-1.2078492395956755	-1.0724492678044457	0.30914023270931296	-0.1842135402005833	-0.939138983906099	-0.3915613392431282	-2.438349369321904	0.6063437382305217	0.3113951429518134	1.0769960525766331	-0.932907639915474	0.39172185990750596	0.5173409125759778	-1.0200300254983428	0.5875017655603523	-1.1647414328870702	1.368110467714816	-0.025152806809965927	-0.7944295268512942	0.2241060402401218	-0.7655468927699739	0.8195273607083581	0.4106237167698858	-0.7410364252944748	0.5207239171596425	0.870832116918383	-0.799069896461872	0.6841130046978346	-1.3858426384330602	-0.5473071914589258	-0.57126193051815	0.6402815986655976	-0.3736393229228481	-1.2253717297187479	-0.13360723470316946	0.9451203510315446	-1.794778228280356	-0.3143460491478592	-1.3736597542808453	0.8822182707837222	-1.9836693064641953	0.8563019480601564	1.6722939785183801
-0.20633901525061554	-0.17139265509697857	-0.47030440988318367	0.9259259951929689	-0.6475384020175516	0.2697759242883126	0.9502810696618146	-0.7806202579439524	-0.2292802284298104	0.034770455547315435	-0.20720750198279833	-0.5221030308890766	0.9675438324631792	-2.012875714848962	0.757242205339392	0.6656332618766645	0.5375589510258717	-1.5320614661413952	1.3651916805954811	1.4522797200786037	0.4318897701638391	2.086227922709178	0.11796506718944243	1.221170240549287	0.7444971566888505	0.49027221525547465	0.8090808210538925	0.3769173521905018	1.8162467285348156	0.4815932591526564	-0.431092744808175	0.2415772520775752	0.5892189672471547	-0.24605360428492623	0.44933995740548877	-0.1623092117034233	0.3089522932458177	-0.23859791565632718	1.7633048686336927	0.2993657057405626	-1.0648957186583337	0.5595300497636865	1.8950799906214641	-0.8341533437642381	0.6483789577016523	-1.0278409540855455	1.178570465009145	-2.128719599980847	2.226297057635228	2.33066857966719
-0.09606562018404971	0.014704705730699779	-0.01052185837770876	-0.07828080994798307	-0.15047396682703773	0.9963490968316592	0.348239096364092	-0.43520888061867097	0.7377378219565482	-0.31580525144119814	-0.2731725228866065	0.5304186564796841	1.3196419731239064	-0.8780263932780209	0.07746685995655278	0.3802853920090819	-0.6536598323702668	-1.041856629291929	1.1032921908833555	1.4302306575979171	1.4412200004409903	2.028619415763034	1.1971348012299596	0.2912875946489606	0.7445869488660753	1.0373264238994702	0.4829069546319989	0.901518206420655	1.2912756588074759	0.5158012530319482	-0.19394276400337235	-0.370375751662248	-0.18557117594398545	0.5026119451550042	-0.21145787278049383	0.29315895450721663	0.46108007029079257	0.3011112776469308	1.645978810871373	0.37340434110099024	-0.598924359536991	0.44301236048801496	1.6637555792706638	0.28577500033676495	0.7283911969924795	-0.3284395849650187	0.5237394541328813	-1.4437575647552556	1.9752935597059391	1.643826555534346
[truncated: 72 more columns]
