# Supplementary material for: Diagnosis of autism spectrum disorder based on functional brain networks and machine learning
Source: Sci Rep. 2023 May 18;13:8072. doi: 10.1038/s41598-023-34650-6 (PMC10195805; doi:10.1038/s41598-023-34650-6)
Supplement: Supplementary file 1 — Supplementary Information. [file 41598_2023_34650_MOESM1_ESM.zip › matrices-bold-time-series/ASD/ASD45.csv]

-0.09280762212332308	-0.009742815447224747	1.4005061258484224	-0.586177924895946	-0.653993992373238	1.0552027901940095	0.3925404748518753	-0.45218367143290045	0.26226433711892716	0.4775046628215804	-0.2875945333565036	0.7373933135467906	0.5472366305402818	-0.6333602559469916	0.8190463661601768	0.3726306032578438	-0.45656307013394715	0.5181318202372063	0.6204939179368453	1.474229675691353	0.5457946057736689	-0.08376257633330682	0.7472099372203004	-0.5906849372962762	0.2388690735335667	1.4932410451629166	0.5568140631164867	0.762719277420692	0.7153295341597037	0.4389286914589172	0.23707286089633198	-1.1247003377783278	-0.5176046624776243	0.9867559857411857	-0.9832836903721927	-0.3576126741147483	1.0947899723402945	1.0873972385253035	0.3436118268326171	0.22521458325463273	0.9464907299163093	-0.11064228416536467	0.06776956156680396	0.8155714209334265	0.35231583173859393	0.7273718055237104	0.6326308832432338	0.7421238368322779	0.6384611586460192	0.4561043987247083
-0.678397100528647	1.1569075659135246	2.158736772450289	-0.6867532102108159	-0.7850105092289313	1.390630885560401	0.6934038773765921	-1.0452164275846896	0.5220382790176943	0.3477127208687967	-1.0206577572183602	1.9969918662667119	0.2646415119331013	-0.1163301675790832	0.9205768870034132	0.8932644344966496	-0.7686620071926642	0.6458505756112335	1.3268267324032308	1.2943497361635636	0.5657550422849718	0.8189865167080396	0.9965238839348116	-1.0544505496046304	-0.28720341365789603	1.430537809845734	0.8136787429715635	0.2700034059527305	1.4707622335961321	0.8084163349776181	0.30664332228816626	-0.8165793241994777	-0.6754975883112837	1.2942774399977914	-0.7546084847297422	-0.8238932442868115	0.6286779896322027	1.4818674261142681	0.19490887353660827	1.1104869975055618	1.6939509994474322	0.5959232881690243	0.7715054131472627	1.3789801014017546	0.1003864528597737	0.5543729077309232	1.3283578359227282	1.2542076861773492	1.338118575473123	1.0861883769237022
-0.21922607131141553	0.9443512086449474	1.5697521451387615	-0.1942759381043646	-0.21609312712651538	1.086646419030112	1.1005364319512099	-0.8538809972589652	0.8537437856271564	0.1724554556956507	-0.2575547203007415	1.8875092427058613	0.08177473459473443	0.2975862314981231	0.6454677294593242	1.3789390856168688	-0.18225906638251396	0.5134520368741105	1.805388110683338	0.26243012725211945	0.0028971667276921015	1.4894286862044877	0.8731337248107031	-0.44040803207207885	-0.2078045652172692	0.8771296430597458	1.1130187096694117	-0.0048889228829436535	1.9686967683848229	0.7539010869886813	0.922553780279614	-0.0057385656386326495	0.062225494403311	0.95860107652293	0.4710822203460338	-0.18106638641354703	-0.9911937630133514	1.3435605008641878	0.010557767397746153	1.7303158712906894	0.27052751260113983	1.2213697214979404	1.6851513941606104	1.4637184116322666	-0.08538658250990824	-0.19708157103202723	1.6679323872912815	1.2608414817349831	0.789086247926542	1.2684515380081467
0.8575626133826257	-0.7144731577674929	0.403379678335954	-0.06987757535057534	0.3307810032862617	0.47151676325044833	0.9137063335911995	0.21641740606385496	0.35619445329686217	0.24210482598251	1.3649504163528317	0.41104067176471215	0.3611822998507772	0.47177310281302953	-0.09617226314491159	1.2884847612248402	0.23111785937531967	0.27924336802512967	1.2089197512248373	-0.3568008202807255	-0.708456473964087	0.9769083415181171	0.5230897857665232	0.04875049883861315	0.6889402025183677	0.4866067277123912	0.6974967119304762	0.22787412241364924	1.5521886187761829	0.12036072773801394	1.1669841732227708	-0.043331602152105235	0.40497808529520707	0.21310799920462484	0.9363018546362358	0.5872387773211581	-1.4869992745898328	0.7665108783933092	-0.15975720917922784	1.1584919787989905	-1.6425466697588784	0.8754161965548092	1.5466926307168087	0.966190251796044	-0.1222171964392624	-0.4951140479510254	0.8554391911090028	0.9623288037670937	-0.8545922370463153	-0.10721946897550927
1.1426302628057572	-1.8472277451461259	-0.30216196141220725	-0.7455293946639067	0.3950045710915819	0.006169724030869043	-0.2857822063930829	1.1475893527483711	-0.6664525155728505	0.33044470979088375	1.786219266187898	-0.6554589605066521	0.5682844454521533	0.7431926718409372	-1.1792045403405171	0.479212461842691	-0.6367262918781941	0.10193348238662873	-0.11562569641961377	-0.172671638648497	-0.9818271264050463	0.04383044441751556	0.21362746578014918	-0.8434108202381159	1.208011120568847	0.10497330694200009	-0.4528493170280161	0.351125275580448	0.35620745001261594	-0.4106426804363903	0.40646629838177045	-0.7608775115047667	-0.5793989933614615	-0.36001000636416836	-0.23510378683446825	0.5400624166878694	-0.08127188105468251	0.051237544312407755	-0.19443993708940296	-0.1694340329572275	-1.659517890110763	-0.1250028956275253	0.4047108831262156	0.25311307617033574	-0.11998609752060085	0.2709170258857238	-0.719301313286866	0.682431268406005	-1.478402838238244	-1.7707733825653094
0.7084303204467696	-1.0755288017549796	-0.7184461328687365	-1.2345997858959625	0.5573281883986687	-0.1633661735379172	-1.4745925776584865	1.0711244150375936	-0.6202497108362065	0.09644526419970913	0.8553675730569772	-0.43845884341091435	0.13067730491536628	0.8351649509530508	-1.544638581441915	-0.4019493418235287	-1.7044292393810696	-0.025051518365261725	-0.8081195054217863	0.12174491375470067	-0.6923461107458708	0.041008775296299704	0.003711457237860306	-1.7825569055612767	0.35138876964028626	-0.6309858589809142	-1.0814309585605721	-0.03231916280410093	-0.6368109890891691	-0.3244828929272391	-0.4324251010156287	-0.5822393375064122	-1.6152165758733723	-0.4265390307706358	-1.4838296303109093	0.25373537079935976	1.153410400309335	-0.3782950973187198	0.10904249951030826	-0.9417002414624606	-0.08644913306717093	-0.7920216212054535	-0.27412421930715536	-0.39916629524652997	-0.12142398416977175	1.0866099662012896	-1.554598621305156	0.29293756401060594	0.17604661478916386	-1.3286535430718174
0.7847400697474595	0.5719221411903923	-1.3685001784573316	-0.42302645570996095	1.1373073217943541	-0.22442171092905572	-1.1724860915996584	0.354305165125595	0.637139020149321	-0.2936752262991079	0.3082259033282179	-0.0553565442579717	-0.5783260368023366	0.23125369111543911	-0.24135205864135473	-0.5992545984114713	-0.9693428455297975	-0.23918320367708765	-0.41699847271417206	-0.012308050868036895	-0.13183396972231257	0.5854194521323879	-0.22198785079506944	-0.566436116377276	-1.0009128944243109	-1.3422627391430177	-0.44411046235355073	-0.435172647577121	-0.8011847928411381	-0.09040549864555861	-0.3041025608654624	0.7759676215072886	-0.8410429622320036	-0.19906866306654863	-1.112317253824514	0.4005136544878025	0.4424194551628271	-0.3781875454047452	0.5183319430754656	-0.6681275042775442	0.9345204081152869	-0.9016525532184754	0.004849155388344171	-1.051763339978546	-0.11765379449244498	0.6303407788471941	-0.8969389636869529	-0.4429084362352039	2.042884398464769	0.7221316979158378
1.2814269372898028	1.2530404283817678	-1.6343603563354059	1.3897449175751968	1.2833572508522069	-0.28344060032727547	0.5402587019387418	0.08171053406371942	1.1885946652485155	-0.20850167733806552	0.6650732245583119	-0.29704617431739105	-0.5720110073137006	-0.5376076263832559	1.6936412484774896	-0.06934726277098668	1.3528786477403372	-0.41395567475212874	0.11943950574560583	-0.4554293488689154	0.5317035080430295	0.3161359764396603	-0.3061145678325968	2.1473730852303	-0.9621036032084597	-1.2770996551770804	0.5323132526392071	-0.27380139937035153	-0.4708349829795905	-0.05301556733550572	0.3811938652472603	1.7320111022087457	1.405779673185807	0.06087571175348901	0.22811462980604819	0.528603193164189	-1.1441593989131147	-0.23655129821778506	0.5787768325910351	0.06212765639248676	0.6822815188391209	-0.7456682552674787	0.17365400215649626	-1.3315050250906038	0.09973296427529978	-0.488661855138526	0.3367512401576829	-1.028779272163341	1.2414153075690968	1.3220690571742175
0.939657356613472	0.8904066725674384	-0.6327117336130804	2.7724542033495787	0.4251928870618469	-0.17681693331002224	1.9879493056688122	0.6218214662216981	0.30534410337426937	0.6558545720579506	0.7404861255009172	-0.22573379266358204	0.5107527039088583	-0.3967653765144039	2.028886971954642	0.6028536664720362	2.9230436989736335	-0.06515819020874926	0.14811989931825176	-0.9032887097348713	1.3334445987928958	-0.46464263644284587	0.1081397908726621	3.466929404611314	0.7407486169471742	-0.4244871775629205	0.7739700578239572	0.2070886118613503	-0.14499662407134006	0.47644884014371597	0.7194241767153028	1.407925537687971	2.8947000308232735	0.44121272142463164	0.8452423343582464	0.3841878711477917	-1.566313437576362	-0.17375948725336945	0.5175843406506828	0.6790815212602099	0.28032940645713345	-0.054195376920197554	-0.14965363172466825	-0.40846136016796925	0.936536701947887	-0.3774990896322661	0.936256594793228	-0.6883972541645286	-1.4232438759075305	-0.2241161986592956
-0.13987010088422433	0.8944182459022177	0.8109108692065341	2.6263332364558103	-0.46842703147973014	0.012082334214035213	1.8403727787001907	1.0864324288175589	-0.26255941062123034	1.5157244648350379	0.08549885085806634	0.611949134996305	1.6862451197892292	0.5693729275531123	0.37318643071656254	0.7434564084454673	2.486312070365715	0.823519158642978	-0.010621649246594166	-1.1134007214977497	1.9289667300278817	-0.24752777637674775	0.6874075168560528	2.4014736875977083	1.960325054037289	0.22399468826674365	0.46273329762850823	0.1779473303070531	0.03227527520127255	1.6730215089123073	0.641669576119262	0.7714335797407145	2.290824713988994	0.788771280063186	0.652555196365171	0.7341956542445827	-0.6161292791633363	-0.13138695401758463	0.8735272648562649	0.8546597722295247	0.36917716485361496	1.3094426098181469	-0.04515957221636596	1.2370694048564157	2.088584843499225	1.0675543849889395	0.7315357686571438	0.05026444505728479	-2.2647008202174463	-1.0853440361306013
-0.5006545166497572	1.5606933551760858	0.7915824341889521	1.094251966731708	-0.3592084455681186	-0.3532889477356587	0.29233688439883565	0.4466055359124275	0.3390024129888368	0.999184625814369	-0.5890884300492734	0.6183264055599698	1.4297707974415517	1.249594775221349	-1.227339004585515	-0.07370423696591592	1.0698862826674362	1.250274937312537	-0.3349406435580641	-0.9119887498973162	1.5113810962466878	0.7099521405757663	0.30272763823257515	0.7614986204106594	0.7265958033250175	-0.30431924150545364	-0.007705917227126538	-0.7224388743112048	-0.2274116982730684	1.9210444951854895	0.26476319189404535	0.6137370427560651	0.42269245249673065	0.31208543233258507	0.7188575245084409	1.6136407863648494	0.5251980093449269	-0.2868772180874358	1.1000986371677168	0.04073574933049087	0.3076813737766842	2.0630637560502194	0.4066444149171699	1.3257020421039314	2.067179136653612	1.618676578013895	0.06124556534394224	-0.4538603377291337	-0.23312869449964208	0.16880918967776393
0.016470919612575775	1.3529442778105125	-0.9049227438289936	-0.6558661626678267	0.12803396313310014	-1.488078039514519	-1.5277256478039711	-1.0091572947859218	0.3098903474280713	-1.0459965100031041	-1.184963567827242	-1.2269554465144852	-0.48759583208823265	1.152761551460476	-1.2178050962612939	-1.6041311937652663	-0.13916230898022086	0.36466158823584943	-1.2981883181772496	-0.47744428373029574	-0.10562965608823982	0.44777272054351047	-1.3302289337501787	-0.08667376439783646	-1.8928777294538484	-1.677842297129894	-0.9444402084562412	-1.7617712562775139	-1.2351576620875317	0.02134123820903297	-0.6843057377944921	0.3919604422706428	-1.055988057298487	-1.2463403584943975	0.9889825842910767	1.5062359380979544	1.1621577586019294	-0.988645221777849	0.06838676697655582	-1.7525313201546708	-0.2787057440684376	0.8209897018314821	-0.26937649645799266	-1.1307767398600523	-0.02665259810528124	0.07973705316277467	-0.9389332941411541	-2.298170709511423	1.5381912413538565	1.1198046672468276
-0.024505959041343426	-0.572580963058013	-2.2589586390855803	-1.394443747176456	-0.11466984952497603	-2.243894759003265	-2.512470434923065	-1.8838755084747183	-1.2869177946516606	-2.756146713860602	-1.9628741889324435	-2.9263665795398976	-2.338710162976084	0.5657252109901437	-0.37344274015151085	-2.6462710284131536	-1.0863894893143442	-1.1250103449515678	-2.278856882996747	-0.3145758390599537	-1.713356686708025	-1.3361759930868997	-2.596083593955704	-0.6667970034118772	-2.853924830415507	-2.2688715488442908	-2.040590942063156	-1.747695749657947	-2.2746090294215286	-2.316249119705182	-1.7435296995374447	-0.1532463633120559	-1.258624967267092	-2.5353929235487045	0.4950384604226057	-0.2339618335848716	1.1397133727870825	-1.7878849469665201	-1.705298698856866	-2.9807774447675595	-0.8116137424181191	-1.4084873214740667	-1.9831435732990905	-3.460806388304205	-2.5749377553702164	-1.7469890131477164	-1.7951581346564645	-3.061613044010492	0.7163143963128172	-0.09734982823144539
-1.041273171623285	-2.5635164839213282	-1.7586255628543728	-0.8699866495367068	-0.6730877617309541	-1.3953777170419086	-2.1266837861189742	-1.4713698171844933	-2.323284600919858	-2.3548139534913974	-2.0483524524518955	-2.149314488676973	-2.40640730278966	-0.5482234773079732	-0.06537367114384732	-2.0317962047401243	-1.6310710102853507	-1.8635365016874894	-1.7669090106229453	-0.5747203139286154	-1.8908474717888524	-2.5511437442892935	-1.9152100217454813	-1.2526227987866074	-1.1680466513137575	-0.9697102644821134	-1.8434581907604097	-0.4817456234405268	-1.983118583071915	-2.5303872461046395	-1.6329334001574562	-0.20894934414197805	-0.4567769469838173	-2.0836259939618342	-0.45987625299534185	-1.8121603300501035	0.25739001225506924	-1.6119174440458164	-2.24482232417363	-2.0829699376613737	-0.9428144704972564	-2.077140162687201	-2.420914161523608	-2.583767929419615	-3.0768030522036156	-1.9269582244675052	-1.631023644084952	-1.1121618091633787	-0.9634074486815432	-1.4571259402367456
-1.8263396344003215	-2.561370469569887	-0.2842187372710394	0.033711178992690924	-0.46659581783254817	0.19363489152039617	-0.8517821688773707	-0.630899035740102	-1.3357361165893278	-0.6968278686049887	-0.8164539755094983	-0.05467023456176307	-1.268057907039104	-2.1505910257041623	-0.38626544001644536	-0.317130200924105	-1.1188933289741059	-1.8473355487585479	-0.017992835172975116	-0.818248087775941	-0.8655223913277732	-2.007337412876461	-0.26325896576288943	-1.0092641921071939	0.7154891159689963	1.1103013453508868	-0.1199931508503857	0.7258843791223426	-0.47504485276808234	-1.0408129201456442	-0.4666097040086208	0.37160780688989914	0.3078931332974622	-0.619621341721693	-0.4047387761552817	-1.5429784537095832	-0.9683230896227681	-0.5521225486959918	-1.2056390146068163	0.026028503455906214	-1.0876507511382092	-0.7027156646933517	-0.8441168763563203	0.25797807962798897	-1.6227044800507011	-1.3859332065838736	-0.5787692067455831	1.4381652433397307	-1.2185930607173316	-0.7588453873280552
-1.8553478050910028	-1.047799717024817	0.4689106584499747	0.3294155393139427	0.10100563478541662	0.3469279439991605	0.028119546812764885	-0.38343613326618214	-0.3637785320687029	-0.1438295035182819	0.06807408186530074	0.3797086756844577	-0.8364683308692773	-2.984322761780217	-0.8322557985189121	0.4931618719527375	0.039701952917266047	-2.0047128716745113	0.6172239381996814	-0.7110474995993745	-0.21607134512760465	-1.0238463765394037	0.018836484502517993	-0.06260363631388421	0.4370469686956362	1.6933686189180244	0.917111541687706	0.5786081307247867	0.32230529795569607	-0.4179602867933586	-0.1992974422230527	0.4307981236850163	0.14104514652405184	-0.222703424913771	0.7811896223338088	-0.44808321002529045	-1.0928202585623858	-0.17304233119210066	-0.6123986795428163	0.8122832757169579	-1.3451557246575017	0.44062515863939533	0.21210898486287086	1.1451994494520692	-0.6297803129037698	-1.8978633710945767	-0.10499624067004844	1.402711005964888	-0.8766558218304725	0.4190535734933825
-1.8616966912731667	-0.16886444444136572	0.22668922699399274	-0.08622663322610888	-0.24071056710245475	-1.111277443629028	-0.19489121238538554	-0.4208728796286106	-1.183896205656129	-0.9911523166688361	-0.9475726827814811	-0.9900910767439327	-1.3198747673594824	-1.8137637577061925	-1.2538890967002636	-0.4138132077699078	0.2501758047844002	-2.0519631718559546	-0.7218134642698629	-0.37215531651875305	-0.6083109503669993	-0.847626524068039	-1.1808805881804032	0.041926869390666574	-0.9438180731163622	0.29436341282529344	-0.2829631867375717	-0.4128504627806089	-0.5376668869080433	-1.2050279560990034	-1.46345005184209	-0.43653753099818016	-0.661216050024297	-1.1061083996704906	1.3424673398326852	-0.4354372611949083	0.27717905398098575	-1.045044092534655	-1.408574749741792	-0.29049041909567247	-1.04331546739766	-0.1773759093151816	-0.9605910154521271	-0.5509174380369081	-0.98061294837711	-2.6051635018184935	-0.8611244978766995	-0.723082908159923	-1.4340801775585459	-0.31520158228261214
-1.7626433999311577	-0.4386881054696936	-0.10161287601245089	-0.6947376227304829	-1.2147403224849118	-1.7504471248397986	-0.7078547704816679	0.10349930417192292	-1.796156966404626	-1.0922352316676127	-1.8985583460682876	-1.5166502913867723	-1.0114368243221954	0.2741883961186887	-1.2511479265299315	-1.3461791826037413	-0.8398577373004229	-0.8121502361523669	-1.6554607129719174	0.16495976165378734	-0.9475597853068543	-0.7432634210338838	-1.4844289213833597	-1.0538162839422889	-0.8617794274983761	-1.0330891438692507	-1.8271706316825065	-0.5860741542469934	-1.3339819892197735	-1.4878593794159656	-2.0480868066366673	-1.0263849221035146	-0.9004413374035551	-1.224965144069579	0.2958786941309246	-1.257218401212854	1.3995065402070683	-1.448761557013534	-1.637535073434617	-1.1036453599208602	0.04241988017319118	-1.215114913451508	-2.143902680334758	-1.4936731030294785	-0.9576556281359925	-1.361958405755626	-1.4127166818302472	-1.473941787160606	-1.6823826258664543	-1.7557341757613318
-0.5053059034639334	-0.3494489394557819	0.0646047199627435	-1.1554974587297369	-1.1876320195066739	-0.17372543441347083	-0.3470610545726331	0.9628234268456582	-0.09506781207853324	0.4882961883898683	-0.048103302690238124	-0.15448821490005524	0.5799886555103181	0.8857072809210943	-0.18882887315868946	-0.4775665407154355	-1.541085891391385	1.1816563525050334	-0.18521541259412078	1.0047855108489159	-0.21592326998687045	0.19521254487946552	0.19218107670068113	-1.6785953768491433	0.6774404870484686	-0.5260225149721949	-1.083566697601193	0.4758172337722233	-0.2306689252343315	-0.5565293141867169	-0.384416650758565	-0.6792010775045337	-0.20953866157645462	0.3594700963529726	-1.0083992550500238	-1.3832341727956046	0.7897315437345196	-0.01953278688947443	0.20215764471176997	-0.09328287404872412	0.973864154995334	-0.868277306869001	-0.7903201924266813	0.008143771035004898	0.3466202299017329	1.2570153523168743	-0.43555783764596195	0.34911848168696513	0.028465987000125346	-1.227312185357681
1.4620430063339778	0.7328491124210023	0.6137212149756777	-1.3468829849007002	0.1813590027426892	1.7373268607558778	0.6503116810216476	1.2132237658002212	1.8627605586667524	1.8118162054139615	2.866423250647722	1.2591361827595775	1.6081411325329635	-0.24150496210442576	1.3037955572597175	1.4099521884798136	-0.8013575468975013	1.760121329155943	1.9274086193525386	1.6339639608807353	0.9893064510250154	1.2880832641057847	1.8862275018295735	-0.9224555673230267	1.3204183509320744	0.9488090758265258	1.1231657224190503	1.4061178784490898	1.7375134599463422	0.10213767217544863	1.5785227247050548	-0.406541295914684	0.33366311984105	1.807408682134649	-0.9768080682841469	-0.8079047300194849	-0.46219782158367523	1.7814223331518058	2.21956945077286	1.4373688037331682	0.9105936465353349	0.3983808311204987	1.6319272164546297	1.5903631181057931	1.314878299709566	2.3780125574233475	1.0196942832816218	2.163725445627048	2.1743080715940817	0.6563312805327542
2.102567754613107	1.4568979555830717	1.1742066635101798	-1.0189325114067926	1.3442552496998825	1.7618576573634543	1.056945736766418	0.7470777714982024	1.2123508719298153	1.2527917127976314	2.6505106864737464	1.3667798465268104	0.8997863001879083	-0.9455293204106915	1.5084679419830282	2.0101373900146253	0.11556398084397423	0.49307404744044253	1.7637192590137623	1.1810541551262417	1.5192281406969903	1.546765625395438	1.7340495120947923	-0.08069431950800166	0.2783589322330885	1.4393662287052493	1.8224881668396211	1.1929695140892587	2.111672975907069	-0.10184052933917233	1.3706497420636978	-0.8420515142577332	-0.02746455299665441	1.3702133391449902	-0.13961163099374405	-0.6875864758148028	-0.5248774609445896	1.8307409854614551	1.863801129411099	1.5913404913811489	0.3781812281677437	0.9172973116175739	1.9839826892034196	1.2016272696217507	0.7784456518892348	1.2026262368016216	1.161718617667599	1.7996048651310985	2.085886090415022	1.0533327689589245
0.9634359543487854	0.8795734266905616	1.2128301403354236	-0.07973479243100855	1.2242132832122394	0.6896988122448544	0.6065323427810733	0.2596402159928493	-0.6055569740621511	0.10334282171345878	-0.4214348251697495	1.0437950952005068	-0.05519289754309495	-0.06260621131390443	0.2761182799146694	0.8018257260250998	-0.021932197385504622	-0.3656673752465943	-0.22077398230349574	-0.05525128067695948	1.2678574115237045	1.150518441204009	0.7321481077048299	-0.1346525535780154	-0.5809065220275085	0.718054446106179	0.6138147200538706	0.5422655784493267	0.6788821844847849	0.20162423245363126	-0.013766326316411151	-0.985538705568951	-0.41788261428202855	0.12435632667163296	-0.07837968601197293	-0.8516666126576987	0.14731592768277665	0.7342403363091748	-0.13560829594229587	0.6214717961147423	0.41596997107669853	0.31788384738820763	0.41172068246344795	0.21220295913948434	0.12202863691091984	-0.008674948837408884	0.38651061444529616	0.3434563174348098	0.2104592385112705	-0.28646804816512456
-0.014387782911479899	0.01831415626708208	0.4416503218805398	0.9618073505400382	0.47037893518212937	0.6407650074863799	0.3689706875974027	-0.022028045226655902	-0.3409389995648399	0.22493883051341437	-1.7177977152850208	1.1255541138113025	0.3759143203294545	1.1114272824695104	-0.2792028440184494	-0.3576782014919235	-0.17038997761795105	0.5985918743609295	-0.950678854000579	-0.4854292135193586	0.7330624318837858	0.6677699528193849	0.679056340226979	0.01232025849274886	0.05102871735025929	0.14654366464729754	-0.0021621111887727934	0.44391669999543265	-0.35692459127757176	1.4732273950725499	0.041073162327861186	-0.1424687201308224	0.1395524834268535	0.19120616016755151	-0.7674581430554832	-0.01579826116353304	-0.1913714420968563	0.626902381255825	-1.0604303907391246	0.07357935746915238	0.9485722321883718	-0.41264070837841205	-0.32368014916566706	0.3681926144254715	0.7059573758707115	0.26827408217494375	0.5295760023804484	-0.2309168389454108	-0.8562224241363072	-0.7819803671394823
0.27490807214377855	0.029746984905294854	-0.36273197604155505	1.3930696697741605	-0.08872059182797544	1.4848790581206155	1.0055819918269102	-0.3099200247950637	1.5171997597085127	1.034432371000256	0.29005009403430576	0.9821223268318111	1.380517623236249	1.3362582175045803	0.9979284706500275	0.0014551452683382858	1.0412701039721701	1.8166204533097	0.6496263494645588	0.5834024300867012	-0.10231604447608848	0.16874758867067577	1.1541310157834828	1.2581730471265231	1.026352196709288	0.4241587029666287	1.069901168117932	0.6053003962117858	0.2736300907699418	2.1189656372780803	1.3786851945602316	0.7366124358339231	0.8857764224489464	1.5108212136723969	-0.5930111139216471	1.678066529471752	-1.3199346653506745	1.4478434446843724	-0.1802340190561578	0.4038221011152281	1.02534075317988	-0.4927064698648994	0.5903559379279728	0.8756293220942392	1.4809736502080753	0.9089540551350699	1.7029540528420612	0.1820655971860724	-0.4693904562223705	0.6748136910021904
0.5728381072686188	0.45273008121245084	0.02837129829975839	1.0192837253177933	-0.580369467925371	1.4197661573698137	1.675044536501965	-0.284792822274443	2.049233061982574	0.9604620882700168	1.9156901987601143	0.29009670892279354	1.4299274311343009	1.1149898897166335	2.199179390912527	1.0583297766490876	2.5548929104861102	1.563476815129716	2.326364498619509	1.7344436867452107	-1.2221421592395354	-0.21784040741849647	0.6611359823901382	2.25432966385778	0.9977967909212729	0.9336014631357364	1.9016252358179222	0.29968407037898237	1.2748304564632744	1.297479470123484	1.6137372029318047	0.828857123239924	0.47213350817613237	2.18172863841487	0.9788871130841007	2.4435513051548603	-1.281307455679377	1.1824265974722583	0.9848235472877155	0.8154928048995261	0.5015106828614617	0.11610204306022397	1.2947415311388153	0.5929599532234529	1.099226601665524	0.8108554041520722	2.044839867794013	0.6739825828460888	0.038590545742373604	2.230500701568527
-0.004795919879565493	0.35159323782597995	1.283595335120257	0.18420808838747615	-0.9975157790302233	0.23476407138743244	1.18555667940319	0.4203560817456341	1.0567445348074407	0.3042981935577392	0.8360583239257671	-0.019797219973640805	0.8631962293234552	0.9872699050371255	1.1466785235430492	1.1022190401322973	2.2800807813450654	0.6669378770084455	1.8239958736073978	1.4042526499925079	-1.639145450004926	-0.20722494195518842	-0.489568896427964	1.4880334121341463	0.49000802439825303	1.014177072659402	0.897236444258025	-0.20254434204946492	0.919618616983945	0.36953013322629386	0.24395566748000408	0.7195884487435658	-0.7384110483261097	1.2776530899948961	2.201908409213633	1.41504236364798	0.3034162379144563	-0.46248430070243	1.4125831896958907	0.6983131039962633	0.3184303702234906	1.004680925528722	0.6596134633800398	0.2886221550853986	0.33071219938233765	0.6974337481759056	0.6918471081390958	0.8968979690378671	0.39886190226908297	2.1224232663998266
-0.3054098810856917	-0.1460082484216418	1.4585708052903499	-0.6097150969337743	-0.5769163745749744	-0.5510875822215169	-0.35808722924193787	1.0346864009695067	0.5464636892036028	0.2915947673125951	-0.4349400213206041	0.4239678491102368	0.7109527873832714	0.34768304678575196	-1.2310748759989711	-0.12310048829114699	0.3976007332597291	0.5425369233031584	-0.3978661301146387	0.06104850991829456	-0.5049809927814043	-0.1582670699550874	-0.7389696965578672	-0.147285495872023	0.4464971950724769	0.6270358697605263	-0.7845055217726629	-0.20910580731433823	-0.571574504969721	0.4042833826883576	-0.8176903952372615	0.767725175936639	-1.136495754176057	-0.284292635308294	1.2484186601492184	-0.21998850744092407	1.595390366525851	-1.4397287258729907	1.293150092293004	0.1250419153359642	0.8274350704084952	1.3794144271263835	-0.3414263950171245	0.6090901952367407	0.31644294177426197	1.042586529161634	-0.9328847931854687	0.6387705353934647	1.2679614650512414	0.8227589162236482
0.3856738002749903	-0.48543634846582134	-0.12084500585071775	-0.8598659045938835	0.7004388428287325	-0.4031669581170069	-1.5857232057470556	0.5164848928084694	0.5276673981439364	0.5341031320683632	0.2713276980209834	0.621992746871546	0.4948394524027822	-0.8227533400832703	-2.268191043371601	-1.2009065487386645	-0.9492044219489808	0.5985496866332735	-2.094691229134483	-0.7526698047899792	1.1712496677637485	-0.5178886559773094	0.0035215913559519794	-0.7907852207603366	0.4333678729392988	-0.07414766826548941	-1.2839699221827408	0.05584164954894205	-1.4726662612902244	0.5616547673998195	-0.5397609573943298	0.13817819883535937	-0.33661047863056937	-1.2762987643595354	-1.2230875752279393	-0.9573435450911781	1.4833567177982645	-0.6962664470826564	0.7319457159387349	-0.5379456780458013	0.9660890713654844	0.6568299466328706	-0.5973714872999466	0.4386855818147799	0.33231949056457066	0.7554124319919677	-1.2495134790087734	-0.3826739752722549	1.830395649217869	-0.28519886401313
0.7125421084253732	-0.6460551256903576	-1.4409409338068337	-0.3686050869495553	1.336447891053926	-0.23483488296024232	-1.3756408064053975	-0.5653220893144393	-0.3285418744207324	-0.09292974294572012	0.9894518098246393	0.08287080933793109	-0.538018305543766	-1.0593526290531083	-1.255313445209237	-0.8424902352633017	-0.8572608652888438	-0.20324034386823328	-1.6672790414310992	-0.6949723692436268	1.4331669504549172	-0.5083188322079997	0.3955143981573915	-0.4242235091883191	-0.23305476570833128	-0.8020510279421142	-0.5923557025679178	-0.14358657658937088	-0.6897002150996905	0.11174904228634275	0.11402163964196436	-1.2620054042647026	0.3876233782099394	-1.2503499319109992	-2.7158570757636418	-0.5242884430645335	0.8969073587315048	0.41650915328374305	-0.19380931640844765	-0.7706900450399653	-0.11167618205341204	-0.4432395620994995	-0.0813107923450299	-0.6447894521669831	-0.5152872208315593	-0.5275452257313138	-0.413730160424146	-1.4142348934287863	0.7410304887555741	-0.6001715472063681
-0.18661898301907176	-0.5931007804037516	-0.7035032589175123	0.3221831978763294	0.34876967560366506	-0.32470707443290975	-0.0688896784847328	-0.6861827748971021	-1.1325303954380397	-0.9968592976568174	-0.20519099819191633	-0.32705924331946556	-1.3169929488502505	0.276658158937976	0.15987959056271397	0.5804997174433806	-0.43730537146403464	-0.9637327800133267	0.4560303971620806	-0.5810087935980766	0.026633146987379938	0.7667419305410932	0.05458920018171611	-0.3304483340775408	-0.8936780821681175	-0.970839339211221	0.1497849398366514	-0.6997779679407554	1.0311206715868635	-0.16056915122029491	0.3785993152777592	-1.8547791485232448	0.170650471644517	-0.4123316204080648	-1.9034497065801337	0.5193131343637166	0.643547535455498	0.6210079248904199	-0.7105692347011449	-0.24371264724805336	-1.4640552207102226	-0.4731533869484144	0.7841810313206936	-0.919202369568181	-1.1518867436480125	-1.1381812106414733	0.4496729856223307	-1.1627393532165213	-1.0472595884316076	-0.2923989558482201
-0.7930910989019659	-0.014554777145276738	0.797242237196537	0.42459388900762485	-0.9492807469559164	-0.033587682136799676	0.8854465763363846	0.19479329949061608	-0.22098536371690147	-0.7826023946327516	-1.464070224670886	-0.18177474029425983	-0.5306278285021424	1.5005565321761234	0.6017536794983573	1.4330106735223405	-0.4842314236306586	-0.4253526952192747	2.1554451939703014	-0.6805848810878754	-1.2479469363795048	2.1078143935515956	-0.12222009699355676	-0.66904687739572	-0.5992527599060152	-0.37878362567716334	0.4621508698286642	-0.7996699087976057	1.876076153782173	0.2321912389341329	0.6140841821439428	-0.8299394307715205	-0.342317110838194	0.5195651217637002	-0.022178849949369125	1.5050859722256014	0.15268130809812377	0.3260466784156117	-0.39286762953288895	0.4929568673218968	-1.5807893302995981	0.5599996350237331	1.3771075300077553	0.3540600778342168	-0.4261127920911671	-0.1048921513780386	0.6894328885918024	-0.024451625890639716	-1.4027934465546328	0.1667830909842705
0.10934188148112277	0.6690283042727901	0.6884237399899854	0.049422036717741355	-0.7325380888468206	0.412684407714452	0.5386719297283425	0.6286843459174659	1.058009731219604	0.10215069944964807	-0.7369303719126966	-0.2655235266271032	0.7481498296523225	1.0099186760767283	0.23188371359725887	0.7536865502845402	-0.45961650860419967	0.5017663958122527	1.6693781796735807	-0.5202087315472166	-1.0610003921188904	1.5217409492174996	0.10033388047850407	-0.5536856128809905	0.17920845810251051	0.2108967388773353	0.4667219386678148	-0.2870251309670106	0.9494810504109402	0.3612123662221725	0.8538282003360135	0.34661723464658595	-0.27747962253755853	0.6364246633861474	0.9474645968681045	1.7168750739581438	-0.7322341105919253	0.11340369457533649	-0.09660873653245408	0.4477875621311977	-0.6480509595595862	0.9899929315327258	0.9483419109618321	1.0848999398367767	0.5005282948325306	0.9128678588070418	0.30235111947281584	0.24185071060628172	-0.45414802752946426	0.26771805543117944
0.9461499549175808	0.47616561675821334	-0.6914459528548075	0.0022074515547054157	0.43467083674226514	0.05239421385140572	-0.4319864389592583	0.09901039162610124	0.37568584419856055	0.12878447997627782	0.5134209129967546	-0.7715938159113341	0.5526201217372544	-0.2598494173165055	-0.26822776400126846	-0.47579006785017014	-0.09482962948225566	0.2621778365014555	-0.21849181905459295	-0.09163924340469362	-0.1291810908640267	-0.31259452592860765	-0.02686994970957427	-0.011881482328305049	0.2739793345108949	0.005211979435488009	0.08506376064886821	0.053028972724210484	-0.5514732904835633	-0.23123504914880183	0.46095672882332406	0.29168433760996365	0.16870143784625072	-0.11710774627130105	0.5839681912951786	0.7953989616616036	-0.8090884223200747	-0.2515479869113417	-0.35717861222087516	-0.29927007562249264	-0.18135818146215688	0.14683518204047188	-0.1904238107320309	-0.03293115719002574	0.12343108222196224	0.3488881758239166	-0.34976775486604167	-0.43752669612073025	0.008683604842029083	-0.0037504235080193437
-0.10456506925457301	-0.2745167395119603	-0.9647705366898227	0.25471054868702875	0.3124204271445835	-0.7609114763512748	-0.5646452874746557	-0.4162077142306832	-0.9994867394653847	-0.44766634485066414	0.3440824645737286	-0.6563023810298586	-0.6563707594238037	-0.46829945098061265	-0.4996439167315521	-0.5552504931516493	-0.09612590830926404	-0.4889260399697842	-0.9569752705303979	0.11322673649227381	0.2358719120052373	-0.7230381503530806	-0.4964973396476717	0.016284384137746015	-0.38375901287949443	-0.6355265288160892	-0.5919094265649669	-0.2836426441495515	-0.7015393349800653	-0.5032177462027947	-0.4747676860563903	-0.2607886498334812	0.22215567041547618	-0.6212496482234897	-0.11322886485898837	-0.5969039177046045	0.3275663793864184	-0.5476181107761056	-0.16913859719658067	-0.5332524177865312	-0.5399333313605743	-0.5104202321775112	-0.46773772154678045	-0.8792286484768089	-0.5356389637255704	-0.5548921543644155	-0.5881250656573521	-0.24406042068926495	-0.09735170693039155	-0.12357797708435946
-1.7278115987821405	-0.03006877005553944	0.3119783012123779	-0.10347159997791054	-1.4051718122901538	-0.5495394916063461	0.47378955247995086	-0.37312996887559463	-0.2482241361324777	-0.027479691033859402	-0.08625114890789984	0.34833742290867126	-0.7410035546727138	0.253833362593688	-0.2511193516531308	0.5501468017288593	-0.6177827903272838	-0.09395086513708983	0.2475909637645975	0.1778711514291589	0.0518210055584547	0.5748733698572539	-0.2608277196409133	-0.4980340795070897	-0.8210555882879726	-0.7540990926973064	-0.8072462311143781	-0.6542451149560135	0.5538525293025082	0.09452407187264032	-0.9872628098131132	-0.18070105535224268	-0.26926106337459715	-0.04021863142723679	-0.45060458148128135	-1.328769182034422	0.9762325757887973	0.14250302344780733	0.9325962436338832	0.19133984434609377	-0.4272546143246834	-0.022137091836495072	0.5416341961410598	0.40970250978180783	0.3168738233392651	0.021879705164211276	-0.0003510821041011256	1.0471483472048075	0.46494175561143986	-0.033098887755479006
-1.2391709052987665	1.2652510614525023	0.9842210435666621	-0.9537384570514171	-2.1460257593922134	0.7639771418595042	1.4535083572777732	-0.23861916846229303	1.5580855382370382	1.3190213468726957	0.8105751025590111	0.974083172820476	0.5553658888687362	0.4046075170186233	0.3716434316447128	1.0659058320219361	-0.658788742378706	1.0015477750342097	1.1979852117996805	0.619098598578241	0.32318524957716965	0.9786512267422709	0.9251979522543753	-0.48831431180104046	-0.4121026512170869	-0.17127693467077504	0.022161281380675687	-0.01216061126039093	1.209434723058495	0.5169761371638375	-0.6470796837781906	0.19572062914756494	-0.5579360175183466	0.9613415981058833	-0.5975439386886823	-1.1864679869867643	-0.23192583395601232	1.5428271765613268	1.2376384433814802	0.7578936832971825	0.7557311626445783	0.18191558844033923	0.8821356244401636	1.8440273841795642	1.8601368035113948	1.2108788725188673	0.7947834789249376	1.3189395421684595	1.1203908449615583	-0.44912922134928035
1.2297400209575327	1.595814079595223	-0.15080314708341036	-0.8014892660465494	-0.08787947134752687	1.5183409967005483	1.2525614853727067	-0.08057531108002414	1.050587338675601	1.7913004132411592	1.6195851332628985	0.5590657287092649	1.3599012894594018	-0.226075067288762	0.8843112014709253	-0.027046488987915365	0.2153206639969984	0.9864453137936845	0.07912747098665765	1.1755378867876765	1.3480902195727902	-0.45528651586790764	1.8381628889720352	0.4173137458465457	0.575458970131926	0.45704942064431875	1.277511438553797	1.5773928485635256	0.05258496278430191	0.08404742167085244	0.07934341449259213	0.3401132691771426	0.15790415569659494	1.2153283248141913	-0.6580932032968411	-0.9466317451720091	-1.9982952965707008	1.9260565622468826	-0.48215226968510644	0.251778502441604	1.6779685199620507	-1.2353008034168973	-0.7981261330332104	0.8260341632864999	1.827361958459797	0.938417522681004	0.7874871464989694	-0.08930970631657074	0.20325630826142044	-1.510334454956482
2.8301958973986423	0.16956447128153235	-1.5777476077181471	0.7584700177612616	2.768433651529732	0.863130779448796	0.22983679101441928	0.3970324674197157	-1.2522458846599451	0.8040341986637828	0.49334574714787555	0.056896848494865516	0.7660746817497581	-0.41035321203288655	1.0687040837788844	-1.4733659347873984	0.9496950891929493	-0.11578401171363961	-1.7062350183088355	0.9566858671940389	2.1477560303844125	-1.42667640802983	1.4483752063489788	1.2510633764724486	1.3544933716213512	0.5785588315572038	1.6368478892420664	2.5221018366953976	-1.5826891492230921	-0.354747615709356	0.700662613351496	0.7086329813522827	1.615809482209027	0.6034537870462823	-0.30371500572277654	-1.0166190150603565	-2.1898441034456297	0.6444099080960453	-2.310893452350661	-0.6486104451244773	1.090035461795949	-2.7704456799058015	-2.5861215488479883	-1.3884064977058335	0.19815436332912206	-0.546538568673945	0.07516026016455865	-0.9919280227490734	-1.5032694673092477	-2.082171995266409
1.9605329594394214	-1.027513686132997	-1.6538533440467416	1.9154731783767918	2.9223679143960353	-0.23670121778032582	-0.5268649582430034	0.4462703432246012	-1.6499519525637716	-0.3367352668973604	-1.2095635470561956	0.02684841942347919	-0.21369539520408917	0.23274489515364025	1.1607345146200823	-1.610637401776123	0.7103058451035876	-0.6233699032360863	-1.8450468557009094	-0.06477970923530353	1.6004554442815873	-0.6096731755370844	0.14734593642561866	1.16829581765861	1.1175114429233224	0.08826997019786026	0.5492466595756108	1.3524837367490696	-1.8558213052018129	-0.2069008345735499	0.865647810494647	1.2265075198966622	2.4077854292947	-0.2063653260004475	0.43301269631728306	-0.9003447327335372	-0.894785235272168	-0.8353026141017929	-1.820942992776534	-0.861365770705244	-0.29198618610840604	-2.1073637648815255	-1.9924973251141913	-1.9002739979878787	-1.0203801650256457	-1.2594891996956403	-0.2592518017608367	-0.26748496935042726	-1.528957112247378	-1.3002718059253704
0.011897688706462	-0.5570324800002366	-0.9037341279641192	1.3244471154527322	0.18816668836969827	-0.9158139828711352	-0.6670787485694561	-0.7783273635363909	0.17950038636782162	-0.8037458140915736	-1.1659705710014685	-0.3592835196014666	-0.7580315011815165	0.49577013580952817	1.0120614105651373	-0.6810460630710023	0.2540904528277202	-0.255845326080338	-0.6781090506827947	-0.871914402211212	-0.12488387198945136	0.02249809484591918	-1.043431432758469	0.5344203838297888	-0.141461644579774	-0.7886733234261697	-1.118134440221991	-1.1365641384108671	-0.9872022179692961	-0.1676021510162946	0.194981266006852	0.7165798152050094	1.5815233088783738	-0.8816840303590271	0.8788353175956788	-0.22359621159187235	0.18421017119435082	-1.2973601679271682	0.04128467856872718	-0.44319865059097197	-1.090312456821698	0.15754624153100824	0.06472068478252334	-0.8752213401440907	-1.116904047253576	-0.837680912907142	0.084929268156276	0.1095620821755851	0.004063498336142846	0.09754508001936912
-0.9405521349725721	0.005178538994765857	-0.5726522536118396	0.2909400252372923	-1.9034710325154156	-1.4410324545657167	-0.6434955376495348	-1.9244296765310225	0.735305666988206	-1.1057800748679434	-0.04584403826222476	-1.2966104423128069	-1.1088989595173466	-0.5448612600312069	0.0703764306605505	-0.09212649401601637	0.4997655410840364	-0.4420005581074466	-0.18474305812711733	-0.974460035595878	-1.4646475121395532	-1.0234423801263313	-1.5724562930165518	0.15661291184087858	-1.126619836970677	-1.3929739227254703	-1.9345594128217984	-2.3510261561551484	-0.44308976919979653	-0.5446004468379274	-0.9301584983053277	-0.6555149089101606	0.16257287692487823	-1.3764705326358273	0.660707084039583	0.5760093796291061	0.5122300136845678	-1.3779646066012674	0.6081015294334544	-0.08243265905373573	-1.308197939439576	1.3229439730592505	0.7400119653407182	-0.5205748595439785	-1.1350930401873984	-0.7075683297982713	0.12094915234851192	-1.0784474010543015	0.4799767406373837	0.871414149992931
-0.5522967907986094	-0.9365256586169053	-0.5373737145158415	0.5314862124830749	-0.9294862088977408	-1.8611969517537086	-0.7657903039710946	-0.9021585689361761	-0.9466902631171789	-1.4238028396528282	-0.05560506204994808	-1.4690235665348255	-1.2849696793862926	-2.0221552555127507	-1.2514063691719663	-0.19837370740898755	0.8378391796145539	-1.5242014168165028	-0.5821828181552603	-1.0305428516114974	-1.1071741130735098	-1.8945292625524508	-1.4383253589987741	0.18618034474227607	-0.6274702471107177	-1.0429972491305017	-1.3598011660408786	-1.1827043490575233	-0.5424451644569921	-0.5486657866652028	-1.1909694832862883	-0.7126149974209561	-0.025914424215122876	-1.4045256774925672	0.2963659949744641	0.9634671558128247	0.8578119440923413	-1.798251720312666	-0.1539141269374738	0.028032660607081306	-1.6439649068593227	0.6471097566253327	-0.25850699785470505	-0.9506509748891999	-1.3851727015390365	-1.235054773255857	-0.7369210153555269	-1.7183229715901593	-0.6074869639877485	0.8493517699645597
0.04275984868028078	-1.8600792713021415	-0.04711036174846574	1.2269763968574061	1.21909277982025	-1.4926972518145711	-0.8816598135721904	1.198745657423145	-1.8292617390523978	-1.1964744815845119	-1.0835518672983144	-0.43412470039184103	-0.9155743734343672	-2.2234191126117815	-1.5059695887074027	-0.24459167669201953	0.22139808439224704	-2.0294548407879986	-0.4923866823124685	-1.457547953425971	0.26567645624137104	-0.7263786021879124	-0.9831519549662662	0.23085109548935556	0.49517812072988554	-0.07380918118592421	-0.2742539057159163	0.2975163319171713	-0.48053971736739814	-0.12122429678603511	-0.16711210999438525	1.1887924838859647	0.8519628508715293	-0.8998495316181269	0.4120121409542828	1.0034217601814552	1.1591716151979061	-1.8167359469579494	-0.13918388239037338	-0.02584380928579848	-1.6867872525403538	0.07794003709239415	-0.6817291112139692	-0.6356083488757093	-1.0644544872515296	-1.2081715886948878	-1.568033135353411	-0.197834719341144	-0.8594634842292509	0.5977216134561553
-0.14568834071055492	-0.7310827493457875	0.6234390660396675	0.4942818970302346	1.3237085667980766	-0.40140041810137217	-0.8039184083223395	1.0136142189999402	-0.5715427317936778	-0.5990907279238722	-1.3191307278342534	0.23929411591319333	-0.4113223029322708	-0.6498028680588513	-0.39270567405188983	-0.021826879600286914	-0.8567286974310043	-1.1193283093243147	0.19440710565034935	-1.5126089390497834	0.6204763145587966	0.9317589217035283	-0.744937054659974	0.06759519882826204	0.24159145399181667	0.3558228524499848	0.1309545772398245	-0.21974481381069555	-0.10113929509703797	-0.33424084672067456	0.6315205870116825	2.4149895517362285	0.6422724950854303	-0.4535462459010592	0.8556754911774106	0.9014580232350622	0.4883407561137802	-0.7649886142119703	0.8419144175890656	-0.37334057346768496	-0.537782181689825	0.8240089611391764	0.24585499176329162	0.21226076873229524	-0.2662210036005001	-0.2527339623216165	-1.2670762668506936	1.3177988446001077	0.5990654082898031	0.4087575059763205
-0.9951146765786884	1.1637906061431504	0.7096142285043592	-1.2854560163234445	-0.5448457102181974	0.27966912703329333	-0.5369154451626864	-1.5529086398568717	0.39026788553162756	-0.4803329478266117	-0.5416696002232526	-0.3372603500930285	-0.5031655960183108	1.2866938229120701	0.3937218423362418	-0.0639076658330755	-1.0180848649857543	0.19371891858455356	0.24835157300196786	-0.5199758839557641	-0.7037385237173217	0.7719384878318744	-0.8637126452306756	-0.2073318649227504	-1.3434478444262963	0.0032411771226298946	-0.17813240102518776	-1.7403881414201705	0.01808842491491325	-1.1050817752426922	-0.04226172209683801	0.9771191255317587	-1.3948194546504378	-0.4529024890861253	1.0053795584002343	0.47230839391628693	-0.7793238068875052	0.4110606019858818	0.8910985681223765	-0.8344865115099118	1.2138754279562851	1.6124522640174794	0.8732138436814411	0.15980823249042325	-0.03145125639575478	0.462916864750795	-0.18438188158338997	0.5123371510315667	1.5489304899084984	0.3531105200040511
-1.5397141242922892	1.148014239721508	0.4355906323325707	-2.024510312683172	-1.5726462851176448	0.16047977070906197	-0.17357004096062859	-2.4510703291163445	-0.28617293689355605	-0.6444705401140393	-0.043250025815704835	-0.6735012254968172	-0.7113184772145886	1.7454111804429195	-0.32924631154534434	-0.3332742768981794	-0.22403898130493102	0.7537102360776534	-0.34777377964841655	0.7995441186882533	-1.934942281453421	-0.4307577927493763	-0.7476816944679839	-0.4958446410458198	-1.8997803340327837	-0.01651325129177785	-0.28987622500100463	-1.4991989005068567	-0.06637694677386255	-0.8548027905099438	-1.0977295848272308	-1.2474058286834715	-3.0333906347212745	-0.3819186080174933	0.603270889324376	-0.3400123122527604	-0.900487054999619	0.5744690584860083	-0.31668246382584286	-0.70129675514651	1.904397562777656	1.0885057267544274	0.27866976826402345	-0.4038355763071088	-0.34774058120836393	0.2982570755364926	0.41812396118401407	-0.9681156978093917	0.6046130905998808	0.5005781878004303
-1.1437290794535337	-0.41707875974292996	0.6118345580579594	-1.2131181396965072	-0.6290653779500628	0.14956586362000876	0.13825621674061947	0.24847745051128373	-0.6155655811011519	-0.11092543626803937	-0.1370213670645504	0.3881381464616319	-0.055274273336560986	0.532358540994429	-1.2840085596711615	-0.14468805495648182	0.23930848896001736	0.609150824498193	-0.284035723003653	1.1781872173235637	-1.3844991847107406	-0.4965758517478007	-0.006005972220397055	-0.7534756385513626	-0.3977972113802374	0.8119683355538341	0.08788733403943258	0.5942478079122873	0.22902349654449827	0.5690439768533958	-0.8891929199820122	-1.6404444039288983	-2.2689546057877936	0.21358639952871666	-0.04722924179081527	-0.8752505767793141	0.5294921692238658	0.13391565046654236	-0.9402757478364242	0.18460470004318605	1.1696067758668593	-0.034804307962636935	-0.396338646959958	0.013810038199571783	-0.17677155085017818	0.014846258492409442	0.11064236324271505	-0.48245879384712764	-0.6337381422200323	0.5568192744894394
-0.37580052028425415	-0.9283378311964465	1.106744761531203	-0.2966754338580557	0.4064247987607468	0.6134261966086132	0.263772082852054	2.973878054469347	0.4902880415973135	0.8137289286101517	-0.10058723765513236	1.346112549889421	0.9274275248675053	-0.7416824601781269	-0.7997188638477225	0.46110627287236355	-0.051956739238533445	0.2604487600442752	0.5417356334951033	0.5490475146260716	0.050091137002600115	0.3641186655564504	0.6462945395620904	-0.7687488597655109	1.11293346437976	1.3611381924563	0.26017855864648753	1.7442921626345755	0.6680149918899365	1.142980291993354	0.09848840253125672	-0.7973148928972206	-0.3542267872406154	0.7574308186518258	-0.4308671775320478	-0.47640457692308313	1.6359163866867144	0.02043500951471644	-0.2742747430641472	0.880376857918405	0.3284447967811732	-0.3471848154516031	-0.2754303052053308	0.9427213390414698	0.4749553058488291	0.1270700850392367	-0.34531604944030736	0.9373650748851046	-0.6666041793225217	0.1706941130406399
-0.26836864997791676	0.04768621361272	0.9407244010199209	-0.07716175365330384	-0.018051955044386222	0.6179202025001499	0.24337127905180705	2.0641202430930474	1.0517471291687008	0.7513668281480395	0.11447045186544216	0.5275786004977056	0.7836416424510819	-0.7814693043484751	0.45119884681523764	0.5392218180828714	-0.1138961510412351	-0.1183699886204338	0.7187099437078863	0.016105775189724163	0.3319101880647871	0.3167012009848672	0.3251443536767212	-0.29528302736784107	0.7052369014957203	0.7576941729399486	-0.07077581082830257	0.6464627255817885	0.4150155889208615	0.02845857919633308	0.304729810641472	-0.6017981649192505	0.24593787869614617	0.5403409441643204	-0.18899015352268067	0.3493446259853086	0.9578511482745737	0.046091597434821795	0.2488978983322234	0.5949031876137568	0.22166709778835914	0.13122491668501943	-0.0720267655154246	0.6737713265972494	0.4675182545943969	0.07060053992091321	-0.26364385023859976	0.6785330489098684	-0.32107800964586336	-0.17776571659658602
-0.8003324435830012	0.45607161387855377	-0.0848483199466696	-0.009788700713781405	-0.8818003586512583	-0.2572374472347921	0.16862338678172673	-0.7319293265981288	-0.11519634268755952	-0.2833687705976285	0.07684031369759285	-0.9183777228306137	-0.37882003883366683	-0.15586261297408407	0.6293180837944642	-0.2094557152359155	0.43738300456045703	-0.3790432050525133	-0.08900397014811041	0.22384061171342337	-0.5888076924359062	-0.6995693497488126	-0.5494624163866233	0.37473572291415846	-0.5260353675111643	-0.07919529439133488	-0.24789000295993954	-0.7219440949738818	-0.370982037986659	-0.9355151065361094	-0.20843000801019892	-0.6492195186382406	-0.4403892874157238	-0.08089941000472234	0.5032590303224957	0.35004751229829695	-0.42821453391915026	-0.35387415082047197	-0.172777351166209	-0.18935099387019513	0.18416079524010362	0.3756240060015056	-0.3908031677428202	-0.5238425128867351	-0.3841555993527963	-0.42082781312995327	0.068401934857942	-0.6288537205981931	-0.49039101899795373	0.20915477081578004
-0.9728196638822184	-0.43055073090863855	-0.8567138729798823	-0.008898436689486944	-0.7004824906302205	-0.909239666221226	-0.07224783299020202	-1.3640852471122091	-1.1432939771357817	-0.7211735629453359	0.06372490773066582	-0.9143516568949255	-0.949632051666963	-0.05972698638254725	-0.29564910112995385	-0.7579817667893954	0.42916346275700573	-0.355573172815928	-0.4266867844803301	0.6207545376306924	-0.9834310079987829	-1.04424080526599	-0.7923164140277347	0.3355880202933608	-0.5413749337733706	-0.0738138034392375	0.005123839874844216	-0.49953768459270237	-0.5229974370452979	-0.5228738309764633	-0.2785235682132716	0.22907696942978742	-0.5577943457154025	-0.32643021555545765	0.8299197384552418	-0.6780913598196092	-0.638707275158119	-0.7076608550922979	-0.4776697823266615	-0.4926182332520052	-0.389315541833338	0.0036055014606112996	-0.594396136448026	-0.8211831184892949	-0.920690024077337	-0.6002980796937064	-0.03187897876386694	-0.4223514076527227	-0.3946778245868227	0.6950704947833984
-0.42523577657072215	-0.9898240355481067	-0.41814886467492496	-0.7216092140417844	0.08000781302444836	-0.41550117389419366	-0.5414346633889917	0.4793392565261779	-0.5451818634514503	-0.048027301753114156	0.4530491134625869	0.0944529432436761	-0.3136871680002967	-0.37025039882311556	-0.7510647119635415	-0.15749380602748114	-0.8939297943410938	-0.2623443744672992	0.4471136879970172	0.4626482601677345	-0.31514117808335085	-0.2291081890220423	-0.18740157050485592	-0.8546250927506935	0.406208503378726	0.16713353191211	-0.04738750988037647	0.48445331177774636	0.3422944704458077	-0.19201955204782165	-0.02414386696842093	0.8775284372982867	0.12973235832093727	-0.21984380955548888	0.11486026650005099	-1.3662489938398938	0.316672442676127	-0.25518125586069706	0.12386272042117423	-0.10095789306125032	-0.8590491151863311	-0.5723287034875986	-0.11445937864544654	0.0049600269658758595	-0.4961343182796217	-0.04439087878932135	-0.6096890306228605	0.9964878856640309	0.4300446954122616	-0.013938856832202723
0.1300551139546077	-0.25430865515441936	0.6316785630380908	-1.767952731901257	0.24010816368362112	0.5658346934024958	-0.8417508455615065	1.913574000551838	0.42404093779350227	0.507523384506931	0.7465479913305658	0.15208434086584252	0.5408134191708178	-0.1608618529609746	-0.2138549111686137	1.0767208335762235	-2.2000709667058884	-0.33869027489670445	1.2596936298191104	-0.17784647467506812	0.13478581970249162	0.5673134683752393	0.4393061802324596	-2.139163821192272	0.6917967403846915	-0.3457642236221527	-0.6666221638993796	0.7805800853547155	1.1751057134435838	-1.0863094375243934	-0.4075196351932672	-0.22249506805825012	0.12915581167981066	-0.2229997646471003	-1.1216185784224715	-0.6450261421213173	0.862105512624454	0.585636761040653	0.8967689850872115	0.4737702078708476	-0.5082041899669644	-1.0377014121856898	0.5281547558615319	0.544716079667256	0.3114880177092384	0.5292757980158406	-1.001276053122076	1.0651244754149736	0.8482884522232919	-1.5189770334744306
0.29146003524632397	0.7300047131554953	0.7954723118871074	-1.7124337582865607	-0.10508140280411092	0.9533792717380215	-0.5067630088046138	1.5935720410756642	0.49179576108215306	0.3110660664967938	0.5135057436102289	-0.7413461140225993	0.8590275863003557	0.46482418244134616	0.32066719241170777	1.546073559433616	-1.7050626530018247	-0.2883472304995619	0.787453803597179	-0.7106458623613602	-0.2011156532184289	0.5552468037093056	0.6425564513092794	-1.8371842074174836	0.15047139778650193	-1.0638041499461457	-0.8073288449706203	0.5934700941639828	0.9649456267869456	-1.6290169380550343	-0.9953637657243682	-1.4806144252061881	-0.6825625695665627	-0.22798142827820309	-1.4861093422287743	0.5962521059253696	0.15356165254603835	0.8190825719532849	1.0184366534430838	0.6894193998433852	0.14946894022091786	-1.269309311491345	0.6384401514919246	0.42417764009441944	0.9031322745215087	0.4758609214337539	-0.6934481377450036	-0.3694067932197401	0.24597450092565087	-1.9834529238651164
0.5539041582184124	0.966053802022075	-0.3485268776097634	-0.22840674757563434	-0.12172858825704591	0.6609844754640668	0.26918784999359185	0.4881436730012395	0.3930544345786477	0.23252541752925718	0.29459868329842165	-0.8102537876830126	0.7924550610399314	0.5954299719802849	0.3390328172075233	0.6452146365618793	0.23704222823488325	0.15188431859650978	-0.325739858861634	-0.8077484576414409	-0.16773293482334367	0.18428692244296696	0.6688938499765137	0.17573386470246466	-0.1800110362166241	-0.9540499515042737	0.1561682598971792	0.4666762743202356	-0.00845960177890041	-0.32195949464895174	-0.4865265104145571	-0.3903032762462676	-0.5537421556455224	0.11202549960945629	-0.41971784487166114	0.7463087263545478	-1.1421909794341885	0.437880398040643	0.5796582980173255	0.2838282291808182	0.18332657249057546	-0.9277437642693425	0.2741071216993246	0.4224490232330035	1.1852468488628856	0.22824454469667935	0.09902830441333947	-0.9054884629889283	-0.2456237452339611	-1.002489966833801
1.1239049707959294	0.7423297079419093	-1.4360695365782477	1.3320616471864548	0.0712935319624256	0.1388647422616936	0.8676182094682768	-0.7523381499835068	0.6766264886834708	0.6302622963275534	0.4330221349696495	0.3181908359651596	0.3619793489991552	0.24147559927768433	0.4176113252330571	-0.7097272856084202	1.578112629567822	0.5524461248047404	-0.7586292712312785	-0.5252395606109667	0.8530185203932644	0.10465282110340265	0.5389270346817239	2.004538543736997	-0.18596889750214246	-0.4105409856013306	1.0841739510776829	-0.13654552403353024	-0.7151727428929685	1.4079795537345805	0.8118891383377195	1.9353245245426653	1.04686539898446	0.5334169550639565	0.9547023440472784	-0.0952322687517187	-1.9111477417548703	0.21652265803513937	-0.09864302329412324	-0.4580227500839433	-0.24589711932014058	0.14544925468219352	-0.08202972059322325	0.4397936171730905	0.9785326801251368	0.394511144582281	0.8058960143578662	0.10478558425584104	0.12551488527460422	-0.07285188000548193
1.4026162074278765	0.4609240261551009	-1.0426127396932767	1.859040362716605	-0.0641647494819753	-0.37898363667055085	1.05504542576999	-1.9523063995009329	0.4151294172252971	0.5426204141611927	0.2842554541297856	1.0999882365762725	-0.4398836153547513	0.21516608335798273	0.7141518268072221	-1.0595868348093507	1.328422694198247	0.564272373416414	-0.3693417172976065	-0.03790572314642526	1.611679309525422	0.42475815006751333	0.09693258278955129	2.016151647596903	-0.4109868619605135	-0.3321314328355757	0.7901152551645306	-1.1940725758227548	-0.5791338496226998	1.59275043991823	1.267403434367176	2.184592992387829	2.1814774016046754	0.5679027098381274	1.106057349055734	-0.3104722698886697	-1.4853130443980047	0.34621070147354	-0.6798893158942253	-0.6470744135024056	-0.13138885212410903	1.2523028392089142	-0.05371485928997369	-0.13485252307402792	0.24668930475010184	0.7191702226878441	1.1269867137758742	0.7107867279611884	0.4678079350742453	0.1545661504748783
1.1711593195517929	0.061416703775493776	0.2838611331320508	1.5607596166056448	-0.050500191175863914	-0.48918864326452616	0.9291506613753084	-1.9396927924056098	-0.4624677097378179	-0.23516539437070835	-0.29876844354348464	0.7468823328632334	-0.656261705585388	0.47126686803802803	0.5355931403140249	-0.10226653230771827	0.520409422615743	0.707599757397339	0.03198672333786056	0.4144841981034838	1.0908667362971332	0.7746068873683445	-0.09150690857606733	0.8109312135581841	-0.3516420149828641	-0.21751707292360958	0.07147565944973085	-1.0491843831045506	0.051203769949599284	0.9525189565866083	0.6280772457379432	0.09193728925882691	1.3168136883581911	0.3992985758133224	-0.20539071837738285	0.6280433707370372	0.05470433303084186	0.3963207376124658	-0.5062554934743917	0.12942337393234704	0.8075847626756089	1.318126345239592	0.3896579970802692	-0.5857063864253352	-0.23272597232742054	0.6986357891966152	1.0845812127208438	-0.019443038497674	0.1565778660415769	0.6384906361119228
1.0513342583617096	-0.23375582423612107	0.678973038801013	0.9991555676798648	0.8755529359553884	0.38765185991227874	0.4332513035091475	-0.0103222802637384	-0.32821327184918775	-0.24468562583738657	-0.22095573133775548	0.27963058401059393	0.6365279833308659	0.3015228379598328	-0.1984098754160841	0.780850405823875	0.3712364050006305	1.4129254733301766	-0.01870781339786152	0.6698242887848728	0.35319234084917844	0.5775001675934482	0.7782381237809776	0.13174445318080785	0.8690051468888982	0.9095420428712828	0.48739236162481725	1.0473089868367933	0.3113969817960832	1.23781459862679	0.37651127960473973	-1.4970551847970024	-0.33817922348049745	0.5283315058717246	-1.8843079468997612	1.305170329565154	1.612097817277825	0.388509018533402	0.41874801021964425	0.7642539295584689	1.5521080901967006	0.15047870117408624	0.6537995878648858	0.11823906918393864	0.2950491640588149	0.5843743968961518	0.823220699796954	-0.7375773080700821	-0.10180941338821924	1.4023653132148888
1.1781569848678664	-0.17376038789902742	-0.3117929338748002	0.4672235573035415	2.024729876793834	1.8753451513904602	-0.1969285639580131	1.9093605677390382	1.2522418743381558	1.2817777094510914	0.8525233179154571	0.5858078828063145	2.4090110335617054	0.059601550682995524	-0.49114857890209823	0.1733723352598634	0.7455329666856891	2.0195093669633013	-0.2962589801410982	0.9924686719380837	0.8317197962210221	-0.14504956517333503	2.2334124736682104	0.48869911333559174	2.4729924485745483	2.349931499534784	1.8526472709296413	3.008859056589566	-0.2259375417349632	2.0363325805665973	1.20453532073585	-1.46045589172724	-0.6272031446014854	0.9606905528977547	-2.7458641199226976	0.6049164021241256	1.702400229285217	0.8320944704964025	0.6718028238897584	-0.04234475095572502	0.9969556611183873	-1.2718339650986397	-0.029994229099129344	1.090332936662088	1.2734972761245373	0.9487578217436785	0.7015463961549965	-0.522029943669073	-0.048685224913748326	0.98910128417411
0.6840922502040244	-0.26414999002750017	-0.9512397541364599	0.3552670871141376	1.8180636372198635	2.501681439020182	-0.031733667170935884	1.4822625325806509	2.3307761770019932	2.7589032638393465	1.3701333005075595	1.1226174260136017	2.6301505515335024	0.7111742722930386	0.13062903670377307	-1.3083994171097335	0.8662228463840013	1.7866503933550062	-0.37273751054317505	1.7501378158587906	1.9157397964321992	-0.20703866712465427	2.716253726925612	0.8992184115181153	2.603479448494534	2.4186176913961717	2.5174151445833464	2.594545159699034	-0.8387071391428174	1.7769079639576864	1.92536513757976	-1.4908394984147422	0.598204025292556	1.3322403942381293	-2.3700547641202894	-0.6823698191267279	0.29833766781111737	1.644276828093816	-0.6163910564441635	-1.4455776048768447	-0.5803330248279768	-1.8701362464167268	-1.2322780678624528	0.8003213270391505	1.5587669508727249	1.5428927963358305	1.135419593191224	-0.08422676803801912	-0.48288639660931526	-0.5506434510561321
-0.7000671718427803	-0.7513492491250028	0.09240148254427388	0.7320437316763797	0.0497685058867918	1.4492013953069343	1.2295737788397052	-0.36161365779270704	1.558397303497703	2.254714461514221	0.2463633366621961	1.0535452174687285	1.1167438677627355	1.5926112771256469	0.6840171450127149	-1.5391847085433883	0.5779066830175261	1.0773449647279691	-0.021601985840013986	2.397887528195313	1.8357820697352207	1.2186932271750566	1.5704599905170291	0.5836650914935674	0.8871033317119196	0.9207259563289896	1.6987992892124715	0.588509988862361	-0.364461599186357	0.6077281073944016	1.2753604545523431	-2.175844567738561	1.5550859913002943	1.3822718941476848	-1.056551423653375	-1.3013382383933099	-0.6463037206383613	1.8845480533714951	-1.7702977587379656	-1.173931180769409	-1.6024569053401871	-1.4237789794188607	-1.299682421457021	-0.10720205927472432	1.044089429551719	1.3448018694906645	1.8111052475870097	0.0860612072549322	-1.1641216840374715	-0.94737542772965
-1.7029447524673602	-0.48933227724986367	1.6724648268349402	0.680747680717877	-1.665485695072486	-0.3293291607584096	2.0552577533790424	-0.8603449657482036	0.04138748740671472	0.07992078694588527	-1.169549589690195	0.4940750086887169	-0.3727714315736848	0.8795843974313791	0.18560694004254427	0.2439386878415823	0.2910321058352195	0.4640995275417847	0.5714467293781113	1.6357630089888915	0.31691885521241225	2.598353628016606	-0.1702322302536101	-0.15120986936141045	-1.0926222491040327	-0.6844991823647223	0.15717749987892887	-0.7282541503372759	1.120381418908689	-0.11174405392523497	-0.46732357378766737	-1.7279670294895448	0.95240523080236	0.8985436804549889	0.530278302095305	-1.1935665342930966	0.2958745504984136	0.8877785240314162	-0.6911034011298657	1.0881423007093245	-0.8881868195298568	-0.3565720080393008	0.3703776083310356	0.11953662594756401	0.39973063869651954	-0.10107544917405398	1.6062166951752754	0.3913948507317536	-0.5125396133308303	0.6437319793057759
-1.1443587325796103	1.260048818295588	1.9161589438137732	-0.45718713645765285	-1.8373118333677496	-1.3117355948019536	0.9183838475826828	0.14440942270841195	-0.7844222200022608	-1.7351764632166713	-1.0642850814522622	0.1612922187723324	-0.7972842514765279	-1.213165761685801	-0.7059847500781942	2.2322863220548443	0.24605427657038348	-0.3071543844064159	0.9261982485419707	-0.5876661944160624	-1.1477175279076886	1.6020135744180442	-1.194370094927525	-0.6117511730015117	-1.8245983479617485	-1.2585347386942292	-1.0917750110348967	-0.9140015061664624	2.1052391280384044	-0.15147777376434723	-1.8811323877911525	0.4814002494252754	-0.6276015904638146	-0.10247164310128823	1.7123162016845408	-0.7194320615848525	1.7115366127664364	-0.7274963126457572	1.7003920833675645	2.930597675453342	0.9161496875752536	0.9196356159042542	2.0993443347503757	1.1296737170100315	-0.21596987001173	-1.7852109572334034	0.1543526574626042	0.7377681757768236	1.472397355117265	2.012866047422309
0.36435697528220673	2.711258971324643	0.9501471862561652	-1.4744110813960938	-0.6224202796653208	-1.0243949740903988	-1.0167718305989568	0.33156087881755497	-0.8791673821182715	-1.8203942856138642	0.19345740750275628	0.43512908571252173	-0.7220761082854219	-2.0491094694161474	-0.4402806755539099	2.411878969240478	0.3129781922686169	-1.2515868178894303	0.860258568067944	-2.131812651363841	-1.440470393336337	-1.1116903733735026	-1.2133511170480638	-0.4770593044984651	-1.1875256671455832	-0.7863569788531491	-1.55198322332177	-1.024874954278427	1.6093738493477576	-0.16085486021941656	-1.6445447405819398	2.3184746297762975	-1.5822905149663988	-0.8274564372311468	2.120216076683984	0.3650320313646883	1.1534364615458048	-1.5361433642851234	2.5568842176919544	2.5242114329100187	1.9806807015762382	2.021840571260951	2.148545039566604	1.0950658492016476	-0.8888281692199754	-2.0800020913597064	-1.0957616905496366	0.6043422688645883	2.416285654032974	1.4703080322345545
1.249881497913625	1.6454401594858026	0.20889187699074474	-0.7384587907620236	0.634398570973723	-0.12223281712043335	-1.2073045160019917	-0.8808081663393624	-0.472438376623766	-0.5724894899829007	0.9017436661859074	0.9122222484801928	-0.6599912553160729	-0.38511055517955706	1.1918543377323736	1.0240993500075848	0.16918571375604755	-1.3231159514977597	0.7014009902749211	-1.1973776784731784	-0.9853046741466516	-2.2567719935032162	-0.7342675005306428	0.05925472718685357	-0.013181113724064624	0.21759663583571406	-1.1575729079439128	-1.1841200320412288	0.4049913146346813	-0.10303287367732004	0.2963254336977597	2.0929338862547837	-1.0209461978538839	-0.39852539486731015	1.776708772277988	1.835482876324175	-1.1714053990966575	-0.8813088901474044	1.1702785247472576	0.8066236180837167	1.332096133053031	2.3128159058312563	1.0065703185704686	-0.004171171853577478	-1.0847935405775824	-0.6179414051679853	-0.6922775700123864	0.419666845022099	1.0393238179242157	0.3297061205177451
0.8478565273885609	-0.9849584044420366	-0.1581939869872605	0.9927335268717054	0.7469383707468639	0.38344651043481215	0.279794352369796	-1.5015145987333391	0.43044089067883756	0.5103860722121271	0.4083142780797079	0.6082914896254432	-0.4946210878473731	1.6016668236706548	2.3933263639124718	-0.3597844134664061	-0.5003437712833754	-0.2123822896614023	0.5530871142648948	0.7690258584452355	-0.7378617269312336	-0.7886220068347799	-0.42718724751519893	0.3490282000566021	0.5814130593528247	0.8094194824635029	-0.4989240987632038	-0.835742450691536	-0.4116268054911562	0.1661577660073191	2.1331207113132717	0.8674855324002273	0.31722176280109776	0.4906165367927887	0.9497729562615059	2.245517596376051	-2.488595391544177	0.18875331158421388	-0.5678366090640923	-0.5689050861054332	-0.2767907258595461	1.3529790559847943	0.07232265562925734	-0.5818316479660469	-0.5202401886007741	1.0070688431848562	0.3765849957892991	0.7864758167577136	-0.861381734991032	0.04924916989895151
-0.2491709756602094	-2.2048426275423427	-1.1020212633464919	1.3127715766088708	-0.3118768457216084	-0.2234985548811043	0.6533116760195556	-0.5856782403297187	0.8397940051418182	0.18072992451578912	-0.6832144120306681	-0.9882585283724699	-0.557616425162036	1.4733026380498544	1.3963806081938308	-1.152019562258679	-1.5258261167194218	0.3601395214355359	-0.06566514152497864	0.6865292430830982	-0.9584334339859042	0.47887541541445766	-0.8040232190213195	-0.19435065184072853	-0.13666962407997654	-0.06515731898968377	-0.6189936490897453	-0.504707128954041	-0.969255633289835	-0.1520637680153821	1.6378823536673905	0.3394965240771104	0.8696700263697289	0.016969942441920106	0.08756909861453543	0.8795060942187889	-1.3642094210895763	0.0166122694696376	-1.4054289267562252	-1.500878168980435	-1.5750985828478883	-0.2530290812134484	-0.6342639407064682	-0.5313434927508671	-0.21151435941622856	0.9335696362287944	-0.1524808362740428	0.7469933110898043	-1.3200651259347307	-0.30858058089859924
-1.0998483589324228	-1.40180929948583	-2.248013516943904	-0.21712468806038743	-1.2892534934301763	-1.6479049870830447	-1.1571459214076456	0.3396621990194117	-0.4326633855129224	-1.2997988059741912	-1.6227128980886851	-2.7779470267936066	-1.3258309976474885	-0.18372861155951967	-1.1557928942798033	-1.7250451025395077	-1.976236463415033	-0.9290039898411054	-1.206311424552487	-1.6676134014836805	-1.1939739237382931	-0.5462143390260054	-1.6876768417041705	-1.1419972047950675	-1.49000023203725	-1.9559786744738024	-1.5668308895277783	-0.9809563215739735	-1.7042423513971703	-1.4368867115139077	-0.9301525041932792	0.49339823005244116	0.12360888330598019	-1.9516446092658357	-0.2805414877147892	-0.6882102776876717	0.4664896575367077	-1.4890097809092877	-1.7509692325693436	-2.319920235613076	-2.0727696183044086	-1.1531589430242504	-1.6535427333763708	-1.154174242715002	-1.068177464818206	-0.6999629405171185	-2.21288475971186	-0.8115675796878555	-0.8655798694489939	-1.589567976131009
-1.1182371610582644	-0.6935244381941106	-2.003526934265189	-1.448270251493488	-0.8770345684920671	-2.4546085386974497	-2.686597406639815	0.13535798094581614	-2.283487483581596	-2.2084562529136282	-1.7087115804873247	-2.8710437086239797	-2.0096757820085225	-1.2673972389293435	-2.6626473683123315	-1.8907825407367258	-1.0943444024764484	-2.5155019530921816	-1.838540878290967	-3.108179033580783	-0.9368128862497789	-2.026266366893258	-2.028612696387865	-1.224471350082932	-1.685792512349932	-2.6266497368141706	-1.8928384966426592	-1.4395682430560102	-1.9983654699358655	-2.3732563912148295	-2.618244837274698	0.5281412682053738	-0.7161171747182914	-3.10496301147983	0.0002845634665163629	-0.7747957606007034	0.8531759240902503	-2.507061597455303	-1.6223594454911974	-2.2710033052452054	-1.8643902717794945	-0.7930027181170257	-2.200784264104343	-2.1869956630041893	-2.1022673137176775	-1.9460154286207398	-3.1248511443828537	-2.5069265892804395	-0.7328567978858807	-2.2176734098997635
-0.44063495638329675	-1.0004653947998818	-0.3756503999848827	-1.0409595085888157	0.5541084322017763	-1.6091831543468649	-1.8566662606222826	-0.2845995490050087	-2.247316149981995	-1.3802874038963202	-0.517895887325328	-1.1265216971049679	-1.386058331099547	-1.3338250698416743	-1.6886220611839917	-1.114633299192982	0.4082955929550969	-2.1279118843972875	-1.1856608234189119	-1.7048471167984234	-0.16995778426832137	-1.6009227220570643	-1.1191557737988176	-0.11669142401911535	-0.196055325533731	-0.988538115105847	-0.7202688982639615	-0.6226239577918025	-1.1754763325367927	-1.8419211058409917	-1.664267527133663	0.386955147414787	-0.42125302540702275	-1.9251244415117912	0.4056208577120014	-0.22552680193906363	0.02429076300815255	-1.7015579474790092	-0.40969628798496505	-0.9082140840746828	-1.0549575848928245	-0.11032034886628304	-1.2853324606304923	-1.905708142314611	-1.7560731055408767	-1.5926450991198453	-1.5726364736266172	-1.9670612377388232	-0.590764426695842	-0.9447868019149385
0.05293078398574398	-0.8616867810421683	0.5856429481194529	-0.20905004785552236	1.1410871658840471	-0.063315337524135	-0.12477574777153752	-0.017718109919960666	-0.3748081156768728	0.1263331152024417	1.0732594947291167	0.3038417576004931	-0.03351620731139675	-1.3459662387936546	0.21762121107151913	0.07450881610452259	0.9245664224299579	-0.4068457581415673	-0.07807345742877785	0.41528917154627776	0.5205050843727785	-0.24948629596665836	0.178239054514551	0.7774172357296878	1.0903922600525997	0.8667756022767824	0.614984043365754	0.6956909716082936	-0.03952996580552683	-0.8649606991800688	-0.0028187342455630714	0.2578252457150624	0.4759615119653369	-0.036966534407173214	0.3207044716297916	-0.7833963880410868	-0.48007812542583356	-0.11824427972420244	1.0925463238904358	0.41614440241267237	-0.03818781730973931	-0.16190584270299097	0.12734510199088836	-0.3295697743462008	-0.40641029383539734	-0.5152388657864443	0.3398083591319667	0.2463912246370336	0.14363448917763977	0.4333752825482293
-0.3176733936638379	0.3604673574178158	-0.07212300301664	-0.27967017757078255	0.027520356431999352	0.3998946705258946	0.2046546027170458	0.32857658168185305	0.6671498398966911	0.4806419472306744	1.3490691717103231	-0.08446012501131117	0.3110618960380586	-1.4016785093919575	0.664402787408177	0.5062263448733133	0.09682085267730711	0.21871804621059554	0.1847707093168941	0.5004269321645456	0.5122406785913117	-0.11035995277387393	0.46213340163732897	0.27812689307524974	0.4445866676985609	0.5409993033944641	0.4562245112306819	0.7148387099174465	0.16921711921499388	-0.8033538093159587	-0.16363299967464162	-0.0930047691856252	0.5351532578143807	0.29655380550588323	-0.12779056547868087	-1.8246065654337564	-0.23844887802863218	0.3816532723647575	1.118939311673808	0.33768593268899827	0.41812540159420264	-0.6223147139419721	0.32018660613925143	0.5583908735817515	0.30860742594988155	-0.041055597819385406	0.3436098881680433	1.1657902824900612	0.6218289826492476	-0.07670262351255638
-0.9560133125496615	1.1171481788130362	-0.7029723321334409	-0.6313857794787495	-1.2649345438590136	-0.22646357711805593	-0.3818614846254676	0.15699182985868113	-0.08854097232763379	-0.22651017935396123	0.1273079592264883	-0.9670474421209849	-0.3581029789673358	-0.7510109857833047	-0.37327223983602004	0.1575650564288134	-0.6457041311313855	-0.47152360669536597	-0.2174296729102171	-0.7034826548019815	-0.031116644470460572	-0.6670272907205307	-0.140372389649225	-0.7131673996387514	-1.015619510619642	-0.9636643888007614	-0.5418009621051181	-0.3469207781177501	-0.21822539121047863	-0.9251728397846548	-1.3415905884772794	-0.6103484434959369	-0.3759222486628715	-0.4460051481780055	-0.3246131522396581	-1.2873397294249138	0.07483205487164261	-0.1542150434113875	-0.15698524136851796	-0.33043169460748145	0.15194716512186057	-0.46003601755536294	-0.38865174310021805	0.1324574689222831	0.15976631072787054	-0.06620212353413146	-0.6575201971383731	-0.018889202309178635	0.08964236873086297	-1.154510215523604
-0.6896883128621388	0.5042516242821747	0.1556492294189902	-0.23817392151355032	-0.935439575057616	-0.28317174515543825	-0.03759135484796992	0.03040204357150521	-0.5964835872912679	-0.32369933561238595	-0.7493617676426205	-0.36406271779875526	-0.30335563766347806	0.4405856969739213	-0.8953260538566782	0.08859840554575948	-0.1942990822304178	-0.4526934054604926	-0.13040384947746192	-0.5968333776195474	-0.2732845165878192	-0.08623965931837405	-0.22432240597239245	-0.6025927831029824	-0.9936595709123676	-0.8810887681721004	-0.4746446695315892	-0.5601182462263102	0.0461625194017736	0.11357566881197313	-1.0145930522512014	-0.6956080521692333	-0.9554629889899456	-0.23394716889680758	-0.14946652356162973	0.6509064241237957	0.19287226742165506	-0.14725973195693345	-0.6438203730543867	-0.015902569743401686	0.03231809132153888	0.30995064833615416	-0.29109565782085434	-0.06642385992204332	0.328064805888396	0.2595759329781626	-0.4248455978814639	-0.9391815167256158	-0.4762145599268105	-0.4715576112000094
0.41189156031543156	-0.16632138815975564	1.377880656857317	0.46469372698873407	0.5341846267819967	0.7596914004123029	1.0193266053694439	0.3677523799710764	0.3392644321795254	0.6064263140436817	-0.1681094308966653	1.2021126372607431	0.8758507664836112	1.0978996362730846	-0.061484599496385545	0.5780285040361371	0.6867251362091459	0.8264637737728241	0.5351312730110392	0.9501367269935336	0.1536435745813798	1.2172904255419719	0.607373433584279	0.41253557352995057	0.4766346051619567	0.8744698857035905	0.7514888182379169	0.5162599383430075	0.8881358712085163	1.5421428481806956	0.770164493086411	-0.2632634719290469	-0.4860472751029429	1.0274906369429158	-0.05777009254883978	1.590143657481739	0.3435529234507427	0.7883325008125371	0.27554556672912295	0.9565248610097172	0.6335612350146235	0.6333379696616945	0.7079358415858353	0.6714805846252145	1.0240513454383804	0.8346294529697927	0.9356242282248555	-0.1074426309217563	-0.04202227396733457	1.22478696231948
1.0303019219888432	0.17845828659876142	1.177048972399868	0.5765477021300216	1.2507119827728046	1.4525206295077566	1.1250954704262814	0.5516706381781548	1.078136881507416	1.1448100315153544	0.6564439472639705	1.6257403570019695	1.505831230293482	0.8613896518947707	0.7767922986426369	0.7466569513827729	0.7296212450075341	1.5741894882230199	0.74545675379626	1.681113298276826	0.6349200683738334	1.3564871011900914	1.170722895517107	0.8261029768107064	1.2984628187379794	1.7651892365426645	1.41955162784692	1.2587207785481016	1.0410148055595547	1.5714376465549809	1.6243046431175792	0.0016440821423865809	0.27596043033403583	1.5565990878640288	-0.1971650050650172	0.6674095759434576	0.3815597345645814	1.3141305879455736	0.8668996631276281	1.0489288140831163	1.1931203095388832	0.10704635341755059	1.0342524491567306	1.05361426911145	1.166631637476959	0.8445914228846135	1.444407610697754	0.9620586448755962	0.5891485640599757	1.4673579830349353
0.582760444167686	0.6165164074321237	-0.039617070771994306	0.28761926071004	0.6820353869525148	0.8248470019068275	0.219511772323715	0.17845508399649196	0.34113130367103023	0.528771760308797	0.4011005915862818	0.544621308352197	0.7220668943541001	0.3983691704040423	0.4908338617196381	0.20808525833772926	0.09683043275096535	0.8351584987459338	0.18851869603473484	0.7685715240210634	0.5346522129019888	0.3189703062840991	0.695842006513792	0.291878599278021	0.6537797154652182	0.8071507418530176	0.8142086532941197	0.7627115554199122	0.25117453383945887	0.3916262574444646	0.7645190761983036	-0.1646623605928537	0.4545432360806476	0.7597770940434455	-0.19465392117210165	-0.3456170335708948	0.03838427747017143	0.6980426098533086	0.1582010125047809	0.15845381097694627	0.8102479779731727	-0.45022460349307536	0.2427193127941737	0.33922137085737253	0.4722641979192921	0.2661775931191069	0.5800520528086192	0.6925726113060818	0.26970163209529036	0.22370604042524891
[truncated: 72 more columns]
