# Supplementary material for: Diagnosis of autism spectrum disorder based on functional brain networks and machine learning
Source: Sci Rep. 2023 May 18;13:8072. doi: 10.1038/s41598-023-34650-6 (PMC10195805; doi:10.1038/s41598-023-34650-6)
Supplement: Supplementary file 1 — Supplementary Information. [file 41598_2023_34650_MOESM1_ESM.zip › matrices-bold-time-series/ASD/ASD46.csv]

-0.10783833415176251	1.3713946051662171	0.27387755724255664	-0.4047155231318413	-0.2131236603941228	-0.34939539108503814	-0.8247579814816716	-0.5550532329922022	0.32276955850509687	0.24336688797137734	0.9222103397160789	-0.19873879301747666	0.08817227804735396	-0.5707465615668058	-0.4882655121247287	0.5126296914287506	-0.5664328617328948	-0.5431948557925835	-0.4958409242651484	-0.4197823238992003	0.28561156571351726	-0.7240615274927633	0.2719614788219466	-0.9320365968777495	0.08558392724972332	-0.1252534084708823	-0.4195870632969766	0.012742375197162923	-0.26078026842257085	-0.33212433799911734	0.1974209887457498	-0.3987712251316638	-0.6802947709481684	-0.4017926540862212	-0.012805992561557747	0.11222670969787175	-0.8479503724966475	0.1478313929232411	0.4207386029973507	0.12966286724628498	0.708128264698533	-0.08055295450107951	0.11449021644925947	0.26964119481921534	0.21718446523417964	0.3835367272921721	-0.15288260368050258	0.7150405762816957	0.029485208823493887	0.197487869596701
-0.5499224286738698	0.6090645831819943	0.648830291180895	-0.5892216039593023	-0.166614722023948	-0.5952070910236155	-0.4083007737752669	-0.01590194365632024	0.28057009231154856	0.004086968202039561	0.20621148815887436	-0.21280024490135885	-0.0004546462282582965	-0.03829837832237464	-0.696329129390823	1.0299863392092758	-0.8731746100222352	-0.16331685821612504	-0.023386678632760356	-0.28349373933459204	0.74258051789178	-0.5450048696692215	0.6513038609125761	-0.9342985980848298	0.4033342750391946	-0.04830147089090803	-0.366080419572827	0.3159293354516721	0.32975650760972697	-0.8501018352622528	-0.009827311684194862	-1.3514020362441066	-0.3392622291550697	-0.6590529365187293	-0.7467466937845968	0.23135619263700571	-0.8155998945716902	-0.6660995405641186	0.3087689169756862	0.8526116589036973	0.6465828810342796	-0.12507126968611668	0.5999434085062383	0.28194821023266015	-0.15542572697386714	0.4509077647396428	-0.5002782840946244	0.3345753629607377	-0.21823386751723609	-0.08532490133307569
-1.2174936236712244	-1.1328147739805583	-0.13903961678086907	-0.11696613383407972	-0.60905122186257	-0.4331402619724636	0.7920581121374511	0.4428948268059617	0.025489777901366386	-0.12317663380177933	-1.3673121102573331	-0.0867266193444153	-0.653785326341038	0.14531894418773494	0.06923884501443346	0.9066929436956676	-0.3027580720600051	0.7004483658393907	0.7736059705965083	0.10253979968599114	-0.009255539682975138	0.4638123883457884	0.19090974956307355	0.42582263376890683	0.1640265672046987	-0.3282397147271293	-0.16688418523079554	-0.093602754306293	0.8732127319103968	-0.8001397325222558	-0.5652122245891543	-0.8913219853618704	0.5587670615540223	-0.20029087923359581	-0.6834923889168446	-0.3806969999083723	0.02179628157052515	-1.1636493315230598	-0.888309782855956	0.8903622163063004	-0.15542247593738615	-0.2587522372684245	0.7199320143821004	0.07139803129193516	-0.5221207783028594	-0.5598752509054193	-0.5757017255776821	-0.7291924450323044	-0.6655748383427604	-0.6646164082410837
-0.9591950785620902	-2.338206203027914	-1.153389615511591	0.2642147039198813	-0.7519266167160739	-0.4148477156587791	0.87070888650209	0.5287117166524915	-0.2028973143598142	-0.47308542877214216	-1.6478320324303533	0.27855168014529	-1.222243626024992	-0.5307930555664698	0.9568531314961445	0.36360475153240124	0.36190886613889545	0.62288542906605	0.8150420647043375	0.3838632038384618	-0.9276400201642496	0.6760999186992876	-0.34545587261672794	1.307165976782856	-0.06556218926687456	-0.4211355953410598	-0.1791356737751711	-0.4419400724670095	0.861292953010954	-0.5388085673688917	-0.3708737903782405	0.5358912800581276	0.8690416981703003	-0.060460736303356966	-0.16323397655693836	-0.39788926228012433	1.123030132054444	-1.1173675307078972	-1.5571306490321957	0.11136329488815586	-0.9075419271989172	-0.3593182464538427	0.17553547759125682	0.05699081819788285	-0.8128084918669068	-1.0585811239449696	0.01927440538851576	-0.9884699786951415	-0.4965943274331305	-0.5454091201549177
0.11347413277848145	-2.3412600297724593	-0.8638367738854331	0.04911529224691229	-0.09603289419218315	-0.599951898469574	-0.1895001433649477	0.7361967896639775	-0.16223876224719377	-1.1901902322741529	-0.09235354953375592	0.5382964996117529	-1.0495840992558916	-1.0068376796313439	0.6902898012573193	0.2809297136335884	0.13740149446059252	-0.5771746298702348	0.1501259065515304	0.6042193705276784	-0.5726426067566286	-0.20855689791595408	-0.0611459236638931	0.5436753418084787	0.1843391878051803	-0.018685907970905302	-0.2805105936754815	0.03246105750691345	0.5968008134873888	-0.7126875412633052	0.7712721005229733	0.645409582117531	0.40163481794240996	-0.7256478521202188	-0.4322327356904327	0.9362748873398697	1.7415863479733709	-1.098379782062191	-0.6346011416017966	-0.21384273542319715	-0.8622881152364025	-0.2799413997952309	-0.2820238281337111	0.26194154908302314	-1.073490136734322	-0.0833096120357593	0.7678493541394806	-0.06698526643883777	0.24377277465314168	0.4086594962755278
0.7319580940582219	-1.7079401550627893	0.1923582169809643	0.05004033957122275	0.5281777965956397	-0.24167879588767505	-0.33550216112837694	1.1253486783269069	-0.08852836386737904	-1.490657476535958	1.229527282226805	0.23090563384901924	-0.45959404095715195	-0.23469448641723226	-0.20219157757433023	0.44264872136839944	-0.37040357028765925	-1.3721140887711654	-0.3799005497036986	0.6842916345728036	0.1861182662182705	-0.3983439502975301	0.22906712933472662	-0.25751615931987826	0.15059660459789795	0.2048127524293136	-0.12467739479950896	0.43868054968498704	0.21400479253291618	-0.7299717107286965	1.3602701864506157	-0.5329254694823672	0.1987479955735343	-0.8423269859794389	-1.0460025774434893	1.7616865192677091	1.4959679732880538	-0.988142983295423	0.23778296382777525	0.15431934950634268	-0.4154157547635024	-0.24611782071916036	-0.3842379521025129	-0.09118065364291973	-0.9099460145779374	0.8486945385951148	0.9179134229669313	0.45766525455717916	0.2685118052077018	0.8225894443195169
0.7227948896712935	-1.218501388075316	0.34120957743944824	0.8854098971059202	0.4110222334283217	0.6915384238367622	0.8947697600072455	1.027990031518343	-0.4990064749026529	-0.7860655533489134	0.6974895963043317	-0.26390363143210965	0.0023777733814579903	1.1679669777115627	-0.17324586832915098	-0.2514234078415216	-0.006283239627804594	-0.6865234528291202	-0.5225426088628325	0.18918014715287762	-0.2741538360262636	0.8827484406234833	-0.5185118841135936	0.4189450415858195	-0.6031763703189108	-0.21075507462227	0.10989478642362681	-0.14288760115071852	-0.4956114832098591	0.35567171582940815	0.4337307007830109	-0.39209584227849015	0.7529813892473378	0.4495174080372555	-0.511132143145008	0.5197134440469305	0.6095124835046003	-0.08816749101473755	-0.4484934853700018	-0.05176643315984104	-0.449933800732918	-0.49598936045230546	-0.6854049051929225	-1.2160399947467257	-0.08717349007363678	0.3361409498291845	0.5311934272565406	-0.35536529168701186	-0.7587310947337373	-0.18856981489610347
1.034988681421912	-1.0951196160515166	-0.34957855303330326	1.4349133018556273	0.21207441365400237	1.0512762127074944	1.34050273187111	0.3379828150870644	-1.2564852615771858	0.14812747148726615	-0.6848689490574753	-0.07451599016184902	0.4923580571924166	1.7605155083891355	0.7309888287196906	-1.6044640631894378	0.8486502430397098	0.6191234834945325	-0.47403454340820816	-0.5829983081511372	-1.1755702593418882	1.6937058173082988	-1.3154030765701779	1.2499269261488692	-0.839125434946852	-0.47991861252486795	0.019417037266968782	-0.6615836490586539	-1.0380167436213967	1.7241620666234747	-0.6810803614075106	1.5471256818605514	1.1406348151903096	1.5267287083026952	0.7860103281909754	-0.9655379497852756	-0.15946750753943403	1.1270254510731976	-1.0424364324092046	-0.9963201246271485	-0.9395664042534592	-0.5407067151944328	-0.9759227665768572	-1.7776942902768316	0.6208683757908321	-0.5076270439307159	0.20797225456323792	-1.1345723577082898	-1.0678921686031635	-1.2643013848119642
1.4142378685745636	-0.9500038336265294	-0.4584751304920172	0.4392313496493525	0.5745476280075417	0.3861774425906469	-0.12041677707062588	-0.26366369150807173	-1.3670300216610378	0.2933402618570283	-1.1605681140694184	0.6435505780135208	1.090564358362522	1.10134743610941	1.0406367690478942	-1.922300864828539	0.9453916847468945	1.046295583832077	-0.012509800612933034	-0.3639461747730336	-0.6393321472951295	0.4531959060838481	-0.6136709020162394	0.5246125736831269	0.2908138651530382	0.1860543713277476	-0.09224133032482218	0.16931527081086906	-0.5344229502001223	1.5636016121659744	-0.3735057378945299	2.350192873265684	0.548975377866083	0.6731926839332816	0.9966843438219712	-0.3878375412463513	-0.19627676932782295	1.194403701087332	0.4379855446188307	-1.0589904899572458	-0.9604705567124385	0.3486344738155379	-0.30202670724378194	-0.5864177618225568	0.36024430447339073	-0.24722599320536556	0.07654494713783773	-0.5684062008484708	0.6045917548874494	-0.5112969609516639
0.5151044791093357	-0.19222052584193025	0.14010492224123608	-1.1302389786838978	0.7679655807851948	-0.015818222988912008	-1.4928894250637506	-0.7032921809785971	-0.2870549883772086	0.06453523220019108	-0.5435214213306556	0.7957717371743184	1.1248883517908101	0.0005961180523540974	0.39258138947239773	-0.608472056202463	0.3200173668080354	0.42890195994656577	0.9360032244898323	1.055682463698188	0.7935167690354197	-1.1892681387524993	0.9074248306483497	-0.6926497916526421	1.2896673453050778	1.1399868685627157	0.46835243481291494	1.3238891062856912	0.5806499816630095	0.057163402735315144	0.679923509380326	0.5477575265915485	-0.3597378621492229	-0.8486895061421804	0.02749158703874135	0.9130326377427602	0.12819538013415413	0.13947161261266536	2.28502857692939	0.2753656484833083	-0.03129250050181881	1.700729809140236	0.9318211447115342	1.321474344188916	-0.22875391774812773	0.3028392169946886	-0.19892004065517535	0.35253668963911633	2.4931059300519847	1.5283678418865136
-1.285738444029766	1.2065771924460653	0.40594265836348786	-1.2265627905127507	0.05110618186149003	0.920266675529678	-0.7541492788293492	-1.568691950742642	1.0493930038818458	0.5845214356354568	0.39273868399849843	0.22564956189262933	0.46101589905230095	-0.5426565944703485	-0.13627668620208153	0.6859596832324885	0.00928744515764917	-0.11081145854899398	1.4046797776390927	1.7446659149115906	1.0715131513226501	-0.8004228908610156	1.4088254250322443	-0.49603899427841025	0.6744224266280974	1.2418971593335784	1.4511225087655788	0.9811096547662551	0.7345420626708944	-0.5903631919143876	0.7711003056074045	-1.2471027864975637	-0.4798511971521832	-0.492709403882889	-0.35714748459312995	0.29485745106043965	-0.1743183392016344	-0.06610022075485276	1.5840609125705665	1.193812343073397	1.1519220476053684	1.946813176559888	1.0100267395430593	1.8638893221912394	0.2647993756057265	-0.06686829149218072	-0.5660059129673765	0.3531068212442606	1.9851212241734946	2.3985996541726986
-1.8242226071783438	2.3546374898310583	0.3675667728613984	0.14106926310133994	-0.8106793266281824	2.116535983310497	1.1312144180667605	-2.366179301677101	1.3448836270601008	1.7596646745950868	1.2686946445728733	-0.0761371535871328	0.3278485694772252	-0.18350228866665086	-0.06880473852019582	0.4191516162402713	0.1165501746969375	0.2498020148319688	0.43632607292622333	0.25237728967103423	0.31843664115256937	0.924172137347076	0.8490031403058915	0.49217778025166475	-0.20810080899343836	0.4866296092420696	1.6586182872471846	-0.4284353842186651	-0.4938403181395891	0.3912484751451147	-0.017595856790068694	-0.614173343409678	0.11322329187190738	1.5871253059822732	0.3732005383286547	-1.3625649666420812	-1.2338055486237156	1.4912028890401787	-0.6621061658043791	0.43642318189817714	1.4736204843462686	0.5852420379880492	-0.271282572774202	0.831296636001579	1.7392762050347204	-0.47955097941715213	-0.5373191112453709	0.33896405862201634	-0.4390346711258611	1.248165039936328
-0.5841709294098402	2.3640179578054785	0.8088002191945752	0.9982873468421126	-0.7913442523018657	1.7179628298517806	1.9469846521443335	-1.603146162456736	0.7295788985649381	2.4218874688142833	1.7521820615191144	-0.009480325143184322	1.3694072552832897	0.5209593837736018	0.0846379128828643	-0.7301761934024754	-0.008553257570261676	1.0887609324872685	-1.248502285308373	-1.7626495267539153	0.3070020616304621	1.328562559163937	0.4110524308675178	0.4810643290949729	0.5283296641212378	-0.39226117047929476	0.6135053587675384	-1.099275917719584	-1.7225465192362814	1.157770470087826	-0.29966350605364367	0.978519201546081	0.5179517448899297	2.7067774202757127	0.9804901675770411	-1.2080156539571971	-1.9314374697606693	2.888322592171344	-0.992970054158879	-0.7601460563162157	0.6625096030316401	-0.734108373432829	-1.0366247319919948	-0.05523735100121619	2.507844604570094	0.21549686565679835	-0.04654458078634181	1.4494813759466958	-1.778466277433763	-0.07686145606718853
0.44880065166988153	1.5098665295916442	1.250388689631717	0.5998176025173635	-0.235760002443754	-0.20554584566925976	1.2491276626897287	0.6153997067319097	0.40500893483064	2.069733031512599	1.3098195683746545	-0.6026115155412485	2.0679091197600883	0.5195721951005682	0.2681090967445973	-1.165798305530584	-0.07758036958701564	1.2878165139811353	-1.8736309399417646	-1.6849087354835446	0.8613153075846331	0.08031891634938507	-0.023595319683321375	-0.19828688094626717	1.6093242087294772	-1.089282845772395	-0.6564743436598566	-0.814941362117861	-1.7550423642750421	0.4955827206884119	0.05428612512396324	1.1143840806512617	0.3880719824117735	1.5875567152748604	1.0093583597475235	0.44983857240310815	-1.3968543385047183	2.045251478733691	0.7494388853840112	-0.9130030712687754	-0.3109462015867562	-0.27133642183610096	-0.3943592534970652	0.1328897136685826	1.7286317571264844	1.0024321271921441	0.36343610243802277	2.271972363862515	-0.7882878227644603	-0.06242242924074564
0.23873515493682684	0.8010511362785336	0.7071755427203199	0.31502820660858893	0.13722984055800305	-1.717050524723887	0.04564731243196795	2.0229174792632234	0.7090163278787797	1.1720260632003823	0.3135819005420886	-1.56386261463326	0.940740871751342	-0.5002275950087811	0.6752915724425935	-0.6323967745674888	0.6887936866625763	0.29999164854499816	-0.8017055825895267	0.0610516477429659	0.33950136980607465	-0.6006018519344155	-1.079177163334202	-0.04174132301534296	0.544732645083764	-1.362034981694369	-0.9683619198301945	-0.5413092027571557	-0.7892326919918545	-0.12840896670573285	0.009289774313853708	0.24140517625461194	-0.03950944841220428	-0.18773969768261325	1.186313636692089	0.8521042560065123	-0.10934753215425609	-0.13594870531107053	1.4580339778228844	-0.4700853668366526	-0.20583770753266264	1.34675509931843	0.24663402254370953	0.5443322251844241	0.40429710178066	0.6500270766106088	0.3834633630425153	0.9325763789777707	0.6755638576575385	0.255688822895435
0.25081580541043036	0.6295365472645905	-0.09496857545286837	0.834919192554462	0.6623365544290936	-1.6077573302547994	-1.0804900498548937	1.3516344124337178	0.796928698476417	0.04006458969037143	-0.018800889603122258	-1.049686070266004	-0.8478193148700625	-1.3741571259148408	0.4238882184361152	-0.010785073414565572	1.6305965234978086	-1.0826616599743442	0.8535386491482441	0.736638364385359	-0.6974929086281395	0.06716656191830633	-1.5683594601655617	0.5323144739665038	-1.730379063202523	-0.5257923848460473	-0.40035861880459245	-0.04475690561776325	0.5516973047934668	0.6057198773763188	-0.4542749701166469	-0.05646685439673506	-0.8038543588485105	-0.9071137761285128	1.2545807654821275	-0.17466300472918236	0.9906056810173942	-1.1295829402624682	0.3107064321554619	-0.3586993942965455	0.9848706415330951	1.8909284012584253	-0.07508931442933377	0.41538941842715965	-0.4425339605461949	0.24959572782999873	0.33682162185533093	-1.2282466456824346	0.8375890613397954	-0.6043891671294749
1.3689777148337088	0.683464336012667	0.17341158892446004	0.752830007808531	1.6423447630663872	-0.696658878924135	-1.9547939187781507	0.16690112973573326	0.2987730409014692	-1.2376061840245736	0.36561561031821804	0.9379694397957744	-1.2557502815301749	-0.851792291433783	-1.3021057362919275	0.2701668403110123	1.1838407906961073	-1.4168387630619348	1.654910353610262	-0.35074894532269435	-0.14926961487931395	0.15448137607456072	-0.11251831826827738	-0.039380910583021005	-1.9960839532719448	1.2703277316754862	0.10691719438935922	1.3231612623916542	1.8038845258468632	1.1837924831348126	-0.39175921406954334	-0.1695221509048193	-1.9683117105316006	-0.8644091102059539	0.18590253348835278	-0.277219504568431	1.5813141249195586	-0.4691613028573582	-0.18849336285907176	-0.2540949672210741	1.7975033174085584	0.42103082565879835	-0.23428989008920983	0.10506548325919937	-1.0371163531208598	1.0017394880030313	0.4761518749691165	-1.3416948480793172	0.23133858766160367	-1.8484728248515798
2.031400647139488	0.8498357923037712	0.7199783659182983	-0.8542054759071913	2.0303518990308214	-0.30646101455297686	-2.1027309237145193	0.15548216960129246	-0.1146673940378044	-1.9720941521140534	0.026113600060276236	1.6362377727238562	-0.6962478682131688	0.44506734591030905	-3.0555371501746835	0.42474250571579947	-0.5597239559857561	-0.38980124404130573	1.0736426910975203	-1.124079044903527	1.3421399101246692	-1.4454264946723674	1.6988002057112497	-1.3678277949123143	-0.15659551615738385	2.246346549056455	-0.04893305063030998	2.3035024128249693	2.0975360787173503	-0.2383619139765155	0.16058277523462916	-1.043226847980547	-2.7801200979337275	-1.0529443117712816	-1.3127940534502507	0.7313654459969032	1.5392879491192473	-0.020008743762223363	0.8442097482161696	0.23226323676048022	1.0285865860823176	-1.7214335900579383	0.5153662399610857	-0.15761730451677072	-1.6450551358791177	1.3600497995155263	0.47622402247241225	0.3193454649695696	-0.03805498703462892	-1.702801402331869
1.0443917075123672	1.08911979383159	-0.20065015177533813	-2.3218600137088288	0.9272292817451959	-0.4538247617177263	-1.4793797081307611	0.4977533683505124	-0.1875207145070611	-1.463677299705332	-1.4169189971008211	-0.16773036957661525	-1.0220793991848165	0.7492763295309769	-2.5519870988794597	0.4547635905661945	-1.7076624427354703	0.489833601998868	-0.4345380806959606	-0.5955972566281399	0.8508049439991938	-2.8197508636012536	1.1760667171557373	-1.6004419642079586	0.5559785959035607	1.1340866855965328	-0.755079630095643	1.1926091443483928	0.7746624041389049	-2.2604551074767074	0.30295359303717834	-1.5976525176588172	-2.278725784825218	-1.3363468396102025	-1.3066155949034532	0.6196341168383837	0.5386884609185277	-0.7652293627642257	1.061878426653127	0.33709474399066613	-0.6347880183867253	-2.766066389047008	0.7896706192346767	-0.8331532289524478	-1.632892784093025	-0.3826447868326976	0.040449952214924395	0.7868908761985336	-0.22968319308146043	-0.4598217490519478
-0.2491625306235116	0.754891454144159	-1.9028959838566728	-1.6768684028103693	-0.5874735288452008	-0.2364763379245739	-0.9401702466233148	-0.20249212783830348	-0.6568742625181984	-0.37542440734857185	-2.2679643969904095	-1.6700961882652643	-1.9562041361130411	-0.1749226427602258	-0.20810631111956798	0.17740986172740525	-1.2735946554364916	-0.24717419920378922	-1.7601999680747045	-0.3504617687996764	-1.6277939544049986	-1.932032797995841	-0.9347503449567753	-0.5588847983288507	-0.8861485955260674	-0.6972178011328648	-1.4497267028668737	-0.910948190155016	-1.0843594496000177	-2.0364806081127376	0.06391451756315207	-0.4468557989593978	-0.7602899264836432	-0.9989984501877006	0.08244004560064612	-0.8140956445843971	-0.9848657992138012	-1.436363033145179	-0.6173762990845875	-0.39286034086707217	-1.5146634460497654	-2.3229589316109798	-0.45367272509848994	-1.7340198480732363	-0.7196308923455751	-2.3718475337825473	-0.45625787864334155	-0.6736483576560579	-0.8817123489630577	-0.02079354582655361
-0.407733371019987	-0.5777698018627645	-2.0436356701222587	0.21409832494807293	-0.8844909052507914	0.5021789344350646	-0.8733656876437405	-1.0933386070120432	-1.6687828551000083	-0.08141945819651718	-1.4212689377369414	-0.379692059362805	-1.488297729226526	-0.6859899820981581	1.2798419715291953	-0.14813592812527812	-0.3351687740893347	-1.8083182224161212	-1.7673468597806794	-1.195565368884337	-2.5426479820134187	0.20352404930383652	-1.3626957438053366	0.16067025471128699	-1.6460186753589843	-1.017511951385142	-1.39918821718948	-1.3422758820283007	-1.4756132147029437	0.16920476805109094	0.14123691017402185	1.1839675622181502	0.4292114921115988	-0.20027584431683734	0.6398067500624885	-1.244844028145909	-1.5413750518516192	-0.8890199504099257	-1.8463069214367254	-0.8961637028122081	-1.2011147627603955	-1.1377821522158482	-1.6945662472359664	-1.6962471974110198	0.11645688293538672	-1.7207513937807617	-0.45956517539385067	-1.574265196629364	-1.2787375981060698	-0.7061375245778375
-0.252111752350572	-1.8301251864570272	-0.4771720348174626	0.8277900563790143	-0.23459479399936067	0.8511785762819509	-0.42650496719408326	-0.5476337864094311	-1.9614337804578126	-0.5877738846338665	-0.1180338905871096	1.7189810048216758	0.4232752854531982	0.07576994898442727	0.9055842476320868	-0.05217759932555316	-0.08176452625376691	-1.967750901658511	-0.346356342425284	-1.3001062224920727	-0.39065074478774997	1.1461456193803592	0.43891664779879624	-0.03315411460818942	0.026458711141703704	0.09222487040315755	-0.2657414809832674	-0.0039491450505052365	-0.18899590267673402	1.249544679061862	0.24023572731442575	1.0039537700333567	0.6863044076061412	0.205595476111471	-0.3440366319529141	-0.07043713495501168	-0.4840716448772926	0.018520434222013295	-0.853318887384824	-0.23955815378252995	-0.7527441772331502	0.07350763468252788	-1.068740587109803	-0.3695657717508022	0.0870810160929658	0.5649731061620606	-0.08551765538025916	-0.5256415859552912	-0.5153317899524643	-0.7807482909616511
-0.9312387021823023	-1.5433981462645339	0.6911063742345083	-0.25694413056506826	-0.11260476634723778	0.311705073930273	0.8879651248668425	0.7197150493991887	-0.6549184559390037	-0.5536322736207762	0.28071415836605895	1.457077620102188	1.5578804424258612	0.908796715979832	0.28775725928153534	0.40293967864984304	-0.2529429801060498	-0.13216734767027974	1.2680306668396026	0.5785645776489496	1.926650066901616	0.5749566506303152	1.6538975419923934	-0.12792831407473557	1.9431234130945267	0.738467076139855	1.2520187656223858	0.7508190837987584	0.9428375454420472	0.03143608309705807	-0.31303923328786615	-0.7492848468354609	0.7395803253661558	0.0027609274769266356	-1.1331027984077513	0.7318136293023283	0.7173749502590605	0.051019549265491806	0.6882369938755482	0.8330502450978782	-0.6860816900341081	1.0251121610383636	0.7230013407257218	1.0267296169147753	-0.12744714096386736	1.1169795149968174	0.06714515648581025	0.7812003251427175	0.7731481569485495	0.5389204195002348
-1.6771885817988115	-0.21150200122065818	0.6956786831290712	-0.9247250305624851	-0.7720880891040935	-0.3076988708762626	2.0114683536842177	0.6050427025505221	1.1865259836197475	0.44614604973386535	0.3132488793939049	-0.38713220265448167	1.0279013131016375	0.6482866184622321	0.5299230997747035	0.6898641648589763	-0.11575560576446663	1.8034540680525477	1.7155240917334198	2.4804253805059715	1.7778975281328206	0.18983811891878605	0.857026245276557	0.42063869560833694	1.758018271585917	0.23815154821632098	1.8758509904772698	0.10022031941088662	0.761636966928095	-1.1941826523513028	-0.8038040439348512	-1.686684209317831	1.2489590699497224	-0.09766224969466414	-0.6386601083493368	0.333648613529498	0.4522606853889659	-0.32720061802918715	0.6450241892075315	1.1849119441005558	-0.27708243696515766	1.539963796700676	1.6113860729893994	1.4635870422457304	0.31270589052491643	-0.2755042395175172	-0.192898510075313	0.7812920315622779	1.1522322905720725	1.7388138100172312
-1.397224858615215	0.23546501854782254	0.6446131333149365	0.041448355379681355	-1.2350950615085812	-0.18087742100438603	1.8854676300392528	-0.839596103924179	1.8483771003100176	1.189482701410608	0.6831436930022773	-0.9253107875561914	0.2969495529017573	-0.08852710683605491	0.8752330726164561	0.5342456195416194	0.2472953503448702	2.0639332502377736	0.8386284886935971	2.055640255114389	0.2711845682272461	0.7215537203295899	-0.31282803359392536	0.953805964314774	0.3989359734771417	-0.4518239268646803	1.1490816989677113	-0.5182587031734804	-0.023530926640966066	-0.6054969130320834	-0.21070967364579898	-0.7491367920252827	1.8181811370416108	0.35685914918309786	0.1535071448319065	-0.01845630694640026	-0.6528215959878898	-0.025602209938625373	-0.4228873613395507	0.8647392530754922	0.6628333715359067	1.3915267872123525	1.0810067971970803	1.2635902503174257	0.811490617340547	-0.8254038220643329	-0.48251146972070635	0.23695624582230854	0.4219741771278459	1.475082630974115
-0.6739614431292125	-0.6226750955215334	0.6205157444638896	1.1629804709155105	-1.120685921908806	0.07428320885600978	1.0382972820280814	-1.3417241208944668	1.0024139696407866	0.7553896085405423	0.5432477647522298	-0.24530306568139626	0.20405102950624904	-0.2612336930239879	0.8169833125881315	0.16983476696900443	0.31111845726783466	1.0510827430577756	-0.45729586550681217	0.16378171150128903	-0.5996452947543527	1.085992251202882	-0.6880773980906482	0.9047577511076075	-0.23690922155311617	-0.8632094073172688	-0.11198780242539629	-0.5624595343295167	-0.5722245597166661	0.470120063639995	0.49386266694493475	0.7158562470560711	1.802436265554245	0.7233015058671504	0.36417327616295175	-0.022398898661536173	-0.8792697694027002	0.4933679960513178	-0.905940542690499	0.39577292352443466	0.8869741452087154	0.5669020218055096	0.1818825444608464	0.8098836919074346	0.3629142385146605	0.07007234238689329	-0.5003985265388924	0.07721251018278923	-0.31565627286497555	0.5045062677861797
-0.34573433142468785	-1.1395057661791725	-0.4148852038111221	0.7694220057307958	-0.8133577700808691	-0.5560474593996365	0.47200489191718414	0.0464118134548896	-0.4495009414451267	-0.19423497526587355	-0.603261332347679	-0.516036223957457	-0.1762339371342201	-0.07930833062538667	0.871701446016441	-0.025276552933775866	-0.03757434413525785	0.07949252529683752	-1.1903532840939937	-0.6757882067201489	-0.9595486578370274	0.5262320063644567	-1.0902440076921462	0.351548474711184	-0.3381085514388761	-1.3097224431111394	-0.9242651543921939	-0.9908921052989768	-0.8812919153096918	0.2553621049899357	-0.3084179616718275	1.1425482056940988	1.241207292867391	0.19617895070597377	0.38142788642953557	-0.6441710449007688	-0.14088710381396385	-0.04232782351754195	-0.7221438218687563	-0.1846619340156041	-0.3416806845995263	-0.4702338997438009	-0.4121757902399174	-0.31781863503482066	-0.5798304748954959	0.19780877926372117	-0.28941182061131104	-0.3263696621930824	-0.4264469238893655	-0.011615711547130212
0.141542214993622	-0.3564761528738416	-1.72636856093988	-0.3952009191911584	-0.28221350972529174	-1.396101689372785	0.06526081987669534	1.5542548107862988	-1.6337463246515558	-0.6779633956504801	-1.2052813835419676	-1.30087861749502	-1.0341207450274426	-0.17170177927879526	0.8196769419872129	0.12700913831580252	-0.5221287217123096	-0.5239278645857006	-0.9080116923075993	-0.11521957093733803	-1.3099793322148028	-0.19338505337737277	-1.5506032232435418	-0.4949501346231871	-0.8401613814554524	-1.2829792460856495	-1.0634332596152496	-1.5295110179961482	-0.6961645325951913	-0.40994219903655277	-1.687894814670517	0.4510445294056116	0.48839606882357633	-0.7127356178488967	0.32721440364735416	-1.2954330670219225	0.2719047150701134	-1.2033338881798534	-0.5501704575346581	-0.6434791906601812	-1.6195358154567467	-1.0203343854329034	-0.7406843261177094	-1.8589316505704432	-0.6843450096179531	-0.7934999945435093	0.14573691510237363	-1.353287306471982	-0.4064208786065718	-0.4542349163988886
1.1447214844283022	0.6001393247682713	-1.2618831146725755	-0.5539002475675052	0.6435424825327243	-0.7684790197709934	-0.665390377694298	1.3364082883933572	-1.8516605542979925	-0.7123589248031481	-0.048777245803165746	-0.2478981145076177	-1.00110173216235	-0.3299495484217982	-0.2241504215776068	0.5403172114481659	-0.8630753953833015	-0.9436977854529627	0.05009232322263313	0.15640432521470113	-0.769554755566846	-0.2228645374760669	-0.6259972791923023	-1.225118044356447	-1.1914951603813777	0.029299577064250876	-0.7399141247821329	-0.6678224474461542	0.4794407580219148	0.20631319617787386	-1.2658665692590292	-0.40105113456150265	-0.37122615775320933	-0.6219647523635178	-0.3532172151610039	-0.3686979581675931	0.10359977130176322	-1.1250353100507502	-0.2664427465606882	-0.2946655117083638	-1.105407416009043	-0.8455998948476261	-0.6045588762431394	-2.0968501603741374	0.1939735723967957	-0.5603720972326297	0.7988276338530067	-1.8011289322531876	-0.6306634357171571	-1.4472797861356272
1.3521950833551875	0.5571676248935291	0.6162078334830795	0.21428737114793694	1.180229996955221	1.1021006206886657	-1.1819387300736188	-0.2330411172288379	-0.5440574415075594	-0.6786236890379567	1.3667815531947447	2.044215667450037	0.17065602330405705	-0.2647695904274661	-1.584796752880234	0.9677637679993656	-0.9267267536398892	-0.7582699003210339	0.6491206964947238	-0.3931605410509922	0.8551904986135767	0.12255837263942243	1.395701526487727	-1.19207370130088	-0.5506930138580586	1.5439582344601273	-0.13033463409728463	1.0887799882385987	1.8041454881679826	1.477261348964605	0.6512713504666888	-0.5951347885185299	-1.1775601171581511	0.5403644807704372	-1.3155011779246524	1.2963014325424607	0.22825434863143157	0.4765668335594252	0.3489472170783871	0.6806967739653221	0.8542041585419092	-0.45102857584645345	0.31271288783917944	-0.13789153993405362	0.8341513930031222	1.2103195202836472	1.1002638868484822	-0.7771858903086987	-0.5284266086720804	-1.982667233996399
-0.12138484793195185	-0.041938231439957105	1.2750779552670009	0.33476572571292823	0.358734589421847	1.8489172638575813	-0.6531215701312343	-1.5418505024377234	1.6515883943281502	-0.4613323993764282	1.1916178253292926	2.3077804877743087	0.7000902653162709	-0.4684443226654524	-1.5091154091018104	1.180427469228247	-0.7956869079989051	0.2513525676124454	0.24008771678594176	-0.47069967669217444	1.7342883142286931	0.23692770802004617	1.9554048582045918	-0.46716256433886355	0.3743720829114793	1.1069728099390252	0.46855667800440104	1.2354842975308622	1.5967886658127308	1.278809454635869	1.2728712196140648	-0.23076846243792087	-1.350568914992452	1.0093742730227193	-1.4243307192914363	1.2293364502658453	0.5688446523403329	1.5151744936221347	0.6974370770956653	1.0629757457722986	2.1732301304352624	-0.33151371887345266	1.6121877952510701	2.1468025261574484	0.43308888868843354	1.547615631113567	0.23580841084403165	0.7717104939525973	0.3639563343959607	-0.7839405982350891
-1.7198172277037425	-0.3794277267328373	0.21572527753363946	-0.44587067829695487	-1.259444500854272	0.37292294040710394	0.5631625535323155	-1.6673169172010918	2.7611891697144255	-0.013840198498714502	0.37049618564323816	-0.050985110725204986	-0.2635879352307639	-1.10327071249887	-0.24374114367448782	1.048727607079326	-0.6282354896720934	1.095891618860416	-0.3590513761210622	0.606757408456758	0.7320936729814099	0.2715257039387232	0.1896498347016543	0.011506275622605639	0.4774221063718891	-1.0406239951808904	0.7014958040393052	-0.6280686125333399	-0.004544799140282625	-0.5809919573992388	-0.08250621634216278	-0.23903520650409144	-0.5509017981426299	-0.29314456114206666	-0.7038403163822061	-0.30711421562592733	0.10542801602691255	0.5572786397735063	0.2921088658082886	0.5448143749473959	1.7594670709993778	-0.1951830953594578	2.3225016044791453	2.1932918911101216	-0.5199986511292359	-0.7093282544142732	-1.497150812919445	1.5514047129186905	1.259393644896892	1.2655220380778847
-1.5181799759534433	-0.5764573441941385	-0.18543157610780867	-0.666903350730641	-2.0220170696699657	-1.4404883500588366	1.313423989700397	-0.6949704381350813	1.7518993425488067	0.10110962825642071	0.7673772363776039	-1.9975490395551294	-1.1439809273999975	-1.1771570769339903	0.11193873339697694	0.4921286227898015	-0.29827105428711237	0.8717044719845443	0.12028467742623537	1.7487526581622403	-0.6764771016381819	0.48466526168389723	-1.581060175519355	-0.023827336856552046	-0.010706657135647476	-2.117633020681704	0.6356652542154627	-1.8404783511754093	-0.9332828136955647	-2.038554386353326	-0.9974084041399092	-1.0906037232603227	0.5968654284600057	-1.8758356910930891	-0.21118437269400453	-0.6674735874300146	-0.8902415971941472	-1.0738754461140454	-0.43852240848019924	0.3052859599480403	0.5565375607385398	0.42767142976961614	1.7678997735473176	0.12494720646850717	-1.1729671059302889	-2.451222285841823	-2.4799762309860296	1.4655258997152596	1.0133667089318492	2.045924149324557
-0.00485161157548909	-0.8002557938972916	0.8909823375549321	0.15848120581050815	-1.3146769492106984	-1.57301297642468	1.0971550459842083	0.7868648583643036	0.0996519590537042	-0.43652070455286196	1.538554785836612	-1.776459233449432	-0.658107771636519	-0.19350277557448858	-0.7944661985097	-0.4047148610472853	0.3911308961918948	0.2800926295238506	1.233454295779033	1.6771317583282235	-0.8994958314796975	0.4043443458794572	-1.5678421037688273	0.2295665789962817	-0.3195686626023883	-0.9010675671010774	0.6003528632069927	-0.9019168253277001	-0.36049701960302055	-1.7743007237701118	-0.2816943336113158	-1.7354061073931382	0.9929864748753939	-1.721850960410201	-0.007482655735137618	0.36669515736278496	-0.8148951676102734	-1.380593025836096	-0.9070184222594996	0.8081211713417462	-0.08597924611337984	1.0316452764039825	0.11701985760483051	-1.5894732578656567	-1.2104678172462857	-1.181206728762749	-1.7312134311300913	0.870603387425282	-0.0730051005316503	1.174011885078414
1.0389788067445933	-0.48364735108907475	1.211200762880192	0.5517932747145418	-0.12061370882388661	-0.55417473357347	0.3173167894874793	1.8235984338998652	-0.30022328528227393	-0.9705647324172392	0.4897659457962167	-0.9060244732467306	0.20021818290825696	0.5135058134508478	-1.0489884848242461	-1.1902400422090216	1.0312254530899445	0.33772333927963527	1.151972007545502	0.4062408638816741	-0.5355848075249906	-0.3432999987907436	-0.804364444676315	0.8452991894231363	-0.45690130069731427	0.5289027944679774	0.5382154375206438	0.3548197288510237	0.17219461568114447	-0.5652090612535813	0.2112710977640684	-0.8623044928268032	0.2511237238191035	-0.22256138416972124	0.6787949986424685	0.2935007788827544	0.5494989514408567	-0.4268391010920313	-0.9566155806773274	0.7573049765855834	0.0036827527582865604	0.6259525557039846	-1.551090034649925	-1.5063777361785264	-0.713916627342588	0.9542380292230659	-0.36339543113148315	-0.17113765480879634	-0.492903396624928	0.16536228173866274
1.1803506977471656	0.5292456525905594	-0.30941591257139633	-0.26346161890849634	0.514694602900345	0.20038530764499268	-0.4292970551011446	1.5247609030370886	0.1681203630397445	-0.7334229712210824	-1.7550356375022282	-0.563535675894402	0.2362557950326099	-0.2514210687677584	-0.042158938440099665	-1.3747205048047393	0.9733029053533301	0.42623565764019267	-0.4469896645218931	-1.0722644426835481	-0.6168218538159986	-0.9412690308119197	-0.5118707206725139	0.7831966284991044	-0.6046309432090243	0.3343066021979893	0.25248339339126363	0.1823254765806562	-0.44367399612292735	0.5202867816525113	-0.6043910089374778	0.9661595359231915	-0.851823007191498	0.7412680138524793	1.4957622129547217	-1.246436803324627	1.3623091191825465	0.42726497344496217	-0.5331158582864678	-0.656180919376284	0.12628782168124703	-0.543245387947843	-1.953532098070698	-0.5916487681675893	0.1304734669472926	0.7775231975606351	0.022745586721163353	-1.1813435299419104	0.1631229495923479	-0.17269426433521132
1.08433754916186	1.2471564020138166	-1.4901473224408537	-0.6646096915930053	0.602439053408197	0.7862289928439308	-0.7045048004204462	0.04364853741487502	-0.10740720115055426	0.07643211611989319	-2.270040442267533	0.17796858881441344	-0.003942192628660792	-1.2127443641865252	0.5650832690709573	-1.0779156138405592	0.5344565368395114	-0.527961197997182	-1.5612692624954108	-1.725751012638238	-0.6831343118124726	-0.31113128882884933	-0.11539712666464993	0.10655292700063977	-0.4338598072956806	-0.27588950344397506	0.09452372894104298	-0.3326231602401633	-1.143307392761547	1.3660356672932472	-0.8466947693122994	1.8937543336826625	-1.1278625564679405	0.8249824881334936	1.367267241604233	-1.6487615539023401	0.5930317748615433	0.7951201977870795	0.17333296842465468	-2.107101292604983	-0.11629381022848045	-0.99839969806319	-1.0628933944710164	-0.21856521995994577	0.9312237481711639	-0.8630813098065384	-0.21351188642491253	-1.312471669580732	0.4042796294165387	-0.49740510325476445
0.8335327071947138	0.8971119793014486	-0.7312172782672721	0.6886761346214163	0.720833233497203	1.545705010940253	-0.42503249567839413	-1.3073926902183817	-1.1112709622817787	0.7271711273997317	-0.476475215563208	1.3896735285376645	0.20135583529463288	-0.28383785322830846	0.17121875264871753	-0.8208294876738582	0.6249105687449453	-1.6671412584744378	-0.8333461087659306	-1.1562986461382048	-0.24283954012317335	1.0235947832497372	0.7144205052827021	0.2728683082796127	0.030067968714529127	0.37622048149560844	0.31932640313722127	0.30127263367410506	-0.8050116828524415	1.737465084418415	0.7556285860786028	1.3967881862481517	-0.19828608966857955	1.075654700180184	0.5310001637283768	-0.1323663290571219	-0.4178088776747121	1.092105485027085	0.4517520842129634	-2.022932979054625	-0.3948066162008311	-0.21841842770659683	-0.35977805396491297	-0.3484407106373334	1.1596056993946486	-0.8179981589442125	0.5127134811533297	-0.6996379097741139	-0.7828075236612506	-0.9536989403885248
0.25774961410870806	0.02275165506145098	0.29679532952315163	2.0747666625483236	1.0745647548277566	1.2522156065456502	-0.12677311603035932	-1.3923225929586898	-1.4057593534444193	0.9881207611941178	0.8836487713121141	1.217298489044493	0.2321912526914361	1.9521661909843762	0.29884564988985063	-0.5717960655861802	0.9021269852122532	-1.2236027896303605	0.3589897526584293	-0.06614342032206712	-0.11225757530000725	1.2396702548526395	0.8273508328111451	1.1305797654995262	0.12014892289538218	1.2169444201733368	0.042095867394835305	1.2093715442648816	-0.07357147460582453	0.8375945830531062	2.1129413596012	0.6365814870101073	0.9795396914934529	1.3005926448509753	0.014848789348728303	0.898200595821516	-0.40293910029405594	1.0358352844549137	0.08511103735141498	-0.7506875267070368	-0.22699709406359142	0.45357993213209713	-0.705142089140041	-0.2260193990205315	0.6111002425635067	1.1772979548501767	2.0534049218258787	-0.32314972672964687	-1.936339091514659	-0.5816446534219158
-0.10904380609552702	-0.5071817336676969	-0.08499657033201018	1.0328844721030068	1.1895038718003976	-0.8475657561717732	-0.3784897960192084	-0.4386661903990336	-0.6401434863882622	1.090126892083244	0.0671297078977241	-0.6894568726688131	-0.31517273117429045	2.634620398061244	1.3137294674777298	0.19090340391202135	0.011244144326066385	0.44377899986019637	0.13232496033756608	0.19888384645272	-0.6454843742805018	-0.2894650137867845	-0.09093394922596607	0.4497489179280345	-0.15482203169070716	0.2948247318202426	-1.5662070823162488	0.8316702210808565	0.15096744477538102	-1.0376790552072077	1.0750206607247246	0.25316246510990464	1.0478852683054944	0.27803125797929806	-0.3206919874780532	0.30230603455313043	-0.2711156472863968	0.16234497172890786	0.05356846918941584	0.37995001721051896	0.28931357135199093	-0.08935043272282693	-0.8754342573907457	0.25021904893849695	-0.2853835903818846	2.27387662552974	2.3004178783266993	-0.2205552083590059	-1.0889708688602904	0.6127425712194002
0.034198563489120176	-0.5528260308164706	-0.5625056177777261	-1.446313043736958	0.44999254165643887	-2.6073294094490813	-0.7462357714148009	0.3755214686619302	0.20180930185394882	1.021700495427784	-1.154083921736745	-1.8646658076643214	-0.4182974968112475	0.6619943723082136	1.3163210455272027	1.2162857879189246	-1.701693145006623	1.2169246098655306	-1.0120147540530664	-0.744748589752706	-0.5757839493144139	-1.8433678483534044	-0.5091526876550023	-1.9333349997583957	0.06216746672206593	-1.5240385001717658	-3.136442014249804	-0.3790409874535604	0.2440001574420018	-1.9367056812486718	-0.9336212304301833	-0.21451090254490873	-0.09511350655074026	-1.388730286927495	-0.9447823521149761	-0.0815058359540127	-1.1446120255978687	-0.7499633537761738	0.874533470079893	0.9104067738174086	0.5545304834430317	-0.9290345344930078	0.324970601702214	0.6010892338751341	-0.7276664753382565	0.9826511234350426	0.4595768188942975	0.4620437203495456	0.9899814428344852	0.9560639268033142
-0.054224192777211154	-0.2083972052135976	0.4430508862890098	-1.9246666862686577	-0.8591192299604141	-1.5583917617241636	-0.30192279602396976	0.27890505222057344	0.7027569774144304	0.5249246201796988	-0.5509758900397665	-0.7968398329068019	0.4392482245571927	-1.6726798455505159	-0.34922991672785136	1.3538475268345542	-1.867597403166063	0.5524968555100659	-1.1866876669475752	-1.5889041626381821	0.6954691732049505	-1.4377848918091185	0.22809241994745535	-2.701080682980677	0.6821174217595996	-1.5852230543991352	-2.2750539784098023	-0.8461386546071136	0.6222492837457914	-0.7004695148134713	-1.239886182001475	-0.6456023566321136	-1.0272231672867145	-1.4851260881765982	-0.8632245257802998	0.6221898997640122	-1.8921319326988986	-0.5748611643836281	1.2499138276139277	1.002330888122549	0.35006474202600596	-0.6403505628058203	1.615644771136152	0.5840588429661486	-0.2762557364741825	-0.8995294504156908	-1.3843148437102604	1.390482399079832	1.5988237283726219	-0.3636528265551177
-0.638028551096698	0.5375531788675381	1.53205700262567	0.33005515935949503	-1.3505188157215249	1.0242002450571839	0.692210740437161	-0.3729014090205217	1.0896981924337343	-0.3112320961754741	1.1255884596442374	0.792157684270177	0.8885920969481454	-1.7865054168498369	-1.5471531698176737	0.2671176263855042	0.24198888621631076	-0.04441624439009252	-0.021121644775694108	-0.9757223618444654	1.5081975761913018	0.5959794140021059	0.6309670908975922	-0.18474898902118747	0.41191814388259584	0.30399943637469473	0.6654939649065449	-0.25045373001366983	0.6079477761998375	1.1592443621616864	-0.023088906509788867	-0.2566539611857772	-0.6247506264668529	0.1928826024625199	0.6456934410548402	0.6724931410952744	-0.7670109175674661	0.2533810713853283	0.16402286762516827	0.5113806484937129	0.17963946847615653	0.4006651586798135	1.0601474205797088	0.30984691908343154	0.5275678721256787	-1.183932882324865	-1.1716553848377083	1.057500757104661	0.0866353000544199	-1.6577222281038226
-0.5158529504077469	1.0826468193173011	0.6177030320724806	2.1605694083941986	-0.16666053271110517	1.7469397826347908	0.9030026828247842	-0.6073497786802818	0.7564507351552244	-0.8962915600018656	1.4714588185957793	1.0320120956067333	-0.05252143079827741	0.029763311011440974	-0.8209258871035049	-0.8274181566033457	1.99163175011646	-0.020975195627678744	1.1232956857842056	0.6131438797557053	0.4288281069840235	2.0373645322859812	-0.12871644915480754	2.2993916798007064	-0.8716001495113025	1.4445571240282062	2.3443529615244194	0.5245921995110476	-0.18698649089459946	1.4908695615654401	0.6211635013213357	0.572585931262838	0.4401210236363458	1.2199021201988665	1.7073969297345546	-0.5227428829458232	1.4146942344885924	0.44606324847642764	-0.8918660238567636	-0.46691435998050906	0.2949027070477533	0.7628520878398453	-0.5865033576781836	-0.07371888097915387	0.6105690382555213	-0.060851140265264614	0.27659716994610867	-0.5786321275961069	-1.1925422920797304	-1.0599752716012996
0.8794707712380889	0.4982692682110856	-1.2918182868430241	1.2922994866759907	1.5214240688053757	0.2504113668115612	0.042124111367513206	0.09010679647874958	-0.9503657228868959	-0.6273908602384141	0.013647536995554868	0.6192250833925734	-0.9217234014116341	1.5510398678122927	0.4610584337848101	-0.9244966386901329	1.2371160961964205	-0.4933192191057816	1.2720635504017093	1.4992702370929314	-1.265870177238314	1.5399703118726575	-0.6217644710381128	1.4184949155796296	-1.2987275927441462	0.43687237022721126	1.0492875457477673	0.9165116548507829	-0.7612437514603049	0.5042119317914765	0.35616290349684787	0.6176447570375557	0.7991273408952388	0.4556273161785109	0.4684218742058199	-0.7788329685806272	2.087193231236627	0.03873918515608165	-0.09994461648818835	-1.0469342273964757	-0.004946476535061861	0.3983362228063033	-0.9722410987343405	-0.2990315650853286	-0.15372757264512676	0.8314982840562772	0.9137393190552319	-1.513011615514655	-0.46623325090834766	0.7109371173752074
1.8269680625623554	-0.8069477632597624	-1.4571170108691036	-0.5145640093531517	1.9005322009318126	-0.5444395502111744	-0.6219183296575569	1.2287215909092253	-2.5914697857554265	0.5150045011397604	-1.225822023214833	0.7922139185964912	0.08001258956601577	1.5808137706310155	0.9219925940411637	-0.6079582815717818	-0.2711890891651592	-1.429171814698919	0.6981524424301597	0.9543272152015532	-1.3605250490154561	0.018192986375703428	0.20530048522558297	-0.8298906485367586	0.295744860407692	-0.6886970318961553	-0.787044314599663	0.9715531197877671	-0.26733666205361967	0.07467393457675991	0.6140314424140555	0.14516054087964173	0.38181880953927005	-0.1926332069309989	-1.2103650984929184	0.9878499685139084	0.7569135901920564	0.03567704931045652	1.4856097977487164	-0.6276479709178558	-1.2000091796456684	0.6088974629961924	0.011642211771094552	0.09625878940759505	-0.4256422053594919	0.7982485021330347	0.660782400474149	-0.5444518917409621	1.062026922017569	1.493180924852847
0.6583019082189017	-1.1382548386294717	0.38713743811659945	-0.6756165553491488	1.10229239234291	0.6886761019949832	-0.39110224650482944	1.827761349086203	-1.8899027549121328	1.7253320127324108	-0.5576494854685188	1.0617206331835565	2.14710457243518	0.7736922020529104	1.231137563650259	-0.6941858777396331	0.11993022467782377	-1.0866683094496634	0.02072860095497774	-0.1890718641572446	0.2917355747371908	-0.8835556831129842	1.2146925363234646	-0.6225318748367803	2.4558857770240956	0.30226348860026525	-0.3909185419956473	0.8503410598915048	0.5523688720566358	0.6613469433910875	1.6709675588307698	0.5067987895058903	0.1383508088578218	0.752410339218161	-0.45200546822522436	2.6182442118135083	-0.2612608980844704	0.30928957961376036	1.6296125569993307	0.19529032597055845	-2.242274191391832	1.6688523859509854	0.37230922461336274	1.158822940483261	0.7572441444598889	0.5039312140459995	0.8958063452374376	1.1118604374552732	1.466887478482444	0.7571944629671723
-1.4423734089036522	-0.009544116722600821	1.7617647572903947	0.2473744893939766	0.7037311518107873	1.8847395953555437	-0.18605936648638693	1.3965906151951741	0.589352353079286	1.871602116134342	1.1598316021293191	0.7256346043638374	2.9007675416607257	0.11656849278044364	1.727973247891955	-0.6916273248009217	1.4836549298031623	0.6436500577852428	-0.33289016707769764	-0.7998406502800297	2.0383227934820516	-0.8376726821453063	1.345355232670648	1.3112976343006777	3.118955505356142	2.3770266722573234	1.2099040736324294	0.8313966976870795	0.6343690530402285	0.8372657886132223	2.1820187273250493	1.2379801720662704	0.17914096208764715	1.7661890087528755	1.3962507552582062	2.2011255427869605	0.5494543853791222	-0.07920658572654353	0.6556088901494912	0.5719200893320184	-1.756390033707713	2.137373984049684	-0.3055221834954882	1.985666165191002	2.0920045202314026	0.5460734178376002	1.5669227611621022	1.8323145495827677	0.806966321786039	-0.13045030756881837
-2.02160357463011	0.8946940568872787	1.1328488238210963	0.07498502050645471	0.8555972292549702	1.2675789714690526	-0.6916091373333355	0.311744010967554	1.7208759529537019	0.6505620677071465	1.6295647588687667	0.47911636134150876	1.5285990191603915	-0.16682032719935008	0.9776719513214781	0.09836779333312405	1.0227164801413462	1.3239842370033328	-0.049529458411437584	-0.5247598942870827	2.614643350758485	-0.7434323298206994	1.3299785456016175	1.3387203557172744	2.156163535445967	2.7535001782705972	1.2283918994640255	1.1068271185680023	0.2524557709242982	-0.16136292744813113	1.433531935612006	0.41413951954092987	-0.3059009674090774	1.0426725916088482	0.6902621167553739	0.7445972554189293	1.6164423597113253	-0.7406832643832049	0.3961102987331263	0.5130683689893812	-0.22080022004529617	0.9774027489636258	-0.3979495876167147	1.5094664750144111	1.4196506790796257	0.6268640359242522	1.1862982345667779	1.4974041812551804	0.1306850869995187	-0.29210693494085443
-0.8580710193623696	0.22807220311807144	-0.21317621327178551	-1.136924700996096	0.1908401041637157	-0.17502232928735525	-1.05358550845784	-0.6310174079896324	0.44671917533130345	-0.8533875112602188	0.0783229842088866	0.8050784674915057	-0.6671157267981006	-0.22271116534427335	-1.319680388285409	0.9901048754525138	-1.0012688386036162	-0.01752226662935149	0.6834751831485304	0.19613743062328057	1.8707438913055556	-1.0962829478574507	1.6609397149072658	-0.6746794512414991	0.7382345972696651	0.9013039030118679	-0.3524816646736306	1.2113246228271624	0.312043518497755	-1.256398664897491	0.14900951116440322	-1.6349955300076506	-1.2865171485104414	-0.4926598715252619	-2.033192529900543	-0.1861987208155271	0.8535031196114238	-0.40032571524650545	0.4777147001794486	0.43125816578069703	0.6199508865919943	-0.8834216376739842	0.487748581621717	-0.03697187186031513	-1.0284364930760996	0.2839736987500728	-0.3614069683785803	0.7102512744952795	-0.532338305547656	-0.3000465802742438
0.1587197396359515	-0.9858872813733399	-0.33894851439179685	-1.4202964247809495	-1.201284374842671	-0.8884417925540394	-0.47834690674234437	-0.8552671269390989	-0.6879859325846919	-1.3042107427716432	-1.634053921166763	0.7096750416380445	-2.1310813588097868	-0.05482781681323305	-2.7324109264675362	0.8875240655966379	-1.6169297969547471	-0.9206382063024566	1.0105914980555095	0.5840239269339551	0.4028875318803566	-1.327776484159788	1.2102569453777638	-1.4069743025949015	-0.4861990203493362	-0.8918574043893811	-1.1368558860559579	0.543765625636346	0.7934970862576993	-1.3107709593280552	-0.8763110750192454	-2.1120386235849455	-1.631111092772182	-0.962518078777507	-2.5303053672570446	-0.7196929260443361	-0.9881614878107993	0.5961408248678493	-0.7263390187796921	0.3221273382393989	0.35931585823888723	-1.7556419715665195	0.8478837341927187	-1.1336396724668618	-2.5529905387910743	-0.2687259918810876	-1.271937893627847	-0.18608221643897283	-1.4038785361762784	-0.6716697291954394
0.05534481793503665	-1.0278839967884401	0.6628374652816467	-0.33631026631858757	-1.3988577930338697	-0.8809958508980779	0.31367079031667544	-0.42064836695920266	0.2104998614944638	-0.7248264108702374	-1.3508829606242414	-0.3615209334702311	-2.1390427505418295	0.23882974089413725	-1.5993209483242008	0.0339134449837022	-0.03720071479445659	0.36573598383528766	0.43544323904022225	0.23332580052960558	-0.6016732986844215	-0.8525962171632561	-0.47043939421322356	0.07715575400453127	-1.3390482260030463	-0.8345465983314	-0.3260261295199602	-0.44302784589337413	0.8583064849287872	-0.5978532800775462	-1.4709269053250917	-0.19848315836187433	-0.9474792774880831	-0.5152188217879669	0.10628168474264438	-1.1826328785854818	-1.4188729948543715	0.6204476618422359	-2.1728021472626655	0.00416249031009537	0.14350732505180647	-1.1635026660060561	0.19753515327347748	-0.8560763406975446	-1.6483440457704732	-0.5632350875475816	-0.6151132826646405	-0.6371711301400876	-1.499752202042465	-0.8420635927610091
-0.33025472089730185	0.05762725025174756	0.9469668939448199	0.42251553676849585	-0.052860070940585084	-0.5994271774237763	0.42154599517927344	-0.0776296688300418	1.4490393629115723	-0.27991341712438095	0.5200066399049823	-1.2261286537199247	-0.7785801524838165	0.2777714879989981	0.29186265997681604	-0.5793210816104601	1.2220366514435084	1.7142662676415215	-0.38009685457226305	-0.2790861056708385	-0.29515541477356544	-0.04002640465513374	-1.6942076977711025	1.0594174011390698	-1.4330199135814958	0.20518781433037347	0.49002636153358686	-0.7444533048833549	0.053084626821502987	0.05092381723988225	-1.5577280391732884	1.4243287762432348	-0.21458555393472642	-0.4506989743297046	2.047804559292878	-1.0158920201629278	-0.016896200333836497	-0.28364543125784597	-1.2469935367082485	-0.3872593689164968	0.33039541071664347	-0.04551950437619394	-0.2593958388308109	-0.07588883859233062	0.05922834569974538	-0.7219507432793812	0.23739700829131602	-0.09927009873840408	0.06521018867334157	-0.13520243362540063
-0.2684080357972616	0.9969752344346259	-0.4646592863554156	-0.1439846485534912	0.5858693825245073	0.08863971323621632	0.2578962394964857	-0.5902871463253794	0.9359831838290401	-0.49244642547949724	1.6056856014121401	-1.0737401863919993	0.8860865170994375	-0.1313749771227481	0.6715905514438174	-0.7131251652957812	0.43153756723480585	0.8402869217769317	-0.5584507468205875	-0.025641829296100233	0.4143208440065457	0.3441915587767364	-1.2326497323873549	-0.032397192383522275	-0.8323215532686357	0.40443504178806006	0.3436534494636616	-0.5215322869019576	-1.1253377969850415	0.3195022022771417	-1.174108487356499	0.8236226367925451	-0.0682478193572312	-0.835932166785319	1.2097978137375325	-0.4539239588827279	0.9488183532472787	-0.3761880828657053	1.3481537628927422	-0.5299349512009099	0.12195087690783796	0.496190785954638	-0.18048573964372308	-0.08486824678304127	0.5153760938056451	-1.1304224114324855	-0.1590892497710015	0.6563009531989425	2.111835798474061	1.129245091161045
-0.13578677584883275	1.2916443211402941	-2.1176668955743554	-1.0093391023335245	-0.6484333423982499	0.7555074088232683	0.47471025585776666	-1.641726985794342	-0.26072908250854193	-0.6334527753777243	0.8176742969547647	-0.9611497802103133	1.2742489276775215	-0.6496548243220045	0.12788472360730732	-0.4803286574088805	-1.128045363813881	-0.5633975234445154	-0.2522565777092527	0.7747365244299292	-0.21899881833888468	0.2713595501606931	-0.3713793058601372	-1.4671652358442835	-0.5112604481921549	-0.4764677920562567	0.0986266337729099	-0.9036632566012065	-1.600969068831174	0.12837003122941712	-0.8880596431285337	-0.4713136323609955	0.1209782867303591	-0.9531724207557852	0.06091674058115867	-0.8060966905451704	-0.020167606269408927	0.4899361392213528	1.9777903146053686	-0.19518256367468456	-0.2009373341187047	0.14722259395859166	-0.42854349283593784	-0.6717606758664817	0.1312238229611121	-1.4809757140696613	-1.2289490369130631	0.13291668678876342	2.57860134297838	1.9670121464707713
-0.29103278070511884	1.34968886945772	-1.9107858087016445	-0.9884967203701829	-1.8310323002425717	0.29443530871265816	0.6164034959286986	-1.8951172417337554	-0.07466532679783401	-0.16902850138715622	-0.5221916167931636	-1.6517511722606735	-0.004582745410261798	-0.9245289836590097	0.2648522465467236	0.48910250688002455	-1.7356092919981827	0.08716615064243054	-0.23496818639610373	0.8636006048165201	-1.9635819677794024	0.393428743752262	-0.6689608403545458	-1.5164523080657728	-1.0835592443954234	-1.2974279725641418	0.4273523038125434	-1.9973087809541918	-0.7430998958413785	-0.5181988675393444	-1.208879865531822	-0.6508099974896482	0.80528009366381	-0.9018595025442764	0.46033652914438683	-2.030570730329428	-1.5013007252383452	0.3910521502170574	-0.21913285622917225	0.5132016597059966	0.7518726327984847	-0.639023104814119	-0.6801788117350485	-0.7197649960901719	0.41133886318866913	-1.097664939781617	-1.5848494056134677	-1.5003901621515379	1.1766953048008022	1.6822973393166936
-0.30621344228713604	1.3033344546875254	-0.18762523327838893	-0.3141199943123607	-1.3475544729052285	-1.0889807383002335	0.18492060114009382	-0.7143593736614546	0.8099653598267129	0.19416863888633965	-1.0209250814669413	-1.8917793021115656	-1.5048425722210965	-1.1768288664144424	0.685239238576899	1.9675847246943088	-1.5304791443789332	1.355790377072065	-0.7285287069049013	0.024611397575547034	-2.554157764800275	0.9382655515500653	-1.5233637381764877	-0.7311580496091326	-1.830001542314817	-1.4874583592764925	0.7878962084084944	-2.6537041344899444	0.5781301104014397	-0.9174449627338466	-1.7813543946487598	-0.5646718426725729	1.2968012549353443	-0.9795509814561909	0.5291287020502917	-2.42484662921788	-1.5467731129515792	-1.0590913650164073	-2.080201113958356	0.8679797462501038	2.4712549132858204	-1.230287134760957	0.2566974185357121	-0.3117455198052094	1.09023626435625	-0.22383318043524392	-1.1344835857565725	-2.392222404783528	-0.6588668403951679	0.3257945127458517
0.24817216847798385	0.9058373953625056	0.4952480331154111	0.19880611979840246	-0.6516686513847523	-1.683576388346162	-0.0646493842661121	0.7677840674886028	0.3289946481958086	-0.38237994807661413	-0.9179571787114391	-0.6244107709403462	-1.7990701982514168	-1.7214335788232256	0.18451775703213075	2.3979244971994143	-1.347331575843517	0.19456340966191893	-1.2854841053113932	-0.2813741115082388	-1.1369403632232191	1.3206000265416977	-1.6461597414091	-0.17448110970352357	-1.808957054702488	-1.5345124793459075	0.7912215995281303	-2.3847459827968445	0.6234989871520751	-0.16350212713102047	-1.910837960011751	-1.4153517123061936	1.0724963239829963	-0.6185280401712725	-1.1392844905822102	-1.4580914714489626	-0.6922768287954216	-1.5830834418319777	-1.6994811630382287	0.12664978461152288	2.297594998333101	-1.3808076980704256	1.577587953174166	-0.6379782672112458	0.6943264583307528	0.09881903230286035	-0.8035493952206002	-1.8186259958304938	-1.8780032968073181	-1.3337259358969455
0.9975477825125115	0.21697160509934096	-0.7438298942989241	0.3715985449168563	-1.4059865408806422	-0.9252097922515881	0.64136835980496	1.1281313551426446	-1.071268646672748	-1.4131905994535123	-0.7583091927275418	0.8220162990224925	-1.1422496084808502	-2.076679124707709	-0.8092877833666143	1.035306184169737	-1.194819175563781	-2.273621564163973	-1.4018054351028146	0.6670811251871666	0.32655994079304923	1.0644032802799142	-1.2095574855583953	0.07240344141375019	-1.1246253170934493	-1.7397936349741638	0.7016267861465385	-1.8566250754380724	-0.7565518095503255	1.188578815027762	-1.491078134055344	-2.10619372565038	0.730322579784542	0.42933088841502715	-2.4000019814634963	-0.43130656648403265	-0.7991348230766342	-0.08703836749628534	-0.9444819054736171	-0.9953242336819588	-0.33465996915364166	-1.2491143301459988	1.2279800329663806	-1.6794148722559126	-0.7254253610253849	-0.35068553162892124	-0.9327583420867005	-1.0215762083130697	-2.3495437116730797	-2.2463246359267077
1.1305184290818646	-0.4478119389687026	-1.462118761572819	0.503980963672565	-2.26151149272633	-0.25651253675304747	1.491402391288241	0.5577409157725048	-1.0497445938811358	-1.6134824048660217	-0.16740171188792372	0.7388749646691244	-0.5209907592165723	-1.3466190082922247	-1.1984846250724746	-0.38631255872547465	-0.7529908061119057	-2.1309584686100895	-0.7986970599023131	1.2649668632235007	0.1676596484363146	0.5528632294067645	-0.8640082206473584	0.08890972526847019	-0.38949870735027436	-1.6320783502683207	0.29789684365514474	-1.2447395739740943	-1.4251346197765917	1.3562970414442936	-0.7318351098227569	-1.2195606529237495	0.736319054476884	1.0460617167599129	-1.2720334892086325	0.12997018856412035	-1.758303432853196	1.2299253599662874	-1.382172124758908	-0.67170459614273	-2.161146428372609	-0.9132768911630521	-0.2955353061399207	-1.7719066099381313	-1.476690971409159	-0.600674925786717	-1.018241450727366	-0.7335063167254144	-1.926279443606891	-1.9609235888170118
0.41403730547306444	-0.9004938265806154	0.2865308701037812	0.8019593893749815	-1.1553030168682972	-0.4632472014648649	1.2408450633151804	0.17926828277958212	0.5507575418583889	-0.5684334961233736	0.8967433623183125	-0.1741679608841808	-0.10060312089745345	0.3590036836862024	-1.097128117627227	-0.1889082642522224	-0.0031915006914383847	0.6937008490415876	0.36555498720535606	0.020290891270120803	-0.578275358822862	0.43497807049683085	-0.2539230635160659	-0.12281324541181529	0.20684350085532618	-0.8269064465294895	-0.8927674705239943	0.10226901484500814	-0.0660983908096755	-0.006387559476339602	0.4400236142786788	0.39105687974348285	0.5109700558969213	0.4961040611628337	0.7235297751828306	1.0015355515926891	-1.5434827422674633	0.5268468668217644	-1.5114446194258901	1.1414538734056654	-0.7757433983018664	-0.21513546958700178	-0.48362014932283465	-0.22512505921837062	-0.7522159757799058	-0.04987488600699356	-0.589568662419394	-0.08031372146246131	-0.6787772124129596	-1.0775641732124592
-0.28639802429810973	-0.9707226917590159	2.4981745690682553	1.296013123998972	1.066699813567972	-0.3112402996097539	0.2326813521537072	0.1336228638572829	1.2706807437774135	0.8586401129205817	1.278314852511468	-0.06862110495109029	0.3891978169597215	1.7206688635335088	-0.8912947641965714	0.3420525510157234	1.0673508056373215	2.024790391332031	1.2703563691487976	-1.663206284438002	-0.32013485359332994	0.6539726235553357	0.8311555597707463	0.11039851823617788	0.6177663231605506	0.33956566560929524	-1.9595611706687832	1.8946736020460415	1.4352266193724603	-0.9075816471754138	1.8822255859852717	1.1475084429265916	-0.2452142927107303	-0.039078039547407156	1.3851644368027003	1.8449127102512866	0.4476085489974821	-0.5314281704279485	0.019682975873855924	1.7962322687372703	1.4752392597698714	0.7140513616673663	0.5798756636856699	1.2815129820009055	0.4305321627692148	0.7709287887749591	0.41848174432688595	1.2454710375791935	0.34751444854462005	-0.42423830543955926
0.14487790051278746	-0.6054898258877172	2.1452351562220042	1.7087274390471086	2.0984709106864594	0.9523257280897037	-0.2865117776293851	-0.14592274732139865	-0.005316115416802601	1.6214391156318724	0.3916807352571073	1.0077304579610245	0.6810235577109351	1.8369773743124995	-0.06903384895873425	-0.8516046686728692	2.1947503121242806	0.15721808289028602	1.1203078590263862	-1.3481664393354567	0.4173577050026096	0.5592077224247651	1.3079559168864106	1.229754621791929	0.572682526447971	1.2675321188537452	-1.2546628086995157	2.584554261901246	0.8218643020992138	0.048571498169868534	2.683315424728302	1.1547448416950712	-0.674580515806964	0.6011760248215837	1.021106200032951	1.2926161516451629	2.2496431581008016	0.2675783926013616	1.6289601473758517	-0.2471587531673432	1.1334631094260477	1.2101712728772025	0.20138783213977027	1.1032813084796183	0.9219415746868628	1.317694674119051	1.7058995117756672	1.9296565215374126	0.2383163311683934	0.005369977770250664
1.3779033805015046	-0.3372823386817822	-0.04174191865543424	1.3431440224594482	1.7582608810874734	1.8097471979798145	-0.32258413866883284	-0.2917444146823175	-1.3319498430607488	1.3504709529962964	-0.5535181611750039	1.3168604843464313	0.44800255996283495	1.246631203444648	1.246355574619044	-2.6437357435232345	2.335363643276467	-1.700411201056812	0.2433195246052675	0.4768972758418271	0.24558149078504313	-0.20374528292598845	0.42588005492535597	2.0161717658953826	0.12725293275710262	1.5830320051787397	0.7771772022956598	1.5570686118493942	-0.7336905436703474	1.3020676972164031	2.0247673119895158	1.1738734316524153	-0.3768729413864636	1.3140568478452548	0.6691823115835791	-0.1361835064551193	2.201856330530919	1.711211591753579	1.3931859739486063	-2.4732688324480923	-0.94310399883589	0.7976083042471532	-1.7226914335476788	0.0006325509394980761	0.6031308732303253	1.5705620693352258	2.4213857931370044	1.221182731235612	-0.24984532028745463	0.6861337598879904
1.51307784621531	-0.7731502568172555	-0.9544702342241735	-0.16687765778817712	1.3967278544480728	0.780764216804391	-0.9650007438261019	0.45667052803957536	-0.8499613023809937	0.24806718338333011	-0.4896034582057201	0.17159236143519893	0.009958138488660258	0.7344074624833601	1.4195381478208793	-2.125045954540571	0.8421873992961646	-1.0117439940361082	-0.35421197902651574	0.872596854050804	-0.5795001409151086	-1.3231597588395372	-0.7133422343370219	1.0225290424738758	-0.14114894582905368	1.1143220540463745	1.4928617853564383	0.14414813233580684	-0.5501411050315057	0.5941589811985635	0.3384611173114496	0.893016616612631	-0.462118473211324	0.36747897245567834	-0.04122952026441658	-0.3620374949825143	1.1115343964024067	1.0364020756811505	0.014853737124771475	-1.7874342886799959	-1.2893930801722908	-0.13145529371683984	-1.960420326190846	-0.35671037461638905	-0.28701539770141665	1.133070409020845	1.570260901912431	0.18337144070135855	0.20534234448883068	1.3782346042932747
-0.3838372845163466	-1.3864647398269354	-0.22771104289894653	-1.9502962385399853	1.0065784510259725	-1.0980353036368888	-2.2412930357707683	1.2977598772881822	0.509776542544542	-1.1334352859347046	-0.20218501343126397	-1.1874497154553605	-0.27529423537608466	0.03776419610390456	-0.14161361229281963	0.581875751007822	-1.0805631082803169	0.39723294775452095	-0.5124601625693305	-1.008961467724487	-0.7053375620888894	-2.159063948179689	-0.6922571302335679	-0.9786764175376583	0.07485830122551274	0.07538339437178186	-0.2774615455313751	-0.28242637955880295	0.9179770023069077	-1.5060305118465276	-1.0413316454104338	0.02404476073656748	-1.5131522686803969	-1.6624858312394235	-1.1971774608448742	0.5951262723905799	0.4843594999094682	-1.5677718739855258	-0.687887583579826	0.6590969071540645	0.38793170537067584	-0.7499956457839497	0.35505979852111386	0.007412992052193158	-1.5239563012225135	-0.5022080178495799	-0.6398600840049775	-0.269291590629883	1.2495016457802532	1.2364402372888221
-2.442094950295948	-0.9782524298113059	-0.2473832133270462	-2.5316303798868365	-0.2420377357781372	-1.7477520937434103	-2.6997592913768385	0.6465493312041336	0.7707254860451447	-1.8781031940600368	-0.5656408549743143	-1.311027783243029	-0.523247030650848	-1.2264584263596703	-1.3871013646340855	2.3057102877277953	-1.6745217257826188	0.29572666825283467	-0.7516012513428664	-2.4302322055535384	0.15671476695581452	-2.100063414102099	0.30082235846434857	-1.9977603470667062	0.5280809976105555	-0.6888401784297716	-2.339122726235021	0.07780072659665295	0.9383785316003924	-2.357421750331775	-1.1710813266039874	-0.5148787343887465	-1.9434388029314236	-2.546916912718289	-1.4432710576048684	0.6335373999774322	0.2307733181754643	-3.2032371718228654	-0.3145193521120965	1.4854483229282742	1.059791722761346	-0.628686871750694	1.8737894982244614	0.05529850975255761	-2.246527021368239	-2.215271643695474	-2.4064459454147547	-0.6168504120768492	1.4013485354297275	0.1972396524546391
-2.29032521232791	0.3205251306671734	-1.3680067085164695	-1.5237984905130308	-1.5085286118038301	-0.8322866189108061	-1.419360909286209	-0.9609722166095337	-0.16020139171163614	-1.1755272014884077	-0.6362979979551913	-0.05680497453684882	-0.57387876872335	-2.1053932907664668	-0.6039807077660196	1.705718093093228	-1.0649085502898128	-0.1438329457460736	-0.6486446674681007	-1.0818465313635985	1.0968368982089387	-0.902766145399921	1.2483888763339404	-1.703046409454678	1.0733766972033854	-0.4513887283793243	-2.1848813901236546	0.39456751957065894	-0.44990266590653827	-1.043967806540291	-0.13458911699109025	-0.20656342896426963	-0.3371722493980031	-1.4278764410784237	-0.44979469171816466	-0.3245306162288248	-0.3973424416616662	-2.3783209328499026	0.5357988276384247	0.6744039455236532	-0.3311196942544541	0.1461143503380875	0.7778279370281812	0.01390436576513125	-1.3410421565626047	-1.7944128905458552	-2.124894286207299	-1.0174311591790033	0.5417028017395353	-0.6541812607066964
-0.5186261503782077	0.8940575558821934	-1.146015286709641	-0.015899771597394308	-1.1490808124174539	0.3547381061541972	0.6775602000837609	-1.1163615303389984	-0.7624708393540001	0.705364535878685	0.5392842903172566	1.4596919913755622	0.17724419214888038	-1.255813232655309	0.8137748221078708	0.7924655821776062	-0.666726666298931	0.7989983394046358	0.7726296606169725	1.527849016896734	1.3866003121603803	0.8169670823382991	1.7737924351578243	-1.1701664281571584	1.6868237894547597	0.30906792587857373	-0.34675919203471356	0.5076127857534383	-0.30477383537238445	0.6066980991644346	1.164818813313781	-0.0920447244041534	1.7705885376746313	0.47413988648386673	0.009561801682423637	0.02952448323985807	-0.8920747041337174	-0.41028615303301924	1.4071398265209443	1.0231020590809685	-1.2866682292092562	1.1994973131817757	-0.1545915762837943	0.8575019644240611	0.8496359242856933	0.74829531148146	-0.23598255427207324	-0.48181353984900915	0.016605916892201655	-0.4800390164484121
0.3367455459824666	0.050921813425424844	1.0423166042223777	0.8490845551735976	0.4223116266741749	0.8376096499663854	1.9434656126780636	0.6580643253373895	-0.2540539853888146	2.263285145233298	1.6330992652680973	1.8248522165841174	1.4230034460999637	0.8629660392546217	0.7680144761584252	0.9694452160733001	-0.5826472523820803	1.8451239590009174	2.678099152788033	2.277693145811701	0.9202409950968677	1.761170661038031	1.7676995343913775	-0.4999315108098758	1.7929634248525572	0.44825018489322155	0.8282545266219651	0.5952271060659003	1.8683986795812115	0.8618438554289479	1.609300008239898	-0.7367408281361891	1.8214550275826924	1.6966878884646608	-0.7929890952820776	1.8850800957896388	-0.3242676255981383	0.9820709689597842	1.625804324652855	2.5273256398127586	-0.12079053063771461	1.8185154444994742	1.2049732345417739	2.034081026864703	2.313090378624758	2.4452410362096813	1.4297572226884971	0.9940957919010887	0.2974602785177468	0.2580029788422087
-0.1410579056080904	-0.8818678032599684	2.422157092561926	1.015502305987983	1.2516307343424453	0.5832730318799637	1.7622513948577645	1.7793320326067237	0.6334254899307088	2.1520295072455324	0.9050151935349228	0.617674040648961	1.6752747183947216	2.191736779990555	-0.10085894520160944	0.8628591975735845	0.28775669961817535	1.08005861435364	2.6231915453940897	0.6516372350445946	-0.06203094302452115	1.2977924947508042	0.8564582166472565	0.8782170965865849	0.7735302200370873	-0.12251634288307951	0.5443712371989943	0.5699573077244284	2.744322872938217	0.1540556451542895	0.848424246564839	-0.8069353865047953	0.19933548750354882	1.6835518607095268	-0.9519927082181425	2.374830015517148	0.685903529494696	1.3717152872730387	0.6118237913429144	1.9885542581724491	1.4232003487006286	1.294823802082842	2.331358029986296	1.8982781641576008	1.6842348040794421	1.3985850977137084	1.798337393610025	1.5892084767446313	0.37878384943845644	0.6051602523333215
0.05614505963122601	-0.6691806391968788	1.203689712913248	1.058196175561913	0.8495905669443158	-0.012369327050893492	0.8526995102140895	0.48119885370871085	0.9109892880717931	0.6844377829414104	-0.6787437319375675	-0.9264770601685414	0.39060000100980935	1.6519634086584087	0.1553372937113269	-0.6543050583622199	1.7294875000773786	-0.4737438827974023	0.0921015326029931	-1.0424288164853726	-0.8805719354669643	0.3763530657688932	-0.6479444944415018	2.1259790411867256	-0.7090910100109732	-0.3227954413805876	-0.004192866863413178	0.39707844615438614	0.48450712433177756	-0.15245571535468236	-0.13916815945679423	0.6121866234375316	-0.3526264375234322	0.642081535847676	0.6925485355739192	0.41006449004006235	0.6790534405868505	1.0287129010230298	-0.6611486031992488	-1.1773171325593175	1.2235413239847004	-0.06763898748616817	0.5567898155426136	0.37751560061009576	-0.016843651681554724	-0.475153099958279	1.2882644503512288	0.4397953099980137	-0.25054817768519455	0.3919400368091446
1.435773386001008	0.09330410234969985	-0.6976138625473696	1.2099278112843146	0.3980655293391894	-0.291277044986254	0.23037018135149276	-1.433781122543327	0.40810585577961594	-0.5150418338497715	-0.7563479945607292	-1.1706242834672704	-0.8416061740132647	0.30387663268187387	1.316881245841554	-2.1644269041478217	2.125635753768937	-0.7117441441850043	-2.2165043828357285	-1.033944929525367	-0.7682709913478779	0.30570221069830344	-1.4738260065019233	1.8163975474748906	-1.2041944114857606	0.26562588984680335	0.12643051493288276	0.23208109103221786	-2.2748157317323043	0.32569122442382575	-0.14968634227667824	2.0193260310123886	0.9083787267389313	-0.48534637265701336	2.243716461590037	-1.3506466119384843	-0.30062647430891276	0.41327188018864863	-0.46907761192796293	-3.302712829689142	-0.1623442235522965	-0.8693538713912345	-2.116111251674169	-0.7959645285984005	-0.7710893829417138	-0.5571176389597978	0.7068526348099726	-0.7034629780262945	-0.7433363320111379	0.14841674456007636
1.8577976269727774	0.36908966125993015	-0.9755507640928675	1.1802969654324569	0.34424034811825033	0.27145406281983836	0.17830831895794172	-1.4325639643812886	-0.35222010102077383	-0.42958140750991963	0.6170245089167348	-0.14232222139297437	-0.4700007813790676	-0.37071274048647124	1.551320855601712	-2.090661867199574	1.1057192149833432	-0.08393686155603795	-1.9942324937591438	0.04829395073033468	0.07489621898325384	0.8625749725521173	-1.0563766276742972	0.49854085781602525	-0.5180877993433106	0.7093353191948458	0.600534507192032	-0.022527775128913727	-2.6000136689830633	0.9789909013932188	0.5385828722304827	1.6799458692728335	1.6804460401260415	-0.48264207704027723	1.8184333324835433	-0.9826288876178884	-0.7804120439807413	0.25445625770391317	0.8326368809253306	-2.137342843207612	-1.0209451333878021	-0.2893104061376567	-2.3868010561045123	-0.7179027972562717	-0.07074560564675238	0.5530884193554229	0.314574487528094	-0.22903938053976702	-0.46396633000107457	0.14472261232943853
0.29488417348391965	0.4139937543714417	-0.20473153302536073	0.6304471479700794	0.04586967744732677	1.1633833171436516	0.19478104488937292	0.03356630632478447	-0.759221918408508	0.28587089668298127	1.1122441128215728	0.6060374263585031	0.7471543395545833	-0.2046634094602386	0.5312962031236907	-1.1086722828499376	0.1127610913723109	-0.3664063530503312	-0.3379772753788294	0.6959174427465442	0.5811048121865814	0.6751203588332384	-0.3225688146696807	-0.029708900027888473	0.07773360314918658	0.3789272565923238	0.8489746098424132	-0.5026053912687467	-1.244473036522517	1.1898494117559835	0.5409744010560442	0.26416086953910073	0.42316197595483984	0.6284963541850915	0.47047357789706856	-0.1407051545511454	-0.20017610889889895	0.7884962804071904	1.0255222913089903	-0.09323022343538982	-1.0682885194406844	0.6969034032189019	-0.8709410509531221	-0.3261297028946226	0.8356010462964738	0.5776061675223847	0.02682213782495473	0.7822559829084448	0.03607695971733257	0.1405888864992472
-1.1791639780218466	0.8582904192187887	0.004082522042645145	-0.36934839705484385	-0.429779755429454	1.1920198216142763	-0.15304256181921927	0.7201994205179488	-0.5774650932512573	0.4247779351504495	-0.06930966437312822	0.31634752549863077	1.028133309615051	0.10192256855948409	-0.4142479837522097	-0.5333235836276685	-0.04954629880341607	-1.186495265176261	0.4251208294196485	0.5039135875680949	0.3653993896464972	-0.5481306710414906	-0.05250927847229057	0.3006336515698174	-0.07775324748682903	0.014143964593828655	0.8318898775981457	-0.7488607726903431	-0.36129564795540736	0.7561070616766595	-0.4538404588283083	-0.5314767623774507	-1.3326549211278984	1.2717525582060647	-0.016855102720070538	-0.5498452074008999	0.4143686790741181	1.1226421999602598	-0.3616147824901841	0.13759721460239988	-0.9527782064117516	0.6432964345561341	-0.22797430220533577	-0.4329722269631093	0.8449441308265491	-0.5315331311210827	-0.171829912113741	0.5770750086121166	0.1508782429639547	-0.04701246730385467
-0.7347396968852107	1.2340409988253394	-0.2280680079271673	-1.238359708560926	-0.3031583689334569	0.23675979246711976	-0.5732575217279283	0.12958658001701573	-0.10534270423854997	-0.13272291247261195	-1.127075560943075	-0.11356545645587837	0.20875775282149933	0.17548492291482565	-0.6739851709516099	-0.20118217709152478	-0.1810327802679885	-0.8130966555969618	0.1442889970286402	0.10416358119055501	0.16065904710452217	-1.4516707329145289	0.18265577880343067	0.04676421614181666	-0.23615562973560103	0.3246462946549307	0.6459175763028941	-0.27005604467110694	-0.03051817477024813	-0.0796247013393599	-1.1616154060889723	-0.5719439380440644	-1.5827620787437404	0.4850458675531715	0.014920051838715783	-1.0461100635932394	0.2726547395621445	0.48696191423195667	-1.2073746181361633	-0.45327956069431696	-0.6731906365532029	-0.32828860607765337	-0.501792528258227	-0.5310717082211738	0.20337105942362585	-0.9420951733235268	-0.26275296968784523	-0.37159233003034575	0.10193593119708452	-0.24864811921206556
0.4047346883499144	0.8168514125637047	-0.039816954044931366	-1.3326568432924648	0.21961096719277737	-0.4519869591651243	-0.5310149483157703	-0.36481998459650267	0.1567590451789565	-0.5252670304544169	-0.7378083352366869	0.06715804532053601	-0.4260800812917176	0.0765496333506668	-0.7586481036478262	0.44821021966644675	-0.7290847629745236	0.48823246588584895	0.11987094854845833	-0.033971431505577486	0.36347641728137725	-1.0602706670243272	0.6804352223653114	-0.8473059497823273	0.10150076412338344	0.694495368715042	0.28371742101991726	0.38833263415964786	0.5892674143581589	-0.6830283047066172	-0.7516147408409293	-0.6749306941568024	-0.6880910419489322	-0.6059822359293153	-0.44444624050618653	-0.2974570250927463	-0.13663245933490653	-0.39596744794460104	-0.3777490946144024	0.02399423082138958	-0.0029820396371881084	-0.8814819704343114	-0.03939797723944998	-0.16210381633547322	-0.2367409103427853	-0.2732488848828557	-0.2849706138072214	-0.5137571459096084	0.1715160399793959	-0.2617238918297906
[truncated: 72 more columns]
