# Supplementary material for: Diagnosis of autism spectrum disorder based on functional brain networks and machine learning
Source: Sci Rep. 2023 May 18;13:8072. doi: 10.1038/s41598-023-34650-6 (PMC10195805; doi:10.1038/s41598-023-34650-6)
Supplement: Supplementary file 1 — Supplementary Information. [file 41598_2023_34650_MOESM1_ESM.zip › matrices-bold-time-series/ASD/ASD47.csv]

-0.19645647277290665	0.3635751847033113	0.5719466259220726	-0.32815549848749553	-0.49625781571224753	-0.46011459924931813	0.434820115199695	0.10164499314368997	0.6885596875242019	-0.9008015319764714	0.12208731512850063	0.01078949522628174	-0.4537492756280484	0.004340315629574661	0.5460638763094067	-0.10568274110984403	-0.022466939479551584	0.6744411216236382	0.3271126959770582	-0.5017160272315891	0.43821592298525874	0.3639333417813611	-0.8085634023523174	-0.03162100353913099	-0.4685780600098746	-0.11839558451891348	0.1986578111396637	-0.5618508424927102	0.5340587215901454	0.38467865202682816	-0.7290963639342863	0.7466594877391952	0.13394565437315564	-0.34463120890158977	0.591455769921057	-0.4659120477456395	0.47564366981678274	0.07146139500859501	0.4963619522261187	0.6676552648289832	-0.6497640133025883	-0.21370817229585695	0.5797359898567453	0.1547690854199661	-0.3818296748948816	0.23098425493144348	0.1534165753001073	0.807607431011309	0.5598567433933882	0.01095519104148813
0.4419198948905229	0.03728825567265311	1.352488587654218	-0.5335240032531053	0.6653534779289559	0.2626641969704025	1.091400093453474	0.7849669385343322	0.6346893700342507	-0.2561215355254809	0.6371286624744604	0.9042210728361931	0.6771488295573468	0.4318283459943622	0.2282135732798163	0.4118867230321295	-0.05937747696443492	1.427204250896203	1.147849648520481	-0.3942586110461735	0.8109887045453698	1.4644238825229483	0.4911585872212985	0.3333067589725008	0.5323728484494885	1.0653956411751682	0.6023759069202842	1.0511626774867802	1.2667464077698813	-0.0660399377563472	-0.014443361172471816	0.30100079014291725	0.3443106138295353	0.020522897525886315	0.5092475339393124	0.2468439396892194	1.3723185370658968	1.068413478408701	1.1021289704210648	1.10795759656821	0.08526042402164898	-0.009828870063625431	0.6429964581684318	0.7012967895640478	0.09253909083429714	0.9629531249553258	0.3070921994097598	1.3220587744368046	0.8028645353625687	0.2329292315446689
0.47373540757694066	-0.024623725269642228	1.043364921904073	-0.07112044651489462	0.8600244515808734	0.49170340835423565	0.9352935110337157	0.6660203134422616	0.51794958384091	0.9912637628062065	0.5565544524637389	0.5806445715328726	0.8104274755771032	0.45953201934324595	0.2701782729844908	1.2877656625249383	0.26195674109417755	0.9404421601625589	1.6182032054790683	-0.1993795203044947	0.4611175231463552	1.2282761774133286	1.1418717781351926	0.3576389708360213	0.8258671708492448	1.1575335602891477	0.5046747528412037	1.6033068941205257	1.6224681946693567	-0.5124939514188381	1.1910765757584338	-0.05322155338936233	0.8466711665658109	0.25678785611541366	0.19603911409510694	0.919062110960104	1.185684431867783	0.8802763915328803	1.1493161660415903	0.9421287736757971	1.0255744999201153	0.11797752383931912	1.223530156908976	1.0432898077419792	0.6495451490295562	0.9845326973202887	0.7763136667993118	0.6720369792216957	0.6836229221071661	0.7631955296715655
-0.5327229386101205	0.31471439820645847	-0.14448860277779155	0.7786418609789922	-0.6542240829089093	-0.059463402459751374	-0.2796582761154038	-0.39872159992019823	0.18131052584864862	0.7102525874834029	-0.3311635359539284	-0.67650992345267	-0.4651610991169405	-0.28303073120696554	0.336915139962493	1.0483115639153588	0.712973527479591	-0.848182220397414	1.043166410348904	-0.07407114408952513	-0.26036163292256154	-0.7989781611662354	-0.15692726429421544	0.18489738689668636	-0.5410598042140738	-0.643471017539068	-0.07496858563453034	-0.498122391314649	0.8824701014369694	-0.11601799268613382	0.8354986533817241	-0.003610478434808959	0.6152903100208214	0.18401810982115782	0.15377781890433895	0.41738161673176205	-0.48627017279561535	-0.835182050710896	0.024181334513866077	0.17712538725388607	0.6371737038156411	0.4089531709671633	1.244061460485973	0.26380063825658695	0.42727661056206123	-0.27748301935762626	0.9032657843731573	-0.6670414617352922	0.06115723077792013	0.7992109088619559
-1.3246979986315388	0.553662402633496	-1.0433840742949785	0.8590792855836795	-1.8363281661129383	-0.502507593808711	-1.2884385074786049	-1.1701960408893708	-0.36011274440582414	-1.0014044166300413	-0.9063148756053969	-1.204603385942742	-1.3023624605470965	-0.9002084742258706	-0.1352909730890217	-0.6842971295123713	0.6125560136142418	-1.7710756430605707	-0.5575324716780196	-0.04698861033151369	-0.43228318436075375	-2.246588421725613	-1.70811642192911	0.17681189213233064	-1.72801171058932	-2.176854301963709	-0.4736366059526182	-2.785220006979744	-0.7893364352003023	0.8308809350404928	-0.9604070307569968	-0.009611617032405649	-0.704372960241985	0.05326646008091023	0.2567549681976965	-0.8939436659138963	-1.862767851809289	-1.8718147057368268	-1.1829498361192274	-0.5694838649202291	-0.6785143536168192	0.7709743471284809	-0.23823663195179776	-1.086116201072722	-0.3921364863996896	-1.3508472117486272	0.1339794397370688	-1.2904720733215762	-0.6387126632190222	-0.22931661735108824
-0.5468267849769277	0.18282419514590487	-1.1219009838035807	-0.19253484665536558	-0.9382079331324156	-0.4779806523841548	-0.8854282801621621	-0.9421264847406496	-0.7497552118005643	-1.6373720791022588	-0.572690914890444	-0.6784953244455231	-0.6868516221303188	-0.3904135673675695	-0.6589500237438345	-1.962621932716488	-0.1603765497430652	-0.5888394010710384	-2.0225449773747415	-0.03314040270092638	-0.29742334806837906	-1.2327819915325113	-1.4863384089348792	0.1231974754826299	-0.9174335930412862	-1.4382836604971474	-0.4256446330969245	-2.1281930474879984	-2.11129915592949	1.050282790342677	-1.7502680053997162	-0.24341748382289574	-1.6231928135536924	-0.15973485359961032	-0.01159220980004906	-1.398544048978918	-1.271236477788727	-0.6782179140396059	-0.9229946035828099	-0.6674706898632036	-0.9776635853229909	0.48837644927699153	-1.824437696072379	-1.5663943716311346	-0.8153386091787718	-0.7519283930445892	-0.8438099953198496	-0.8396609176449793	-0.7687019957903586	-1.3413764486413382
0.9494514942249653	-0.6968507280968669	-0.6124030022930235	-1.2127804150770514	0.6926306272852496	-0.5598188780262813	0.2596118492217981	-0.43413091175939744	-0.8277391263296686	-0.3319993186815542	-0.3733315058536387	-0.39099347652685235	0.02660876899114958	0.6601282986151951	-0.4677347040468137	-1.199716615282179	-0.8401465334283962	0.672500525397543	-1.8548239824798705	0.07264690088092339	-0.7924469700920134	0.5905743247553364	-0.21017940723585735	-0.3642331997123174	0.6528027027944772	0.18113652893605628	-0.43708303874086935	0.3788812788405805	-1.8429457327138599	-0.08768484797463451	-0.5455154560344153	-0.43596816244597286	-0.9389916933401784	-0.5705300449871478	-0.6633545918090159	-0.45342214374677275	0.35655169725046876	0.9991859226550821	0.24694625048822896	-0.20119319786098644	0.1255777275754483	-0.5584050118854708	-1.4923036040044613	-0.9107567895404678	-0.44774975436640485	0.5964053413987015	-0.8702541931858335	-0.3450061194642091	-0.3989847344330216	-1.1121145523992078
0.8571561676223066	-1.386203685042696	0.13125789162067003	-1.0165745177270293	0.7407800963770086	-0.7718393607155398	0.421411371759116	-0.2907665835465705	-0.8656905756281379	0.7348151855098918	-1.0794581111362767	-0.7139052089238023	-0.21072293700437555	0.7782901440320262	-0.047612339459088354	0.3193215415304111	-0.7842814194084659	-0.27400177372028384	-0.10086662505027967	0.3177937820096579	-1.4568087700460253	0.46618940382511015	0.2698575579231799	-0.8554905558049738	0.7065392985590273	0.13673464055164072	-0.8020045490655647	1.1748753161332668	-0.37609701969895376	-1.608407839781839	0.6654542552144255	-0.6266653732282208	0.1706397824239552	-0.6427492352741564	-1.1734388027528575	0.6124270670596554	0.7617056138550985	0.6241150682271406	0.24804889949337672	0.022494230488301657	0.7666483113715002	-1.1183295985078636	0.10099630895793868	-0.22201614444782233	0.04295995611110879	0.672842679376308	-0.08768018239371002	-0.537288370817524	-0.292857465703351	0.18440666513753487
-1.23401827666373	-1.113370588041575	0.5039475133002471	0.12469350460211065	-0.5902849430168956	-0.3267132842047426	-0.6925784615914328	-0.12184004710793915	-0.9829409076188603	0.04289199995194366	-1.4943162087704436	-0.37935294942240855	-0.2686770845982817	-0.18591023090625453	-0.4129527167543717	0.5137530319869328	-0.2526218218900632	-2.076995200517804	1.2833002935032456	0.5679183948474259	-0.7864746070631217	-1.235215851933256	0.051004658366830304	-0.44561852777771827	-0.4859437200195375	-1.1099606765202337	-0.9215462131291283	-0.24955060927981032	0.544501706828191	-1.894170494133706	0.192019063232629	-0.8608405275541012	0.04472734713650431	0.22184301222231986	-1.076834279727261	0.3959555635014518	-0.4309739554768472	-1.199826394208118	-1.1507710984194552	-0.5000027414876773	-0.11267686533253399	-0.14458783768928535	0.523729770950165	-0.1614810597546679	0.002681008886527715	-0.6281478730217511	0.24234199852300942	-0.8757767340831826	-0.6651302893547542	0.9242020873916242
-2.8516801392545688	0.2532958674023006	-0.08651496876026331	1.0061033517355202	-1.3308528355215559	0.7620545071228315	-1.5217057296707166	0.24910939472333424	-0.8187028613526288	-0.8515491278337104	-0.30136873541440967	1.0838196157314626	0.7793020066143768	-0.9171418900784589	-1.1987981569333743	-0.2881466948598534	0.13118411489970166	-1.7394156425625544	0.8761683819805568	0.44383078217965166	1.0817494220135195	-1.7584706973544757	0.38659818639775473	0.7242414696090067	-0.9892726442943689	-1.0254068758819952	-0.2541346720559939	-1.1643249954819368	0.1398742626710619	-0.38484314213537524	-0.8108949547871009	-0.567673945640105	-0.6945141885980308	1.3535710261999323	-0.23826306496835212	-0.5694104107266311	-1.4319071236117482	-1.6708283596149904	-1.7364388267014286	-1.0946445649975354	-1.0503818243673229	1.3894723168167988	-0.589507402952389	-0.23477612770684128	-0.2155518947314011	-1.5866521171496315	-0.2946772468762016	-0.5768876372711538	-0.7631845361974463	0.4303518795691809
-1.9821747528260787	1.7998008863662716	-1.0041593350072715	0.8559734256181746	-0.981485571260873	1.3105712731274692	-1.041674412689333	0.007690567082401024	-0.18286506504241898	-0.1817230930389769	1.3920629575146806	2.109130297638248	1.5226750480003854	-0.7529312491407304	-1.0939525337926164	-0.48192976979979585	0.12588453433135355	0.3578588449184884	-0.28494807286260876	-0.35354647205367984	2.0622850758422113	-0.345849042176794	1.0195928109118184	1.2064846558151494	-0.5538687236146678	0.6021397277666833	0.5471953542507328	-0.4516918385101927	-0.3685862276931912	1.8223285072880824	-0.5627207849308259	0.40265416433285145	-0.48490941943048477	1.3153661582603529	0.9383512076641329	-0.8059390626625056	-1.1228037701291382	-0.12896484335540007	-0.415333314488452	-0.7528431056746976	-0.6327465557463958	1.5808596392977927	-1.2705507257300699	-0.025656574505706003	0.19191326201243353	-1.3711345352105384	-0.8188767277474898	0.17665931733615	-0.2087252413639093	-0.5049919663133023
0.048794988768125075	2.1345643334346898	-0.7669986037752771	-0.1359389528664391	-0.7322469352097064	0.7522929185166537	-0.28526412803127366	-1.1399447503297253	0.3724280477224297	1.0620100638142433	1.315844046904285	1.372474202124523	0.5025838677632595	-0.5029691774681742	-0.13245101228925138	-0.25848366550210367	-0.20992475869307467	0.8734124853772718	-0.5523818723064587	-1.4951799596922826	1.0967836025308293	0.8345136237666231	0.7082588188385633	0.11144995998061007	-0.46023609229433027	1.3244915684103287	0.38285154686814027	0.07286313474235846	0.05340699052193894	2.948410857128714	0.4364873079420026	0.7768933126478629	0.19478127100764098	-0.02941393478036431	1.31173330095539	-0.242230141800218	-0.48424615652212555	1.0814220742971838	0.8769887908144032	0.14926893096121818	0.0703606791474628	0.21731475167372227	-0.7388838403573376	0.06338118206349831	1.0951969804707162	-0.8468081010280133	-0.8791573453924363	0.4967292292601552	0.1411375003191018	-1.2218918703903894
0.6022030632372999	0.7775958905325909	0.5175419331623633	-1.0439977813884282	-0.9368667176234297	-0.011376764752286026	-0.5633114055046171	-1.8918468219606492	0.14741654997540468	0.9997349568048255	-0.6001057499077197	-0.16200261321523454	-1.014129458423899	-0.8115856429184165	0.10153336104184277	-0.8721290251642354	-0.723011566926911	-1.0138576964446646	-0.3792719387140887	-2.074424400771808	-0.4189841307814071	0.34077944019032536	-0.2678527988828781	-1.4202487179836611	-0.6879420090310053	0.16896344554208534	-0.5607073947131689	-0.5410905633238139	0.2860784138096582	2.1109217946747942	0.5405935389304399	-0.44847117581970064	-0.20214436167578917	-1.1150741867616518	-0.042270964092351815	-0.09012699120019174	-0.6822870921037086	0.3832326038967629	0.2764701036812111	0.09134529935002893	-0.570707120566266	-1.088324354911751	-0.39846197218853957	-0.31972850583260454	1.3235267841396934	-0.7017594847806434	-1.1457575924140686	-0.098333138606328	-0.45877218819067	-1.743596233114727
-0.44407910233655906	-1.1195735330351833	0.8114156250374237	-0.8847151278389787	-0.6291238616502569	-0.15198606682950663	-1.2338904811233977	-1.0612516165493187	-0.723038166108248	-0.029840583806055157	-2.0581779683458015	-0.7648747049064822	-0.8400219515472238	-1.0929752909338055	-1.0710704816791343	-1.754091186548298	-0.9931038316297324	-2.1767512018805824	-1.143651460147009	-1.5095313286511785	-0.958718009668436	-0.47715536203008685	-0.4305556625829293	-1.5316945845152472	0.04343343239032844	-0.9186236246273102	-0.9167773339061123	-0.796592440138526	-1.008782885282772	0.11479718742055356	-0.33595795989054966	-2.0168121735936375	-1.168687651606254	-0.7849654410952527	-2.214457215827664	-0.6532083958378241	-1.1564897685543978	-0.7758614327883745	-1.0250603423091054	-1.1709707090156656	-1.8018968413274257	-1.2633302164620022	-0.9456164370621677	-0.7877364852253477	0.3391250616678972	-0.4749811148420635	-1.8533374828131775	-1.0837369052735393	-1.2466705471658626	-1.7667798429537405
-0.9226892460222877	-1.8740718050225453	-0.6896724395671162	0.2167386482608313	0.38440039897644074	-0.14136502328696338	-0.7327856815454549	0.5072043521131527	-1.3471530981600808	-0.320556747791701	-1.6003035274753574	-0.4382156393515168	0.6368256368767259	-0.7224000633404165	-2.192179381675533	-1.2576665152039301	-0.6284318199266826	-0.6473576809882061	-2.107194718820194	-0.2389288995622214	-0.8669788322418513	-0.009510656098924018	0.31827463259554417	-0.1966999514102627	1.5152530035224336	-0.5051236509017872	-0.2232401523272282	0.1385275688012925	-2.5216203731070443	-1.3055142809708415	-1.0069297122998067	-2.0163522017299718	-0.8647760052596385	0.17229882734894306	-2.952808436098211	-0.9616566601119894	-0.6692148404342385	-0.5295742565927862	-0.9124270327839862	-1.7839163297146219	-1.6629227533589745	-0.8084483644444586	-1.1896357120785779	-0.829864611789203	-0.699946678438845	0.19336098336418855	-2.002607119230295	-1.387335021137828	-1.0580388064357333	-0.7850536802218084
0.082232946371129	-1.0949721227794154	-2.0370005607722286	0.750930852970122	0.9754851333757445	-0.7019571292049068	0.712466399431132	1.05695456167569	-1.1026368172257424	0.35166164602334554	-0.20921023096992136	-0.47034730767984445	1.0882644071288914	-0.10973822436934931	-1.583020784243038	0.2088429795789767	-0.001993436380419086	1.2645663823030953	-1.295642744548924	0.7746854815327558	-1.0458014966528475	1.000221498839714	0.5299741442235187	0.650043477595	1.8670622113698174	0.2149253332965635	0.25287478851724626	0.8443022959074554	-1.843714682499519	-1.1665291148633894	-1.075469187089653	-0.7527999792583658	0.49633799836026316	0.20757972625024837	-1.4692670130566592	-0.6837272264787793	0.5861429284307965	0.44650723987729496	0.142540134167332	-0.5014626156603329	-0.273494417614178	-0.4251113005548492	-0.4868509343751177	-0.4958584328547061	-0.5077785980624561	0.7287985078183147	-0.9476719534734567	-0.5612004967310765	-0.18803824363557428	0.5830568417225762
1.1931461550012192	0.01157028067024059	-1.578646742564531	-0.24026588077959324	0.6788232328546856	-1.4229579704232453	1.2302705370978915	0.38584863007054	-0.22089289220680394	0.7049107892047084	0.64795609890847	-1.1303538673586428	-0.1468654444003173	0.15500898684555534	0.48552873475354547	0.7015504390083511	0.09599354037575167	0.9387592153031404	0.7765076007910218	1.0944828553905492	-1.199540269176914	0.8539249550374951	-0.282391333402708	-0.1797857453141171	0.6224067275609113	-0.0026884518530299857	-0.47345955283417634	0.41611516921835867	0.5123962181948872	-0.14777528288305827	-0.8998201873574736	0.10420108924985186	0.9392925998040261	-0.8986984792452843	0.4676354286328169	-0.5578701190377937	1.2057525070144672	0.32521472808522756	0.1671944216266358	1.0842618630476548	0.4376329632159011	-0.1537229730916634	0.11754966415417817	-0.11703413566377525	0.24064267470633963	0.6079065535223896	0.4639044865784229	0.5486896717459422	0.2008795973684618	1.0027525869024076
1.3736439010635413	0.2255941042238338	-0.397045236834883	-1.3471973247844145	0.518998640020498	-1.2530467600364967	0.293271129711665	-0.1140351525098017	0.6711958124601418	0.22142976858027835	0.9545426326381992	-1.2888177279689879	-1.2744958713367498	0.26674233331053887	2.246848379133312	0.1630808213606355	-0.21001040260723058	-0.3459891751562555	1.340866171955268	1.0511025508293197	-0.6294211267333576	-0.29357158754366547	-0.8042664372745839	-1.3842368730241008	-0.3758730910488582	-0.1670423072979151	-1.2914179315089591	0.15184222094607253	1.5204741043235606	0.2852914046953869	-0.18992630252134665	0.440353142635922	0.262076138194367	-1.7451927696464995	1.073128865903045	-0.5010711802446044	0.6864998188106682	-0.6729951813393352	-0.729634055025813	0.7888324211773996	0.04102406013939487	-0.13968573551575475	0.060005465313722486	0.23223615680733112	-0.10805349571865663	0.21978554473233747	1.233409754860088	0.7910288534633795	0.07200625848513532	0.44599086200560883
1.3840478745555171	-0.27350284091253196	0.054302006291163024	-0.5293857964904439	1.1896749190954496	0.04902193895517383	-0.3322491350407821	0.3953977570565322	1.2359339784935237	-0.22088282019802083	1.3468291607586484	-0.27670633781885007	-0.8499830502373286	0.5994883308803559	2.467054303791091	0.39270996221646537	0.0718578005130181	0.12130815135578896	-0.15285878201870823	1.0465558480210069	0.3354505941713289	-0.6787150069675373	-0.027583268154575506	-1.0366707215597437	0.1827153875819684	0.9244962099333871	-0.4880114496488997	1.0771740625120467	0.3805634990561544	-0.41716231288122096	1.4753743987212826	1.253964265327648	0.2724237637708744	-0.961355921516983	0.7901585682525493	0.6725469031223241	0.10258549677939131	-0.5806345403549084	-0.5773624529444932	-0.6397566980801215	0.21251184929544867	-0.7150703281814187	0.2932964188311748	0.7145999508607521	-1.2722586876507243	0.2084764796678645	1.5237506352219046	0.35397041128670886	0.3591266272409178	0.23349773450957498
1.8864859709264927	-0.3571368085403469	0.5223080485836222	1.5356796060304916	1.8411552903753463	1.5531760488014654	0.5961317882961968	1.240910466439724	1.498243145776803	0.131217928416964	1.6358244955954815	1.1052160172049907	0.48371953395710826	0.9656949885828322	1.483884870419422	1.583061574941894	1.0239565093092977	1.8823159748673275	-0.9409454320393044	0.9950040644766546	0.886250606272648	0.40219602222444695	1.239733076874194	0.5810312792961483	1.1551278843073518	2.261342963870165	1.5117088423760687	2.0851658483048428	-0.2129919598087927	-1.307210451191091	3.0479365334404056	2.0265800747074785	1.3171559471456402	1.0919883077392574	0.9133193510302801	2.7442624602916728	0.4008612668146981	1.0572005416462351	0.9595496045140368	-0.5809201637273697	1.647470359329055	-1.274562313819009	1.2055081489963408	1.3615997469626526	-1.0784741043615018	0.5878956874032597	1.7037705269436518	0.5219865584260892	1.0356768885816074	0.7646705593573399
2.0267993820783556	0.5187966031624296	1.951832454333837	1.9764298398093254	1.5363038472666621	2.1393239986844863	1.7682316956817419	1.4701204581205551	1.5185330793724607	0.9266978423748004	1.2436346701371197	1.7527411693317796	1.3934879845968673	1.128256811470269	0.5909178435146855	1.8906958985415	1.347747102549812	2.3043675679591913	0.5221276292237713	0.5493245827052323	0.984598143689119	1.6185315721915203	1.634185673730793	1.4134565089284772	0.9229769924910352	2.2023831939632244	2.5014344953522762	1.9877026403522322	1.3769551319400923	-1.139548676260025	2.823814530957164	1.4657928316645417	1.593337880181761	2.4230544577964666	1.4256570557150154	3.4169395172491415	1.0773367278523867	2.2945802708715677	1.9716292604189474	1.216877404175428	2.661059877557078	-0.5872282991731924	1.6618245007703432	1.8631211186605832	1.059588509600938	0.914612286069443	1.3446054953283337	1.5675459044458013	1.074128813681023	0.9210073402364953
1.0278373578380169	1.6212611573281666	3.0133237139260074	-0.0622343599734818	0.7525281419731722	1.602946067833334	1.4692730268041307	1.0436941223984726	1.3012109512342556	1.3264124374024193	0.48072391937920783	1.5706797634656227	1.5092024341828785	1.2704868751807108	0.7151079363519756	0.8280987674409672	0.3973345877322413	1.021400556542451	2.0173447129865463	-0.2788346340541916	1.1410951825638223	1.5390262585123748	1.0443178470723415	0.6960579802382193	-0.15900930130942226	1.1514796069605668	1.596135764217095	1.3918155268724834	2.9339393629540673	0.050192802286947905	1.004961968545478	0.4155100213415294	0.4571120968107064	1.5853443145793027	1.594700607454028	1.6322755344302269	1.226062680151638	1.7245288872047582	1.4983872827757458	2.148702441588705	1.8849400264734488	1.1695692380270704	1.1318843841192194	1.7776655897433062	2.758189679099489	0.9211142125396267	0.35567240041543635	2.1256897656646583	0.46709233514589693	0.23392366890626098
-0.275313999601264	1.718427318650873	2.2235879018242155	-2.0304802378040514	0.42800337694952467	0.7707244485847833	0.3524732656204216	0.5420216393529417	0.9608902394434503	0.9255728584400434	0.29160417027533003	1.1407361076915778	1.1111149327035517	1.3856070735227939	1.4909741419076472	0.1283556176114733	-0.6122105037749327	0.20240883347837724	1.3688554166791962	-0.8382909416318758	1.4724155515145558	0.4749328211491593	0.42520856750114583	-0.061909769452262196	-0.5969163918933881	0.6340497683156123	0.34631715157715787	1.0802092926592428	2.0497974403099932	0.8976044219935351	-0.2554978124628076	0.8175384089258908	-0.4662569145869472	-0.3211165742390444	1.420287124802585	-0.37281942891665554	1.0448634190779311	0.5456565491366049	0.8862036429927719	0.9674789631868534	0.47491564920485385	2.1585037601182795	0.7126627738471809	1.0973889118928533	1.9256311510726416	0.7150423210160644	-0.08558812621081335	1.3471036490485295	0.4993277547894293	-0.13005799849381297
-0.6744707457686888	0.3489574342851696	0.7530737125069192	-1.6934565816747087	0.40469726450479515	0.46030926478858725	0.2502463178352806	0.3587944454064855	0.7059855881938426	0.00444253972629911	0.8393345175537634	0.671207133123039	0.2687313325185266	1.0353558894399046	1.638976524408724	0.5467896496606992	-0.4745920018248898	0.7227789261046803	-0.020746156559074823	-0.3496282470076087	1.629130658102432	-0.23878514968460252	0.29894207301027365	0.3629176735034981	-0.13732921255490202	0.6478873850244057	0.25686222750321797	0.4149635084041014	-0.00968532275401994	0.3723313182271899	0.1468689699029345	1.9665135633405655	-0.2554625572450521	-0.7962129023663689	1.056139570341681	-0.2536704046779655	1.2449783559343193	0.5152076960775553	1.182968068211731	-0.22806776691393063	0.19548404858497911	1.3870138791347026	0.9989702575773421	0.44870749105077645	-0.3787317906213542	0.6001852389743197	0.7925525344442358	0.36576015729637884	1.5073044863697536	0.6191828768621088
-0.22446361601228815	-1.6196959806722024	0.4391668862688927	-0.044940629413771964	-0.020960244509316446	0.46523725060052884	1.1444314102883817	0.48456081404279716	0.619152526486877	-0.8273969582674483	1.2103148038637779	-0.07028887367269072	-0.9129464652600303	0.2915963252816831	0.5534455722120758	0.6725512857867563	0.16401435056074978	1.0692329928564142	0.13259879993792204	1.07280524186009	1.2669512263461853	-0.13362297507805831	0.17154369832932073	0.9744733109305981	0.10921507904371823	0.02921917796462393	0.7463682575813624	-1.0408929398504985	-0.5841715354057393	-0.8616534232893074	0.7621630550827827	1.3034125688769251	-0.026467160390365962	0.6115969621871118	0.09205948623074477	0.9300274720693572	1.5389570848444225	1.1931034545727273	1.3805667719992811	0.49843744554310265	0.7189270906304773	0.038422002872407275	0.9996154952460506	0.32654860522371987	-1.810663804785399	0.7841840635598741	1.7644696770111996	0.5089633195317369	2.0990625179431217	1.5110342793763816
0.395293045969282	-2.629630036902377	0.6490222232270642	0.8321400819186557	-0.5702495397899447	0.02959925842029025	1.4043977434184371	0.6935135257527774	0.6438632883701111	-1.2134208669163085	0.7399007575897449	-1.0003346220930864	-1.7555655859810368	0.007159412228945291	-0.7385387309161159	-0.08877886199112485	0.15738176813092963	0.3960660647010493	1.1143957781408989	2.137620461243246	0.2962794415413285	0.12132804251488655	-0.4959310437380804	0.36325875009706843	-0.3424976399728444	-1.0804181928532504	0.5598606898747287	-1.9619880192346513	0.22887278384822776	-1.2897237269478734	-0.042062190578081735	-0.9084535340803819	-0.34204634539365536	1.4541852203755223	-1.1695419486318537	0.7527781375903292	1.079474277502127	0.9006935342495804	0.47740208377769383	1.8179497794548303	0.5423768391007078	-0.4916003379120912	0.2982605900880525	0.35214154502854184	-1.8728937227826374	1.11637533379166	1.3388851872301102	1.2135250461118945	1.413372195255929	1.4833410905032478
1.039861927946892	-1.8475048537002496	-0.10754540471612056	0.8304316188465347	-0.29646497039041386	-0.8008928054626878	0.6368809960117717	0.7172559983619596	0.7648869381135551	-1.2535775653875434	-0.008804048133614935	-1.5606245617659307	-1.5326253555033753	0.5004146857904036	-0.7970973696496236	-0.15770341175402144	-0.07257700230278921	-0.03152529714905517	0.8857283429778738	1.7219914047997391	-0.8924993861797885	0.0791876728456698	-1.2675386207573274	-0.7776945712152681	-0.5867254684615082	-1.3081159060297713	-0.09534270231615107	-1.0992694048946956	0.46545813134220165	-0.612122618993308	-1.5096820577783532	-1.509842290966266	0.01050203275275158	-0.022929527683135994	-1.2411617688959362	-0.504018808817366	0.17832762450271022	-0.39308020410141475	-0.5645762141319385	1.4934422847685738	-0.3121105015187572	-0.3879676645499523	0.15848134077503828	-0.03371984422351637	-1.5064319191368585	1.2183427912136169	0.24936728594235152	1.1210151111789257	0.5180113465842882	1.0381610553401608
1.5545642773726516	-0.07030559131792165	-1.07723601047141	1.0164088672427254	0.7043515036829525	-1.200809272029614	0.12872518502549765	0.45283884639340877	0.9213818749469193	-1.0873939601900302	-0.07523300157264629	-1.441597577498152	-0.5219946796204542	0.9220547205888759	0.27467473935883174	1.1734874824898076	0.5369392756221455	0.6544983976608647	-0.14134002654947983	0.4344874644433914	-1.471117945859008	0.06805583159112963	-1.275898476390989	-0.6294460735605709	0.055668371421116254	-0.5692081115902751	-0.21010775137102228	0.521872750015944	-0.09109481677466656	-0.05326783489722607	-1.698920017843438	0.2737917496914138	1.3900841902904728	-2.0234519619975195	0.16046558303808595	-0.7149501695880928	0.002734192249729694	-1.1421582380891047	-0.5209818731263253	0.010868511457401956	-0.40437171556671764	-0.2511771279670865	1.0799362972941866	-0.4354431858371824	-0.9959452572952847	0.9764227558694739	0.3254281221127483	0.25620570248039887	0.4567449370254015	1.0472395225252853
1.1818269682586138	1.0620319431168421	-0.8060193156382149	1.3523832642975064	1.133012260624298	-1.023054094605469	0.3647112345900947	0.1089424041064902	0.756900068447171	-0.67620772576376	0.4378831968833518	-0.985571350171425	0.05981269797238736	0.6480737753543115	0.9465484416786917	1.8930205921613168	1.552550587078901	1.2237166761879947	-0.10674879725664736	-0.06345316664833685	-1.0765844826790287	0.1856354101741737	-0.6950588435715148	0.8476708113802908	0.6881419505180509	-0.42598623967572485	0.12332796270946582	0.9336530864123151	-0.0973317630449593	-0.3055757934381865	-0.5280790059832188	1.4190078989069448	1.9640331585183597	-1.775869379282581	1.0004873961058425	0.08726476928055221	0.4151688012196265	-0.9603232288536113	-0.13926681739168723	-0.5251039026343316	0.5901698335392077	0.30320267258724676	1.3399173132934477	-0.1334670134606509	-0.19570059247872978	0.6151357917108387	1.3957681899235153	-0.47847449219332716	0.4301481598877929	1.0778539264985487
-0.2633102265732109	0.9084238617280502	-0.2746012859778711	1.1403625088265503	0.3071318201687939	-1.0356454122527328	0.21120157586881716	-0.03083355020793768	-0.10108062048677607	-0.25087173114285943	0.41873658724162166	-0.6318776904456411	-0.4556341965989024	0.24841041141498726	0.3407008407279244	0.34694545628071916	1.668286601405377	0.41124944007175873	0.6849926267488023	0.5094785248393179	-0.4875278236083235	-0.16192025404304647	-0.7240205770338167	1.7937237516235036	0.07857928279700105	-1.438694449120872	0.02452354557519732	-0.09073413732113733	0.39063592507890815	-0.31625948792367775	0.10405342192053041	0.24706934886924342	0.5733599537588231	0.2482709338781495	0.08460556724330645	-0.16088089169566983	-0.11236769680847583	-1.158785613801528	-0.8001302281768736	0.028513730549576167	1.2293190361611483	1.4835028913468793	-0.26120724437851106	0.3436460872318555	0.297784162269805	0.17099942585248806	1.4154018492776	-1.1425042275061503	-0.6236728886647522	0.23709533947803746
-1.570414318837263	0.445346498817519	-1.1908397381716904	0.6469421781419462	-0.8906609956471196	-1.3463904177713384	-0.9043308803661612	-0.054578825870357076	-1.373003114644146	-0.30850715011812846	-0.6953995658710396	-0.36470259618406353	-1.11848726560856	0.1783700717028855	-0.7523992148783517	-1.8610732391302762	0.9306883897548871	-1.0548034743886685	0.318043862732756	0.47472608083440715	-0.5968366615473472	-1.1053685158401025	-1.6285797575773262	1.2130506572749054	-1.2457647033945116	-2.0294265850191007	-0.4562788955344544	-1.1690374065334967	0.0013545032386618882	0.8788739901782134	-0.7126736801908736	-0.9465189691538337	-1.1937961820389575	1.1356152344525898	-0.6593422352799445	-1.604128368927521	-1.8409079012465603	-2.1601943535163963	-1.8907786933253252	-0.07772770482532176	0.4592356099987699	2.0600276332874303	-2.0185690753553427	-0.26263840752332135	0.09363638455165228	-0.6245820710844973	-0.3154355425876303	-2.2774638076603377	-1.9121496337990829	-1.1315600874593357
-1.7289554577249822	0.744302928359286	-2.4164824971847603	0.49520609131555343	-1.3759474308609547	-1.020222356694731	-1.8823267759649678	-0.42115169862936586	-2.222759461239076	-0.6777738376259472	-2.0847145006509464	-0.03162542410800172	-0.48426849567780555	-0.33090060148561307	-1.2373499905662397	-2.1570365928096544	0.47461001415852117	-1.8383097798953443	-1.1540158628875934	-1.2483087522694567	-1.0534978821825443	-1.6727693396785517	-1.9100695471027542	0.1543293085622649	-1.4710241184629396	-0.9568730348714806	-0.518127715696409	-1.4511397320756747	-1.2167945907800524	2.1084077445286367	-1.5285326270743724	-0.31073003489036566	-1.4548562038393273	-0.0010399397112774644	0.5354395323270774	-1.9554830221683959	-2.875478956882128	-2.4658977109811886	-1.6173564264352487	-1.3066839227183196	-1.0065848804346338	0.9094542537156961	-1.751516535170716	-1.749643617179851	0.12667618291631472	-1.7057799938540898	-2.085177850652216	-3.165155262549897	-2.0064433955894	-1.8864193509027967
-1.4593929164573733	1.4499206555744926	-1.6382347901875631	0.2676713044518242	-1.2693059969550675	0.046476918147846366	-1.7910028521617256	-1.3139875797541565	-2.264335114241369	-0.43748264676547405	-2.5976020458082454	0.1934331224556158	1.2371081100628434	-1.8110629560720664	-1.1780656318703953	-0.7546741097970433	0.3627589730529262	-1.9845662786461855	-1.7339386788526259	-3.168417491403657	-0.9636636034631931	-1.1728786125555928	-0.5286478453825492	-0.25161522886740295	-0.18879052080148362	0.5924260483767387	-0.2988643373964708	-1.239510908179229	-1.7265732940260439	1.5028898509330086	-0.9326715025849651	0.28757621823459667	-0.7412512330009421	-1.038775158434666	1.8137826274616649	-0.4880358885324103	-2.0036983192176954	-1.1803911957179973	-0.09103526723530232	-2.1765040835688088	-1.9859656474840615	-1.043801068797808	-0.21378799715590802	-2.4344412568665836	1.0645197140662825	-2.4648891577643184	-2.3805770697483877	-2.522072332115741	-1.2667682914353016	-1.7288308291434078
-1.838328675473842	1.5022670452055957	0.33793190680931157	-0.6491303037072496	-1.2150785268155124	0.45661328846445287	-1.1803706403027598	-2.1083291014599954	-1.9348716950093163	0.5654070695401612	-2.0561544897399004	0.14717814313759522	2.1877460688492856	-3.0299537326109807	-1.2475383538942093	0.030615743753176047	-0.34512424689325766	-2.0938350867084425	-0.9585734483901349	-3.0675772807523187	-0.49708048009139794	-0.34252748824361723	1.0913764189867057	-0.3414857551239178	0.8620739521336787	0.7469815519236471	-0.7324865820245591	-0.8955703658969011	-1.1353219737527043	-0.46268886675089177	0.1473379697386615	-0.9784088601150868	-0.5602006792180156	-0.4924893106158512	0.6772931662589543	0.5506365669687593	-0.6329259038280909	0.27359205561717953	0.5926961126414848	-1.8533221896353074	-2.327683213845636	-1.9556343876516857	0.16789691331650974	-1.6868202664954408	1.747186248177494	-2.5117714075204027	-1.7747821907235684	-0.7265485059555337	-1.1231215443902702	-1.3003202322057237
-2.280366686839265	0.8790908350604619	0.6908387508608179	-1.5383235566779292	-1.0740314814085001	-0.37865682864682687	-0.7269318876906882	-1.8650022212461255	-1.5478057127526792	1.1941390468954194	-1.0437156655729305	0.15552472522402844	1.4449665334350565	-2.5543921163514254	-1.3888857340949092	-0.6031422317748781	-1.4113737443855086	-1.7444981229931686	-0.4517604667584154	-1.0487742559213917	-0.43710878849181445	-0.0737282498631067	0.9964777048586085	-0.7043695808023206	0.47702542228191425	-0.2319066360285405	-1.576750722926175	-0.36520594753312885	-0.5681973688205086	-1.3016400004099915	0.052850767177960646	-2.205731968283907	-0.8107878130102074	0.4598715499293706	-1.4295192319223253	-0.31486344334953514	-0.40063306234805773	0.35779677182247405	-0.3156411853601155	-1.1782903270869138	-2.3752792931929894	-1.4513533300502153	-0.9183105585767418	-0.7008221654456529	1.09021898512883	-2.0984354585300915	-1.4115262237399882	0.5068542752091072	-1.4722618011436641	-0.9694327327523597
-1.4928014923831072	0.48943271752371015	-0.5543377893089174	-1.2424429670297001	-0.34249434814133795	-0.8351940473928733	-0.14524190702652026	-0.547797281633693	-0.7211218115537	0.9001293149460834	0.014277994529024597	0.5854607884379327	0.39915920408367456	-1.1186882190115828	-0.9868583854958181	-1.1138851366148101	-1.3727566583716986	-0.4285318049097714	-0.7659600477842077	0.7358183067349505	-0.510895422040362	0.10123618423716106	-0.09584196488612977	-0.7758846866809597	-0.10620425366454592	-0.45859807767212457	-1.2705824967032708	0.30648626595599976	-0.3620498772998466	-0.05661569633181532	-0.6646521170565663	-1.071665335242085	-0.4468184385566208	0.4270373765911425	-1.3743531050185913	-1.3328922056483445	-0.5603928665669039	-0.17560068417260344	-0.9148999101983507	-0.6965021327362494	-1.880423566193997	-0.530976436767991	-1.4452203653673532	-0.19805387053116777	0.21936219312668634	-1.4717370280523918	-1.1270028717854397	0.6474331905034065	-0.8781209469474174	-0.5233799393788545
0.14180487250039064	0.4414467279482807	-0.6025921019149991	-0.05808505692673295	0.562951277772235	0.492428405723476	0.580425138129725	0.6308164150175947	0.5914934171892813	0.742004660507233	0.8354905428978798	1.1434385939787983	0.5561216985462767	-0.5908512454119084	-0.19274157896526461	-0.3050943320921725	-0.09797289706406263	0.8138885821080442	-0.4801271112119215	0.9905578925766214	0.2063726252204668	0.9004416117135678	0.2437512733095557	0.09484355071458239	0.5990009874758265	0.6823644272859827	0.5841438962454423	0.8147090129468488	0.30630733334041194	1.4095292360736147	-0.0013730592007285814	0.776103064480509	0.38001241251037154	0.05010989995166276	0.13125291626618854	-0.4837994847035639	0.26706564569198166	0.26214972778866685	0.27120417459722734	0.2352116674919504	-0.4774851593106788	0.1553175028286713	-0.39475891256449036	0.5849908392478591	0.5081199080675146	-0.46704106634553444	-0.26594470442014323	0.7358702900706131	0.676495384492334	0.03667985386837294
0.876883208112756	-0.25336726555492456	1.1914252847571791	0.6385867568544649	0.6056794387968588	2.316111937521113	0.44464392998263164	0.5538317790501901	1.27204489834529	1.2573376124243503	0.8602710434238242	1.265125789523682	1.1213419911748004	-0.9567017157271533	-0.06383548262963613	0.84637001391127	0.48958764784224124	0.5512227309962872	0.845947975809057	0.3602319492622722	1.4167136032180407	1.513441351893018	2.194356066457994	0.9904736405072716	1.5325073238768256	1.7186546599082528	2.034949932644352	0.9127124821530158	1.2304123626612027	1.2904020923359343	1.9600647099558797	0.23605601338459653	0.5385098092525484	0.4968843032659357	-0.3305069842620129	1.2487426498441438	1.2187257501749544	1.429054580806984	1.6844080012305924	1.5761861761142852	1.2196798001552849	0.4997104998299738	0.7338415232192472	1.6863810120082359	0.8579788842554398	0.8079193909157973	0.6370671076652091	1.1686451595454108	1.3451664175124523	0.21968736699647823
0.16584809546430124	-1.8383199772584862	2.2491986181764734	0.2218045397753566	-0.36686837733596245	2.429090099782294	-0.8516870581831246	-0.3999206711818333	0.37194780932392285	0.9769329921552083	-0.1424387144507546	1.021510564730326	0.3728197850665533	-0.3984886279257844	-0.9933895654263593	0.6108905820500804	-0.9179391926352913	-0.665969417498468	1.4261179224504368	-0.2674134394958337	1.8736579644768239	0.6881366571110601	3.1530487862829415	0.29246736090139225	0.5824597688537895	1.2757938200381276	1.1570401780175514	0.49312280485718785	0.9325629135158741	0.20676073592672395	2.596511359070586	-2.0613413030209986	-0.32948958074256235	1.3186598962316536	-2.734391913337035	1.5191359393299537	0.5570426285109312	1.880264982965082	0.966409115015493	1.8088735792547088	1.9972210751463104	0.17345244793313497	0.2286087545788767	1.4513757943314807	-0.39677230223390936	1.5805128039519818	0.375993543582632	1.0022900407668929	0.26966604554779183	-0.2822156951929076
-0.6407541446190301	-2.9039594225766434	1.1598090942175114	-0.8538461933464537	-1.440390944641708	0.9043290775780691	-1.7854971394918218	-0.9947268370086685	-1.1361469055632758	-1.0026191461198304	-1.2366014302269999	0.889246710240254	-1.373481430353275	1.4811666752536516	-1.738779230249103	-1.098105739397096	-3.044209966084628	-0.9163456345796174	0.19767487451561366	-0.8907093170109114	1.4710080609768899	-0.9253412229638072	1.6138422937717907	-1.9047033928099515	-1.8398383980015327	-0.23118406430053512	-1.290848213308413	-0.37555552518801083	-0.7110386680494947	-0.30285867262159866	0.600253548145458	-2.6714137109697593	-1.4912103727516546	1.219445766769257	-3.295218409136083	0.07520410864641515	-1.048495882227591	1.405283049879697	-1.2555924682451047	0.3268913460349037	1.4716741479339206	-0.7081175532757639	-1.4106260262531416	-0.6476258444064217	-2.0480425509860094	1.3378240007363633	-0.9952749418249308	-0.0722208830118608	-0.941784812713874	-1.0604588496034622
-0.3303298221768366	-2.1730593879371076	-0.2937311077680637	-1.9567463138863983	-1.9222195496776586	-0.4090237083340885	-1.0368399388546208	-0.934477908092655	-1.2503943418478731	-2.598863490681479	-1.114368967182022	0.7295444487343048	-2.1821886239011414	2.644830690447278	-0.8125560966754587	-2.4455615773416453	-3.6352908387896288	0.18574621248074671	-1.1193392369029163	-1.4770157752501663	1.211711922278521	-1.4484577883721883	-0.7721454232211877	-3.441936565844379	-3.1100612648563017	-1.4962596271207238	-2.755966509113954	-1.2131718985220312	-1.6717908235700132	-0.07478160596886886	-1.7911275301799536	-0.5688584400013348	-2.0478871993922683	-0.00966728844088337	-0.7353070467357095	-1.3235894530230012	-1.3125363520240827	0.9153380851318798	-2.00396141797484	-0.9777757315581297	0.4274642894472062	-0.8225089575265209	-2.1176512411650643	-2.2621893927122954	-1.6094992732208606	0.6143239192504241	-1.8491559851233468	-0.8230535353151744	-0.5622304809635943	-1.2807216560833627
0.6971110246629287	-0.3315509280122151	-0.45736390161052154	-2.412789960286275	-1.7890496495064043	-0.7848107268068196	0.4788401967580155	-0.9625060781317315	0.40249604615086204	-1.5284411155352382	0.19696125617339125	-0.10162049571184162	-1.569342723766832	1.6424942260839273	1.4142226121157866	-1.766702330585811	-2.0240752370852224	1.002763457308943	-0.5338823048795441	-1.3685568834456967	1.0530621053632903	-0.5840071220712975	-1.8990526793234208	-2.5476005933426333	-2.1687912283904898	-1.8506311630398566	-1.9849181915150012	-1.346504980722295	-0.61615686265963	0.17007740608496294	-1.880873388904675	1.7685051062055201	-1.4088059085392728	-1.4285977015422544	1.6577819155074922	-1.5263593226071912	0.0066825034283076535	0.4667752512356567	-0.23071694674226428	-0.23207268238240505	-0.2837381432428861	0.6443788873551509	-0.7739972047744543	-1.2944344126149199	0.34969638230635475	0.23366984153266535	-0.8667625884428299	-0.35833085355923405	0.8016817318603165	-0.4749007335737242
1.293429030817787	0.8867853231728452	-0.1719636092166893	-1.4651171338319204	-0.9236560133435324	-0.9903803887625415	1.0286351771334534	-1.1642758918768177	1.999394387438732	0.7689923135256685	1.301005350314275	-1.4919520781508726	-0.991161027420941	-0.16709312591076547	2.897464277499771	0.43277780255316417	0.6036153456863863	0.5527805010109789	1.1360281330294757	-0.31596080353619976	-0.13532190390282525	0.18007363307269303	-1.820319470374003	0.038894949858902114	-0.621794947295029	-1.3292325044492113	-0.15721750201935564	-0.6494491544419158	1.0811448792790257	0.28291590032827735	-0.20456615006379852	2.240009987648091	0.4020463063605259	-2.1207734560629854	1.4424122744065115	-0.8600117289689391	0.8820261804695034	-0.6089761121107236	1.681979159933159	1.3994953744030254	-0.5410954373109831	2.0179994143399984	1.4751825789315105	0.8468344625571873	0.8459148013404706	0.21238646913590284	1.284740885113816	0.4539554657266949	1.2725352749470398	0.8641140462580843
0.978851379289261	0.8516472420129144	-0.6001705040625788	0.6473468082288677	0.8073600395112872	-1.2402362435338232	0.532807769694022	-0.5698550680019406	1.8675876115936931	1.1243460687699018	1.24251493161084	-2.294693209700894	-1.0880656869564862	-0.709834251049064	2.3626615403761924	1.9929392937847648	2.5912197403684956	-0.1092104221773426	1.438850128926814	0.8866855014184712	-2.077090150540959	0.10519231791688215	-1.4662635160737991	1.900793042900064	0.2142947375700842	-0.11052720300378294	0.9493688664692388	0.3057182618082522	1.3132129378548942	0.2586180166327869	0.7537498181253576	1.3327214853879783	2.1991336444492133	-1.6657692881156165	0.35716503664014915	0.06519284395727669	0.39701829370044217	-1.8309427453036415	1.3606921025285308	1.2148501557385532	-0.5615727672030111	0.9520843692668323	2.4250607383313114	1.3731882574225198	-0.6576230582411231	0.026884436042301906	2.5323833221594794	0.3659352234235764	0.29213634759725143	1.5738999065869343
0.21705798389278583	0.3234613932387596	-1.1220180571144358	2.1962907464500145	2.5506643696191125	-0.8119347047694301	0.15308633581005507	1.0367367937491812	0.38361094149835806	-0.2763363444786589	0.5487015963932244	-1.6898012222025012	-0.6256812672020376	-0.12726806635562368	0.7283562720640707	1.6197329337716906	2.871219267711753	0.12210766341362422	-0.2601983508875005	1.4587571185042711	-2.694849700961933	-0.06663190197150672	-0.7040288046374468	1.6395514214869673	0.9758308793787327	1.331531501276492	0.9529422604848881	0.9588059914045799	0.016376831091945536	-0.5020822789310615	0.3859564428274624	0.34707512052864076	2.2826132679003672	-0.16891964410974689	0.5232192266887473	0.9851013983841812	-0.17986287225751607	-1.7806737415067058	-0.4156614467696057	-0.9802515258782913	-0.36095692327232054	-1.872459704624842	1.2056831856349208	0.22915992804418817	-1.4241643706885636	-0.4073748351069935	1.643601143270536	-0.41843730236853516	-1.0027369152020358	1.0079814840217445
-0.12060029393079812	0.06173646444600671	-0.7052422289061093	1.8244433343314943	2.9397004900088124	0.32676501214780446	0.29575692633291756	2.318319576503573	-0.8277218742612807	-0.3609745373710522	0.2630225441878037	-0.2162546021721638	1.07933935909225	0.015844173506586866	-0.31883049854144146	0.2565471667211366	1.5423999390564895	0.6416330605442406	-2.0774857638631627	1.572021140892881	-1.0749211798201486	0.036819486531176705	0.7371003345530622	0.25670207379259763	2.2083916423253016	2.106267774153312	0.7464051548210742	1.1938250960947614	-1.157822404402083	-1.9961668834076831	0.24924353128812055	-0.29481568896537497	0.47619280869026764	1.4868704645152981	1.0400359796512872	1.6261231805556566	0.10837323524127647	-0.3209933420346545	-1.231641434373016	-2.4659976367832486	0.043255470177486266	-3.0824861592711	-0.7452107155406793	-0.33240430779126134	0.026407723019454623	-0.6369382918941524	-0.34201644748225646	-0.657806700726009	-1.396722365350575	-0.134421540840971
0.48786053908888566	0.15247640739335183	0.3890008483010587	0.39459149010752925	2.003745697894932	1.1865080368166314	0.5772696979164109	2.3041686739650693	-0.736476643636571	1.4836840481013847	0.6645568297284268	0.902632482105736	2.5888838711025004	-0.4403096786810567	-0.3465740973994309	-0.3626173700493155	0.00391983536312609	0.4547057636577243	-2.1106151341676913	1.695835559965035	0.9864979118716419	-0.02672913839639778	1.8624050929085507	-0.2587694944420763	2.878211127404938	1.7417775443731591	1.0228158992910767	1.099712200198196	-1.0955431043395167	-2.6723432601681645	1.0030072867709419	-0.5436109106234928	-1.2259143623761173	2.0572552962634405	0.5429180967349712	1.7362027142204346	0.7250995497375144	1.073639444961652	-0.39030427526985584	-1.4944821497970984	0.3277921157974805	-1.1236419222595524	-1.3244486442051562	0.5714265894283789	1.7200387897982907	-0.3303004848756969	-1.241005251582315	0.25946836278590607	-0.5640751961113681	-0.5171386475020543
1.5305616918385236	0.4450431135412686	1.2627316277130642	-0.20809945298052868	1.2517781299035122	1.189654368878319	1.0250367400052778	1.8231721566832133	0.4239626973535801	2.3749945167889255	1.2404883583720356	1.0279817504169042	2.3411330354071898	-0.13414124874274494	-0.059030409182550585	0.22406965401644036	-0.22772836757765944	0.001366353292947493	-0.45083628619407046	1.7054438784641643	1.449003429972929	0.08358914570265713	1.6045039864497215	0.6434932889123137	2.1325965983644934	0.8466401278819602	1.474745311704224	0.8832563426162893	-0.10300789981807067	-1.3116554040943724	1.3796830739491168	-0.2199008843282744	-0.8857111954625548	1.216338652094123	-0.0204079397800765	1.3955971954338202	1.2524003913311006	1.4075992754436224	0.7841833960078448	0.4354592661688524	0.23328219278649173	1.6086403401499847	-0.10017228441934425	1.6328369954293513	1.584511669439877	0.41960136980526713	-0.25214512094823316	1.6676467565425181	1.0969077108803313	0.33962134721868015
1.7617117999526626	0.7137856854878509	1.4130784875366023	0.3933245931569061	1.3376998547723622	0.6958741031491138	1.674694583539612	1.867003588500892	1.614034133340176	0.8821961211806681	1.4054029349086643	0.4699221923429841	0.8274010813919255	1.2731006562014273	0.11978481369300181	1.1672048710277252	0.7061313939829521	0.301838128887832	1.3426525355060681	1.2234349832883236	0.5651808356918638	1.212904810134003	0.503758917146065	1.5551422651176472	0.8241617937122426	0.34189061095893747	1.3794313870320338	0.9291253245420816	0.9444186914660427	0.903554195738479	0.5102747749044906	0.4555844211060495	1.0464777765636977	-0.056415515714005056	0.44042478166404747	0.7756075736717755	1.8728322359205554	1.076166801325073	1.2104702560540535	1.1018947488865392	0.07207534952405974	2.1201343960594903	1.4666298165883802	1.803671571874953	0.3280721644460884	1.2730843938838006	1.2043203616046785	2.298307393851352	2.566865662131945	1.582442272778873
0.7037328133637346	0.5557858268455856	0.6489659404738295	0.9511849060225206	1.1425588050218796	0.11876212918969717	1.5961444499111346	1.773939463454587	1.7776614073955936	-0.7008750165798662	0.9854727030210966	-0.05306844887971852	-0.3808734424420202	2.2803877875460716	0.31269583690782154	1.57723064566107	1.17561008374774	1.0895497590908771	1.9469531803195819	0.3465903071108973	-0.1023312360831726	2.4188722321963256	-0.16910006213803425	1.0448427522365058	0.05436952468243902	0.3331572420468188	0.5722847344960104	1.2566263288870334	1.4380723816685224	1.8116583996835507	-0.6465354405812236	0.8562195129380377	2.3314851598208954	-0.712424324585794	0.8424790127436115	-0.09663883807424511	1.936399464575	0.5427692333075547	0.9748911992743688	0.6370663016666206	0.4224113102160166	0.5985927847666248	1.8621529489264845	1.3502322745505744	-0.3393828138770968	1.8138423394566938	1.4297528609738392	1.3865602798059917	2.504414073984544	1.9361614108205873
-0.5731170264403753	-0.047978876266675366	-0.7113636154607401	0.5811598324480979	-0.0591137518085844	-0.43487562231467763	0.08766497631642339	0.5575872835009755	0.7609588960578958	-0.43403988158791046	0.2836383452972731	-0.1642249353742485	-0.7372208792826275	1.7692972224219516	0.4580846015501327	1.0931595247839174	0.3394202225881253	1.211021294848555	1.2449719747562848	-0.45469622277072286	0.03029613108790056	1.5165325761713493	-0.23377676590090285	-0.495135390359232	-0.38851586325599535	0.2746567972564606	-0.4043777820006358	1.0948607094417433	1.2092271753118073	1.105248059734622	-0.9062672436843112	0.7405991236879665	1.5128741579675746	-0.6924307945128144	0.13882507731533034	-0.9641238609484357	0.47402305336641193	-0.298170127661195	0.3304683727526095	0.5511985916523963	1.2568967858970712	-0.5363383273346983	0.9182881203785566	0.5917414050206244	-0.25345228134348086	1.7365482920247604	0.5317227634455659	-0.49895432783894633	0.5786446085098017	0.8670115029289993
-0.8314965623835727	-0.32627871077874615	-1.450231343922939	-0.33726327482350343	-1.137695992950486	-0.78591127401913	-1.5626923243108604	-0.9926536844116226	-0.36751628964568606	0.21780902632635157	-0.2538666269171332	-0.20490611964008143	-0.7715518335771159	0.5897154788106872	0.392192174119492	-0.10314596130063597	-0.7254636820165258	0.49362747606208074	0.09018672188496671	-0.8239507372882118	0.35265442861454194	-1.2279649436835258	-0.3939526217801012	-1.4213378951338407	-1.0161681155831281	-0.1031309147613792	-0.9580289147652032	-0.11605745793422781	0.48995229992037065	0.14130993166914807	-0.4748638728109986	0.42153139181801796	-0.6075862685641661	-0.5024044525724557	-0.4475760237544971	-1.2451770146130359	-1.4324856262555976	-1.102177322104031	-0.6093465261232198	0.9063144153817145	1.7298743751401053	-0.17787646833234444	-0.4222048932400152	-0.46445874906497453	-0.22225416715141172	1.0904086083030113	-0.10055736777640041	-1.7460043584459033	-1.5722115380597403	-0.8819190691644534
-0.2895906473988985	0.25332559530571774	-0.6788238738648863	-0.994518816548011	-0.9764842245675587	-0.8178235507548437	-1.3635797525955962	-1.3257274629324176	-0.4671232599321346	-0.6033598573326161	-0.5382069400258997	-0.6796403238392704	-0.8236485448287473	0.08788187239457723	0.4246345222618659	-1.0814041259647402	-0.6968885678677683	-0.07962901823716728	-0.5690835064535376	-0.6534935781779242	0.2940640645314248	-2.572319861213253	-0.8522490107529389	-0.8794925648279245	-1.3735575928382306	-0.6047676773084719	-0.90602065138377	-1.4800795757659357	-0.2263187324062727	-0.37632811301944763	-0.18314857421730518	0.22987865385936856	-1.8852778531510581	-0.39244662441516154	0.2843925979325713	-0.7366713705361081	-1.3911613115839643	-0.9740083156060364	-1.1392112640136167	0.524906422441048	1.1153814851367558	0.5398073254587624	-1.0100263262700224	-1.2161897220099063	-0.4433713808321937	0.2208136376405916	0.1607179209798704	-1.323476588876276	-1.806854559774725	-1.7186139998661294
-0.0014051335763994204	0.8862859191363789	0.6226891887198175	-0.896061250534305	-0.3230339864747202	-0.7151280837641201	0.4228701614646176	-0.5607859332238729	0.22208835331008106	-1.7884850495313214	-0.7443987685763676	-1.177622866235701	-0.7405608640507326	0.15182854911731847	0.7928947523933104	-0.7788118776820551	0.17121480086674326	0.04723777014417143	-0.4084341055041551	-0.12268442131789126	-0.11528963266516173	-0.8563003752185311	-1.142481866215502	0.38189681576337736	-0.9351439981725184	-0.9766597395732224	-0.33740561478389536	-1.5250978274699072	-0.48251720518748625	-0.6892655267370822	-0.16216167160915826	0.2996941890928178	-1.0794359053266196	-0.2931921219382968	1.0694870994086256	0.040211398188809824	0.4964030710700309	0.040464375281612563	-0.43952122683517886	-0.43398161013055786	-0.1744450444755813	0.4331533737269049	-0.3388479280812623	-0.8865396649376369	-0.613211754798625	-0.5193378775940148	0.6389688298819145	0.021737654790245687	-0.08215911791765915	-0.7166136324924087
-0.16342794756196335	0.4454265401313964	0.7978051912852043	-0.03864207806319452	-0.3476986290597865	-0.4482444291314667	1.416069170639594	-0.12341727034054001	0.48356582723250363	-1.289022488440793	-0.6740386432333614	-0.5561594558028204	-0.4075694278399931	-0.20447903103169998	0.8142294875427775	0.4048076212525895	0.6619554781434598	0.34270355597850277	0.2020848431491139	0.2500880543358106	-0.4389045011731576	1.369497089169671	-0.894531560311597	1.1027127318144232	-0.19789492607901316	-0.9633660377039418	0.4722932904255074	-0.3193190076141057	-0.12763200748556602	-0.5325855801549916	-0.06700536989576243	0.5749752592742267	0.7182470940141386	-0.08866941561882245	0.38994226983690844	0.4954241892030327	1.2722601323703122	0.6711389320120461	0.8823283004425452	-0.37279549811618073	-0.9070784739605181	-0.17004789073396992	0.8079332791794062	0.06611864430148964	-0.5590492603302972	-0.8536962372847408	0.6205786231831446	0.7595452597408069	1.3839618847276252	1.0004836870983267
-0.1437614139144414	-0.6668799307114265	-0.02324736823854329	0.8827546069241267	-0.6576780912840955	0.31249606476765773	0.4128584426492853	-0.4531786350915606	-0.12590821325289445	0.3977005735934169	0.04057861310547731	1.2027394307991397	0.09484517322509686	-1.0577412528986523	-0.2082102703745501	0.6752336156399852	0.28448671019802113	0.17441620042972794	0.6065957642509507	0.04144172717709333	-0.22062723159334408	1.1261978864085158	-0.11121144433437141	0.7827192593122516	0.13702650202031247	-0.3631527283965647	0.8952557228456148	0.5248777184987407	0.5020719675952634	0.5121588633105268	0.11154124677319217	0.6464346243165385	1.267352824560723	0.24629542648666145	-0.7272732728458369	0.5158312895881866	-0.39553707857630294	0.2337492343387034	1.0962346295958387	0.893343446244655	-0.5223063875101117	-0.3676881973989802	0.8786854688723289	0.3511859382627599	-0.15081085708546504	-0.6858162566570156	0.15794255104840682	0.45483772421830565	0.8921169323573049	1.2317097833724027
0.1781408663766051	-0.9849935700046236	-0.35538169869119934	0.8946600086692899	-0.35260518363104276	1.1656506729393874	-1.1124474351431848	-0.8281751521071318	-0.8564390832980073	1.1372582395446114	0.8145934439390086	2.252941243373043	0.5578369545602747	-1.5937836448022276	-1.4410842671486703	-0.5430911832298086	-0.4282607388451122	-0.38811622133178875	0.32534224682542295	-0.4795069537397915	0.34333250173237767	-0.7236912290296729	0.8236319425869206	-0.12221795608516864	0.16409667564391794	0.4092627036014341	0.3726302374929419	0.15288923189152467	0.6373548636317865	1.438540208179895	0.15761763527161526	0.10801328563481875	0.06359378755126686	0.46277266645239723	-0.575326613069567	0.24299258555633144	-2.0982184686966896	-0.4224670491430576	-0.24726667664746976	1.3187870650558091	0.09060816957707246	-0.13083615160478707	-0.4980215809034424	-0.3364600957302706	0.49048430899371936	-0.4615826393685346	-0.4210894003831946	-0.11158197773697827	-0.7024945588712467	-0.3946552066466324
0.3175549450938319	-0.2634297789613329	0.08954060660562999	0.0809551693747408	0.10696581618984899	0.9676414625540121	-1.2599219401698696	-1.008093293299201	-1.058956999650918	0.3723331579717374	0.3463515763798492	1.19879180679362	0.6073515515612233	-1.5302241846849514	-1.3365185457149231	-1.3717981298753548	-0.7768174903948613	-0.8431035111402199	-0.543370040156172	-0.6325491039272775	0.2726259376130719	-1.2511073923747245	1.1033479725526247	-0.6934797608184063	0.1840259997695768	0.3685186862979593	-0.6097369874244016	-0.48650359780129787	-0.19832021039075534	0.7436206400995757	0.10322097998286	-0.6177567730249645	-0.8615610436502931	0.16339053909804258	0.18560594161244517	-0.09232786916063687	-1.5307113023466667	-0.35284988778596654	-1.4330156163499679	-0.23990850201757577	-0.20995367048779057	-0.09759531035169693	-1.6128723176740734	-1.0733082091558277	0.614757125269065	-0.9021913508111147	-0.9012950614605522	-0.3319128843252568	-1.3199296473993014	-1.5803728809619049
0.2629527523269256	0.15057707632318285	0.25297844576445483	-0.1979848676246599	-0.11908880521784478	-0.2728959658822262	-0.030104739254581205	-1.1937127834214833	-0.8482006833953585	-0.6023508383517735	-1.2700276345763206	-0.6333449341813988	0.10137310485683977	-1.3063401658532419	-0.030354190071308747	-0.21996013845251516	-0.4045473127026957	-0.7325876871549369	-1.1764614598665555	-0.2284867933706737	-0.8210293772959312	0.11320888401736894	0.2572617819070824	-0.2175759217978531	0.07253594945048056	-0.6730737285995458	-0.6815041146409023	-0.3042742218088563	-1.2775180968473268	-0.9801450037616309	0.11268636006974285	-0.6005375576803331	0.13975259345562926	-0.4460738373681949	-0.09582999421096021	-0.06216021219487296	0.15767643227265637	0.17618281370486272	-0.8664650088481469	-1.862116212667972	-1.0998437789268123	-0.32600742931162213	-0.8022916836372326	-1.122301583000445	-0.1932563718961013	-1.773887150886569	-0.9337911274441917	-0.27794438829998297	-0.29498704136194925	-0.4246134535446714
0.45692028402996065	-0.4722277605833118	-0.05575901771819334	0.737406536219997	-0.3925995970817939	-0.828691822861411	1.2219004397683317	-0.7708010834787293	-0.41740696199090777	-0.8229056123359498	-1.9871957220289362	-0.8741025624262799	-0.35286324221115967	-0.9705304513015948	0.651574161814781	1.590098241562948	0.5714032618956731	0.05343136859237976	-0.6707125256586345	0.289447156310289	-1.63396657942032	1.383777287427683	-0.82509170177168	1.0808023470128816	-0.12154162138820891	-1.3731770668490744	0.6004002097148355	0.4126895954541649	-1.174104597425307	-1.49735442781277	0.20998262419820055	0.09815944029890362	1.7356938472234946	-0.40422190597247487	-0.9328576206075498	0.5134132495554614	0.7727475302008769	0.4494025683374008	0.7737979369195357	-1.2175212148527772	-1.0999697051465398	-0.06489112780629362	1.0847309365968654	-0.5255432725963833	-0.8934623564956106	-1.6521814321035286	-0.2396610915989397	-0.040232272011599304	1.1221303304419263	1.7817321575053566
0.7198933428259676	-1.0863726542561856	0.10447786865619173	1.5744753347235005	0.3145762425166286	0.21032240456468135	1.5228959820784862	0.8321854468960673	0.1942334819554719	-0.4474521436515668	-0.6273008280958031	0.43851848384397357	-0.009819044951804128	-0.09797288681259596	-0.09078809929317601	1.7567896996117744	1.395376167807278	0.9151031038121392	0.7906100287984802	0.5307930175298415	-0.7578366147779384	1.277136901799043	-0.6947835715503149	1.9427889044870192	0.027244439492742217	-0.5133029191376548	1.7604470880807288	0.7697010809348962	0.312115500343518	-0.27990517252444524	0.3622466810990811	0.26391800733352216	1.5057993427922989	0.6429110852636448	-0.5998928990494794	0.9902576015806431	0.5056613028461648	0.4104051966342841	1.6054199784887475	0.8767968792626015	0.2406432319370074	0.9899491744025891	1.7728950126810805	0.3993080483829535	-0.2728111532653528	0.07895347385622917	0.691872130689037	0.37003032531225294	1.5073751255045913	2.320431889468975
0.33641670895639847	-0.5833042044107253	0.7766415267804926	0.8002691118474293	1.2353935939961809	1.2504205781357007	0.8086898222656016	2.2797906359634075	0.5341584346550602	0.134632036669942	1.0450806946270021	1.0464238688209089	0.7974830687657061	1.0484498177702586	-0.9210835489483767	0.4056131414615128	1.1413765843592092	0.8150937518268788	1.7869588909447127	0.4210061055211587	0.9856308248690556	0.364666466155741	0.541775882575177	1.280839597160806	0.3777189228157094	1.0931541518876442	1.1758970092432361	0.5641768412367935	1.5193568020156958	0.7291808535873238	0.5045607357857785	-0.6017205658715717	-0.42786975130890714	1.48798696806044	0.6802317002585169	0.5745514534310944	0.6578327540355835	0.3220093350204355	0.9981667390101442	1.6137389932298	1.4363640336876513	1.8086599370744516	0.7197141926235675	1.1287249425415828	0.9645002305728125	1.7755748806725213	0.8643594878217383	0.533252077641992	0.6640744102195291	0.743665056609934
-0.6630182831028201	0.5406298032051122	0.8199339536715822	-0.9694916079726742	0.7996783118998899	0.585779381741118	-0.4230752605761903	1.6018789782639022	0.11214072974747347	0.6557461294787463	0.8330171784028099	-0.002577386363967719	0.9237788395624973	1.4697894379221252	-0.6037534075786043	-0.564856359262894	-0.1336696499068031	-0.39695190248051004	1.2003185806951593	-0.06444839000778887	1.4704045510387396	-0.535408473134876	1.1638014140807402	-0.4636884534119633	0.18941095141335432	1.5659996117547592	-0.6579423509242142	0.11800516354931863	1.0134992451505331	0.2865687634663597	0.38999183849869035	-1.3646677642337008	-1.710835198531733	0.8645902055485554	1.0365976569498423	-0.44562019283658	0.8391765576977642	0.09932253668678621	-0.08165960519687596	0.27745250673939026	1.0210798187529033	1.1351214937527423	-0.4859336728307543	0.9517007026270867	1.1008138016574436	1.5568263792460375	0.06570561052858223	0.03636568285601866	-0.6156266168724763	-0.989687172889065
-1.333016545659716	1.0933027119294683	-0.06488976509715975	-1.83286314509968	-0.6588019958466296	-0.878902899544382	-1.3520819044821055	-0.6068445004684043	-0.5042069698684062	0.7481164061586765	-0.48812299571899953	-1.1508624132393765	0.0629017744754281	0.9236250215272325	0.1987215480554038	-0.6456255362827557	-1.2056366228935742	-1.3580280060452106	-0.37434937601810636	-0.7323552555190738	0.3863678298680922	-1.150452726624523	0.3228212761274577	-1.7264348347912262	-0.485308022050009	0.5487030219062707	-1.7740888203644443	-0.4166169884159482	-0.4385125377431243	-0.3639342616377439	-0.16861887821445606	-0.9543939614982149	-1.3130738633987358	-0.5735593596451666	0.06338218709040924	-1.038646775155471	-0.00344952294755887	-0.3365083566418956	-0.6941607297863708	-1.0377084347289562	-0.3649953548814027	-0.6517982105376695	-0.748162204063079	-0.07101906140647303	0.12321879506121114	0.1350754275221142	-0.7489737258027583	-0.665792019259716	-1.436302089084499	-1.5378239082842775
-1.1249333741859109	0.8643253491803028	-0.7827055449531167	-1.2465595903425695	-1.2808072692214048	-1.129777402690416	-1.301797629415534	-1.6100629105821156	-0.22877562125839074	0.3227784603538748	-0.5493422845977557	-1.0069737609645815	-0.7763058782397528	0.37432446996538327	0.32021277240627377	-0.8591830124603025	-1.139594684155701	-0.8005161166703242	-1.3494826889315714	-0.9206273073134523	-0.4499371709641088	-1.1615645896801805	-0.7682918972419669	-1.6149088701486018	-0.6236187679397809	-0.4951783300824444	-1.336215172856591	-0.8886133622511796	-1.0372903616467155	0.1193602365342906	-0.8270375545545566	0.07946027241129841	-0.5498840170273448	-1.0918718107798693	-0.705671279964758	-0.9109390870963561	-1.0890251135435458	-0.6021533180849029	-0.7909319055533447	-0.7825060461215995	-0.916677519651608	-1.697138714678525	-0.6502393727087197	-0.7403788926984868	-0.3774847094261854	-0.26413490971245956	-0.7223515152999141	-0.7301112176057204	-1.3260672440389167	-1.3579843746570024
-0.5026851212853068	0.49326599710478747	-0.6208479337641879	-0.3783494616254332	-0.556458114950043	-0.11489521075514826	-0.4366294173338963	-0.5059465408811704	0.7247212361704684	-0.09245770157759998	0.6815737188512285	-0.16369826610087443	-0.6980472450312843	0.4296045048485026	-0.051967489894354645	-1.283899038444101	-0.3838057985184011	0.5969811806422476	-1.0579302480748605	-0.25429800569233063	-0.0233556128975295	-0.4111249869740831	-0.7628424839601029	-0.6861852016513941	0.05632734801858718	-0.5069240168004314	-0.3202242664502138	-0.8764112876116258	-0.4410125338438569	0.9517569945394253	-0.9173670866926089	0.5830129379191932	-0.4772390556674081	-0.35134851233839515	-0.4033613437679179	-0.6078432799194963	-0.8730306504373303	-0.3378299780593614	-0.5905305654491699	0.12614485465421427	-0.24402031119507403	-1.0021808745734877	-0.7795671811868813	-0.29229875298160857	0.1286895923825753	0.5886533807086213	-0.14628830138459414	-0.17645371418169675	-0.46726008581056766	-1.0266484633520423
-0.09338642793168847	0.30398880383588756	-0.08873444737978732	-0.08712742024159006	0.18253007447388475	0.6335075416913637	0.35469569905821957	0.6224173834650611	0.9595881043046591	-0.01686882739146992	1.0570926301426207	0.3362522520636989	0.011675805962039223	0.3961302689362557	-0.09594317230701445	-0.9174900724495689	0.09312186388676896	1.0612784819669199	-0.2614462285992576	0.5078646140844261	0.6187130327118187	0.4114272586668836	0.012876388334539019	0.08609454989276198	0.5449181984468661	0.013844694311840242	0.27417932750063245	-0.2538784864767447	0.19404432675328337	0.7815752227925956	-0.2667041295782933	0.41776112113152575	-0.4921275064594838	0.405554515174754	0.11907626700322105	-0.29697150794123395	0.21855772166875126	0.1978960161016907	-0.1160744745614113	0.32181043716605895	0.32089404137242694	0.2700680360253448	-0.6697619999713103	0.42607269239679424	0.5510530562729736	0.785112302296713	0.16849849948607307	0.23552141013186711	0.35639113521578336	-0.40312070853054327
-0.014837398227050061	0.11697478894277172	0.17848172526685613	-0.005521947119443181	0.09370490762983341	0.47947368292607473	0.4120205203274626	0.21283706764083335	0.09543300906027298	0.28349924947247	0.01503278177136678	0.45017095468569185	0.4889660021310245	-0.3702820336025319	0.08160919685724179	0.08875636201102667	0.11403150618805095	0.14308322325853884	0.15072916420085947	0.3392097873806097	0.4435806676734384	0.46668380439747276	0.45398156317056343	0.347407944592155	0.22400349779879233	0.23488917147156774	0.4457140398873311	0.34520451645270983	0.20384311211771966	-0.061986003514511244	0.5008871647268276	0.1104515220191545	-0.05535212710264496	0.4147274364850097	0.060909535427535015	0.23123827192212673	0.44988995509419694	0.38898546670974754	0.38999811366149023	0.024066053176053887	-0.017177010657220628	0.46466957020284944	-0.04449555879596908	0.36983573279366205	0.24580998431771042	-0.3151532408447485	0.030566478074812563	0.19325941119102652	0.41181445070902417	0.2584343550825999
-0.16057074482104425	-0.17659711247006057	0.04820201069523108	0.28742827956111877	-0.27693338634215564	-0.12912619923414198	-0.2200953587526531	-0.5709276553210648	-0.698863769703827	0.16186965999520453	-0.7163068073956983	0.22870994071351264	0.23691323547715	-1.1702909068405032	-0.14610189064090115	0.3792204219268626	0.060142536699422926	-0.9610922302270435	0.1720395788300992	-0.4916512364854154	-0.12746403317647753	-0.10550798483019584	0.2304537939305886	0.17008334274495618	-0.30729572220608947	0.06541934824448295	0.2550568040027904	0.1746205450400344	0.00178086684624464	-0.4137858496588135	0.5812664919275529	-0.2742446793408121	0.17480053580723692	0.05460905304473614	-0.1925803744766168	0.44663949285682275	-0.37497742472198076	-0.09416665444823408	0.3178829973164576	-0.0028814122298075158	-0.39905039128964775	-0.3427195846146013	0.37088724714984267	-0.11937453737613865	-0.3246066667831064	-1.0700713157417456	-0.16744328095179153	-0.043684632172931497	-0.20410879466818715	0.1634883588233265
-0.4009671526912749	-0.48981527790965507	-0.48710871411672557	0.4269671875619416	-0.49175799032575934	-0.996695547249531	-1.1080398448969861	-0.3191059632065989	-0.7584826734079739	-0.6114702426348784	-0.3978010621565772	-0.6933809583626722	-0.6347711885942056	-1.004082423379943	-0.6125166184368582	-0.26572673002539904	-0.08023737801134963	-1.3466518005866552	0.19259329836033906	-0.8321709165259645	-0.45120662919927873	-0.6484339460966139	-0.311043981600572	-0.362208686303136	-0.5987608282985536	-0.30543380499979833	-0.5935736072988388	-0.6909408644536041	-0.15256439250746068	-0.2236755392903924	-0.21738718936900303	-0.8587715569660783	-0.25799339213018846	-0.439509457625459	-0.09492344621262125	-0.4084960019102635	-0.85024001730084	-0.9617011677540402	-0.5496291290330096	-0.04145833652078411	0.012094132023668026	-0.7494788186603127	0.04996827674926342	-0.335028015705703	-0.9215351321066949	-0.5527560027237881	-0.2434929856728757	-0.41288140484262864	-0.7075125042440259	-0.560945881628905
-0.42352795786647607	-0.6735323149623403	-1.0605613296727392	-0.031567418549329415	-0.7624074114658576	-1.757345862157083	-1.6245576400127488	0.20224818687974883	-0.7641719266813171	-1.5238840156691866	-0.3399576241370841	-1.7199280218461168	-1.4015621466739299	-0.14050201832486744	-0.5810748920581188	-0.6090054933592317	-0.5318707899399944	-1.246350597348041	0.200717984719686	-0.4947954498348703	-0.5895353550323547	-1.0016633538100084	-0.7837023067956909	-0.926234600345916	-0.9800611247299744	-0.7585826918120849	-1.6349803543489583	-1.380917947885234	-0.5036412376325163	-0.1604282436145741	-1.1976689695762466	-1.1513820967491688	-0.662499009335184	-1.187054722116644	0.17234260269361967	-1.5338002008925278	-0.4136601658874427	-1.3663002341280222	-1.4271980013047099	-0.6205770182620988	0.506642786294095	-0.1795299444889732	-0.4462920090107549	-0.6020985513303158	-1.517213739947933	-0.0530100360283507	-0.36538225842767796	-0.8619834840288929	-0.5964715840763517	-0.7578951990615453
-0.07462223464845705	-0.4299188597680046	-0.6971488863081936	-0.8321627379393917	-0.829904190177332	-1.152254936171379	-1.0705806298438236	-0.21424130806924155	-0.9124629922620868	-1.5406809063319196	-0.9735942188869496	-1.2396234834849642	-1.0599796297726778	0.425887386879746	0.10331380050528716	-0.1720368342549784	-0.9306301630262384	-0.873655033023463	-0.04586819318552132	-0.34050405204843115	-0.4059885329054297	-1.122455824426972	-0.6885697887024311	-0.9283635755937458	-1.244258513903598	-0.8002919455471121	-1.4938369124741127	-1.0853085515659482	-0.8145398365762814	-0.14877775822779002	-1.2476655879361906	-0.5441673904738821	-0.442844453944134	-1.4895779288932662	0.24321708773873332	-1.1175295645784438	0.110310665420322	-0.5604078873363569	-1.1726356786147012	-1.1140089739654655	-0.013096607017882652	0.49795815116163533	-0.42576422319312424	-1.1442859261548595	-1.1801258633550942	-0.4873782992040408	-0.5175587335047575	-0.7212851065319624	-0.1130177768987747	-0.05347093763971486
0.175450482586549	0.3935663626151744	0.7782265395696104	-1.2546567789948182	-0.08605625576544645	1.1126717993446709	0.5418701557845366	-0.8492920850995477	-0.19369663632883577	-0.00910795097805633	-0.7282650931672546	0.8306795546461749	0.46859752343614564	0.4848553403609106	0.9117722205423575	0.18148693150358713	-0.6265328239862631	0.043226863260537	-0.40136501830271826	-0.47500657407015723	0.5417877287363695	-0.49393441514055997	0.26371063085411267	-0.21812289445348973	-0.44077562049821956	0.0728782240359291	0.2063851855601616	0.16214491140551276	-0.3926290565133964	0.22507813117509415	0.024450251562087966	0.6717143899216482	0.01964331043562386	-0.30430932039710884	0.11781156184129968	0.8192935873926819	0.25733884367172016	1.0371281957726437	0.3494056994129702	-0.5576695954297692	-1.1636037843071325	0.4323488280835192	0.014778624229821525	-0.8478415216234539	0.7435263204051858	-0.6653891905205553	-0.3825133307934176	0.4482643241126554	0.3108899913251385	0.5941140881063324
-0.13342290511348792	1.1554610388369544	1.7161739353279448	-0.787048304086622	0.951837716178716	2.77184595314163	1.9372806303397343	-0.3583782160670192	1.431677928443684	2.124547584408329	0.9244537602799695	2.177788469323106	1.6962043407374028	0.46914793352912143	1.3171725123647176	0.09331238501964159	0.25805633957718666	1.1546332175523955	-0.406067211738606	0.032708706348315644	1.5835241169597787	0.9227373252671808	1.2798183735663362	0.5665290385903599	1.1992723976428081	1.2115883563343537	1.8420167266155334	1.3966437118340838	0.591727125742455	0.5090664027455566	1.519967618860544	1.515144604310067	0.33416304234411637	1.6867379841777426	-0.09298378882187877	1.9731981810131025	0.4292199049933285	1.8511077698186187	1.8336822459337339	0.6519965098851813	-1.5291682667278284	-0.15091611721881876	0.4720088573981765	0.9109546740910266	2.5250472150245544	0.34244353377315173	0.13393638549503117	1.605770121959098	0.5766146840620417	0.5559362340145675
-0.4836090388639593	0.8374633496898473	0.6978896306421476	0.39988494789574597	1.0032602961501926	1.6559406365028095	1.7552075920103882	0.7716500702739629	2.0550284120627804	2.6883123988759943	1.9257673488778313	1.2011286762621758	1.2076953648843498	0.31639584840887136	1.0182445032981007	0.23291776545909182	0.8419301737421292	1.3570250466561915	0.03131473635471671	1.2108679276588485	1.186976959519118	1.8837399140104902	1.0872866970458177	0.7684462712690925	1.8856145690364614	1.2237502693593432	1.7418493555713261	1.5512171382270308	1.000406035948576	0.026676754407493408	1.6342540831382633	1.3603669730516066	0.6975059538934584	2.2807690153901334	-0.33241340628695926	1.0059827524767195	0.6474360291784644	0.9627482382260448	1.8067981344810526	1.1576944714693982	-0.6353845156602445	-0.5586116215842728	0.7528962591484507	2.338324087660627	1.7463520554279865	1.196966842147741	0.6149796322166513	1.269378713981022	0.6838521647796587	0.3598094774856743
0.009200277983979767	-0.45740597789570303	-1.046365070726233	1.3988403152032298	0.1253198979418979	-0.8648025662937759	0.3131624791865531	0.9790916745721802	0.5624512493256443	0.8669980275697473	0.7974553321209683	-0.5900897066329506	-0.2971910695437021	-0.2909517741232625	0.016966018110231802	0.6769892607662348	0.6429973300917798	0.4462154302568608	0.3939978532374131	1.6132927599621876	-0.6108319616837513	1.3047242222328548	-0.1478906635438955	0.46998325605349894	0.8457241636401891	-0.003153931262271831	0.35230919977389963	0.6221879390983077	0.35269925172175404	-0.7211582652024234	0.280913506914471	0.40118988325394794	1.0223957064830171	0.7324196846108658	-0.41788013037021826	-0.525122828634486	0.3757418542832563	-0.5256676423055794	0.31799247764060495	0.5329055245948827	0.5590084547627066	-0.5139825947798307	0.6166089258453429	1.401743229247038	-0.8321492006062777	0.4972041551158405	0.5849261134497035	-0.23768575458666424	0.46697313996553363	0.41545733949383795
1.071183792599302	-1.2859319984358066	-1.2249170853112867	1.306072516798774	-0.24593553517409156	-1.6356707801364108	-0.732460561104874	0.11647556460572075	-1.2679160692284879	-1.3209994426557101	-0.8522832915104464	-0.9002509560434862	-0.8932412299709064	-0.8637855709389561	-1.0101202354677745	0.5990457817069177	0.11289708932167263	-0.3177016231039321	0.19128069144750715	0.5265555857549234	-1.763131799108571	-0.06490122521328583	-0.8099642766336417	0.15916527493848215	-0.37870650337851675	-0.9192551799887728	-0.5942254359928644	-0.25511488000178406	-0.46136244930163733	-0.6595351537645857	-0.8604131497007883	-0.6101036603751975	0.7411599168981754	-1.0791630892233368	-0.21297991504313243	-0.6457610150004703	-0.2826337238036327	-0.8870519582449532	-1.0554532792952556	-0.2989414980836221	1.0604039047979967	-0.15625746201176433	-0.07476988177968968	-0.8630884251328965	-1.8971326883627186	-0.7168814107925023	0.10645545595636818	-1.064584876713745	-0.0549927362189083	0.294470558615352
1.4446773087001008	-0.7571400100406672	0.08407736053302019	0.31743872618197505	0.3495578991987805	-0.2765674910631435	-0.5404982465632795	-0.5279937667930884	-1.2134373572201729	-1.4790007757948342	-0.8715816201092483	0.06977393174952995	-0.17187970845597525	-0.5716407052545336	-1.0783740702389775	-0.0508638079446509	-0.11523483465544497	-0.0367640437534782	-0.3484273333212407	-0.6977751382217461	-1.0808048321382882	-0.6563314608264232	-0.21625572424058268	0.03238643928969376	-0.33243159936797556	-0.5199664374859999	-0.43144619697581543	-0.21395127379955933	-0.5307207706219073	0.12014947622042942	-0.5838176092957978	-0.8786167188447891	-0.023404518071636324	-1.2879158881106945	0.0615567997272059	0.24605101984985467	-0.5289633892578608	-0.098393026443856	-1.0673770263594489	-0.48890432414063256	0.8543968413815602	0.27029181076481656	-0.7382018609683781	-1.6406625227101799	-0.43629557255178714	-0.668926957620995	-0.27586258143942616	-0.4681292396059277	-0.42432747799250053	-0.16204696135982166
[truncated: 72 more columns]
