# Supplementary material for: Diagnosis of autism spectrum disorder based on functional brain networks and machine learning
Source: Sci Rep. 2023 May 18;13:8072. doi: 10.1038/s41598-023-34650-6 (PMC10195805; doi:10.1038/s41598-023-34650-6)
Supplement: Supplementary file 1 — Supplementary Information. [file 41598_2023_34650_MOESM1_ESM.zip › matrices-bold-time-series/ASD/ASD48.csv]

-0.03781086700288777	0.5106689668963126	0.4322036935954568	1.1541276244363716	0.4625918369968623	0.05749404986906237	0.368425365655043	0.6039305978847178	0.33928148039163963	-0.31097116162010385	0.8789400587154932	-0.10317568185491309	0.43143059593442723	0.1272672880125358	-0.13646284050096383	0.6729111441866715	1.0211701002949407	0.24554652061349883	0.059230831775900446	-0.04127736946741299	-0.24227850354507324	0.7073042339232607	-0.24066496286857492	0.7011922096606086	0.3652150372943056	-0.11819917686551314	0.0637226413483448	0.20063194105116247	0.6591078906369857	-0.034151615717469434	0.5069037073207132	0.33938413044041693	0.5741459461155013	-0.46728959906879947	0.07791196496861533	1.1262816990742146	-0.011854849554413249	0.3335868195177134	0.6311608605335187	0.5664293592405496	0.9915857197219172	0.30176973699048354	0.9975354700410012	0.5448028545051777	-0.3392307100826808	0.22829599936501188	0.9713958075512718	0.4718635425862219	0.9729097528263896	0.35496432459002103
0.6822012204477566	0.23683001773746182	0.20722353902381743	0.7804731081296865	0.4394539240429384	0.17559478923182684	0.8998358616919969	-0.3497597138662976	-0.5775851099263334	-0.6880423393359189	-0.12910959232483862	0.5499721205469109	0.6078528251427124	-0.8689995783723069	0.3499196893466163	0.004595081853763157	0.9050838672757582	-1.387382665808866	-0.1924756880979326	0.12240359674047194	0.058733647392070695	0.9795002667950314	0.37025491577568653	0.4393691051787868	0.810569228339518	0.11244221253162384	0.2912045119289953	0.5758990937186126	0.06685270504351157	-0.045379683567216896	0.4524430989425822	-0.37447395357716623	0.5843257925261673	-0.08602216652325705	0.0623466064604779	1.1202542722377005	-0.2736183422431412	0.7645026697121191	0.6626233457447381	0.37786206277833023	0.4367014067545615	0.16384451370207692	0.6211655739942258	-0.15894412920032444	-0.7146621652538098	-0.6118872754004135	0.6016149638014546	-0.24807814938333098	0.9319294688030659	0.1593007855873424
1.4908735245360427	-0.04833330986090918	0.3794122405199669	-0.3737973875687208	0.7204444240251331	0.3509184243128554	0.44481707105050505	-0.7113095873713202	-0.689567822780565	-0.2105083048505108	-0.12488280673750192	1.4006695544945889	0.523769658147688	-0.3764620605313395	0.373994878749863	-0.5733059115076257	0.1846569995533117	-1.8857109371094927	0.6115652497059197	-0.06520326158565387	1.1493512176478253	0.3249933074012182	1.0157922752233564	-0.15055596555284884	1.0227103806976694	0.9939441318521683	0.6228661176837643	1.1556750980791406	-0.3045562841407876	0.7064364331852772	0.27978478047906513	-0.6718231031950321	-0.18962578588720025	0.5833466070195488	0.2548084239427545	0.5228649933359161	-0.41256159676152565	0.9392018192874636	0.9245419685584506	-0.25565840819980834	-0.1842869636214711	0.5685599815936805	0.03905980573086345	-0.10062167290129677	-0.00024495470740074527	-0.5727450478436202	-0.3691868309868887	-0.16293679371831354	0.5800524649988227	-0.46139637787484916
1.0692040720979292	-0.10686263544893418	0.06389078491176906	-0.49548098021750137	0.33215485195030525	0.333164471741658	-0.13833538643097715	-0.09621663538438498	0.27974397851540894	0.7514287751288289	0.39943237014414795	0.820249267667361	0.06339342096159209	1.0357857124504348	-0.3951605904708982	-0.39354919865467847	-0.171340793539539	-0.5313343170269295	1.1426588434654024	-0.01515177822118708	0.924152861850647	-0.15860246733367922	0.39727371893948593	-0.10202564069233512	0.4129696713519638	0.9153479191759879	0.7143996822802057	0.4190694674295088	-0.07234588632738836	0.7325495329628371	0.2789637210059446	-0.1760423745815946	-1.208347234158448	0.8100706533813583	0.37874463107688344	-0.07795851316437392	0.08274689049455165	0.6205172367732665	1.0448571137783804	-0.7349287097262284	-0.21288355368850415	0.8338433230315866	0.1523244457005097	0.39227644269456885	1.2376119757424535	0.3645779182000652	-0.5601010889251163	0.034136708839719615	0.36044205491226866	-0.46827493621298866
-0.13138369440623143	-0.11948949580675446	-1.005797572644195	0.7924304251993064	-0.8733853831277028	0.3451313661581339	0.2672522173255574	0.39870893441378513	0.8930264365034412	1.0756230724805733	-0.1694323697912231	-0.7557803238110278	-0.46753907052501786	0.9979260930919396	-1.1643474488559997	0.28836574864789766	0.2971127219241797	0.9534835455339706	0.004829103154835631	0.7784880208850472	-0.8955755310780019	0.31888102174781013	-0.8761483022015419	0.8507508977695378	-0.39130832177819536	-0.4900905381401403	0.5900934399487322	-1.249885307749187	0.1925767959437621	-0.44337944002986646	0.1436943457669602	0.5893119966680357	-1.3380253396331943	0.6461717804010353	0.3101864517820216	-0.5436545244769263	0.625970772306491	0.1123444413097302	0.4095547686634143	-0.36189469350653897	0.1447515851893627	0.1626560983353392	0.6562858249563318	0.3033700920656194	1.4572097359206324	0.8028160482382697	0.2989436707494017	-0.3550674093278353	0.15613277259996647	0.35911884371351255
-0.4254917105417705	-0.4686651068931075	-1.5896617413320617	1.601658768212471	-1.4601641427045484	0.3133354772971282	1.0819871953410087	0.1857991266622281	0.09829063049269521	0.47724190079636764	-1.492121974639146	-1.252593571314194	-0.6656415908130511	-0.779696334610125	-1.3038040446372683	0.7860744727667525	0.6796565064402774	0.9106564897220926	-1.5669196955901588	1.4936511888602813	-1.8883902158216643	0.6992728884845432	-1.1790073996632906	1.462091531750753	-0.4600850594104138	-1.5117543660456185	0.43574675280867614	-1.7704303441569196	0.008047425488629177	-1.0518982604588836	-0.5536518061348942	0.9179585288521378	-0.5923197662295546	0.49685412549865493	0.1547939157050805	-0.9705562102754052	0.313702247582381	-0.4048433261090091	-0.6245571933123745	0.5834241659341746	0.3386582470440172	-0.795291978342438	0.43743410957847234	-0.3846538942875337	0.15188991676930189	-0.0010182196286587634	0.641947244570118	-0.5851920084953034	-0.2855628572831399	0.6701638629802494
0.33129900442896343	-1.0201457059991157	-0.8788013855025413	0.5415313079895966	-0.6271445128421776	-0.37666311558553556	0.9062060401063315	-0.04988588863609871	-1.1205206631096212	-0.2654161047892181	-1.6654949918511321	-0.3111978007293356	-0.5917045200972693	-1.8345895682241837	-1.0756889939627472	0.6356440796797667	-0.0025717653449685387	0.00713298101290657	-1.3856871442423466	0.9459186724587546	-0.791222825491057	-0.18975153957982735	-0.5232678464730509	0.4932830329792015	-0.14670496854821863	-1.0503935030758882	0.11597130138733114	-0.704193884953151	-0.3939158780954172	-0.029618822406497256	-1.369702269015954	0.5635950143199503	-0.1814012003684908	0.17902767098844247	-0.03441323209428199	-1.1342683364746657	-0.5353360578366879	-1.0302933981090976	-1.0066068596279074	0.9055731560356488	0.18588240151617683	-0.8767890992725113	-0.6504964038390743	-0.8995249620912782	-1.3830196895161033	-1.0108293292979167	-0.5216654707967798	-0.11141043714299408	-0.6681187141191147	-0.3841479719618092
0.49116267641489436	-1.0601745657954316	0.16367193912313951	-1.213447870972435	0.3707970496547107	-1.6569706073325239	-0.24851441838020433	0.13230338365356684	-1.2425637160113594	-0.6377230827035827	-0.4167134449628409	0.19412043873618284	-0.6637752193620365	-0.8039978351084595	-0.7928029928189765	-0.15131833994574112	-1.168026573541343	-0.1931045883494879	0.20152523315794968	-0.46260890113804276	0.45341724758360924	-1.4754913530032925	-0.3390018483906562	-1.308979357892024	-0.43056828309771805	-0.27166863912415995	-0.478535491933308	0.12612522556615602	-0.6921495461023401	0.9326013371312127	-1.3984572671923963	-0.20629846754436634	-0.52854946109341	-0.6824639407494881	-0.2042419532585134	-0.841909416684197	-0.8207775542765389	-1.5009708691785828	-0.5119464139934531	-0.0035347668292746927	-0.27636977472460567	-0.3369852977122589	-1.4939042054981149	-1.0475657516368306	-1.7379124890647688	-0.9529723592168421	-1.7602189799407348	0.06737134756320357	-0.6147502166945693	-1.550770401478177
-0.6309335441334369	-0.3082652781278774	0.4341182702073347	-1.7032598589432806	0.2452825491128178	-2.3228900450894856	-1.1158391073289518	0.2936712492245368	-0.459605129143036	-0.9087094101321984	0.49269958959115756	-0.6571169244424663	-1.0283413542140862	0.6449919913665101	-0.33073777110743835	-0.9863550121317303	-1.427472128000936	0.2119090643498871	0.9738650302548454	-1.1080588471821413	-0.02465603196101857	-1.5517019015204203	-0.9501325512770646	-1.9804864124418753	-1.1952164413039281	-0.47675176728126417	-0.9221555168943961	-0.26586331579345457	-0.8979763146142294	0.133288314807613	-0.6533369133420794	-0.838048227847206	-0.6284934215301616	-1.66524070006195	-0.07429745984604251	-0.41707712304178035	-0.3317773480837576	-1.3462359683833263	-0.06638508627625675	-1.2610833409388864	-1.0051281085631625	-0.2782960363378868	-1.3545841165038641	-1.1827541761028253	-1.1214859821050926	-0.10593631351865286	-1.246854953860897	-0.716982957104142	-0.45883154535793735	-1.2668582013395928
-1.668126745839203	0.4846357261724236	0.21976734547603943	-0.8504940969412905	-0.34975423504862097	-1.6216724724042408	-1.179870264046081	0.2898714116902116	-0.081701414669609	-1.1840516069965952	0.13560966795794813	-1.4836960567761452	-1.358758168553686	0.7803672734297301	0.18337821584880049	-1.088128345149633	-0.664896646852036	0.026468237967504245	0.40700806291592295	-0.4466469108987054	-1.1158954491484532	-0.7045374865615253	-1.262187511950701	-1.026062871577114	-1.519219712173221	-1.0058330926625765	-0.7763129138693485	-0.7889585812608108	-0.9197839260394801	-1.230954726811893	-0.06522401382526032	-0.8627995772717316	0.04791344473078898	-1.8514492649809473	0.5299560724302569	-0.2393069547487358	0.1897006284167623	-0.8574851447899983	-0.3602590196112263	-1.5742687635107526	-1.59505901413796	-0.5852682050037252	-0.7839739556625188	-1.1843963165470426	-0.6171239808136253	0.29992962503298265	0.3573224887882943	-1.262995388085103	-0.7545691933434564	-0.012072816024033517
-1.3963774687641644	0.517931017876169	0.13463453765331265	-0.0794829374561573	-0.1963928005246095	-0.33737971642457837	-1.0169170587272955	0.4945071144911648	-0.312540419426282	-0.9575094481010114	-0.4365318121613596	-1.0812229849275956	-1.2302940952768568	0.27608159168892005	0.25844034189350484	-0.3802940252939546	-0.09755410651471073	-0.5355454567345451	0.028788514132792025	0.34369737104078607	-0.8750780932753793	-0.47817598134003597	-0.7900935544961734	0.05571820826142154	-1.182792902662598	-0.5932083386820521	-0.3273122300565882	-0.579953267086665	-0.43199016089744446	-1.0055038756331562	-0.01249552701550538	-0.25533003080725103	0.48106110634536065	-1.007708640872182	1.1009198639791618	-0.15894287051931325	0.3930830803608419	-0.8142052341402649	-0.9254635384037696	-0.7508922375507806	-1.3291119410872871	-0.18890075015219776	-0.5127211924179986	-0.5769760547277034	-0.3110230343838705	-0.06022337879764645	0.86072654701961	-0.4473726855900356	-1.2125900719086384	0.6137777216569422
-0.33440396055014293	0.07227169592466413	0.031264984899557396	-0.062251588023373536	0.4959660027721035	0.5038411235953303	-0.8379916922590357	0.6495747719834126	-0.19219991081027332	-0.00949818579193443	-0.1954034321597097	-0.0829060223122055	-0.4441139213807	0.36337710730116696	-0.005836005721601802	0.39493041540192164	-0.28162960288740413	0.00993975467476191	0.4570169046793917	0.20046951607732513	0.4307457943093601	-0.9269167481229239	-0.09192260356939948	0.15013237504862284	-0.5783421449772833	0.5482338309819714	-0.12030523318737203	-0.12552981823372433	0.5319709417030499	0.5706902292382174	0.08389246643592235	0.6082099306978632	-0.11999256583942215	0.21740982767365385	0.7898591212989621	0.1392460385345871	0.5612561771431108	-1.0227708235277573	-0.900852478073441	0.39580594072584263	-0.13119231952773075	0.8056905876401963	-0.335523984586562	0.5129348300810744	0.5531586891205666	-0.3197304526616652	-0.17305707711527746	0.8818539240481018	-0.9787002883537732	0.3126887726694126
0.49776773113793604	-0.04094755109943201	-0.07415136120287524	-0.17783575608804517	0.8575357115424986	0.94986184132076	-0.21036948654230317	0.12453622530876693	0.4862277490631398	0.9849552079167148	0.5314520665043038	0.6282411706970423	0.8222317896580847	0.6769475314675724	0.10872410450257525	0.7553679714431099	-0.39475018640233317	1.5850611005741304	0.6567464786239005	-0.5035831464337551	1.2801842515511588	-0.5930258112078678	0.642735519528639	-0.08603343784466323	0.2751341989977777	1.3397425296406715	-0.0662847689551974	0.34559774124063875	1.3576607178184181	1.5987881661765204	0.47636429496703425	1.2716413109129234	-0.78073432005626	1.1345092111058843	-0.3918694218734239	0.556291920132573	0.6699628264002068	-0.41584594473436287	-0.11275700466236441	1.1645785145044945	1.036170165492662	1.1320843826494364	0.26121080167227567	1.387827951678096	1.6935215535132007	0.1252644654722073	-1.0137127733113964	1.478327429690707	0.06906488464579706	0.022374929490125352
0.9424877656410985	0.2837960053424585	0.41421318686135883	0.12073545565840005	0.8408220568120376	1.2725364609843257	0.7092292309042216	-0.5725811054521113	0.8473040898042674	1.1745915263644955	1.0698663038600529	1.161166413509739	1.8547814512054341	0.46966435099401227	0.6301653215173557	0.949631405677724	0.2260705739880513	1.9433703859825728	0.24507647372211036	-0.78262308535537	1.3052335096846133	0.8291679691396195	1.5196034281700768	0.22735229798131287	1.2963209969683358	1.4345224182912024	0.2641584853720632	1.14942779477212	1.4383414369173648	1.4317075951076046	0.5705286875440346	1.320852566878245	-0.22773448345457367	1.4316790706772837	-1.2104318728255878	0.7958806484977726	0.3090946295261805	0.9987896020402378	0.926554266599234	1.348278681778101	1.283758257541111	0.5828981276271333	1.0522880393815581	1.615370901104585	1.6519524371101661	0.750649749003143	-0.4864705519678416	1.488694070823895	1.1170707268914966	0.11311338121854421
1.1375915676668489	0.5725470854657079	1.1946314411145145	0.5625529550803879	0.5853226509261122	1.0019089517114	1.0590493191796186	-0.3428743508091751	0.6049187160572279	0.4448687147200352	1.2313765047528602	1.448155772193547	1.721943404807148	0.10195728710111523	0.6625011109850609	1.023968141129536	1.0620108387405716	-0.08239712823058956	0.0692065264109249	-0.2726968058965717	0.9846228946306754	1.833241121276025	1.688833152194099	0.7342427928710635	1.6459968064814547	1.004104129511282	0.737454090241993	1.493266658491789	0.7306413332243836	0.7997763557888251	0.13604108826078745	0.5327583884502968	1.0927076501919128	0.9699814912389105	-0.6122080329326747	0.786008835029074	-0.45955475545795155	1.7319144836563924	1.6278380573154023	0.9426311713297635	0.8538102918618535	0.31361797237213457	1.4297186129254427	1.2386501802940002	0.07733454502489137	0.7125506987292883	0.7068235294673464	1.2117507959046778	1.5589935040003784	0.24976277274483166
0.891075004477312	0.6663094874119373	0.8881713933360635	0.6955956661407766	-0.3689731623170057	-0.028470997857401627	0.6543068314425865	0.35445626681460246	0.4716381138453054	-0.5382141953001154	0.8624633978376718	0.7731107703714679	0.3326108740718828	-0.13777825550125558	-0.05250340073654675	0.5048738101003406	1.3520743572831677	-2.390145374477626	0.16901217580279262	0.6057264712152536	0.2734092934695699	1.4754556373903234	0.2845599973363561	0.7853897288193542	0.8902647967909364	-0.012178294152024094	0.794083823489412	0.16739156860145157	-0.23407496370213413	0.024986707105562937	-0.11736125334672191	-0.62928532525071	1.727585681754828	-0.061659609791125475	0.750653185523409	0.523248736743434	-1.008225533612494	1.0504661052678157	1.6372314787673168	0.23245208266980757	0.5158888573277765	0.608405250971586	1.3610332181277471	0.4884525713272595	-1.2984704918977608	-0.06260082931114992	1.4710775273704533	0.009691698078281234	1.548660430300355	0.5195031233444908
0.33927833393385476	0.5645881153963174	-0.6218143411901984	0.48463328920910276	-1.7942849200526603	-0.7383917758304956	0.33083498609055834	-0.05214612825560047	0.6235388289484316	-0.8375846541642652	-0.127194175266205	-0.5848255174259203	-1.0287497088569824	-0.8820766537397491	-0.47747315270320173	-0.4093784876013632	1.0235255226153517	-2.2523167007094913	-0.46207310704156224	1.06748019605216	-0.8097523714399357	0.6661981637542336	-1.475694826495644	0.5727376974896358	0.08666488557655293	-1.2522360780484132	0.31240650501800926	-1.7412071892029517	-0.7025102389271719	-0.8833728957684056	0.2078597805098548	-1.0726273250110236	1.2449885865498627	-0.823417218759956	1.1313878019287844	-0.04658369018624314	-0.8953526982451379	0.20966223959590863	0.9416628108218554	-0.12797330967219747	0.4139586580660866	0.307717669590195	1.2097545052739618	-0.17716910077752943	-0.9512093167191042	-0.8709614098244554	1.4781142857520033	-1.8479333765813821	1.3030282265396398	1.11500760884907
0.14427071322685772	-0.07278896514828286	-1.5007451670082501	0.17874612907719134	-2.0955824526546185	-0.22755701071047796	0.6007593967845128	-1.4018603575464832	0.35825295922666966	0.0721766540969791	-1.0811945350193852	-1.0382266957648072	-0.904945831682726	-1.9424130499907613	0.11254921520738444	-0.6142928693613178	0.33618657624561676	-0.07080976555143412	-1.5937053496322664	0.5751857683937327	-1.3340315530288986	0.4794496513483917	-1.3854319708777838	0.41156231670491195	0.2698287227092169	-1.5415798941039214	-0.28123511732974843	-1.6691512051532404	-0.34706653691529676	-1.1800513156333121	0.47926044888517616	-0.354749634503885	0.39457863173634344	-0.4539382049309158	-0.0826742504526662	-0.6277196052901153	-0.20722498840638692	0.48605803642399004	-0.005425043158320846	0.15688178138633152	0.23230901072922153	-0.8894842466841051	0.9039985258448997	-0.21806044167359565	0.36608834144316105	-0.9384197112936004	0.7198733065670178	-2.309967396927437	0.7087871367333024	1.3302341684585828
0.4162974030532873	-1.143775010211683	-0.7865908632050472	0.019307812029562037	-0.5815761029196901	0.69034580473302	0.9381592059425339	-1.642001796029309	-0.26933503399569975	1.6052190277508476	-1.0833887087824972	-0.05214966451109978	0.6131061172333048	-1.6672495177145152	0.8695979611743785	0.11916864410288781	-0.42818003084137735	1.38725505996183	-1.5803275032182713	-0.3925456998203982	-0.6821938367883774	0.6171630153986598	0.4156653063279171	0.03850990832409885	0.7718835914388719	-0.429344355749133	-0.5897045982290263	0.3644261503498225	0.22751409543033518	-0.3790982170577669	0.26959557812876467	0.4697465138651594	-0.2035929867859456	0.7605720812588427	-1.5465568754317238	-0.6193076714385262	0.5764854014700388	1.251557604258177	-0.5279299988978184	0.47136880889262167	0.07735054359681787	-1.5231498517907953	0.1253995853088004	0.23853981889773748	1.0283312065422234	0.022438203679892865	-0.5294807900142445	-0.5409106322232002	-0.08977909171601943	0.42589801399398475
0.3903282705707978	-1.4544434996426394	0.029024711751857914	0.06162031692666949	0.8938947182979129	0.670918585338474	0.7126453777341946	-0.0792901644470939	-0.16293192047057317	2.268132346950947	-0.2554214238181793	0.824584214062135	1.9558856504963267	0.35055569358573213	0.6029794108303649	0.49815261858824095	-0.7232554134581554	0.9804047274652093	-0.18857067334794075	-0.6006582126549763	0.27473966240837855	0.3093762947029706	1.4727184006589742	-0.5238641091822295	0.5682004081654174	0.7278285538820004	-0.4973110787170578	1.491919958882225	0.09588589072855604	0.37866291015224984	0.1417898078294602	0.18155573479514397	-0.4867168296784674	1.4592578660149687	-1.8068948000121985	-0.042072432439927594	0.7383719896595818	1.1783966696714474	-0.403111597992139	0.13005234707252566	0.2850728114843757	-0.8172918696083458	-0.8081785700234508	0.30711835804484466	0.8868382427304647	1.5333060669624463	-1.2098800403725476	1.1498381876459212	-0.5298147031539755	-0.8827591251823209
-0.3479869800491541	-0.2964374707648935	-0.3826023777935981	0.05623197278356164	0.4185995113991842	-0.15504590465661444	0.016456813037844385	1.41634161142559	0.7338033408568263	1.238477132814501	0.38333433744234297	0.336429828889918	1.8766199783026019	1.8736762421366349	-0.4419671254428915	-0.16318043494834633	-0.2664376140833808	0.30234809087749487	0.6660716756317734	0.18470194238596305	0.4222024359548444	-0.3777127983065886	0.7045746618476093	-0.6048449719658149	0.15207060730023192	0.45925891384516115	-0.1670817820726748	0.4721288942948627	-0.6551636679270559	-0.20216541356168494	0.3578452654042292	-0.8236130364397876	-0.49824443088094666	0.7583473794747397	-1.1818191374853162	0.18240253467684908	-0.029484496165367566	0.31408992542026243	-0.15815394592128906	-0.5720582661011625	0.5219010826951679	-0.18518142312149138	-1.1497654002336648	-0.4530671267460051	0.7179139345472855	2.4283142104183537	-0.5208134123075389	0.5837160690611415	-0.5106586763188963	-1.3030728839265397
-1.2292156301975719	0.9084934507313936	-0.9777109908316481	-0.2864909795672758	-1.0115809487810017	-0.5996418477539771	-0.7060767600445148	1.2575456009344668	0.7898316103344118	-0.4903012688119798	0.2901025237820126	-0.6191847383920647	0.6458859647152643	1.1481412359497496	-0.9128813158523317	-0.717466019955157	0.10136587095680477	0.6037910771146376	-0.019078903278468246	0.5010680716630581	-0.06281521569980342	-0.9095904480976329	-0.26017674478011144	-0.2182231165898938	0.288567752506567	-0.7412786519667038	-0.09403368757419081	-0.6759002562794096	-0.946048084363133	-1.3490308241036544	0.09012591551088968	-1.226190636382324	-0.37588095155692663	-0.7046105828266764	-0.9009312879273691	-0.4681494219209488	-0.8596618378367509	-0.3303662878623858	-0.47570726591473667	-0.8944274824056688	0.0037152526393726044	-0.8412144891501366	-0.9145596555268851	-1.3326561781212731	0.33629177218617357	1.6979009030915408	0.4959074190876167	-0.940897439947663	-0.7289724877366148	-0.9022135251238804
-1.6478641441425956	0.3432181113760085	-0.41464058946877513	-0.7448385151215042	-1.0504451505704115	-0.22198568038471989	-1.1622953221139416	0.12299007760929943	-0.7773329780352254	-1.293493713017193	-0.2371385928877446	-0.6420500119522075	-0.5562180469068934	-0.43534225393959125	-0.07198026500739892	-0.3477305565883213	-0.6108218081923934	0.7590626166151958	-0.7027375241009576	-0.5766659411394897	-0.3839627713686688	-1.146465245079568	-0.03337259143505996	-0.3811526185001907	0.166953958903089	-1.2078937707998616	-0.596997573378864	-0.4118530757529225	-0.3916219637891613	-1.3048683181525749	-0.929571402100276	-0.8635435295126177	-0.40260687271334866	-1.57854322396324	-0.9759713201713666	-1.0977864388413487	-0.5816500087230738	-0.48837772784253364	-1.391417293208905	-0.8342544097195327	-1.2708363258590087	-1.5156378426993695	-0.9895344415221464	-1.5180038116590764	-0.8113693712881023	-0.36656543227895205	0.15172858427616376	-0.9637995756898584	-1.5783303259748553	-0.6319078511892752
-1.6101182697846745	-1.21088288954671	0.5478675188849279	-0.6940598884232538	0.4172990110419682	0.4571257358810991	-1.1650520937115978	-0.7539996726787922	-2.2703607233664735	-0.9332988087277112	-0.786164847853595	0.048268216913273536	-0.8903096795298951	-0.7602167801462555	1.4428564223220415	-0.21859284765839304	-1.6433829299910987	-0.5333710518545224	0.016628914286717734	-1.5129556735516088	-0.35280662541621655	-1.1647197399597917	0.5500396982407635	-1.1691343619566517	-1.0546223890861133	-0.3783683697348	-0.9981568474163369	0.17110756213590822	0.05481884959052923	-0.10788190836086783	-1.2702276447140173	-0.6499939241900367	-0.45506007868626486	-1.2806336394309772	-0.3081814607056912	-0.5439259676889467	0.34958423511242637	-0.6613388677877452	-2.2294395991377356	-0.8553310338914547	-2.2299551203643704	-0.4331651139130478	-1.7103562825583396	-1.1401003554215903	-1.7870340741049082	-2.198463582654047	-1.097598962500407	0.2632649710193242	-2.305623197487964	-0.4396179347396612
-1.1665922592367248	-1.2358002532242114	0.6448308366942899	-0.02748329686766812	1.4556926502618575	1.0000042785633918	-0.7171056727729557	-1.227358096008726	-1.7839015356572012	-0.45391259717775995	-0.9808371186632856	0.36599310424876585	-0.41273908879917726	-0.1813829028048742	2.336696710707857	-1.2453700472451885	-1.1999339168269973	-2.098199601744498	1.0924674294482681	-0.45708895723831666	-0.0693179413782639	-0.8216182438479721	0.3924234235318206	-1.0592375420937477	-2.0497687211981215	0.8591235944284135	-0.2290737165790567	0.1473016726816661	-0.21699706328208945	0.5946507239630955	0.1431668002943841	-0.641838805330906	0.02907518840069851	-0.30311411635486923	1.151971165996286	0.8267278491122626	0.2757478661316423	-0.9316558615508405	-2.249786934177442	-0.7834364948273284	-1.902484028998665	1.5755003615687697	-2.1093069936415696	-0.6348863710898941	-1.0648787868269276	-2.4545997748101294	-1.100781022478868	0.8677628307412617	-1.9096307332917724	0.3665237927027025
-0.2137729452558603	0.6937738420938077	0.4219790681240704	0.48613984630284907	1.2440875511278602	1.2486582354654978	-0.2558684126499042	-1.23914544842318	0.17627012280843107	-0.3791525267392488	-0.3152563642530812	0.14166424758174995	0.17362617969897334	-0.08408699165153816	1.823166189928533	-1.950304326768144	0.6638019735224676	-1.6443905665450207	0.9810350075729257	1.497390949775509	0.5940418901255005	-0.06333184735750036	0.05501666783848402	0.531399819569637	-1.1284011105654232	1.63346783874957	1.324459328927738	0.5267379670879119	-0.32598538717892955	0.1913313883551012	1.921178669778362	0.023415635697780175	0.9870422848409368	0.6613479878180957	1.890016598989268	1.50224115310192	-0.7766711156993894	-0.8712391635425317	-1.2467141448222898	-0.0921922946698314	-0.4363818836993575	2.090575298104389	-1.1853214344204226	0.14332740051328152	0.8291005948685449	-1.201116628866937	0.5092501863062456	0.7449743172698856	-0.4731649569773999	1.2645175955962267
0.8259040027448666	2.2210404154934835	0.8927515806995633	0.14791166668985223	0.8211646070988406	0.979858106893263	-0.23070779531182237	-0.2704441492328321	1.7416579873489162	-0.2484559593855813	1.0772410647292432	-0.02669484349174102	0.19965348682790526	-0.06807901895532328	0.3655645229555853	-0.7800063772080835	1.7416654523741324	0.8066606323061056	0.19540817811312308	1.6078819737900107	1.3506709135750676	0.7450963876715389	0.4397055067104362	1.7332153723596513	0.7162978173980483	1.8140975993122257	1.807676810558313	1.6826885668506513	0.5110983506480279	-0.30143512568625075	1.9709951788323932	1.1165901514103789	1.4076039165716208	1.3384605910977587	1.00065950330215	0.9147777487870182	-0.6180445771033714	-0.36144297461131386	0.35299264108177175	0.8398395268735971	1.1287691530151072	0.674753689254758	0.5980372127308657	1.270220590204377	1.6927144901082023	0.5579009644849184	1.5665243575128875	0.9827209895638074	0.9889072901089544	1.0035660083026674
1.1177050496730339	1.729664717903539	1.3324335425679954	-0.7488408985054166	0.8366967355203352	0.27075625573229645	-0.42206259335779617	1.108141903690614	2.1376074526248923	0.10310886717267397	1.8827297464599997	0.06390399156962563	-0.32338209024363157	0.8310723959936832	-0.6852727588391779	0.9318519527782755	0.868902277494488	2.640716839315077	0.09027177472068054	-0.27906843058838326	1.3479501599347357	1.1632779913820406	1.0697899916320412	0.8939549381401779	1.1404393914932847	1.5086409277048456	0.48235069140727227	1.9875685521210247	1.3508728171274937	-0.22647984059726275	0.5423471892313891	1.1870792707928222	0.7176093196328466	1.5966234082250803	-0.4240189385733916	0.06579342414871797	1.5266727119480237	0.28806408306539644	1.749005166579896	0.9465299754698333	1.725132090195379	-0.7151166410688233	1.7851950395710643	1.89560247211195	0.8243255131093644	1.923336091554209	0.7561766532800461	1.1427905527340187	1.674123807557249	-0.17963481571474385
0.5572773006504563	0.31160972162651895	0.5961310460718063	-1.3324243812111904	0.656551352769132	-0.30888090365764187	-0.2912692959365729	1.2013947402814127	1.6250547805048927	0.11859489152687014	1.0322998764906144	0.1546157100840186	-0.8088090167051488	1.6163244173229987	-0.6188771612465718	0.9435196769074783	-0.5191819868460864	1.9994712095767813	0.43418480078935884	-1.497901263752341	0.4181321241371207	1.0215674797750867	0.9412736853925401	-0.7856295279725338	0.05635062981167623	0.7586244573348258	-1.015008943820566	0.7154980597830176	0.9362661910012947	-0.09598834815123246	-0.44797962098612976	0.0006106843221569292	-0.3317800580161587	1.1327000184306548	-0.8896147610888341	-0.14741482440305637	3.1056352230240467	0.7377346058467272	2.172702672179633	0.09791812860992062	1.0038907356077051	-0.8035007600587549	1.6512979057740325	1.1662167342090661	-0.2326619053006257	2.278574734847246	-0.5350129474573454	0.09574485463836031	1.4624640651409588	-0.7831601102376675
-0.05036707247580789	-0.4853573525332438	-0.5284377867877326	-1.158517332881178	-0.053845019577772844	-0.534836150369879	0.06220982309703097	-0.052163813753408485	0.24738706770660018	-0.36542497194496126	-0.5993290832403436	0.08479425064515204	-0.941489209658081	0.8261885158486209	-0.3233795375021686	-0.10070140514844435	-0.8759912744255133	-0.013939875301165335	0.18191735855328378	-0.7999280065248119	-0.4680045866948702	0.3178832470863298	0.0473637206365638	-1.1881755854357348	-0.6854517104781015	-0.24537260916860176	-1.0786242751593305	-0.42749429580383996	-0.08726831632989082	-0.20471833248608431	-0.48777855264071923	-0.772268399835189	-0.8457302120780571	-0.10529332755138605	-0.4036355207593611	-0.1331574116045934	1.8042666718525797	0.6304824150799956	1.3910520075005581	-0.5462896980479537	-0.27166685555165254	-0.39875590385535487	0.8069492774386016	-0.3115012051424987	-0.44487036613156283	1.230223055639599	-0.7678459349198126	-1.2724363612552372	0.6244960615628088	-0.501616081982241
-0.15293475980599525	-0.7261288548678408	-0.4914451396662388	-0.4261438251352174	-0.5745159685760928	-0.8113585251059559	0.050596699225127155	-0.379386710304057	-1.5878051356324878	-0.7005770380311066	-1.1316450395462412	-0.15622567293457393	-1.000891239432266	-0.5837132711254225	-0.941116392727622	0.2178203611537145	-0.6067359593484233	-1.1344758714914207	-0.28309650951083376	0.03804142651871356	-0.5852352663382656	-0.7346287403831047	-0.880184218785228	-0.4482323957800998	-0.5081609534634296	-1.1174884574360429	-0.40302845752863437	-0.32280913153194324	-0.07115607177497077	0.0027987376583134133	-0.6694268116463453	-0.16203740740730324	-0.9348900443097299	-1.3971113492567326	0.15398789823908243	-0.515379131467516	-0.8353119418363928	-0.22871223921350362	0.036915390601795516	-0.12106777657374955	-0.7297568084863439	-0.3497580333145301	0.17653453533975608	-0.9867846765770317	-0.6154847059115673	-0.7358593629033754	-0.4727068638792765	-1.085845812739104	-0.32538041385798244	-0.4800372733788756
0.05393307254023044	-0.9246235527984863	0.3644020560940182	0.4890366760886344	-0.3968505012922917	-1.0903004313324063	-0.2719252234372579	1.2755030531438076	-2.3370151403269674	-0.46078121998419336	-0.1890405112133933	-0.43871646233440903	-1.0970199904164601	-0.6593270468954904	-1.8800457642002397	1.8554898110556957	-0.4986377085061493	-0.8606760100222952	0.18550165472694488	-0.33819568052402804	-0.31084849825085537	-1.4507896211819695	-1.3285066372253223	-0.05901619552921837	-0.32770401351690864	-1.4378910859477345	-0.41303217785829505	-0.29364007943356224	0.9327399509762766	0.7195888142960721	-1.1816486606460967	0.6028816205787785	-0.9184977776199422	-1.7368610077157407	0.5883364127158068	-0.7968324728639319	-1.695380840376383	-1.2056458391182618	-0.7739082205521244	0.8345430358180906	0.09795256143758699	-0.08418523912460363	0.0063540529240506795	-0.3124286078313826	-1.271376551031699	-2.0697752862541936	-0.588303163108223	0.3110259742452816	-0.7533503116169229	-0.9238559241804655
0.33257783806739794	-0.769703133415108	0.44740907095324917	1.2704456760261549	0.019929347628645233	-0.6609605585334007	-0.08147197524315454	2.5903341636244916	-1.0983441566372996	0.04375514356396717	0.7034026470241127	-0.3598345406356108	-0.7591701315413409	0.1839678433513986	-1.4927205595717208	2.2614277233056055	-0.09106608545968978	-0.4894677922851445	1.0617873335997232	-0.6496439015446484	-0.19013431202024272	-1.0823115691892675	-1.146366238963718	-0.07563880629780044	-0.20642952888477084	-0.9638828428526462	-0.7805429083086273	-1.2733022727834475	1.1194588215564512	1.1716109073001466	-1.0069262519283777	0.33910160455190563	-0.4251077213091105	-1.0001455776992905	1.1691175499280808	-0.18658416037995376	-0.5060974180892007	-1.100395005117373	-0.4841477383854322	1.1721539539347052	0.9643886572331343	0.8816061102417775	0.01463826577684891	0.662652320912641	-1.3820711121747338	-1.6902918647972698	-0.5716376261901519	0.8646937688477444	-0.4634944446537673	-0.552893523971934
0.6302923678112449	-0.17704531892121375	-0.38420024982013296	1.6085176846632405	0.14879787820270574	0.2982075813998211	0.9190201208488236	1.2052945434826206	0.6141012215235815	0.4961291644987472	0.31581967165550207	0.2424954863607314	0.151188908554159	0.06378909296614534	0.2235900256204657	0.5135457166260069	0.8651600727770866	-0.7667448747062666	0.5758475505619972	0.2818331996167002	-0.24190341509136162	0.2128422744158679	-0.5520099241900607	0.395071187479154	0.4337547143339869	-0.04009147964136019	-0.350488219661506	-1.8398238652523582	-0.35773650973599813	0.8169499954314733	-0.1952451928451598	-0.05901950825301432	0.6613142922508057	-0.17334610423343827	1.5937020918547484	0.772444747379872	0.5494101680946015	0.27848866337770356	0.32484374582860526	0.4143808950174909	0.4218164200134889	1.5708776532532063	0.02359886670431234	0.7542452468966335	-0.3329287456131094	-0.42876297012491943	0.21264603818330036	0.17058276206046605	0.06304815036516115	0.9748335789295534
0.5869756742113533	0.061448613338593756	-0.7649869083038615	1.3402607506278275	0.1163554551503149	0.4247278154946777	1.7633201622739878	-1.5500357085598628	0.7798316249198401	0.8329906867365884	-0.7255687486703672	0.7081439089057651	0.8111761812090562	-0.8535557589975797	1.2294977803710978	-1.386975904861259	1.1660640257436363	-0.8793502078409526	-1.3021664730744067	1.1128661503668391	-0.493155780566698	1.2664796932351141	-0.2547564886541922	0.9172653283792829	0.7981341935135914	0.39405410152315745	0.5602075422365765	-0.9133591179360074	-2.134656732830109	0.26125349294232786	-0.034673962810625965	0.6644255822224977	1.2850442117487246	-0.10931179895418698	1.392983331879688	0.7344957173632588	0.4722346549820802	1.5342611731111562	0.6954144779744117	-0.9520765827013754	-1.0248131946007741	0.9904395799693315	0.12280829825074702	0.02979555211043258	0.6605609818571737	0.0773167086726021	0.8940812019282552	-0.24724728402946727	0.39992128219900336	2.0348811146809407
-0.12006865303125717	-0.216736686110553	-0.14981434445680825	0.6830136337141356	0.23519806762182066	-0.567146175426838	1.2718860510042067	-2.570380005976966	-0.20930757262200772	0.6180461628124436	-0.9229470729553813	0.3742916341846431	0.5323738193474793	-0.7263834163773993	0.33418687090740123	-1.749198347875292	0.1826335898893275	-0.05050983119421659	-2.3574220083839332	0.32493219808509477	-1.00046377206386	1.0974439220222791	-0.6642648693867024	0.5151791752018254	-0.23942731766720096	-0.09969323928639447	0.8709925081083449	0.15847023824371728	-2.473465347211323	0.3529782087373861	-0.5532881946425464	1.7759973634678827	0.513134460642969	-0.4520284049175268	0.8761002260885573	-0.3232590493471402	-0.010577746163470715	1.353645601154976	0.4869516175337202	-1.938833052085729	-1.4219268395174554	-0.12520831080467565	0.3923415172104723	-0.54245615092957	0.4539936840526306	-0.3598463740278186	0.6244598413526962	0.1959166716996937	0.7458840328631703	1.3671590404317193
-0.9010066945429224	0.026027111434154607	0.5346356173036351	0.13614708741554477	0.46711744403637856	-0.9575543901765479	-0.4615524074717191	-1.3850970958696096	-0.5448166342291886	-0.6706397441254778	0.15619888783489735	-0.2373294252021521	-0.11471223371015238	0.5103520104735323	-1.0547122687700974	-1.1963447800334668	-0.497060464382792	1.0226428654502486	-1.2908237471476074	-0.9741813878691562	-1.1541609893044258	-0.05808768849020516	-1.0096813508658542	0.008073041854608925	-1.5637074095505699	-0.6174026408913129	0.8984356699767231	0.07999436999202701	-1.254085067858074	0.9193547624721621	-0.2462662526443971	1.6714271612994636	-0.8795199218875479	-0.28764604146953143	0.5526782285187668	-0.8963479730038614	-0.6797333162994138	0.06188348192776317	0.3250828501700154	-1.7770666598433644	-0.14820929755396994	-0.39829780268990034	0.6949017426977567	-0.43730841275612875	-0.2224416700943831	-0.5388338281535634	0.2991601172102202	0.4547904048875055	1.2467027579803707	-0.1069795246844621
-0.8030602289479236	1.0461703454295694	0.4562400249115023	0.04750562371894006	0.48979847506569074	0.2519669309777532	-1.9948559108356767	-0.2455879345915404	-0.09739274429346681	-2.3407555638369497	1.3389880631139806	-0.1849613860595093	-0.19417180211555143	1.0578774583876278	-1.0915666751949769	-0.8238170969737352	0.5165193987076961	1.1768527045019723	0.35306607056299794	-0.8498543543591962	-0.30970236448356375	-1.1197133519745706	-0.3797742600110996	0.8431578821408688	-1.1938560849623199	-0.16032304372344927	1.5769396123620152	-0.2779782611717344	0.2947714236804891	1.0061052352341333	1.008010868130026	0.3997172896837455	-1.3518743579472918	0.43784322941300186	0.08547401315023852	-0.3073722623051745	-1.8083826499549034	-1.1037502971320676	0.4656252646782981	-0.6749336854331603	1.1432692112924152	0.04544648310241216	0.7420865371241364	-0.14088968891941803	-0.19637018001503453	0.016181616096257703	0.9577383605568495	0.033330935582816544	1.304738468191136	-0.8131550346903191
0.049179848717407874	1.3985901079809695	-0.2531626051845298	0.21350900143518756	-0.06307071151193068	1.3354971136768823	-1.9183735406870759	-0.4311580921658637	-0.14661390526076606	-2.624890874352256	1.1883398958069489	0.23947950219591796	0.15915588085748467	0.47212731407958225	-0.12270212418830803	-0.5257803221130791	1.753927415635033	0.5449233053040321	0.5479918113962491	0.2955269712346324	0.8057567950591035	-1.3090535606813742	0.5897260903829078	2.0383180234749907	0.2512475094393773	0.595036313419088	2.1354878916035585	-0.03101672313422367	1.0824847855679949	0.16856391977413301	1.2018387157019197	-0.6580016739350324	-0.7098326544994501	0.8581982759372319	-1.042890360285287	0.1113495857747816	-2.4134172344685836	-1.4689805997104086	0.44458234673680336	0.2731922944706833	0.9370429616456218	-0.08266610650212416	0.3419110845801802	-0.3216454087387038	0.27112431703982953	0.48748496964898536	1.6296607046276104	-0.3757470683518008	0.3988390547724083	-0.6652502640499555
0.6515462924474368	0.16188742608002635	-1.0840461467442228	-0.03414937579277412	-1.222017199599222	0.4279596993863929	-0.25266269164141275	-0.7821309278291882	-0.6032873620943379	-0.7807095261265684	-0.26212699985587656	0.04520870338170663	0.2504839336923873	0.06482244373947754	0.1861918522864873	0.07797680488068987	0.9128013793568357	0.22631578950168826	-0.29747564910451163	0.6360321998543454	0.8570601694254248	-0.7258005226875308	0.5716443171888752	1.1661676896126887	0.5470087895605258	0.18194889862233815	0.9671519142985329	-0.05217753670170943	0.9639975727691984	-0.9583447356016783	-0.49007905488152026	-1.0033175007317263	-0.13928910036955947	0.510972411627822	-2.2534331110251555	-0.8507218165649364	-1.233215571067469	-1.003437841749031	0.015317512020704489	0.41514245729544447	-0.08460754186143843	-1.0945188829701538	-0.37756131874762827	-0.7860127887317311	0.3983791071815914	0.44779160371323024	0.6668367368155532	-0.5515401572571986	-0.8231569136387722	-0.6633930729803446
0.6839610755680526	-1.442833227941506	-1.5626747289658722	-1.0350023814402693	-2.2360471390030465	-1.320210355954507	1.5067562854451062	0.02381703219156988	-0.17229048138321987	1.7698540061057748	-1.4594698546206055	-0.5223726761821813	0.1899544051889314	0.08740375692224754	-0.5145223313000973	0.7349380655202576	-1.4592310645451896	0.475965682770083	-0.3493305223403158	-0.02598788814499698	0.09380613050610101	0.00901965057671148	-0.1212249559626603	-1.59118235959027	-0.1254148280577914	-1.1506262075852258	-1.413434232149052	-0.7634132468279099	0.4967949855076258	-1.4493486159453575	-1.960078038815494	-1.2527629485045573	-0.37585910046523574	-0.02890063967911799	-2.4612415599756035	-2.131274793152755	0.7861615470422528	0.1686970372906855	-0.3542459797892706	0.3619816633298789	-0.3971128068713751	-1.904413980689685	-1.0097272208397778	-0.762484255114775	0.41248853454496637	0.5569414132290651	-1.5356665758463297	-1.0479239349390217	-1.2531380533304752	-1.2063354469861056
0.6929939533048493	-1.8372775836162272	-1.2533000385788016	-2.026318517888059	-2.016397974307023	-1.3978363380891243	1.8562772040142907	1.5524720061363182	0.88592937725537	2.991864917240374	-1.259175888113008	-0.26516945539726844	0.48910510522293	-0.5344863960811738	-0.9854940212296123	1.202530402385041	-2.6480383963410543	0.4289246627576195	0.6061171124524135	-0.36730513475772364	0.03052453928098949	0.421631760052164	0.08702429939723894	-3.1955797241817905	0.43509576265975697	-1.5433076537846824	-2.6574244821790454	-0.6897944296831682	0.22695930666958966	-1.1060111505210675	-1.2899510617897352	-1.5148434432525224	-0.8710149348829295	-0.07761128506968128	-1.6180104086132296	-1.804897450597921	1.501044625225114	1.4669176279630014	-0.2851124852851262	0.8204032968986515	0.0448765557317457	-1.710564476193095	-1.1689280046518793	-0.14886820885918	0.7518687493931911	1.089899498741016	-2.9038250446503246	-1.6433357835958495	-0.8562344726399507	-1.7182871757672213
0.8466759403583778	-1.0666778395848355	-0.14999133577350565	-1.7281657079069155	-0.46127115706788185	0.29227662194233583	0.8383629478858367	2.4524260559410758	0.9202217402909735	2.3080743310909853	-0.2756326602603635	0.8282478774552691	0.7899644652872255	-1.4408657067057262	-0.42439356142572787	1.509258888074962	-1.5654005397170092	-0.26092674310086217	1.070644631858264	-0.034556573446280464	0.9304817382985242	0.502939864926124	1.3232251694476123	-2.0140272435739996	2.223871089018987	-0.30345608159921533	-1.879158533108545	0.8402930342467145	0.2309385250902583	-0.3777010604607246	0.40396700108516265	-1.1201340019784145	-0.7465596944020014	0.26325364319856126	-0.5209137933036224	0.08836081173160547	0.8418150257575787	1.8420463901750859	-0.03344730520310191	1.2966614814795594	0.23336088044127445	-0.8268689451687428	-0.7200760789508076	0.34397098640720897	0.8881450965680604	1.2221349087361728	-2.346123984356167	-1.2527057904612124	-0.4499505749652372	-1.4980182881420692
0.8323910863240831	0.059529045320926136	1.1192621435201673	-0.048901148924697706	1.2268402650657806	1.6571292252818393	-0.12459781667125511	2.125100694185895	0.0020873546139218656	0.7428824161713592	0.3842116199915737	1.5048020458940252	0.445728142240847	-0.8730638648124659	0.5618413953507901	1.373329317209849	0.32528601676593805	-0.7507351202922519	0.5928712305231256	0.14917195055264915	1.5780287821353542	0.5262352676091732	1.9759143066791418	0.23310083911853385	2.8065621458369434	1.2285805161502865	-0.4640308799166468	2.0190145823764776	0.3936324631690551	0.47845389242701125	1.0855631799818168	0.03478497401702578	0.17792662337024084	0.569208787416209	0.5356046713323482	1.748140280206185	0.5756843568710177	0.9973538981440467	0.20555120914585584	1.061527904566358	0.1283663933259482	0.3084983938944956	0.2057300991130813	0.5438106135521052	0.4014774886202004	0.5104334575234301	-0.6505476716383457	0.32605118725336935	-0.1710450834004027	-0.3979895020939266
0.8496346982537025	1.2591697617999842	1.8955048539467554	1.473953753446701	1.9306851814770705	1.7133910258191933	-0.001523509209948982	1.0920296157850764	0.07603167183076158	-0.33097728543001426	0.8592910862056495	1.3304576835653668	0.010738196550070248	0.9363135882419179	1.077433180925862	0.6064193934746731	1.5387711938564719	-0.4781679416222978	0.49822410041235826	0.1332235440272486	1.5614738725614017	0.6960062932706158	1.371013838271191	1.4313414662568347	1.5651491443713987	1.9213417170818747	0.4801073740293374	1.5182171253148233	0.8205810425057447	1.4651691972136551	0.9663903311429926	1.132640449897873	1.3472547884143196	0.8729563056778697	1.6466287367817172	2.2591259745740606	1.034006030167059	-0.003644257875869613	0.6927847226343267	0.7022406323352092	0.5859534790133681	1.6830485086151792	1.201243141089144	1.1996070719121856	0.1555770246866497	-0.19805712717049526	0.9015036232188719	1.9442107861369948	0.5629175890460825	1.026748841668078
1.2269705070527956	2.0896536074254737	1.898201841442201	1.573835281173174	1.619017491638608	1.273155984987733	0.7140209462861432	0.19748703009081447	1.449037686679492	-0.23173732087669066	1.6429995003439786	1.0048410341281573	0.5215409023588217	1.4452470526445436	1.0382750945184394	-0.03896855924164685	1.9482658774002755	-0.17106005391525694	1.2910553216070593	0.7322405402993684	1.5328714754548067	0.9833085580357726	0.6076261261083382	1.5643784996701455	0.5686475785154272	2.0271726111978916	1.1786633768849186	0.625323761559608	1.3929258100481798	2.0391710240428313	1.3935125086773594	1.5250720718530215	2.0056939446235975	1.3377138063189036	2.1938133599518013	2.2735843848828328	0.7688128654814331	-0.1795509279460308	1.2500179532288749	1.1689271505472718	1.4608691274179326	2.8457897091919544	1.6312080549732682	2.281093147988638	0.8498734258780991	-0.1675273531809851	1.6209842966993302	2.5113715295792347	1.5313568735149456	1.8910913548013857
1.2130021844487797	1.5962205786085417	0.9916742718576328	0.8725247637821928	0.6751069668300813	0.729703016900783	0.9005536550484008	-0.28874789122812106	1.9318222944163475	0.6207756061230604	1.8082660888286	0.5637168364029286	1.4485618673249083	-0.1252832838986447	0.8610482151232312	0.20201493164342874	1.7261084394493562	-0.5826342713615182	1.3950537023915675	1.7744329480223908	1.1507914355103397	1.1476452284615588	0.2626583786256213	1.370484499449018	0.6482123076532527	1.6384406696962068	1.4980680759654208	0.5037809567263014	1.2666279660203683	1.280451384906735	2.00217118076464	1.2543007452230739	1.7801415866024146	1.5339462244416344	1.364625350216389	2.140426750241103	-0.49123209321425554	-0.005927561653688545	0.9449270450597017	1.7875221854818328	1.4682593410318765	2.708212788341961	1.0989691392809493	2.1870434078911383	1.3954807324289615	0.06950470544870649	1.427357402671229	1.8381434128436718	1.5749597569915996	1.8399486400207674
-0.11582042439384493	-0.06672001571711003	-0.5660008735918095	0.6667121468698298	-0.6834241734267843	-0.38587970153556495	0.32261913210996873	-0.7802621434442746	0.4652957967518173	1.0246416924787467	0.23369239939480085	-0.6528030577052562	1.15151723604039	-1.3276690910336468	0.6539132930246869	0.6700441707065248	0.8367603260802734	-1.1565392146004103	-0.17533613220455033	1.995306208283429	-0.5871590603297345	0.8639763202182794	-0.49745302272765557	0.767389536727231	0.18055874850921552	0.16827378427788503	0.6724675296087689	0.040226536000173924	-0.06372208259503231	-0.5583760590135368	1.432525540217234	0.5447228598817347	0.9182542291900255	0.8621861379621527	-0.2614365086467796	1.2941276220801947	-1.25421635159005	-0.4524957036965854	-0.41845314079342055	1.1187680115815486	0.26084169316213346	1.0147600688442664	0.016577222391800026	0.06505825463268533	0.4503902894501388	-0.18448968610242739	0.7568899220358913	0.33078571972658405	0.42424912218466043	1.3638598446831778
-1.7891536760796742	-1.1832583841010413	-1.6340564523088104	0.8481459447335056	-1.7675216428716518	-1.5960548185911443	-0.2776762229598696	-1.464773082975319	-1.0536938481185603	0.23266520570577548	-1.8157047911987956	-2.024869438011632	-0.4690196791903544	-0.5162791820088546	0.11623817779757376	0.281536464306389	-0.18746741291387925	-0.9450466448536416	-1.6651323867944254	1.0138375900898022	-2.65302991254459	0.06682076073512745	-1.74553718120696	-0.1740000930140256	-1.3217593695544982	-1.7385605916452007	-0.6928851400208306	-1.4039636457247824	-1.399620214925647	-1.7251459244583212	0.01583948651829499	-0.339699961257353	-0.11467933194088585	-0.3744845133298719	-1.0889745001232065	-0.10638498393111524	-0.9477113553041252	-1.3028950150682723	-1.4420702460289019	-0.4242007123278973	-0.8239017404441566	-0.8530423263031495	-0.6984882522088984	-2.174859679096616	-1.2290405301135008	-0.6261225818862447	0.23305149257314567	-1.113350394516233	-0.6288839273647763	0.8551794605489876
-1.7908664690745137	-0.8827013227166015	-1.2263862456182493	0.40003338867040694	-1.449655225645007	-1.5474433983430187	-0.33609813242814496	-1.6371844721162039	-0.9191664693243293	-1.0644276557873442	-1.8765367804320388	-1.9282556432119249	-1.5835138346501916	0.4407970539094268	-0.8354832771925633	-0.570770647012098	-0.49584400649938937	-0.11155607445719448	-1.0914452301181288	-0.12784939081525043	-2.596272738675805	-0.7367440489091968	-2.003709838874574	-0.5227983328766513	-1.9077240614536282	-2.0368681678184215	-0.7485697800807088	-1.930105409088598	-1.122696728761696	-1.179694526319829	-0.7010023227183075	-0.8251887200038196	-1.072848198977425	-1.1549970425914704	-0.6373739494690867	-0.8120622343267263	-0.6213837797581299	-1.504919303578309	-0.9837511149434153	-0.9809574115486036	-0.7322998733735572	-1.4308859504696947	-0.7295875002566146	-2.114182708407529	-1.8075841806543227	-0.7565168788101947	-0.07775860678969565	-1.3936022791570981	-0.5893756449681643	-0.025731069340787154
-0.22261250452921327	-0.40133954537323063	-0.12893743459856122	-0.5657524388295327	0.25405061990000344	-0.3410279679983416	-0.18047132486189651	-0.7034127364292106	-0.1569607327564502	-1.5872975585995832	-0.12890382655090918	-0.5469827873852127	-1.1585193176073605	-0.5256736578752973	-1.5363861731738147	-0.8509347680081364	-0.20272446076705794	0.5476369963106146	0.4343535976699928	-0.6598407718065532	-0.57740262627402	-0.890017648194209	-0.789940401699492	-0.018861192366771688	-0.7681180147229173	-0.36309063399416364	0.5895087167737517	-0.3723500114643673	0.10341084440448899	-0.18916594953399096	-0.6622877291183762	-0.5397811349426237	-1.6205935523137367	-1.178123864050506	-0.01767742468559303	-0.5033277701287519	-0.5475487631509162	-0.8234435415510328	-0.043074760444891044	-0.3854423995041698	-0.18466421792477622	-0.9172435948401878	-0.7100425062692179	-0.3785066403915923	-1.187015983523733	-0.7476519714301145	-0.54571289185183	-0.4898254113289537	-0.17154628640081176	-1.2430722974224244
0.5132645264724754	-0.7021972432625928	0.04072348960335618	-0.9698146806288396	1.6845161368390478	0.1899908732318744	-0.5538814753351711	0.4272600810459922	-0.27847664179108134	-1.149782001260762	0.6930658303303319	-0.12646213179169766	-0.3554875151182093	-2.005543752110832	-1.013017037467562	-0.9165999117736723	-0.2501646315760839	0.9182332220248915	0.41773237422624665	-0.8964454295922731	0.2944232782607258	-0.5120836239810788	0.12499243296859526	0.15998846176485662	0.07367691967209439	0.8183241875875295	1.0498054188289532	1.0612201487050252	-0.03458968048814233	-0.4621447233483487	-1.1653459363975573	-0.10228053168758727	-1.1172087581290537	-1.2759250314005202	-0.08992630543758552	-0.4618536548317472	0.3230516931847071	-0.1343657706782018	-0.3169448084875361	-0.49880577816277233	-0.34059770469492395	-0.5145268917614461	-1.1340866314182225	0.32932050399246404	-0.8854267323339572	-0.6234812659633997	-0.8765461174230215	0.16603927528297935	-0.48645417340929503	-1.5168073223081626
-0.7154773700688923	-0.7035933423179769	-0.5495465178916271	-0.7803409557206286	1.5540561289571073	-0.7987823717608211	-1.6277680457477894	0.23233733073210489	-0.6785018920802299	-0.6203390147186605	-0.32587985904688976	-1.5147625876854296	-0.4759430393441173	-1.2820398496679533	0.722318429392643	-1.6223615115238954	-0.9080929380657948	1.2428781151672936	-0.8231158254051469	-1.0441640475304126	-1.187080893833639	-0.42588166560135376	-0.5347182799736676	-0.7082953604728023	-0.8218284310871491	-0.2154300236314066	-0.45176450241145594	0.285486780760461	-1.6956186135095053	-1.5798081130205972	-2.143674061576947	-0.5082275432749706	0.4045779131116913	-1.91862597888045	-0.4064546409638746	-1.3094109925360182	1.8635981672083746	-0.15299433328115147	-1.5216591214505641	-1.8172284646678545	-0.9822968050148154	-0.5967733029362096	-1.4809518471965035	-0.614751339372508	-1.3424224382077177	0.18882936994674934	-0.23250526325727003	-0.31085720552478463	-1.2832898989234178	0.01203098899364535
-2.1680959456586857	0.5011929094549605	-0.22833888403588767	-1.0097536429648997	0.4788478475050917	-1.7981758930795106	-2.5546977489214804	-1.0595186451947487	-0.22067875445999205	-0.38658982408922526	-0.9940948242836485	-2.6064672489053904	-1.0558456186807874	1.3134754052520017	2.1763552241853845	-2.091761728972114	-1.4619096847976027	1.1245059152910892	-0.7246827677184231	-0.6505321569452255	-2.290520219743791	-0.8356385298849476	-1.3669040330259183	-1.5615981949084996	-2.0152303737458017	-1.71717350077966	-1.910705889470347	-1.0378545763689921	-2.19811796292416	-1.8443849002568493	-1.9488564665672854	-1.5938741779268755	1.543323582219833	-2.1466888405421125	-0.32730207832773495	-1.7834179093498082	2.208982615551479	-0.5934791103932185	-1.9117907274602266	-2.3181956038662475	-1.119253314914076	-0.5746761620247273	-1.044332166444019	-1.163080777503795	-1.3068279786065637	1.4485893089932649	1.0855604178356368	-0.8084134086729975	-1.555771278297333	1.868740382264891
-2.1385653637203372	1.5069749391715503	1.0394076562753247	-1.5720437284624875	-0.3462392659372368	-1.1129838380555368	-2.2061153037324326	-1.491889179380816	0.3823908822126643	-0.05106212461473418	-0.03375473683381775	-1.4567924805822656	-0.9884566146195979	2.8520245836590568	1.9110397453103536	-0.9291328402378072	-1.3950363933396348	0.23831869835162467	0.8555749883095349	0.1483241950330134	-0.844991224099355	-0.9143971705509742	-0.5530005911031377	-1.2363814819040562	-1.87154913864473	-1.294581490747284	-1.3771038823762942	-0.49903822141343346	-0.3097252357683857	-0.9542792067595244	-0.20584443738393013	-1.956068564180818	1.0846651138645649	-0.9515790448570597	-0.05054541884017286	-0.9780898548066136	0.6421202928143066	-0.6391047595317655	-1.1103781845924219	-0.9283534627498803	-0.7208638931341664	-0.2742886279136518	-0.17471281720230725	-0.3219361686144009	-0.15439072435140067	1.5999744098146904	1.4587403982175438	-0.10773028943576776	-1.1875298017585905	1.7584130069588335
-1.3659730813420143	0.7146049900252874	1.220087879615873	-1.1547227156583968	-0.8318850762222038	0.8238633001018153	-0.5913495522646727	-0.2335151762917354	-0.09818530397712928	0.33704554568450507	0.7610082600364075	0.9022834834888631	-0.31741104600530906	1.9696486808204017	0.41710629350063094	0.8128235884883589	-0.9454613127263285	-0.47346395012704745	0.9831411563434412	0.13011427932438707	1.259431128382632	-0.3327653913989152	1.1774858235709575	-0.29509289887962953	-1.0171333408412948	0.3206888553003636	0.02273959229702369	0.775753797150815	1.4227558418870685	-0.05748747163188974	1.216350809381188	-0.7610137984247466	-0.13243925660489503	0.8109997289827334	-0.06445829833224527	-0.1646101151356238	-1.0977060532930765	0.10391896830217702	-0.46398536720283484	0.3333823132876734	-0.6182171106618497	-0.3075214520207434	0.16341250775880503	0.31568975722245585	0.9261753302863889	0.047460348843070536	0.23994965589842426	0.8528444668372615	-0.8501595304071472	-0.2574618296191046
-1.1779821163018906	-0.9120146864821145	-0.3096892737540841	0.25435394357874463	-1.3056408139253184	2.127348736472988	0.845107999377025	1.1155114019446015	-1.0334682923659944	0.14172039049835847	-0.03973679391506343	2.131833704680566	0.15334374596092748	0.2688985256749156	-0.47586232656702	0.7611655958910124	-0.533419446215573	0.07947211411305309	-1.3900302303214012	-1.3046404678386494	1.3204440255932182	-0.09817386003947401	1.7217571470258106	-0.01442650152591315	-0.5808061472762881	0.7321258153935281	0.11721473679100683	0.3353856283875688	0.6298896381857341	0.32302388246380725	0.8282082492868542	1.0105769520525043	-0.4275565347894822	1.2362958767948786	-0.41005249308852926	-0.7739653055654978	-1.3801993728771915	1.1147918840048554	-0.5407029377464557	-0.4297978435570767	-0.9640139019139341	-0.9431906444696784	-0.1322036497115642	-0.3594174026520867	0.7427749805417988	-1.3650965791946896	-1.1580670108537108	0.40572872812644634	-0.6967041840015571	-1.8748971660574703
-1.093214598099822	-1.346105130563188	-1.3915725682741131	0.8115249914302705	-1.326382668647186	1.7113297595982635	0.9397182802186489	0.8969096536086587	-0.9770361854620889	-0.45585162834624693	-0.9092681983311005	1.6184633236155344	0.18371529458641198	-0.3626041480721542	-0.04490852775165501	-0.7814641287571262	-0.3855711712481307	1.1247063360428338	-3.160108248335485	-2.813225510224685	-0.012843219308596486	-0.7280250361708185	0.7589062601388653	-0.4784674217247181	-0.2630372193770807	-0.19422095409596515	-0.8498852662015549	-1.0386563001087779	-1.0369488353902947	0.5656558740575568	-0.5220026413654035	1.6748514453841614	0.05971087397274969	0.12262280299749917	-0.8152699458372032	-1.9014581354168651	-0.6737349010459168	1.4472815640255718	-0.2877274257004293	-1.7484280290833485	-0.975271390585538	-1.4810906778334547	-0.1853819034472884	-0.9477124538673445	-0.1346535861641413	-0.8205657652371035	-1.3844054353785287	-0.966292013352931	-0.26272814122673166	-1.7446831732262218
-0.04755319631970527	-0.549332272891767	-0.481333084196829	-0.20462150022777795	-0.4966799821243275	0.2835534595190112	0.39238995728501086	-0.30428127026136415	-0.09162117724936397	-0.30815688930711305	-0.2777803881862737	0.5561768266130396	0.13315852801671518	0.07677100342787227	0.6142536900025974	-1.055084629852248	-0.5184217204843181	0.9063244732383848	-1.7296174603029943	-2.5980956472508363	-0.39481065343307264	-0.7874842464056688	-0.0972782444708664	-0.7770198274234934	0.3684413111597686	-0.48083268957904546	-0.9782066493085914	-0.7618685929653589	-0.735320703001136	0.6196925253151472	-1.1004417776437339	0.9058590412089418	-0.09851061135600238	-0.5430475507315583	-0.9078825788515029	-1.6489870870409367	-0.07519901422522944	0.9557356954269848	0.841879425951445	-1.1644376402752576	-0.26849314988745554	-1.082843853247739	0.47385256839128587	-0.03043342808613211	-0.2419820468285929	0.6707492734462448	-0.9096370984654376	-1.2200119497980002	0.528807159449538	-0.7097399853874813
1.348512089594129	0.0843759079295168	0.9669141588125647	-0.8809321522033814	0.46411703576323154	-0.5170475883985495	0.6435863069194043	-0.8385666974103746	0.40300043353506965	0.8508937998520805	0.6715574579123329	0.1446664747414318	0.28748549259892214	0.5436195290652249	0.52908019295562	0.6119843439519069	-0.4991202689235928	-0.49198112511941905	0.9027731963578991	-0.7728932149483038	0.4280840872617869	0.9175431893220424	0.19511098060504758	-0.42908332366476026	0.7106798899540082	0.5538243776063482	0.07450165782855189	0.901373027258673	0.8917230605754629	0.31945891182185826	-0.3955687988045722	0.07191594680694798	-0.7192767540719917	0.5582297691222677	-0.268081129000217	-0.006468780076487438	0.31556135124677015	0.6782539792595662	1.7762380320796425	0.7346246055321194	0.5550216445380936	0.22869800422513947	1.2751939916176882	1.4141583380378684	0.8117565307962338	0.8674450623687898	-0.5993612367476806	0.13947753592645426	1.2170371945916894	0.1829855278806844
1.677216510512127	0.2792708528849465	1.1006396824657427	0.3287921263182165	0.7164058473744174	0.2033706991696543	1.5245097819079898	-0.37792662211558004	0.3982910968728042	1.6507034364050828	0.47057297043523433	0.7434391846771345	0.7320539364957156	0.5117819642617721	0.14647455813531415	1.6609681033486372	0.27406071655860004	-1.1518857093086967	1.3602907980666652	0.8178220331555595	1.0852603384264448	2.6776789269153713	1.002230316628423	0.3086600607351346	0.5504896256010562	1.5313270143339432	0.8742442245559816	1.3995755989873893	1.143122504678832	0.5072586044162378	0.923106300048579	0.38011074476871926	-0.2238781095925476	2.0882825809932193	0.977163131120797	1.4173064505310022	0.5870671713376898	1.3105250874299361	1.6196130995739733	1.410552498526464	0.9000867065851772	1.5648911593559909	1.5283607649130149	1.7368005694635638	1.926590242772019	-0.2595655748852728	-0.11716160417035379	1.4588940780529995	1.5456215771111435	0.8711466331530098
1.0162833427980162	0.7099564295970969	0.4184533453589106	1.830635624151593	0.5731534340690128	1.539566316007516	1.4911105780054983	0.13144540715392822	0.6188359793921595	0.9367730973907582	0.12706458120993794	1.8366279307676734	1.284881433730815	0.07340335526986382	0.04460605317603367	0.5599971055974625	1.4452280046102954	-0.41371511661654853	0.013912867952582156	1.045107840294514	1.2771360058637085	1.911235053565581	1.2847178847639582	1.024829942778351	0.7245244941010432	1.4897286360931359	0.8071339941993416	0.3587409953498054	-0.010504605460890706	1.711310505542146	1.9970983677173195	1.204305448584244	1.0396977321375391	2.0385010997604147	1.751160613467905	1.8277223961746645	0.2848235553913377	1.8073480736894654	0.9728446011731599	0.5211808232008185	0.8975558235636824	1.9100279971083645	1.1770669691605773	1.0780586976893636	1.8473064505811048	-0.8987053126876817	0.8367977181683189	1.3889706795931336	1.541871484849197	1.1072601294881654
0.6482854109089594	1.0982081065270772	0.09855819401032592	1.1616670819741024	0.6860717226927312	1.7084072491867341	0.23029275664395218	0.18661067811389964	0.7973710694128405	-0.6249374557035193	0.8031442115695171	2.1553040065740436	1.286221609990639	-0.6381324946648259	-0.3044586778594429	-0.8815184567981228	1.6649304396955802	0.12058881932649473	-0.2361763863438668	0.7150824041017206	1.5347526805623786	-0.6068435600110738	0.8430371666267291	1.3274936959299009	1.3096301279554516	0.9756461327126464	0.8167372542513243	-0.09475146026458778	-0.2490022833125543	2.306436781255029	2.078301771249438	0.8893634348228658	0.6769249477446816	0.6382962075666747	1.1553789063152726	1.6545897637935534	-0.4625198185037007	0.7999217866399996	0.5796809199864269	0.03853392358814326	0.7693068933053232	0.9769025366016895	0.39421844397767153	0.4477532645292602	0.5754926814038945	-0.5746954555222915	1.2036110127466582	0.29971295297500844	1.0176242453132323	0.15415486574877685
0.9752916321403823	0.6110383292887471	-0.3012135639428306	-1.1276707344402206	0.8675124378036279	0.3651717214182539	-0.6971270697378086	0.19257853468180916	0.043117681653966615	-1.5382738454966158	1.0763295757616724	0.9116273494079521	0.32549147650243876	-1.4373937608732874	-1.3470748807319288	-0.8070680263905875	0.4988865007088911	-0.5787672617630207	1.1147551978009795	1.007612467455178	1.5058697528610898	-1.5055624243515895	0.25011869551773863	0.916700782114119	1.190320905735826	0.5791621743671557	1.396592222501041	0.7968175012978568	0.6964631874019552	0.5879181940356573	0.9065321938467006	-0.8772308218267632	-1.60304220486426	-0.26562029284301253	-0.1524655461907102	1.1340530889597573	-0.538593044610992	-0.9145329445239095	0.10940547732878769	0.5672822861918321	0.27010351413104605	-0.37161262044339827	-0.7485309333256781	-0.18215510961025172	-0.5886848685589646	-0.4808452607264588	0.21425827664656605	-0.7820049622894353	-0.14053899951277915	-1.5604661879115096
1.2713722955910278	-0.3521753680989471	-1.3283765848595475	-2.13477925202763	0.8088021171592649	-0.7522898026656786	-0.3525092560989688	0.5318241824701734	-1.2265719108910245	-1.2286337625205888	-0.47287930581655013	-0.7117032655190123	-0.6527879826181154	-1.8193555313168	-2.059773566292264	-0.10533710714575982	-0.5793777634509357	-1.172475911155287	1.8596282861577305	1.6148969998996117	0.7208705719962067	-0.009986893092180048	0.14603801732900323	0.061690543534089856	0.36124328996221544	0.18347135603888018	1.5805922813368043	1.4750542913805524	0.7174468920555501	-1.761149771538563	-0.5781176622248059	-2.3677349840061397	-2.7467824689949514	-0.10430774480552221	-0.7520058299820094	0.2752762712485041	0.4540611350864269	-1.135374457675536	-0.6876570019535657	0.551265900135741	-0.6080788544577768	-0.8184764932371617	-1.7824364131748398	-1.1039258406564019	-0.4853677676900368	-0.7851404650995744	-0.8745558056964298	-1.231370351414972	-1.2586117048442136	-2.245337956434437
1.2145323997196948	-0.6421348186279708	-1.6518913341508046	-0.6819028468589295	0.9294362872395914	-0.24723444091851152	0.15561421415337873	1.0574153349238191	-1.4555350954161452	-0.1837469292809535	-1.93626281378231	-0.736931956374663	-0.19610959382296547	-1.2336731247668877	-1.224709813580401	-0.1410545694171382	-0.16959348219324644	-0.2753066593485718	1.1533786943530688	1.3170256584117361	0.027477500405236787	0.8585876448828935	0.5322487709903372	-0.4229538370077318	0.3965260309795767	-0.15858483717591773	0.5395780707651656	1.047762372947053	-0.47943884745872	-1.3928176311970841	-0.9011663478685215	-1.92441533568872	-0.9196712544161675	-0.05344449614552417	-0.43683455660969556	-0.1838161825142923	1.3385579933944138	0.30433262301808256	-0.9311564749874147	-0.4456714451384007	-0.9521619672837364	-0.08251595881177998	-1.7725300775119932	-1.4127464980544906	0.49856494871755264	-0.16897152413832284	-0.524733251122512	-0.7730728526265431	-1.3416755161396792	-1.138621598124228
1.2254699594312792	-0.20684774397462424	-0.0005046158227625077	1.3900582612367118	1.3023808121855283	0.7975407079018417	-0.30577994641593953	1.3745341305609655	-0.12962995859857512	0.8128071460599993	-0.7113117136883979	0.6122782736067813	1.3457008034836904	0.22075195038746506	0.4367592224036636	-0.12069015936817855	1.0301934127606038	1.1152526001850824	0.6013223806425216	0.0013758730023153505	0.2507363686648288	-0.7207834208002446	0.5973354233482705	-0.11557408176542641	1.5593580120089576	-0.12365150874794059	-0.9944137868285516	0.37700443501009545	-0.5059612851576935	1.4578067221135464	-0.010246037509991871	-0.00497534692894042	1.4772686023622017	-0.7030594167276955	-0.1801616880102685	0.4296694461205253	1.0581499673619752	0.9475446990027282	0.05293331988530945	-0.5194058250881198	0.1516675686569825	0.6836327035522317	-0.3986948693796907	-0.22005625225118947	0.8973921874458314	1.4748336779548983	0.6111091685757625	0.38391991718335744	-0.34764966741027814	0.3657367063712945
1.3247896981083003	0.11388092305778238	2.2117725529526244	2.0390338065347025	0.8655484823795294	0.4044572856094563	-1.0068999481408447	1.1589194972288466	1.492440337762804	1.0117677709644337	1.9473515448942749	0.9556018522923295	1.7913117496864372	1.5163903449888871	0.9288047605851815	1.1462413011133439	1.4210544019318023	1.1536898129026862	0.9952534522988228	-0.9995734581867537	0.4594153227175815	-2.412661216066629	-0.3282656090427414	0.49185044140121253	1.8340825009048987	-0.021446338369173784	-1.6532608747267732	-0.03532230914896964	1.471029968604725	2.8586237553406355	0.4989440263509066	1.623000440488773	1.5096693705185626	-1.0972810671828608	-0.3003156785029651	1.2387273103613152	0.0672275940337184	-0.6383656491660017	1.3496424752379121	1.3227462458658037	2.0888798126303962	0.4569405775173346	1.352999259309103	1.4263521679798585	0.06609663805063053	2.214930153769621	0.7976154900147882	1.2574594691197045	0.7411275567021158	0.8294514850022614
0.9225072688626172	0.06723611172135371	2.495203938140244	1.3025167063164154	-0.8552139125939121	-1.277429483548996	-0.7541523434127163	0.4522852124378579	1.924118574226475	0.13259007276668935	2.4646270304944466	-0.5804206494183297	0.08646181823643699	1.4663458676978913	-0.28284579340064836	2.659736343701406	0.8188806545342905	-0.06757000511336379	0.8822219986538808	-0.7342381851367296	-0.49597408113310754	-1.6395426012237275	-1.6321538613346702	0.6981559034083771	0.18888428865388554	-0.4514173405731304	-1.117929197414188	-0.7560448629100116	2.834820289019985	1.0063537993846972	-0.26138381227395036	2.0749766461707986	-0.05423292548830895	-0.5238367849377156	-0.11543350593236017	0.8253040312413412	-0.6833020413915868	-2.629666526731679	1.6418675046519846	3.000264444973443	2.9421837542017695	-0.26758437931696766	2.1708163959757814	1.5966987082955755	-1.119260039488409	0.9175464473418075	-0.07336404753354121	0.9279011135382232	1.1977219521866251	0.5699649092805338
-0.03351160560461201	-0.16727027544737652	0.6462525942953206	0.4054995418000401	-2.3140298179192547	-2.2005545483843165	0.1472227237206991	-0.13994877297894148	0.8585141087194985	-0.9563477050374601	0.25410047908590877	-1.8888208605365318	-2.130697453651762	0.06330939300102503	-1.5814629596825287	2.5922695729890752	0.1947525006166899	-0.9316176155056725	-0.6812468727343303	0.2218573750174828	-1.7520327054415834	0.4069280782093882	-2.037232775439377	0.41673268630604104	-1.4880209356072343	-1.0327935436920097	-0.1872806502927563	-1.704271676196633	1.3809682094947455	-1.288844533037929	-1.1163652210510433	1.7497739031696846	-0.7533068066892726	0.3305121659504834	0.5356912609558064	-0.501598422933946	-1.02014408971032	-2.6832873547136105	1.038607296474564	2.1881792242736218	1.6405033640916282	-0.3883424990537756	1.7928657045947751	0.09213751800134347	-1.6816649929701424	-0.9254140717950172	-0.7278506571061581	-0.27413913976311255	1.2003544303746494	0.46708325816810653
-0.68140661212555	-0.7761748714458416	-1.3911107797129831	0.09056389812705107	-1.8986491589539674	-1.4407248555050365	0.7552257761483492	-0.003912893149786286	-0.7985841056843284	-0.8804786044029097	-1.7459175982656268	-1.2311798142014354	-2.837234443865925	-1.209818129674983	-1.5255015625169628	1.0792543531051317	-0.05599631002149442	-0.7006084991282078	-2.2326418171936138	0.9144416552308052	-1.7243430230460404	1.1817141082998794	-1.4363449592981201	0.11316890635927745	-1.2829588529071092	-0.8314972842170579	0.49100405188860846	-1.9004362174654423	-1.4044712936154742	-1.273142725035532	-0.787696992594155	1.0940175322036265	-0.48987235887096486	0.6714778881822843	0.9537909129006348	-1.1616176723848286	-1.1585012006212738	-1.1920293738520165	0.584584642219107	-0.2382083451117885	-0.5831101221571153	0.11605675206386339	0.9599035884305465	-1.3859413005936752	-1.7031567892031347	-1.3214131162460205	-0.7004621452057836	-1.1091990884839598	1.1257426439757263	0.43037919459834206
-0.417203569135815	-1.45076890504997	-2.1583808170769876	0.3961875959704351	-0.42668401938818284	-0.30272560884808675	1.167707070576663	0.590107868251944	-1.5708613760405377	0.3607251025862194	-1.5063377218008553	0.027374144235788468	-2.1192463595266755	-0.9238653358152047	-0.6402058928987409	-0.24089846913869686	-0.10815104867826691	0.043100802307513175	-2.013744484879523	1.319586770078234	-0.7245709181786429	0.893351195284685	-1.0229625381902177	0.2751464292002146	-0.029944999029782357	-0.08246305490044552	1.0311626225969566	-1.2764493115736635	-2.6277331156025525	-0.10036118632151868	-0.02404987522196609	0.2531572551144084	-0.6022039913101537	0.6594023266617004	0.9714774695203573	-0.8342559292728784	-1.0972954936926949	-0.14302255474784129	0.5528992673042217	-1.4811150256457843	-1.4598756992431394	0.46650030944298476	0.3411882779036296	-1.4249564201356082	-1.5281178322877693	-0.3240868664730749	-0.41234537729139936	-0.8144594509577631	0.9359601736220873	0.1656404050324067
0.173895326816699	-0.804622192058153	-1.518938071158105	0.9799937755614035	0.09108740510187723	-0.17570259540275387	1.757364936908357	0.7385870114006267	-0.5239755805328369	1.144895415342512	0.026401228845221274	-0.24960966481619407	-1.2056775538625588	0.5648934499162304	-0.22736715942846433	-0.6493005557899846	0.2380129274395307	0.7573008640522494	-0.42127805080750863	1.6733765949424786	-0.28421103093869154	1.249976393983377	-1.3054858712352677	0.9402375102130638	0.45756383940170653	-0.046172354897722	1.564580525931024	-0.8664762218297014	-1.7184621231711343	-0.05009679672313191	-0.3516756835866205	-0.29859881960366025	-0.6032081513560067	0.4656772100179977	1.1580016406429932	-0.678252831944954	-0.9525162507830782	-0.057837462512811716	0.3344491048848459	-0.6727029096786084	-0.3235480238768776	0.5629350216751182	0.013179883405026281	-0.18653515570198873	-0.847824691122242	0.6237720289725076	0.2455268240500236	0.3575428062001267	0.4932261306593004	0.19756465446175428
0.012492351509735527	1.5162374711050974	0.12770784063835178	1.103114979110547	-0.5155945593121758	-0.7249870564779268	1.7183419984238346	0.13134830879733722	1.476770924030977	0.49510878918444046	1.2092529416756186	-1.5648543626841238	-0.33259218138731383	1.5406558809135973	-0.30853549478765585	-0.7080814363594126	0.9268884975594446	1.2482804226701147	0.8253351624803986	1.380569481998602	-0.5743894800670092	1.8149093405512315	-1.2468022720543652	1.4010748198494496	0.08662765429957825	-0.9223742399313769	1.5317232313172424	-0.9073002558231508	-0.25873975997033033	-0.7670032867469093	-1.4605233876900012	-0.13847789799845112	0.8227696498705918	-0.33651657956691416	1.3268587643237764	-1.0206111038742198	-0.9228972038716754	0.0644110160777078	-0.3663914437934735	0.4082127456841703	1.112936282365214	0.8665786582655193	-0.23497100237995666	1.1970982331315783	0.48488493204166705	0.750723947645919	1.4391864065460187	1.5512044438130563	-0.11259763242741398	0.8763294163955327
-1.083282998903706	3.2138515688686358	1.7723969430139381	0.13984273420661208	-0.674835826595796	-0.7634431123815596	0.19484751251390062	-0.6722649606690057	2.2149462825214115	-0.504626784709133	1.4687847939832352	-1.7572280130238715	0.882343882906229	1.050751093739258	0.20210259590950874	-0.8372130567578897	0.8306434724996885	1.0476944651587665	0.9075187600844034	-0.11870077396191701	-0.471177107760838	0.8678893479426597	-0.01879421706736158	0.6803352415437803	-0.2611308508124526	-1.318547256941677	0.354343697737739	-0.45678817154090606	0.5318775820582834	-0.7130935133568932	-1.510185502135117	0.11555175147629686	2.5751893711645955	-1.5128697610371442	0.47112816154991677	-0.7945104631492559	-0.6074696443121531	0.6093730095147583	-1.1858500432765218	0.19788025501994133	0.8766609319873994	1.0546209540276636	-0.5712929279933741	1.6224339949288287	1.5581443146379805	0.2965568814402258	2.052308807796464	1.7701510306043358	-0.7650965921016281	1.349646732112404
-2.0740088185241405	2.0201370942218517	1.8882192173042267	-1.4237375331930797	0.19893508310966365	0.0790555438698717	-1.7565129413446494	-1.2136269936373005	0.718074039662294	-0.4383028981283815	0.7191935243001933	-0.3477744630218457	1.8737253881610103	-0.12588004167544095	1.572211308908264	-0.9210697232535402	-0.7285034200771018	-0.07216012362368115	0.31716138543552697	-1.8565180884716501	0.26623802225630727	-1.0301307968960736	1.5280642920576095	-1.1236737914315877	-0.5528707283228339	-0.3117537662639181	-1.3544509251413408	0.7763510135190935	0.5926549836047951	-0.17563041722511388	0.09579266033728982	-0.49641709358795383	2.2265424694585927	-1.6628747421870964	-1.264672082386419	0.3413402076951499	0.539260698747067	0.983926024012901	-1.703646465269224	-0.7725662226649151	-0.8713603880699153	0.2898424782477944	-1.0010541131720065	0.7370386549671487	1.4436401370278074	-0.3347925166983694	0.8903859428601135	0.5863717553215553	-1.3611993054771385	0.7532795997434123
-1.8695128989256384	-0.8131289319976407	0.23929739897622923	-2.209571555770489	0.9839696286496408	1.128159249044632	-2.18396859791814	-1.51610394123994	-1.3022734400923406	0.35929540479286465	-0.7578554808885033	1.066934292877838	1.662693318914132	-0.7595777637347106	2.5662080556373508	-0.9305832578832016	-2.3030664486222587	-1.189500851446069	-0.21285552483862052	-2.1581218433139973	0.7189222024669634	-1.5327268914493828	2.026316235798	-2.413288442529306	-1.0074174828920095	1.1354665737091747	-2.081650088911672	1.7435409011123093	0.21445028180687628	-0.2995247797191286	1.7697701051047807	-1.5557038783695143	0.004388839255308041	-0.20227979147465744	-2.1742730670501924	1.1524334988243012	1.8624485536368312	0.9673418664794772	-1.6934529507262481	-1.1711916775581035	-2.1716635004902862	-1.0821735283462954	-1.2714418764971571	-0.6318140508183792	0.5904874844870253	-0.775375688224264	-1.0671970765121124	-1.0645452224092191	-1.5604824640155275	-0.3335322924733977
-0.6470141147567093	-2.059260271235205	-1.2803336575541437	-1.5780923596855887	0.8436408312422428	1.5309562087428603	-0.9683814881961674	-1.4551629822879886	-1.6538252485952658	0.601768172580776	-1.7377649163341387	1.28111424906128	0.5584493234236975	-0.6291879610576593	2.0339721353477347	-0.8978433210893294	-2.0095939866371952	-1.1412954916490106	-0.3577274677356832	-0.929476096116771	0.4949507168571433	-0.30051585885879606	1.3756393118131613	-1.8872978012656167	-1.0300179083703112	1.517780963996869	-1.2391976780070852	1.5975633803055036	-0.25295405948630084	-0.7019247801992153	1.9031003260260901	-1.636510677979951	-1.355537575815143	1.2969727388242556	-1.3720712539291036	0.7666617595068126	1.9397215361730682	0.889561116432654	-1.0783690992245913	-0.7522654694744327	-1.7797558114386836	-1.6009231917112339	-1.0553901197310265	-1.1527572358764095	0.11634222591343941	-0.6452240339285998	-1.6436910372992204	-1.5724232330692713	-1.0596322080571756	-0.7499765350986872
[truncated: 72 more columns]
