# Supplementary material for: Diagnosis of autism spectrum disorder based on functional brain networks and machine learning
Source: Sci Rep. 2023 May 18;13:8072. doi: 10.1038/s41598-023-34650-6 (PMC10195805; doi:10.1038/s41598-023-34650-6)
Supplement: Supplementary file 1 — Supplementary Information. [file 41598_2023_34650_MOESM1_ESM.zip › matrices-bold-time-series/ASD/ASD49.csv]

0.4279493961284022	0.5595639510978286	1.6547291980274184	0.19741171344235536	-1.3202199607525833	0.6405436769596784	0.7292939200928342	-0.698190165443228	1.856654664969029	-0.07776982549888103	1.6986146145919792	-0.4622854406920539	-0.01412678233963151	-0.3455761459477241	0.4850853440479592	0.9151716908413027	-0.8467305150775513	0.5065504738176402	0.6903228842385611	0.19079428634508036	-0.6339118581138116	0.6668885203723789	-0.5710018926039866	-0.25953689559022974	-0.38152762495933407	-0.860120097058913	-1.116750501778257	-1.5865709899181952	1.4470345497292354	0.14283067620421233	0.613041104318916	-0.2455351221372053	1.0846947658945858	0.9430592344324502	-0.014484697545723273	0.26727653005101204	-0.5465185225083986	0.4630819953645697	0.24698815370017907	0.9567420614810872	0.00925043837520825	-0.7320278624222579	1.2457670409337807	-0.7074045622350786	-0.8054122131064416	0.4855004271857688	0.7823630234833518	1.3482503060749962	-0.32222837101986823	0.2955286424616839
-0.3866831929727685	-0.44653325156912166	1.6299834955728811	-0.05714853781105381	-0.6311685560442609	0.424566997349395	0.571565511077699	-0.33541218262841554	2.0073772054212986	-0.3068180061252245	1.184662804645791	0.26859790246852283	-0.2527380524569155	-0.7955096693329348	0.2566759803066445	0.005049720240408448	-0.8449720585173107	0.8803313117471435	0.6135852343865299	0.42379785908139045	-0.025670100758811733	1.715492119920473	-0.06013923615741754	-0.074620454017804	-0.34758416680529136	-0.6032334830650853	-0.44137884500782776	-0.6652054599896757	0.8311640406232291	0.013522389799561822	0.26761562279579443	-0.2521651687083746	0.16191879001138096	0.08744717775391357	0.10238751681066191	0.6353415454106683	0.45324907864993214	0.27017234723487754	-0.6466640089978188	0.7640519344136683	0.28800695052194863	-0.4310997701828803	0.39020590197992194	-0.09004314546720832	-0.6862011437769481	-0.36341470746900073	-0.0793150393077993	1.4311974304453416	-0.24749799766580458	0.9803509872912773
-0.5404122631271084	-0.6423962765108729	-0.18576443843837845	-0.346314104694331	-0.49733574725307256	0.1535156949884322	-0.09363182868023129	-0.31784837870650484	0.48510623765879624	0.026694610095818822	-0.08056293754271444	1.149321608774753	-0.1668720292774411	-1.007434716858855	-0.036380057756674924	-1.420938057227662	-0.015376319239960226	0.48956864655559723	1.1268699702755947	0.7924723152828347	1.0273165315401696	1.603520648618089	0.6283725388661436	0.8192361217575665	0.06629527527451057	-0.6187267147785355	1.3456345085499455	0.7982773150559472	0.4683459727448791	0.0883536868854348	-0.6966850195237593	-0.15838606842075562	-1.0136882222825432	-0.6623415502410742	0.1602136986235975	-0.07531818621191863	0.025684928956841786	-0.05858426691325984	-0.8637532291582026	0.8111384437783583	0.42049322199015543	0.28198303997788304	-0.03469049432436249	1.324241746152716	0.2689139726250316	-0.24739087402148593	-0.1359768239914438	-0.2754616550377194	0.05472215034004463	1.5856265203440294
-0.2263816648406206	0.12952651401421936	-1.5810247120589125	-0.007841769956605422	-0.9385135681092549	-0.3179919063731575	-0.49555758301859604	-0.7727245591086959	-1.1711240817150497	0.31891049242599045	-0.9465733439136921	0.7171668934592967	0.22612662915875106	0.026116045889967347	0.2679116238491845	-1.686413260386888	0.9928338366513075	0.04849438969916806	1.4522626564549708	1.0753002531910736	0.8451693477013168	0.10569392789535687	0.5383238746099699	1.5285606679959722	0.2795506901457458	-0.9788037926930414	1.743470375009953	1.2382041365271494	0.7076395871370327	0.4175497431255947	-1.5177341143466754	0.3603645301850988	-0.53201084704873	-0.9622922162929602	0.32682964861196917	-1.4828582024716914	-1.8555623716199592	-0.47505362577361593	-0.7835278714204474	0.796315448512236	0.06175703461674781	0.5985454044605526	0.18527168200747487	1.9224719075419292	0.9130973528087682	0.8340458507759498	0.9614677904795554	-1.4239016023608377	0.08076739049667864	1.4215290546810562
-1.0213166452253433	0.3147717873569007	-1.0989561904961793	0.7022459801775914	-0.5753408115752684	-1.2401057507905162	-0.40631756731882956	-0.6743707641068084	-1.6486805690092852	-0.14170556603412876	-1.2225943876307783	-0.8672185171587551	0.10250977228915377	1.629939758685104	0.6914218152720237	-0.6439149105497403	1.2861731294737582	0.19062909449731252	0.26878615770879427	0.6712300063048747	-0.7591294458156799	-1.3097898288039218	-0.48851634909998165	0.9099332350475243	-0.22831434391946756	-1.0233024685628667	-0.2921293689469727	0.4616684488256691	0.28440020319148956	0.2869882376933569	-1.4469962336113131	0.8108676137372539	0.9159644139587708	-1.3603495032740847	0.29264502257517555	-1.8440531262498088	-2.1399664674357375	-0.9535271285425421	-1.338030956105135	-0.10423741203607712	-0.7854155704245874	0.058724558576316956	-0.37115137022909206	0.8589220254697003	0.3722911926671798	0.7837247411068481	1.2902992703111185	-0.5243813378380755	-0.059642036583110854	0.5448292279077999
-2.446191371030313	-0.6909045512095295	-0.24957144908362902	0.6689455964592779	0.9629020710166244	-1.8323808170626403	-0.35705095352777083	0.5524218465428722	-1.3597868382843974	-0.8678840856945704	-1.234650950289742	-1.7117709886978838	-0.7773291085900956	1.9494255795713369	0.4442234061481199	0.33551976395937105	0.7327464196954252	0.33046139481754966	-1.7679270163306269	-0.4857258673292803	-1.7590916164936259	-1.3719053728315325	-1.2746697738328767	-0.5840829633935758	-0.9685030715813826	-0.23671270246513776	-2.1865073433279316	-0.2276936859676302	-1.3439295005442187	-0.610011320585483	-0.6378049775797944	0.527166331812537	0.9276276161841052	-1.6695268003899875	-0.23245380864836013	-0.5428362227584957	0.6035042084416443	-0.9726510467050588	-1.7303292703596764	-1.4795225044919809	-1.3098851763593085	-0.5711206704717785	-1.8813428096261209	-0.6540978864898385	-0.6004820123666068	-0.9914617744610018	-0.18998389437151597	0.6123446014067281	0.12109749747017688	-0.44507400981537465
-2.008648717215545	-1.4143748416000672	-0.7339540798872268	-0.39587161492112377	2.1421590312431777	-1.1210950722152906	-0.5428609790329162	1.7665865779125949	-0.9535961916284196	-0.9028161381943548	-0.8646937062647466	-0.8526317146054578	-1.5094141733847168	0.7209288169218229	-0.05374717796529214	0.40864182586660763	-6.79667089522683e-05	-0.048476094928159956	-2.4621019628455385	-1.1975881431408772	-0.8118028257578491	-0.5619630472034777	-0.89645009134117	-1.2097047372899794	-1.0668658518389993	0.8923668873736397	-1.2960428372258224	-0.07906006042913102	-2.620578973770737	-1.3185132759333211	0.12901972519057944	-0.0867830179374133	-0.7878933390900341	-0.9340777496971889	-0.6658707825470931	0.8523718187509649	3.3086549580519597	-0.10833851350241594	-0.582686871000718	-1.9268570896259298	-0.5600431081476848	-0.21864894816468128	-2.4688043968095754	-0.947057977882595	-0.7092153430270977	-2.1092153834952505	-1.6241549134700128	-0.04421071031236144	0.4383551408202445	-1.1296406924229472
0.3422753848302087	-0.80589967752324	-1.6134271886998748	-1.2726735585829714	1.7193646725316034	0.24630087068456236	-0.45031881284583614	1.536964812070684	-0.23579309638573698	-0.380009753856523	-0.17563106971385167	0.3876444229861944	-1.4869061718196652	-0.2938855545974931	0.15666000164132476	-0.010903440877083793	-0.30506140881394306	-0.17842977547232255	-1.290122375289743	-0.3567885879580257	0.6491644419868808	-0.12659201030394657	-0.12542478502701476	-0.3127465037432181	-0.6162534742180695	1.2948508465369157	1.1218451856276783	0.21807940618252608	-2.1182552645818333	-0.9581646565423111	0.3732350601549141	-0.12463715856241867	-1.9952616786329695	0.6147587613301084	-0.34574114565657826	0.7602922400136906	2.738132325003328	0.9777373920957799	1.1602344552965276	-1.1331136797733254	1.0344646103549537	0.8094846792836711	-1.2631447690022921	-0.0937576788078411	-0.048243836070329386	-0.8642118186454454	-1.1038462237986661	-1.4961369206459239	0.17992810142892807	-1.369898436831986
1.4512501841639256	0.028464874710036947	-1.1497075830184487	-0.9038517857934337	0.44980376528828825	0.6468508490936329	0.08990722511609847	0.2631704133808029	0.6232057386829016	-0.19824192304196636	0.10933320163189728	0.46714506366534514	-1.1736944877398536	-0.06349601105641084	0.8124384161369762	-0.32225040215930795	-0.2045830484958415	0.573256433194597	-0.06118202838488437	1.1540505254830609	0.6528143488423703	-0.25582249085453407	-0.19761650819257903	0.8024064986446704	-0.4102052841820925	0.6179673161922135	1.9143806024713876	0.023331767212976254	-0.6340907685181506	-0.14022684490752702	0.18930036526835425	0.3138954512953953	-1.422879279244433	1.3015604916063843	0.24383137618413886	-0.313779594863139	0.24849173228342347	1.1089269636496522	1.17015442489092	-0.207891519573957	1.6861602387932508	1.1156047266477462	0.05439308369756774	0.4632324694187564	0.18895609433585311	1.0699907540091513	0.35097475803925915	-1.5786774516543696	-0.6317817650879307	-1.0446315595996365
0.1445893154423569	-0.03584761400750256	0.3268260691802221	0.07247050587298931	-0.3300531985027563	-0.0865053851751334	0.36209057330091143	-0.39889692477038113	0.7368176361941134	-0.4224296682925615	-0.09252981576390235	-0.2312258886407312	-0.7950960770483045	0.3891095227630103	0.771929529736415	-0.36188760983367585	-0.04376746183904414	1.145506531756779	0.11030308030506418	1.398736541824373	-0.30691242190914086	-0.17794874729126908	-0.772259214875813	0.8583733172683439	-0.5078569983737377	-0.3505178879426416	0.6457931310973349	-0.2399413422302108	0.2926560831843741	0.15159330616836494	-0.12231695939861456	0.40031564214613186	-0.23635652117545108	0.38474702199736527	0.3407001775046407	-0.7401607742459461	-0.7727944328766484	0.14622331851737616	-0.5174305683311841	0.1369401250568849	0.5251645518305955	0.31839875403930457	0.04118229876759541	0.0968903546802889	-0.2617649038663177	1.4059703856536119	0.6978207180426043	-0.25042226649476546	-1.0110955985693568	-0.2528650003779159
-0.651478511284049	-0.04953639921985421	1.3103018552599155	0.3384258459390241	-0.61695155500167	-0.5767599564402389	-0.1782197570841695	0.07184129871898501	0.2056116350725034	-0.22755176494786258	0.2853468707571508	-0.3927756554330934	0.2739062834942147	0.05608016711723291	-0.09600049553876057	-0.10240630921471869	0.04885215647199253	0.21438876487900427	0.19815259473236344	0.22255101320381565	-0.35888470790007276	0.28162746905378677	-0.5616412919115976	0.23998515233587042	-0.2563789467634172	-0.7495667940265652	-0.5434917862566063	-0.20315042251441892	0.5293373831197258	0.2777902277502588	-0.22253644549434962	0.08707481752125387	0.37435740204661244	-0.8185829788530541	0.4086565420141986	0.020380948674057046	-0.15900809808645472	-0.9225004608541779	-1.402037555136777	0.19456458925524475	-1.0536681648359811	-0.35376221736064284	-0.34152277002342774	-0.3424039659590347	-0.310273187366071	0.4961557778947302	0.1634258087067338	0.9831445832198441	-0.30159907626180427	0.4098291809643473
0.909001623090003	1.1569446199038798	1.360101791818322	-0.1727311365193072	-1.0063791404856033	-0.2973851700960628	-0.9909222645521377	0.6256153436702091	0.21136345999152165	0.5717395501445367	1.4390766894575169	0.10603125728064015	1.9009892242808413	-0.478006931165962	-0.760230118336589	0.3270668320762037	0.17718612031407555	-1.5678917684967717	0.7948294470189959	-0.6052177671559048	0.5916882292005142	0.31644788430505294	0.4022173924449891	-0.1100914986377271	0.3114068161359533	-0.6009066368873177	-0.7581949849501805	-0.35275885379405353	0.5925295326874523	1.0362010045599432	0.20405488260756288	0.04810296667993177	0.7498181016221376	-0.9554426437475579	1.1610384786269674	1.0809921106359892	-0.14551152388597122	-1.3994552585914857	-0.42298319571307746	0.00030136388342436217	-1.3275282262112589	-0.026379127323610543	0.12511562520870223	-0.11954629872831928	0.5999483350334502	-0.13355668095978668	0.27134314451440383	1.4697577681873557	0.9550591716698394	0.33567325898229927
2.222057721882936	2.4719377497212407	0.7550311056260809	-0.39647534407308893	-1.025632650835346	-0.16268412530843726	-1.1701423231280188	0.555982817043601	0.6674272917899111	1.0975557474285365	1.7249529668341672	0.36326139134528446	2.540311371517904	-0.4303398020165027	-0.7192355578535643	0.512570008759481	0.3277198844062821	-2.3416563599906848	0.6982423083267713	-0.31310905869692024	0.9278595907008438	-0.4794158982222369	0.8433678097248813	-0.2576172396536517	0.47162555837991715	-0.27541395917350237	-1.0111330401114282	-0.8058080274377605	0.2019991706929609	1.7668998855681792	0.9953555074503742	0.29587725226982825	1.196518796278077	-0.3560366688306744	1.71725911546279	1.4550289871909274	-0.8346820226553102	-1.4157167977155907	0.7083429064003036	-0.7849818236907615	-0.6102925527044617	0.5447108807301356	0.6484107647298577	0.19953496586688094	1.3966120633424133	-0.41645228830430936	0.7969984614426462	1.394543848486293	1.6751812519940839	-0.34488834642890054
0.9556655811292831	1.9850335484345407	-0.5073072119998828	0.1544922027691801	0.15294497422389722	-0.43296395075394706	-0.5396717127725329	0.3925653241860698	0.037631275153862866	0.7901738127705185	0.27940479577329447	0.13998040672316145	1.450573505669388	-0.23637144754331932	-0.527641016111215	0.39906356660734266	0.30302430824046794	-1.604437744169063	-0.6064728447704663	-0.151435101048224	0.16214508201083513	-1.2042266243487234	0.5113927018426816	-0.6410203226027149	0.34491295493102614	0.3420894504918667	-1.4060685529453762	-0.5701921566113991	-0.7440926746002167	1.20565673378589	1.3332859017033756	0.17951373227519443	1.0428061561298467	0.14314943590360238	0.759875166074408	0.9228837602102028	-0.40675645766434926	-1.066296888964914	0.6948118741662347	-1.4860046072868727	-0.33764099842312817	0.4316574141926302	0.17039095451128947	-0.3198695635826564	0.9190254392839734	-0.8054292045708864	0.32117171894678226	0.645177555403848	1.276692426958185	-0.9120945799264194
-0.5756629374367198	0.05904880240955123	-1.756646171063553	0.8513396644984286	1.756650843497823	-0.06562315621146247	0.45227218105828776	0.5970106321667782	-1.6248860864548778	0.26842287704527007	-1.0601128184296844	0.07989307083122282	0.16721467357862668	-0.5765999302545662	-0.5268538299136848	0.64575340091782	0.04926170554772619	-0.5821167646525259	-1.3329647525882105	-0.8730018034807465	-0.40523830471197164	-0.7599800693551156	0.5246327908780621	-0.8142606121012786	0.9294024508789139	1.3111621972621923	-0.7295848235261752	0.7972660940582164	-1.0908103563624403	-0.17191540323252047	0.6679076078390401	-0.2851412949378434	0.27906343412753676	0.6522543573233691	-0.9024276097715455	-0.06387794464597103	0.869292168299359	-0.1280542555294439	0.5785790012704952	-0.7767423624913661	-0.6204722174846182	0.03693525389807281	-0.34690598558683083	-1.5116938582514505	-0.2825548778778006	-0.6128399942934588	-0.8270252380591082	-0.5908572310172885	0.0056522662336934435	-0.958048255246757
0.5025528224372489	-1.188313920938998	-1.4628256201956118	1.0308044538198755	1.945033893682932	1.16011892069483	1.3476023635880512	0.7434469022157912	-2.0310551650418533	0.35514675597057	-0.4372247422554672	0.43704539058870245	0.3210191775013659	-1.1814832016852714	-0.27688851132093983	1.5306273194299784	-0.1761075022082697	-0.29172718153647675	-0.18231144292716117	-1.363018518157756	0.0022414619462680667	0.5420943386145193	1.1796107745484088	-0.17451707580347117	2.152551685342504	1.8086475537637208	0.832331143405829	1.970730581599793	-0.1516651886532152	-0.621171225894546	-0.29441078801776777	-0.34221411886519787	0.24468272039488706	1.3531605739704449	-1.2232872893232767	-0.7190339232233529	0.8032664716538409	1.1039387705163752	1.4102184305862666	1.0273541380441884	-0.4301750931662186	0.06463902712681134	0.476132567070162	-2.1839728563718	-0.656279967040991	0.5378120603977756	-0.8268078275760063	-1.1797448286119023	-1.2528649438749577	-0.7548413572784278
2.290063000219914	-0.9567337679099444	0.3040241844737666	0.6770569721621876	0.47048190624224995	1.8259023774544076	1.6829182101845512	0.5050526716021732	-0.3017583979489418	0.8962137240783796	1.006564990751596	0.6921989791645876	1.2325458918007937	-1.410443964257099	0.419281578583632	2.0478299872191057	-0.14211317660065656	-0.4949215720116175	1.1829332064041775	-0.8507188472158669	0.5531124936871535	1.2847160908473731	1.3275066997254774	0.639426815504924	2.421070231184407	1.079009053488665	1.3663498437255481	1.686912270765521	0.7150584752903083	0.1392371674466329	-0.2783601779767474	0.17307785639154288	1.43760684546199	1.4734514570113266	-0.19840516313151374	-0.4492950980804346	-0.560710459395383	1.7228576232648656	2.239738814040348	1.8532332020613187	0.2934541578158964	0.0804626686895733	1.8093189551058215	-1.4266256786090536	0.20424998964781926	1.3113431723426872	0.5055277434430526	-0.49492733361208413	-1.480462963240713	-0.6636713842427497
1.2368300462968163	-0.3621028958587537	1.1502486752207712	-0.0019950680213401775	-0.8114106602285943	1.1647309466357005	1.053695620603071	0.21662487552455773	1.3600776530340506	1.0561759830338553	1.1141972232140527	0.5030174344223948	1.2201946652596052	-1.039351254317486	0.8800671545368419	1.1311055566994654	-0.036881173228240687	-0.5023277862229851	0.6863457570344332	-0.3724988551636603	0.48127026076162516	0.854754532964574	0.5544061720590492	0.4731571672222888	0.9308577989941442	-0.057798043956693065	0.3412092032864436	0.7199332747566534	0.2012480129713571	0.5981398797148708	0.7770123104579005	0.5182670791109812	2.20141718254046	0.5572607793316307	0.1944580637771987	0.45216694486222825	-0.7491917292489451	1.3888322382740246	1.8193243875546885	0.8198214726519312	0.6239759977986878	-0.5650216901782305	1.7878021748514656	0.483189203733339	1.0457613491823299	0.750960989169502	1.2280045868847858	0.45381694530670713	-0.4468285453484743	-0.5714132347591087
-1.628397768431194	-0.2419569437480511	-0.05192659766470139	-0.7958711540712694	-0.6369185482365646	0.39776433184213705	-0.1519429334404055	-0.10732908729454137	1.2003230605153952	0.4530069283730525	0.24338892197710088	0.19874714648548975	0.1986190013410794	-0.0363372255483547	0.3739091829107205	-0.6125604823572987	-0.2628937985365436	-0.014265094410742	-0.7240446801628215	-0.6360040841522374	0.2354276681190956	0.19486762138954644	0.09707341796144613	-0.49394603205429644	-0.9065302144980629	-0.11190034581895435	-0.3845360158753448	0.41672809047113035	-0.5118089513516657	0.003500574677957946	1.3895059201214086	0.1702047051220408	0.9664028858114282	-0.24057580089524247	-0.5819894757737213	0.8995325207538604	0.6704042139905905	0.8090335225277087	0.6256404634570164	-0.40572648285043006	0.5705287524995842	-1.2149854369632929	0.5114038880069266	2.2508651808038693	0.6492811145190024	0.0417307769707658	0.2397063220505104	0.5459495718104286	0.8083233428638169	-0.18383322717560688
-2.218638350137126	-0.1986530709473489	-0.9750774857708826	-1.1619038551525758	-0.017248702964736226	0.6467448740712295	-0.701711989927402	-1.0424544986298119	0.49138184416106245	-0.3941991858629906	0.13046663961681965	0.15971463876155387	-0.6510935114115641	1.3452737659537604	-0.9342930064290162	-1.4905114683936929	-0.8081465013376546	0.8325592639921945	-0.7083496762001491	-0.4773207564587092	0.3184063111153504	0.23123304949934742	0.6267670337536964	-0.949628493676062	-1.3700312566078365	0.694927902404642	0.4474284617853007	0.3012561012599809	0.3225074744566703	-0.6354614400281544	0.4466784871387343	-0.5825161466120864	-1.373678088127475	0.3468296780297607	-0.8692155765684604	0.260711759077904	1.0574810149577565	0.6568671852692132	-0.12346619196520214	-0.18627364594917367	1.1124887665158738	-0.7933172206483607	-0.2244535716968611	2.485205972679491	-0.6128356384543652	0.2748958301004967	-1.2669799759486795	0.11884656159390937	0.9951277876559931	0.3364263886294108
0.08958819224257021	0.14329299452454786	0.524293170785203	-0.5340640656061251	-0.2727069672917768	1.1705957993696052	0.026582043580419722	-2.3390517152538246	0.7255137284751934	-0.6449881739114144	0.4552612271574471	0.3027523836200082	-0.8883666602961213	2.0376134887051767	-2.0938547459555235	-0.8918159988484059	-1.110251067819869	1.5612182668713257	0.5444127898220775	0.8465834257288214	0.31108741114470456	0.42616817781326655	0.9181100375951317	-0.4272981179448072	-0.6523299614897831	0.6738183873087841	1.6705439870245367	-0.8155687346003917	1.744862145735628	-0.4739338686943441	-1.0913501179890663	-1.1681115276849419	-2.6538407593592095	1.6441631487950552	0.051073189291185435	-0.6949983657455834	-0.7726771300848247	0.7477448140870108	-0.1772719472131975	0.736978558040761	2.193972145153009	0.3208190533874279	0.24289468502191425	0.8936268746723616	-1.2375645413950431	0.4264390014630012	-1.8252877287877118	-0.05486564529632218	0.11770355852880099	0.4430508056886602
1.85272320745881	0.42671633838479167	2.7064079253182176	0.7421960055435138	-0.7801394871932975	0.9704373000038746	1.101264133237183	-2.570451485075928	0.8577199435340234	-0.013290788701236629	-0.39546047536421036	0.3689546893952848	-0.9047657635170683	1.0940649385725867	-2.182863082557962	0.10586041972421179	-0.7620246301005398	1.6124405034167113	0.8040083555386951	1.7856702661303319	-0.19525278043922414	-0.12590836415332665	0.0191395742793418	0.1710478932654386	-0.04480119197159276	-0.4266437674109427	1.8491114164476814	-2.081293213409228	1.4495432305889238	-0.03467200658584207	-1.1926811852498493	-1.1932054096542617	-2.149682772510305	2.00399870128363	0.6542182784674413	-0.6029009407705634	-2.305542305899638	0.677360681002211	0.05017829548756116	0.7465914450177721	2.4818939490081457	0.7609213507400637	0.7998669573157454	-1.1441424465134868	-0.4066848724772013	-0.4087269953906457	-1.4970843635724629	-0.12848404537148253	-0.6352130412566815	0.02126224249923015
1.040611235280332	0.2426274379801855	2.607609049946381	1.5018606593947919	-0.2061781383135027	0.5620362140478538	1.351757012195819	-1.1907374822384689	-0.35030081543331176	0.8633684614248224	-1.8876036658349968	0.30447867392352973	-0.7892342308851413	-0.5922060251856932	-1.1344778566194196	0.27860135988485124	-0.140235072884966	0.9929691643235061	-0.320140803781003	0.9332739773190987	-0.7391287904634907	-0.8035769235151756	-0.8903914008530912	0.13102397397899115	0.14113578140115812	-0.7868313027006668	1.2540064720179478	-1.4395059602652407	-0.21816971410616412	0.02107094694695678	0.5236281196824909	-0.6073397429535403	-0.8999822383852865	1.2317438275031307	-0.11868697702362199	0.7033223148631863	-1.2739399632741457	0.5501477441416387	0.2933877979330855	-0.06537302155228455	1.4375993375188552	0.1854795796866482	0.5980339607449202	-1.6637175525887955	0.9279553734789477	-0.9704566181645734	-1.0678977931463247	-0.4281152582455348	-0.5959309761606463	-0.24937182899592647
-0.770436234996321	-0.501153386445608	0.5862199376875253	1.1411036162472852	0.9280615144527642	0.6406813003830941	0.9686122357018132	0.2734832979421498	-1.5888674155838574	0.9602775677324495	-1.8883011679830302	0.1685244029889312	-0.559555295545816	-1.015933354047658	0.04828977171252756	-0.4219072750881387	0.028325776459852767	0.37582506983093594	-0.7902432929491972	-0.45985612693122263	-0.8043804548121968	-0.19215176370708234	-0.4325739227917606	-0.1817481432669559	0.4791324510720076	0.3649578695178145	0.5767656494124545	0.8535430623602535	-0.6026271468617718	-0.198835185251628	1.8726478856853588	0.025835806067952174	0.010558633669009207	0.42763783371876934	-1.1733615303566718	1.6450695052344797	0.8874171159625185	0.5637322535845125	0.12525744951797133	-0.28588813557467396	0.0336968328103516	-0.5505747822725703	0.05984732180195501	-0.22295417773802328	0.9832721214800316	-0.3138286109270879	-0.7924045058913325	-0.5597689942192126	-0.41678143009025215	0.26339764161870866
-1.7065088890470146	-1.6827606399155242	-0.7646142336417117	0.3007392038397617	0.8092483099760528	0.44153717628793143	0.7535873190561854	0.28698124375898487	-1.193970559222344	-0.06640813206518237	-0.44016463312983883	-0.08305506573660817	-0.742919407751049	0.15235526483169343	0.2916802113940456	-1.1852613140565105	-0.3295994283993024	0.17095852058618904	0.38849638798103264	-0.653655796601708	-0.662412427478153	1.358185372488121	0.5305592670513473	-0.2744612953639158	0.8588742866536084	1.1131998545726232	-0.4489865292521572	2.048063912083209	0.9070013024797707	-0.6114338493448815	0.6263541123384624	-0.08462753305804652	0.33310575479117555	-0.13781958276830397	-1.3420084485657608	0.5864740336986705	1.4958541630689994	0.44909944121672174	-0.9152433708994783	0.5599413226949287	-0.8869027880734002	-0.9835697917519161	-0.25221243184919956	1.4664916806089585	-0.7179771422480605	-0.005770270150413592	-0.5534237484490765	-0.31414040011352684	-0.8336510734017826	1.1807896906210842
-1.7398836545130907	-2.530628686875039	-0.8005953146331697	-0.1694665282336434	-0.7511481057204069	-0.8191592371008474	0.4504526548308721	-0.5148910208605587	-0.1230840578960298	-1.4028118555343814	0.15023613482038267	-0.5408714781422004	-1.3587385353538617	1.0756221425723231	-0.13789437363952634	-1.3414901784057631	-0.48936238845970365	-0.0020023923766534046	1.5997734193544773	-0.3853378953235586	-0.7121641484219319	1.6948409712503711	0.2590055183977551	-0.3069658822298754	0.4849131567530149	-0.1275274061419777	-1.829206446997176	0.7777955715438782	1.8286209818087724	-1.3990631680421701	-2.3763922631153176	-0.7477732752851666	0.20273170938907714	-1.164674092933921	-1.0900452752456298	-1.9492964330507603	0.41994210142190125	-0.12990198213742432	-2.1477906766337154	1.442318184182386	-1.454349822530572	-1.3858150530134161	-0.4209272524526813	1.5068966429951258	-2.4452505213698625	-1.229151894416154	-0.275372814762322	-0.26109402341388305	-1.3593319289749595	1.6003952790726246
-1.2383843155525827	-1.7136596940925781	-0.8376117748187619	-0.29609325445753537	-1.8015046617237342	-2.1012069684974373	-0.7204624301044172	-0.5612412807391804	-0.10061073317499585	-1.871306924049263	-0.7891364349532757	-1.117579699639656	-1.2290907155014137	0.4841633318262238	0.0883589876100916	-0.8441863315865079	0.07941042076441229	-0.4676149707819958	1.2395644723362387	-1.0670859186825092	-0.6868665231611928	-0.01378963230921231	-1.0428671751465228	-0.45284808033281493	-0.6159344072906046	-1.8200740509932605	-2.3600591116920873	-1.1150147151126237	0.5869842258188844	-1.995104395650066	-3.772384237072897	-0.7644864909385202	-0.18769211216173087	-2.433804990701891	-1.0322865149649387	-3.3779954893954836	-0.5956470409694306	-1.0055307410241143	-2.0702723576034052	1.254607454349041	-1.7668350322236364	-1.5774059630212638	-0.6329281781402656	0.019070501144005984	-2.0460403513639958	-2.066577126109685	0.2548862994342881	-0.519443340671034	-0.8842427617974924	1.4546398966870453
-0.1761115199618945	0.9075802011452629	-1.0534965985470597	-0.5498768096218609	-1.011712394068056	-2.0421768042437964	-2.2199560369622215	0.20583588128876215	-0.47734352706097133	-1.1791581369989281	-1.2722339382556296	-1.4509919658486345	0.2693109211509145	-0.6882049393870666	1.3621993128654633	-0.11129513475484115	0.9733565037160403	-0.7290785442660775	-0.05729125608781326	-1.593099882740296	-0.19327903023802095	-1.8177279797263257	-1.7162423822530817	-0.3449556490877493	-1.3075120590091482	-1.6267119990457808	-1.3577997229386298	-1.541370886305594	-1.1049476368366755	-1.2914793997490375	-1.7318332417479878	0.252599336728265	-0.5155728181397854	-2.6646572315899077	-0.6085601589705356	-1.9339448458901125	-0.8162411710730898	-1.757229357128467	-0.6278700005117576	-0.026305205161497234	-1.5864258110292604	-0.7821734096043704	-0.8396480559628708	-1.2528518832595534	0.39266691012561905	-0.6454599364313608	1.1871159733209637	-0.2301114683391705	0.7049642078246201	1.5037718324771192
0.8329447877716666	3.2651715517089777	-0.4651040330647138	-0.8824704430445391	0.5876754102437334	-1.280271110417636	-2.5581633044133847	0.6804151124270578	0.36066438370491954	-0.19619253401709089	-0.11970689610909316	-1.1328310220190314	1.7534796655962153	-0.9910197259399381	2.395694434131955	0.4134904598602459	1.4185502834682222	-0.17344842498978155	-0.782695223343176	-0.094134267737796	0.5304804575111565	-1.7553946242345828	-1.3098629582327006	0.27107441338053956	-0.8748521269494288	-0.10739413660227805	-0.022822491213058477	-0.9394378085470101	-1.1097890061761588	0.5886707301492107	1.6242638686689843	1.1435039200919141	-0.5071512965497934	-1.6156885277074253	0.5833113547819485	1.017061135767024	-0.7218192010285369	-2.175112957133886	0.34459485708190535	-1.419794055628649	-1.2073050353439614	1.056855613335727	-1.0450752688568765	-1.1869145584573524	2.402462595447429	1.3307082307183773	2.040707465056781	0.8557798857479945	2.1642921708233676	1.7861452031681484
0.9184670735496537	3.2591216272560426	0.6228756936351991	-0.8465007089852603	1.2857122423075151	-1.237611566444754	-1.5665850820609024	0.6469502233325821	1.8143180540880903	0.019455633414649263	1.2325147187893202	-0.17165325671139645	1.6864802256506795	-0.33291278646283934	2.0785824404611852	0.564692055505438	1.2808740935223135	0.8746482889937424	-0.6828379293538394	2.1752879226151656	1.0193409985334112	-0.5647011809429633	-0.7850226176960967	0.9392726894106029	-0.03143756325888281	0.37193333356022334	0.3082962306154629	-0.7747987176982651	0.04267978064402295	2.055522685389563	2.8719896208234905	1.1288777690101874	-0.1521629658169047	-0.6386247993303448	1.70417193376588	2.522606513564131	-0.39971087516444875	-2.1161017163440303	-0.1033410236084707	-1.7502877072361274	-1.077307698507784	2.830350331650958	-1.169032848537409	-0.2717259084040813	1.9733718305558776	1.4644998861160592	2.1138708205582346	1.6242561649973082	2.283522230705486	1.2192118765197704
0.49664911525732386	1.4198959740878214	0.905001274133314	-0.384913525576901	0.8678189679916095	-1.4478649667789658	-0.6614076965072891	0.773461110896884	1.9742428941126078	-0.6516278925914651	1.2756888488826255	0.823780382195151	0.673087096899299	0.4808373707664081	0.9987847578250766	0.37650407063699615	1.0569209880544717	1.3733434032338332	-0.4529856150826629	2.1959314626133186	1.2482392742922508	-0.10818503908598602	-0.44109380176209384	1.0807364689895316	0.05747474765266268	-0.451541397056094	0.06528206264150989	-0.9212560273942135	0.5120862116884706	2.0897831448023707	1.4625000880698822	1.066148448407628	0.4291857886241099	-0.5605100631098096	1.9723682079379996	1.6426242377162186	0.3907131731602459	-1.3385667591034713	-0.4728829098709317	-0.7073902040574654	-0.5868877523921193	3.388684856244171	-0.7571191172513263	0.5281253119620899	-0.15821068202483968	0.7556671355482176	1.485417872489756	1.2953926504523652	1.2550483768781981	-0.5384657727220313
0.5966427653184805	-0.07698868935308761	0.3488543030653638	0.08820124062386281	0.2823143125364239	-0.4380640480131921	-0.5415525024773503	0.9927108925470309	0.7158650135911445	-1.2785218046212705	0.5138185976216894	1.1303540148865125	0.2157828131650386	0.8980562795462329	0.22903955052075967	-0.043157045632098365	0.9608106454786304	0.6600324173877196	-0.3068874331805415	0.07949459988110832	1.3063077392832634	-0.39435754697857434	0.3414704552283316	0.7441724031633905	-0.6654613154583283	-0.6074353706467879	0.2082511127273009	-0.25627169073391404	0.049950137501481265	1.2580502897242272	-0.27695660796068733	1.5596184736453602	1.0137948579149492	-0.5671682025254707	1.6910022773057054	0.14010373225446818	1.1039952333105405	-0.00432087348466315	0.6027977695412479	0.6782457782899296	0.9321349320191632	2.460014720516931	0.3822915689519059	0.890986526842513	-1.6525817510212444	1.1689620994445438	0.7990764996587139	0.4827146111538483	0.29549545322689724	-1.9511784909412813
0.9531305519441605	-0.4683864747149205	-0.1495948033212066	0.24239099640173686	0.07397911772294115	1.2157547083870521	-0.31589302729029717	0.607128728468155	-0.4902162281209912	-0.8972320632106754	0.0326005463948149	0.6097748007877815	0.2023556935822887	0.7980351003004702	-0.31710198992117455	-0.34159566409592357	0.5572660664162946	-0.8729807112910415	0.053832773444151695	-0.9056163164245188	0.8936312141894117	-0.12497335114912024	1.2985524971643785	0.32701946871214504	-1.0842272960042683	0.5568528210133643	0.30792010090669936	1.0615469539534261	-0.17149779598709713	0.35334688793673635	-0.7760540255888967	1.3946058657769325	1.0891509023646084	0.056224595856158965	1.227873869090215	-0.4520538012745466	0.8822791400312447	0.9755602821687763	1.7792877000156795	1.0785512089237614	2.1337567379153115	0.548265001427642	1.4500884837918582	0.8501539217072603	-1.417321912189834	1.4507426746307939	0.16237492937459036	-0.19536929927073152	0.0096805093768463	-1.568933160755854
0.6312095181186325	-0.729924720151384	-0.6533324937579371	0.015183941942442627	0.058272578891834334	1.3166352217667852	0.49282840284790463	-0.163007110401132	-1.0147268569653265	0.3679916013076047	-0.12977341219536667	-0.1936346944477378	-0.4285716465489276	0.4559894368443345	-1.1428129918726642	-0.017167659856262868	-0.4993525570472704	-1.9685103023621027	0.5152610102810843	0.5225066975610247	-0.1493687225995905	0.6704406495227415	1.1783313644377513	-0.08036354781865912	-0.4305114181187372	1.3155055558486624	-0.46635553310701156	1.5760193632764163	0.24319039568495027	-0.5339472572737032	-0.7874081700939787	-0.3842859674528604	0.2152813061126009	0.5912560139271927	0.39847879987698553	-0.6279670407711312	-0.07848700417464971	0.7684350679721732	0.9428098324148642	0.42429532027710964	0.9735197748232641	-1.3387560114661536	1.4164517571182318	0.26109374838663685	-0.4342746353531273	-0.36410358910836876	-0.7702342124857765	-0.9942420650444073	-0.27067007507341173	-0.2805307741625374
0.0030400591581257945	-1.2535509542473904	-1.4545433830860504	-0.5373137332692808	-0.02535144420752696	-0.3471967593073676	0.8452721597864602	-0.336915818160151	-1.2052063023854183	1.3471988299251751	-0.24556765477248968	-0.6008503613815206	-1.3783267842210536	0.435287409529242	-1.7200000722982711	0.8141758616544486	-1.7316869982964107	-1.5263461173678552	0.5048182583131798	1.8898563812564193	-1.1382544331768303	0.7596345185814262	-0.1811626676164514	-0.6087848760226655	0.5527072496890364	0.4385181902315965	-1.3976281145110205	0.539049202632462	0.46071131948227123	-1.1507758178068943	-1.1261888381223775	-2.239928895470412	-1.1781179140915334	0.3374559812976592	-0.512385628127533	-1.0928993614632998	-0.6834485913516585	-0.23568339141365913	-1.3044511389063669	-0.2587775693034209	-1.6828052646632004	-2.0754051282770067	0.37285449631592277	-0.8381992033635279	-0.004816757345166179	-2.3332678410060477	-1.6954161722741343	-1.7502686293261775	-1.15068560168465	-0.04696277771626173
0.07694025017263886	-1.200938244257182	-1.4644027094133611	-1.0697109988978422	-0.2806361575542759	-1.382864067567602	0.1371856821039918	0.1627968936848599	-0.9494653235875177	1.124662912081578	-0.09904850413171473	-0.3404384491635037	-1.4466715591899086	0.6236276252002868	-1.1746537577014724	1.1615748525103944	-2.193586800894131	0.06868860162535532	-0.155050297342341	1.1969457374775214	-1.1455638615903267	0.09311405712202309	-1.3306241171102666	-1.0885918298234842	0.49071493405983085	-1.0967952366919025	-1.1399460472301728	-1.2091567424789027	-0.1068715747168845	-0.8293161005483988	-1.0471724095359711	-2.101945284383663	-1.9049654158341638	0.04286240747737835	-0.6480673333538253	-1.0925582155913818	-0.3023885718437511	-0.7258936405050085	-2.321314710774406	-0.49287064189271373	-2.50520397283517	-1.3908748794804704	-0.6702300511727437	-1.804221882131843	-0.1959282567226811	-1.3605238726609215	-1.7335094402935762	-1.440349207625151	-1.854812595781764	-0.9439880874208451
0.4421914360611174	-0.30102246513731284	0.1527526173156953	-0.8771034660192149	-0.6991944991222203	-0.4597693571169372	-0.34625033215997836	0.4729353171341338	-0.07263173885706393	0.11352033491946951	0.2734755519183209	0.313103596862242	-0.7022560628513408	-0.13416453795200733	0.17134775882648431	0.3857413115081684	-1.4685170758348047	1.0106839719378715	-0.8640848027430567	-0.26518512424798896	-0.23290291344870506	-0.11435537097868029	-1.2810574010210114	-1.0635466445551187	-0.6123131832661893	-1.9100791344336538	-0.03198661146942818	-2.2785759387912004	-1.0100916989278916	0.23803365106381782	0.07504722912840342	-0.47229865757550027	-1.258277046771332	0.5733321484714085	-0.10690157900707936	0.012301963399956553	0.6634035074092717	-0.08783908218985077	-1.2261974009184893	-0.7826462210678039	-0.5051777366770034	-0.31703326038605345	-1.1527530695369466	-1.893608554411439	-0.247429836195374	0.9831234399264731	-0.7240219659314957	0.0036220532904976004	-1.2811779303834891	-1.3022256365708669
0.017121316816790355	0.4643202233822232	1.7426167074104029	0.30255458833102067	-0.9992196861264708	0.7771883133887236	0.6126961403445994	0.35037660851764557	0.650085520795964	-0.43282212840541173	0.3608795236725729	0.7998766116376498	-0.15068770835130998	-2.1130412551396693	1.1835182415106025	-0.7097701629285554	-0.10404945965108181	0.2828524411542892	-0.8948198592912124	-0.7618823234211812	0.5946032611669205	0.36318106744361617	-0.6449483474687618	-0.3691567988179704	-1.0669607708652575	-1.876086992903561	0.4116164013822471	-1.9409592608724369	-1.4726442711417025	0.844906316107335	1.1951602529512881	0.5859416843322264	0.25676790167185626	1.2573249852955135	-0.033134083875220446	1.0691867155322605	1.2944697079272551	0.859374914741134	0.1747414808703023	-1.2734043140375422	1.442633123387818	0.03604872779451981	-1.2608406791779234	-1.017765144231442	0.26416950394316663	0.7059638589639617	0.4895742698601188	1.0949004055292306	-0.03662251056054379	-0.5830765435738727
-0.7274315859710127	0.38508519616539594	1.2511344659317902	1.4797307266533422	-0.8617886167244853	0.627725603231318	1.986940649321172	0.2801307603713904	0.5975359601987088	0.16001624329668324	0.2427159463007755	0.8176451467949178	0.24197076606874912	-3.2505591934751923	1.3564294198610916	-0.8845291827690851	0.8962337339119205	-0.7291369485433293	-0.2806789548674486	-0.9526859618030858	0.7171471617720209	0.5308750397284892	-0.16509763635886893	0.5008194938156806	0.244290485008573	-1.3150758825153086	0.09398382846737593	-0.5127397314080221	-1.239106023980145	0.5278369378837225	1.1374311192326145	0.5689452493331649	1.5751488538729301	1.0386775957988554	-0.6770801227705214	0.8038090570458086	0.8356601339174354	1.131049611782531	0.4669349875736259	-1.2074391619689935	1.1197144906052867	-0.20577405971526333	-1.0132105873348907	0.2825647162195651	1.1077217362071867	-1.5004982906708084	1.1686885415706905	0.9413201624005381	0.12521856960574085	-0.0432571905472855
-0.5402455573815408	-0.08096087327766237	-0.3905736435962024	1.2081822316016169	-0.5560389389326941	0.027634279030876722	1.9313080765983577	0.10872344530963239	0.4768559057119235	1.3572710381516377	0.6052821401246128	0.6493388958196117	1.1126594803285923	-1.6520119975448213	0.8676497340199475	-0.1661842573370192	0.8732692235429705	-0.13591019167186014	0.1862789074506831	-1.8917249669069163	0.5353335457787617	0.29087896005704317	0.438597312609595	0.7276714984636689	2.062148830907719	-0.237741464646073	0.4352472369795172	0.8987017064147375	-0.6497256963675778	0.1563353323756466	0.41675137743094154	0.3719611443014992	1.9930992899668456	0.39288240423877147	-1.0014312909881746	-0.04050281006557904	-0.6524610813142923	0.9946135365590907	0.5168040960279153	-0.24376256973318988	0.08649826163231111	-0.3347947906088887	-0.12275630829116312	1.3445598062416828	1.767445956549146	-1.1815495824463562	1.2164102397381258	0.3477094957808694	-0.8418430810137207	-0.2770374219168752
0.12674211138016425	-0.26072007115591495	-0.7829514553401079	-0.5733312418021038	-0.663746204728121	0.5968890859264954	0.5127286034847055	-0.7718748013272557	0.8757447248469145	2.065577456812229	1.3169419601122148	0.6823136037397203	1.77629439660279	1.1169148176054657	-0.1225135427768216	0.46665176982702294	-0.07943392787510975	1.424874846217439	-0.005500031734913112	-2.4356696401197486	0.5746641651607203	0.6061650049855943	1.3577308434716713	-0.03373707325993689	2.2480703894492615	0.833413664173856	1.6431102870628005	1.252285302672295	-0.18595693503923805	0.23202837168631185	0.11223931844754384	-0.018483654338303138	1.3704082354698626	0.44480901305910997	-0.6585157050570797	-0.10213910574243305	-1.9920300303328087	1.3031771549127071	1.3786744162733762	0.7286090007519056	0.40067513182660025	-0.4017426427391138	1.0613738881336368	1.6559054584679656	1.7430495420513428	1.9479367743286802	0.6357642213093602	-0.003968885687414603	-0.7904590732508607	-0.2564043429181415
-0.20248820017231828	-0.06983356013311322	-0.01402284224795019	-2.162379718310663	-0.9831719179366476	1.6610638016855492	-0.6393343494480006	-1.8081017952512244	0.8962783072263685	1.6107154316938719	1.3280566944821497	0.6865293328462966	1.018079900302544	1.7751002680101473	-1.175428312909985	0.6936650888261181	-1.2448633366868023	1.5256857041337104	-0.33500717457230894	-1.0685351568735442	0.6231107355653579	1.2428260479531064	1.7529209113859332	-1.159334876869131	0.6666838747694305	0.8399673016114219	1.8876660508083432	0.6095570959873301	0.0239472562694963	0.0921474388251234	0.021657639736833264	-1.111660280789186	0.07141607422612854	0.8424860284765748	-0.532123644257457	0.14091994165081295	-1.8626874229255495	1.761913242989429	2.09554952337691	0.8027510955896335	1.0015129548636916	-0.8061133804278814	1.493122103722776	1.0474413232980035	0.844266522223796	3.0410974384826015	-0.5365060690029106	-0.5436980637869463	1.2370560962288393	0.42325234450445665
-1.1858930833845995	0.26227663152299624	-0.013918925443479281	-1.9453921191692483	-0.604087562473119	1.3896550015224975	-0.7415130829955838	-1.6263916631618012	-0.15875204783528105	0.2546667164108867	0.37357604457278454	0.17695132345017917	-0.4255202865515245	0.03053842798151316	-1.3844384401522876	0.9251900934649686	-1.7682361765247137	-0.31594576673883223	-0.016295982354583204	1.095342853122594	0.2792618467193214	0.7027795094190974	1.011856695493218	-1.550609657591034	-0.6960285829007552	-0.1451934697850829	0.14342627012904915	0.06793909255927899	0.2764719807850024	-0.5173722402453249	-0.5441166659944653	-1.9037796216730831	-1.0348508569521062	0.3663803210748393	-0.7994054102859824	-0.5621384723453737	-0.42472076352803234	1.1338105527057991	1.2049973807569228	0.3197778874762331	0.04462077072366563	-1.1064549620701203	0.8196989688051082	-0.006829143437723097	-0.43972759613537493	0.18133331955166515	-1.6490074250173565	-1.112017979849695	2.8790699623484626	0.4655903605435811
-0.9814871408870547	0.377260208983365	-0.7430652830141585	-0.1283736347161294	0.6047580351970362	-0.041411884991521035	-0.25567907034721393	-0.2877984516210351	-1.1624740921649912	-0.9404467055055217	-0.5349187408744182	-0.5057948658249951	-0.5475489237195134	-1.2666814545795275	-0.6340396744236864	1.1010829059583513	-1.2178895050162877	-1.7879174956631982	0.7144186773398924	1.5850801796675957	-0.13821896887902202	-0.8953773023903825	-0.008566355147277738	-0.7706942915162481	-0.4542790281787963	-0.5633109303925139	-1.7546134964585227	0.396510524765336	0.7886451780448306	-0.6596110958056084	-1.0523840959158888	-0.9817664931948366	-1.1076944382778822	-0.68949669313476	-0.42613859834077217	-1.549082400397155	0.738236280318516	-0.5857193193620394	-0.5764044397809479	0.24809272693088338	-1.343282371037814	-0.5791014859772602	0.0808468539728289	-0.6261466152351638	-1.164253063825019	-2.381211555012195	-1.7891422811088562	-0.4822952882827323	1.5373089933775947	-0.6774341739541346
0.5900995468690355	-0.15303872960187007	-0.41939743922970213	1.7605262591955917	1.6021844048604534	-0.7023057555203402	0.5286069105939816	0.5806588087135118	-0.9863276314459323	-1.0251961660091429	-0.6998497662401814	-0.42974563315817266	0.6925099084197721	-0.6637222003712127	-0.18574970188220438	0.7705613612334523	0.1345688484765728	-1.2300858090812783	0.8916579981024269	0.20167413030650494	-0.02146894253949581	-1.299741149077231	-0.14150020283590536	0.5094275447151156	0.6138178808797202	0.4590052095407221	-1.401750955080155	1.1525605180204401	1.2792660596389114	0.08472351744517388	-0.5133669218350512	0.7710174883015821	-0.242718481610641	-0.7625309593892577	0.7300846595422645	-1.0235113596438061	0.6624652940197955	-1.6178256701022837	-1.0892120065917708	0.8209782189276962	-0.817076687157564	0.37805819488207615	0.33112938971596456	-0.471846851523666	-0.9109101409988537	-1.229669594557147	-0.9638536416921187	1.2007586481085468	-1.5956356892120076	-1.2124049738153584
1.5893491794178352	-1.055960814530278	0.8142451745126481	2.577222186179138	1.7189087226479662	-0.0383226259388537	1.4885159230725546	0.376853943105203	-0.4646904523026995	-0.2707266038819592	-0.5711869765628171	0.32900990563582877	1.1642803614477493	0.2538603970006611	-0.7844417913837535	0.15222779213057863	1.53058504365005	0.1314043282064339	0.3531013516900344	-0.8249048485020508	0.37459687133046937	0.3095772923424809	0.3663365071225104	1.3446883261460736	1.0072868542905007	1.7991221618269968	0.7458809248507774	1.4384571320897659	1.29294771082082	0.6326097530097876	0.6447537685283375	1.2243212346676424	0.5528953690031412	0.2869565436353108	1.3132985470586584	0.8434229332137477	0.15596440207279036	-0.8970926360020282	0.05834057661138244	1.3372792552753303	1.0434079502065183	0.7668666630170557	1.0489721769456586	-0.15898609342672304	-0.3051917195880429	1.0965719318109406	-0.0987403311198018	1.7511975743383768	-2.879307407539308	0.3156405946826734
0.9709824050058355	-1.1045539393151964	0.9092706305317714	2.261317780346702	1.5087947673858846	0.4234646313043763	1.6535875987947248	0.39934566121609927	-0.6809784135675978	0.05558985134962502	-0.6215584521148825	0.4758775044903275	-0.019265671198151556	0.22170239999587044	-1.202485948795337	-0.21231593471690963	2.2583759335800386	0.42486902435713775	-0.06653953006880647	-0.17616784500483806	0.13391843031476036	1.5561659259642397	0.41632095997210766	1.4879357257333672	0.3777786891032671	2.0544423707602357	1.9446363545909533	1.0396095382550639	0.7454974689399974	0.2127401804295933	1.0967234425170072	0.46831333370982375	0.5602451178287124	0.7663133450282542	0.785445086534148	1.9589863339801814	0.37815849569714943	0.16473147668024782	0.8917389144659269	1.0066217552521022	1.5802672338464208	0.6673941344595519	0.7832881410211928	-0.30587029418756256	-0.16139475705060846	0.9387359493945515	0.2979954924651197	0.2435019287660174	-1.1391716558573073	2.2415160665373683
-0.08164972421515714	0.24178947221021715	-0.33527948266317464	1.316827463522577	1.496592055643619	-0.2515819092616304	0.19039757131927984	1.4000104101763446	-0.867559369092078	-0.5749711375416675	-0.5934344066948406	-0.4947709474721929	-1.1741389725241724	0.21204632384754965	-0.1604403057047117	-0.5572182229795879	2.0896489899268857	-0.17701383245172522	-0.0455461066984906	0.9990705412837095	-0.8344563494918468	0.3787411889723677	-0.1624765891890583	1.2897683379642129	-0.5544449843174388	1.4093649076433261	0.9306243318108076	0.42362464842957614	-0.11310185877482902	-0.24183012096977657	0.6491346397377481	0.5162396499013678	0.12377352210108537	-0.09601255515944196	0.39393225603685955	1.4648133533667416	1.1270446584978975	-0.209831308927365	0.11319421231415275	-0.25769570507123013	0.381492150071987	0.9769559269208751	-0.7132336900864438	-0.5530078240674616	-0.37675305191782	-0.7611508565920129	0.6037811618446092	-1.1716731738451387	1.0998211719028774	1.8845220840531087
-0.3081523340788436	1.5564085360299376	-0.8382139042523562	0.33338272907258854	1.2525227221207187	-1.0070176706148533	-1.7057027400861664	2.131672885199777	-0.0709367968025063	-1.1285658318569463	-0.29720947990424207	-1.3341762513547284	-0.8839144488490753	0.9923200633063611	1.3458808682927008	-1.24425056059274	1.3487352389900586	-0.37019561333602846	-0.24570896198643416	1.2004420848199695	-1.4678008534176783	-1.7165819319972724	-0.5856727419399808	1.0161017376502548	-1.117647691446666	0.8407885428293613	-0.6114813333572611	0.015849083591587293	-0.9663832769364429	0.22928231371242724	0.2458288570767272	1.6699478380236157	-0.031200965268393152	-0.9443694568739534	0.9089621942839728	0.6479978952223504	1.3575354929237375	-1.361553797745446	-1.0045031794604156	-1.6038349776422776	-0.36001927435100967	1.6191209926857422	-1.9296488088114012	-0.168869383669982	-0.23422205918528907	-1.0459258507607598	1.044159726385258	-0.5423155247598481	1.4309993265696703	-0.4460492466262336
0.013061339586860704	1.2392719629015485	0.10258212024488193	-0.16917379698717597	0.46089754397732713	-0.7916395439812235	-1.920807572311644	1.467874717882477	0.6826119021691466	-0.6335071560949715	-0.10754137795455167	-1.0234031382277358	-0.06699024193623915	1.5136047876769094	1.4692647303889705	-1.510844319733769	0.6055045709323539	0.019261674556318015	-0.8265917297833169	0.6132473258866765	-1.1238450164255276	-2.039120004002597	-0.5853006338011594	0.6918035350202085	-1.1407807338084166	0.5021430495173748	-0.7717307189374002	-0.13801440279570515	-1.3736507069471628	0.8360082075911461	0.23876736445784522	2.026644873203972	0.1785577506411108	-0.6610071598599518	1.3008522454711475	0.4991861842240825	0.8020590292279269	-1.360267862284327	-0.8049038236876053	-1.8681767223753345	0.28833739489821425	1.5232617692615649	-1.5675265311458642	0.6181518394131703	0.3497167861232889	-0.03579050010628602	1.1494711566997107	0.8385723417334002	0.38604383376440643	-1.8699420461980685
0.17199652374005067	-0.009894547272964573	0.822067902940394	-0.09657732637761322	-0.25212953486735157	-0.24350935562241036	-0.5168415091957171	0.3051150483418203	0.18951961352171154	0.2093807480080461	-0.22137377881392117	-0.3924892425509852	-0.06673258938286723	0.9618427185152245	0.4224828525839439	-0.5813647905089555	0.19548007909975842	0.16831924925718936	-0.8533336785409791	0.24483473218039423	-0.522106507252612	-0.7175470686305043	-0.644595239011715	0.3475803759900353	-0.7718465222234334	-0.011572336571575827	-0.021448055640059697	-0.23295438065803192	-0.9510041803681792	0.4293649506392349	0.13866922591253988	0.850886719825747	0.28003182825735634	-0.0838123436864022	0.6957892489861331	0.46745360842682054	0.14671195859872355	-0.2392907849260365	0.14557443546245935	-0.8914156505959341	0.7323614929879594	0.47847502721238244	-0.3085265890497382	0.7569377440127121	0.6360611250675243	0.18620707340211098	0.642805807463484	0.7694519519341493	-0.250878094930021	-1.0715465755573428
0.15400773656317784	-0.24408090634406895	0.4654664068756829	0.05326793131960123	-0.41478344914040194	-0.2636318794810728	0.36213107919745585	-0.05934909420261397	-0.4458734406801131	0.2298272462284659	-0.2413269886865334	-0.43291343814710725	-0.3929148523472541	0.11894044039767912	-0.0693693749010082	0.4754786085121975	-0.02863176331442105	-0.13543657072836657	0.014287668701664792	0.18629738811823338	-0.41795093508301684	0.12452675496630905	-0.728304863442256	-0.009016609513195948	-0.2373349824721065	-0.5376419213071103	0.045587764265918575	-0.4217068220221238	-0.057597512327631536	-0.35894408049366494	-0.08078574974801592	-0.29445428458201633	0.10921826804617529	-0.19169234196408924	-0.1414239437840999	0.08732975855557612	-0.14376889595065873	0.2176542721587241	0.22054664382354708	0.06637423930536826	-0.05410595256585032	-0.4174948956023124	0.1922542620976985	-0.029503987901385344	0.28535868846703116	-0.3917171141630101	0.04957086757653044	-0.24983432958626733	-0.031754448136079534	0.24435434918989327
0.04008351254747609	0.6767033203847972	0.1889197820879313	-0.149619254531181	-0.4897879051433375	-0.27603658954973587	-0.0915227383305079	-0.054713379067932055	0.369680816668583	-0.14132298366796517	0.15641036780217343	-0.36654663879136573	0.17609376529708914	-0.34326854931620443	0.33372047127407123	0.06000644348699294	-0.39854509282132095	-0.2712193147259001	0.6098570912979654	-0.16646211226568378	-0.30896806111737635	0.01919976340719219	-0.06422739210492358	-0.4450800672572744	0.4060730789854845	-0.5461540228364475	-0.5338040243711579	-0.48810892041274717	0.31906049418953947	-0.07458339280029176	0.11121812691178136	-0.3167331538449936	0.0650434739283384	-0.27058724790165656	-0.3460143168236316	-0.08193736299219999	-0.33675775715348943	-0.3049135997768857	-0.4989435347519059	-0.06705341378682761	-0.7787848551691133	-0.4161695326530626	-0.3406195242054165	-0.606263894470767	8.474877079248665e-05	-0.18807864842203817	-0.09768140453239348	-0.17118316078086962	0.3661720300812374	0.3116022376516549
-0.4137366876112442	1.0862312184993925	0.5303494443616437	-0.4537288280787886	-0.6982712958151209	0.6453659872547017	-0.3738774865992217	-0.7533255723365418	1.7002240924725422	0.3433625473523174	0.7159171663331022	0.7484701417448987	1.341214555586984	-0.7448047211072383	0.3518384547662172	-1.151124071625068	-0.8953480440892673	0.19057249420017836	0.1690991422855112	-0.739965945711301	0.46720864642172455	0.2573531686287995	1.3485807522359294	-0.8011763142656093	1.1954406655537233	-0.03985151084614523	-0.2980767890670944	0.034428426367026095	-0.01710748085401861	1.0176338724548812	0.5982557443709724	-0.051326169792326064	0.3641603711263547	0.5621214137716966	-0.34668658541546965	0.2116650751793593	-0.7447895712543278	-0.18963314223838781	-0.5242745004776465	-0.5370538491184822	-0.20353066378739437	-0.006882972510256987	-0.5270050605364563	0.09216803719330365	0.4141259510068719	0.7553702565302605	-0.06000435385333187	1.040123127012171	0.5720818601221678	-0.3177639121128691
-0.994405769687584	0.3662386649022557	0.41331379354480613	-0.5215965821499583	-0.3734438908131562	1.8309064257425338	0.25077394885527177	-1.761861521560135	1.5049752598688055	1.3117721650827372	0.8951730757471971	1.690480792364021	1.616530792654658	-0.833609675746256	-0.5093010548596458	-1.0273122876432361	-1.1375307342924954	0.9776223705196144	-0.16684683629991684	-0.8134917226222275	1.1946768339947327	0.9149944017287084	2.124397671233332	-0.7316246540072536	1.6951034793647284	0.5260333378021989	0.9834291304106809	0.9845010946942768	0.08864019683318004	1.0556521911925345	0.6247921736978386	-0.36145273946755413	0.41840233785262454	1.3920917137439994	-0.7294331295255644	0.23982101848303536	-1.14391897420753	1.0021835469195206	0.44766549887683454	0.19017926929966372	0.7602073649931951	0.08990169512499911	0.5577532263568366	1.4493837414392141	0.9135394931334713	0.9319138856758111	-0.3863359949429774	1.433663169575872	0.5808475717095829	-0.18325223219437295
-0.8585407822578782	-0.3551814235262356	-0.40654098073379025	-0.7415078296136879	0.4786930325449861	1.7981534727473214	0.26491905816310607	-1.905089175677516	0.035383476451765185	1.0892442662304997	0.3103472931146135	0.737434308370729	0.475831171031471	0.24294915394733724	-1.3387615061203846	0.5734926834855245	-0.9895125002959517	1.35268982399019	0.7329675711265391	-0.3625886006507725	0.7742983224490511	0.6029764845256917	1.216109330641585	-0.42626989328617415	1.076719778609833	0.8660601637569986	1.638474476190825	1.1868466299146019	1.3626869926552159	-0.73377069493367	0.05012835723075165	-0.956223840963867	-0.5240388953822719	0.8768936842883602	-1.2001053879776065	-0.4086720680864433	-1.0883423850665286	1.550883021585353	1.2056431100039202	1.9612039082225297	0.6189669805000375	-0.25338050574372667	2.069550918091719	1.7540973902903414	0.3729090457930802	0.06380938914104904	-1.0254087012376911	0.13404552185414095	0.2878038827862571	0.807988532345143
0.29316163009401697	-0.4907306249020057	-0.5562952155640052	-1.5219798157984727	0.44650644548029167	0.5337388041283087	-1.16384025713028	-1.2630378470803696	-0.8287021960059376	-0.5068176927461719	-0.8811000544322164	-1.1413830298618077	-0.9890555272975382	1.6753202618316447	-1.5277590999740827	1.6940857602397035	-0.8366944392662369	0.6709921036580744	1.7336091237617306	-0.2488901408324719	-0.32234726794483737	-0.6939784276495355	-0.512017061828746	-0.6790997773741437	-0.5715077977004529	0.8611453685483229	0.5443899956821199	-0.1681392089434425	2.528078270279665	-2.8121330849448043	-0.5541792585837494	-1.560970766051136	-2.045246497835628	-0.42620023087118747	-1.4695131485760131	-1.151246747322522	-0.5189095737754992	0.6254023455331847	1.186014872493428	2.865032820585777	-0.4463942207307345	-0.8806767202268992	2.590724562087482	0.32721559177855236	-1.1536175297747655	-0.6075939252531535	-1.3867580545802976	-1.6124326510189837	-0.11238925928082324	1.6086013342997927
1.5591598467611412	-0.8044633577898218	0.35630350132164185	-2.0623608282752857	-1.0732383928801983	-0.5568100782623142	-2.163170068685804	-0.8372224056554518	-0.7763620988838343	-1.7226803354929243	-1.762676845863758	-1.4910213767415965	-1.5429600411897253	1.3711343172266182	-1.2372230545843945	1.555235569440602	-0.9327591223937053	-0.7650707452030839	1.0490275272031901	-0.706364072178077	-0.7504539229299733	-1.1768073154376424	-1.4394386677224502	-1.56990555913777	-1.7463814461994243	0.36176577714321034	-1.165242676273067	-2.003144247525539	1.858055817585402	-3.188143172426195	-0.991794807036432	-2.1842175637681476	-2.5250853857996436	-0.9771640552139131	-1.6848602497284282	-1.4628155771517448	0.1211213152007517	-0.1819750601115537	1.0089934763079045	1.8046899064366249	-1.1819960228295392	-1.465346643191894	1.7538034529185482	-1.570423618255609	-2.3309582808538676	-0.3546334440788427	-1.0306870444993317	-2.285037845418417	-0.04031352686657986	1.627437011219694
1.7542548108463014	-1.4705861055540275	0.8069022094788045	-1.141477667283429	-2.3606083143212597	-0.8206079358507514	-1.0556434781367907	-0.6783001483712302	-0.9449694054966861	-1.605287019925002	-1.4645960282184654	-0.4025084399200934	-1.2010411607146338	-0.516296075889142	-0.28692701633814577	1.1861689158364703	-0.8001782302752299	-1.5379021719256916	-0.6513716995998008	-0.6970876491604633	-0.5769141628854153	-0.2851978322994575	-1.3926846760269471	-1.77102884012146	-1.4067651018164085	-0.5347065297974893	-1.7121826336768446	-2.413456827620497	-0.1596300039260684	-1.7017450741775284	-1.4483843097628841	-1.9795331610934779	-1.0729087158990223	-0.7286202734006357	-1.467081062685844	-1.418193331089574	0.32083332573840806	0.2683544068045638	0.7401035608817987	-0.11250087729546204	-1.1846599230275587	-1.3359031480405419	0.19582022987696984	-2.20132327177442	-2.1942747640829894	0.3032726335724901	-0.019722567114169115	-1.6214489632572282	0.41158699192667164	1.082554670271415
0.6134715019171283	-1.3977567615581465	-0.006352090304821912	0.7362363172287703	-1.7548715751432518	-0.9343946673052854	0.6962312222614769	-0.014158312689566195	-1.2749655704270448	-1.1147874781043081	-0.5160593376390815	-0.27230699678226056	-0.8934536609752991	-1.2897122754978145	1.4739986278739314	0.6839466969756804	0.10339716754457523	-0.6923670707235942	-1.0428892006769528	0.4056272234646452	-0.9203873546012487	0.21309216788804464	-1.4525524103861265	-0.2821401205800661	-0.5874096323618645	-1.4028017266316248	-0.9839169593638952	-1.2511516271419687	-1.3116406097917594	0.024618503967227222	-1.52888521424959	-0.1196416027328201	0.9666650595689152	-0.7038733613578774	-0.25638513412362257	-0.9946669408814448	0.008108711155576607	0.6170675516470321	-0.32083876202964107	-1.1700246068305704	-0.9924586065046491	-0.27573657484109765	-1.2567024366269224	-1.2934401666152913	-1.1131065083033915	0.5770211782390621	1.1487969486167573	-0.4794052199120992	0.2005176659540005	0.2534577826071299
-0.9734277555935682	-0.26179003994925887	-0.8581724526457395	1.4449237166349413	-0.23615511128468245	-1.2060921842102328	0.8293599526510087	0.9799292839287138	-0.6723300860205917	-0.8326044548497803	-0.33114303089528013	-1.3382920677065704	-1.0312247596541828	-0.038493190392735466	2.732679265454845	-0.9913369659617189	1.2138854560123193	0.7574723860003192	0.11472798547106823	1.3792737162824973	-1.3686237721857373	-0.6855742213389079	-1.7545347218863065	1.603474975408389	-0.6906452000744516	-1.9674503940024295	-0.22970308229651418	-0.26622504691774534	-0.7701575423127288	0.5978837988276435	-0.6160190429484715	1.9568038009572113	1.4453844231845672	-0.6885554850463109	0.9996435355313457	-0.11121241487974111	-0.38372788395974866	-0.35157586196811214	-1.698857538759901	-0.9975297387080886	-0.7837796167115598	0.6358885877472273	-1.815294084183428	-0.08807642300030362	0.09024278855214599	0.10533257210879761	1.730248349933298	-0.0007946879290826976	-1.0710383533342602	-0.7467382640777214
-1.663283051767455	0.6206835764388046	-0.7830324898221585	0.10926402592341611	0.2706433399533197	-0.9055942596676729	0.01524997906991376	1.1435776743769739	0.5486141944951268	0.1973768391701585	-0.8678816792543889	-0.8615145098842582	-0.8724063145768872	0.7741412346371207	1.7596832438872307	-2.93546384166353	1.1664841617448751	1.0807298069769522	0.470800017058848	0.6828371157524019	-0.09542778778837323	-1.187299913416065	-1.0485030902628945	1.5298354879149763	-0.9636714677403798	-2.19716319416314	-0.14349964364563872	-0.4191001756072261	-0.052610408315623615	0.3487522138567722	0.7588472821559943	1.6904587048204938	0.18893596990430908	0.3898649710504592	0.6210834981332353	0.5532231479013185	-0.3806743209116377	-1.1921031321037256	-1.7217469387517108	-0.439757346971389	-0.1692636015052131	0.22204196270457696	-1.0534878649642225	0.33247619354726576	1.119915720918554	-0.8385881093591061	1.1578309444241102	-0.5335327723419281	-2.13252814818811	-1.5923918702782405
-0.836727230132431	0.3625037273673952	-0.471961762343238	-1.4918070920767843	-0.09225096339394093	0.16099705578194795	0.4907606461411558	0.1499826716109165	0.9307036063815876	2.097195036730688	-0.3799143741078709	2.0806013747763097	0.32488391543004663	-0.4638456045948629	-0.821525391694606	-2.4377307553132743	-0.3937141879742211	0.28004481240087337	-1.1000666534775074	-1.0714932598343352	2.7953421528252567	0.5099521800733173	1.0108023924141347	-0.6904897333551565	0.25754394307926337	-1.8628108195164759	-0.3272249537149968	-0.6530198940826215	-0.45325644321288583	0.5704311688393785	1.223118985801145	-0.7449053004222769	-0.892754953397728	1.911012666072206	-0.857827429768113	0.1910976436750526	0.018181260271755633	-0.22754768905131645	-0.21556082128665618	-0.2637900263690482	0.758246156389775	-0.9132026817554169	0.29544087567706884	0.14940820119463624	1.8163569465403413	-1.2523655358878374	-0.3617126212592681	-0.9948234012425564	-1.6077118671671156	-1.747618572592206
0.6531582924355356	-0.14836358003367597	-0.4269711002509187	-1.4046000228866042	-0.0020732963118624188	0.8432417537138882	1.9571854859064322	-0.9799030003135204	0.45142799383114557	2.804257889403933	1.561361863494949	4.253049939731522	1.842857647704826	-1.8010698785622599	-2.307801392319568	0.5909592908470316	-2.0032188923412355	-0.19866672001986435	-2.449674061404166	-1.7396440985187436	4.386203332828742	2.964146385669816	2.58841632140205	-2.5672486195935376	2.2545282254623427	-0.7935044190762631	-0.31070004315430977	-0.03738162713808548	-1.095536599131846	1.4916819984177643	0.46273677941723457	-2.305361249152467	-0.6056387886604979	1.7990215146661825	-0.9703037267738348	-0.6091203187637766	0.33291760500696155	1.2742809027520008	0.8147971024703614	-0.48595945690156955	1.121992759396999	-1.1184606998436994	0.7405732944006377	0.1029567780206267	1.6393721074137981	-0.3288839282381305	-1.7691837793274179	-0.11276708798823251	0.04598785627106947	-0.9716784965855931
1.3158717347582725	0.08826401829708111	0.06886282096005512	-0.18534285499433967	0.3028174670371024	0.32275337721905356	1.9404832414499689	-1.3632645741635059	0.5121509832268315	1.0195926375372675	2.738613564090859	2.8526541695852505	2.1210753827184967	-1.2157004876293602	-1.4498574977683152	2.6093115516261456	-2.027647538762574	0.11671301278379406	-1.3283695066633878	-0.6837250986215646	2.8068343070303343	3.2018713218672303	1.930576115281814	-2.1394789292641803	2.4747318811926404	0.3164136680556407	-0.12010831197674907	0.5134762156637945	-0.5422203530778386	1.8403798210734101	-0.3556188943043351	-1.4348266125709848	0.08525809057209413	-0.19104564163420093	0.7235068757130371	-0.47618667996655745	0.11562167743149662	1.015755228291236	0.19692957345561446	-0.5534139659831723	0.41638711577644416	-0.17428261910664528	-0.029901441362368962	0.3072365421923307	0.4587220257249394	1.1290913291064393	-1.9749396402815782	1.5287925306078807	1.176727278112662	0.3242490780953735
0.7844606365681963	0.6316627614879005	1.0353261673170608	0.2947084316458833	-0.2163574149662804	-0.5029616841165879	0.053236313108721865	-1.1058615184256497	1.3558295828018894	-1.1834974630677468	1.6068060215996194	-0.1470943909579968	0.9512521572656311	0.06957126860356977	0.12646551559064162	1.5090107733556852	-0.6709228604817811	0.42498881013304307	1.0416185508940075	0.47859869674245836	0.07309459663846662	0.9708007439758836	-0.00872194288178456	-0.3472587595868998	0.5887797375559641	0.40556862576636044	0.08417962156865376	-0.06308976697496296	0.7563098547221793	0.8770183099379364	-0.30035244935978583	0.07622820147740306	0.01058612509215293	-1.6205536765740571	1.7035985596712067	0.5310044276294374	-0.4915786661726379	-0.50083993912063	-0.7159364008358445	-0.03796739404001853	-0.5552713235529716	0.5892912530620114	-0.6071665566990296	0.32132434682641614	-0.6448995043710318	1.3720370724833728	-0.8865316324534943	2.0268982489843483	1.0522251608514717	1.2373424505842543
0.06402182938569932	0.6926824585713862	1.0328382181561275	-0.16720660524775427	-0.7303827423024658	-0.387672637903361	-1.1592362340904014	-0.495134212097565	1.6200984198385007	-1.0291773495121623	-0.015718371453282295	-0.9528927095188	-0.11030204640227415	0.12912810283075773	0.610073106284121	-0.4137640947582202	0.46279330777729455	0.5233459126571353	1.5296125771250357	0.5055274483201712	-0.7385760899989109	-0.9177178645226672	-0.7749772937416309	0.6627326258440287	-0.7444423454382249	-0.3330039978083016	0.20684313763786177	-0.8905635142564704	0.9831178754866141	-0.13518195599843744	0.27377650559148303	0.45916772095932007	-0.3064083463106618	-0.7804424213944288	0.6748482180775995	0.9665421004129221	-0.7149259938568043	-0.9029830800710871	-0.5611865098411318	0.5808285824875408	-0.5311687888433972	0.6418315027868515	-0.11011443379202913	0.0665062135856314	-0.46749342918958264	0.19014882586727452	0.4643291674683575	0.9975741675239468	0.3416899822133804	1.0147967051461073
-0.11487607688536135	0.4671886236636892	-0.32471745156236936	-0.08249829453946007	0.4043944148689921	0.30659829461250476	-0.2068186434885497	0.518533131394139	0.6064192829567089	0.7854053261234053	0.15827046581666107	0.5235549123359344	-0.051815715395085914	-0.3629856333246839	0.2918307316707073	-0.49329239923001594	0.5941563460572885	0.8254768545368372	-0.44731871626072095	0.20275737718281867	0.30565712190699557	-0.5688877215491992	0.10973694702133895	0.5010559793422129	-0.05230008629319619	-0.49533353993753754	0.10719258853959009	-0.4399990600592761	-0.3990757511811373	0.3144071405813015	0.6252106737981209	0.4638457201771654	0.15222433235855784	0.8651143548652829	-0.213912280160084	0.40122397851850167	0.09643072680060379	0.03144844877715022	-0.134072185320447	0.22597794623584322	0.4889409210761827	0.8528832757037784	0.2757380489094827	-0.06305147317750429	0.561242343001644	-0.687906416711222	0.9600217241670871	0.12164188001215914	-0.18606354008375575	-0.1981370375775203
-0.1171984579338756	0.3735225417163964	-1.0981819586730162	1.0955446027997855	2.2631435710130448	0.19561462982834082	1.2084137484995738	1.6865482311803217	-0.8028374865361719	1.1257226311314728	1.089873650814114	1.1068133777473745	0.1739072939965304	0.01806874714121248	0.2974891094644361	0.3590506290176974	0.576667411777887	0.6303511121127479	-2.0478907198817926	0.6704489593921342	0.7128269670578921	0.6502613765088333	0.6076788225706383	0.5536648609025592	0.7022756871003173	0.35366684141654353	-0.17944626720882317	0.9002334786133925	-1.7322096511854521	1.4968890842652187	0.5365678997552898	1.1554295395424483	0.9938469541631751	0.9238488214462464	0.911863791186423	0.0030957704966035693	1.4831755444771715	0.20009255121179345	-0.4863294493139001	-1.106395644229604	1.0862760433065957	1.4612726440014174	-0.6682430043157911	0.0030061457104336867	0.8083153637430707	-0.24722444703457924	0.5737253711652052	0.35372002467069025	-0.42187531589264116	-1.3119272302059886
-0.22719837181977595	0.14232513810724262	0.12028401894975406	2.1278392005783466	2.1556951349880697	-1.0060722624460674	1.1328465338584721	2.2752282267329096	-1.5935096682376135	-0.8194044218266063	0.42655179764385004	-0.5448488634072888	-0.47512405737304636	0.4786193374350107	0.6339855440256832	0.199705095986439	1.2922128573466816	-1.0848372803245254	-0.8700354816055577	1.436545743777874	-0.4672262156968947	0.5180711931881979	-0.6267148614572399	1.5931958536147803	-0.3912324993690577	0.8428512518933007	-0.2585500992600143	1.3395877145780073	-1.2302523722372631	1.424747166943977	0.07957766426386084	1.7309850838184893	1.1375899853782028	-0.6368715836387413	2.4564163073645973	0.39391246734917673	2.0097054229176754	-1.1243257221777476	-0.8010971858352346	-1.7173581234528477	0.3514016686067462	1.4251999761389762	-1.835174107887063	-0.16894945817297768	-0.22456058461357503	0.36862069604356235	0.29113650575706546	0.6350486134346383	-0.4441727369599903	-1.313112734369601
0.023218679368794348	-0.328088158212794	1.7534084868578075	2.012534939146985	0.021538975411056406	-2.0484816314542065	0.1614695632527937	1.966420276782186	-1.489272474722427	-2.394992865173403	-1.0784285175986574	-2.279756318903902	-1.1303360115414132	-0.3349952842043032	0.6349758444977939	-0.25007262463129004	2.1876382607843756	-2.968666472088498	1.9046075586949553	1.5000319451883595	-1.6765465591798023	-0.8212707119751004	-2.160129594092559	2.7048389096888874	-1.8633440972650308	0.013445552014428517	0.11980912363238815	0.47301338193145465	0.7256824643277121	0.021918357158683965	-0.5554718241736976	1.2605528053066046	0.6563031459647627	-1.880103236188876	2.160775395299577	0.7539864140905514	0.9024352711642861	-2.1753832684553465	-0.08868939883135733	-0.365480499677466	-0.7228418326363851	0.47484160661372277	-1.3270108163573284	-0.6610085015791463	-1.0987508728797524	-0.0585958302375842	0.7385249447256925	0.24337394662336514	-0.1912780020511807	-0.3066247313562901
0.6532608218708794	-0.31490530055015636	1.4325631125183935	1.2903415848568893	-1.1257742066984096	-1.7435935873246233	-0.17327369653152908	1.2471643396972676	-0.510867477950953	-1.4336914952794124	-0.6790901511911822	-2.0040521243632874	-0.42806894957101543	-1.431476734519656	0.2611899746380669	0.544923584873189	2.0774878200253415	-2.2891211815422836	3.1976235072184624	0.9993507498914982	-1.6184894595220918	-1.4169469662091123	-1.856059686411164	2.6706394385416656	-1.273795788347817	-0.8913217080686497	0.6040224228862076	-0.1853979719097671	1.9874969781476697	-0.7120527675512683	-0.7825542960224607	0.5745144319853673	0.44975581727694447	-1.6409127011649138	0.7689239616077272	0.5814536605910713	-0.7465423888862062	-1.6414048314308938	0.6697714088348188	1.6085641946159037	-0.6063934705240961	-0.07717734422648564	0.45508379920086006	-0.817367092863364	-0.49107795561838075	-0.8558996096802367	1.2814265354690404	0.21094567699257682	0.22686580479782498	0.7360775663945024
0.6816889054857509	0.4763148300723776	-0.5774012983713787	0.7784049415189285	0.09358086400413217	-0.2038157876928611	-0.009474580914527662	0.5868631401621717	0.8840773264181567	0.8587642408756608	1.424455530967211	-0.43008149325090894	0.9962035215258858	-0.992932245945317	-0.07127112027651013	1.5480257857922495	0.8580198560411191	0.6908735342689925	1.9335176525181508	0.563213778904231	-0.9106273804039343	-0.5399732697047828	0.11558299337685253	1.4574342128202533	0.7704298965709957	-0.19100451840152644	0.7346105503074074	0.3788127073478754	1.2180565988324445	0.04027805142626401	-0.12824485568318264	0.6430477685033194	0.5931535955000005	-0.47855799256540293	0.27488237122852965	0.5392206312663641	-1.1969077781607849	-0.364137627868788	0.2236526891580248	1.857367540730828	0.49183847691534643	0.436962865711148	1.349381661787549	-0.1630721951085057	0.899152981838282	-0.7741097303989565	0.9519473730373995	1.0731685521669179	0.48635634447664955	1.125503964427201
-0.2900514780430804	1.0018303399909578	-1.9418509717766124	0.3037243647554967	1.3221315769231368	1.480083044776414	-0.4030658232870492	-0.09053567425797164	1.4757251032726468	1.8996681852391513	1.9821243754038707	0.4754604939659645	1.2591226107988944	0.49304730152423654	-0.2381192549080836	0.8126451576634136	-0.38235640981219404	2.339548572795606	-0.061736241787440985	0.011129633732089224	-0.6301321545711537	0.404441737708005	1.6264816328318812	-0.008629487637300107	1.56789742506212	1.5749464425927633	0.5863532699991798	1.2561830440736625	-0.5641274381647061	0.6021188865164582	0.8073506447009867	0.7445226822135836	0.4126120879511629	0.5849520526877773	0.3683080284694821	0.8523435336995285	-0.31879635328407246	0.5155983116585411	-0.4921603570793668	0.3157625408792011	0.9255289131344031	0.7241196216310265	0.7055812247440008	0.7681149696837508	1.3509155086885527	-0.004906494750375137	-0.06301589476528681	1.318485862001422	0.4726722762286169	0.9337130325045158
-1.1519246437574822	0.33988713488437644	-1.4866912160555452	-0.5179974656136708	0.4161813751710284	2.2199124275082127	-1.170523131937456	-0.8106064261253244	0.5359306189910876	1.0431161668666271	-0.16963104553596056	0.10748349024254639	0.06379017752491868	1.1822857043989932	-0.26480394750276315	-0.9533213408165215	-0.8004865808192136	0.8534479476386974	-0.8379453789089767	-0.9604281119452543	-0.7910383473311411	0.07345914911914869	1.4111012139886183	-0.9488361595397932	0.38319529924096896	2.326512479986872	0.4485979260433778	1.1624236386434301	-1.3782032760393372	-0.3966684512227061	0.8820163675727296	-0.04481691386415646	-0.10867773382531724	1.057760098986732	-0.5526644971840144	0.5997007836540531	0.38264980690913264	1.0720122848513276	0.10065663350872664	-0.8723652497644762	0.09927355979701318	-0.3143790112117736	0.00020708357364399526	1.0707847171748173	0.43812624412318496	0.42400039310677823	-0.6438237417943176	-0.1775098720256322	0.3593706953495829	0.4606747518605895
-0.9510974956328102	-0.7769214963645871	-0.22551382193404154	-1.2335661035981422	-1.2447795891172073	1.6849249891182818	-1.2521402480189925	-1.1357047376774296	-0.8754864950798458	-0.25920855083764593	-2.3088805064272506	-0.6365057938601191	-0.9907441718176169	0.8974445377145909	-0.06409023176412343	-1.5131380945842352	-0.626040212628475	-1.1473431402221537	-0.5782801657593815	-1.6339262544531636	-0.8425310932102423	-0.9864819002245209	0.29813970026917724	-1.2292199609735277	-0.8927402556387646	1.3699400218602213	0.2489931190882809	0.25482960851478764	-0.7266766767476754	-1.7946419274009255	0.06944287977161047	-0.9714743715864287	-0.3230325928725386	0.92194193447745	-2.097565934377925	-0.5168658026568214	0.04849152057977983	1.5149854049477423	1.3315545582141435	-0.5963950632820952	-0.7308613590723078	-1.6003520163214906	0.17738871530080955	0.6319323004433394	-0.6419182766722734	0.3477808606759759	-0.36651997344828374	-1.9408547579227498	0.23931145544461357	-0.16860623139291608
-0.32379172675459134	-1.0207391062825832	0.48654358865930075	-1.1912361498761543	-1.2943997476782159	0.5557096913392012	-0.5861861336740992	-0.8042032993167431	-1.2008757523869642	-0.6854871893845409	-2.091654102927204	-0.8440248384414747	-0.8649317730073844	0.806052994339218	0.1967790637327644	-0.7287390997349562	-0.4823486568411486	-0.8995563539023231	-0.536775117823686	-1.2090419005579771	-0.6120673621513877	-1.3379678485848994	-0.30448119369677473	-1.0917696247643185	-0.8429895797282249	0.10719465383991586	-0.14108171706174283	-0.37023081286565385	0.13382148428227375	-1.7951563774171595	-0.4614457941183442	-0.8830812034121083	-0.15374206860328948	0.49148825175351313	-2.403082441947646	-1.2817117602181185	-0.4656220721900838	1.3555051200729253	1.3317678323380955	0.015408526254973715	-0.4944641293768435	-1.5176383156370128	0.4538885597136077	0.11100729832906218	-0.8393716365775191	0.31831344005097506	0.006142783296815344	-2.004888737661106	0.04354084805711322	-0.7553165488792305
-0.20680243963419284	-0.3813119957278924	0.4323309587588438	-0.6094579252099757	-0.049302749094445014	-0.08510382276972028	-0.08745953179265871	-0.255031397417208	-0.5302994719008831	-0.2928792334543797	-0.6262182590040865	-0.4090965694497609	-0.21811947653568906	0.977324029832534	0.09776024449697256	-0.2590300716281468	-0.5067320233992084	0.497932948499645	-0.8826984484863463	-0.2647364666849624	-0.22806122962980224	-0.6568195013739948	-0.09008425467118794	-0.7949525029321309	-0.1194418199844741	-0.1698325047871437	-0.40212383018046316	-0.2698214022515471	0.19376842095352703	-0.6392760820999048	-0.13373051835084657	-0.19960340969909898	-0.14496000831741598	0.25628747847108246	-1.2517403779700784	-0.832108317388089	-0.23197732233619986	0.5151175488115624	0.19526869030845598	-0.08803321909193888	0.19777537611314266	-0.38391711663197	0.15905936089926115	-0.04756731777676633	-0.388850750117401	0.41130683295540604	-0.15658750506363786	-0.7942322498098295	-0.1713472708949383	-0.918455656411455
[truncated: 72 more columns]
