# Supplementary material for: Diagnosis of autism spectrum disorder based on functional brain networks and machine learning
Source: Sci Rep. 2023 May 18;13:8072. doi: 10.1038/s41598-023-34650-6 (PMC10195805; doi:10.1038/s41598-023-34650-6)
Supplement: Supplementary file 1 — Supplementary Information. [file 41598_2023_34650_MOESM1_ESM.zip › matrices-bold-time-series/ASD/ASD50.csv]

0.7232803950254497	-0.6082184551291732	-0.45503867237599116	-1.1141367679654899	0.3812949602539417	0.41434339554862876	-0.31994958901349335	-0.2483707269340607	0.2516525099954048	0.5753876668743403	-0.4418724863763589	0.008023629043197767	0.9794963855062577	-0.9294051594218494	-0.6737629902798643	0.554233053674497	-1.31266931600787	0.550754733033021	-0.1782575370285577	1.1448260798048373	0.45178429393677316	0.10799417073861618	0.2218321019908936	-1.750104624247835	0.8976779893842318	0.16793523064620744	-1.3638318288666638	0.34255570309569905	0.2838388872675012	-0.2753395734756968	0.8413319548593814	-0.23054419789254796	0.12615870664031476	-0.2753941174974868	-0.21916839220364467	0.39007255929271156	0.17249206169293435	-0.48630820182058665	0.9684874988498208	0.3300727481585416	0.2501890705028054	0.10147102696718026	1.6650763258567283	0.006447618088632762	0.3418667860921498	-0.5456884001018034	-0.8007507066124541	0.5602290920739349	1.8460732092219632	1.8519945472907933
1.03485109762791	-0.9009952210867742	-0.17228565701430104	-1.6738154113272998	0.046821144698664996	0.10144466971735364	-1.00819773290463	0.10803557855294507	-0.2621103772531631	0.503559468109792	0.01291402874398647	-0.0818823652550954	0.7736377788762515	-0.847346663365733	-0.05919164257002192	0.7894456703025279	-1.773104301215759	0.3509033937503079	-0.8213236712197649	1.5107044572493014	0.21435982896198505	0.044896136545997826	-0.45686549259756165	-1.8687766945007196	0.6612071891293833	-0.43108728626437826	-1.2324054000087323	0.11027526423103728	-0.23878827074086276	0.20677669547272218	0.40080452606229006	-0.5975918978398939	0.0982773510827864	-0.4845132184542787	-0.25213215500494196	-0.22194610124605668	0.3718500681993706	-1.1044454217342978	0.7623919826793799	-0.10349907569359323	0.12081821808809813	-0.13951348060096658	1.8000525470521065	-0.3880483894838729	0.11155204745453641	-0.3344138913024988	-0.88244666691937	0.10405493136293836	2.160686138523242	1.6195228171511444
0.711445391672012	-0.4870425458454029	-0.08957834662981969	-1.404857948157336	-0.15909148115301744	0.25338546664413536	-1.1525823945754292	0.7007581156436998	-0.8750509863471136	0.38045942675738725	0.25016880252021695	0.0627766163119334	0.2561818252825777	0.03550138268106037	0.6871482836239038	0.7105311056060716	-1.5764488524574403	-0.30060914672911904	-0.6873365263057092	1.1976583008997916	-0.059395036164596036	0.24716041755603613	-0.6158667811755982	-0.9717587115628987	0.3521159713177173	-0.6220995343077708	-0.34120890176366925	-0.02911237870129162	-0.6391632862923949	0.7431125418176551	-0.35916506850899027	-0.5833074655936324	0.20016180313059095	-0.027994641010505927	-0.22583080739487058	-0.7923622421195329	0.5384564470286233	-1.110820310213423	0.10095490555156574	-0.6245593533565067	-0.2188131400608362	-0.6038368421435607	1.1828710512637688	-0.7645810427465228	0.05768053119755893	-0.20099798275206815	-0.3847193810616987	-0.6048805707798774	1.2628582864596516	0.5494897653925999
-0.16940317318149278	0.3579719830979613	-0.5242127197351398	-0.6150876307011165	-0.08496760774227421	0.9216206801946508	-0.4487844772253791	0.8222686538475235	-1.1270176706361634	0.410956988088206	-0.07420588859669502	0.4498585298207986	-0.4141480266004226	0.8529021750920519	0.7923899323821488	0.3847752095210915	-0.9392146957851902	-0.9106895439438734	0.38677129533643495	0.4304653099562343	-0.23278067726361631	0.55107475879894	0.11839346496602024	0.22080829252851136	0.20653027729997941	-0.15586979499348613	0.7373008550393572	0.15416184620179788	-0.37092946739255117	0.8824111264319217	-0.9270744926871507	-0.34200497185088696	0.12427027389987519	0.8434816032911805	-0.048820071890515494	-1.0615594963186485	0.570292634217703	-0.280055341441294	-0.5304977953029388	-0.7930641620000394	-0.5614205334075033	-0.792871811640137	0.20268656413031458	-1.0117252816110656	0.3841927819140842	-0.3737616804641349	0.33235142239726395	-1.3198917934227703	-0.25364757508438923	-0.5249735029095285
-1.1323802473851248	0.7796689170860925	-1.2292240619333343	-0.06886404742410789	-0.07780136916326827	1.3292387025532666	0.5754300869640018	0.14211670840512	-0.8952116454839436	0.4801415738109682	-0.7374127960835124	0.7739034626124924	-1.0491013029717609	0.8228147200937557	0.07677014069580054	-0.13156940703190348	-0.29320731748331647	-1.0096353289259552	1.381684380750535	-0.40362152052513695	-0.4545208903030266	0.4524606744222202	1.0396740816892498	0.7757865630767333	0.04623409063651752	0.3863799505374089	1.2789273288989047	0.3705414658590658	0.3288888793762045	0.509716241681901	-1.0884532206157063	-0.23203805457651425	-0.3465238633617681	1.279794684398509	0.15790042916348251	-1.226822010309251	0.34614148598393285	0.8383842858690289	-0.7797947440085802	-0.5749693310719377	-0.6199558047668386	-0.5201535612425163	-0.7077566230261674	-1.0401292265772664	0.7493417916421319	-0.8003414577445457	0.6629949866244167	-1.7198933547407977	-1.4203319843455031	-1.048932548529251
-1.6330061524465216	0.24019755442563726	-1.6310196771577348	-0.14413499360673984	-0.47661883302986685	0.7767978651847888	1.0798658090361892	-0.8000017968975969	-0.5139039320258111	0.30224862884597725	-1.140908587893063	0.638592298350808	-1.3992784341656348	0.16920814834821177	-0.7715443445849437	-0.7344311958513713	0.18420475818667656	-0.687945313415339	1.1413938602549807	-1.0746767472243712	-0.973738674873116	-0.2741913484018678	1.0695491470660592	0.5335006406715131	-0.33624438781952126	0.27038270091173805	1.0513102469705375	0.19893640800894827	0.6215488483215085	-0.06965815097200415	-1.020504103927074	-0.34307791238502916	-0.9580961638508861	0.7725374425443531	0.1629516757354526	-1.4487238068483679	-0.10669856267777961	1.4070396401803837	-0.7233883744836329	-0.3857692336740637	-0.346042292524048	-0.10396794333163725	-1.2944776457670595	-0.8817764789637327	0.6396023678041391	-1.1955183045369662	0.36072474022687806	-1.623892627175929	-1.8370447799857896	-1.2003059488979173
-1.4126339653660116	-0.7974584142154038	-1.394404882848735	-0.4700204735701231	-1.0223683280815237	-0.40066091602539666	0.7762722084951342	-1.0868963751809342	-0.347465357770128	-0.18464281247834943	-0.8969650597534734	-0.011358284619655384	-1.217597160133973	-0.195279508194907	-0.9222791631142279	-1.1185008192166679	0.6101526212551661	-0.441096999342116	-0.2710243410335147	-1.5080612423991426	-1.6786219170259058	-1.1585546435043392	0.03839483401559155	0.188172703887596	-0.7060845903232966	-0.447139554697465	0.47315269587130426	-0.28519170542413935	0.04970472275862267	-0.46611113562797946	-0.9274279361227862	-0.41369975498340084	-1.1829550445094	-0.2142952596905997	-0.09164581774093611	-1.3949864354264316	-0.5262716702109639	1.1175808582933753	-0.6515647474172289	-0.5613353273064623	-0.038724140251369055	0.0927034342016871	-1.4164635180881933	-0.6775364616192925	0.0009651563757242638	-1.2282523411553643	-0.2398412730065302	-1.1299690599639305	-1.8442025555371737	-1.4328724382649745
-0.6582699569452365	-1.2532999364855089	-0.6955962076865251	-0.4625432447938283	-1.0688832677291247	-1.112172633428012	0.1169749463622122	-0.4199065441023831	-0.3363973023069603	-0.6805952688480975	-0.21090969382041602	-0.7314729682687543	-0.4971892407383242	0.16748368235613412	-0.3428254406164901	-0.9049935818068421	1.009833862199919	-0.5077997837297448	-1.5490018270505386	-1.6244914988101509	-1.991636338854091	-1.437133221758628	-1.0337102356666648	0.3735458586891032	-0.6048640508148164	-0.9424398858055304	0.16041938530245464	-0.5219250885054938	-0.8602860848866579	-0.5466172345010871	-0.7492188182275872	-0.23464015175433708	-0.8505822378837534	-0.759688909976759	-0.37900531627389716	-0.619291938912425	-0.6155096604399009	0.42095486760592604	-0.6874625282705966	-0.895936086096671	-0.06165387628038549	0.10894221327389303	-1.037834509003454	-0.5033690049108122	-0.6752478874611135	-0.7361647398573414	-0.6163001911905981	-0.5258389475928524	-1.8513695547664322	-1.7922924323420821
0.12638492834186532	-0.573280730981199	0.020494481911459257	-0.05593370229329538	-0.4396809194515139	-0.791242844061747	-0.348896584623223	0.5200843980188801	-0.10916734191908044	-0.8176629089846073	0.32731378900177555	-0.9585759296615795	0.352252963235076	0.6806889471656177	0.17421466299547156	-0.07799704052927989	1.1094365129968171	-0.5746804319752833	-1.5504085187642866	-1.3494283672010516	-1.424120454132433	-0.8924579850416048	-1.0870480435394643	0.8837155199611539	-0.06255547997572	-0.6568656380890903	0.3362804202558897	-0.1727932577288076	-1.1706977376726213	-0.4243633429436974	-0.3215351995893386	0.03101488203715768	-0.4296659235563673	-0.5716087321808873	-0.40231402298902136	0.6274627056020359	-0.37109348793968583	-0.06063583975772141	-0.7259521623119443	-0.8582911002890979	-0.4512142142654421	0.2103970526881514	-0.4102503842635648	-0.2680503364797043	-0.9223908252926671	0.10322333269398462	-0.592078588404206	-0.05780724154443901	-1.7695945554157728	-1.8742892700097804
0.477075100589452	0.6122931661738724	0.4444039325778055	0.3063256131641244	0.19681177287593113	-0.09302093155081675	-0.5561647298657464	0.7958970009092076	0.4511661063969275	-0.5298199547506179	0.3248128568430008	-0.5810932863863981	0.70473228770791	0.5107757893655918	-0.01622852460899059	0.7772883967494566	0.684859870609718	-0.2642353595433924	-0.5108571424442566	-0.7851559355876044	-0.2356221950079901	-0.11870071607104563	-0.25458181277090886	0.9961005937516855	0.22070776011826304	-0.03737371058624858	0.6635128237291991	0.38875296225648936	-0.6374564339644598	-0.21029869511725952	0.27677798551854726	0.0736972089442376	-0.514507490093464	-0.2862201753582145	-0.08912046383908305	1.3464391517510261	-0.13189070362947578	-0.18773148890660785	-0.6991402540311019	-0.27357040901432483	-0.8665922031876205	0.39555758019033266	-0.08800863733735326	0.10510701115811583	-0.7859588275311048	0.785486120948864	-0.4059534489943371	0.1979199198939841	-1.262093929663508	-1.3919165211891786
0.3149193733026116	1.1082035084826516	0.5387038641180731	0.36995113159491777	0.07284499969111094	-0.06448973600399148	-0.7032996870484525	0.2149972355617249	0.9176052563850596	-0.08150427877820014	-0.04706335304216386	-0.05906187897094345	0.24216844489850856	-0.34893710802352584	-0.5789214668929347	0.882650336125597	0.03282187235059009	0.23556919679231217	0.34032399178947015	-0.2369987569781589	0.6547801640361269	0.16428825496756838	0.33488805351278184	0.4735721682152438	-0.3273716610484061	0.015883585688781288	0.6035379357622505	0.49197910418124935	-0.0005542316440338459	0.0987611147320732	0.7075754097144348	-0.08414878425446681	-1.0567957223250353	-0.5615968465851744	0.365367014710769	0.8374399502391586	-0.2058232668608625	-0.2344297613580769	-0.7371282286513742	0.36642706876251835	-0.9500095444046389	0.3548644146470294	-0.4826544315016114	0.41297683850709904	-0.619157023408361	0.8127360821747684	-0.299722242162379	0.260460078413137	-0.3919067450372852	-0.5574452187210358
-0.018730130780234718	0.4296739751282555	0.3925035835043628	0.46676387927122365	-0.6372637055597372	-0.777449186927513	-0.6597719150477538	-0.5208694597612977	0.7467463852107763	0.22190762736611103	-0.2633201017907401	0.08069437416777518	-0.687918958035929	-1.0377249339936996	-0.5429620170367558	0.04423489370855322	-0.16598188891240595	0.2963235200318926	0.24774459286184874	0.034490400473836946	0.5713016217526373	-0.05619060584296854	-0.04217914759540203	-0.059752610563189146	-1.2821149687925923	-0.6522537372153714	-0.06717541423811803	0.007353988886296311	-0.07285969144033898	0.4731154513106959	0.7431360706478731	-0.040667806035559	-1.2984464687147979	-1.1076530304964127	0.7121594759525622	-0.34339558793308295	-0.4722142463729752	-0.28383737927368646	-0.9642466070009934	0.4121943148694084	-0.6769119751351966	-0.015358852053668146	-1.323469419872947	0.2692837080948218	-0.5211195995458324	0.1816719166594723	-0.17992538939911737	0.13051002828399746	0.28864608686192783	0.18868657683139953
-0.11314812633062528	-0.6628086125891011	0.08943453911579008	0.998523890867243	-0.8510670948444355	-1.1753344629946676	0.00022240453494687	-0.6465820478553426	-0.042658954817563995	0.27484323579261116	-0.014640684939242837	-0.1799171885364385	-1.3145341407794497	-0.860049696228191	0.5272487132231156	-1.0289818295817608	0.39938513855416274	-0.3387988049164889	-0.29032824332278007	0.05861354927945638	-0.15870983548408124	-0.1404186868948299	-0.8193480200350672	0.10514267107236064	-1.4999795616144964	-1.151432177218348	-1.0220911167232496	-0.4620389731466938	-0.7234218372570514	0.7131071917680027	0.531991286306362	0.4607538303662401	-0.5907382244695295	-0.9623811723046196	0.8381940844916694	-0.8305674540438671	-0.471601868850801	-0.0006954174603882074	-1.202490119287649	-0.1638379108581454	-0.29999386171459796	-0.31282572851355844	-1.7374130400366137	-0.392513917249509	-0.23112563577575457	-0.4757373864597096	0.22117758638243876	-0.1723035478578787	0.39334143796780746	0.6760488827019059
0.0986320726109636	-0.9685157314020068	-0.2575487800328778	1.6669471737466854	0.17418418485755113	-0.4037086835960299	1.2294201650529262	-0.15463850411797211	-0.78958638332445	0.15219056815452803	0.4496374403416688	-0.36774457993346626	-1.125307226825152	-0.08901833684757227	1.9119116586000418	-1.316832687908168	1.1781308328264628	-1.0898332531075603	-0.28998230067585756	0.07870921334411589	-0.511351519357366	0.31875950547171894	-0.8590300616690774	0.8054901573561382	-0.41572997522127264	-0.6053269847672785	-1.5879275171578502	-0.304918157780062	-1.0125997039007375	0.5880796908259417	0.39378005600026766	1.0913058721106654	0.8027120618985739	0.23168828586107326	0.7583061312154905	0.0315979041727565	0.05251570109289122	0.8235286425771826	-1.029274146901671	-0.6583010625868471	-0.00688604017543671	-0.09292707870259007	-1.0657745729585437	-1.0058115197114523	0.36791689963376645	-0.4147284951944911	0.9084508550628717	-0.4890934773312514	0.23920372651793323	1.0559964636814998
0.3130687918604033	-0.10369384907191037	-0.4526476411323233	1.5909731623494765	1.8146182251541756	1.01534668205502	2.0929658571292675	0.3051627987463026	-0.8725656376152665	-0.021490219325963376	0.5787598478104736	-0.10536868524733906	-0.3232167784653662	0.4134560370317185	2.435680568171927	-0.4622528695107591	1.2528203627461898	-1.1076596755544859	0.4434181117505456	0.24275014001427078	0.1229499213848525	0.912339740899306	0.12171358563571726	1.1380071394896265	1.1588630486850775	0.709840910273849	-1.2255638903903485	0.36120480787705134	-0.3389628333494988	0.1297071162304141	0.40749031964532306	1.2161185137026749	1.8811208255742453	1.5593920457429051	0.5335154812549727	1.3604574421470823	0.7845040800673638	1.6814326596994191	-0.21037074482536317	-0.3929574466610372	0.24770465847134754	0.4540615815091994	0.39029935681146743	-0.8053612682166186	0.8894409191932139	0.4460609388568139	1.4876411863890093	-0.5583393910846726	0.48549086109081885	1.4050417066014993
0.2663094974550613	1.1547185584242121	-0.31032312768244347	0.38138101155696374	2.594367517849585	1.6823816937474474	1.5652127249865628	0.2362788629456372	-0.36554621434496704	-0.11289594476678212	0.14860614294570235	0.430940687235498	0.41885759174588916	0.2119887948515825	1.7071009170780034	0.8739288376964864	0.38594136749723246	-0.25534574805479004	1.1158807283952374	0.45334748344151593	1.2602866883530233	0.9198166023242128	1.1690102035490875	0.5909870914940113	1.8128893074826777	1.5949552522260044	0.032369042891692776	0.8550408623346953	0.7930870475139159	-0.2954709695436659	0.3430762787477797	0.641299977833678	1.9116383819187708	1.7418368882841764	0.28095043551371934	1.6671622515827869	1.1254213246484346	1.6563355304667353	0.9648722252861703	0.5085604847689416	0.5534059626876611	0.6090687490549176	1.5714248871594378	0.3095908354946999	0.8426422525030138	1.3569892212224002	1.5370051568546717	-0.2540399583922124	1.2543183486780103	1.5007604261005316
0.10079409173473941	1.7462829214626574	0.1826765957237636	-1.1081661619993264	1.7608833722325092	0.9353160197330258	-0.1826984836054863	-0.18044745042439692	0.12787083853775433	0.017946938849301392	-0.38914371867751996	0.7164980521351529	0.6491591128910803	-0.30568479145919436	0.48048662511563145	1.6598696405445237	-0.6022437252056441	0.7110306852928177	0.9944906485267366	0.5530791629742343	1.8581349865427474	0.2945298247319377	1.1882169882698577	-0.24041720289046833	1.0792451275006856	1.2893409528958726	1.4988127713984472	0.7511254353921636	1.3316575604844925	-0.28689808505843395	0.02785970417203559	-0.07245903350465184	1.1393193239581407	0.6288402242961948	0.1962452326601981	0.5246155885126819	0.8470341982789032	0.45600310889972406	1.8537472714996353	1.23904871729054	0.8265141248614427	0.04236110242720219	1.6758392612834192	1.4907873360518116	0.336126611273139	1.4976650186206037	1.0632117912227455	0.25179532690234596	1.8536373883291009	1.115596546072754
0.21256008154769293	1.3890346541750622	0.8299589383051665	-1.4625205946007138	0.11609044254726585	-0.39969756865458694	-1.6360099945195767	-0.4066241733311164	0.25284380184876265	0.4036215605990305	-0.27444630119550983	0.47497373534563847	0.5371123030289905	-0.5114203468453113	-0.23758733421942468	1.4661565077360708	-0.6838775780237677	1.0251888882207547	0.33752050616594953	0.5702780973961612	1.4447606582097199	-0.16029788153222208	0.15691994681016996	-0.3392651816754164	-0.07948625584019246	0.3047087188786522	2.2349191287156565	0.2989908211845765	0.9007549434124507	0.19581976726439096	-0.3557694311824872	-0.1769453708040418	0.41613932402392584	-0.5547378123445313	0.4064870964329201	-0.9759005843043129	0.33313983097259275	-1.061800228985978	1.9868199602395482	1.2053498142058305	0.9152323107263455	-0.6123253906239174	0.9106664740969813	1.7277439646047514	0.08286336938262445	0.8947785923686059	0.4985946634943212	0.6517009493132742	1.5335809355306076	0.4116852049403756
0.7265420628551075	0.6912788500845174	1.3426620687187192	-0.2475409674553413	-0.8745339403911342	-1.0364995797886958	-1.4067368112029617	-0.2315751425340849	0.3058447043756633	0.8291430608177838	0.7518330127037117	-0.055769427417634417	0.5736078486861935	-0.2471945928330009	-0.2563403878875086	0.7683929048195737	0.18154077791962692	0.778285731868032	0.05097369546637707	0.6772752445087404	0.5442544635504706	0.2501073201702643	-0.9529626918625075	0.41551285055463383	-0.43805525216314906	-0.2703762377211424	1.724759576973561	-0.026348092222544358	0.22023151351874734	0.7500803614134007	-0.46637816222820305	0.42062259053591416	0.22380374752160134	-0.598381635268364	0.7392934754176332	-1.4854266805547252	0.08848029278713626	-1.6650693208130927	1.4173871519285481	0.6629148894020789	0.8714953996027761	-0.41473408514101234	0.16976241799274425	0.9246656435966755	0.5395780970730872	0.40319942342782045	0.2311702780390003	0.83005687343725	0.40561786886865525	-0.15271399870952934
1.2537751604530276	0.34315949484803193	1.4730935570766628	1.3487364688104582	-0.6505163423071871	-0.727752984416556	0.2069263766905071	0.017253991949590482	0.7378927601734317	0.9312505759085885	2.009198132290107	-0.4607675105526526	0.9463026775217441	0.16919237082699853	-0.22213071823174396	0.3363278995836384	0.9001615310586858	0.6881717105633834	0.536883578747518	0.9168287288930164	-0.03165693862289374	1.1565173821154724	-1.2992712772417854	0.9584140821507586	0.08960991523322889	-0.08418807780460262	0.30872366506163285	-0.15131501868750247	0.2254208450096812	0.849924219179675	-0.2506123551647743	1.0121245580161071	0.24221521681054203	0.293652793750575	0.7569251570746195	-0.8331007560776605	0.09691940358119341	-1.0570104202019448	0.5843020853061355	0.3478010780804215	0.9241106094871023	0.6661174304123143	0.03912659359154884	0.01198312308636944	1.2229651047523178	0.6716278609886865	0.20633443092994067	0.9377925372850493	-0.6073640083529394	-0.32566133360343624
1.2876336607855388	0.41429231221995366	1.0963466580661372	1.6636643826930941	0.008641038853697613	-0.3697195986865179	1.4378495335960988	-0.07693047078606563	1.4058384954217547	0.551362241465232	2.3700726157035503	-0.6047227781703316	1.3174486996545836	0.43508042702045496	-0.6660365101942649	0.43421021041015245	0.4115925633381918	1.077342225234202	1.1767867274862776	1.0823282651881432	-0.0992584857545654	1.413317003235686	-0.9037838787548523	0.2603813845031466	0.5115641727758496	0.1954491222238344	-1.04691038672344	-0.3467006244165382	0.9485411058483479	0.27691278074139075	-0.03262706704664929	0.830239697227763	-0.0807013979826041	0.789237911508494	0.18177548273127078	0.034718439949388065	-0.15435331061492882	-0.1866723085899514	-0.0880171274339673	0.5627619771073031	1.0882009588912778	1.5207718829422634	0.2663593515277089	-0.10268607488187663	1.1735838436366317	1.2825872450545874	0.05463684839129274	1.0982405671474749	-0.7644405334705847	-0.3042595877825946
0.7948315538838285	0.49579087972855995	0.30597068874248845	0.3339134612414039	0.0895346666674056	-0.6642699316436064	0.9461729029336015	-0.5095316176332557	1.6022643087098165	-0.04725241689447216	1.3293082480154166	-0.633439095179508	1.2473219675337388	0.49017764297866606	-1.2853115059773519	0.675352568685161	-1.0811160946987186	1.3940296678577113	1.0736383823006987	0.9401384986482507	-0.12018485922904332	0.3996461315205561	-0.25848740069824144	-1.3299720875109977	0.13947479227076728	-0.0835344279553473	-1.5168726169053908	-0.6398274324166584	1.4884101874745213	-0.6958355005023996	-0.08900170287413321	-0.14198237276461556	-0.7082652180079522	0.07128625534266139	-0.6999635251708256	0.3810613079739107	-0.9529756815625456	-0.12733671046854714	-0.4178725181080893	0.8315132532227856	0.9565775531287775	1.108581790084934	0.23780215019468465	0.46657434251716445	0.12185601060091017	1.1819893067816245	-0.41146256232453216	1.145278833898723	-0.26102066309879135	-0.3743842707895585
0.2585695214002537	0.3370538111192565	-0.49756973905316465	-1.2779854469036416	-0.4295247338636281	-1.137613012535011	-0.7154617384503651	-0.8649781408887833	0.9295282782884811	-0.42898544009231987	-0.3951825077817347	-0.6041568214672284	0.7447455799503557	0.3103085015892629	-1.311916316948579	0.5799182021821284	-2.210297562309734	0.9312296611554192	0.1368392921034369	0.519166323120735	-0.39952534101910464	-1.170497346194112	0.41859437259279625	-2.2886459928734357	-0.5042124123282868	-0.6116610531210324	-1.0553079547523139	-0.6245275319597806	1.0803830074769074	-1.4856254741161865	-0.2512915003229951	-1.1655004515976508	-0.9673570344540033	-1.1554526431545116	-1.2025575912139375	0.5225774807852538	-1.8080617413794158	-0.8153635338782296	-0.3916955368997927	0.5446077064517774	0.1253291427239615	-0.25609537302590923	-0.18580963340674903	0.8317057922781844	-1.0783429602624401	0.007906225708901732	-0.9158291445138514	0.8121660152302538	0.14230237900021916	-0.4346286779889959
0.07991852929596599	0.11302391729414143	-0.7371244022861603	-1.5165742431669185	-0.6920828924093722	-0.8147946454679237	-1.75650053062816	-0.7643305362725024	-0.06040233770774911	-0.46654662973567557	-1.43538333645556	-0.3386068671370578	0.2777798738931863	-0.1863498135054059	-0.48337877372253163	0.12545556633945326	-1.815095291727854	-0.15526518079344212	-0.7837366124248042	0.08860142178000331	-0.5796963049408695	-1.9231156416456037	1.1999049440808625	-1.552546453112517	-0.4138707304940067	-0.5188155901096427	-0.31767126961836384	-0.03876114981030883	-0.00810834925702923	-1.6001477910860613	-0.08963047275016262	-1.4943998247471335	-0.34932926212514204	-1.5146483169110923	-0.9237903228525959	1.1751570346428128	-1.8227553084606887	-1.1690851887839986	-0.036831630922556015	-0.19938211786030471	-1.1297545726657618	-1.144564082327594	-0.5002549710440455	0.5062611822058957	-1.3741190086708046	-1.266101264512994	-0.9916812848796848	0.19154520111763373	0.1097325876522175	-0.09591348737797953
0.06915532870943468	0.057718624882746344	-0.10346987143870932	-0.15796312356349593	-0.16210134784807184	0.34695340326810986	-1.1623201545749113	-0.21956666189799898	-0.36538651242835274	-0.4578029707201309	-1.0573413343127738	0.2428817302829423	0.22201208456325425	-0.8418312846554344	0.5571460960912047	-0.31251015849805036	-0.12742175766262945	-0.8661589718808772	-0.8452591975414718	-0.15327232464206297	-0.125332293180242	-1.255807191002809	1.8569441733177654	0.2514565947613724	0.49378296407813405	0.4017762443990565	0.025065334938855266	0.6636502302177651	-0.7775813919582494	-0.9908066937779573	0.5067131798266477	-1.0415157654755167	0.7803644660570022	-0.6182173509175789	-0.21676121225177758	2.249817577771637	-0.6843718809999917	-0.4684781575439338	0.5286030941063817	-0.6172039220535149	-1.8278954671123842	-0.6079483172962504	-0.230511526908058	0.023464812811457986	-0.7259442838248097	-1.2884192894859707	-0.5156786925222998	-0.17235856842135516	0.08061097472266236	0.7041588776806089
-0.3073905437265588	0.04867896053206199	1.0339391564379625	1.435435548100693	0.643729151185696	1.1998295900600875	0.26118836959575553	0.41539720310865647	0.3091768859486481	-0.688109980767434	0.12268872534882203	0.7804814425029017	0.404800824534505	-1.0928928861967047	0.887470903538862	-0.46380217678513036	1.4711297742200269	-0.47371855650455325	-0.12165169059015728	-0.2791112055195211	0.8287501082925426	0.07812725025487767	1.7296646527794377	1.4242635896754694	1.1443500002203293	1.267732865289113	-0.12972025272174662	0.6459014756413572	-0.592271440757791	-0.11908470870240531	1.0881992415936812	-0.32326893550305397	1.409254049906327	0.484919406152432	0.14931312860272955	2.7227085257902903	0.8301648766335898	0.6762019014819016	0.9879119633979788	-0.14904904486339576	-1.1804016748682649	0.7209480591977648	0.40658471466336793	0.2003396753142486	-0.1093605669494219	0.08798271283235726	0.09970852710187726	0.1723064818702402	0.5547050465538711	1.3813914921412784
-1.193768920402712	-0.26053351609501363	1.7888396278839178	1.7983808272693549	0.7752203458779603	0.7630220926526473	0.945839406541282	0.7386573585178752	1.1228464253505284	-0.9766571977449834	0.7776289654082098	0.7115525289898197	0.3080247973348182	-0.46479529692924176	0.2305445804551435	-0.4526409205232916	1.8160108893504785	0.6062772577949989	0.5338536943982743	-0.4696134174129829	1.414995184881948	0.8372343576822383	0.47883949014641	0.9969185046322574	0.6013572911974414	1.0944649666479336	-0.38367619950701937	-0.33381349354755496	0.19913829442316316	0.35983141282920106	1.1054120992357968	0.11443784167052921	0.83968093244016	0.5870340462701588	-0.17145889662629282	1.7897375106599935	1.4831608074997065	0.9799559150814493	0.9493309412000377	0.8250926013356091	0.48012301874884467	1.3373561945333814	0.6842765484171254	0.9822970091272831	-0.279819091135871	1.4483743934925164	0.29608264611437535	0.9762834000355357	1.2592869128292496	1.2100399214823228
-2.0362643752132197	-0.9302233890754839	1.5204238883936296	0.7888045584666081	0.005148414893271476	-0.4848061851028384	0.3662260770307727	0.5478672168496853	1.0085900796260943	-0.8366714352752465	0.24878278914260496	-0.06811404623565954	-0.2849005360520726	0.7237595466269293	-0.8193146336342836	-0.5468061405698292	1.0034764672928762	1.263235027052362	0.44525026512579063	-0.7153424207719263	0.9366973988053549	0.5650350521452571	-1.2106938334492694	-0.2898002027195464	-0.7207348396979595	-0.008111674329579707	-0.3714287592768209	-1.4989509829573933	0.745854587921459	0.12070871135213049	0.5602735796421017	0.1213604344393337	-0.6058536815059302	-0.2586468389885047	-0.708584722194819	-0.12266805270009758	0.7507335124386585	0.013218599115559641	0.30860081734107786	1.3439867115727808	1.8576532289629621	0.5651282172004907	0.2077684307295136	1.380411489345465	-0.840071946665519	1.2320563093592747	-0.058470842190653675	1.4140649155328788	1.323475560826656	0.15469620038092383
-2.1227136768729062	-1.530136360929677	0.4692513602322891	-0.5035381154269651	-0.8980945041538645	-1.0657370376961863	-0.5397502947158802	-0.05322939714893055	-0.0906571788736032	-0.12268870784481908	-0.7867958365858554	-0.9244704515332091	-0.9589499648289603	1.4573032890196664	-1.4204515965108526	-0.7449326854545274	0.11430379911417288	0.9287697693296233	-0.21775150850409658	-0.7915351650759995	-0.321910686930817	-0.13311876983759546	-2.060086338449403	-0.877171353177035	-1.4757194124062278	-0.9306628388079358	-0.11744933346096331	-1.8045842922034705	0.6166069929442626	-0.5238597571186191	0.05470831892381357	-0.11658930000430766	-1.8332471206051972	-0.880105598179999	-0.7116935050918062	-1.7216268296747133	-0.6721813090178046	-1.2302603850463143	-0.5378286472284246	0.9032861900093357	1.9003658924383178	-0.7355000953190256	-0.5750747639567683	0.6520809681693515	-0.7958887288959499	-0.5812305780056576	-0.5331245213493038	0.9334245916629195	0.3239447018094705	-0.9660351896863454
-1.3521398204676556	-1.5398731970693051	-0.4839853322969681	-1.033541439802248	-1.0605660399883843	-0.23487375034289046	-0.6762858512959873	-0.6660807077564505	-1.1341564330677874	0.6418951354083106	-1.0970429470850582	-1.0475682285195218	-1.073469250866625	1.068108237689477	-1.2286539993864296	-0.7761438332952625	0.04021655516338833	0.12437192216246855	-0.7480899461296154	-0.55919726102538	-1.3725029399734645	-0.45522031091200293	-1.466891556244692	-0.09807146092754354	-0.9535246767235436	-0.8517092490661764	0.11470629727107465	-1.0411465635384414	0.0978266964572395	-0.8717484023893332	0.133492124495303	-0.37114355579518193	-1.9082329607617525	-0.4450665231449792	-0.023103047294352527	-2.1202634195532775	-1.5496256033251943	-1.4306983063176846	-0.9763576131284925	-0.04330047459033528	0.7754017401097097	-1.2245728741046038	-0.8315787773281345	-0.7283782344866631	0.09628649174672228	-2.398676665897671	-0.5997876663831095	-0.10931206296747115	-1.07228615933842	-1.2668806130148471
-0.3307435103001059	-0.8995393562479922	-0.7562574645075287	-0.7407014445729038	-0.44770867089393923	1.1146722974988839	-0.09215205319178213	-0.7791513300169401	-1.1885688179622822	0.7460345498598745	-0.2890765643127097	-0.30753170669948554	-0.4735555433041449	0.05396567232175062	-0.5552667680743703	-0.5335336443442746	0.6582614403332641	-0.27538451715265777	-0.7469883866387922	-0.2140379552675551	-1.569374627932434	-0.2748121713764781	-0.16935196846428305	1.1732769669309888	0.11789036433650334	-0.14632406459338496	0.1722824440891875	-0.0021554871432757712	-0.3367662981594972	-0.4839413497689013	0.6614463308192914	-0.516520798278135	-0.7968684701051736	0.5779229735859807	0.7181430460973327	-1.5326505155832728	-1.2362203869043469	-0.4141281903876688	-0.7684727507369887	-0.6890424279954133	-0.45681667329089337	-0.5927671140382408	-0.29454948306467504	-1.548093721408356	0.9208001499199023	-2.65064620932692	-0.21368118228623112	-0.817386782689196	-1.7213840100198277	-0.7051922274169018
0.28604866166578374	-0.08559879427781011	-0.649824107905849	-0.27469158967743895	0.20557228664015775	1.4907587521812087	0.28350072360957673	-0.13918168109798887	-0.5004718121301232	0.0778696743971597	0.7233878828488309	0.5765421043817737	0.2929200025684299	-0.43902596311667086	0.052082306338098655	-0.3525873438802079	1.0847501704159324	-0.08814729214028708	-0.523928781084548	-0.1476736659071887	-1.1853801189531277	-0.05572666799511839	0.5252321555535535	1.5242541617909184	0.4877451957225346	0.1602107478604798	0.09316463790143582	0.4525367241495487	-0.6094632779326835	0.37736195421064606	0.9532715131258693	-0.4794603674155515	0.6854337395239375	1.0686077937453722	0.7749186831027132	-0.7451235320685429	-0.12410559579507659	0.7271419627936848	-0.32520944228310245	-0.8157193440761311	-1.0358489224515217	0.2278113391653928	0.3740093803064803	-1.2223452691365475	0.6991794282678552	-1.3312367100839433	0.12416422629022882	-0.7494838884223408	-1.2242822035160328	-0.10048805934940121
0.39859135059940587	0.33748997490422206	-0.8705644406685776	-0.10308122851152692	0.2765639405507417	0.5340495725424308	-0.018443025740596357	0.9434650211559629	-0.13703797722930286	-0.7151684215853228	0.721555804373828	0.7907111221036972	0.5053257766638686	0.029761786405278802	0.2818385725621339	-0.6742085298004584	0.6146118327718989	0.09607428304987096	-0.6379515998785851	-0.5458262427189045	-0.8845103062326941	-0.0982994075903507	0.09729026421802713	0.4548239825352727	-0.15004448083229793	-0.3297429742064618	-0.09580597919762064	0.2943031385787338	-0.9586158503892738	1.0085444657007752	0.5129530537885136	-0.21394133816455432	1.573851300782675	0.6226442526072394	0.10432981222028703	-0.2077087366955905	0.9204860841269316	0.9553103482733697	-0.282983557941634	-0.9123450264438585	-1.1421854381294794	0.27222833417362746	0.2739670439371583	-0.3809659163655359	-0.3645147564404612	0.18303067478739996	-0.08660278475501856	-0.37356421322757744	-0.34419457953350985	-0.2340223149990453
0.3560884584141294	0.1725030739747007	-1.5248319215307142	-0.11485437110135802	-0.13313701068112202	-0.6253842834696627	-0.37921837661893376	1.7443882727601083	-0.6236639417966773	-0.9080585059984763	-0.44278230508749655	0.26711686950229363	-0.031011619017941115	0.6596334286612788	0.19290683733445232	-1.4106118586774137	-0.6026067627805496	-0.20429420016043673	-1.1452327762828556	-1.1577744390236504	-0.823035974639233	-0.14330990135117883	-0.762754146106757	-1.2341186870943759	-0.9146692847400542	-0.9483501093544463	-0.4659691649552308	0.1635214475846442	-1.398918558440578	0.9872462217143355	-0.4404237576049754	0.20630001007815058	1.471050396600819	-0.05442984821013043	-0.6431218179863241	0.1556321171207028	1.4003945945994125	0.43660223712334606	-0.7649393787616469	-1.3609844812430547	-1.3144862580953571	-0.35430414818899986	-0.6960913336340504	-0.0014491772947340714	-1.0764872442147821	0.6806779388367502	-0.7672172657399228	-0.4203500498993564	-0.12066005716624367	-1.0104764928708154
0.4071969761002795	-0.37177847630901417	-1.8434323576525384	-0.0017029569442469869	-0.4614964696987896	-0.7494420813106376	0.05130521887755173	1.7408351646046738	-1.2529282512604694	-0.43455816099661954	-1.6323001423074512	-0.32854724388270745	-0.8560040276938047	0.42944008673033435	0.04460324250737478	-1.822478218011639	-1.7027933491383265	-0.7074346180588387	-1.434934578648432	-1.4771361705199801	-0.5261691588167563	0.22228780825488276	-1.0450160163588122	-2.3160321338827172	-0.9097865082232066	-0.8374066618133293	-0.9692414174050191	0.4689192542749297	-1.511923031661808	0.582406429949221	-1.2103397130885636	0.5421842837150078	0.7370667382816921	-0.11737093000151468	-0.8567419124414435	0.43647084926369867	1.4385524766712803	0.18616384745496592	-1.153839287276491	-1.7731774116251637	-1.5243600543048137	-0.7279736259220357	-1.6111620101193607	-0.23602021931961184	-0.6824800445398548	0.23576550834040713	-1.2870961545219326	-0.9191832918562493	-0.6919180690779021	-1.5655652544230576
0.4590423206102458	-0.9546451677022659	-1.0654412912228808	0.2490650886962812	-0.3639366229471857	0.10352846618322682	1.1705316231438176	1.1250223688895655	-0.9507457368193547	0.1525964605637255	-1.6247918742450942	-0.39794680390613774	-1.3673294786069445	-0.5567023568880662	0.0579213185236471	-1.2255395672639493	-1.844746253121129	-0.7513757990357585	-0.8842446539842119	-1.1414831328983905	0.3403672304822372	0.9536741045926223	-0.498841423310545	-2.202641679256445	-0.271658197133695	-0.0027958888620753857	-1.243326405925645	0.9098610855500829	-0.908353979754017	0.39066637281452465	-1.3140694134273487	0.5451162105952702	0.07777272837974061	0.37568671068606163	-0.5584834944480096	0.43536037693520235	1.3653532169347646	0.7342737312712968	-0.7259333072314024	-1.3949058997437351	-1.1827074761055387	-0.26738734558551785	-1.431787904375707	-0.39837838899285233	0.2328495023265703	-0.20359477281283742	-1.0892688151714585	-1.1244229597570792	-1.1641517124531935	-1.1567229344721985
0.36536692312500507	-1.322866473167181	0.5233343387638824	0.36058638337345633	-0.001305173284880219	0.7901749082478428	1.9449310883679714	0.6151689360982696	0.31997020913787083	0.3718169751971827	-0.41139711825272735	-0.029006615260581223	-1.3543866457908553	-1.132129913669179	0.26647135012675194	0.16309547150544457	-0.8988424593731609	-0.16646424389321818	0.3520331565149075	-0.1855983458422552	1.338960978766389	1.519285870524342	0.2863329860217951	-1.2043900023992538	0.16589815043064876	0.7239658513447995	-0.8405443027695871	0.9347887075579701	0.18311305299906394	0.6184355192595266	-0.8750067661059108	0.2019571600101591	-0.08317004508476776	0.6256612974988274	-0.23891774524315115	0.004980278374669755	1.2878678816556557	1.4793322586928515	0.47623345890375074	-0.1395561132478869	-0.0781175194817903	0.6246436410595689	-0.1307255617571826	-0.023602659056048865	0.49745325766891346	-0.036240472524684895	-0.24531913945701825	-0.46862342395371576	-0.6501999310541611	0.12094019504868286
0.2237132443413457	-1.337116620874299	1.6962604945582604	0.12879074755026407	0.2516845973171748	0.5253207732269166	1.602377115652831	0.6843402778557368	1.3445906741254183	0.281137348667149	0.8199606627675257	0.2594906365847948	-1.0065164953244743	-0.5369063047965394	0.5093468975655424	1.258578441420856	0.4342549995240378	0.4900524791278477	1.3157169731946552	1.007739744101351	1.6329299867425298	1.4606212516571015	0.682909445439357	-0.03193066275463703	0.03683112209195621	0.6945293080007439	0.2594958132279523	0.45291833194092496	0.9659111036714546	0.8534400124935043	-0.3773891610784086	-0.20122035938009833	0.08083665398067749	0.1687862318477467	-0.24314558410345008	-0.5386865517263513	1.125943591164714	1.4688699636547549	1.5297637901456165	1.0629832145749716	1.0504196552506855	1.0832506886758646	1.2063085402470015	0.4614371542462086	-0.18159584903659892	0.4462622016080119	0.6582028817724369	0.615361921502002	0.7130755527674788	1.4746163972400852
0.23029774079657436	-0.9574593827156709	1.5281191058168266	-0.3751078798849726	0.21519545539006832	-0.24829950737420878	0.5028624915562047	1.0324453518252978	0.9701965909554219	0.22370641950921208	0.9553134880577072	0.24732094802143328	-0.5313257536324651	0.5456499881984089	0.57321057304147	1.1588171488272816	1.1494814691065907	0.5921578466809843	1.128761005402181	1.940078679330375	0.9545654659723696	0.8463255766612416	0.6358212134046877	0.7602540719328182	-0.11033005206940993	0.16192454935771344	1.4560423408716288	-0.09257410618720054	0.8109303188773834	0.594486710372095	-0.15254549704293607	-0.3019344634188028	0.05567322306536596	-0.5227349929833227	-0.45542058358392373	-0.6431776890237624	0.8988308028136571	0.576935163561755	1.5169254394454155	1.1615549755552976	1.2075229231390603	0.7111520887425932	1.4935925030497446	0.34274597346645735	-0.8603617865661782	0.6420089660066676	1.151720921586623	1.0658085993114708	1.877316319458236	2.1573553053932852
0.35623647020797167	-0.29091957817697034	0.380619685454031	-0.917824051945536	0.008600638018505899	-0.5301707126227022	-0.3436023407476234	0.9275138279217275	-0.550200975678961	0.29637433633714055	0.06313980287038272	0.26282739810019823	0.05241355847745313	0.7694265842949166	0.3995342259767878	0.1446098825621199	0.7230802472922292	0.13207364355360598	-0.060564954746506375	2.235870142970438	-0.019082545526744734	0.13082684774096845	0.4694271634320049	0.9663400543881605	0.38001607160408757	-0.10105431154921346	1.9805718549397868	-0.26782359227873803	-0.08502303300487801	-0.10666669628174606	-0.16017739515201745	0.021206455765447232	-0.4370470409844092	-0.6292552219425196	-0.5482750861974527	-0.17097452535758076	0.7517435957602683	-0.37917435283701045	0.5103509242934303	0.16446879235704895	0.35400772109654255	-0.14655654524093897	0.8065135353959415	-0.3428338836556142	-0.5459692710816437	0.42951545914960565	1.3014918679248462	0.39377552247726166	1.9360723055968128	2.022047168623418
0.39213472758835877	0.41440686710705327	-0.5222522184617501	-1.2626129382256748	-0.11689922908071239	-0.0236147933434968	-0.4461882684173479	0.07062903675991454	-1.7581490883164197	0.2729723639292201	-0.8114875508029474	0.6500841146212225	0.7058287405493004	-0.1685106878398367	0.16150007307872943	-0.5396073082679388	-0.4466867723937487	-0.375073005335029	-1.097690431149988	1.80706587204053	-0.3827456602902221	-0.33238265909487547	0.3624006159958376	0.6923199745454135	1.3005988786680174	0.262767644940959	1.584732705914494	-0.05020138071919686	-0.8398537011168788	-0.6772602437419548	-0.19335062306173728	0.5281532530690063	-1.1116863134474422	0.014649914212675585	-0.37212869406751214	0.3893122859049593	0.6633073083639782	-0.66364856998131	-0.4586456341096665	-0.7876128587861526	-0.40178192117234196	-0.8986689822751647	0.2799025345861659	-0.7599844235350655	0.5482931456432922	0.1932535177573736	1.454598674203851	-0.6927779425380164	0.9494450695267842	1.4271927888569904
0.3252746674021591	0.9280719141630819	-0.4517789747598097	-1.2022255941482627	0.01859025954047244	0.5684262459345075	-0.258149726653352	-0.9986730614021825	-1.5295118688731566	0.025473609488698132	-0.8182538133274515	1.1698041677007986	1.117310664596605	-1.0311581527591387	0.09071179775833454	-0.012540988532632689	-1.3394371105298433	-0.5391186683875071	-0.9104847939193268	0.9052368266918167	0.0012728616140532671	-0.545744369888631	0.2315484465023736	0.2978314277341337	1.7072456671621665	0.82587099487126	0.7426758562831651	0.31936286201352265	-0.7090979077349858	-0.6893339472202104	-0.16644163000350432	0.802333596652959	-1.3838918044643522	0.7203470290850066	-0.020398900505435167	0.47860513253865056	0.310095718497609	-0.46476472143081066	-0.49536551569474335	-0.6141966413343645	-0.010924575152640328	-1.2376231687557946	0.7771001946970422	-0.322892075077787	1.2251439970745905	0.22382145867406533	1.6672860212626293	-1.0236413632397767	-0.2556895912317218	0.751017364958658
0.4283741855717134	1.2036868577161826	0.0925198633321972	-0.6231178595887963	0.380746744443102	0.467888626492397	-0.45509252235888453	-1.4548361982895388	-0.22202062014147406	-0.2020304878753967	-0.10077202598424957	1.1576262313734726	0.8715821182706155	-0.46589655225963755	0.21502970536159668	1.226762640687208	-1.1603513220100712	-0.44847968586054426	0.38627049796431245	-0.0007918079415049407	0.3858287954406779	-0.7016459806546432	0.0394032175065846	0.2400823020689483	0.9865458019908896	0.915343325333929	0.16756627416720085	0.6437461893404264	0.22942807615934552	-0.3393018803689423	-0.1581264281790324	0.5815794548280453	-0.9696612753975818	0.7235595512227311	0.37278940841343483	0.1062284173775107	-0.5845803529158913	-0.5293515319776312	0.1766124422451328	0.557169315959644	1.2704297005885727	-1.1751499591528718	1.7919161470544915	0.5143952887014275	0.7225229816690938	0.36717461046045186	1.5597619552025819	-0.2627738321938597	-0.9464865511201478	0.08136055935332125
0.7934518124339299	1.3382391194681245	0.07049029623664316	0.29819435101920955	0.6609240453885787	-0.25052756429054135	-1.0750356821634086	-1.1032883337381842	0.8026474657686631	-0.07953646192229702	0.5457300394529837	0.31538438985795647	-0.05442381379945063	1.3103723276825727	0.3215424390017776	1.786236057351558	-0.022239911768798276	-0.40571824973417875	1.5519328754428654	-0.5133141083055566	0.030570750362348482	-0.910838949383467	-0.049487051411959485	0.7258978544834682	-0.43018976309229706	0.34974734545732883	0.1735751245757385	0.7627436727897944	1.1798201709773886	-0.16050566139578104	-0.24929272610590672	-0.037467653495491554	-0.19015567463234853	-0.016948487146717102	0.7403084257589253	-0.2332679983281976	-1.7719364600734566	-1.1185226793437184	0.4736324061069972	1.5535167394856253	2.0894338133815253	-0.8091477986976262	1.9033243767879278	0.7543336990206151	-0.3838660510252988	0.30765112576896475	0.8065022392070595	0.6944163642788419	-1.0484034232365493	-0.6658911143572354
0.9349845252209825	1.3768809001186613	-0.8582375460376805	1.0341714040783867	0.42940781385431154	-0.8156739575361689	-1.5635928692522512	-0.6249772312018076	0.6525558576169541	0.3484132499553499	0.5993200308149398	-0.8197891522300588	-1.06484106758896	2.59892588959686	0.21648412633150865	0.9245117191137561	1.1626899776608979	-0.545099396667889	1.4627099441959293	-0.5742239729132214	-0.9299308771440037	-1.14671268570207	0.08615217735146084	1.4294900836461368	-1.502117920704168	-0.43262094463912154	0.5096596613383314	0.412026358539075	1.3660423411785179	-0.34908581866181265	-0.4163738774982463	-0.6810473731704286	0.3421417595191429	-0.8571907070928221	1.0003540175392196	-0.23589738211640618	-2.5271188614010085	-1.6419923723932952	-0.2898333718277097	1.3999640046552266	1.4572112442300782	-0.26282635245135283	0.39765257437011936	0.01179659561426812	-0.8338515760449018	-0.016406458339606134	-0.34668568151464524	0.6663979585559571	-0.954435724821186	-1.4419125482110557
0.2028202149494267	1.2486702026842278	-1.975830044939577	1.0660302207333883	-0.4450993870306216	-0.6926531758400308	-1.5302111425314813	-0.8407260217018019	-0.27723434531674307	0.6704048423136085	0.24160924195067365	-1.3537674452831487	-1.3618900763796684	2.0136729843184167	-0.03134036390111235	-0.5524243375152648	1.4909912717095979	-0.8295165898083842	0.2665183341989229	-0.46730835484785066	-1.6167360420142483	-1.3546901324476366	0.28680938226884134	1.6759425112943014	-1.5771542115756627	-0.8660152862414789	0.711466741427285	-0.5645735557680438	0.6776328472359366	-0.5549485133078427	-0.5902880187167113	-0.9881777795379888	0.31099260968957454	-1.1599474549077207	1.0359432949664487	-0.1680058342500854	-2.318568629854275	-1.4209864771439948	-1.5473544332196028	0.24481962502836474	-0.20963236279023728	0.22617707985200525	-1.7412296728784642	-1.0991652468761137	-0.06726039885728734	-0.4267051310849633	-1.2252241179682828	-0.5697429308493407	-0.9710646418105695	-1.9644583254245043
-1.2865212615332517	0.9392109060676146	-2.3311855350149813	0.41705039193522636	-1.4520787509695074	-0.12666852434746959	-1.1762637896334756	-1.7733228586289282	-0.8981649181831092	0.5933947548884461	-0.03194446584814823	-0.9649161384461145	-0.6586797251013828	-0.07709594156679488	-0.1865842733258762	-1.1086461235685856	0.8185480140207735	-1.2343203481625924	-0.7866462981009135	-0.5216690763889376	-1.3504411078851495	-1.4889330095632614	0.28959527850357164	1.0528694570239632	-0.8444722080353156	-0.7533236764579796	0.5098270327916862	-1.7553914493182339	-0.3149590750855477	-0.3792751134634173	-0.7372611322014498	-0.8557981099422056	-0.06637430598143292	-0.8192688267832077	0.8584881870864789	-0.4623277060700724	-1.3854232144590684	-0.5788046311117329	-2.023753714794427	-0.949991063544089	-1.6026637418063878	0.4049684272004108	-2.6977785283937843	-1.7221053235668737	1.2504461224649093	-0.7935505421749021	-1.414185666068068	-2.041986704976859	-1.031702691145395	-1.9370451258907175
-2.3899153020848165	0.6297484866749523	-1.6808913993592025	-0.2763836990350796	-1.694304723314862	0.24956159669978045	-0.906817397563532	-2.5208121423255743	-0.584824078499706	0.2647587239913941	0.01625754042434334	-0.22053510564630585	0.5358491722463931	-2.02338236946681	-0.17003341166851127	-0.16555667590878193	-0.22255514173799448	-1.658300571259181	-0.6682659571348647	-0.7883551127219102	-0.3343137191289741	-1.4404567160811546	0.09161364851400886	-0.1408677053474383	0.05582898955835225	-0.31873919249633254	-0.060354664929696836	-2.212152188661528	-0.8753387236720628	0.08382639252411368	-0.812922974372373	-0.4322880810874789	-0.3490542326478609	-0.18332341459297088	0.6934261081084104	-1.064652911523006	-0.5077320263507016	0.0951441558343748	-1.0971748108475832	-1.421108383491131	-1.8855480845683203	0.3008643174278814	-1.7081967747766806	-1.5933819055405982	2.018698626552405	-1.0695530251467502	-1.1754716722669811	-2.5128328592704055	-0.8564097875049309	-1.3485265929224357
-1.9521668645591415	0.5226245197829067	-0.5138667882896615	-0.3724586735210146	-0.7298980095670633	0.13971866473063324	-0.7389827515866672	-2.104202609422301	0.37814813109814915	0.012442990888572284	0.27664246972727663	0.09650111331699297	1.3605960123401213	-2.580323939375357	-0.17171093602075996	1.2171801754148277	-0.8676549065673588	-1.6736538110009986	0.3803679983860816	-1.0092395952170838	0.6348124914147527	-1.049275383869232	-0.03880588947905475	-1.1265120157775335	0.6149583755486825	0.07342340415940637	-0.7752081144734069	-1.2948363926576538	-0.6418662414454802	0.360809316332049	-0.670731836344294	0.09273790806653655	-0.3166041748722245	0.3322589255542581	0.7360453123518877	-1.3875782967987074	-0.16938550354216148	0.14303725422890218	0.5303995445250801	-1.1378426735202594	-1.3206843298008881	0.2825629512748896	0.11031913908327642	-0.9692941957546457	1.7598604185649513	-1.0444517694430484	-1.0745901087720358	-1.5564027402894502	-0.27048255196068266	-0.5381091712249694
-0.12666749118272813	0.5228232189821299	0.636241848867992	0.10331278996096543	0.8098390124248003	-0.2203010052084145	-0.3203802600653169	-0.45376250769673987	1.3007032549534765	-0.12471772358824669	0.590209334007435	-0.12429006850454283	1.3301370323882902	-1.8724205306477741	-0.3773639326804553	1.4619360844824274	-0.8405913109910012	-0.7193436957717352	1.1845597691153085	-0.9013510044992751	1.0228748752592776	-0.29080408034860444	0.05140296346272636	-1.359471516321529	0.6332516454299117	0.1877531589410598	-1.334615298067654	0.4697276688597383	0.18627619338270782	0.20115365654265335	-0.1348054248528455	0.6347769552889759	-0.06778773458960995	0.4871619163377199	0.8145328888012747	-0.961661190331426	-0.0835731016373108	0.021258521886460397	1.571868984949512	-0.4726595928932061	-0.6286397130244668	0.6532412934414793	0.9504968540734775	-0.02370806909251151	0.8087662345395422	-0.36882052680165356	-1.267772321311559	0.20395762863276798	0.6157552103871471	0.04677899755940656
1.5703857600202136	0.25071562632749994	1.60258219866348	0.5063885584888027	1.6429623666821696	-0.4721232700681501	0.49614291867981347	1.42482987964346	1.738263561823405	-0.42129787374583016	0.888358352142777	-0.2541306954885239	0.6567967951966553	-0.8131621125913714	-0.6683468698556962	0.17609452968404082	-0.41560318357851656	1.1599069853113002	0.9190494854390455	-0.452507889619055	1.0040815051964653	0.5622085662507408	0.16203909331336835	-0.9862852421874115	0.11888738275317051	0.015951681145140874	-1.4566341718912084	1.6410495774318656	1.0340461325346733	-0.12897145945892774	0.7386670909547591	1.1167723439516466	0.21054981289494057	0.24433798877382482	0.47072979650129604	-0.009383615687586576	0.32528865481801206	0.49363284228088966	1.433613499180577	0.3036214175081979	-0.09747496358360482	1.1952689510499732	0.22016691242104025	1.231507807805385	-0.2926996535350684	0.9291945856347453	-1.3353146818606492	1.7122598707814667	1.4246467282805582	0.17644465380169663
1.7269149060788245	-0.4894717627859158	2.3172640646694154	0.31790691462905313	1.0536893779478123	-0.5262516957115307	1.3088469389748174	2.2573269483453178	1.619113533779953	-0.9983322756284864	1.0262702928503364	0.23889612107322944	-0.053442408550452576	-0.009504780249274572	-0.7332434452748549	-1.4340691618210968	-0.026717423788503742	2.8833893759913654	-0.10273461545231045	0.07693622292243799	1.0695009714376844	1.0571630796819311	0.01703209293751435	-0.586407922475107	-0.6969236951094618	-0.2536514459730506	-1.0539244151094593	1.2132806846647328	1.3183802169236083	-0.2322910977138293	1.494107175495157	1.2913760065348663	0.41322091643936726	-0.24048713124736062	-0.4824756624589605	0.737617193644067	1.0524687578005891	1.5593506764982448	0.6343431521694218	1.026271309309568	0.44406252766665305	1.2869097376859069	-0.9609450193910315	2.404376013045462	-1.2651870553649904	2.071317975416737	-0.8704012041320753	2.2441797330822135	1.6868759096074122	-0.03518194010208983
0.4763289926386901	-1.3049422420617085	2.4840944967990835	-0.2782730566922492	-0.3453575311752654	-0.5028804201629363	1.5205250219784696	1.5457051862253517	1.0392775262761236	-1.4985391210642973	0.7293193212648533	1.0391344474868927	-0.3412850887855585	0.5201382404462962	-0.4843325768022055	-1.8552563549544374	0.08881690234948406	3.054701103590807	-0.9088629698671208	0.4304200196085296	1.3387830950858721	0.9233101100653406	-0.3048774261572826	-0.5266014671121422	-1.283941819652548	-0.357893603107552	-0.38629456467836026	-0.3216559181290546	0.8153132562160135	-0.10203253962825139	1.5145392142250387	0.8298211943167942	0.44506562040376474	-0.6502587452899475	-1.5524865677135495	0.7721973134251987	1.3729321345008418	2.2688834460285006	0.04972322562083151	1.3752120593238883	0.9887013944888294	0.578706914116918	-1.1627336492975087	2.605692909002325	-1.951723413364016	2.0451258260990404	-0.06980489909555634	1.7538874771237025	1.1571915276992755	-0.27524077861090573
-0.7122835042820076	-1.4617632304365946	1.8387051504110332	-0.65119153019465	-1.2040438783238712	-0.44909655550712135	0.9698486688737635	-0.04722827835474494	0.22814951360417368	-1.3742653584350555	-0.06809931319805156	1.2421393652515516	-0.1651121435849449	0.8196538852801122	-0.21105810313188514	-0.7971596232314889	-0.058039028890152916	1.3766366228216464	-0.9215013603143037	0.60250081031244	1.3961197144949453	0.3438756139687506	-0.40098180795566213	-0.641371496851626	-1.0601179866227766	-0.1534321759657932	0.0753351220951243	-1.4273128495297462	-0.14300247669875976	-0.059935960142797624	0.5922109814357985	-0.26931559840299	0.16380163315938912	-0.6867261750339676	-1.905050484712812	0.29806993342320753	0.7137153855534589	1.740684472154065	-0.0010901197911277682	1.013497103448918	1.1287344922415072	-0.5112026322382457	-0.24977303180560687	1.3493721109798875	-2.0443466223246087	0.7028796358805148	0.44981526644916947	0.7657486154855362	0.12697747517309593	-0.2686209259052134
-0.6639344332488915	-0.6437157082842112	0.6813591911262423	-0.46112312442257225	-0.8054828125541587	-0.27278243996610574	0.11242172706846196	-1.259504898545925	-0.35056387267817696	-0.47374471320179756	-0.889593339341536	0.39253560480305527	0.22333170468796945	0.682979468933165	-0.19833704091575874	0.6779249384777408	-0.3283988789766525	-0.7819733656287704	-0.3649159407114904	0.7918832227500887	0.8170362252758274	-0.14714528850998743	-0.04112268468447755	-0.5319996078581183	0.06252059602551442	0.24497362973892825	0.06753644874767487	-1.0743928390897195	-0.8248231371136984	-0.2019447312450603	-0.6868591737986495	-1.3935822549335655	-0.41662827272779046	-0.32539636244613	-1.1971986465646933	-0.0029769543401105187	-0.4725887124869002	0.22758926031044785	0.18715562828939503	0.11463036995418215	0.6323731851050337	-1.1047064227317818	0.6566742211806998	-0.520221256467019	-1.2713052762253438	-0.8190418735522544	0.40745358837010115	0.013994274216398013	-0.6112673457892337	0.09763099516947601
0.3073828562292716	0.607629251408833	-0.1802168842917278	0.027839858160250298	0.27481343602421854	0.0680784968787105	-0.40599421272170555	-1.234628038610252	-0.2194944838944086	0.7618754588714557	-0.9917820581098175	-0.8681720353797668	0.5544225558548825	0.025631337749801468	-0.26938796828019423	1.409125998886048	-0.5374487500729779	-1.5422568624627222	0.24518514335595168	1.1123368550698614	-0.24677816840760516	-0.08114341644448266	0.5165838051872659	-0.08030994999497935	1.4384133461378756	0.5529464908314602	-0.1940424327028593	0.28156013558972454	-0.6358206088956572	-0.15644757358000938	-1.2463197339442782	-1.6394862276236422	-0.888745355276841	0.1573442607191208	0.01445982916679107	0.37000965762369814	-0.9948040403970494	-1.0351674016071704	0.32664829050653743	-0.5194814406718369	-0.04071049598955334	-0.7076184234497968	0.6722103229442896	-1.3175616624197484	0.13664824720399968	-1.090802305221482	0.23034937371612657	-0.016756057701590985	-0.3468639021794902	0.777561538886413
0.938360891071585	1.3407273874380388	-0.22454042827722995	0.3797611565819384	0.9285032307551887	0.44649751787145403	-0.28258223638846014	-0.14219062788380607	0.5586174377257291	1.683863117367977	-0.14266947446093745	-1.3440033061561742	0.7091464157446957	-0.7280154294102235	0.09461211361809665	1.2583228439639838	-0.5047310572295343	-0.36200156765707403	0.6937234578111299	1.3755017735973434	-1.1134530357994494	0.5664420161646477	0.81898406691848	0.41003815461755766	2.1783179063020484	0.584777411702411	-0.2601699010893795	1.3196724316117163	0.30904175615668555	0.421921691398734	-0.41050792574285166	-0.6110248370597042	-0.6389154357289278	0.48335604874144156	0.8003737196343934	1.2922717711773477	-0.21390876192797523	-1.08244314226345	0.4692285943216808	-0.19983878811613498	-0.15922075422476495	0.2987186986418921	0.18345215266629009	-0.24878463053181635	1.3970771751638027	0.10394487791860044	0.5407156169992573	0.5466817846057717	0.8054100301594707	1.5746450894911173
0.5375891231391244	1.1038122451020815	0.17448095288873036	0.5307011514265548	0.773454820046628	0.6910076103897023	0.2954013232206575	1.0592718515476405	1.18471182152784	1.9241940196480227	0.9727171977009167	-0.5100980508759655	0.7273581741396784	-0.961400275995713	1.094993279672905	0.9230834222712545	-0.1681471907753485	1.4014093187662937	1.0066293057480138	1.2034282217092849	-1.223321501898451	1.3493594527145685	0.7384138497848668	0.562757613773708	1.9394015759592904	0.4064386868990324	0.02154772264811928	1.2902724618418668	1.142532650866421	1.226767291858726	1.380592301906391	1.0849278833562233	0.5396556618604917	0.6501495828162412	0.7607218327422229	2.119990353473586	1.1080511256312962	-0.19245792799502828	0.6589072855559998	0.7782941932051747	0.34069249435982324	1.0336102802498919	0.18226950768787029	1.552713450707162	1.7661493777126034	1.4280500485137908	1.3658761838563669	1.0231405235571853	1.7934441673401385	2.1294226054227523
-0.334563822199019	0.33276887492509355	0.17001763885990673	0.7317201706841163	0.446652924744628	0.7557864264739065	0.8819164547002303	1.469096699864445	0.792875738727565	1.5089122616062127	1.3364175095903876	0.8870488922354693	0.724627884029893	-0.5500784670800161	2.194841502771595	0.8909752810075745	0.3176110346556154	1.8988070714982341	1.0438019405131582	0.4031315179721651	-0.6961739289795146	1.6923071139649355	0.5407490558330545	0.3475059066751402	1.1582260906384065	0.18434247194242415	0.3284534829752647	0.6477270044896626	0.9427493239744348	1.4460393802684874	2.7911622264418043	2.260288825746651	2.044111671048702	0.8082131041801385	0.3060373912522551	2.1893867957329367	1.4909667716905985	0.4776139785470073	0.5696232179917522	1.2839823136359259	0.6555979090597015	0.9503804254546443	0.8466315992585415	2.105614145530626	1.1702890433161064	1.3347647513429173	2.04681588747904	0.7660043668434441	1.4901044974639808	2.0314752311422306
-0.7103020720541376	-0.18660175441083157	-0.5116289339947687	1.0359781797327863	0.6582313720819486	0.7025556116933256	1.0735813014046278	0.9517568527504605	-0.5661522718965025	0.6752884281068393	0.6496688558802093	1.539926637698524	0.7726644754916027	0.024816889874852047	2.522891956152734	0.8956285783748847	0.6826826567869911	0.6876293046415249	0.5328071812228021	-0.7530512770223443	-0.18737903297596614	1.3244187686480793	0.44650284028070397	0.11339378082649934	0.4885526073689426	-0.06312224948691184	0.2820857730854908	0.3037566030010581	-0.36555876389987846	0.6611191465196388	2.6832754305257898	2.1645774715195785	2.8398817445843934	0.895011138705225	0.0635691559842563	1.313231486671955	0.31662113850710477	0.15279985508727728	-0.16216484477695717	0.5652468065416165	0.06684163022570462	0.2791251229224499	1.2504586188843074	0.7318809174462809	0.19822620097478122	-0.29088035542304086	1.9619181209664365	-0.1690164992574233	-0.1697477726612255	1.1325928647347299
-0.40583142945522543	-0.1397888715691524	-1.1707677469239064	1.1009081001217387	1.2242160675920688	0.5664095274965888	0.7043572298606157	0.11066054648920218	-1.7827734258456693	-0.2462818787621455	-0.3277534433683346	0.883811522780614	0.7993231224377723	0.32504771830791857	1.7242609563702367	0.4435120962603691	0.8091107402190808	-0.9172048319790278	-0.3988601650983849	-1.6567578575684234	-0.19399780009669623	0.46272960666768354	0.31933676823629586	0.2212160695155763	0.1315970773373335	-0.4468764878502067	-0.05178212868615351	0.5242872973596899	-1.8086203671980303	-0.5465144316257096	1.1243666015772302	1.0961278505413428	2.358304126318673	0.5843528981121869	0.17737068598179517	-0.05700595202000004	-1.4404203974778942	-0.7895230944901986	-1.253904494112435	-0.8099504890006374	-1.0701539487331402	-0.2983915928305892	0.5993097753578996	-1.1816234722726475	-0.4885441070374056	-1.9907561529547066	1.1820812952998658	-0.9926124505560968	-1.9635876442465643	-0.17491425794481208
-0.08868981270989114	0.12160298145318493	-0.9376339627766029	0.6305003621577839	1.28077404490299	0.33974882996249134	-0.059223707998475	-0.37066228975871884	-1.7389477015054258	-0.8405960424480625	-0.6035639228723189	-0.37649430634770953	0.6086505444849759	0.4900546098931559	0.32055444158413765	-0.39702413961838084	0.8543010998612429	-1.3510736131607899	-1.0223943245502172	-1.8437147949371213	-0.5579379999215256	-0.390462240705517	-0.0836711864800947	0.665332949134446	-0.18635942702903643	-0.9154595186091036	-0.23757181443383493	0.75738654067878	-2.193617823636811	-1.0993042264003545	-0.6709363332868538	0.002101076195876635	1.0070105571318557	-0.2568707886733495	0.31481607446665266	-1.1253307845202531	-2.1947621442754204	-1.3063186837950875	-1.7664250420725047	-1.4847514819744174	-1.6048580426465773	-0.33436072141087964	-0.6147262155530779	-1.7476163955374193	-0.6620588527423	-2.2525581549009615	0.29528357878457684	-0.9400308517742137	-2.449484644925042	-1.1003343273084205
-0.26773784061394534	0.12489939820452693	0.14127288471777044	-0.12850737567431073	0.402957593143995	0.09245228613211423	-0.7623654674845037	-0.3337228130687019	-0.5011818263966358	-0.7754888176373628	-0.049718380973355535	-1.0589877932479317	0.06279662589884967	0.9084590307228001	-0.8051391253230342	-0.9994663797942263	1.0324644941564873	-0.44275015260197503	-0.6800607711591292	-1.3914198977179704	-0.6962190275922402	-0.8505863541146965	-0.6752193835222694	1.062569654846618	-0.6816583034277438	-1.1174776978983358	-0.0451728583840303	0.4396631440862863	-1.2473621536261468	-0.5514054833402215	-1.4460843551793823	-0.457141553191149	-0.2508302262457363	-1.1554113703562066	0.24766378774731793	-1.3354637426225182	-1.380166629189228	-0.8066736386311658	-1.045668248988423	-0.8291131925400879	-0.9225485517550813	0.017331698647747137	-1.09325677132711	-0.6678993032408838	-0.5074245043835661	-1.020720800684159	-0.2966740247254202	-0.0762848628971181	-1.334201735421032	-1.0610371562968195
-0.5898301934303606	-0.17918667272692387	1.0557538882385722	-0.5578134220605507	-0.7682924636103672	-0.0010266360112003603	-0.9385862021928952	-0.12573850068146528	0.6865595565808871	-0.14284155970509793	0.48348779063362285	-0.7381123070267298	-0.7212758943371874	1.4713158579048815	-1.192516557662454	-0.9458995000241489	1.2884420629601134	0.5691894688615348	0.32911380843758253	-0.8239342464166038	-0.2856616939713966	-0.8964405911706632	-1.0699103884288546	1.0150446135151694	-1.1689390738504262	-0.7199969380581731	0.226796627916183	-0.3046891525804568	0.08313714764641524	0.44609692791939703	-0.9877288596023674	-0.3813966664799	-0.792106938946106	-1.3143392516078265	0.1688962624539595	-0.8106097302980692	0.0720286758649811	0.3090116681818433	0.41119198262613527	0.29683090605498036	0.26067795790426374	0.22371744892013815	-0.3253794807666463	0.5671951384513443	-0.2844805853861247	0.39550447469206074	-0.6857372114230907	0.7433786713446292	0.27270030258564504	-0.23893986872011083
-0.3383191723955161	-0.5018640779491121	0.9218415015582259	-0.37093348601103865	-1.183627344643742	0.15921424286194147	-0.4946320447276518	-0.08252919082675168	0.6670752244159259	0.4682354987187596	0.17281581697899318	-0.0871447942720578	-1.393999884165369	1.4891825183938587	-1.0275904700992828	-0.5518119801287434	1.2883306655960574	0.5085631882634353	0.8273802978870759	-0.5794814240922221	0.375731500714796	-0.7551433330670436	-1.076791877635814	0.49710443463285026	-1.3024987186701968	0.12734468230544302	0.1385638853691892	-0.8698770245832341	0.5381306775894118	0.888980662277777	-0.14202707742533144	-0.2598363761619987	-0.7677082265315661	-0.43083156453071053	0.3260048327838586	-0.23297718377763127	0.8691422773508695	1.1428247116802766	1.31458530215184	0.4846745359078189	0.6671828207062751	-0.10369077284516877	0.6998958529943166	0.5038057791344204	-0.12210836992641597	0.7805791442615561	-1.0513464238416779	0.7507669445115398	1.0090305050926798	0.5274044561557625
0.5593679080377222	-0.7033135402913596	-0.05901266251662659	0.02117884870551932	-0.553670708082418	0.4282958830708	0.1752588793149383	-0.15349678897645044	-0.46400853688206534	0.4618153275451888	-0.8170266435681175	-0.008690861547868784	-1.6448562117909677	0.5164186502475083	-0.7228089600675278	-0.4786934797714183	0.7889036073987846	-0.5029941569843702	-0.03881842111476437	-0.5676894882571658	0.7343204457961188	-0.5837076035180987	-0.9542831040677417	-0.10858528782847658	-1.0005385427330566	0.8016881344668612	-0.27003734798924006	-0.891686729990461	-0.21062039993489132	0.4971417672282796	0.1752870040848367	-0.3442553425694074	-0.7138217305232771	0.8711750269716847	0.5151222768759727	-0.20096690859926497	0.7338091470684774	1.169874679524099	0.9214166182703022	-0.6032451191287305	-0.06280199536708257	-0.8624696802249573	0.6257770216799513	-0.6657649245193376	-0.05857678633789234	0.16714411531421375	-1.211187420510179	0.022238451930972482	0.602369584330924	0.5127163092492428
1.3354897019806276	-0.9739587432407439	-0.8741153992994769	-0.017785169644918303	0.3550805021126103	0.5192777383324003	0.5562275048119223	-0.06699150472126676	-1.5281010039647278	-0.141455020805669	-1.5209788347156932	-0.5828055372585347	-1.4541224493554203	-0.9194960181175393	-0.4869161126766456	-0.9187517129061078	-0.0397111212020068	-1.3183342936535458	-1.7258594300736123	-0.2950898549547477	0.6256233003141514	-0.3071870034119567	-1.0176738101980969	-0.37260878266997954	-0.4810306076035309	0.8131799332130194	-0.4568781687588975	-0.5542470853087014	-1.232217647601356	-0.1230636208149831	-0.11547863993533211	-0.5135295045459561	-0.8903384045193665	1.5816281398971312	0.20543714546242114	-0.6440702703755831	0.4666625333231525	0.5868742908358389	-0.14704309910812807	-1.7939588331945346	-0.9360913309489098	-1.5340031096055722	-0.6197841677343593	-1.5405059982045926	-0.11019490670405672	-0.45515365376029554	-0.8304185350834102	-0.6974160663276133	-0.010660664714723815	-0.19940763187421384
1.2457352196395033	-1.4744993676646025	-0.8335165784824363	-0.5729857590056023	0.6156289264443651	0.29634103894787	0.5337273227035213	0.24782169307109356	-1.510262433799191	-0.7113456625414148	-1.2657423052573313	-1.0359497034372263	-1.0503107390331916	-1.6775086076557606	-0.3406244620083008	-1.3495068359483833	-0.7332175921846489	-1.0457237344698085	-2.6415709698966867	0.5443580412436567	0.40881438426858435	0.21758989506141857	-1.1163532590470173	-0.23054978090923545	0.0454655465844676	0.36147065612140344	-0.03941730938946669	-0.2137114025888415	-1.2561891373926888	-0.3457040798384628	-0.361280396754404	-0.6302581167678394	-1.0860983553323584	1.2793161185116473	-0.7640967553540559	-0.8956707384765956	0.7723124306559996	-0.04594116468573505	-0.6072926589589288	-1.6588415193960888	-0.7519340398238131	-1.5709814319756432	-1.6658843795059346	-1.2619517941853657	-0.24693835629748045	-0.32000584093803597	-0.022327981435574216	-0.8329284316457867	0.14744632930735405	-0.8270993376856537
0.4049873996984295	-1.9548978157912082	-0.2220036795568167	-1.0258277205362998	0.13396553966976577	-0.10474264028833946	0.48485711742703025	0.548899007983646	-0.5034903275769468	-0.7363476490426771	-0.39345949989361273	-0.7371236241113147	-0.6437908970741177	-1.1360408205133217	-0.3368832170342739	-1.1434242006269997	-0.9542288167326076	0.13296506420006296	-1.6865781076564097	1.633817686785665	0.41410944606216415	0.9267631239532573	-0.7732276376465763	-0.019986979342180754	0.5099797808157035	0.13872381785044047	0.6806429691934105	0.03730611437727511	0.09094258737831716	-0.2952537926941554	-0.06408155076840939	-0.7755563225434114	-0.9849836514258608	0.4513116500190346	-1.786460731137873	-0.3871006592156704	1.3619104814118357	-0.33589326423388344	0.020997134098457892	-0.04739023438578651	0.508657403685662	-0.7940151952720489	-1.2651068187630508	-0.36845214836045886	-0.39829846546116415	0.4341390816530275	0.5584470905243133	-0.488760133316381	0.9717476529420803	-0.7126880611357527
-0.4079620768824447	-1.9152237793440527	0.20002045318406353	-0.718329315290091	-0.40595598066423394	-0.4904669762595703	0.7964008771430257	0.5989098899586898	0.5489033878796925	-0.43027287728300034	0.17170767440653617	-0.02695903237311711	-0.2773164341037831	0.17885418527306796	-0.5359071701612066	-0.3063929663916156	-0.7251208609321695	1.3169307207998129	0.5956384652454652	2.236840800295197	0.4065284643404143	1.5047499166357838	0.07931580031766007	-0.08555621866824356	0.773953805254946	0.5157950329388737	1.0195799375489432	0.2816663256067523	1.936852576689589	-0.5704964085661488	0.5020090476236867	-1.0390428552378705	-0.5671712309207269	-0.17311926197648475	-1.9799270680526164	0.7308039341056124	1.3868417872192995	-0.2512086964380282	0.8615860124904244	1.7783547837799585	1.6547360056751028	0.4722803558135063	0.25648735757977076	0.12598550944173878	-0.5595212933145881	1.143835814668369	0.40331258233477485	-0.1335503521346796	1.415607273783261	0.004905227908197106
-0.6635223770296751	-1.163509495225655	0.11793133793786552	0.31990682842141716	-0.47934967837545117	-0.8671897001927314	1.3444989585755465	0.4599801523693706	0.8421395105395455	-0.43192701266142436	-0.05890407928257919	0.13181072113163883	0.04272011017049518	1.1596483686062895	-0.7920438514738437	0.48893989232529617	-0.26901026055379296	1.7764655373154512	2.464056809748868	1.8518185205598092	-0.17251799543004445	1.6298463144984103	0.7402864552560078	-0.37501905476543324	0.5181864078616134	1.0324848634654789	0.6886154635139657	0.3995692148312252	2.9660937467811306	-1.3214993711215115	0.6106939452154889	-1.2521762756845338	-0.11580132140580246	-0.43120976408638734	-1.1006665744752044	1.6718709724650138	0.564579560293042	0.016574025865405576	0.674808340537961	2.450107158907129	1.6043529854995215	1.5991778368088063	1.3501569528210382	0.03845275274513305	-0.8232362944147009	1.362948088012282	-0.2076338495976131	0.012992128171735891	0.6724686295078027	0.568694227609483
-0.5643919739893202	-0.09615897247621172	-0.11256339538890418	1.3648099660038426	-0.3342429178789327	-1.362621915355003	1.5544564317769578	0.3697116586851456	0.33050126565862725	-0.92445844739771	-0.711092485521596	-0.680698603082026	0.17839752930520625	1.1884514042749998	-0.8042378674365878	0.5752727836162951	0.23021558384460564	1.4006819302537323	2.5522532815501484	0.6613737924937374	-1.3638987458133958	1.2284624607795276	0.40304560510174237	-0.5042638733305083	-0.40008630604932094	0.8521513561594519	0.08558807913962388	0.06475761227661622	2.533580858771077	-1.9013408000503151	-0.08620523075664491	-1.1495422290643138	0.06387511876359392	-0.7050474992730202	0.14385552305534727	1.7071558447184791	-0.44198451763895386	0.22748463407603567	-0.7370134068021623	1.7359796664651972	0.5092294550916471	2.0401716539323167	0.9422702974172379	0.024852974717350065	-1.1938316921509855	1.0950275606475366	-0.4993540701253991	0.10256109066749701	-0.9328650667604573	0.41007777697330966
-0.5921969327496631	0.652741883512578	-0.06994876037256956	1.6512612575070262	-0.5537678397597842	-1.8786858426658932	0.9999409320728369	0.3954468550963188	-0.4638250919136244	-1.2961452145565524	-1.0888863569592675	-1.7128723113495752	-0.028917762486031846	0.549149164876881	-0.5131367258815527	-0.07480356929723064	0.6103038501222208	0.5128120378557189	1.0023821105991924	-0.6340213605030235	-2.28793160699213	0.4781938498471257	-0.8076810560108575	-0.2563912453529607	-1.5022611448388294	-0.25121899728719194	-0.23110455192918808	-0.7654276561168136	1.0857019956533414	-1.5874624353031668	-1.1678795966559052	-0.7856745164435143	-0.14298318577637278	-1.1810138367812875	0.7497380163942825	0.7732002770956156	-0.8129718711133176	0.18462243346229248	-2.270408329550903	0.48975788732287423	-0.5207364998790255	1.6424945043500483	-0.4820787550270226	0.4771562616944689	-1.3986628812390518	0.5136617155156514	-0.15890166230902852	0.2591214392150612	-2.2573471121584228	-0.29483030739963095
-0.8115400626078446	0.7982271741512963	0.181721986432869	0.97178832062037	-1.1863869448104163	-1.9724686696565548	-0.12851991438098428	0.36893134199845945	-0.9734221735334491	-0.8521693926339631	-0.9295699698381046	-1.7406576566193612	-0.4641058944350209	-0.08782013093019411	-0.3069413517781396	-0.864277477244599	0.5951188080548923	-0.43631399062014586	-0.8291591230757184	-1.364327057185072	-1.8696413140006902	-0.37227478602246417	-1.7134043972224138	0.06836099533143776	-1.8844231787414671	-1.4861695197287283	-0.17621261644804787	-1.5242200713119889	-0.33571685147091845	-0.5083450321911214	-1.8685449933109446	-0.5797030791637541	-0.6413370838531476	-1.43140321195259	0.3421426396141791	-0.538977150590349	-0.4841853412502788	-0.16830342713011576	-2.626795085527329	-0.36435246825307294	-0.6357063785774125	0.6970854725530402	-1.5305902238552713	0.9387687851685276	-1.0538295946116667	-0.22673113552536933	0.23822761328178382	0.32731234956526356	-2.4225004594433677	-0.8751050090779809
-0.8427877747229598	0.5870540051892144	0.2668518624346901	-0.2794075469164346	-1.5929971838653514	-1.2645385678541956	-1.2026530621513225	0.18779108412225412	-0.8672789208700008	0.24751915157756652	-0.5088386739249176	-0.38614486183308105	-0.7017836450656365	-0.34087226818432304	-0.6057500601317033	-1.1332475498678931	-0.06376549660245315	-0.9778719658782733	-1.6320655877648083	-1.2846920323294109	-0.06949781690895059	-1.1187163119295596	-1.21559868883727	-0.06526211197271305	-1.0867832860772026	-1.7609805102950733	-0.08347928370869213	-1.458413065345665	-0.9311301498553454	0.38274338424447435	-1.7828860407875413	-0.8159268950023447	-1.1777376756881879	-0.9380796331683185	-0.5677196395570856	-1.496068334827979	-0.07599988569605133	-0.6540788216169802	-1.5343015486657003	-0.5762633373151848	0.007275263329976523	-0.2714152385825181	-1.3904423036168398	0.8141828919075496	-0.13203286784736504	-0.8704202206119727	-0.06354750285598537	0.14821161431931848	-1.5130218612116395	-0.8868485695422883
-0.46298429737289715	0.44784918052450545	0.045618877159186215	-1.469052571030603	-1.2339206322768237	-0.0013753520721903325	-1.7593476537197839	0.014634436968297887	-0.08607715575906702	1.0164812831977947	-0.14304811689767535	1.3873363816134734	-0.41045378532557414	-0.23979033828602936	-1.231135845066763	-0.690306157477969	-1.1848350317857945	-0.7570808390727096	-1.1367694403424593	-0.582024681460827	1.7765427734332175	-1.5912304163506428	0.4786094397015941	-0.7639453359544371	0.2862435866673342	-0.8270700092584233	-0.1307437886830704	-0.4643203149642616	-0.6361923103526669	0.308341912500516	-1.121620475761674	-1.21782670526672	-1.4154960173253388	0.08195600996882157	-1.1460825328362274	-1.7127392930553886	-0.04787061999084371	-0.9583694181970998	0.13272661631790203	-0.4388158666018292	0.6371863331680128	-0.8223811999953233	-0.4752941762981999	0.2902560648960675	0.81890648228698	-1.0441518511936327	-0.9909214849397098	-0.08297008609131543	-0.3193684663674539	-0.5171727004324828
0.025518698557363412	0.5706971364153814	-0.24848904333673844	-2.082533382230629	-0.4060001261469619	0.9374105050093857	-1.8580945210433195	0.02711664364287069	1.1057337312960438	0.6935483307003741	0.16854329668369225	2.1705497976990467	0.22950039945998002	0.06454260465870466	-1.4142294934456603	0.11449563326819001	-2.0467539218018853	0.13573282760889352	-0.09512452572748334	0.31960251190914774	2.0920445136483523	-1.6858427072293594	1.9442287674587877	-1.4445098131330973	1.033625759110395	0.38589428853099955	-0.10180113265635925	0.6346972687573377	-0.02160260188344412	-0.5063566618831385	-0.3912401352922865	-1.213276566147558	-1.1239727283919305	0.6787490935989826	-0.9434746804299331	-1.271262066323607	-0.2221376775710233	-0.9433069953918849	1.265686569706877	-0.28265489209931083	0.7243541102620651	-0.8376282844333597	0.2665033379110118	0.10524673459252276	1.108917359398986	-0.6216631007781716	-1.6174350860044733	0.010137506994213466	0.4148479400877026	-0.2979462921268805
0.1673181496386659	0.8523908697400108	-0.40013794229499644	-1.9123550383318961	0.041714399195255436	0.786643482295257	-1.8570487641012146	0.05499879394080131	2.1128601799041036	-0.3885409758101085	0.5588948370576962	1.4566498573564646	0.6621399622248675	0.43957122750406064	-0.6068895901641052	0.7477234247631066	-1.9396200423297179	1.0010243539042945	0.516311525817727	0.9426179203968144	0.6207007537608665	-1.4936644942213184	1.9386851367276523	-1.3776859076271073	0.550947236003124	0.6723988223182792	0.18288501471904253	0.8271921512377995	0.21404652054912374	-1.116004071707604	0.04377495099513325	-0.6232622587535296	-0.4202246015336072	0.16583499123849937	-0.09674356106296911	-0.529163679581952	-0.20927280814372728	-0.8433409242944945	1.4277815382623549	-0.27671720134618777	0.30967698316687203	-0.5465069548823661	0.3809826092868579	0.45857300830055675	0.6316593560696673	-0.032875223543786095	-1.22394106761224	0.4328047580843492	0.4715165314599968	-0.5029528577987241
-0.029004110684781034	1.1353666489552081	-0.4931836802121819	-1.1361686777641868	-0.2669940021188791	-0.2802692251465264	-1.933035045294168	-0.29170159069827556	2.328858214448598	-1.1374884443752287	0.9582013199252414	0.04889609970719214	0.5833371577506388	0.6508015387959436	0.7966927251005501	0.9417122852937863	-0.9160919632572562	0.9956746831175954	0.30693321257904976	0.9558315453563235	-1.245620809020366	-1.298462467311052	0.6419831812283787	-0.49637048313625753	-0.5342813246838775	-0.19844734335404157	0.43684015360758033	-0.028647268233564283	-0.20267414869039044	-0.8782037205728177	0.11707785534567586	0.10606160229914927	0.24025334682031677	-0.9966531759857575	0.9491523429362421	0.1435883725527208	-0.02377284615803051	-1.006454215676995	0.9909826559227338	-0.5128243133811796	-0.312289642519148	-0.314159061304008	0.1679821670174697	0.6304309027178432	0.06331727256717498	0.07211924231418768	-0.17125785895058349	0.6723659175529361	0.12016882345546495	-0.8676748960588384
-0.06088166036991171	1.364463481062087	-0.6553598719347248	-0.2529736855190416	-0.7131813153870269	-1.168583471666937	-1.893429189323697	-1.0370066406579392	1.661669747652913	-0.8423966723302817	1.1468934188258764	-0.8117969359954129	0.32349297647864034	0.3885149496047436	1.7497203336016902	0.8737914463394763	0.14240303585415376	-0.03100140937223954	-0.30655977633920256	0.42105315418164774	-1.8031870717066352	-1.2725847580874736	-0.5784890015707407	0.46067456842688864	-1.0271049431696913	-1.1964104691403377	0.19861196421521388	-0.9885418698927253	-0.8888567674793099	-0.03710449816986632	-0.031122098098210406	0.4637890259473082	0.4652812030118605	-1.5364671478169056	1.751780820266772	0.5365776110090691	-0.0003952263044481298	-1.379490711764507	0.6347862929057505	-0.9547716727531319	-0.9181167203825116	-0.33381530883642724	0.15352905193681293	-0.03886694862982481	0.21459791884322382	-0.4139111342342685	0.4961537964515167	0.28808883402156577	-0.15925420696690953	-0.8740235455414029
0.4250174748893442	1.5064265940676387	-0.6899497533620099	0.2251568256215572	-0.37142709609207597	-0.8507906609292251	-1.4393457691834666	-1.5776026813729016	0.6681484146883283	0.17852263587980777	1.0985396955695488	-0.6012470560718772	0.4546555998773518	-0.38190309118962845	1.6095343055471887	0.9236952994621909	0.3587778777838276	-1.2502774291261074	-0.5665466188382081	-0.15761310134224193	-0.68238920401528	-1.1621991739459676	-0.5888182504992806	0.68841113739571	-0.4196994743971734	-1.062086414325416	-0.4710035456504503	-0.9665802579085944	-1.1208751262420034	0.711354255448905	-0.1771727865181182	0.5164151668947706	0.34707163550588405	-0.6699936277746071	1.9847848402994044	0.6297888585614431	-0.18942266073906758	-1.386136969599556	0.777978557936179	-1.2637106793878499	-1.3064271396108964	-0.4874946805675	0.537629264997881	-1.0775837568052253	1.1767204339172557	-0.8153781030780459	0.2436403565238091	-0.45055122540050113	0.046314655178434874	-0.28470803777136044
1.095029086091707	1.4400615804499795	-0.25073139626002716	0.17413738955157734	0.8311031188187362	0.5995591129012088	-0.552979779539427	-1.2725868470091737	0.0016364385061038236	1.057038128614862	1.052802584272504	0.21385619012947493	1.0386810977196541	-1.1828570486538696	0.7662377103344377	1.205528621649523	-0.2583299716250096	-1.6104030658643838	-0.12370774068165814	-0.23867198308799736	0.9049075681739555	-0.4726052003231687	0.4347263115966543	0.1336340541934686	0.642914994035833	0.36264633026208526	-0.8863019790982533	0.11341015462009987	-0.5288662121330697	1.0430658758726201	-0.12121756691950676	0.7747944775472663	0.3603540796940041	1.024265143398505	1.5042304916682068	0.49445714148393083	-0.19030135043204485	-0.5113272709219396	1.306363408212169	-0.9587189447628908	-1.1960380237476702	-0.5342380246808642	1.1024000801563114	-1.2646768409454072	2.1868983916922553	-0.42647390953926506	-0.4059304501537148	-0.7629949434814571	0.8066851951450638	0.5764734614747337
1.1859294801636113	1.0369396258167702	0.5668346087715949	-0.05903935887227294	1.8686637850969243	2.0167181054232306	0.39544004863860616	-0.29998967994271675	-0.25372281650890627	1.288998645129151	1.1509471238713405	0.8787465629627882	1.462331367187131	-1.3640293505098686	0.1401273046858874	1.3461560491114652	-0.8711163035790602	-0.9322447253906687	0.5922535331803257	0.15910242177384448	1.5176847097170747	0.8559700457248943	1.3459415855969212	-0.5157242579482193	1.1570082142562832	1.8899690707950774	-0.5189487996337415	1.2047787190391133	0.44266438871024655	1.2320614500568428	0.17121938081017188	1.4445360774546196	0.7662027058172874	2.135280367034271	0.49233883318574434	0.16799796076420426	0.24811969776906678	0.9721071368507133	1.6652345252920784	0.013677317041668437	-0.45871712126016717	-0.44051953572535896	1.4319279703027277	-0.145454494068538	2.3701107036535927	0.5431061550647543	-0.5823109640048407	-0.2678998064763318	1.6621037634609228	1.050077650599039
0.3278242146423827	0.3519292642899826	1.0732372261713663	-0.0555591066380283	1.6790891569042046	2.2659737881342394	0.9151477220318163	0.3491844376161707	-0.5247979471211544	1.0398351576549032	1.1564110397529364	1.1191172806817755	1.153036362235297	-0.7698315961247595	0.19659043919802327	0.8432813775937631	-0.74002733451407	-0.11075611824094206	0.7898498761906922	0.37222204523618285	0.9374141924537601	2.0444560860402903	1.3044281139855003	-0.6063579616787665	0.8659113624335976	2.140840962077734	0.28651151431745314	1.2356376754673262	0.8675485007904499	1.61920737682032	0.5034495733816249	2.074285291496707	1.233341969958227	1.8100991739887964	-0.5050332146247267	-0.3308938362921245	0.7066585147704444	2.048804552767485	1.287062374404325	0.9737522549074746	0.5505755018643216	-0.4383802798278809	1.1703617658801446	1.235455148112176	1.565553689268695	1.0546566058095987	-0.08529282006241379	0.49576148305890294	1.8386830575025679	0.7063497654372064
-0.9550580491866374	-0.33232762558628925	0.6870584802491282	0.21393004178874322	0.3974047436914133	1.363845173305816	0.799497016286108	-0.04821529901757922	-1.0040792329868888	0.699474528900943	0.7450520709964742	1.1837131159606413	0.3453354733991075	0.030121282832711004	0.6405352660286858	-0.2683596974543015	0.047328118765850975	-0.11707716107605436	0.18535023278084395	-0.1842527213511058	0.19852342980936688	2.0349755092012116	0.5863402378999268	-0.12688186334240614	0.4392818990330434	0.9559938439932125	0.6656195336093108	0.2731302480333042	0.26862030205576265	2.0774336621412917	0.6336329773436544	2.1230291078247956	1.224145427098982	0.5517077410928224	-0.8706190844034941	-0.833640417634374	0.5185264133795588	1.916893968506869	0.15458050091006822	1.0593776836780262	1.1337803053571454	-0.6631397308593059	0.28014249669835	1.4413527493739307	0.39816393788840565	0.4299534453214107	0.5480041148823339	0.6498820246576651	0.9340854862614854	-0.2062924048370065
-1.623952790478551	-0.6959350067764385	-0.2580173836274719	0.4329882590429986	-0.6661653456194578	0.4123473512532033	0.3323745843368245	-0.9806135036906244	-1.2229844543744557	0.418098659303643	0.049938376798441625	1.3103222259107457	-0.10484129631081505	0.2813232550335674	1.0059296583826125	-1.2072524234826767	0.833898186618031	-0.89377090000935	-0.599833842036793	-1.2003637142503456	0.29842861254416503	0.6311341168910294	0.14739035521059687	0.4951512945073454	0.6027566742717451	-0.4133929026151164	0.2984369692191093	-0.5108569025096993	-0.8052703204696083	2.141376724178716	0.5881378281744299	1.71629770531512	0.7329247996540411	-0.3585493372748837	-0.38810656272362715	-0.9633410970637184	-0.2885180852272194	0.8761591997714785	-0.9973768453618465	0.18374317681237554	0.8882622490330858	-0.7963341989006679	-0.771802277184974	0.32438571137988975	-0.3874028273076576	-0.7204728695293487	0.8862118908167246	0.011589087766528222	-0.5099081468863177	-0.8612691363961233
-1.0387405127904312	-0.6296383363961228	-0.6943618130215681	0.44602967585613407	-0.3719053308808715	0.38823748469283964	0.10304945190830027	-1.1154993225095868	-0.6393769601734473	0.14714356021563202	-0.3247967928623181	1.3640980253265687	0.2579600253457853	-0.20673427007237136	1.2230036457146314	-1.1226011498971642	1.212512064493605	-1.422015473421808	-0.6723687198866878	-1.621407920682488	1.0932888552140638	-1.0456779799380131	0.5151826995304806	0.9994065247250415	1.270656277141	-0.5958073515033913	-0.18985061473791864	-0.08016254219957665	-1.2834147979298978	1.5936235216970467	0.6843007806093339	1.5309955120649275	0.405784072542954	-0.14515282502207694	0.556284462438475	-0.433075918499871	-0.8211586138882269	0.08666425021790422	-1.2403757587315976	-0.738873684419075	0.14881152286168228	-0.2901354742621944	-1.2086560074692434	-0.7955006499179728	-0.5686334674439888	-1.0537689632136202	1.141988807993368	-0.6906192736491144	-1.3082122439039037	-0.530879938071848
0.4547904137663611	-0.31480443009055176	0.02146692851613622	0.5467422844924116	1.0205893619243516	1.0828966258542552	0.5248457023694018	0.20035858096243123	0.4320456960546236	-0.09002900490507258	0.0068939261123108905	1.052082311137202	0.8485047762402682	-0.913715544886659	1.4145819409833096	-0.07226966687652916	1.3589322496870069	-0.9045851513850612	0.07443923642283426	-0.8128418477089099	1.5553335140479174	-1.4971695722833127	1.2213795445129505	1.452562234380748	1.6497791603361256	0.44522615397147075	-0.0865342707690793	1.3246719728405116	-0.7128705616672519	0.762649104569193	1.109324733019643	1.8711119315835794	0.763038221120359	0.7920225482401182	1.2810035572852645	0.5172683062491139	-0.34022621598266045	0.35248671546303983	-0.4084846291640549	-0.7091886348788593	-0.33937832962289666	0.9054093310980621	-0.6120086014538517	-0.7089146898702586	-0.45730152535871826	-0.02673033911997345	1.6746271183075796	-0.711093608547436	-0.7401881014625479	0.692805609298549
1.7888561924828386	-0.08157786302530351	1.2696828329719356	1.0951468554815456	2.106965656663969	1.3744372698017637	1.4363569701026628	2.0510896157209157	0.8744087153245176	-0.18881280570324346	0.6390104428258322	0.37495946527539586	0.6561501232100319	-1.17431702501355	1.361044481404716	0.844466778696338	1.5543811045434923	0.3087214889849051	0.7417434783132212	0.544250893028394	0.9916788646677676	-0.33181836892441696	1.328611529365646	1.8286973866972887	1.1368836199029957	1.363187078970541	0.3823427578881501	2.382279936685053	0.24000592583147073	0.19164243342362441	1.5348574456406305	2.1417031692907385	1.4374361265049218	1.4028343251892395	1.3491290719494788	1.1368885735266356	0.7182888861884313	1.2569471783204158	0.5780443430575852	0.2807043913958719	-0.18586188385115796	1.9762597231564611	0.524033027396987	0.2806231203936337	-0.42567377511261717	1.384025928364894	2.2026502480268633	-0.18313726485179033	0.6358992471914953	1.8588396335073285
2.038078239098932	-0.16087460624054115	1.7356065017968807	1.9090490729232323	1.817935218785485	0.5622659814179224	2.1866909190992168	2.8069916575616007	0.022379439128269205	-0.15583980155204913	0.7483854121936938	-0.26276013347978305	-0.5127025197697047	-0.7920289042229843	0.5997222788314363	0.5681862485322754	1.6607137011240098	1.139004593964026	0.4659722522546314	1.036504037315094	-0.17994242191761475	1.3263345732917076	0.449197115212775	1.7518577892211025	-0.016428269405524627	0.9088257177651997	0.29204556673328136	2.0385708436012226	0.5699395099031217	0.0998379936775751	1.3726806988698435	1.5190516459780652	1.4768793419745636	1.059161364775357	0.8476424503827948	0.8517537682806062	1.1058031419161711	1.6577524111724997	0.5852935324760941	1.2794883179125736	0.31977376404987207	1.9166358941893002	1.1268556324694867	0.8406679171532342	-0.5325022108938391	1.719827248248848	1.940039727360406	0.12126088871389884	1.4579786319097825	1.9781705492652288
1.1391937381476536	-0.4987380078340542	0.8590722645472524	2.2763286540467425	0.504120615359224	-0.7361077375724661	2.21047426527785	1.848947620321109	-1.3165935082941047	-0.08336191197756447	0.10553161869420855	-0.41366002833091314	-1.656552003616331	-0.0858077435804966	-0.8004899692623938	-0.6939058069858465	1.3246581870567318	1.0389871882113904	-0.42546744558832084	0.11638654405859548	-0.902470920365589	2.0187146178656206	-0.815508601033222	0.9385317782151339	-0.9614132234463622	-0.6335080391532508	-0.6540748086169013	0.5709529864895114	0.13370860977200755	0.24271440847422676	0.5246966532261917	0.06773197246675056	0.49546911728871806	0.09024816424776136	0.21325555024248774	-0.027830523205772475	0.22920439451842314	1.0029833898945193	-0.4691648582989804	1.4885494483678139	0.6645679313741418	0.7020168098638817	0.6418831239108358	0.32509673132644423	-0.5779050789154768	0.7005044672391791	0.6428807486557908	-0.13260610322860844	0.9494530792262693	0.9803423968527818
-0.12196009900438995	-0.7766732799922351	-0.4846984212149983	1.7109069886084713	-0.5439698479789701	-1.2057507634282685	1.5656268129330992	0.20594276303951028	-1.5084360973668152	0.09855616064279746	-0.5116777402586684	-0.018841761829095617	-1.6308622471253134	0.5384731076070215	-1.8786978203100473	-1.552400012990917	0.6259964990400277	0.5939427017654798	-0.640731757970676	-1.1188355506150527	-0.6023142012011988	1.4346821262079406	-1.458823778865987	-0.1827196610124696	-1.095566959917392	-1.6785419141845475	-1.4505288859643592	-0.7627732026614207	-0.1763697329393426	0.24965020663020865	-0.2913147092382525	-1.136160612846197	-0.7067190873478708	-0.6451089441583675	-0.15737141936811505	-0.4969186512515656	-1.0413171157454768	-0.053762063665087324	-1.4262485806892902	1.1063805731928096	0.7363150743309368	-0.4272114256440966	-0.292053481033759	-0.45205186548779536	-0.40430413112823055	-0.4472392677437471	-0.7811011078274888	-0.33534504446399815	-0.27513861989612787	-0.19888344431910443
-0.8175772146633865	-0.679520661561771	-0.9189215911205596	0.579335636212178	-0.5499129560063264	-0.34919010420856894	0.8451299225601516	-0.6289630084111588	0.07907500505533775	0.5960199069594722	-0.1533948647049876	0.5227651575029779	-0.48400272902381997	0.9411890270207277	-1.602093896894249	-0.9264886654330869	0.19732871562136836	0.7520404015948124	0.5236460612265512	-1.0460873222475715	0.255969501554231	0.5456709914950773	-1.0733858251740689	-0.6461700314382712	-0.5964489720373519	-1.081047853231946	-0.8571491738260031	-1.072553748556146	0.43756064450198184	-0.007223122923020463	-0.2251666735827939	-1.1545269036591606	-0.9382816058833218	-0.6247161412068934	-0.17127152991593234	0.06503441148628342	-1.3119106548472959	-0.45974628902193937	-1.1474834414997346	0.9019859677573815	0.8361888402220085	-0.17483416204745494	-0.5082326694739328	-0.3259847183773848	-0.08514142985404606	-0.42299773023562176	-1.0634607434130812	0.27988653583201345	-0.9243300312877188	-0.5731732074549964
-0.6560648172850069	-0.2370195345541053	-0.09134562334570728	-0.22407505198189825	-0.023196024614927008	0.8207400166855618	0.5075607667290796	-0.31835652089226973	2.148897690540033	1.2866075876881289	1.0888263040330912	0.6816971895394248	0.5092572791364236	1.2162994322170961	-0.09442246313016375	0.6554529322654882	0.5063777161698048	1.6191575949305008	2.0974183952270304	0.6025306000887766	0.6917271891509931	0.3212338617360904	-0.2511690988514924	0.033421667409345934	-0.16340529112697297	0.5079581676553816	0.9397501363473648	-0.68467836260816	1.583215196691794	-0.38713148714628437	0.6701649049821914	-0.2697073031516575	-0.004601860203159191	-0.12309233233467709	-0.04745928416812438	1.0993525724600361	-0.30301712467940634	-0.02590190724746569	0.14090920072147245	1.1222593894075112	1.1228771953349646	1.2876122085695914	0.31307598339150533	0.6719545666121913	0.13807382739441335	0.6281165056119198	0.01083235128226141	1.5017748783481268	-0.4744326883306275	-0.11679353093233201
-0.1452353872176286	0.112123838914359	0.9530063593920851	-0.2394787000693092	-0.030583407453941308	0.7879315323674284	0.3719394378965777	0.12878287945993433	2.6951901454023774	1.460338865304417	1.965645099969628	0.20883924631432857	0.24591914423678082	1.4516188977918314	1.2605584902512772	1.5055815803875028	1.168856610265731	2.276299521875811	2.2913661688835747	2.2868768776845747	0.1793164635913169	0.611020665201081	0.03397382834834221	1.1556593029363464	-0.30895018095553245	1.2440125218228781	2.2068685527790475	-0.5994338608255716	2.006275939994882	-0.7094578452746142	1.3299602791098275	0.33354762064280485	0.9673408387721915	0.10122268661085991	-0.1378048924678979	1.4047288858696512	0.796982287550408	0.37190231869483636	1.0360355470620004	1.1693624760951908	1.2685897241165836	2.302461188854396	1.186793315313772	1.2968101673694512	0.057197228517268384	1.3163874527733854	1.2526549038333363	2.1457786199297555	0.31202598046836405	0.2970038367155381
-0.00747929879800485	-0.07934303172003493	0.976351276076174	0.09255034053166868	-0.8936870145495426	-0.7989440788527472	-0.09396144363304056	-0.2768408887821895	1.134938178169258	0.42155881452246374	1.3369688994183568	-0.6923672180118537	-0.9419813949794676	1.588726309169513	1.183725684722557	0.6075452377183501	1.255763802419076	1.8459509342601121	0.5113110628758164	2.2823295556683507	-0.9134668141682643	0.5005520395908601	-0.5715094440111309	1.4369524258343918	-0.915125572552168	0.07744144453246546	1.4939320775281226	-1.25875301812375	1.0407842609590587	-0.9124197439145638	0.8022521065868883	-0.07870954660911227	0.7474757331274142	-0.4569319888387063	-0.6631940554567459	0.5286157457650378	0.7220602456502176	-0.10686130606757371	0.5409365965860434	0.4617110959771608	0.8148795348491529	1.4722318623886612	0.9370942528398571	0.6113710089666851	-0.3330912404096258	0.6817166789463711	1.301642544789887	1.3418405626104948	0.3650254272063765	-0.02575397599215503
-0.42917993047104347	-0.723952990422999	-0.07227427655942018	0.018580257012720022	-1.8520812501161839	-2.6549944412906172	-0.9962227359945437	-1.2901380984435713	-1.0644978942665293	-1.5021077451769278	-0.549270238002065	-1.5308566025081805	-1.634906228128744	1.459634084964983	-0.13567330679770018	-1.1985386283497177	0.342798841680098	0.5301870055281128	-1.7891580209479203	0.5830164785003201	-1.7522837482114377	-0.4021989742817238	-1.461551001167074	0.39085204943900553	-1.4235094386503817	-2.052290343018403	-0.6349282838139886	-2.0686189992049604	-0.5363583702477457	-1.016528743977625	-0.6280639953403453	-1.0402738790017747	-0.6088306353780233	-1.558315044302888	-1.4861116588875265	-0.6225151817839977	-0.41442583397603466	-1.2074780907596196	-0.8040884453566899	-0.6711125577429062	-0.2115730681467308	-0.7045431465437431	-0.3792822493234067	-0.8645337682978438	-0.80930853611436	-0.6784620517624299	0.07270310159649192	-0.3782863432014592	-0.42060958724194003	-0.7647483626900088
-0.9057452587438324	-1.1491002823645147	-1.0781284246266887	-0.6186173279230093	-2.0245801215562333	-3.1541407159041683	-1.7217100364223652	-1.8024629318445895	-2.0103155826042514	-2.846679700408275	-2.252271508433416	-1.8952612371954103	-0.9283186840596862	0.9100127607898861	-1.2864382739156999	-2.0684408007178305	-0.9538661478442371	-0.6192580306470802	-2.543364066218278	-1.1174156826239159	-1.8085593347750708	-1.41258778384841	-1.7549635224544529	-1.098110870134073	-1.4021819280771217	-3.171703013545514	-2.1017186520884557	-2.171038436975658	-1.316364287816772	-1.0411236914855162	-1.7036456963309061	-1.6036711126677772	-1.8328483250768215	-2.389735943556706	-2.1118350643718187	-0.8051199629376032	-1.3458800674227294	-1.857377838567517	-1.590956815793488	-1.2791769778770572	-1.2211316353097454	-2.2659811944088863	-1.4791692186497676	-1.774039955211826	-1.076147900608731	-1.3749349357750695	-1.245010949750202	-1.5421296791049326	-1.1351670863821963	-1.0010097123561914
-0.835853613196204	-0.7610612950474331	-1.0926470855325636	-1.2588541017865702	-1.4466062696834148	-1.9833321366257997	-1.5920860901209388	-1.2503341728499615	-1.3934688969646596	-2.3115112494685612	-2.6335162952893016	-1.7563095447204193	0.5216429743139971	-0.045743081195601026	-1.2488663714448296	-1.1324894557050313	-1.6567399649362125	-0.9092240155721137	-1.2535703469411774	-1.3456932526855263	-1.233099128778913	-1.623804214475374	-1.2556304407503687	-1.7521732114570985	-0.9253441563016829	-2.3361883884817107	-1.595173940720661	-1.4687472757503568	-0.8119587447613072	-1.0105779114981959	-1.6261926544280256	-1.5462242149261303	-1.8880128590602758	-2.2471742337273866	-2.0372941825833855	0.03552364727812923	-1.2146750504278705	-1.4452919752807467	-1.1799958282505578	-0.9517748112738861	-1.6519398269374939	-1.921585699794521	-1.336256465384148	-1.4879247553602848	-1.0233235425982288	-0.922019748260708	-1.5954546399638454	-1.2887008455812161	-1.0135049659273474	-0.3904719780297521
-0.2098032547620995	0.2103659880141277	-0.3764550244399478	-1.3858215286979778	-0.9230847827371643	-0.35335356116927935	-0.7427014068088348	-0.29161305165599183	-0.5847202089698461	-0.23809216305632483	-1.9725926889040546	-1.4571533488831667	1.1986794161913934	-1.0948213573092644	-0.4903514404527941	0.6113455512999612	-1.533739711328932	-0.7318841247931173	0.559270008644344	-0.4149948375064689	-0.570323239953622	-1.0382672962995798	-0.6156303100748001	-1.3348624249325831	-0.42909755768762375	-0.5182658339116858	-0.0016982073413864007	-0.6579004469786033	0.07483798445576947	-0.9922982576786529	-0.9548471894330608	-1.518981257259678	-1.0736913514756732	-1.1571849021515448	-1.2351108269177316	0.6211306004733371	-0.4969157683785198	-0.5417409340054609	-0.29828235933406594	-0.3685356742395673	-1.5279357294101803	-0.4517129977170391	-0.3595042998822442	-0.6866997060099315	-0.8512938731850754	-0.2730401036656964	-1.187618305105251	-0.24341406149097872	-0.32146833421267884	0.35440155819255037
0.3777926730588343	0.8044527814103597	0.03164483829570173	-1.162838877100611	-0.9288623647700185	0.3852684325511129	-0.11057124649488609	0.034406959479058016	-0.8185655884869211	1.497964691979302	-1.4722259524961707	-1.3675770770084608	0.3831149672752362	-1.6981176999578895	-0.2717525846763033	1.4519973902641345	-1.2909174613968704	-0.9524052176560731	1.1151892350844266	0.1562320798896026	-0.1829074849909711	-0.5208923722774195	-0.5127246164995913	-0.8485572767373578	-0.21748757263388704	0.5984877360732831	0.6972667111810746	-0.28896237367071015	0.18405414614411184	-1.0586438246062144	-0.8413876342250991	-2.0164595050614262	-0.523055666610091	0.102994865665044	-0.2869321982744062	-0.11368584561382723	-0.19879806755906596	-0.1903511363649422	0.06213784540900378	-0.500788764871802	-1.3358457001147677	0.2879596269801034	0.1654636447789285	-0.3575936267658383	-0.8737720470841227	-0.5514330445120605	-1.0655051916169942	0.2707243978665514	0.10323905789542073	0.310929974169902
0.4005963852102147	0.34215238341781407	-0.377380518946859	-1.1506320579985443	-0.9681258646009996	0.10045290112012287	-0.42383475374930096	-0.4402017721774146	-1.715930343935596	1.3162480324453676	-1.7997297155339855	-1.5019509133355036	-1.0777206636392564	-1.4781672290163637	-1.0537229580003749	0.7967015986792725	-1.6256033165960397	-1.7364690580969022	0.25406551644693937	-0.43204530784667844	0.03265933058809474	-0.6642783436220963	-0.8028981746118035	-1.2551593165568482	-0.12690661586009683	0.45796916145445776	-0.2513608181106686	-0.07901260480847636	-0.5744806619999313	-1.211026874676559	-1.5177587385025912	-2.5929475588932247	-0.7941201774349382	0.637837992254996	0.08935297877493241	-1.5966452354610472	-0.46112704726398746	-0.6530870245297224	-0.05625376692499798	-1.4279048162837935	-1.414947697542853	-0.42521100228755543	-0.3423069509469525	-0.5788888905121662	-1.1309540034448466	-1.5710129144154497	-1.734165697560388	-0.2690592217027895	-0.01070383885428417	-0.4918156640092381
-0.02381090733054002	-0.7029714968813046	-0.9913239296886969	-1.5327774712417932	-0.22201972561821437	-0.2572831221994695	-1.341597318462451	-0.886251514394754	-1.8850500025528798	-0.4223687819179553	-2.3874699372343406	-1.504739823046698	-1.689552051560395	-0.6516480817139683	-1.9571575907356684	-0.3682032959031647	-2.323213662060289	-2.275718846203642	-0.688245228317189	-1.3624050432607135	0.3915842721974732	-1.0547864133322036	-0.6795896312106628	-2.2643753746367823	0.28898526360215115	0.016773266712838953	-1.567276269804903	0.644408824145702	-1.2570379946089112	-1.3868884217564519	-1.9451388033013752	-2.4080289954797296	-1.3002490123482109	0.19859702539539992	-0.2679454746421991	-2.1274164341710433	-0.418256599644933	-1.1443653556626878	0.21472573032946793	-2.2242448940613526	-1.6087308445725021	-1.4218401355224883	-1.1232381550357118	-0.6005960711682546	-1.2457187506470317	-2.0063468219645233	-2.5387924806468973	-1.1084718984321673	-0.05969605912539055	-1.0486404076911342
-0.3221559560688997	-1.0767251457869997	-0.8665195973393031	-1.8865990064355354	1.3058385346221932	0.06129842355771208	-1.8054379874639503	-0.5540654078639838	-0.7491619921002047	-1.8080555670191156	-2.2383024209562383	-1.0718915056123228	-0.8515121559595628	0.025101194096620986	-1.8976603987067324	-0.7397270977037691	-2.513718538697798	-1.7648120505173257	-0.6461937894899376	-1.3400342796071723	0.9264536526611634	-0.8797972877830378	0.2998224852710246	-2.658998505844018	1.2088819846018681	0.392143898609659	-1.5268800947519285	1.9337388063771024	-1.106847608369331	-1.5446110349536768	-1.1343482376617837	-1.4000848119743905	-1.1987188073430508	-0.5956539503258793	-0.7847063478605572	-0.847577683965977	0.5293113454472406	-0.8461341513535967	1.1755527173905957	-2.0288491489291376	-1.536972072453152	-1.2217711682677572	-1.1279537716278654	0.01922242669822543	-0.7824493376801368	-1.0322975173751	-2.493818637341616	-1.2160418417174303	0.5226905644525704	-0.5724537988404563
-0.1741327179020237	-0.12215952683517879	0.10161227616199019	-1.766003931164512	2.5859471758197414	0.7820750365368417	-1.2360848044761896	0.33084791906814814	0.7083200342836149	-1.421577900383304	-1.1793657414086907	-0.37125745779530184	0.6360875672708043	-0.06020643112602949	-0.9446794833060642	-0.08131593818379457	-1.7488421167217856	-0.44158850432905533	0.020244027890438478	-0.2519150756452323	1.2153085744989351	-0.05573397908762003	1.5388916681638556	-1.760111655248443	2.1928350743373324	1.5023686173723136	0.02463872544228026	2.9438273256737597	-0.3767977712951396	-1.6851499171094615	0.48046963957335903	-0.5030502736788818	-0.5179795144202797	-0.8079754354945761	-0.7495705003623006	1.1521337316446045	1.7365169415832122	0.08119540286855453	1.912662787866071	-0.9662718025423837	-1.0691276867924764	0.050463696380355756	-0.360649316062856	0.7789876158068886	0.20804170248241946	0.5824276383374093	-1.484287235149526	-0.48263248120985147	1.3601862839198617	0.5308330058275292
0.12114031155624876	1.343076602216105	1.0260612095377064	-1.2711650490562254	2.6105316797363627	1.1243487745736056	-0.16303176460840343	0.9074881402102113	1.1640432266479759	0.22909680714433417	-0.050510311874312826	0.059206174643138695	1.5061097825089735	-0.6907346703838537	-0.20890913275405532	0.7976457232720362	-0.5550177882017897	0.5956866602981854	0.2670008505724129	0.7365627814367218	0.791999392676301	0.6157280424719199	1.9555045976506529	-0.2574784430823505	2.45724834172474	2.274785763663416	1.5987113862803075	2.7860438002908468	0.17202084156992628	-1.7545468990735493	1.393372679922065	-0.5262633364909896	-0.06877991110116881	-0.033455718387507875	-0.09218488309080901	1.9790636959289618	1.9609222234089327	0.7319756281788263	1.3682154898797503	0.1357148893746484	-0.4097226670686077	0.8297175510935229	0.19312822142093153	0.9018669060572023	1.0931244312839177	1.2992960795117972	-0.3805057186113461	0.2763335064329489	1.4748140849989764	1.105033310024138
0.0557049367312815	1.7646646001640975	1.0238446158594705	-0.8335665373901785	1.4787831719945788	0.8393171783362258	0.455363737337626	0.7293070450035536	0.5582973563682165	1.399203025939647	0.3223092799356874	-0.08876558010806067	1.2723472098099478	-0.9572285921527001	-0.41132834357772197	1.1658506625963991	0.19249130204661755	0.6062312048208965	-0.1667770504756283	0.6904446620401683	-0.23745970706870587	0.4735080289993429	1.1987723308719223	0.579298143488035	1.5887832280104663	1.9992038320819945	1.8554766144780424	1.5150273059080903	0.26548358974676806	-1.5736567718711734	0.7726976377457122	-1.0785365800979996	-0.2959347130797988	1.2243132020671306	0.5272503205226037	1.0494568416475702	0.8517194462240778	0.5953014043659928	-0.21654977561426786	0.7250634273790061	0.21346286894591673	0.13167300132187068	-0.10888506974228714	0.3689826455483893	1.225500343836876	0.5849460940895223	0.010177487702540533	0.38005572027333157	0.49299651880919715	0.5730220635490774
-0.4176928421081957	0.5299762924476318	0.14986557261319883	-0.5482567174930355	0.25995526358463034	0.42946924201663367	0.3665838359979516	0.20430313921514362	0.07842518467107544	1.0186000395593087	0.06313670310360765	-0.44054317232936235	0.5140860548179783	-0.21825301330306865	-0.9209292639573037	1.0798434341932506	0.2538640173360818	0.014887818402130739	-0.5179611611706816	0.05243006107717554	-1.0774931641181418	-0.13472322030022696	0.11848451847243505	0.33141795445059724	0.020071409317136944	1.0910756349416242	1.0152438283502592	0.09037293477345942	0.24850316646852702	-0.9500378153119665	-0.5133684753912207	-0.9455787971022362	-0.5980763663881402	2.0089189648956514	0.46353889879830074	-0.3127479100515663	-0.6033218709432816	0.15247521188929722	-1.4243158674456553	0.9140883861016956	0.7630874735095806	-1.1607614686712624	-0.7520663131998897	-0.06352482923979988	0.6186155862069463	-0.49148296813148223	-0.15060408145565052	0.0266550186920812	-0.820665078863368	-0.4491069016504742
-0.7834280789163832	-1.2581288602024483	-0.7705585154677763	-0.021508978947447178	-0.16039321615299068	0.3936133799714529	0.22116640417691988	-0.0061963042959929365	0.6021240012202828	-0.33810536248950757	-0.009852428909573635	-0.21236756372635113	0.1137324556627246	1.1151331227889734	-0.4663632177704514	0.9458246596502119	0.16043320748458692	-0.14618140766227267	-0.17046725663903856	-0.004879142442405784	-0.9020981538710701	-0.2752448040324852	-0.10973042845161704	-0.19692850158827208	-1.2376602103431578	0.43463437623967494	0.3121555653173414	-0.6008217865722637	0.3172212533496338	0.11046572233072081	-0.8862951288794262	0.4622373946430529	-0.034711687374018176	1.7839083828627624	-0.1394227955502654	-0.4739865336266766	-1.2267786976510917	0.21186497031264556	-1.3012220106550523	0.940380189968319	1.2377308137540408	-1.4079391022022445	-0.791999546221111	0.1307958748656148	-0.024934104693011196	-0.5369418443834081	-0.01321169575072612	-0.12914334785847933	-1.413870142667145	-0.9385313082931502
-0.5515374622711275	-1.8527489287034093	-1.085511169003528	1.0096697758362028	0.11667979131704963	0.5980493117947274	0.6423090076341705	0.24436692175333793	1.598472355215007	-1.3062563212886051	0.5778183821393204	0.981566760802578	0.406653933059397	1.9037250070750986	1.3128549820560569	0.7744640835257409	0.43142207453781706	0.5222832530578505	0.454414966873434	0.8645841023822086	0.283213357021287	0.405487432635418	0.7569417271119436	-0.02137581956939504	-1.4054343746586475	0.30380270182001545	0.39852921437193906	-0.5063192868334891	0.10689618253127338	1.3396593268327999	0.10800136770989113	2.3345914531921346	1.4440955467058108	0.9064852967935995	-0.43614407203287137	0.6331047798122709	-0.9314614064803562	0.8686861224272941	-0.44612233435055215	0.6653372660147472	1.4640144465553455	-0.30234742654995	-0.09934938182891619	0.5663490186428213	-0.009619884126667396	0.5667522020552305	0.9096680801683582	0.10420078789029807	-1.1310576312421536	-0.6129064906938549
0.17194602438292952	-0.6723855317135107	-0.8658868137721374	2.1290880287942078	0.39208383289971704	0.5866231360881338	1.3953204228901852	0.5879404425430612	1.8461831844420162	-1.1868623919013024	1.4484664051585192	2.622263432099672	1.0396344831453195	1.443441896356805	3.3063218121350157	0.2410143310765393	0.9478378506083148	1.3521300265043292	0.5052052709687224	1.72188125355807	1.5061505293356174	1.2695203971052438	1.798641956330053	0.8951021103218868	-0.5615405511083181	0.2542571028695775	0.741520531822592	-0.18754906820905023	-0.653076011821154	2.3779986939294497	1.3327124309091816	3.3056549598699068	2.792627399953267	0.2578876055370399	0.21308854200469468	1.5409931572773192	-0.5627589451733283	1.4177203457070326	-0.13292069752121385	-0.06970997174964345	1.2455249240508972	0.7648415639545552	0.5458188967925404	0.4964990043546511	0.6640276515978769	1.629718239512482	2.18261671387741	0.2751913062973623	-0.754512415291963	-0.04240740745817507
0.793456739243267	1.1134347639530084	-0.5206108650393477	2.577321962171544	0.3104431159861744	0.3023253263509131	1.7141335749996762	0.7364609099979937	1.0081794497978682	-0.3604211103357864	1.9420946010891078	3.654928288328302	1.431553239731821	0.20854064011513007	4.002626413967456	-0.6048839637782121	1.2552433830219247	1.4684582946284737	-0.07399157170925276	1.5346659198904635	1.6889476900626943	1.5233788953472918	1.9501829675041	1.736236710973629	0.46835661685815005	-0.03533907795740372	0.580049937210766	-0.08053901194827891	-1.34726435948465	2.981997108048153	1.484033494826098	2.9075768671886557	2.9708647116036886	0.39055260044866447	1.4804110889655422	1.0388043070688167	-0.6298257729374653	1.2948119182785538	-0.6005558402678115	-0.7752967408520345	0.7330156606508549	0.5515011252413716	0.5895205904916817	-0.12002685888246625	1.3430784550775867	1.6322481085583695	2.9439235854365857	0.04292835638148992	-0.8915293950553089	0.26314553097609017
0.8595029792301955	1.837189174066968	-0.14215506124798286	2.1191983517474267	0.15093855877268156	0.15852238101184607	1.3200341087490672	0.7785276405524381	0.05699372940066962	0.47836739718260773	1.9436602797224432	3.4002494649267874	1.2350922757727334	-0.6536086133601069	2.9615160609416145	-1.1213927971812043	1.2831312911253208	0.8663283869325993	-0.42499054327368285	0.46826714358918775	0.7033158619141877	1.1746199163152944	1.0783432582772239	1.8763944951808886	0.8207424467025086	-0.24876866398663408	0.00579731539458189	-0.18338642197370036	-0.8824278995952621	3.0548308633217127	0.6183721816054741	1.9333672733926779	2.036861706126905	1.0171305523580336	2.2985733285680383	-0.46034207415446576	-0.6472490851975125	0.8079035636517659	-0.7681472059166747	-0.5073358457368047	0.46014507722630443	-0.36910698961333255	0.47662580888070993	-0.4542756380201771	1.4089929380705175	0.8736017292963172	2.781894540690206	-0.1994035508573242	-1.1675361375494655	0.4824631694472371
0.479793405385554	1.0283200051558237	0.5100873287897737	1.3385464088945784	0.2310568177254143	0.36871199207174055	0.7742926504232713	0.8497979046552139	0.04967227373446595	1.0579121110072143	1.9085803210339232	2.1168111697008407	0.48245780395849613	-0.5080667896726228	1.1180477435411293	-0.8183274071443296	1.437226674978911	0.3936084454251136	0.04456279761605658	-0.3444510612387125	-0.48064596122517395	0.875727473157769	-0.035176879790726076	1.51654633061934	0.2683874431749907	0.03430231546028191	-0.24428630985143027	-0.3553138609685428	0.9299587879615229	2.570491724449066	-0.0517324713107993	1.3897676017100322	0.9684699114237506	1.332587287087313	1.8849182073807118	-1.4955715017733349	0.08173147814243692	0.7147108877762817	0.21616489534130906	1.0150343296065587	0.8395329530395063	-0.3297140600923507	0.9677746490075991	0.18093034339447286	0.8503895194339833	0.4659662232033685	2.015860690715871	0.2631704858767348	-0.763468637510977	1.0023417659440383
0.1394234250575973	-0.2447131553614132	1.4281309109523779	0.9585720342438857	0.3489879369278895	0.5369637853066727	0.701331199152858	0.796089835269809	0.8369037024657674	1.427441603240979	2.137971323564427	0.7121598581168883	-0.4707199394448267	0.20818675241338477	-0.23383468342410854	-0.1170873521189664	1.930809518414284	0.6901511592567222	0.8023392435626854	-0.20440202108846559	-0.7487088214628567	0.9347065444674457	-0.6239771201057278	1.237070901692503	-0.6678866390110042	0.563204730902569	0.12916937746288565	-0.5849838346229405	2.762956449430751	1.6218225381620581	0.28324355087460423	1.3950111829838618	0.5211969641799424	0.8408981988802335	0.5372844548221226	-1.2150572748099224	1.3529480862948748	1.2007618353737652	1.641253664683273	2.7362723014423977	1.6448351443280165	1.2017209449967727	1.917138070014909	1.3920394945522367	0.17826099124970593	0.9209382233764101	1.2361226343524423	1.4783109083320436	0.4215666665551775	1.5777170619402172
0.20124833088155777	-0.6059342168672214	2.059840730816127	1.044127521382766	0.04717386952227233	0.1723894434993645	0.924986290141188	0.41824302871012875	1.3173984170536586	1.506592041887956	2.3211791513912554	-0.042635140536509554	-1.0877659961088344	0.5948443184782591	-0.5555221151580245	0.006414042616622994	2.3194388694824757	1.3967096885653818	0.8718927142681739	0.3692667691192875	0.06911519424803249	0.874068751713943	-0.6325800715479901	1.2153204264233204	-1.187042604780332	0.5780995952671784	0.5585146294535087	-0.8192309512482538	2.9795837873486697	0.5809939248611817	1.1217276620823615	1.2993251904011656	0.5195310315065556	-0.1449661103755947	-0.5846488854267153	-0.12736273948931387	2.151626120051094	1.5762696727916208	1.966807249343965	3.124635765625599	2.1445780071023903	2.7757268376944313	2.2360269367227077	2.048043425061243	-0.10640452494638965	1.598321249849824	0.7615358248653789	2.5337484036244065	1.5103003552367376	1.4089813786075334
0.6312775560460302	0.26362439415594185	1.814947152142779	1.0862102011455683	-0.6958732417659931	-0.5443688321675121	0.6915759526335585	-0.04859776624245029	0.8480650619472777	1.1209238744061847	1.956014147144081	-0.04722886203206071	-0.956946715149971	0.282270462745318	-0.22155915303546742	-0.7783335483580692	1.9776122106599792	1.5797781247636558	0.16680542681830623	0.3831067485315261	1.0802581217140976	0.1506189498472556	-0.5110388348027728	1.1543995122837865	-0.8521208497908512	-0.21784964400353354	0.3714350143396607	-0.7744677047857735	1.435859858630773	0.042316805974664556	1.4343552677710165	0.7028900106416803	0.3106014885250492	-0.8334463515542572	-0.4759553633522393	0.707649795649462	1.8526772010097896	1.0829969210525472	0.7829588120398915	1.7930085978525236	1.8262880356442548	2.6660069481689552	1.2303900758766546	1.539826218924831	0.10166553984698125	1.5829735585310842	0.5500774120338029	2.43183820934445	1.6386220038644257	0.16409537774302999
1.0994459852109586	1.497671482226202	0.7951000857795046	0.7947262476025628	-1.3333655446518538	-0.8718682004332169	-0.2802551218825703	-0.03331920834621013	-0.01554847925327029	0.42264341479151374	1.0673538559888425	0.21511744192963	-0.20038030007923993	-0.304619364054183	0.112537257027612	-1.594478070389619	0.967598380658316	0.8169866304986627	-0.3592184965840634	-0.4009370151009275	1.2380938502805554	-0.9505219751494244	-0.5936025055860246	0.8817549824552805	0.06108133801487355	-1.189957109031693	-0.34911285792754776	-0.254188387818419	-0.2919271648652157	0.3626281555174722	0.9726517871033556	-0.002355776793403353	-0.3484913891256218	-0.7699487212676016	0.8443732958782261	0.8146090444184266	0.9545942763183127	-0.20213811007209972	-0.5492954988505324	-0.014762842274082703	0.9088360269623037	0.999888257986669	-0.3855724180938785	0.4436916525986138	0.5488687134611453	0.7647093733049743	0.427615651257568	1.1595166341599634	0.9297151531477909	-1.390205733945862
1.2264869668403908	2.0302976857524238	-0.20530310976403982	0.4953447357883886	-1.3964370317062111	-0.470925107277296	-1.3056291646276665	0.6346642198789385	-0.3455989932125341	-0.10400214191806967	0.25243216508398436	0.15559178065570542	0.4335053095292064	-0.5760435400798601	0.07123541051408487	-1.2729370155272668	0.12412429374608326	-0.3766259490646834	-0.02555412935391978	-1.2947908201659186	0.29029877589810427	-1.5112529868557478	-0.8780995278195027	0.6656090376583051	0.7602976352739318	-1.5163520689232939	-0.9549717814983629	0.35544600006513655	-0.6651320968615276	1.1798865655927575	0.37869613037925914	-0.19724999554537967	-1.091353526593512	-0.2844476201592421	2.359212025144647	0.4373272418901675	0.39315246322868985	-1.4707581891397137	-0.519070212663058	-0.7701828667816839	0.04064283051248327	-0.4098504477633595	-1.1976212701512565	-0.20778014398310213	0.8747900298352789	-0.21424110338593766	0.23317543403143481	-0.3001998708246017	0.23292649955645592	-2.092218569829914
0.7839195343741299	1.5021736535230836	-0.5112719121523773	0.5918734917464822	-1.0678953196065166	0.054660568125225704	-1.4942619742718668	1.279708789502389	-0.09206716632155006	-0.23698791717473147	-0.01864844043348835	-0.4855535367711535	0.1317334913135686	-0.4501152521316446	-0.37089160508069935	0.21963916511000628	0.12169729390472793	-1.2223379085945614	0.5515291077973302	-1.641105345568197	-1.1294969402272572	-1.0903082406411435	-1.2804866357363907	0.7795666436085785	0.5652828378048225	-1.215077497865812	-1.1152543968432063	0.25964643235529	0.10305751841370998	1.5505276656456568	0.09966104382324868	0.11787022792670984	-1.52419182084743	-0.10000485271529425	2.894696534760778	-0.1262108326566256	0.3628130079772547	-2.105158566013946	0.6422578328448671	-0.33950640393585985	-0.4569785548585692	-0.3264204212713831	-0.7345181949946754	-0.14653038751238	0.8079282178501199	-0.8995193901081071	-0.17653780104056707	-1.0202237668252072	0.03442568571140007	-1.6548389581468281
-0.16007180344311892	0.3041313117265786	-0.24401488245100267	0.8615531165783297	-0.9171646948504011	-0.12284960497776583	-0.8353626877742277	0.962623639974765	-0.09993257693804944	-0.37561825834901674	0.06749547772132072	-1.4835873025596225	-1.1335089498577087	-0.3098989671201804	-1.0278901741079003	1.5403641286626855	0.638752236505756	-1.527253827158586	0.20810657570953486	-1.5454974808392403	-2.1651965248833656	-0.31850026291999606	-1.7885582827711366	0.980371513258945	-0.4890650945987292	-1.0745167131337556	-1.1075564005625895	-0.8255121747327103	0.4465825180212048	0.7902369793883863	-0.26175037613732477	0.30768722579143964	-1.6905919905758857	-0.5286326316804221	2.037772558317537	-0.836946947437443	0.20546396774526993	-2.2408208049176443	1.237256236087114	-0.010938478708042485	-0.8786907499864078	0.4631530022832088	-0.0010531947846014885	-0.08903579020085799	0.28020031330441725	-1.4853391148851225	-0.831254453597148	-0.9980153001778124	-0.006843716439412472	-0.9268758535594701
-1.201784721062298	-0.9376270079501434	-0.048639211624571715	0.6207911932543002	-1.1532223300573725	-0.9205930982626229	-0.22040489972748295	-0.4407992328801837	-0.879555465710885	-0.995202927061056	-0.008070021195769038	-2.2743963211015625	-2.375272049409202	-0.428775854799961	-1.5512986872742505	1.3078167753412366	0.7076219763669936	-1.6555938518553492	-1.1023943444640425	-1.4849329890396274	-2.364450734636092	-0.16236715413961053	-2.2603186404744315	0.7289671828255587	-1.6102623572902643	-1.5344048296740627	-1.1582690994708462	-2.0936926589640947	-0.5131974428357073	-0.7637276924288282	-1.2009251729690278	-0.10713993235377493	-1.8266452274823377	-1.1353280410092688	0.4000250572528351	-1.5173228178332852	-0.5224789241542793	-2.338412904799527	0.2644465948774929	-0.8194106514004913	-1.5966231674902764	0.367242397784813	-0.2013627021489602	-0.703776187957713	-0.49085252576786087	-2.208419576446809	-1.4620911522857991	-0.8708259144977226	-0.34400700327536554	-0.7908840678800184
-1.8324357891020921	-1.7459068528260138	-0.23134564503261273	-0.3720595305139338	-1.3908449095150297	-1.3291939332734863	-0.3513617047749957	-1.9421293044572407	-1.769315617135863	-1.8030232885616566	-0.3708236389513459	-2.3373685349542903	-2.4226627546745974	-0.6317876625613357	-1.5304524434898914	-0.42083368689401074	-0.11660558151509327	-1.7808650765538188	-1.943802270609916	-1.4772511512457875	-1.775040102859214	-0.7468130846829866	-2.311036060718723	-0.07232415556837427	-1.9005519286627877	-2.0070412339264596	-0.907651039374032	-2.3430468318542026	-1.7948681796447365	-1.9575348685957739	-2.2439373355612844	-0.8908012962994898	-1.8710518936217055	-1.2397810522874086	-0.933900719302527	-1.597994496690011	-1.2815621231156744	-2.4370900295419804	-1.2653864270904462	-2.182173959923755	-2.3770642131126856	-0.7575294349182701	-1.2260083811144917	-1.6288244945648724	-1.0673507104774531	-2.6463834704204148	-1.5720833502097216	-0.9512160402947418	-0.7148162488559384	-1.0697043177302108
-1.8733260145856574	-1.8719422193127278	-0.4104654668282665	-1.4663825287802479	-1.2125382273892817	-0.6791669353658667	-0.8982486899426884	-2.3726420597805307	-1.6525739572927047	-1.815854296428492	-0.6114602332655982	-1.6268348495196385	-1.0895385321523614	-0.5650263979159263	-0.8275684979474366	-2.153307588595848	-1.20303995650875	-1.5251547978779607	-1.018720550087503	-1.0328155801280041	-0.725820334212186	-1.2082371918073322	-1.676947935549715	-0.8568945086588009	-1.1677838651317483	-1.6102626190855664	0.05859823990654078	-1.3230925325364227	-1.7312516378595892	-1.9158163342735834	-2.215127084402878	-1.4266384676309154	-1.50708694984474	-0.686067884249508	-1.2915799204233547	-0.6800703378751984	-1.161364091932009	-2.10817303205645	-1.5708498977222018	-2.518503812724665	-2.4715628238926954	-1.3396694381408458	-1.7822386776067687	-1.8063279775366083	-1.1075709260129611	-2.0725160764674535	-0.9089781395849496	-0.8639545278296369	-0.4216780665224143	-0.8212304497627333
-1.656106535977835	-1.3463145404133658	-0.13645799465120073	-1.7924012638176208	-0.7182821772239198	0.3938445253646088	-0.9478461408871919	-1.536665594808617	-0.38762900236817854	-0.5017701025894917	-0.4250354649268275	-0.692169771709032	0.5723554601190908	-0.18111427532462615	0.13991726018708958	-2.413862013246219	-1.6194992465561282	-0.5353228748812978	1.1107667838527886	0.058881252081249155	0.32187345832879727	-0.7464788474033502	-0.6584418052143871	-1.0849860508558666	-0.08744554732903258	-0.4039355349112601	1.2684730104299595	-0.09085905297360988	-0.08466992321477192	-0.9132218811253954	-0.7252213855982217	-1.4375678917104793	-0.6932563087353925	-0.0021286915879242894	-0.8995204007796425	0.7329675737121303	-0.09783682578931274	-1.1254828268107033	-0.3545050628724941	-1.1490951956592128	-1.4824113053055477	-0.24858884644678889	-0.9926133403136602	-0.7958902132713214	-0.6992298994512792	-0.5312338157792855	0.10925220009652935	-0.23597309888837437	0.6044223620013874	0.3581848548570863
-1.5944295772156332	-0.5597920227832481	0.32794718253978694	-1.2619189854641302	-0.29066202952202475	0.6324161302120626	-0.15021156246596987	-0.29290894647750654	0.8600196451918367	1.3560944823912935	-0.14821957295437171	-0.24528415733245734	1.3073149518321705	0.1502735540676064	0.6453957451156689	-1.0760853932646155	-1.2841255216777365	0.7776402155488925	2.3982622056645755	1.2541760639360608	0.8745958095470283	0.44968041966073713	0.07178163789838354	-0.9722069519303373	0.5131265892124994	0.5368218276887423	1.4912456147508528	0.22252103983748245	1.4968975635129083	-0.054818665008246975	1.037645947624338	-1.1720023112899232	0.1163067524215712	0.22570780420361375	-0.5710047806858796	1.4796668863414255	0.9246545123564608	0.10160946213648828	0.8069355683516801	0.7857123756616248	0.0019621058475892505	1.4399181415350162	0.5230239903910181	0.5182892715933765	-0.28780942977814844	0.852378681982981	0.6203339664194527	0.5213585400493231	1.4448720179539412	1.6909059705322849
-1.535152305656081	-0.0814604877242514	0.15496377054692662	-0.6260279571108814	0.06522926417472594	-0.2512359437526131	0.8736885671775938	0.4585176296150549	0.8760042473365057	2.2799966546789068	-0.3967091495128422	-0.46643376526729396	0.9182644545839693	0.011261089508583356	0.3366957233162868	0.7146271684718877	-1.0348878691722836	1.434429601985478	1.5011020159848085	1.8108774943206796	0.6887485508338417	1.4994699924266224	0.23301522549349538	-1.217531293679254	0.5224831276740763	0.4206655611068733	0.12709771148638857	-0.17925343280143208	1.2962120548534846	-0.08591765016494606	1.4526359572472816	-0.9266655595361858	0.46079938269467724	0.015678515597328635	-0.8858477133821355	0.9249230099655658	0.9989791418157044	0.9390268316676286	0.46365540687700957	1.507157077116582	0.8494153371049076	1.523546322547751	1.3771226598927975	0.7738457311863215	-0.17630400000205698	0.9749365358892705	0.13011067067234475	0.4864253996755967	1.182438310249127	2.071001345730287
-0.7659747622770688	-0.1642051328861165	-1.0122960430647299	-0.5147803453343132	0.787584119807543	-1.1048997817937793	1.3043133836391718	0.6378606313307523	-0.22975719945190895	1.6311765652119894	-1.20033468052618	-0.7623809821646165	0.3720465491813755	-0.6205983610009473	-0.38440196866166493	1.72745497396483	-1.4947970392354986	0.9460460925145839	-0.7352755922472387	1.6512700853243905	0.08699340426732421	1.8525859950144328	0.321228959916908	-1.9854283928542422	0.5868393401599049	-0.21660016425666453	-1.7794143539748717	0.010873749262054875	-0.5145235944959191	-0.6505591697312915	0.3265493880755274	-0.6432034592119894	0.44877211226860186	-0.10286710608133436	-1.6348096826961835	-0.2955220936561658	0.31655831396162337	1.2303599761173234	-0.8532856312172066	0.5298631354352427	0.5323264671759458	-0.5789702748576736	0.9957302639069934	-0.3426037108800448	-0.1668406591338648	0.05000670387311693	-0.9218987713898363	-0.6261149121082451	0.06269769066207721	1.3523848340770963
1.0718287020853892	-0.44899619996983986	-2.3592797934246685	-0.7087252897691673	2.0055168645633734	-0.7096171852582667	1.0224655135804988	0.7348310925750252	-1.1754852281603325	0.26861686532179563	-1.790782243623576	-0.35475106682533547	0.6209962156387334	-1.2685756692072296	-0.7992057988286669	1.6179600815132464	-2.155834950767608	-0.03262402655422876	-2.217357087799547	1.3597459887587235	-0.18411110678644385	1.6936511867385775	0.9932109627939741	-2.484366482194019	1.2339052312494112	-0.126572506234936	-2.3894481925520132	1.465081124250955	-2.067097557819284	-0.8264494451559379	-0.8274398419555672	-0.12634596107128584	0.596207137646476	0.18432581440552506	-2.078366004327598	-0.9604324493712526	-0.21628946575287927	1.3489046398430025	-1.307894044218709	-0.8617668161592271	-0.27586878040364826	-2.8696338375479984	0.1257374770977377	-1.6341497746034956	0.14141131436289553	-0.5655166751070138	-1.5390517811908595	-1.8479916656568975	-0.7172629462324027	0.4700143303362415
3.1365598872020333	-0.3371109167186561	-2.503607295961172	-0.5835040537752253	2.9808485606338038	0.6523063914226617	0.5220191174395543	0.9185022654385508	-0.9850444084489388	-0.47618878585359536	-1.4528627031991248	0.836612793524981	1.481145830804238	-1.2607244249977636	-0.6678019487400644	0.8857099921055012	-1.9000218466954477	-0.3525273412344046	-1.8313756955160612	1.3225300851715298	0.34551835817918	1.3399515517723253	2.1301991975050805	-1.839373727707821	2.0919751446754216	1.0763199714916991	-1.0486366534183285	3.1012177552687334	-1.8685892434504103	-0.2921441183625101	-0.5505861092229639	0.4773728946970524	1.0746169818656186	0.5332160437929677	-1.7628164459890658	-0.6100752219813543	-0.21971845979361093	1.5587164330489387	-0.12867743434273896	-1.0821031912044587	-0.38332138842437535	-2.9637074009956055	-0.21701224059774835	-1.6047609386697326	0.6966142126051625	0.04503038008979973	-1.1647313724681088	-1.7905346941946496	-0.44757756241033225	0.2771759896712321
3.8207386247251387	0.29763701156628836	-0.8851898696360231	-0.10035668249233233	2.6947286280368052	1.4632567955664157	0.09957104567316648	0.7434692834148765	-0.018000149494319488	-0.2787881660583476	-0.4645554079921777	2.0020754034538544	1.864607510729851	-0.2198897247398573	-0.42484872836713494	0.2024997990378985	-0.41070913333047504	0.3502049254633036	-0.3936477080760605	1.210414039316369	1.2961605988630702	0.6407117606385502	2.8267651915999004	-0.278689990601918	2.19750161397392	2.366937014156389	0.911873024962836	3.134042965610834	-0.3191457843474947	0.2617449979453981	0.8476154937715419	0.6724468393701734	1.383865217922912	0.37113081048225616	-1.0284121429567874	0.07940243676274399	-0.267364209225493	1.6018367184272555	1.3523255795405817	0.061538277931609604	0.6397781007980203	-0.8622125793643517	0.07169072947710865	-0.05803041720866797	0.8592582407758927	1.2371936817114944	-0.23445124022621516	-0.13864969415430575	0.20785796865660164	0.5810803976287229
2.3277431453780535	0.9205354309267288	1.5566789116237159	0.03841939281067208	1.0761681839271813	0.8485299261273471	-0.4822253585446025	-0.1570387417891575	0.6189584267457693	0.015576447782117291	0.0997186205419915	2.241824959306995	1.0991891651475119	1.5691882462976487	-0.5158987996452029	-0.06792884220227738	1.240762570913451	1.252647920649926	0.5878241393184751	0.5476660826493538	1.7546149124791153	-0.6830165098276924	2.464510466567413	0.8991413796307527	1.1254161677013306	2.531793227964384	1.6340561368141497	1.2094726124064556	0.9682553311575969	-0.023345891167691094	1.7185279823687385	0.16746856957572417	0.9882464673805235	-0.3053644389952243	-0.6353352002903749	0.3130690106134121	-0.9296987331056099	1.1214451738509605	1.3543433127936957	1.3138668997822232	1.965006048044597	1.0755906155278498	0.30087422138104786	1.6809854499668204	0.12555641072963356	1.575296990797936	0.33098692234467153	1.8858381480395636	0.06260861176183613	0.550386902284812
-0.2712853706999509	0.9668824027024718	3.1972641027884894	-0.654143056094938	-0.6413942518435476	-0.2651778054214119	-1.4003105048171944	-1.3380281069089854	0.4659160343257661	-0.3488903357262765	-0.39503239423947717	1.5095115756747601	-0.22269811943588083	3.1904549911507343	-0.7122028250824369	0.11626840251042407	1.6373891011828436	1.3253509542058644	0.6579260653697113	-0.41401080584326916	1.2770431775231792	-2.238390925678189	1.565820663933393	0.6980536047017348	-0.3843757962056556	1.6509642756552823	0.8271883285036967	-0.9536146180729955	1.055914852209252	-1.0754989422510404	1.1124988829756535	-0.6971584697112809	0.1589189875686542	-0.7917000528486631	-0.8988370646592002	0.22964817151260092	-1.7551443844478056	0.3473610253476254	-0.0682614497273693	1.4671471784814234	2.346028442122673	0.9390617451864987	0.06499646198564875	2.1724721842850565	-1.0943716560393286	0.6282255552953097	0.12323081447357179	2.7049089901973926	-1.0023227424100387	-0.10520579361293045
-1.877880058979535	0.5276759034019529	3.1810091730664287	-1.6425853238484975	-1.0762628314284106	-0.26055061207595814	-2.157468760450559	-1.8232167514863298	0.1736093628410124	-1.0273665085907302	-1.3064515361204914	0.6211313646955818	-0.9016162409658284	3.623683039150784	-0.334388715210906	0.6078972042133809	0.5516517370324082	0.5342579871637583	0.5966202945573249	-0.8017886276043741	0.4533003918954317	-2.9702215206612896	1.2434731841205469	-0.4431891768907303	-1.1424531930065658	0.9570666734043671	0.007719004941141596	-1.3445412807118442	0.518727676899468	-1.8712256216996443	-0.10993724232513023	-1.2144915601796797	-0.14708481987980965	-0.4671653302428399	-1.3170109995131292	0.6022930890650657	-1.6685251230370943	0.022498916027582486	-1.0219714854716684	0.6256680886472896	1.393711842934574	-0.5670557782062091	-0.21384894216559575	1.3358885895903896	-1.7182311028794857	-0.41271464744086	-0.38472963694949497	1.9472298631816982	-1.73271671345231	-0.7338399574066629
-1.4198421583255065	0.18171698475691248	2.0011333070264974	-1.8739970471936533	-0.17599836670678518	1.06979238877792	-1.960418901482934	-1.1786780917567907	0.5184278499920152	-1.109038342149282	-1.367141068820254	0.30884973161367146	-0.5566604271462479	2.493820606508502	0.800873250346176	1.0955308212056363	-0.7986053934185231	-0.17697451903901557	1.0646884450995868	-0.21314625938702075	0.27859747553766295	-2.2422692773188873	1.797755057272385	-1.1560605883609814	-0.8265427645874316	1.226141496761186	0.5629895483740407	0.11370868215058463	0.4327211547836453	-1.5655330188770118	-0.46526354870798153	-0.9939377337135805	0.5948146005574706	0.3814049832114311	-1.1595133400573534	1.5840995014182953	-0.4115158030811257	0.5132433586494156	-0.1228406556887566	-0.10504801788092506	-0.07451537969689019	-1.1868272923329073	0.05216462662208567	0.3725257995791942	-1.1809682015033143	-0.14043885754057892	-0.48561478592400953	0.6624114137308965	-0.9800266161878761	-0.6183433303206703
0.08543908277841478	0.1519198527396556	0.7227304930289232	-1.0610726303849107	0.7007702303388476	2.063361400845179	-0.7431444993100083	-0.1046132295627665	1.2553745178922249	-0.4601266578789052	-0.1826349850748005	0.4308167081169596	-0.12376817368193954	0.4461812545850711	1.8765050700222976	1.1608916799906455	-1.0865549449361613	-0.08763982047473465	1.5844815440255517	0.6084656876300928	0.966633866087471	-0.7234899029291932	2.213296705059916	-0.7323820911574039	-0.35652233729431815	1.7355417209746173	1.9620034169887195	1.4977086539442372	0.9424916067318644	-0.47483594622028563	0.19048639102118164	-0.29773496086288276	1.6657882049463786	0.7397084949303822	-0.3725580123340155	2.194364251176989	0.831582253279651	1.2023337213381513	1.6928696536102867	0.022080354694423453	-0.9374166326800678	-0.0035224216456225888	0.7039457214634259	0.2872116965086749	-0.22144327810814685	1.2730128771720592	-0.11402227079817485	-0.0032320616562152146	0.7823603371525036	0.028517658955172144
0.7002428539378892	-0.07549179489538058	-0.1398171994005577	-0.10360629894399907	0.27128358320289064	1.079363653622706	0.5138308960802248	0.23012866837603646	1.2830060812241328	-0.05733315782408778	1.1598725079551016	0.26100297219722646	-0.7617785658621331	-1.2730872200330272	1.7597051781697113	0.542939327518229	-0.2811654863293083	0.3960130129991618	1.1314542104343717	0.5195643475060938	1.597824808097342	0.158658892594165	1.3211550393461595	0.09965294365921745	-0.8116571258535578	1.1423226743333075	2.3121345555451502	1.0763356548874596	1.1502967702560216	0.2418158431731672	0.43464805156821007	0.2937034925894168	1.7069660861751872	-0.05684216699331214	0.27570594108667745	1.3508092721033171	0.5983447135667033	1.0467057117541616	2.1651758252514055	0.5960379873315897	-0.8974212935375685	1.4368660253056482	0.9090691632721932	0.742894309207633	-0.1820537984791191	2.0989143046822	0.08818632006965732	-0.08478906532335317	1.8104422508519726	0.25534914378076673
-0.289346521440292	-1.0360852245005603	-0.8437747796594963	-0.013738073240673391	-1.2659340657765765	-1.4499133209580128	0.7478712310940686	-0.5814969085521119	-0.022825207695724135	-0.7720776625396563	1.181880627980083	-0.5304087933725659	-2.3717107544999942	-1.7582610542632342	0.22993088483011123	-0.5768851431971008	0.45584075395783585	0.25116417353808873	-0.4770967606945664	-0.6458379551185458	1.103436389130045	-0.26699029051359946	-0.6908263402245924	0.15352379678771408	-2.093931000281997	-0.7705184844048593	0.6505125587810481	-0.7809047538753068	0.31884168568365345	-0.14284756048967512	-0.8766132402253177	0.4480833651830206	0.20957254329869474	-1.5425173710395421	0.05877969515647026	-0.7272933255785049	-1.148312137840597	-0.2350498480474504	0.3551433012987007	0.6182908099044965	-0.628409573596621	1.0971689448601414	0.1427267196817759	0.567499885212282	-1.442548320213822	0.9825572211119409	-0.40090830564708196	-0.5332814678128714	1.0058419304320754	-0.4583719007753172
-1.6529426302393482	-2.3008617263065076	-1.6797546023533447	-0.6264089742868789	-2.468889098658005	-3.293517495860235	0.00425758762309061	-1.7519918893974196	-1.8896904260559197	-2.0910029356860367	-0.3340375998675907	-1.4270853387002331	-3.4675543382148244	-1.0871390720762757	-1.614068065372188	-1.6200125696017271	0.1918003999228575	-0.8497508852654513	-2.141951484485231	-1.7610751519791086	-0.48639021849894054	-1.1705003274475516	-2.299319879022797	-0.6789538759220013	-2.9038542975940516	-2.6376964029408905	-1.7587156250483138	-2.135005552221975	-1.1557811255336554	-1.1351286348077856	-2.972792455234127	0.2757827900201789	-1.7763537697641034	-2.533724680307886	-0.7807726029584741	-2.4808390975347185	-2.8128773180207207	-1.735518431834592	-2.2113605836445234	-0.32025648479479896	-0.8777836406542605	-0.9725037264722027	-1.1441798037018376	-0.705219295138447	-2.7750466161439693	-1.4224545061290974	-1.237294217568433	-1.775101961575828	-0.8150646748694801	-1.4930861991103874
-1.6932899432730268	-2.5814861209626576	-2.340597279959676	-0.7418544730811728	-2.2003094151250653	-2.7751918112961627	-0.598831472945726	-2.1175676576334217	-2.7791694726685754	-2.4479937685505058	-1.9844742404329934	-1.6825796605241066	-2.6579417393304356	-0.10623575924353083	-2.2900492118915188	-2.0140142771591605	-0.7142966423853033	-2.027574458624945	-2.5131477787616046	-1.6298709969736958	-1.9719267985166822	-1.1644955879733385	-2.2896750139136954	-1.2232116372211603	-2.111364118928888	-2.930032334208466	-2.7046838518185825	-1.7016603655946927	-2.112703011578681	-1.5779536572736501	-3.818762954764272	0.07480800870193993	-2.5952596172830904	-2.271669313582169	-1.147869938583119	-2.4903703755546442	-2.7911636526801487	-2.2464125862014153	-3.2112165883265233	-1.574441673435512	-1.5899090407107384	-2.5971332216068803	-1.95081947640314	-2.103033117037252	-2.5101323293869835	-3.0332688985418517	-1.4530073262323613	-2.9022479372293075	-1.7896481825706079	-1.7102885916226396
-0.17797548653503686	-1.064766082040973	-2.213662129606265	0.39476301781593226	-0.7183123605772501	-0.5069762536997408	-0.14620721438211223	-1.2746266068849819	-1.9268126108267387	-0.9172858615336345	-2.1437081087370244	-1.2001679283867883	-0.16276585761225834	0.3529789869033619	-1.2773247159105101	-1.5806410486448939	-1.0918452096404943	-2.1342155532184797	-1.2973104208620196	-0.3498809756185421	-2.2037397876673874	0.12351003684061748	-1.108148783788326	-0.42430751006675116	0.0035664891629118875	-1.566370705281777	-1.4316385821690099	-0.13572485859350272	-1.8094129038031734	-0.8773846528558829	-2.3505312510694565	0.029694011562723728	-1.6203856833615644	-1.0291302019269506	-0.22879087178622026	-0.8489366132514382	-1.1133748139601296	-1.4728229482964708	-1.9850677955024678	-2.1072292239809958	-2.004952167146997	-1.9600135976435007	-1.6936887909492198	-2.211081918148653	-0.3451887016678115	-2.501922719935259	-0.47641618624328563	-2.574286760516589	-1.0168288840273672	-0.6761837242889993
1.470020900736712	1.4748259805372306	-1.1952002779758908	2.0748367474355813	0.7933255110149937	1.418708454934926	1.0507367265639582	0.16015269574059285	-0.12143827344689684	1.6580514611855468	-0.6366486364036147	-0.5748338015668577	2.301163871540178	0.0406322449501502	0.5820341324257201	-0.5777213214772869	-0.3438480717534342	-1.0550819036971615	0.5382495556138535	0.7797969335097752	-1.2324901651177507	1.646897784031781	-0.29687996868494193	1.3295197701279426	2.00754021424356	0.127142700555216	0.5952662883928186	0.9570156697648853	-0.5803723146865207	0.4727260903967801	0.31788680398296987	0.16765843361691674	0.18506726901559056	0.3886925724865311	1.5631888225549944	1.031596850182121	0.7115681834830795	-0.21791996379731207	0.007955771207796593	-1.496736913931462	-1.5423532299955187	0.4004618309427095	-0.6382985824198707	-0.7957576356960672	2.201585625158619	-0.5438237953734787	1.1780751914683452	-0.648274905883622	0.5723992450760454	0.8947158139649388
1.8202339590336845	3.1777242808673294	0.02829734986746963	2.8601731014402483	1.5172903142450445	1.7074401455236266	1.8727292598473244	1.2969740831690992	1.0966707942900022	3.4096614412020503	1.1093533089302166	-0.2968040142889706	3.1543270510054806	-0.7640246906115686	1.9412827329650733	0.5416279607862236	0.8904359728858425	0.13990537090557087	1.717888890521811	0.6802722421144998	-0.14224974653961514	2.11549411111274	-0.6831021601121515	2.561274529820786	2.7216259996587504	0.9160592297050404	1.3769065927734727	0.8788423667157311	0.5969917617596842	1.5429265135335368	2.082519332523349	0.46608663545456513	1.325451653596539	1.512153478498452	2.8959860206894246	1.8320564600415605	1.3695194824228514	0.5773256769917148	1.0184398167616413	-0.27432573907093694	-0.4397875868598384	2.32961188155459	0.505886992198623	0.8210971350785871	3.2441591645817316	0.965704595297718	2.328872863129766	1.405345923137361	1.3667609046040323	1.8787105666111283
0.9219127246495827	2.828082426457304	0.6180095876047843	2.221021929353687	1.595178702014171	0.96691147416124	1.7008092292066193	1.789476338390121	0.9363429613022901	3.2322141798245068	1.5660642676121332	-0.18373523772125697	2.3594283680973	-1.608525904731499	2.107191784709748	1.367745206721147	1.497646916929527	0.35855886534128834	1.6899635161330164	-0.40794677829754517	0.15289466625025827	1.3538866350146739	-1.4942344890162595	2.322592642251788	2.20178533580724	0.7730362752457144	0.5180541188130131	0.3434623530381755	1.0007223519512525	1.9280406451296805	1.9890373182830945	0.8722326857875955	1.225032525029944	2.3928080906901568	2.8021390482415303	1.3724727132120118	0.9875327081199112	0.7493116586768086	0.7951320224601001	0.6352918590859694	0.5209087705747107	2.445372791941257	1.2012116780813848	1.1229919531035983	2.343489306459775	0.9767012022827526	2.239828714363137	1.9114640425754068	0.8175725191848819	1.7562391296477105
-0.011456897872063608	0.9833888455750298	0.4088896394514322	1.1057721288280493	1.5515469417348506	0.5930111373533844	1.0343279403699617	1.8910458934368555	0.004823086314125042	1.6897803395869433	0.6263361916328631	0.2345421674238725	1.1746502018026435	-2.0614998060581335	1.3955399581757455	1.649344965581233	1.1178764583373586	-0.3747109563902139	0.8569080715970293	-1.3216760534739456	-0.23960289163636198	0.3472739740708045	-1.4240933156771793	1.1725650529729013	1.3453255262952755	0.45872994701623826	-0.5764684112890478	0.27636202287870437	0.6387189607956181	1.9309786615512061	0.9173042916742267	1.2340841386513044	0.5373701232059201	3.0528634529391194	1.6001784084998987	0.37627828805487645	0.6719820578821054	0.7828333727246641	0.3821478126815205	0.7455899911379227	0.8194585339416601	1.336635549684048	1.3038836926409871	0.003906819728645365	0.7825138524866916	0.10663952978529445	1.2711170271098848	0.7236334260038436	-0.17666906627524392	0.873263397175128
-0.1358808344393824	-0.6831508745378364	-0.012094132441564551	0.7660620619774765	1.4995534822475902	1.0320756942150704	0.753609673616669	1.9097497412760984	-0.45646943871109313	0.2318953635187382	-0.4275629551287159	0.939147937954675	0.6903889417649951	-1.760669480907751	0.5582869103201129	1.3710672928283103	0.4279665793392069	-1.0442586132299496	0.06461106557024862	-1.260819875328862	-0.535447717420372	0.07900735268002618	-0.2992726034758146	0.4250506311207608	0.7965481416964755	0.3809766361806878	-0.4859487108173982	0.6206961724759444	0.06776102301458853	1.933382594034177	0.28494327030732786	1.329111369750115	0.16638347237544052	3.1171522260688564	0.5136393771459936	-0.4449536941649554	1.0925601442737423	0.9864134218559446	0.5441677988501558	0.34875149820328216	0.6330157926467959	0.4559985726169016	0.9511146850988412	-1.159853735681841	0.1381216927146894	-0.3849222091178353	0.4198841734699141	-0.6486509909501137	-0.47554329415454655	-0.08282851639149566
0.1843242200134323	-1.0409947684977752	-0.013388429733403843	1.2774174008601178	1.134778247751231	1.4906688773123378	1.0215349342951168	1.835619243421069	0.14856334369161892	-0.2300304501626349	-0.3556753546636282	1.335658317465771	0.8321771477032108	-0.6258365176263854	0.05586998130200025	0.8079760862679727	0.256291028624145	-0.7911097769833715	-0.0596315106957227	-0.4660156976711231	-0.24417873705804272	0.5676851302924597	0.6918549948760936	0.6352131801030442	0.469832119999922	0.25167131001098386	0.640756491851751	0.5959561123631182	-0.0881795675486668	1.862735304166536	0.5125206734298811	1.0374122280597813	0.25256972794996224	2.2347060565498484	0.43553371764026927	-0.8751866250123922	1.8144200761738887	1.0976587273599252	0.9105011865516758	0.14093640574242258	0.5120809319642987	0.3700227812216609	0.45088961573795583	-1.0239854354489357	0.7760980851007999	-0.0766604304993331	0.28370938978981525	-0.6737216220767998	0.052557378264970166	-0.6585962789925678
0.08995872585145741	-0.3715769550409865	0.4268635181385719	1.5304950164534954	0.3536785451586074	1.1590690621353619	1.1711633297222057	1.519556448098498	1.2719200421747368	0.11150997599119665	0.8020443993782818	1.0041329551805709	0.8027767908594783	0.8326988730942029	-0.13192730797322388	0.3999117043940018	0.6454442301162189	0.24281451958270545	0.5037552369412236	0.29063769287514446	0.37863674791799046	1.0759820909561273	0.44264247905518833	1.112997294415153	0.048590735712191246	-0.2110807406113708	1.4373208345178154	-0.1336875134985649	0.4353152145630584	1.4009209993603842	0.9589826876945083	0.46941303580184923	0.22372097422340145	0.7395317787064066	1.132760539126599	-0.9825906936272734	1.993699527300716	0.7530003500871417	0.7074007205543259	0.5316625551876164	0.7559540582458483	0.4614156599299533	0.183963844110123	0.3172639232610944	1.7666784008596397	0.3765612885536362	0.5537423247684318	0.6064076205018556	0.5969292042682335	-0.764715979337528
-0.5933535818439197	0.2911935753095024	0.8060667290019893	0.6499712077819798	-0.4464198486933811	0.21770102642881378	0.6285435398246751	1.0205719353896092	1.8752738528055297	0.533318973779585	1.9212755094183576	0.28127017756404443	0.22149379542062284	1.6432578619766425	-0.20284156749922577	0.40061286251497824	0.9306090564934604	1.2115070856666672	1.1737976380048862	0.5771989733061663	0.7493797750342015	1.0299247745144342	-0.7483953266418082	0.9217189018394361	-0.4012070390549582	-0.6978848606116936	0.9878145708924033	-0.9895008194036412	1.324263178549481	0.5588140176045925	1.0336559337939064	-0.1167319363774579	-0.34171632431580085	-0.4391812083982387	1.628724355278682	-0.8212619342155412	1.4327239460238914	0.09053974674932351	-0.11994637965541263	1.250311821938433	1.1682856191748137	0.0896310504812421	0.32981601416205897	1.5263018488187046	2.028004659356035	0.2794133023025118	0.5207869742586133	1.7307888263008908	0.47835561290394185	-0.5243658747142281
-1.1989693545111622	0.35766900670906254	0.7119075210028704	-0.9056403161198459	-0.7926123342655357	-0.5530818225504278	-0.337993765259458	0.5922143105882681	1.45761517496996	0.562979291042843	2.0479711749595046	-0.14094205339136118	-0.4633132222737013	1.1539781856980138	-0.239652479036647	0.5966835850805456	0.634552386616028	1.504363405083935	1.178076261715091	0.5246958695807195	0.576971808201428	0.5340118081039925	-1.5531228423752064	0.04822051483453454	-0.5346495275668898	-0.7074622145539275	-0.21688094601468338	-1.2337325901602656	1.8122947429270866	-0.1973197352910354	0.87716693226013	-0.5199542803998052	-1.1622026848394391	-0.6848765919577211	1.245674642973659	-0.48329755258350526	0.7512570791377063	-0.36585047805753174	-0.8730651749206727	1.5778523519420413	1.3415558245869101	-0.5161710558323135	0.5812203366472124	1.4821836172644491	1.3072057764198108	-0.219111319026713	-0.031901086613905956	1.4599921175252981	-0.13490705957557686	-0.17001457904260978
-1.1275790013961202	0.05178090557556456	0.22634527230405546	-1.8501116079463948	-0.6871385568260345	-0.8225249982042229	-0.94278111148401	0.3458636849818802	0.44626130290548	0.16239630961950574	1.2950632399898365	-0.10192193276541145	-0.6655691130894924	-0.21482429469008055	-0.2122606492459808	0.4652067543281765	0.052751578159480214	1.2395881014052508	0.1925120740346253	0.3964498080062505	-0.008769050851945527	0.07368110397515291	-1.1663643214933586	-0.6549769521214901	-0.2990491900938436	-0.3329586907303991	-1.0113885642183311	-0.8543648971457656	1.2306548803329986	-0.4401098478846328	0.8721554260145126	-0.7022476743106024	-1.601180013422081	-0.3619841747654676	0.20500220093226973	-0.2240811132988128	0.6221714263284865	-0.38022303660680074	-1.0299219624774996	1.0015869244976416	1.058709444780116	-0.6948132150784574	0.31540120361850804	0.35169061446939004	0.11720986671736942	-0.4102119972807315	-0.5628231899102502	0.05136144959629102	-0.5804142389613969	0.016436096105793784
-0.5512589172773533	-0.19340912441868552	-0.24652083854271584	-1.5042541011497852	-0.556565215141855	-0.9637149758814332	-0.8072995431618119	0.09815359821952808	-0.3056722947806692	-0.5347809323661298	0.5239625830127719	-0.15249956435312864	-0.44643903003755686	-1.1981818888763813	-0.12123000819541241	-0.28865862989990343	-0.1429417350451774	0.9135884386662886	-1.2732551109251808	0.24685835945975532	-0.741552616795495	-0.0360266911004752	-0.14965515572988522	-0.5753554427915293	-0.09444982351317112	-0.2576633911149748	-0.9211512893693792	-0.4436483514143644	-0.32903574308532746	-0.24663470140808574	0.904773241473923	-0.7224156434439706	-1.3768499268848597	-0.36241454171589843	-0.7169210427009206	-0.2611357400375474	1.0578340725662436	-0.30898746958504775	-0.7999657084907761	-0.2792976071041837	0.41660889776648863	-0.31598216920582695	-0.7367101320853587	-0.769567137744143	-0.9405815786018308	0.037987390172993844	-0.41829141771628636	-1.1411019818090555	-0.5114443582575126	-0.12208768836256441
-0.07728975071818431	-0.3198587970521412	-0.40097537312546566	-0.4490722290130944	-0.7024503474911837	-1.306050911341572	-0.32858755511830634	-0.33741185187325906	-0.3127483133731085	-1.3551008151737434	0.3323385385552246	-0.7392802628163039	-0.3613138209365478	-0.8786677676046728	-0.03888056358339926	-1.3531256101220477	0.25011010673320855	0.7941241194259153	-2.2111620265135197	0.05159035379333916	-1.3976715570593048	0.17134357970552289	0.35524207796910484	-0.07426027624053747	-0.26128400009648184	-0.8646645216509282	-0.527537602485503	-0.36264176133831627	-1.896206403826849	-0.05118344310988778	0.5161566029916889	-0.6302513364645793	-0.7676946162679387	-1.002967279375365	-0.9814673565446012	-0.4394616530878479	1.488703680914531	-0.5970476810044568	-0.6378120978098546	-1.4624796720046012	-0.3111002772119429	0.08817767756244095	-2.022763141737624	-1.031147027027872	-1.5656825565515915	0.7089858472311411	0.3499367060000267	-1.1368355454844887	-0.18002091960254615	-0.4423099036188271
0.04316490673830993	-0.4971338234632364	-0.21050311383917822	0.25575127505380385	-0.9791922826541569	-1.5575998945118807	-0.11584195928958034	-0.7776172579027205	0.2122852502179755	-1.987329301349733	0.5103507320584211	-1.462597990950454	-0.6246464550360079	0.368011671530572	-0.04047421986586454	-2.0389264858684055	0.7040573346573725	0.7721542256176348	-1.9938700930719266	-0.06058769991630573	-1.7290487600729794	0.4882572502162107	-0.01832113888064725	0.015420207301973727	-0.5980905808837907	-1.620839252756996	-0.5644303175420649	-0.3740140481257302	-2.356855761069341	-0.11608326903009876	-0.28791467407765425	-0.4547921339060942	-0.18736328329727295	-1.60754867363609	-0.701878086709402	-0.30208549977683885	1.386513551445526	-1.1128306027981645	-0.5190390693390039	-1.7920223352754208	-0.8305337977464109	0.09523724920432663	-2.5748005865365986	-0.4730716184752245	-1.649206874327077	1.000509620333701	0.9337105067348291	-0.20175774432886803	-0.015566278571228222	-0.6085827295057982
0.09068675633969082	-0.6488155280118703	0.1905585799974523	0.22638561616159167	-1.0594530172157648	-1.2385391492910578	-0.275401055097069	-0.7511899474582283	0.6848656532479803	-2.0372976369486877	0.4548597496130548	-1.4682655481312115	-0.7593583915745206	1.2770037576750246	-0.16469663136521703	-1.9264023790449274	0.5811244990837648	0.6866818827482294	-0.9536513138194461	0.09856498393811675	-1.4902584876474498	0.6821149111689988	-0.5618035250926477	-0.557357091961451	-0.6029258184078656	-1.61376044809711	-0.9794066850914674	-0.15975031188686187	-1.4541030201613607	-0.31490744411742044	-0.7964216840004846	-0.2603840151070786	0.23311307848279805	-1.3343143155731527	-0.383637919969826	0.38196144637227186	0.7019045200418468	-1.2229621918742446	-0.031288130823351905	-1.1700616918469726	-0.9163135039302224	-0.0778862972978992	-1.9734612232184239	0.3374556045341867	-1.158397310466169	0.8198876166335872	0.5843211403493225	0.6759374159033609	-0.13240492535990692	-0.44807052015496956
0.3279629930011511	-0.4479276504314404	0.6333757310530446	-0.057999905055796386	-0.8682931822757233	-0.4894200691203162	-0.41402606362795713	-0.03925304605280677	0.7043157915167888	-1.3707950098718997	-0.05823358442608747	-0.571060515990027	-0.25917275821531444	1.0699724697239008	-0.4274297047114467	-1.2650259359528797	-0.11016765319670113	0.5860560893870308	-0.0228056939108814	0.5126426689821145	-0.7169172501709737	0.5268843004163792	-0.4687621098656497	-1.1571068013215073	-0.15993346861854593	-0.6442905340426455	-1.0819040942217764	0.1135165778823342	-0.03732070088358961	-0.4470379160018554	-0.4028817332507166	-0.16039612525884978	0.5625356121164538	-0.282297462650051	-0.3845666445920839	1.2498668560948447	-0.2129272988304878	-0.5817452889114739	0.8754099575149723	-0.18098289593295494	-0.5180330530642185	0.00991236294579013	-0.7848917412898819	0.9651842300374885	-0.2998100942221697	0.5673853713201589	-0.5619916383763122	0.9012817858994574	-0.300008374138518	-0.1262928034368158
0.593078515057676	0.190094103262959	0.9078611129262476	-0.05248844511637001	-0.6205328006050786	-0.061101596896165324	-0.2553890857553629	0.9223839538385465	0.30768453428310977	-0.33841527511791714	-0.6326237524086337	0.3431190255632905	0.5783691894110651	0.26109457630602845	-0.7889594560626793	-0.7058840440957297	-0.7003742653244402	0.6030339988341751	0.19776934823907888	0.9515108922779723	0.12779453291482185	-0.07348020691750183	0.205676280018292	-1.0257384149491542	0.23824873102894775	0.471215235000309	-0.49569470514909775	0.02507455218819127	0.7539578747794288	-0.5678822761190278	0.5233429215034769	-0.2526006923339955	0.7390540663655362	0.48987229079911926	-0.6381602319341738	1.6450319835464726	-0.9443030764766622	0.32462341348986706	1.5842994116384044	0.45969148888523553	0.13555339296959248	0.3183819310741143	0.08620620468353181	1.2725421435893054	0.3952117816134246	0.5420402639835897	-1.543123368170416	0.700607673015241	-0.25905511903084494	0.10429355055641164
0.5864340142049244	0.8549532181369462	0.7967066592016554	0.20055587527278432	-0.49033405877635766	-0.40406343454742555	-0.02774163423206736	1.3022684264765918	-0.20623733670598451	0.48781420579374	-0.7285330119529744	0.2853219266272934	0.8119591329094876	-0.03483918353731154	-1.0740236281912152	-0.6480122740430849	-0.5875655047412951	0.6884327952117376	-0.0706536955774026	1.2221121972719793	0.5172348192098999	-0.875309307989966	0.7218817090966339	-0.15609837046934436	0.07244621612935212	0.7850241796580866	0.29654283852875746	-0.4109418371474472	0.5451323336908815	-0.8336358472862772	0.8969178505092008	-0.5347974048653917	0.5558067882737907	0.1315467309076516	-0.8051215769980068	1.2860924044404987	-1.270304013423393	0.5974121396036443	1.4630919721732891	0.48667461289746916	0.6255112875000556	0.357072118953241	0.38969172487414006	1.1880914151272024	0.4406281479968752	0.5813487142136495	-1.486219886076619	0.590762281324505	0.037711716612526015	0.2417695231848349
0.3475815090283656	1.0542943840722288	0.27647177154843533	0.30288581804295295	-0.40798123758838734	-1.0307194429194866	-0.15643964974560434	0.61178988282297	-0.586703073137691	0.8184461798399093	-0.24977101443422695	-0.5937085018840094	-0.039515912413488924	0.5265517782713347	-1.008600038862976	-0.8633944572914728	0.11803007947265882	0.6054447463810758	-0.21156416510515	1.2743826475564592	0.43353401486452736	-1.3476121010846795	0.61458827460404	0.7260709593976781	-0.526061098653294	0.2453216962275538	0.4653614566856057	-0.6197913696670713	-0.0605601155188236	-1.0970194411962881	0.11646254257182106	-0.8647633029776797	0.020411374818766183	-0.9862046991875985	-0.6168783376328202	0.539974409389375	-1.2343363436731387	-0.11080946149118166	0.6678131615545689	0.185060161415129	0.677527444539006	-0.0790835918835937	0.6787093181833944	0.6777946109845181	-0.08207576020689428	0.3432682460618865	-0.45554317081376905	0.7217207552912127	0.4220054811117645	0.4579177102952812
0.16983147535375057	0.7797727440532592	-0.33223480376453857	0.125593819946468	-0.22284676363506842	-1.025572460472599	-0.7020291837644379	-0.8086390362488551	-0.7511134226111401	0.8091903672690339	0.3910781478273823	-1.0547876893331354	-1.26596680820155	1.098099642552348	-0.459253285505025	-0.751773345412377	0.7199153534517921	0.20249433879950435	0.043330866152423646	1.0235983510560507	0.4173051511703735	-1.1364890034165525	0.20530012168274206	0.9536884585494364	-0.879881342961221	-0.312872589710173	-0.20662023299913698	-0.15941544496802582	-0.24203193906511336	-0.9173245128632508	-1.2012580191803253	-0.9974434304945949	-0.44970288254049523	-1.6156752251564421	-0.10190501080801269	0.006815902902561587	-1.0847661281616938	-1.1665168689103118	0.032380120208796874	0.01703348134034628	0.43691904178811597	-0.5004287506065431	1.4441609755968614	0.0067419526051930335	-0.5363030139877364	-0.20224239435229313	0.6155407853463163	0.8501403195003825	0.618405207865294	0.6908786845342327
0.08921207442576853	0.4705582953744796	-0.5650889311033883	-0.076969390267261	0.06351356626507222	-0.11020866444857767	-1.2565922329469341	-2.059561425247609	-0.7022084343038092	0.7365640743959992	0.7101708681789093	-0.18210386064808204	-1.6080196341015414	0.6756010450515494	0.3305408851075962	0.05065798414153861	0.6438819617875796	-0.38539199954597025	0.4400591062683434	0.2790360514266834	0.90986058601985	-0.49592026560058666	0.12597013484083028	0.5197697958437718	-0.5696990703153869	-0.12391513944270888	-1.003322874517315	0.6645460864983868	0.2126516860437745	-0.11974932004630287	-1.8504740840193874	-0.7201704015900886	-0.38127888839704843	-0.9728351512204405	0.4372413666281084	-0.07688149807748564	-1.0862002227958605	-1.5483381688900906	0.11786671639845635	0.20450306922585904	0.31581092813548434	-0.261316166289507	2.3272715872454275	-0.2726833902126424	-0.3961915233186843	-0.7017128392129166	0.8162541323215686	0.7667447820334634	0.38412040928574986	0.5454344526583811
-0.21457195027942158	0.4192972026169609	-0.2610495351259015	-0.13916151033682955	0.3346820013445344	1.0429604023529035	-1.3897288619380583	-2.4480730925480283	-0.46318692853912086	0.658015273952739	0.5587733055448754	1.4699411853377453	-0.6493717762295551	-0.6362940497851837	0.8285296719829837	1.2823921015618591	-0.046502197083228974	-0.8526633621446372	0.6695481431991376	-0.9262324241398433	1.6326271809446429	-0.10513393506397037	0.5435406729429024	-0.10364280337164684	0.03149429191420422	0.7518333496837318	-0.9341882418038654	1.1071762092892643	0.8554815555360487	0.7846603903665916	-1.3169915668689849	-0.048426007343409995	0.20131883289607264	0.43462711655817776	0.6416573759041929	0.031077588628953816	-1.2702368919377616	-0.8292683781867703	0.5666891246736648	0.6211678440130524	0.49800539618789785	0.5849678562426903	2.421537409418728	0.11309163885052681	0.1657665603912794	-0.806066070189636	0.07496311365953645	0.5031159883674294	-0.2900024579699068	-0.19732337248627319
-0.8356891576957789	0.4198831655053332	0.23941200933837634	-0.2755816289560321	0.5568378666216037	1.599141244041019	-1.0774378466040557	-2.0069279811456897	-0.1397067047041245	0.4824868866092519	0.11759481370362826	2.392590046508396	0.6465835372971127	-1.626980817097212	0.651393505012933	2.2156335975610166	-0.8058569881273521	-1.0111992773041358	0.7479934729811784	-2.0013888882915034	1.8248663154001412	-0.3642224750974202	1.0249723184559083	-0.5443421373656124	0.16471811995885638	1.638337321997473	0.31099188918893444	0.8540799827354285	1.173331656718836	0.9819569904157013	-0.25952144666137994	0.6836625053191983	0.723937954127636	1.3845679389940455	0.3562659570646542	-0.04361314598244058	-1.3646783352986875	0.4600041481955269	0.5485466355149321	0.9714909119163653	0.6617279991290305	1.1991352859736728	1.3323178836025211	0.6632553226108377	0.48806154376772165	-0.5121733678785446	-0.8627107643693367	0.1236063803360588	-1.027799978872224	-1.057019108498025
-1.1981532455684476	0.12466901380628996	0.4393191274837191	-0.722563671418024	0.7838221348936856	1.4371188304836953	-0.641732641294227	-1.315099898999404	0.04876646957480478	0.2559493275829882	-0.37524252146969855	1.7591384652812636	0.9475158101080524	-1.2654114604420705	-0.04527703221420558	2.2138874374467767	-1.1637338518040012	-0.9261074031341568	0.8277124284077014	-2.112098081480957	1.150988395566077	-0.9524488897867577	1.0989907393647014	-0.7768806144290107	-0.42598784889168945	1.9950728568552816	2.0284979732701984	0.34315150948002526	1.050117734930001	0.23685931410062028	0.27951741420851495	1.022410093771745	0.6646187224264308	1.208437064803448	-0.24819753474619513	-0.4007074950844967	-1.0703691239240665	1.3804792067468374	-0.23517097028203585	1.0195723998675983	0.32068818417403505	0.8069749866796911	-0.2774785731261599	0.48947626196160354	0.19781561491562535	-0.09471345903296835	-1.1884003015788092	-0.43682858582710987	-1.2349508434733574	-1.1423533077427381
-0.576643515972151	-0.4003296577187493	0.23307317638669003	-1.2360476143323875	0.943543312916518	1.0651690733905985	-0.35357245744698057	-0.8827857631574471	-0.05721846769925431	0.1616351035017096	-0.7807650428301359	0.30815304994432746	0.005914213482185637	0.1868419433998628	-0.6567155698713053	1.2411536911616698	-1.0700834941716428	-0.7820320136981463	0.8250647280071265	-1.0437977497889508	0.1993688437516669	-1.1988376635223357	0.7630995676809286	-0.8873785484709181	-1.1632462504576209	1.7900936176967033	3.0460498352772856	0.14073075967846596	0.6813719998939831	-0.7563725914508145	-0.04277866327093663	0.8081735945204015	0.14872635671815254	0.32931981656130244	-0.8063116066734152	-0.8325464307280022	-0.4544273796036552	1.4149977174208468	-1.1698635474505326	0.7200941722581288	-0.5351165647003611	-0.4554560579856512	-1.3102790240942612	-0.6238212926570128	-0.3823818228644058	0.20166088053358575	-0.7373566647314282	-1.144645757007765	-0.6093406345864455	-0.14345992733234386
0.8654502628000466	-0.7220269410746034	0.02308516447076944	-1.2271011376230834	0.7738608037674513	0.8073876240921924	-0.19092733800219394	-0.7421501258371513	-0.3113276320898253	0.18903955301049133	-0.9896365969932186	-0.520119577198032	-1.0962819401645156	1.4494508649582025	-0.6669200772428383	-0.07518035721717609	-0.7695621602779592	-0.661666188053148	0.49577783762248606	0.3662250754353197	-0.1015758101025643	-0.8493737865428871	0.38111489267872395	-0.8336692049010764	-1.2514884281396852	1.2400277625474037	2.623896159973317	0.20273798210448954	0.263506078329955	-1.0670096837628853	-0.6751038017127988	0.3970658487743998	-0.1811048078776812	-0.4045001792790343	-1.0650286096357449	-1.0481964253131395	0.02056887562222248	0.787240240316131	-1.387200249753419	0.2457326328988229	-1.257786801707991	-1.624916673971657	-1.2940525328266022	-1.7154572796593608	-0.685983869231732	0.3241104784776347	-0.017732601683555647	-1.5905285535452431	0.4702439603579748	1.098654967299249
1.8777652772919209	-0.6627079741479383	0.23671627773223877	-0.4768524107545307	0.11740047573738228	0.394292136865694	0.03743132066619817	-0.581699761428799	-0.30142184932304494	-0.0077238466035671255	-0.8667780293141477	-0.16000135395561563	-1.1807548327925954	1.5193078654893621	-0.11941984988304949	-0.9007570649161635	-0.47942210056565776	-0.4773084305783227	-0.12096921080789147	0.9324170090929534	0.46711524321252446	-0.3116545431064721	0.2118736337325899	-0.55648949881068	-0.5320875826337511	0.46808036157496746	0.9809542580297026	-0.015960976168022528	-0.09027422273164601	-0.54357054406823	-0.9112240777920784	0.34834655138645804	0.09067700536404089	-0.6743974313391312	-1.0950639770486135	-0.8718664344521555	-0.035129674097699445	0.10340980770970352	-0.6886564272579733	-0.0957342188777261	-1.1314001920753756	-1.8006971210897988	-0.6907207042327438	-1.5059268733841382	-0.6261509084853478	0.32207026011419115	0.34979118625644356	-1.2256531344264976	1.192085456396085	1.2923074946922986
1.2985988163567983	-0.6309843039018576	0.7837656065088915	0.4683182045625326	-0.7490579024349875	-0.5091244029815377	0.4355138475265898	-0.17171087981056085	0.21754030713905878	-0.714370411580434	-0.4013880531942727	0.5890780128947589	-0.2536845445054508	0.5706234643205226	0.4532800733154111	-0.837956868159926	-0.25289016543038007	-0.10911815464070437	-0.5840555102629614	0.34453419119814666	1.1298922294253135	-0.08990882737151981	0.17306429281948849	-0.2068041328117986	0.37449573956064386	-0.4399714010695723	-0.8951348085692574	-0.7567315969702534	-0.25162402823902263	0.027580817429100183	-0.5955346548051723	0.7960175742502961	0.6510306756138822	-0.8178345456285118	-1.1729900532917004	-0.3268355336115215	-0.4639352073442285	-0.21214153734022284	0.2748347121435687	-0.0776615373697043	-0.1529300202801828	-0.9156818311282826	-0.21908508857133357	0.15448955773029943	-0.6606333350744377	0.2167221588516036	0.18188635622201862	-0.022985610242967955	1.067304933303125	0.0722595414567114
-0.5760840375447828	-1.1118601454090125	1.0917515113644327	0.8069135882540308	-1.226739913446311	-1.5747267200497403	0.9260286579616683	0.4056046221617919	0.9140380555143756	-1.6330317334472633	0.1131360265174573	0.6175768635707601	0.6115657746536383	-0.3876397229725834	0.5665461660474543	-0.22309034938985692	-0.07833459406266553	0.3989359569370863	-0.5411467955797138	-0.4760009763680653	0.966821180543525	-0.13066990401562034	0.046925378736741644	-0.06526802731614197	0.7560736145134548	-1.1934824466319882	-1.9472209843697423	-1.5071562880330789	-0.1319036400516457	-0.14922741144245877	-0.06932040842264622	1.1951852498280477	0.8048587952010838	-1.1207756963116164	-1.4176168865154457	0.34148876831868125	-0.6724917012563815	-0.16707778625047737	0.6868952430850641	0.21121639250604343	0.8689836608699757	0.29184906575917324	-0.08436321685374974	1.8870966024516338	-1.1014975589371716	0.001652637726524265	-0.20061539612518248	1.2217841259464668	0.41686912141071225	-1.4613666536632812
-2.0694552903205192	-1.896550109056005	0.7018618044991968	0.3602996748246303	-0.9210246951362683	-1.9093186667018562	1.3359383241749727	0.9004719352774097	1.0460408515024084	-1.9612989009468489	0.20511961133796539	-0.20954182261365664	0.5767527081344969	-0.5704079247389635	0.2359041283841009	0.21668288810475894	0.019543301992250264	0.7808706077219821	-0.2102265831744515	-0.395153314758387	-0.059911052457401234	0.08566560160642774	-0.20527423630074199	-0.19235809878153498	0.5316253209988369	-1.3681256170880387	-1.7391760025042255	-1.4964211466347084	0.10849641201104954	-0.9146227950900683	0.36092172400067757	0.8471788330674364	0.2879607189157575	-1.2747119515748755	-1.5619698217937439	0.7467761761829346	-0.2685486696231127	-0.03171594985683735	0.3312482746926423	0.3724630781190632	1.0618828715581805	0.9466912309112485	0.03162297240525691	2.04231676013734	-1.5513686520566419	-0.2889341220121252	-0.34504855073167334	1.4794083089056826	0.017556269844237377	-1.7542873060740292
-1.748321088421951	-2.0954407726884225	-0.23321229791321793	-0.22689310372095356	-0.022085096956092894	-0.9711899012410837	1.4973822353142332	1.1628561069348167	0.1917748770625266	-1.1586138067274703	-0.33360599408769437	-0.9935912762768496	-0.03806489913515252	-0.059643031981551256	-0.10092548776092336	0.062295716023702666	0.02407424089434959	0.7126550263940729	-0.14035260085235013	0.6371407466920535	-1.0689760351455846	0.810406074902237	-0.39488616469227555	-0.29001858822668275	0.24358889575289824	-0.8160946994217875	-0.6742328820088939	-0.5436431815965901	0.08305534751795371	-1.2849106739626115	0.6854758545787231	-0.26989072268237346	-0.3984889213061142	-0.7155378479478507	-1.1576089224941566	0.6226849198632664	0.4920663602455873	-0.014942309903061524	-0.30732846997134894	0.04757109459383026	0.31517835237668373	0.6937738318130043	0.3770571494342395	0.36136306146545777	-1.2375224435753118	-0.5738944383947182	-0.07646525338121131	0.4741229625575307	0.26131505866884996	-0.36335456131305466
0.10578930538976901	-1.0825676246918778	-1.089491885627996	-0.2272876822093691	0.8785171690187952	0.740788337176757	1.2965243071798171	1.2145365080886048	-1.1759861061089742	0.39382786197958514	-1.1311559971928022	-0.9021920126733125	-0.2480183535447758	0.4616612517651135	-0.07401693083006453	-0.41655010544254	0.004535704640953486	0.09939483593587589	-0.48364502931013026	1.5028526598384115	-1.2243176973255954	1.5745774147718175	-0.3235016550813222	-0.031973949491624104	0.4016498029303924	0.08804757388112272	0.3783539218009946	0.7330408748699508	-0.41550436724881873	-0.5561572404110471	0.9577543928068153	-1.309842900805428	-0.536281852530571	0.5774919086600723	-0.0629802764890583	0.09859344437810848	0.9797109926668757	-0.08910141469066175	-0.5861427664370402	-0.680489259307994	-0.6728394233601398	-0.1295204210034429	0.7550100773098349	-1.7366549965263511	0.07296388507625608	-0.7708710294165408	0.39421426833642104	-0.9869381233863992	0.757323694075943	1.575012053772668
1.7868807451108595	0.6753369239531364	-1.3701710523001698	0.3495780822747946	1.3087167634640284	2.041403911454907	0.7337939090873876	1.1131968060467337	-1.977257746876172	1.627790224119069	-1.4705595478396836	-0.07516723106726723	0.3578698047581172	0.4222352989237829	0.24871003888753154	-0.5972656069273737	0.06486985354830828	-0.7547902645283394	-0.737990103590285	1.161935283444539	-0.5853021557206665	1.6204677157539833	0.004934485585503862	0.5027154251634124	0.9317986994659132	0.7186752600015358	0.744578393254973	1.5278743360598852	-1.0726500321608423	0.8658990076618925	1.0304830193956918	-1.3394491676105265	-0.0014710296576398063	1.8289922428811394	1.2804393356271948	-0.35379079643343087	0.8727732554135336	-0.07016238000309467	-0.2843056316009219	-1.2879155734444654	-1.1269050491540162	-0.8230269678495861	0.77906397868372	-2.5510123470087067	1.6403598252459395	-0.8094699378398099	0.6891772459260144	-1.751402093953183	0.8100509281170339	2.4528307238671148
1.8905040809697093	1.9313169133494898	-1.1085298607074798	0.8083594417152773	1.2109559148250317	2.098549195526952	-0.004133041944343498	0.8517987871466521	-1.5093916892709247	1.7429911812734058	-0.9425296102061151	0.633254939097839	1.1348116088823073	-0.19587456688107127	0.4798863695235561	-0.2073908359474597	0.20686506270404786	-1.2989105480352816	-0.372891337183229	-0.19053652744314067	0.06870259029565988	0.7453387317184031	0.3720222993154612	0.8495848316100472	1.2907167927724075	0.7231101885861654	0.3820910983422054	1.532524120798342	-1.2870974367229262	1.8429845839424412	0.6924213979761976	-0.3176929557667199	0.5908788324944027	2.1275572317795794	2.1199423933519626	-0.3622625336073903	0.4555444420589936	0.15676209543486438	0.28463355476025054	-1.2902571113490378	-0.8919825235229629	-0.8645085145820907	0.3515547185359927	-1.6821319147789804	2.358895917467093	-0.6267139067385283	0.5855240309627531	-1.3779231159991705	0.2060805234461289	1.6874853524098075
0.6083645491731172	1.8508388037969379	-0.7026984213372961	0.5961370124012186	0.7987688166238432	1.0885264009829552	-0.5852634641935033	0.43780603979051164	-0.15153437647801987	0.8997128836350234	0.12379901065578444	0.6284985697130141	1.180678751065612	-0.9457691334214394	0.35185598950219277	0.3751657990273632	0.3018357733009387	-1.153673419635067	0.42450159934624254	-1.349558080997545	0.13569835389668136	-0.4198619500431978	0.5078618044022133	0.659206414073778	1.0586063709988796	0.2537969079724918	-0.22362054320885608	1.0093562796133728	-0.8156112805554464	1.6528096393133078	0.02104814851831227	0.8115165095963444	0.5706337759712108	1.3029773208322049	2.002062874582914	-0.03964582545024901	0.22105142408080408	0.48110036524921584	0.620097837564023	-0.7257963118731966	-0.4095588006862325	-0.2867695322030965	-0.2318853586163551	-0.19396820992525274	1.7909733349854495	-0.2270898796283914	0.18215264565498338	-0.4283889352702339	-0.5779400596784828	0.10670594845750964
-0.6929251655893752	0.7932113650611908	-0.4556657368239735	-0.08163939115502268	0.2846605398035925	-0.10776232956882298	-0.7420746372135556	0.01231845548584536	0.9768303146028215	-0.04120904728197332	0.9304599209838659	0.10617145087164435	0.40315981666301487	-1.3063608527934276	-0.011627124687350613	0.5605975242842353	0.2361444035510976	-0.44731959936176335	0.8796641477541717	-1.3893457736406607	-0.247773326273056	-1.0164583204742184	0.2913849930299075	0.10323618193113152	0.3626111209480925	-0.26826394934472975	-0.5523164119937143	0.37616818149068376	-0.07734403924860823	0.6469884071300818	-0.5597828736987936	1.060386007844681	-0.05849352859321273	0.08007013528677352	1.148314386898235	0.16298449863636508	0.30198234412088076	0.6370648446190335	0.4715922376868833	-0.10888565084932014	-0.13416184370865097	0.38543810244859633	-0.6016253325943016	0.630396663942958	0.5424973642378819	0.23039443546493926	-0.2009402643007843	0.22465491117469716	-0.9228577596282488	-1.0028467850538005
[truncated: 72 more columns]
