# Supplementary material for: Diagnosis of autism spectrum disorder based on functional brain networks and machine learning
Source: Sci Rep. 2023 May 18;13:8072. doi: 10.1038/s41598-023-34650-6 (PMC10195805; doi:10.1038/s41598-023-34650-6)
Supplement: Supplementary file 1 — Supplementary Information. [file 41598_2023_34650_MOESM1_ESM.zip › matrices-bold-time-series/ASD/ASD51.csv]

0.12847889835337886	-1.0699548684573492	-0.38910525374882343	-0.1973549261847449	-0.9681714468727195	-1.388585858179494	0.1433912887223237	-0.873567406155177	-1.3020790902276074	0.08678629005327704	-0.14454392565734392	-0.25520589533702537	-0.7034266944990096	0.18536388177020094	-0.3647030720441452	-0.8679448802302748	0.07823655075746364	-0.8919074995614711	-0.7081183002162048	0.6985139413269583	0.7546688129411986	-0.4324766938778628	-0.6654285768006171	-0.20014170120980257	0.36147495069200336	-0.35762843442379044	-0.13569896672567458	-0.8155496597875609	-0.003513580912789634	0.3563416227952632	-0.3458829784104615	-0.3221340273546156	-0.44845137235422583	-0.46556603112606476	-0.20967055671640644	-1.3506893139064775	1.2017975666914007	-0.7513690212054336	0.0363862453197534	-1.2996159575019628	-0.5981867455875307	-0.8378333427543675	-0.044511429088366805	-0.5062278469818834	-0.768919739031766	-0.8561296160829323	-0.355265540945478	0.49850609906754206	0.3745038074048065	0.7407967202333875
-0.3507209675828852	-0.7357751357272458	-0.6987953215840037	0.7263513442451653	-1.5488824926598999	-0.722881477766318	0.8748061430481864	-0.8264061137693409	-1.0118076747926903	0.7252878610434957	0.44117121937960824	-0.21660402320459363	-0.6289667056535421	-0.0627706501111491	-0.3588623035461165	-1.223905830433401	0.38876771812671146	-0.067557820100113	-0.3870834904951115	-0.07387826720512045	0.686393007617364	0.380312696568609	-0.8459406795054685	0.2960153560170446	-0.2891958256212675	-0.3904889154853768	-0.6565439777199823	-1.607645193418513	-0.4311575260893331	0.6961757520933796	-0.3480341300687753	0.032367106677224526	-0.1654768036737033	0.5772531319536056	0.1440725504021175	-1.2317698564579813	1.37261293903822	0.04916424235215662	-0.34498130268775967	-1.4005720811499582	-0.5532373700207074	-0.6398891006126642	-0.4727930898378204	-0.1691113325471747	-0.5393949763359814	-0.6604935316979185	0.078657532463148	0.6688336167989175	0.30231110919104154	0.4171411123215077
-0.8475124895673962	0.19983745506098	-1.475133138126077	1.7327476929010484	-1.3982310620670269	0.5899689634976246	1.2820743213118226	-0.19668502454553705	-0.21367121822778173	0.9715552072811487	0.7931005023709913	-0.294305782505993	-0.24786686076349482	-0.5414106599055236	-0.3432398846457203	-1.144043567496968	0.6992035229209175	0.8916406978029213	-0.017957602035025704	-1.062940245071575	-0.16146299209223816	1.2503973400252224	-0.8043501654205555	0.8983591042539979	-1.162364694893014	-0.5443135834552547	-1.0702625157438657	-1.8416193783676182	-0.9351810357286268	0.5177834948249084	-0.18082070820193652	0.6460122150969915	0.5335593431345175	1.6376445617530828	0.5871151966221164	-0.29290446725020375	0.9639607980271401	0.9667540636153541	-0.5446710945287333	-1.0409064304881996	-0.23013876229666172	0.06538561482547883	-0.6493805252315321	-0.07282933553275579	-0.015280239302404857	-0.40180623038559427	0.8389622396262502	-0.12255265970626658	-0.04930193497954524	-0.08810249464757684
-0.9412722776157074	0.8711784766291157	-2.2113018794673027	1.7800897677634087	-0.7642550918012719	1.5176078123031451	0.9331119068840678	0.7428210416309976	0.2719337393475191	0.5463541621310253	0.3491061037172575	-0.37297084975970574	0.016314725907294738	-0.8289794013818014	-0.4526772735631823	-0.7042328512434632	0.6955700837666251	1.085174974880206	-0.32601493584228697	-1.4131815609775262	-1.0771695193576092	1.4626942021029168	-0.5966621478459453	0.9689164712022359	-1.6460484607383727	-0.7014935285261207	-0.8482907958545742	-1.116721820645742	-1.0646939087098302	-0.04191261243090889	0.014983714903415483	0.8818782373472844	0.8825639776832308	1.824216698646371	0.6879935978510312	0.6198424095223195	0.30852995769887076	1.4283289355149407	-0.35636878296144475	-0.6229086910375887	0.035906749233777055	0.6373580045642225	-0.3569565465922378	-0.3013469249334248	0.2989615676549215	-0.1703778664088894	1.0675921293254105	-1.476380697851404	-0.5780289639037529	-0.5177859709606719
-0.5073282865903855	0.6271142793634149	-1.9637073519539159	0.569353997379894	-0.40371324035305306	1.412916921681568	0.06030598078179177	1.393488566845363	-0.014160834759585437	-0.22920531547377188	-0.6668402489633664	-0.15247937507699388	-0.12644236515423016	-0.7326965951917707	-0.639747710901692	-0.17662231941577614	0.28672260726355614	0.2254392997952981	-1.2405005011643013	-0.9225966479390905	-1.1932202998558332	0.9326677280918312	-0.2898064345980106	0.28049976496984874	-1.5458038844405182	-0.7198303239321542	0.08599862987814633	0.13569990024245765	-0.6286073040610968	-0.38898539382083486	-0.029923301017289294	0.3062964049030343	0.3664588676366075	0.9929937511320647	0.2477407425724576	0.5404191540255198	-0.3195894296783875	1.3408735303346744	-0.04184188396835242	-0.4184228902302188	-0.07134468659544692	0.5058328119020206	0.1640452742288976	-0.5565520447315241	0.2313002524475394	0.034835180030100964	0.28149068577290015	-2.250284891801018	-1.098271272996019	-0.7734330661567328
0.13375771661798064	-0.2919580456927941	-0.45810096587090027	-1.026667620176555	-0.729817300189841	0.6150139241311746	-0.7199850723741601	1.2895973879411287	-0.66192008118718	-0.7695233594643722	-1.3876647631776156	0.4806080615783656	-0.4917285199799215	-0.5109633799105389	-0.7309520601747665	0.17687537712287366	-0.2233841414177552	-1.0722688667507525	-1.7577970348996992	-0.30904578226203977	-0.42737650112489933	0.28652932852703067	0.05781564647606106	-0.6690618941496417	-1.1386316892970842	-0.6293720403942413	1.1493752421514232	0.9087311526956372	0.038481538264519506	-0.06590601401528244	-0.3929701041357952	-0.7514755382981136	-0.6061539370380415	-0.14658265517146843	-0.42686021056518836	-0.5821221499778513	-0.9416103255366197	1.002870823813776	0.00670606195462076	-0.36441086962687164	-0.5176449730219548	-0.2957763053396792	0.4760829768413563	-0.6085368497068224	0.10364643300887123	0.08956934559658536	-0.9990512013410322	-1.6711001492667703	-1.410233178426156	-0.890968836722269
0.45314638200955637	-1.056149613676614	1.301728055284674	-1.7617155048770905	-1.3196774248298089	-0.045455501546304504	-1.0549897193493434	0.48841451580016143	-0.8907883519259182	-0.79824076553324	-1.1954023494251214	1.173923653589109	-0.6525265836546236	-0.5292166994557639	-0.6210727993652406	0.2628841145498727	-0.3820913219614848	-1.8634039779029445	-1.014466446048227	-0.42207591341007344	0.43601948961973613	0.11265850804888365	0.31731899615184217	-1.1084701888478972	-0.714145676015062	-0.5876600285467017	1.5365231403989679	0.5607404499237174	0.3758137336870806	0.7190820584558203	-0.7732501181721159	-1.3979731347669926	-1.0751860268149322	-0.7989270739705447	-0.7648187534341925	-1.7464491830979876	-1.6311948497965185	0.630883474144076	-0.27983006010303874	-0.27781015088902955	-0.9484439651636786	-1.1869492458308186	0.35823976239858935	-0.612707370631152	0.22021413805834844	-0.24270852807885585	-1.7051026354964183	-0.21996733150980796	-1.417433972827161	-0.9196427189860943
0.16456902715658298	-1.1445256391683913	1.8772140935437762	-1.21671935903337	-1.3596790001240293	-0.19375932978892094	-1.0764244463285217	-0.4748498741038708	-0.46295722417989865	-0.5255053337091135	-0.3704299328856561	1.3114529051636103	-0.4631331127916275	-0.7754344054970286	-0.3373529811153884	0.17116686323793862	-0.045678787697561014	-1.6773521627181194	0.6010289252985433	-1.2512336344778714	0.6111068907034397	0.29283812051015756	0.3041947060285937	-0.7467303659402211	-0.25139047264146414	-0.6150746300341051	0.9324463516355452	-0.4878136002013702	0.1722142437597528	1.2120805444301008	-0.7285425244233954	-1.018893789628725	-0.561656560707113	-0.8239855113512812	-0.49165897223760846	-1.8627609830403336	-2.1657161321694693	0.1630796137304546	-0.6353751497179398	-0.11624320287296255	-1.0353715296688804	-1.5553283661197586	-0.06644283100785865	-0.8428746793682782	0.38300680056101943	-0.9507480573384032	-1.2872790186534657	0.7639923296564078	-1.1912805065472278	-0.8511755703532907
-0.5036927170589595	-0.7923143789999284	0.9080127793143722	-0.11963608274643055	-0.5189304890258182	-0.17280904345771472	-0.9984214343236943	-1.020952739952175	0.0743533378673021	-0.31223351867362825	0.24027877459741923	0.5935934550084937	-0.20346400608246412	-0.8571659762976224	0.07367338973693154	0.07160923801141604	0.4551529295749111	-0.7658633495594196	1.6736856355136682	-1.8603059569601748	0.10867525627676487	0.2404864071321909	-0.021112536395126284	-0.01136336014525076	0.39234861503413526	-0.46537294167689447	-0.16792309514120338	-1.0878360526427242	-0.22325507191903807	0.8141895956059954	-0.14550636437516076	0.09027642225501566	0.43132382110107526	-0.6632982215541472	0.08205995681651396	-0.8028437948306274	-2.087221792121076	-0.43178938890721935	-0.8144985146255248	0.050645106716209816	-0.7620199430685944	-1.2083061177560146	-0.5112446762006396	-1.2028113873057495	0.13267389272358343	-1.5342239283103873	-0.20713215384390676	0.4500534649406604	-0.8691455244258268	-0.6149526235234974
-0.9834707081343891	-0.5322680250732514	-0.458000726457428	0.502298296248063	0.7385059552452143	-0.3868388186711099	-0.7180713474646561	-0.9388549328248171	0.08862219176537914	-0.27908320741741866	0.14762799325676318	-0.5740503026418852	-0.14604716905202925	-0.5136692164290689	0.614221211763866	0.08023899661489159	0.6656803727493473	0.30182212460147395	1.2123391814625442	-1.3531167154705366	-0.41120868668489824	-0.2673116957058787	-0.38469084822852334	0.4635221526993085	1.1326069346361811	0.13010658143474746	-0.8452511178560018	-0.4581126651671979	-0.30052833952064306	-0.31739706305956733	0.5868508891084249	0.9933537541559848	1.0093897330815336	-0.671863222640084	0.3876530009005231	0.5710409183867395	-1.1716934348992627	-0.8344663600431864	-0.7787915956412438	0.22594689465457204	-0.36705521204719266	-0.4207136942496948	-0.7166883221684665	-1.2173960296303439	-0.5465897815927615	-1.3375713402641745	0.6524094944182983	-0.6040723089793506	-0.4686027341919106	-0.11397457006314243
-0.8539199938443679	-0.4678958135159776	-0.8035495724266621	0.3448282185057354	1.6968532387266766	-0.648412922434745	-0.006860500811554264	-0.43173453547133517	-0.3533755984949078	-0.2740948104865564	-0.31598075206822634	-1.3430600229682905	-0.12032291366510253	-0.009517385812291172	1.2241011435834	0.179459332464211	0.502866678742004	1.1350766309028602	-0.2583320621308282	0.1742717321840391	-0.45419626235506083	-0.7434741779267117	-0.3567153414581677	0.49214558384075857	1.6766205736485684	1.0799397632643835	-0.5185589557632584	1.0541004120508672	0.056046080793930475	-1.3657335333583511	0.9540048021929897	1.024983369493244	0.8432728569371211	-0.7256539022679539	0.21190769956302877	1.3633925400860119	0.2158878695602623	-0.590658087469407	-0.5057921619548795	0.49055344957851166	-0.05034206138582369	0.3454074617169489	-0.5042581673262018	-0.5877154957272869	-0.9993875093171531	-0.21486237527053148	0.910685664255765	-1.0595028985570296	0.13717329628275554	0.672088020471226
-0.19637417152870634	-0.18157067370242377	0.05673127376810464	-0.06446190932305043	2.0823083418163297	-0.4037474564416923	0.9614209786768517	0.14969297532318585	-0.5538948326050454	-0.11693408959663017	-0.4766534206986742	-1.1551096020478115	0.2955734808024564	0.13180376670134208	1.6712854093210674	0.2445083718662314	0.3171718541537057	1.6203628818853284	-1.2180034815035865	1.7037178488655231	-0.16682933045568554	-0.5988784238257814	0.21900354060772895	0.40802253436291586	1.8601191361787277	1.8825076808438508	0.5657617572954822	2.3090696795971333	0.4821233428901432	-1.5571679624122778	0.8532908293009461	0.39767346203721776	0.39573329669874896	-0.5191518456728835	-0.07950276273395995	1.4913817843628863	1.3040001199910716	0.3021877824418312	0.17262680361382865	0.8152384771198997	0.2134031558999726	0.7706519358895056	0.17497157335617716	0.3753959541590311	-0.556669871533256	1.2258336598924675	0.8913510768778022	-0.2545803524952255	0.9944094261722467	1.5429374159549842
0.5165814962041898	0.6491861385610106	1.0558832435257	-0.13721107415277367	2.1131000148820864	0.4527035781898902	1.523673481429913	0.5593564217379401	-0.007966181921771762	0.23166219191256804	-0.12280792390543573	-0.2466384812124352	1.1309245364890486	-0.19786311612397794	1.6767653613199185	0.162803773126472	0.42352686789445937	1.7124786382274824	-0.7335061428139168	2.2580833920718346	-0.0006602444626700386	0.06545384541587547	0.9653314825892108	0.5395882846956181	1.7768933222545404	2.031825433646764	1.5197776465527095	2.420652273134986	0.5866853182205569	-0.7997646139298071	0.6632684703503592	-0.11070443706303268	0.25998261012715695	-0.06511720897150977	0.02382502875601773	1.5332684300765236	1.4851406478182942	1.1677176086614638	1.3174555071265015	1.0034759692875757	0.5653165628559222	0.8475429651377373	1.1190464549845514	1.019913982432022	0.6427967738358916	2.1425224940842913	0.9915340008056757	1.0942692603416615	1.8494389401818492	2.067686126532665
0.876631189471576	1.7204699412178528	1.2726319505014618	0.1221072757617989	1.9835892716861998	1.2522819151179998	1.1400339396344752	0.6917314124551148	0.997920059543649	0.7063007244164211	0.31399038240672544	0.585789221752705	1.769123511382617	-0.4259708000290554	1.1770171721585632	-0.048835791266023866	0.6509092338426187	1.3349713528490352	0.6323628745966872	1.7153173347677713	-0.12094588281923489	0.5267773030203455	1.2323083501332197	0.7622970690583122	1.5013425360963253	1.4643693444058863	1.510533631464907	1.4435257315046472	0.3940295586728925	0.31290199605637803	0.7420240049604342	-0.013649248798910553	0.47564657653018644	0.28758730879712174	0.561488269407015	1.87355607291611	0.7487517857312138	1.1796959174541222	2.504251882785058	0.91985298466287	1.0204816786444932	0.8161067607600161	1.8729601994157279	1.0374054437292473	1.6814089739255884	2.208609452259721	1.0921857565011168	1.7144661526013474	2.2622674571158754	1.8509726265450799
0.8796521471546966	2.31615933663997	0.9646943630581092	0.29505283745952215	1.5537198667272305	1.2024168232865766	0.040772419911383084	0.5096734887997029	1.6905891591816151	1.2107621761510814	0.3578080707481465	0.729720094092124	1.5386525181199244	0.12926511677884195	0.38748249544006774	-0.2440727058119989	0.4832582913233162	0.548937170737375	1.5279634941097855	0.7179070670858101	-0.3213530458356364	0.3312193378566081	0.6869322774331854	0.6577420156129549	0.8668135989040712	0.570029895260476	0.4014885760347643	0.12409950409743166	0.26590319004290663	1.0637773996694333	0.957073190681774	0.41816658472909946	0.5849634647974903	0.30917526430621156	1.0122647015652182	2.196796421078629	-0.3636476051887224	0.16473846355425822	2.963181144373125	0.712647787194111	1.400478037854804	0.9116911083828194	2.0187511393151265	0.7596127599902204	1.7853858066934822	1.7925243408646814	0.7326923388672452	1.1688745940675023	2.0073581847871846	0.9040308917624954
0.8286650946950381	2.01719687977175	0.9864292907177148	0.19816365025522487	0.668423397494084	0.27646507527670544	-0.8978827546130532	0.059385266917760714	1.6287529044723417	1.601359326256142	0.09814470746196895	0.2613270670126274	0.544990215795372	1.3948325301965032	-0.428461965291565	-0.27839192529866	-0.32072193888447215	-0.27998888429913016	1.265140322091487	-0.04763329038481167	-0.43283252160951624	-0.11563955199782874	-0.34486063305069065	0.05657287107907541	-0.23837665201488117	-0.20297324047839052	-1.1616333798427976	-0.8415513994026351	0.42047146634546445	1.1606009531069963	0.8483761970608825	0.5464991053978179	0.22690751177132543	0.17632639248360332	0.854973544752743	1.8915354216221463	-1.1649652990476673	-1.178833457145377	2.2980296988689757	0.6777736375383263	1.527997538334717	1.10880334826067	1.5434303622026893	0.7427072245215882	1.1068688872696018	1.4472037654802994	-0.23092406801027526	0.24925450061892687	1.3244892928144532	-0.28359515466624285
0.9463953651804968	1.0912090279266773	1.4467014271480632	0.11417337675335629	-0.36274252749513825	-0.7175318217578478	-0.9897736172204907	-0.4476030882422528	1.0985435139268502	1.6853271836330739	0.06710993386180249	-0.2692285248276873	-0.2784378511005162	2.3818287601604538	-1.1629363758733724	-0.14225935502462028	-1.347555497288455	-0.6341359970527904	0.41173374242396776	-0.3679476834313144	-0.5672205082277452	-0.053659832946571936	-1.1291723572564307	-0.7065663965440124	-1.3654178110107158	-0.6695752003786972	-2.2612534970522935	-1.2220230172559967	0.6263326068511668	0.7896638397876812	0.25181216661511735	0.11926035267628728	-0.49314907343242637	0.19649278819488267	0.15017057087594227	0.8383004359718885	-1.239846550577653	-1.9072605652056085	1.002396986166816	0.8804115835870335	1.4440038467490364	1.1121686981642123	0.8538338580878893	1.1604810937274257	0.47199048691196205	1.3523309877096579	-1.3344515244475892	-0.009901509707668489	0.699634549483328	-1.1320148293299634
1.130978243127354	0.1588546220835661	1.444815352548356	0.3281727887955339	-0.8560205394259158	-0.9793498040851384	-0.39029815116619365	-0.6884418279886543	0.705763480300229	1.3500330260381468	0.5364631090420436	-0.4769838375310492	-0.09232976173893287	2.0569996968816904	-1.7457105330277674	0.05334761744138787	-1.8807260450927132	-0.2635893873120935	0.008247618244607124	-0.40646518897620076	-0.8547325428867251	0.6151982008317357	-1.1157482606995694	-1.1313871330873104	-1.592850688375699	-0.8386389756422834	-2.376573929486349	-1.090334840068412	0.43545949008820695	0.24258408437146745	-0.40421550946383855	-0.4757272306659624	-1.1872464658021147	0.34470114326133533	-0.5355337707871176	-0.35053081654327295	-0.6304990274820866	-1.6668771493781414	0.05588280418550057	1.0284652942592192	1.3584966455002843	0.6651303706646219	0.36191493977391426	1.6842231004851869	0.40722841695464695	1.283825873305549	-1.9235410355461213	0.5004695118544902	0.3959116077694874	-1.446311577354083
1.0953977576116238	-0.43325924923028364	0.3043938943744171	0.6167556006050896	-0.4258560885347287	-0.5017753942324765	0.1401001380099069	-0.481405921151206	0.7058574762719051	0.7015038711139127	1.0780330611406266	-0.48358396945199794	0.9178384958362525	0.44050295760227504	-1.9097387374428796	0.2297572543939303	-1.6312384959595903	0.5212268266281613	0.427546114556174	-0.32483639450166873	-1.107378982260859	1.085375536565236	-0.3211156656239922	-1.077827016567919	-0.40810849342442107	-0.6775745609491843	-1.6710641672696158	-0.5431600427991393	-0.28971178601955483	-0.4046663500239873	-0.5568422876683609	-0.7125494594979752	-1.5454994765753438	0.2598432824413888	-0.7862824754231651	-0.8957906337093304	0.24412716263423367	-0.9086976800465053	-0.06984052451307786	0.8202573554584333	1.3562133022566318	-0.10457981200303818	0.09959530434278284	1.8797987961966818	0.5830521600116827	0.9779182527310379	-1.7588242840250619	0.9463003229692252	0.26247333732316447	-1.4480207060245534
0.7018094963678762	-0.8270638869525222	-1.2845076878058885	0.41949953965070674	0.5288173852428322	0.048898865651113045	0.0779299606208534	0.0043063158948696365	0.8219555956685356	0.0015513096661707814	0.9382403435066506	-0.6254537820724271	1.6585708711167948	-1.237237141012207	-1.3061560988380423	0.4498640805682181	-1.0173659354151703	1.0194354827010355	1.1278469574873018	-0.13026816650646403	-0.9644799000309717	0.5634106971047513	0.7623033861037775	-0.8634719988899263	1.502394258628652	-0.13061306105245504	-0.7216584317665237	0.2695453856168349	-1.1197602675384795	-1.2074436577252854	-0.19754061152009642	-0.5569561007196763	-1.4413987646637483	-0.24484239095642701	-0.7951037529349849	-0.5762877880209082	0.859676425164764	-0.338976352998421	0.11601021664241554	0.36766800714973713	1.2080465478875908	-0.7011382070640847	-0.18495234895037932	1.587705570490282	0.29269627848888674	0.3754659826092371	-1.1304791998960235	0.6121928472776772	0.01994545347669946	-1.3361820773989619
0.11999447807701408	-1.277848169461608	-1.8032041971538775	-0.4333313522503066	1.1387403099820583	0.11994975825664848	-0.3346637659419924	0.3645222717020433	0.6585183927086484	-0.5586277998955513	-0.13271227973519856	-0.9388079638511582	1.2142183216251203	-1.5946568701189288	0.01360480239922194	0.8305481643616814	-0.6543272232995915	0.7047914628054237	1.3895542374109753	0.18123242402681175	-0.3809881442368175	-0.7158878613593719	1.5305202753205904	-0.8288092601441883	2.601996138006942	0.605980333094796	-0.005692698462437964	0.9642357544685367	-1.3621138001294624	-2.0086382340812916	0.08476714822880568	-0.45318700945673407	-0.8500134347390753	-0.8033595373160217	-1.0409093597677233	0.14057034706244662	0.914673457282751	-0.2376468261120902	-0.24118191843815542	0.13732212701146476	0.5791911586931452	-0.6896884912562478	-0.5998998407793343	0.9288270816715278	-0.6316772355214914	-0.422245228634193	-0.4506850067079352	-0.26117881610876076	-0.35174039919810596	-0.95192599953078
-0.3312390945636013	-1.679932471812811	-0.6325696498604187	-1.3104129949144503	0.8841269221426012	-0.2125266781512145	-0.4054027816297305	0.3418295989917044	0.1610583240039671	-0.9664975682341664	-1.4705688881731875	-1.0698619651478498	-0.23846798982416395	-0.384645470578606	1.3577620850046495	1.3318492247544764	-0.6342906697790738	-0.2644013760285497	1.0619340401909434	0.49617592635668506	0.21724213551643098	-1.6215961770098908	1.5790643347620312	-0.8853683174223139	1.8767054100764922	1.010021345390367	0.37876621427024415	1.046247190043445	-0.6700658703098598	-2.3118705434638476	-0.17737368938260495	-0.6705254876296162	0.1166811915606327	-0.7975969193383564	-1.5320764353672829	0.6092598128087848	0.5195306986347191	-0.3235111129374146	-1.2935899341545072	0.4151622136298831	-0.5200977143135259	-0.1110772643552499	-0.9297685226557892	0.11936956175184864	-1.5371679286867788	-1.2169817592654646	0.13091880578136497	-0.8056052795271572	-0.5988303175155767	-0.029120756156731403
-0.4628365919227247	-1.561029093773867	1.083489366400875	-1.2820488481062686	0.0581911247260242	-0.4910489350889188	0.22645137595272724	0.07360438655150738	-0.3720840515997623	-1.2432871570550554	-1.974579637751952	-0.7203194612342775	-1.6110303033652105	1.2740893377376887	1.8835907033059869	1.6706269937603575	-0.4462123053375116	-1.072704555976525	0.5394747532094365	0.6619762873518432	0.39153554435449556	-1.3237385832049569	0.8557813014052961	-0.583380196907508	-0.11289183708771723	0.6524730238043297	0.5873090802843646	0.3769183159051505	0.5855556506666352	-1.6435039036405814	-0.7095220141371823	-0.8189488922467374	1.0861279198320348	-0.06786382412460307	-1.562196128600095	0.5578904002686166	0.08579420000434587	-0.20306491875391308	-2.238139520416253	0.9104446865842576	-1.5470225054963345	0.5659594027424536	-0.9469192298999828	-0.592246544115199	-1.6100340551768793	-1.663359446659843	0.6904235755116155	-0.5359739790467275	-0.5390952032178535	1.2378233847007685
-0.33939838373061215	-0.5847865035769086	1.5596141112580857	-0.10803653017626563	-0.5709922661374601	-0.45100431654084194	1.1578721930291354	-0.08417492318283594	-0.6417298061469034	-1.2792425845896216	-1.0688771953125227	-0.07324142595093065	-1.913693653868496	1.9624266106985837	1.4171298447826437	1.507398063163306	0.3442523742646859	-0.8995911248627976	0.19508302610210415	0.6287803364859665	0.21807535370514672	-0.20431653472279382	-0.29092466856506116	0.34527630164290085	-1.6612839070837362	-0.2604376064354674	0.7430088089393471	-0.5324300648578209	1.5334335227608296	-0.11953376918359639	-0.7766382841804914	-0.21565886482575405	1.5438694008612655	0.787253046960589	-0.4230093631749582	0.1694848036405703	-0.023298232368241915	0.1468320688610372	-2.1642943320572727	0.999641169217466	-1.8126703005003457	0.8921464686255807	-0.7818579677915748	-0.9096865256366262	-0.7300460948291915	-1.379081004511306	1.2369423413540581	0.17873636993708078	-0.30655736545824225	2.0721079243134017
-0.1745943217911324	0.9427316960468773	0.26592198443461623	1.339634114392613	-0.4913199946328691	-0.22586290998009198	1.551231177794149	0.030706741953033707	-0.6160124926449254	-0.9376274203572316	0.7309354681722109	0.3452578109221609	-1.0485761298638128	1.2606436863416692	0.6495472759928427	0.7632983551559805	1.4368744188741107	0.28590174778763894	0.026347958307932295	0.45202126614194743	0.2031075090738418	0.5517796237611433	-1.2110348416842727	1.5478115413963014	-1.4865841888275804	-0.9077700656203408	0.8211792967686653	-0.8533753085225019	1.4746756015603992	1.3962175382629753	-0.07493540832853113	1.2062537694005144	1.2479809827154944	0.9393962867164223	1.6058642718515808	-0.23577168185695502	0.21810664736721133	0.36534004221404565	-1.049903290799831	0.3768541524759711	-1.14016798942916	0.7803081693990568	-0.8131164741962826	-0.637900157930489	0.38597301961116776	-0.3770832264093065	1.5774799930345986	0.6482554795842184	-0.1933345176226763	1.7504778224701603
-0.13565427618899298	2.1063387862605545	-1.523075275752504	1.7656102367004103	0.15360670305967938	-0.0740786164603646	0.8971889509450026	0.2154997409833956	-0.4709888608884441	-0.3315888037912868	2.1799531947008353	0.2357873648159331	0.26019945213176476	0.014604641042788481	0.37674044090390607	-0.2469225143521306	1.9625108487257048	1.5279543544138054	-0.17600025903230798	0.19089144456561305	0.6693883615903528	0.20665631464037648	-1.3086392336969033	2.216398891118099	0.09605291127680714	-0.5915766829516227	0.7588636800244482	-0.1806764481072356	0.47582420281471394	1.856923334018315	0.8494639432856769	2.5016801487365465	0.49780006242762975	0.17914751013249872	3.1494005107349845	-0.4926773422562813	0.5340279929927257	0.1297035750291053	0.1910125605713597	-0.6054770791498365	-0.11964218574755733	0.4111589744309503	-1.1768913966410284	0.05760131274454854	0.8464584294530038	0.6375786512274332	1.4767757442657583	0.6442930475031751	-0.3173317299638392	0.38016747186849886
-0.22455817451075571	2.028437278645043	-2.0921468144018402	0.6594702518386293	0.7647847139403328	-0.08722447419714403	-0.4830266409483938	0.1772586466529937	-0.3744434778632556	0.12943834732806977	2.3050762411565557	-0.13414631111449762	1.1086214255864666	-0.6088335157503608	0.6086600090555628	-1.0278239352077436	1.3585662854740514	1.6089919954647334	-0.5099643713511832	-0.12356688182426592	1.3753267819247965	-0.8354095779522379	-0.5222609811065385	1.7624344002740229	1.5155740109042595	0.4980800393029765	0.5808522689827554	1.037211616322098	-0.6521598748291402	0.9255266863798419	1.1961212889890696	2.4518345117040723	-0.12948032648540236	-0.820937105212678	2.8502387528766375	-0.6180724643914969	0.646804879432675	-0.4516264680007319	0.6144167233171892	-1.2844623346983552	0.3703473731442486	-0.07570716089290097	-1.5409047583477096	0.655742712222831	0.34682415788284865	0.7206283657721336	0.8942250766376653	0.4967238120450827	-0.5450506409719117	-1.0779899313359722
-0.30712205978126633	0.636846226188152	-1.00169419851976	-1.1561715859826518	0.7770686001766289	-0.20751238494131416	-1.640168947147216	-0.07742368778741457	-0.3929627603191693	0.08625229761908645	1.1825089108059827	-0.22063284930123384	0.9669665146594979	-0.24532253965007184	0.6166699139288108	-1.2886114684908003	0.020202497562602006	0.1559796882826513	-0.9153258062399219	-0.42873831519996	1.8250442569474605	-1.5759681546955453	0.5113428250865265	0.387849026101309	1.3924532804202625	1.3381365280566242	0.3859158372523262	1.8271785779129337	-1.0432388071679035	-0.6253876481382784	0.8101800511477327	0.8087793544126307	-0.3276035604717156	-1.1404586524749343	0.7084109743909769	-0.6934755403397301	0.5148904695261619	-0.8749536818682935	0.09675920595472942	-1.3451757549430516	-0.05365316070453913	-0.6668297786691362	-1.4808639384151512	0.6911636433202404	-0.6589044476780409	-0.3248512215913704	0.05667673102559003	0.5197170162196859	-0.7293475348787491	-1.6563524752357757
-0.2611818518820501	-1.127996940756215	0.643333398859156	-2.217707078782352	0.02131070869603037	-0.3803273713900284	-1.754763839801254	-0.22308165306681452	-0.5577914539827378	-0.3897341290741113	-0.19148358607908325	0.20922205730970575	-0.12558639580816955	0.4673921891501657	-0.10600220291572687	-1.1493524106702413	-0.9984476184621819	-1.9155551991078554	-1.3271774680839399	-0.6288853687645893	1.8395873715326296	-1.4839216679372504	0.9144244084071248	-0.9935708680243506	-0.3158914186334473	0.9935954965731	0.2611101788376348	1.4893643045243443	-0.5578814972796389	-1.4718432848375045	0.2833515223096707	-1.276418190234577	-0.26603321315502576	-0.5060507871655822	-1.73518883507114	-0.7995834474443101	0.28171753733492844	-0.6752782888225781	-0.7050864539595989	-1.0945688461842276	-0.9707532370098843	-1.2757481891213929	-1.0093565461355554	0.16800041012973063	-1.4103300087343238	-1.5377253306269958	-0.6596463284375579	0.5884368681161513	-0.9035548428683097	-1.2425793017605509
-0.13373704906479916	-1.95401845230844	1.4403687635491065	-1.721196199887683	-1.1921190073411445	-0.5467437098785882	-0.8252850447788226	-0.013650534379541794	-0.9044787624902374	-0.8450498714642943	-0.817315007539968	0.8543467980751078	-1.5940111117634588	0.6690443969797396	-1.134447049505932	-0.9811216130801677	-0.9477503893948966	-3.147760452297944	-1.6977697038594997	-0.7047071671372397	1.652488885729576	-0.8776651405658584	0.3372223975892003	-1.4537603254098685	-2.4229489724391846	-0.47466999337721266	0.2514675657765005	0.1491488294593171	0.10158231235370765	-0.8405429494178128	0.14693122272737263	-2.2213830308569187	-0.24280583431429945	0.46890324489380575	-2.675264218841857	-1.0047804992569047	0.05401629320415395	0.14294277286405757	-1.0928647329752275	-1.0931465968264629	-1.6183140290441842	-1.6277783323979238	-0.5774059190516109	-0.5110469235655419	-1.4228145677718662	-1.6819251127213546	-0.9289498154137676	0.37101209713967015	-1.166098851085255	-0.5691259714394802
-0.14377178446981217	-1.2024122510227708	0.9647493800367604	-0.191468748896329	-2.2329241859892313	-0.5423194020145395	0.32858149079822707	0.37608653880635323	-1.3789449539109504	-0.8881839905474478	-0.5448079972971033	1.2303017400656857	-2.5364900484075132	0.12200974677014687	-1.5500803128626075	-1.040793321829037	-0.029272041469188916	-2.828048685771155	-1.854758069230395	-0.7670547146284352	1.4593288926478027	-0.35189553937355306	-0.70359923273224	-0.7756541861810478	-3.5737900473772077	-2.0231274508415864	0.36442021118263773	-1.3746464558887224	0.11756865263512709	0.8228319256455714	0.19681425724261659	-1.4739752006693163	-0.2737931611809553	0.9320954498766456	-1.5991450124741	-1.3043890865565708	-0.19708290716627863	1.0737225155408379	-0.9243236828262076	-1.5546365216257279	-1.6149068772340087	-1.4739820307390814	-0.5308134203550405	-1.0115691222860488	-0.740889166528567	-0.625818623467553	-0.6590004419369057	-0.18359052914932153	-1.4415488371004417	-0.3899023202588915
-0.4494639261757803	0.5378574422132504	-0.1368388304889676	1.0984607247296583	-2.5056476214625962	-0.19045279465577625	0.8042798979364575	0.506202263433382	-1.7386715466791054	-0.5226972817044001	-0.05631005913842034	1.1454748776549706	-2.2265958581244245	-0.6932974989776166	-1.0187845464878058	-1.2516214985395142	0.8929359791326043	-1.544564909722779	-1.5160711085212146	-0.9129594182925714	1.091762779603336	-0.0700195275700589	-1.3108987506429055	0.41825560093313074	-3.227548401181569	-2.547951245118174	0.5190315953733484	-2.203428585176559	-0.5794348430727504	2.2426606219313436	-0.17554886550247778	0.03140680302627744	-0.15088023547787235	0.6419140523989258	0.3722950806395279	-1.5421292667323487	-0.5074930582821181	1.5161807397819804	-0.5620143569015219	-2.120629055526512	-1.19379211228397	-0.8822620075716455	-0.7078467591859028	-1.344006320731638	0.21261347740982423	0.4026678524565666	-0.06873543144883627	-0.7720719215211084	-1.4807292880504868	-0.7479901152141929
-0.8577925368939802	1.9368152127132157	-0.9843887800017979	1.3371742031332134	-1.8646939453988811	0.42175645443276405	0.443713226296308	0.1844753018384948	-1.6468724319133243	-0.02902737972298685	-0.031172029214131387	0.781259136883902	-0.7416755348768722	-1.1521317207172106	-0.1936390351002016	-1.3293651875644223	1.1486633080892708	-0.45093675697319363	-0.6105356107007992	-1.0321554163591837	0.30553406659901494	0.2526599729119881	-1.0590736394324511	1.2285575403026405	-1.8472847740582141	-1.811954155219921	0.5039503594392016	-1.9935138642510823	-1.24292551619044	2.407264538774947	-1.0700259014864208	0.8942953545711323	0.162054333838371	0.1423336971597033	1.636679212777694	-1.473022110964779	-0.7574293670995247	1.265266633193229	-0.40727966884146577	-2.207685253001965	-0.785301345410098	-0.19591904834177484	-0.6838832227314009	-1.634319937214794	0.9677464097686103	0.17048864885438722	0.434419681961282	-1.1065593080579605	-1.1260637781139455	-1.057919477565566
-0.8461984438306783	2.0551931263124983	-1.1645867707095061	0.7980296498663035	-0.7714188630260989	0.8800220065941273	-0.07503513347808746	-0.2537707911385575	-0.9563839807563459	0.3699190138671013	-0.39648685699078534	0.392449791985252	0.8948025869115657	-1.0283827564242785	0.05174714726506246	-1.1084876734813633	0.7885000279914268	-0.060675004092378255	0.445246542698809	-0.8568894264543008	-0.6963939548766718	0.7945099981925935	-0.34062005408868135	1.2114740238674497	-0.3742563254035354	-0.5227370355654951	0.12033852961570823	-1.0792806435692317	-1.1539887617096216	1.3659249588247206	-1.7843269512345246	0.6377880261400362	0.38916901390149317	0.11160956336493304	1.546080142635356	-0.993839181240529	-0.709237224534771	0.6470848793223984	-0.5416388100249006	-1.5721600289443596	-0.5065934002888359	0.3175596423809883	-0.32968054047361545	-1.7665481758278012	1.2574232541873254	-1.0641517672286362	0.5509120711876067	-1.1564168422494607	-0.49451514435376576	-0.8033438053872509
-0.04556526522871336	1.0698867845196889	-0.750513571692825	0.3212933415484946	0.051439639871428	0.8185347457728173	-0.021495167829790364	-0.2589276236829957	0.06998361481692797	0.6127729452721485	-0.48935008332718194	0.07446814664570581	1.4620152974863874	-0.5424809006138712	-0.3836380820322612	-0.7225078792069589	0.3282845767913689	0.1024740675332219	0.9686896576639286	-0.27671164857379393	-1.2730507005142995	1.2848416076416924	0.128352079229059	0.6312347785494242	0.4667808017374021	0.4097501791514322	-0.5263117542371765	-0.1398824694203062	-0.4427475369574589	0.048912404290963045	-1.5766132198579406	-0.010892387016413287	0.2811396951065066	0.6053755302284861	0.7256905198558943	-0.3108720695432954	-0.23591075356904187	0.1820475453818632	-0.711109130478048	-0.5572352448711914	-0.1423821264424762	0.6724695854720608	0.04957900090067669	-1.4424619570951318	1.0630768330205045	-1.7392478352151235	0.3202219897756274	-0.957527428511788	0.16020392560926608	-0.05368005849739719
1.2202398675213302	-0.07611286337015405	0.0074026442379531735	0.31479403679803425	0.24055931369903466	0.37049841701027936	0.5402407086084889	0.3348873207260586	0.8677758302892407	0.6385299567355046	0.06021279779379865	-0.14944071367577635	0.6539354150970307	-0.06687039939248214	-0.8032863331615793	-0.44257095407731933	0.11270255231162031	0.6750602833170927	0.6436333603207111	0.4414647287867667	-1.0032183206718341	1.294817939162097	0.0728874611048947	0.06610115548203004	0.5543335253589919	0.6474367722676233	-0.9439797256894445	0.31593107031366724	0.08871288736972942	-0.6170252232330581	-0.5616237464320736	-0.1519907516830331	-0.033129661306004664	1.014193959718148	0.13167350964737295	0.19489000789750563	0.49530893168892726	0.10955085772768117	-0.5448326305426661	0.2083746744133976	0.44921333980945966	0.9630668940897751	0.16528229757391233	-0.6035851631930911	0.5117817198237437	-0.7829726230031389	0.03715203119025871	-0.38677344875724956	0.7094465182121426	0.684162602949535
2.0050068509481713	-0.6660632555871909	0.8278477142749926	0.3936782235648538	0.07554176877247022	0.111991472549148	0.8092203533707233	1.0762459024687436	0.9954634637631223	0.3424811473214772	0.778500522823567	-0.15720534111295792	-0.5775482503217102	0.13042403555473772	-0.6212138592613379	-0.3423751706466412	0.022299727292361734	1.5092019490788895	-0.09556282651152419	0.8518456643080519	-0.22752032675879888	0.7605146870677195	-0.12993796747480954	-0.1766973794935325	0.2932381399179067	0.5327075918205385	-0.6489614302921413	0.266857863091396	-0.024377474914213493	-0.41307098174608214	0.38920090990971923	0.21158777977746204	-0.1901405610931727	0.7747731087440701	0.009008691109888105	0.32055556185296047	1.0820283664172952	0.2420282205947948	0.1666472379546975	0.38989593450695614	1.0773857391662085	1.0715003258540559	0.17718579407591611	0.37485256542588524	-0.21312944394034875	1.0553886244940465	-0.07868951666251489	0.6202412873981676	1.18789228216314	1.0127180294655493
1.5645712199630568	-0.7674251262910824	1.393330240833943	-0.0035876639987329137	0.09405551668291309	0.4626633089240098	0.21142697126312307	1.293151408896101	0.5365952479143962	-0.1760822081377899	0.8456221655632138	0.1936487428529634	-0.9308020672852663	-0.01972709961661847	-0.03478499246808846	-0.16737786227066184	-0.23671388085656844	1.7989845265306772	-0.43007164837336825	0.7868814724607252	0.24168246264181312	0.09067937556312904	0.04473333691327906	-0.24830723328096857	0.21013000174584012	0.5708681208133315	0.26258195473970175	0.0811396777750802	-0.27866789497096467	0.22630170890729448	0.6315017328132378	0.2977007005832005	-0.06418891724394285	0.04387496717596325	-0.13596703099713112	0.23683762134007588	1.1581329651707146	0.26852809629237245	1.260875659944935	0.2598061804189537	1.4392302586935308	0.7574148061001075	0.5236808544044459	1.0167650291507726	-0.8518683903318608	1.9857209916448437	-0.08774496476624703	1.64374666108597	1.5992179383271503	0.9840607565582645
0.18067981616536627	-0.8378486405142226	1.4620876733319688	-0.8169271786347551	0.45849182989955406	1.191382376294984	-0.8165894145298684	0.711842554999187	0.08851655130007591	-0.45302988162762875	0.1104058849621276	0.8109408326284241	-0.04281773325827878	-0.3627802208934422	0.3269495794797072	0.40212821244710834	-0.6916559482374565	1.1391968060254516	0.027481019372320992	0.5576078677063007	-0.02067706079376882	-0.23688026974401108	0.6726011492767732	-0.43511093562268727	0.5325001996112706	0.8971558786660615	1.0409844151794794	0.11081691490440596	0.21146247779873828	0.7847616107243742	0.3872657151431459	-0.3623914767610007	0.06500827072564792	-0.43132981978335194	-0.6849834342530471	0.2830823219277559	0.6688578264092147	0.1420573034527438	2.217264025784097	0.41042695605095153	1.5112723863439423	0.06753787904172653	1.3570333396939929	1.1780221135039224	-1.0481933021950505	1.2275716660794211	-0.17369507750681099	1.8725374934249437	1.81819556404034	0.95155547177235
-0.9821624619300481	-0.9897824698260655	1.0699507746001422	-1.3589028724021193	0.8164644372080585	1.6143997761910267	-1.203787753637444	-0.3243767069673177	0.27450116138086894	-0.013295096846819957	-0.6165294614571701	1.3215042613417762	1.203077130752784	-0.5807479704396643	0.23045525155740562	1.3337570928524878	-1.0492209729089217	0.18958187509330723	0.8182343248166203	0.6302425497384296	-0.6066229496513347	-0.09531231902773818	1.3322563450481908	-0.765132747475349	1.0617411765297382	1.2259183242843854	0.9467307814940706	0.35165415364799874	1.5376467039802368	1.0702419587670335	0.2643316872596938	-1.2469631149960843	-0.11384022809938776	-0.13501867161693668	-1.3006935327910796	0.5689789516571937	-0.060127457353829225	0.09726065873517159	2.4972013462375835	1.0999587470466152	1.5815334327305859	-0.5106197821889258	2.2996647641841323	1.0213836853530718	-0.5340066433261754	-0.0945776419931176	-0.3502135517973444	0.8852582214386998	1.7622806298651645	1.1654565519138438
-1.0156885965615217	-0.8794622579362101	0.5191197027261245	-1.1064383760083192	0.8116522508275854	1.285325296496798	-0.44541956948892863	-1.205964256545136	1.170654634085722	1.0017173982045051	-0.4559138911054904	1.3743957253607506	1.6595983245947765	-0.4457952618605907	0.04685929829215681	2.13464265537223	-1.0568057511823692	0.04151046132505664	1.0987526287170666	1.108415841062469	-0.7740577206692324	0.28150326928280295	1.5654578202492522	-1.0044339027679687	1.416404928683937	1.2205129753789457	0.012812946087224351	0.4938505401040038	2.6704158690876962	1.1143263868046256	0.3376729504459102	-1.4289265241542692	-0.5240587267578292	0.5994191097330122	-1.306806574840432	0.8366360343016844	-0.531538653818284	0.2831429338890828	2.008760491494623	1.8902477320609128	1.8575974716288581	-0.4732211794494696	2.815288001708271	0.6447526735574836	0.5145391198096033	-0.3089372099677674	-0.4430122977291483	-0.7093089183616735	1.5716406343638674	1.5185784572529193
-0.2531439554719289	-0.3326419198306798	0.08134792898318245	-0.3322116257911387	0.5780810149306699	0.41043211894458803	0.7386878886967377	-1.5680825885626375	2.1830022119505004	1.7200226396650882	0.44240706587429784	0.9566682930954458	1.072006101522269	-0.12315106386137045	0.1476761226958923	2.246975654482829	-0.8197183164109452	0.9544715250937589	0.5178812781166087	1.5886516345418231	-0.31665707547134914	0.5902421540301258	1.2794345935838554	-0.999392973361274	1.3938497979200346	0.841967330388972	-0.9748828729718662	0.3080591089901056	2.496665414204364	0.8618550314753526	0.049178145427027656	-0.7079407865509302	-0.8006849558406549	0.8809844852143978	-0.5693371391199422	0.7571965905493729	-0.4433869159005244	0.4765222887248659	1.2301085062957673	2.0246361226534297	2.13535520052447	0.13071198367055406	2.7149336542061873	-0.015123518730507332	1.3523665306893509	0.8040183000196499	-0.38166675486371665	-1.6828416357812401	1.4676760207215	1.6340751413735795
0.053195630229166256	0.17922546186857732	-0.24823073886258112	0.18199274055266965	0.553366692098136	-0.4293546835432363	1.1125802274075456	-1.4702312555679349	2.538016292554334	1.2987931246156985	0.9468468341633981	0.3445006957940707	0.16565244004836374	-0.1068902824251523	0.375619710469742	1.6076437225615388	-0.696502120403434	1.9521115430570224	-0.4202652626332773	1.5468919946754092	0.20894341054569426	0.659610765770212	0.7203060608067868	-0.9062792106791057	1.1001791391194267	0.356909340024038	-1.3208500468769804	-0.04800460684021597	1.0893025821689055	0.13387116222068518	-0.9008785496034213	0.10048078985770861	-0.7779385662172025	0.18027585949002764	0.21626904135640124	0.3279507652884597	0.05862893490619499	0.28465565130428816	0.7628060653287109	1.2397312666123628	1.9556053005725722	0.6849776502036174	2.2039301940437213	-0.8128187758160741	1.143864879833978	1.7741192562843733	-0.3783470683392619	-1.403258912391564	1.4105068787357953	1.1868986132926027
-0.861535272213202	-0.0446962243857802	-0.641725337505938	-0.005330976720637102	0.8352037134015575	-0.8562908153577137	0.2529343863893519	-1.1779365949105498	1.9627488827019792	-0.12705865134134206	0.20165774258977506	-0.21480868958791777	-0.2834315177183167	-0.6574859757504412	0.307268775708308	0.7915284477352211	-0.9049888151350507	1.8137025306632284	-0.8966637977299466	0.838705038624128	0.16163676290731002	0.42833604059800223	0.1979533031766932	-1.0134185717548343	0.7649179664397421	0.07739914247646987	-1.1276473906707205	-0.1508993445034357	-0.29275600523464973	-1.073937150489624	-1.8620615963233584	0.07873387901933368	-0.7107499378119103	-1.1046142554492282	0.2170972998358291	-0.10120447782301219	0.4898642428658034	-0.33453710530741776	0.7181198043285876	0.1578926910090832	1.0949811297018652	0.61795840468399	1.519823090078904	-1.1681187551213954	-0.20417361255278374	1.2424524581824985	-0.6862789825357454	-0.5383572505360363	1.0382342690546735	0.1999863187013666
-2.3008755887117176	-1.0402066980176188	-1.125761607320976	-0.595163768791641	0.9550970368956688	-0.9109093418918922	-0.9980252661449688	-0.8741894982735684	0.9126703458624965	-1.392859602374462	-1.3288026399754544	-0.6595446198694048	-0.21584643065276016	-1.3056686352645666	-0.1087579536861783	0.522301898533231	-1.2943244553510245	0.380550122802778	-0.6351988032973352	-0.18766559129939386	-0.39305734167269074	-0.08701478176019535	-0.0748112077097012	-1.3779243245681712	0.49591690499399865	0.12467845562434576	-1.0177008989751668	0.24958411285565896	-0.532616718749031	-2.3630469202608873	-1.7787944575791508	-0.7734531197635109	-0.9303638475498907	-2.0363978667855376	-0.6416825172254578	-0.21890278535910568	0.4601455401583563	-0.8527314253245684	0.6238719392307264	-0.24758940328709314	-0.1500132273325921	-0.04418646101772135	0.7120644016886147	-0.5492199155690369	-1.7015123480562322	-0.3893753890523655	-1.2160736651163406	-0.3505545115476748	0.08249049649110299	-0.9118232282907501
-2.729001541460779	-1.9357012025593412	-1.4772520388774593	-1.0083615744945114	0.45310244149339307	-0.7904630030037421	-1.4514996983085084	-0.5867368038396105	0.12529541749886905	-1.3652412092014148	-2.305509500855588	-0.9570521270239146	-0.07926542597252925	-1.162523745851151	-0.4644766077017088	0.9784572748746392	-1.517056050409781	-1.2665934904743281	-0.1456817821975477	-1.013047215647242	-0.7071722725580614	-0.6878869373167946	0.018527499046816918	-1.7192467654996662	0.24364116573608954	0.3921305415838679	-1.2171234683357557	0.93844815004894	0.19657367300794468	-3.1247495562422745	-0.4490332856303017	-1.6045729338059582	-1.3796206267847633	-2.042849040851851	-1.5884593254809893	-0.10171081723452331	0.04778033012235591	-0.6165739602669374	0.007577602378405785	0.3668974591363247	-1.1823630014998192	-0.7862979745336902	-0.17895432421681748	0.7646121803589656	-2.00472288242365	-1.4421960816534847	-1.54497749755699	-1.265752733828641	-1.1830200388597627	-1.6044385454135286
-1.4070636141461246	-1.7911729501595397	-1.457144019024077	-1.0413727649783526	-0.43162463303531606	-0.5888383226088366	-0.7866312425290469	-0.2958443483819987	-0.05691291072562359	-0.08961965621653475	-1.995562039921466	-0.9762128302872155	-0.11175196576637501	0.06940442079436498	-0.47466041841633944	1.576390642438735	-1.3645761041547106	-1.9097903748293559	-0.09097475966431762	-1.3274073203079901	-0.19159282083286677	-0.9523438038176704	0.4452526375422658	-1.679443346981021	-0.05514625300846218	0.6481447294823444	-1.1879260383161312	1.3996787066789667	0.7576718475648333	-3.009846074093476	1.0395625390727026	-1.699878614951256	-1.6147805295695974	-1.371782996277879	-1.7946471020270984	-0.0854144617510782	-0.2879909159165755	0.4160921131112199	-0.9939213830834422	1.3314015642353438	-1.5835244672535713	-1.1678213452701047	-0.9080699539680878	1.6887121051657352	-0.7026906090254366	-0.9473155376461756	-1.367127773228008	-2.313637401250832	-2.050905384590425	-1.5866270912420404
0.7328485300378357	-0.6247113978043192	-1.0824048175702354	-0.8798703417925721	-0.8928536779914779	-0.3835142614334193	0.2825022024179481	-0.015942424230827083	0.07037433155480623	1.1862639093923084	-1.0519593827610072	-0.6953707027234776	-0.12270557313270154	1.4955229825429097	-0.36578815337037185	1.4755901240447942	-0.8747921669302944	-1.329672482610185	-0.48341021663315253	-1.1429808782570758	0.8480539026688863	-0.5152892070302377	0.8899382647276259	-1.1224619526087696	-0.38488045090518697	0.6469501300209377	-0.3487100503367742	1.2587961869339013	0.3941430101730205	-2.1964746303818212	1.3537651592826443	-1.1429721776897726	-1.2429904053912588	-0.6901381084628438	-1.133908549595968	-0.28445749217218613	-0.2082767463480173	1.4350666194575639	-1.7279129110263438	1.6327666139253938	-1.3974142986681557	-1.1388378149190816	-1.1907678329775293	1.3715460402696287	1.1366998962476518	0.2794840901520806	-0.8156443326000636	-2.129105029412101	-2.0181501204544396	-1.0004352497044586
1.9738279868241548	0.5725103341018138	-0.6170206026959106	-0.5677898690153377	-0.4640242161826996	-0.41100644555300575	0.9226299552063266	0.2297946638233591	-0.03346048239829915	1.178376871595964	-0.6362303889951221	-0.47750749311563007	0.03946113640059397	1.7479003361353547	-0.45873785202801964	0.3466532874686916	-0.14470700869379666	-0.31752308199618684	-0.6205483033361134	-0.6693243988338242	1.4052882119196048	0.48283564882867736	0.8259035518030183	-0.15757865641785546	-0.6967347590121074	0.2198074266473557	0.991101023071537	0.5620634244376103	-0.5192296338689418	-1.1885420921065046	0.33163517923735875	-0.41724842066658635	-0.24678819641840538	-0.3788488116772775	-0.1214986894313583	-0.3426191280314156	0.1264271479856857	1.3911120850666443	-1.7296717763266591	0.9417302326396749	-1.03101865974728	-0.8288074021479261	-1.0689339363125956	0.17294955589360633	1.87379399284355	0.7140622634879783	-0.21448689796896117	-0.44819930253902324	-1.2684330159743038	-0.2348116818109696
1.526600812845738	0.8835321673472293	-0.32363759714474966	0.1937720251906236	0.377957058529519	-0.8954606292967893	0.9840774240381668	0.4486988553247481	-0.571627177263117	-0.24012303228687634	-0.9223286118634654	-0.867512771060573	0.12405060482113983	0.4619166960477643	-0.5116554171376995	-1.3111469824639854	0.8374101229157334	0.2597832878568035	0.12790770942891397	-0.16352666188038842	0.7348628247569973	1.3055296695253547	-0.05523965397738207	1.0264404806681848	-0.9470690805298128	-0.6128358896816792	1.7488209723174035	-0.32527102268940594	-1.1133054407108403	-0.3762527753665972	-0.8362641691528288	0.37950021626616415	1.1093577036279592	-0.31727936463131906	0.7507069526794646	0.21986430394699336	0.25397188464485093	-0.045358097200899956	-1.1979111659975499	-0.11125772607178912	-0.9303349147339032	-0.24904703161368272	-0.9255231342665464	-0.6520675340199978	0.8653000136542429	-0.042190942972978845	0.4070776682638608	1.5518537515748236	-0.45285783506618094	0.43120402673384595
0.2352265070687123	0.3889626063289721	-0.2582104864935458	1.5090961208418772	0.7083469098259892	-1.6350989561399905	0.8175542385190377	0.6572119041643294	-1.2324414886302537	-1.9662149371219284	-0.8284910829574711	-1.9268938937912248	-0.1833940059980287	-1.1331560395535114	0.1515121242846418	-2.571421582466347	2.0683576259272085	0.222007621702194	1.519734215536525	0.1567534796365738	-0.8815251285820086	1.170253120987485	-1.4191941383208442	2.2157171001659406	-1.0327163914316724	-1.5582678836039432	1.2563778005402768	-1.0206937081202858	-1.122567699353897	0.19231096501848036	-0.8690303676466655	1.5728306460826553	2.512747399361295	-0.2632825338612654	1.4225440374455032	1.389973953657681	-0.02035081411352606	-2.0926887791874162	-0.6841055559795736	-0.6735317558028666	-1.274168214776085	0.6116085568863254	-1.0286042861202784	-0.33087722666227043	-0.9035884724367395	-0.8931488414434814	1.3242928260057034	2.4394798135099767	-0.028812835609808508	0.9734253868914965
-0.4124974848277107	-0.04776470944079637	-0.2635616963621684	2.731723235641219	0.21558685803547128	-1.9535345733204252	0.5746327952106443	0.8522693263299289	-1.539915464589222	-2.6916290426396507	0.6099213038814527	-2.881495727485312	-0.6876969479825569	-1.3621017015506272	1.7058423487345429	-2.800123072320921	3.262393842386376	-0.029068935487357395	2.5260522536193393	0.19453805644923491	-2.3304669816358192	0.010076017224892313	-2.426833282958109	3.076266151104166	-0.7735300462775297	-2.147401559745715	0.12975210423279945	-1.3294488714176087	-1.0502546088393294	0.6579577847781616	0.3231052663783096	3.1397379555087395	3.6242934722010944	-0.22189674515869134	2.0071028021817052	2.4814689988951617	-0.3773271443167268	-3.4396321390812465	-0.42253046996182847	-0.5478070548962615	-1.831519359451044	1.4722226397571048	-1.1709517121117918	0.5678756073055312	-1.8090073667382955	-0.6765053831837408	2.5541470434710023	1.932543355668514	0.08605504365212419	1.4212768837716239
0.19059786400834366	0.20438629896350163	-0.09518295775120608	2.839094515740774	-0.44422461789526146	-1.298017740357074	0.04308700096952865	1.0358022315065323	-1.3207962148057686	-1.9755248728518902	2.82936980455072	-2.7142834736804304	-0.7667306465087832	0.1330723494852945	3.2571283952595893	-2.061235210414921	3.8505018040884083	-0.10787784383283273	2.2810870914154213	0.03982220472503249	-2.631859793782691	-1.3500491100597647	-2.45353467993051	3.202377350485156	-0.1042472610679923	-2.04864925067788	-0.32155649615681087	-1.2639576369903316	-1.3059503522082474	1.066936230252244	1.7033150023817427	4.246954136293235	4.012984262479691	-0.3250036405267572	2.3581225284827845	2.6768893071455873	-0.4092184174591523	-3.288135907208088	-0.16780802296138211	-0.2425266149184621	-2.0697164345384977	1.7938690130868724	-0.9364592863322548	0.8397572416040314	-1.168954584573129	0.447366231755242	3.4798092938412877	1.0250911948529327	0.20205876584190027	1.6052797988442469
1.3323763224508414	0.9384887847455037	0.41185726286510993	1.5491779410026718	-0.4461179021609812	0.08122294887215938	-0.8031938569881041	1.2322894515505167	-0.8340265270492877	-0.43661392121330966	4.04553705002186	-1.2419140935847208	-0.13987867767091683	1.9862075129360974	3.5337271724368113	-0.9450308769496741	3.394023557614292	0.021396797749439058	0.9411089658754055	-0.10089796773739756	-1.7509946725845809	-1.892718245456307	-1.6897746425108404	2.4579458597215167	0.6938923008567339	-1.3680006950602037	0.43979335703517086	-0.9788981697300947	-1.5547309347234393	1.299437886487748	2.284975193242152	3.9132992642112234	3.3599001407688687	-0.4738994825198208	2.1414683742649356	1.783822082367707	-0.2179267834430972	-1.9282331162043629	0.27965118004784095	-0.25458174739498957	-1.5367857032428054	1.2780642095455002	-0.32224792170123673	0.08246605704574012	0.2312246331478202	1.2865596265360333	3.3154089216555973	0.8003837817600558	0.3470049240870184	1.2292543560528821
1.914144226907808	1.5087517863805406	1.1627354805429932	-0.1273910221225763	0.21212192729926915	1.2080389574358432	-1.4296499750220297	1.4146337586886686	-0.5113620441615776	0.9110910307477109	3.067370226791231	0.5361853291722548	0.6557089483483727	2.5738727772127343	2.189701756934685	-0.07853076732569908	2.0419046184217753	0.18199161353898494	-0.43813817816458184	-0.12352758653155031	-0.5235898271620895	-1.3474390105518876	-0.9398989915868022	1.2705660996217738	1.09802222105108	-0.606747204054988	1.5464186112688931	-0.6884938448167894	-1.1735870522807315	1.253935584062255	2.0036697406804227	2.142470058453016	1.8533448874009588	-0.3301480452018084	1.3481939302445842	0.41742629178973345	-0.3835096385644882	-0.3860523254437666	0.6145427564141278	-0.5203840996681185	-0.31557315158000465	0.2543824559965414	0.09628939393294153	-0.8777385491196676	1.1188618192400108	1.0705424941183976	1.9950479616063648	1.2937260070340655	0.21870091974522773	0.23593557175793345
1.561904340703005	1.588752255090413	1.7184074057860745	-0.7516061324043747	0.7259273306577047	1.273045723542436	-1.2174867215586143	1.4121970781094806	-0.6070366822748064	1.4450686087759343	0.6152648445339934	1.3541397489286617	0.7973534001923105	1.7055963962869904	0.20737085549859646	0.2469407724040783	0.5135643663892111	0.21758191377800035	-0.8905786296722192	-0.16449448889380308	0.16535619322636444	-0.4085447506752447	-0.7906259909012958	0.4042268613504792	0.8299615389391808	-0.2376540875448932	1.709460670051723	-0.5430497259451683	-0.1936504532826827	1.024299696642681	1.4265373443675762	0.12853002350059325	0.2275702633863604	0.26167085624933245	0.5176820898513388	-0.5926406778593056	-1.2237611619693094	0.4573822578479868	0.33059372064598014	-0.6530196194622329	0.8807612611907564	-0.5721967557129399	-0.22636905823863504	-1.0703538853090049	1.0332303875786595	0.20926870318478966	0.39330482360989316	1.589933678134871	-0.35410404514006016	-0.9738169117700398
0.7530961054345293	1.3442580632880567	1.51345517733344	0.06990902372822935	0.46764047084122917	0.43151140713655467	-0.2540286381929422	0.9868462978987538	-1.0351137626767648	1.2266694635697735	-1.3447216057070972	0.9405173151555463	0.15128063384096585	0.6071599002549887	-1.1144902470890174	0.12401475903277996	-0.4544164707143827	0.042729640885926415	-0.39976448887238186	-0.433866964301221	0.12325114685841834	0.018531143131991553	-1.0520009264347792	0.28341143774792593	0.22412185574787102	-0.2836753421280514	0.6827643218779887	-0.5079503180837068	0.5665843731389822	0.8389746290150918	0.9027916942446025	-0.8493596011601272	-0.8032440143503818	0.9836369746792321	0.25313231820827137	-0.9453927755358689	-2.2062530173009565	0.4687438348381452	-0.53937688966085	-0.5423931478235116	1.2243242559774767	-0.7695416516214447	-1.0930752289928571	-0.5901788587075681	0.5418143485105498	-0.4426330396206238	-0.5113638405640901	0.9201131863287169	-1.0431816587985288	-1.784858789157623
0.08460810681459366	0.9822123429190995	0.3694117285287797	1.26391048214954	-0.28099711102652736	-0.3717340559388834	0.6417548030242821	0.09568750474714896	-1.4450099751869352	0.7612066713697138	-1.515815687482668	0.21165360804453923	-0.5181860472182455	0.29935008539791164	-1.419845226478715	-0.15362671740397169	-0.6800311906394462	-0.35353484220600695	0.19975742356421558	-0.8748130311288003	-0.15970595821630068	-0.2409313160365469	-1.0786152780856015	0.5643309381365	-0.030630434055838332	-0.3411014262029167	-0.5065833254870087	-0.3945933909938403	0.4204073089510109	0.8317743219204428	0.29454357911517437	-0.646724242086255	-1.166217250265215	1.342861520426023	0.5412891572642936	-0.9899017287301709	-2.326656314943324	0.1444031062340531	-1.2413256394950278	-0.4820814603763533	0.5411186899157698	-0.48589427910836447	-1.6420164834486737	-0.396662088754181	0.3387950201824643	-0.6834392329553787	-0.6121322633035414	-0.4885757316015803	-1.2359583712424165	-1.8569845610453108
-0.2981500437161494	0.45465045456531417	-1.1353619781611473	1.4647968665406388	-0.7208392813888127	-0.3667632203325401	0.8080502095919562	-0.931481521588727	-1.4457310795864886	0.5647544290387962	-0.3623433503859276	0.17064545211345386	-0.413809979150607	0.4004182160335205	-1.3686729448555872	-0.3135708429035187	-0.5691606314006814	-0.799706449970637	0.1091131952304152	-1.0737340936003843	-0.14808409559199837	-0.505729249151569	-0.5610645635255148	0.4995589444800446	0.4018018466625588	-0.039883450723773126	-0.7930810758668561	-0.08140758889100852	-0.35920438995516235	0.9126458356147071	-0.4957063065718932	-0.2125034042365767	-1.356956808331076	1.2465535061230193	0.7290983191404115	-1.1576096604968467	-1.1610922377774382	0.03261129985646675	-1.0471882543687119	-0.6881336014707247	-0.43674693457271985	-0.12385850935405267	-1.2229878731725166	-0.9669157938093244	0.45028717434981147	-0.9736711748217395	-0.6288436290094228	-1.6449954412904313	-0.6279073232329511	-1.351187308358091
-0.5432918783962218	-0.25309727991097863	-1.9477544594852167	0.4742119826371019	-0.5125637533808896	0.3332064599176605	0.4767448663054474	-1.5750128751552464	-0.8714666269363631	0.8426007651478405	0.6573299944694099	0.7974055177740786	0.3821672339815565	-0.1766879871423295	-1.5741058021551824	-0.2480466133254087	-0.6205354093050589	-0.9247043239326983	-0.6831773065928243	-0.6338049212572374	0.20269943477145425	-0.057624717071576556	0.15601694359281457	-0.23508383313935696	1.1156462908477622	0.552307593360955	-0.266745042615609	0.30193072742533494	-0.8517448793146137	0.8815222384684631	-1.0683151290682475	-0.3915217776523775	-1.7272484991188382	1.1183886382933352	0.2606149841897449	-1.3995922832198453	0.5777275223146318	0.29709403784730726	-0.10720863505286925	-0.9178078106590903	-0.7017349248313958	0.1279565489858873	-0.11367840662418599	-1.5484148313534154	0.4537984083349714	-1.480758046775269	-1.1068298735104878	-1.745046437159195	0.4477257575052055	-0.6960837314874531
-0.6513088595709373	-0.7733160444799893	-1.3900972056318834	-0.6488560489764766	-0.10585911740347749	0.9846552479856552	0.41768665175478326	-1.5549262632256458	0.0562305149114721	1.3954249621481234	0.6644466043240016	1.2105147805599366	1.0397873086359606	-1.5548152134438589	-1.812973397209619	-0.0401706980525283	-0.9521461432380619	-0.4630324554593925	-1.4679646224230207	0.3308233119887674	0.5430948941935044	1.0050634824147455	0.5702935367859462	-1.1701941371319953	1.3636477011638677	1.021046368962355	0.06376784635228205	0.48858875038257565	-0.5460423308462694	0.6447706562373587	-0.8706053423024092	-1.0135776635901146	-2.016657177209535	1.3502569559617927	-0.670735320854437	-1.2795891510044874	1.6756252161065615	0.7458354484426221	0.6582900748526687	-0.7530010482613408	0.07824420149325888	0.3251602559250554	0.7466806986890823	-1.0286119007945547	0.24185677921814722	-1.5866538647482995	-1.7152692900996178	-0.8473025628765997	1.2897800894294507	-0.209891646944549
-0.43848280227290864	-0.6305868738811682	0.1943771085514833	-0.8990681622509308	-0.05671955601388661	1.0322004350601977	0.9183693227484646	-1.0522856372809957	0.8423915538358261	1.756090014391032	-0.010873260025536277	0.8313564451202262	0.9514813630525779	-2.439113973304027	-1.4659792082854277	0.1276704493055863	-1.3104112672296098	0.36003516455600615	-1.513219965008778	1.1598766836784729	0.6396543409181255	1.8296847170892727	0.6667330138060445	-1.5694735925427508	0.8173516004504026	1.0658283630894878	-0.4445997872588076	0.4034160432947507	0.16524462563810857	0.2890546905544695	0.03962759352300237	-1.285429310522665	-1.7319309265319784	1.7409726902662421	-1.3430845190940486	-0.5868589227034942	1.5908450190499936	1.1328434971510957	0.5864310731734871	-0.18952314470627163	1.2680546641228778	0.45416874426842724	0.7251820559217206	0.6065632945741817	0.2081135609554985	-0.6252308581540472	-1.7223237834028953	0.27401642702017315	1.4063865905754311	0.025860179944790968
0.10269585031232624	0.0892985830805679	1.6935567182453621	-0.43067681976780353	-0.26006151999264987	0.5553922981009108	1.385373326952799	-0.45239986806712146	1.1105084788920394	1.4929125578796474	-0.5721059290841484	0.08355038553258276	0.3368362965400957	-1.5811488151197297	-0.5169473612324771	0.13038430661493763	-1.442892540559712	0.9059537328688827	-0.6682422586091412	1.2062259530067574	0.6356733908525349	1.7165936015975465	0.8784452867127398	-1.2497734286113928	-0.15677656211136254	0.7911004304798154	-1.3346791605148325	0.3015905839585828	0.5886407071116506	-0.047149887733900775	0.8179885289994305	-0.8818490877234251	-0.8794399644488238	1.655938672959527	-1.3434856094336889	0.2818043339613031	0.8836371533753302	1.3423597191232304	0.03522086910303718	0.278709444133311	1.942054990740492	0.337460524702753	0.10154458370223209	2.0463393723997862	0.5970227805807938	1.0810855295554784	-1.0153989543217397	0.8069312718948655	0.8575319145438426	0.03509733890092963
0.6337633895255971	0.6257596513198009	2.1779667516586323	-0.18441339998541847	-0.09733073144443445	-0.013614551596157409	1.0760042625075894	0.09487798190797993	0.9482204973884574	0.5178159869330379	-0.7197234576934032	-0.20140771091711454	-0.17355949796435058	0.5761461693401965	0.2525399505141017	0.00539568078076032	-1.3431280825469785	0.742305237804349	0.5919473952892357	0.45083444323358673	0.7671968935794037	0.8535935052804089	1.4170025828292656	-0.7335722119114321	-0.951445855604962	0.524166117722643	-1.6743900756502919	0.4910745778209279	0.5671928637901275	-0.3219627687341227	0.5947495588493124	-0.33816686274318764	-0.07186934439989509	0.7835689343745568	-1.0043680791079634	0.6528490379389191	0.4776548731260873	1.3270899968189418	-0.045826436634757516	0.24597598490400474	1.7806419796410884	-0.06940083831190895	-0.31705886206277545	2.0163522741073665	0.9570396819224001	2.2970584692293214	-0.32301660360447026	0.47334717442875135	0.12400815679492969	-0.15166764648159714
0.7774615420623618	0.34644094845005674	1.6206587094730376	-0.6150623738493262	0.6996056366348504	-0.3827110244007218	0.0377134756649509	0.7440246258316461	0.8015782228911917	-0.8105082279805069	-0.7091798549777732	0.1520322604749689	-0.31462435459137705	2.149688563762029	0.14707820979031755	-0.08634045246846632	-1.126319907073003	0.1381340393064046	1.5461996291940456	-0.4802098569879374	0.959335770914009	0.06135113233135994	1.8587319265662792	-0.5739507085943846	-1.2913193594325592	0.4405179983222435	-1.1537457421472677	0.9416022552252767	0.4886212634698135	-0.5703464028349114	-0.6040011300570061	-0.31102500961504576	0.15498035898289753	-0.4011233536561634	-0.9129008510856965	0.26651355762049583	0.657635131873387	1.0177418578302286	0.734611078304507	-0.08521722758250562	1.222323040202417	-0.47611350764752547	-0.09214040228949755	0.6670672566565382	0.5655159668801464	2.1067080438807513	-0.3250648755609122	-0.36436520752208884	-0.30336691562859747	-0.4434966268180334
0.5000409809404124	-0.42429886393457744	0.7279778378971334	-1.1584326069049782	1.5811423215200717	-0.5011666434917704	-0.9189226945215683	1.5363739874063067	0.9377398190398403	-1.8836938456503276	-0.7239882168899908	0.5157724211350508	-0.31415425025938903	1.791006046609288	-0.6181296288817474	-0.00593787993730856	-0.8036080693244703	-0.2207040027664142	1.6387678259526304	-0.9256114892683983	0.8903776134302792	-0.13753551018873	1.5856140186619987	-0.7002084952205059	-1.2759591441038487	0.4669704155977261	-0.3025034774477182	1.2793981369786123	0.5837527955906204	-0.7615765828574151	-1.7945629777540197	-0.7191301888095396	-0.08097374410708565	-1.0609862322294668	-1.1297164773084345	-0.453419318676345	0.9269072003090876	0.41919272469311547	1.685454976439902	-0.1436496679536891	0.8020560732300136	-0.5705858511179683	0.43108992788309813	-0.600009790818115	-0.5991060118411737	0.8823500969781317	-0.8010534081722746	-1.0112879391062275	-0.2704851203388897	-0.6748386715623665
0.07003989376683162	-0.6770091745509387	0.17897421065591332	-1.0590430289783177	1.709356156661911	-0.34620590342774854	-1.1524820433115204	2.0374503813508382	1.0491038522184792	-2.218455269617015	-0.5996519102024636	0.3750707770998706	-0.3601807721329355	0.10751800693450238	-1.1962300310819882	0.25203025166432674	-0.3238492211864068	-0.03789893439320708	0.7270559840119515	-0.7781736897445943	0.47964511506348073	-0.048550443998501565	0.5941858229258598	-0.6008070720812196	-1.0200529091397441	0.5047225313725753	0.28226880227847084	1.2084607889065155	0.5658583109232087	-0.7567304925304498	-1.9397973842058136	-0.8796001407496481	-0.3004728352762612	-0.8673016396836106	-1.1335325971263088	-0.855823428998028	0.7553423361057635	-0.21757479494560303	1.7619503314155815	0.2797043920233774	0.5395070813684575	-0.4977451286302855	0.580305633864475	-0.6195554807548458	-1.6007343945081753	-0.14354377963707624	-0.9467071936170185	-0.9277088069178877	-0.02942993596900624	-0.7659564389149432
-0.31005248230197463	0.06420698287835212	0.10336629735484124	-0.4245773126961312	0.8433939579609999	0.10648735914779336	-0.8455591223375085	1.604851282422142	0.5431694164032115	-1.7543168321704894	-0.24986995152762817	0.044791004790497295	-0.30562777883549036	-1.1113728285783837	-1.1016530043284236	0.5734372941157527	0.17338945750983586	0.23531670800292612	-0.8205517681651102	-0.4488098522606983	0.1276406551255151	-0.33943670216093136	-0.3445790865649914	-0.10204358280539197	-0.5237807706500489	0.5726001679168546	0.572442833985689	0.8367976447976623	0.11462723705517228	-0.47132599803813313	-0.911727126410638	-0.44236087915897443	-0.39622528692462294	-0.3315025280852934	-0.5895332977238215	-0.7260659755247162	0.22615611119389398	-0.46115274400729467	0.7154841016212063	0.7229306959129755	0.09297520681313431	-0.7759331739099684	0.1156820504534156	0.4342531037070064	-1.4884238305118558	-0.18707910427173097	-0.4683051691702602	-0.12831738697356057	-0.011646764739887308	-0.8429945822207865
-0.6749850487774403	1.0116802461372796	0.20786801271415362	-0.11338043456154	-0.45057534370911345	0.6376182931396872	-0.6123720170351169	0.12730434919489278	-0.6816648131301438	-0.8757234992443957	-0.03618954259006109	0.19314804098371938	-0.06620231603372921	-0.9014284225448781	-0.644242795329947	0.8159548576469544	0.3171312216308307	-0.019677209179711965	-2.2137993573746924	-0.31098829829187113	0.2854089514196837	-1.1525343078440613	-0.45727276077872153	0.2801712413168631	0.04382864497361684	0.6414636899277913	0.8281269159065718	0.4839414130379961	-0.5119892967774585	-0.0599630688982464	0.4234526753904406	0.10173391885537783	-0.739907827473072	-0.2191125379484589	0.05638897028387691	-0.4194327002148191	-0.15244682936608414	-0.07678113373637259	-0.6365899512846719	0.5741232280757597	-0.610548352540937	-1.5834727997034006	-0.5312428441175254	1.4364564170593386	-0.41412503657925864	0.38971005012055704	-0.004700326911273352	0.7820968498865839	-0.449293170919144	-1.0438625023415995
-1.072240649416019	0.8888773925842908	0.2123661577118365	-0.5949592630928311	-1.4138071752830408	0.7587391039484601	-0.6531954779737956	-1.5965929005935422	-1.8438845850384789	-0.1423636033265299	-0.36659406090614716	0.8051873540824062	-0.03815830958267769	-0.008088480996294908	-0.3195321141595472	0.8773144372281085	-0.12437510909255586	-0.749806152632972	-2.6206087245102885	-0.29085545451099243	0.8268438606710211	-1.8588651040117345	0.18942152876741558	-0.060894116408830946	0.2011824580504704	0.474408184988204	0.9648167508706766	0.23324516888477048	-0.6535863703090358	0.15143955519470467	1.0281344546974174	0.013629713717801023	-1.445827223435344	-0.708826454114221	0.01644220047596483	-0.3525166784728239	-0.10760878005545044	0.6482142001248423	-1.2794542516440741	-0.18881951932725463	-1.1419773261642017	-2.2670148361498224	-0.7329577818115093	1.5527593799460504	0.44101500253081394	0.6725422547133242	-0.2561590155733558	1.061584595406219	-1.119812328050764	-1.1753891307970636
-1.3328738290658508	-0.5589385139380976	0.07229500065223689	-1.2678271850459741	-1.724716939750361	0.21078968478680085	-0.5811451349395106	-2.4102517059315267	-1.8615331651182554	0.0976833788331697	-0.9635941410365463	1.0430352922708719	-0.7168609070921254	0.24885419051237628	-0.053149418772851106	0.7191019707656596	-0.8427864345415692	-1.1984694319136844	-1.7220528827045898	-0.04900478782391086	1.0826484033985857	-1.7536851341572601	0.7808313715119057	-0.9580734905788021	-0.3962427414306188	-0.12360806465799619	0.5996197152196986	-0.1353430886884641	-0.036476969815191954	-0.01167174436892786	0.6009340646056995	-0.7290659900938294	-1.8281180358216678	-1.2272428322237707	-0.7983559455606409	-0.4774701290909795	0.13526028749357316	1.0640408067626337	-0.9852161424340967	-0.9088255690103587	-1.053005509490636	-1.8312893305565892	-0.301133423284362	0.9111730564340841	0.14950574483661788	0.25379900845172504	-0.9094186527587553	0.49672644815654293	-1.472872923996921	-0.7407654480648268
-1.2312831223846532	-2.0987934446510406	-0.10905853167408508	-1.1556143334915772	-1.489241488012353	-0.528034039747024	-0.09697740773125722	-1.8446763213409572	-0.4403342485667554	-0.06522185466184775	-0.9006223744342878	0.32351897110613304	-1.8550935274225169	-0.4048113860110493	0.6450866001296074	0.3938973120911042	-1.119824875164973	-0.788895089469993	-0.012190937750958123	0.5144430435193117	0.6386482049273589	-0.877208899736199	0.7026179731664056	-1.4513324497626616	-1.360667540123117	-0.8529606732598177	-0.22920343439277294	-0.6978746230570155	0.866762448797342	-0.3405308042330474	-0.2552124705816345	-1.309747262084751	-0.9961983367500972	-1.1076712362609191	-1.4386301940100448	-0.3618024741025233	0.21973898760471464	0.7531984418740646	-0.3596999273406807	-0.8964817444908624	-0.4483440697863802	-0.026874679186282377	0.36646243349564855	0.18358691954418044	-0.9152418880816415	-0.46182972352828094	-0.8245852949878821	-0.3253831105931783	-1.1111639291640651	0.49651724273077746
-0.8365706551057769	-2.2593225465050035	-0.2220028909770708	-0.15095079051368562	-0.8630914604062034	-0.5252187482315057	0.45315748818449747	-0.5909517809852755	1.4774396205450353	-0.23513727506306395	0.3548433999101351	-0.7430170537786995	-2.370565821851906	-1.048958635258615	1.814808189499719	0.07172762615386805	-0.5058475033113379	0.12566064476219513	1.507054260003675	1.067273815155075	-0.04474107454691772	0.005881941051321198	0.23794628741757645	-0.7826341577506352	-1.7236564917673507	-0.9639407640323167	-0.7544623781976585	-1.0498529057721242	1.3919343861403661	-0.4238081082445094	-0.6877076649752747	-0.9866419153797702	0.9451920780597672	-0.3191929552026353	-0.8678445451682585	0.22802299936490714	0.0639877179160661	-0.02503264029999882	-0.0521480428791801	-0.0777025404697809	0.09632441543007646	2.1719475608182153	0.7203104825824596	-0.1842302410532164	-1.495264433531995	-0.893740260764903	0.5854114255512439	-0.515507750528662	-0.2126915532236123	1.9991556144901363
-0.5234709062284816	-0.9420947943135117	-0.20436051311585562	0.7448485979109558	0.03411697775389983	0.5907140470292103	0.43449484109718156	0.14380151579788197	2.482340469699636	-0.11978877480555891	2.0402713041044347	-0.8886138492564098	-1.4236909808974432	-0.8789762094430065	2.667560053126184	-0.01591747077068242	0.624055285794139	0.5875936046991783	2.0467515379605716	1.2091723927406728	-0.07711823310000439	0.24566451574029236	0.18859393652853967	0.6653832544627423	-0.9197776331514302	-0.031218526786961194	-0.2317872906922325	-0.6626594053666762	1.4100065781938975	-0.11187492497456718	-0.4135806486669365	0.0182599869415468	2.6116443910461253	0.5103826039597112	0.7678313142581735	0.9418941534236412	-0.20427396395569494	-0.5525528690478752	-0.12834753352873637	0.9972272044286682	0.17383659778877786	3.3297137567610684	0.5979898562141582	-0.2230942804614783	-0.8636536650219864	-0.9723860622184434	2.4229178306209533	0.223782304373188	0.5623339772813175	2.7355972564744007
-0.5431809467692731	0.47369913986809736	-0.09401380292274338	0.525625210710026	0.8679111994492379	1.9985725895589963	-0.23786520800384406	-0.21838856720472194	1.9882848513762799	0.16420142847867847	2.5799795622163106	0.2987654664153796	0.5043022986967495	-0.18397187363329437	2.3272815795103066	0.2612541411588082	1.2981563985760385	0.100556873234251	1.5486641929594012	0.9616652055942918	0.7445585914691222	-0.010090682787576638	0.87576121055633	1.6029480433370082	0.471357564624083	1.3364224142256216	1.0626689237514242	0.39357163675486734	1.2775428034122769	0.2548405910799333	0.06332839882660159	0.6939871473786033	2.572517516497047	0.7483093269342072	2.066558796425806	1.1479097449527216	-0.5322664704456014	-0.35705652842094837	-0.24389445817438773	1.6609064354939767	-0.04848030415202538	2.81902887827346	0.3432896518022089	-0.14964726144765592	0.39206368109289036	-1.085197883908408	3.0589450388380195	1.2065301866511096	0.6683266690266262	2.1626553674849136
-0.6864771356696914	0.7018315143019549	-0.08358471350333126	-0.6633327420711371	1.1027411693803466	2.360698554218975	-0.8774230659617231	-1.125993374324219	0.7547770069510092	0.23867258711812425	1.173363371547666	1.7368584636465598	1.9598698327139248	0.19627584669671505	0.884303725770271	0.7940742976891552	0.8331298054839318	-0.7930666333538275	0.5839033435505897	0.7861908473879403	1.5118680544564298	-0.061234344785411725	1.7200810867101983	1.0907872389279025	1.232731951001699	1.8685797942213218	1.9240787631131377	1.3041682776057049	1.1646353531824323	0.18898065228248292	0.028822289780596748	0.2921555043344499	0.8660197681109638	0.3633425425361783	1.7611318862639538	0.6221605723184197	-0.9104614791058989	0.3283423291005304	-0.20980140641975953	1.5861045993067227	-0.11665845260032	1.306971042479019	0.42615132026309666	-0.08548238245105041	1.0980475997239605	-1.4611480491461104	1.8382069346711887	1.377152800222938	0.21377697525838743	0.8948919510295545
-0.5153661159921936	-0.0027741129555504027	-0.39449712103671203	-1.6587705063508134	0.5472398251078084	1.2611692350560872	-0.7560029520139087	-1.5112513932242355	0.11969134488165759	-0.04297537965783243	-1.1903830226882552	1.99286707643134	2.0685241846848004	0.06818829190521736	-0.518637115671525	1.2830696822743757	-0.4815974411326096	-1.0742890796780022	-0.16660145254342093	1.0658377893897975	1.1588727618112027	0.49333904828745784	1.9019854336201294	-0.48243267903150877	0.8409091662852337	0.9547730725529833	1.4856620889860606	1.289345768821939	0.7902369938434654	-0.33816534716338925	-0.6363086201980845	-0.8928247555506735	-0.9305406671608746	-0.11388122436117892	0.13738297606203734	-0.14006461956310348	-1.0866334691987107	0.8397038428336095	-0.15490663671310492	0.893987406277327	0.15137352387109024	0.04199117292036139	0.9591824388291033	-0.05292975566036623	0.839459376968923	-1.7819554241417257	-0.17229000032114988	0.39225927046004094	-0.11899181471996612	0.21814572503752822
0.08233984626901265	-0.2123779933433311	-0.9603350528562626	-1.5094760367383497	-0.2054701139399458	-0.2052118214829744	0.0801718508530868	-0.8499180872140788	0.7262863709393279	-0.3123597686536558	-2.5195410316320115	0.9263687515788905	1.4768050595331363	0.07121526612880598	-0.757985528171127	1.4542590854323016	-1.6033764299546478	-0.28655864921141694	-0.3303061597979833	1.612472774312313	-0.21097523075906116	1.2973637376025071	1.299561211675843	-1.7418438556159868	0.0838121484726139	-0.5152284438765179	0.22275896583918875	0.4743624267684853	-0.0077450162783231	-0.7271761064440201	-1.2492675477470956	-1.8092262023657997	-1.2386790210741512	-0.16619610592569498	-1.1275683745719658	-0.37739571855709675	-0.6339834220457099	0.7749642008515616	-0.15787010680094096	0.03495093335838749	0.5371222018683561	-0.23787585664215885	1.5801660184128856	-0.03881896742682799	0.34023427086266655	-1.457596055244505	-1.2486571035811544	-0.9529326251108458	0.27578247791096205	0.8351830501182292
0.7061433498961911	0.8950148143094044	-1.3052838596402672	-0.38748703432196074	-0.2157325203762777	-0.5261624583757035	0.8782040748086666	0.3870271622961826	1.9818862345165578	-0.029507502680551124	-1.7136091886744216	-0.15712486259288075	1.4665113422838345	0.6273394751144091	0.18601712171626553	1.2292202532533572	-1.6597630885620154	1.0774945189857867	0.08038252172905477	1.770798832280137	-1.2613879440420002	1.65878100138918	0.5699194969918809	-1.6343740316891293	0.1377904904172838	-0.947356063619447	-0.557797377960003	-0.23683359935776177	-0.7143967022224912	-0.3202189885407863	-1.002829442602407	-1.638702676067101	0.01781222134139657	0.21285935790966112	-0.6523479261193996	0.15573551270833877	0.452936602926553	0.3367682063690466	0.014852786228573103	-0.4227138178414159	0.7866996048236032	0.26693070088425486	1.7971403262712113	0.027562775199585287	0.4787980131118513	-0.2558796968389635	-0.7142512090152088	-1.472978911476981	1.338141908408087	2.141492343942493
0.8739600172804299	2.4132437393171893	-0.9529641465301191	0.7430628940609405	0.7427870244308061	0.5350517756792945	1.0115655586246102	1.2509747698118912	2.679652102380943	0.8356543985006141	0.384403400849258	-0.07773504364871978	2.2471122320947843	1.1376333561141903	1.274726660617999	0.6931155127677487	-0.6808624900481427	2.127900425271376	0.7611178190175774	1.0618964559044095	-0.875162231458492	1.2977062562955402	0.2877345473823128	-0.3661833255337387	1.1069572988075314	0.19083344933629898	-0.21223921287413006	-0.23031457320317925	-0.5621789388014109	0.8210379924144224	0.1040225498261291	-0.4862102020081414	1.5068111860933764	0.558108134903616	1.1871505553967956	0.8904522167622648	1.3756267981915564	-0.013851684830243289	0.5928781251146839	-0.13629946706936133	0.8898716277741026	0.83776479066916	1.435424120762814	0.2147256047530002	1.1554487169148029	1.3400034206646125	0.537472137621593	-0.7916694018170611	2.370062285687418	2.8125564067436324
0.5516710270113553	2.58399225768908	-0.039876079838201156	1.1553513016999828	1.716289145840891	1.559899290841616	0.572231462811454	1.2049663661479821	2.0828221230876705	1.5719865909089483	1.8673340869100894	0.7986441220757755	2.551343870543598	0.6218465007647439	1.4624264327856402	-0.04876585001028045	0.5250636043429414	2.332327448075487	1.2078723690368844	-0.2817872579273652	0.49609475220776683	0.5492341928317188	0.21104184394046505	0.9160897696611245	1.7764646196803922	1.6095065158837087	0.5109112682637935	0.06509550779463126	0.42628415905646355	1.7981899562146781	1.0914009751708398	0.8062143254280729	1.9248798883847908	0.4077027590667759	2.592156495045453	0.9663181468597783	1.1291708096237327	-0.1321975767332803	1.2941459306445058	0.6385301104047406	0.9028096185193383	0.8862023546276208	0.7363451761338956	0.36865439237180564	1.3646535783325293	2.379695106960666	1.1220126026483268	0.27120366572542387	2.613788008019067	2.0815925780557474
0.15621006920471248	0.733820194715993	0.6470696472448543	0.8993163496748486	1.4384374223017247	0.9486304351110751	0.0955010208430753	0.5347659384952631	0.46129281766716657	1.342466297419084	1.6302005828416248	1.0182441109926221	1.1530632200104514	-0.9225722961084757	0.6097443628449122	-0.9186863510631258	1.150198745202269	1.729163124022127	0.9180246646986141	-1.4545184253775805	1.2396231408285237	-0.12447638764007266	-0.40178163807698175	1.2677317604945184	0.9787582143168165	1.478319477668666	0.37572799494093245	-0.28890128088959666	1.168530860445791	1.6587313756222948	0.9042289653999094	1.4198823744344593	1.1435672779444848	-0.2696462258353144	2.1420657778350902	0.0803557978030494	-0.3269936790074313	-0.30829536816541653	1.396432576576308	1.068092605451429	0.6634607078011543	0.266855728272607	0.04026998686528616	0.06485662700475227	0.37938674996874994	2.1325759870349725	0.5428525603878978	0.5681829540472884	1.8318177885565987	0.3874707113597882
0.0826014630240155	-1.8801902963505746	0.44901528191759055	0.4495667985796599	-0.2650549752051986	-1.320014958492131	-0.12568980626275003	-0.0003799337020252603	-1.2652191103301091	0.08575584264291405	0.29906884272911766	-0.17240339918656272	-1.4623220406296016	-2.207897872741853	-0.5820850939388698	-1.7797221138959276	1.0312270587703116	0.6535476684238632	-0.20878050826714586	-1.7762437376646323	0.38953237576371524	-0.6304951216833233	-1.7839012902238809	0.7260395070980967	-0.9530592936789577	-0.5328854590051069	-0.8749789625541748	-1.4981513797041979	0.6126054963322997	0.33818511514602595	-0.4422578655551541	1.1777000523582406	-0.005625666402253404	-1.0738347200343898	0.18291730558001984	-1.1721280234624913	-1.695042252066502	-0.83681319635646	0.48901081492536735	0.40804056752371415	-0.06882933151778686	-0.7639021331414344	-0.5555524349288069	-0.9666152446612196	-1.3298690916276146	0.7125721474511368	-0.5510613456952369	-0.1598181496061467	0.43781647820787856	-1.1694668256093237
0.3619941909848176	-3.253611146356664	-0.38122348595444466	0.12112593645518269	-2.113310880943515	-3.6024787321828917	-0.2677068675317775	0.13864189035109295	-2.3002131194790314	-1.2810491808402615	-0.6162208808614422	-1.8766641761375658	-3.3531326863474593	-1.9313776586360796	-1.3519540436644966	-2.39203912994684	0.6099163900654156	-0.49997757047573715	-1.5884775561493096	-1.2724168103100997	-1.2438425078142925	-1.140557008223303	-3.190118740859445	0.05447812260963967	-2.357706333511824	-2.7524201615600608	-2.2166857722022413	-2.601061536593887	-0.9877062611072005	-1.2176930897046612	-1.709820246439466	0.576049602123322	-0.7562668074265901	-1.5484278926105266	-1.6013195645618796	-1.8056133558961347	-1.4656391878279664	-1.6058273002766612	-0.9229553522875662	-1.1767031769942236	-1.1539283419589064	-1.7194882107012324	-1.161276206952634	-2.3054824921088843	-2.4734365176485715	-0.8830172322606453	-1.2518924833515768	-1.0294319954737636	-0.824712523977123	-1.8503655186585428
0.7955547969347863	-2.5582588929067964	-0.8948130662183668	-0.039732631326703856	-2.57959074319138	-4.279347297093707	-0.5572262641753764	0.8424186962370293	-2.467327129302912	-1.655333657706538	-0.3064554867822146	-2.5795677685956715	-3.126574993242576	-0.20612324721962308	-1.4942550638691083	-2.5409149856503435	0.38228986901534395	-1.30336034256004	-2.267594608774571	-0.5801450916534895	-1.988844748971998	-1.5985267002564132	-3.5845920313606454	-0.12221004507795609	-1.9237673700665348	-3.209078396248507	-2.519277669682578	-2.459379370339331	-2.213906919666851	-1.9052771396998278	-1.5630399328500508	0.31028910437614826	-0.9906427676740159	-1.5451016978776502	-1.8993924355881469	-1.3182303028649562	0.4898517848617156	-2.198141691863286	-1.7654138504079135	-2.5660975012981715	-1.9579322733630191	-2.1235595368983504	-1.752811778409884	-2.9608778964388494	-2.1708535756721963	-1.487295002274179	-1.2797725823876682	-1.0023393893121346	-1.359428571912712	-1.7198521839843544
1.2465947637163874	-0.7837069654060689	-0.541262564871	0.01337196644505085	-1.4322457564810964	-3.3292117204473386	-0.8416757386816336	1.4793422226624506	-2.1364711719022607	-0.7566256414825682	0.6849269716452713	-1.895997360741038	-1.399153530897684	1.5269821176156382	-1.3150022889637851	-2.2108018988943137	0.4445400650237895	-1.3998698515578751	-1.7558558521681988	-0.3092298169077438	-1.2346944337380155	-1.5639932032605195	-2.7327591470675974	0.14393010282844626	-0.03219692168957495	-1.699007783950949	-1.7804422560923783	-1.0742360073843646	-2.0140794332112897	-1.4285946581852746	0.1101449944361894	0.7040913034731703	-0.9601288216242135	-1.2445827199590007	-0.9467931681403712	-0.11031681474812806	2.631810428589826	-2.3311911298676358	-1.43589447012364	-2.6744394788169608	-1.8948799852345026	-1.816106241740709	-2.003701205250236	-2.2804045383558647	-0.7155896834370541	-0.7508961075343348	-1.0003960203551183	-0.03269182255891134	-1.0610179486055562	-1.2701488756620458
1.6371259648592065	0.4414755180644823	0.138636926599147	0.4045323527298304	0.06787627970040115	-2.082301685391494	-0.7286416278491722	1.4263408525991865	-1.7827862431481145	0.6642805301499103	1.2507098915211639	-0.9309288287408417	-0.030576690891192866	1.9897836812021894	-1.1788842511013495	-1.585547364041942	0.5315088138072579	-0.8076241470057844	-0.5650134774848836	-0.5188919247300977	-0.09768121875493989	-0.6860151675441771	-1.448184120147107	0.3588342095082149	1.6833119203033167	0.07382980154249022	-1.0013135151039432	0.3278728320165737	-0.8629541370502912	-0.4265633257468219	2.0452418363047866	1.468543662860259	-0.7982305976679518	-0.8756211042946759	-0.03922496414282451	0.9113377685352144	3.2103300030478286	-2.070074503527915	-0.4082284334292375	-1.5403941157740697	-1.0594132796386795	-1.1064637644329318	-1.581276783692902	-0.7284545283955158	0.804365792725327	0.5019626172563698	-0.820426978015941	0.8898946541638206	-0.35915148363606497	-0.8719529978854256
1.7338902152866762	0.44699722532045305	0.14640748170551912	1.0693097346074703	0.5253164126918549	-1.5776703278980666	-0.10675238423732854	0.5964382370326661	-1.590052419207015	1.5527660148314624	0.9163444887830328	-0.8721399357912358	-0.06954828558959808	1.2349543407081198	-1.172947998779886	-0.8753115742593426	0.40333175412595984	-0.039893813719618906	0.24329142104032733	-0.8082891663252066	-0.04607412985525077	0.7218929766494161	-0.7186005233354003	0.20437893576146587	1.9976963471692313	0.39391843063154164	-0.9492562901695679	0.5856398904471583	-0.16365077579655143	0.26692536881765794	2.781164388423411	1.9718954734266714	-0.4856940460354621	-0.48527648276523766	-0.06950197440203684	1.120939527892996	1.9496532330772212	-1.6058907335594517	0.3108153971757688	-0.30596573256931103	-0.16888115943854887	-0.5199365410104939	-0.5980384746055092	0.455677709278128	1.468157457222032	1.0380322259568147	-0.771202429542734	0.8414887224570906	0.08728324096085897	-0.6473543595947778
1.2031544342860785	-0.12728887461355934	-0.6945050425031554	1.5941804805614868	-0.17345502797027504	-1.5035431115475855	0.6103824507230172	-0.4422238221961405	-1.3959411373134578	1.4040511410123584	0.15402480114582637	-1.5724925183786127	-0.8075678827445131	0.26546397063039623	-1.1239902010472056	-0.2019126703039514	0.13342001281423385	0.29977529228945937	0.1375516195816707	-0.8487560463902768	-1.1401013145005283	1.7354747484634416	-0.7189609297856144	-0.15018743116066857	1.1459966530659023	-0.7029512565833669	-1.3180922517056513	-0.18933470315560133	-0.6070214988539918	0.37188282207330553	1.9541566933720176	1.803695166679291	-0.11551745026430849	-0.02148087704973327	-0.7035684839557441	0.605165470308106	0.16198179869613658	-0.9820917120985942	0.28561205321881666	-0.02951453494120253	0.16845297812538765	-0.3053050492527813	0.3562258162844787	0.483394911208185	1.0855989018818073	0.47148349072560414	-0.6384484610004878	-0.029476793187630346	-0.10178754051801402	-0.6587164480293711
0.04283707085595291	-0.3552851364130327	-1.3905935842108392	1.5181127949568958	-0.8934266396355638	-0.8822045446457624	0.8236976782837426	-0.8976747337529695	-0.9810419424779744	0.4666946733346694	-0.3403570662730769	-1.825903037774493	-0.9136727069105769	-0.23407943157364863	-0.8340311162912633	0.33019125599743476	0.01953512188595656	0.11558820025178584	-0.35353422710287596	-0.7309524572107002	-1.997009534850686	1.5633143890974515	-0.8026561407107551	-0.3007085206969206	0.2731772738108736	-1.7036305717307894	-1.2122465256082997	-0.8333684403630349	-1.4491991766002228	0.17950477670926424	0.4417052468029821	1.1299664336402786	0.08587021258484318	0.4199653592272849	-0.9621809291112452	-0.08713559156348787	-0.7318017638220801	-0.17548617107251402	0.055186996400350796	-0.6114934033933029	0.015523586669151204	-0.24634309917888841	0.718989102048426	-0.21518125990758669	0.05349558520147122	-0.30426549620480764	-0.3038575950532021	-0.714941268761893	-0.7018095310974587	-0.9581220274419658
-1.1470031905958746	-0.08228007474829019	-0.8908705074887066	0.8106114084350275	-0.5900269841267766	0.4811999217317536	0.310866356504407	-0.43550088369674966	-0.40394302280080147	-0.6533805963772699	-0.4327806019391752	-0.9326736831327633	-0.12444271354387768	-0.4677702727556121	-0.2870442691147831	0.5567462611302972	0.2420699909677478	-0.10699364302554468	-0.30590166911797606	-0.7492551032052556	-1.4966400877199972	0.276021923514334	-0.38575532754325825	-0.07214559085804063	0.1150415338920905	-1.4189819339341527	-0.272701267843104	-0.4566974917695705	-1.5096795785643056	0.0020067322325393482	-0.614906028998663	0.4865827998889817	0.04835665206431582	0.5711698402240427	-0.40912890984548067	-0.5083919789866547	-0.5526045291826555	0.6177847528246606	0.36883491284865416	-1.0120880081692805	-0.12864543691896996	-0.024568557886466353	0.456680253989944	-0.5611767498561041	-1.0475171180226577	-0.1018685262991634	0.13822275398918482	-0.5105042617373826	-1.0865042718230737	-1.4099650711473906
-1.5588136663127805	0.13934871381272645	0.6181618384958586	-0.04895440810484356	0.5892442501607555	1.633023009006754	-0.5514456099121615	0.4924125928321938	-0.012620184629456098	-1.4043911091839134	-0.5221768637926902	0.39260077634603263	0.5694046411174426	-0.8681009368158166	0.32292502239143317	0.39090414601311135	0.6324307663888376	0.08833748806669842	0.4849292147939335	-0.9159250460983162	-0.14364765527505524	-1.1971296781804257	0.37037443329310316	0.31661237492974553	0.4187139128717463	-0.1554140613989238	0.9119231464918621	0.6625391811617573	-0.5930160095725067	-0.18748241836283036	-0.763976263406767	0.21688549989253786	-0.005020544611714239	0.30730274095523286	0.4051129424733019	-0.5827541492394002	-0.1747680135857163	0.9895896121661575	1.1673241765457805	-0.4634150734531445	0.004123810301974683	0.32554400688342544	-0.0011374041242767923	-0.049863049963499814	-1.6825548486534727	1.1417090450258807	0.5202498806410091	0.22681169938588874	-0.8368406318722034	-1.6428105774084532
-0.94205568838365	-0.045233231042348304	1.8237274633996168	-0.5063021260903424	1.5901326199628536	1.6284041123593749	-1.0818095098039084	1.0495748505293152	-0.06782473537150197	-1.4288707447347486	-0.8768811174329062	0.8553669518352524	0.3293301101916348	-1.247969688043348	0.747390266525091	0.048933277550589384	0.7972664300678788	0.5484432581890207	1.2668391701524666	-0.8286524906712981	0.5536891146261042	-1.8065805228919023	0.8419504919506149	0.5225757268767027	0.539579480677385	0.9242249343277987	1.5128894431600814	1.527968166511208	0.3903971155751565	-0.5346269494584042	-0.2925208324705078	0.1678979970144856	0.1704589688721015	-0.07598454078585601	0.6478483857224908	-0.4056191023596818	-0.2781150914741671	0.7399018807597372	1.558537928789373	0.7319055239481641	0.20938576030054115	0.49145203587788566	-0.2845452869534832	0.8129617003368534	-1.4793603007346745	2.1426717171901863	0.7485383999665279	0.5959323831963732	-0.1552935544870377	-1.3424901688389639
0.11534881076600613	-0.2603465029464514	1.7289108561710498	-0.39724953260656787	1.6577814685803598	0.7439215423932657	-0.8154106111782693	0.8269062309723673	-0.3753535900397394	-0.6512669103596415	-1.2311242305236827	0.11245269858089732	-0.3938641041729237	-0.9334255497132233	0.8888399603479569	-0.014952680203317581	0.5005346318418402	0.6972764396438066	1.2737344709396445	-0.1118222745096216	-0.09573069201753237	-1.1873825161215554	0.7507066876711374	0.45761263084875187	0.28446329806953546	1.2035742012594457	1.376329290793065	1.5331287260231352	0.6253603522133415	-0.9021123935933963	0.3533295805887017	-0.012155355785778232	0.5143040754871155	-0.06303413349237082	0.1768247562356525	0.039087582808390864	-0.6535348528383607	0.20492523832548357	0.8732643617191587	1.6569922795781467	0.22494815057174944	0.4057781551166583	-0.41512657609471465	1.286607280208214	-0.43434871711808376	1.6314909794216295	0.8231438167375488	0.2983243215063992	0.3767063108114523	-0.5899318510413178
0.7639644414795813	0.1250112272352636	0.7233387064256004	0.027137401290580083	1.052311917823664	0.21207839857675734	0.15807945037627616	0.24667078356886393	-0.41099496857521906	0.5420001294124484	-1.127917282091668	-0.837198746048893	-0.41799669688328583	0.3090252717373058	0.8540306220135551	0.44910081099864224	-0.05482317837335684	0.28015374691418976	0.6950079756001883	1.0451018677599433	-1.1655625753843217	0.13589866780167598	0.46408019845159115	0.37117971538295513	-0.007529109357387544	1.0206951764325722	1.1043517788974704	0.9198020130207003	0.31787276074759413	-0.8922121737375628	0.9210622442098501	-0.3497203048781562	0.7339892001169428	0.5209473677421286	-0.30924205865785725	0.8138962118579562	-0.7722789984760937	-0.006969341271618933	-0.4400847804799009	1.827205136111912	0.14874285603514387	0.4624569349198168	-0.5879507888250631	1.304703966131883	0.9469920845790163	-0.17173948938046585	0.80136736216743	0.0024006473532922254	0.43333676093856915	0.18477348528838966
0.7079524034019025	1.1435721303377977	0.021483144120672152	0.43702493719576185	0.5686957223218359	0.7719524614505257	1.260560124824718	0.08378320525679746	0.0980110814710862	1.3399408587539143	-0.5385285571360033	-0.8202688556526775	0.65440940291494	1.7748047571870211	0.7823185566010888	1.133009477353281	-0.34124052059888355	-0.27286794613066706	0.44584566524078767	1.9088338451172298	-1.2752288173372008	1.239526175319862	0.453997191521729	0.5689762121813416	-0.06842706153007602	0.8261342879501874	1.316679954459014	0.24329699266119717	0.23038189758683073	-0.3055324487005917	1.1971702020811033	-0.47418695621893286	0.6833888925259799	1.2414904595253489	-0.05054537069719024	1.7006729960461888	-0.668888333037025	0.34342576464078833	-1.2090437508316838	1.5647740015652845	0.24814415289012065	1.0161970437419265	-0.7789729893837121	1.3575208397494827	1.9092130943706007	-1.6971583117147584	0.7768625783929676	0.4440440571233373	0.22374952196297862	0.6095181143513255
0.35459369938964413	2.054215712659774	0.19337602800020384	0.686773846644537	0.5592485757426685	1.7912625370927686	1.8404909220079935	0.5757652454681638	0.7794021537032223	1.0527040437704356	0.04299178267430198	0.19898486159256398	1.8597619222253232	2.4262988719458143	0.6479373438340018	1.415620393374967	0.03974175674799485	-0.3461885203852576	0.9831320910551482	1.8499891577062806	-0.2684959179364424	1.520240628364886	0.6545422877015391	1.0762072635557531	-0.10657365823179801	0.4614462858743949	1.9972672180525322	-0.2875807003842695	0.562393425522141	0.5506925242540741	0.8640601189656799	-0.12724287247998786	0.5363473384448554	1.4901753311372754	0.9601416891685298	2.1186864374647256	-0.8924076156408375	0.8577673404812345	-0.8448491919065184	1.3935799533233977	0.4465338844352093	1.765405339917054	-0.7544376562049553	1.6021548479452157	2.0176611540044394	-1.702103487944119	0.8431214209268076	1.3447022577866623	0.0904418762810582	0.6779888549741788
0.19429856829670986	2.059491163536444	0.5851106461792677	0.7817854730265342	0.6215477166585859	2.0274567012274796	1.6474831723517511	1.1063218484860926	0.9585397080496513	-0.20887191634055727	0.1644109595839142	1.1550138919755943	1.9334549878040412	1.9082516112630667	0.3197820766488565	1.0412236153065155	0.9558418104523485	0.10798864597467663	1.636676086706097	0.9622741135755287	0.6291164155863239	1.0649969277867157	0.5665638378628307	1.5862853764011549	-0.5052972152316162	-0.4102752955439764	2.588786997121001	-0.7627526507621389	0.7027686446654324	1.1233129440349838	-0.19776238631609228	0.38806538952154895	0.5372858376903233	1.1825351600040244	1.9805934846321942	1.5598666059450603	-1.6245015591278293	0.9712231304064767	-0.04453718653369978	1.355737822138443	0.284120869871906	1.9203112320407836	-0.45621123213424586	1.4956284150403947	1.4625332641449404	-0.5843809909924109	1.021971521067849	1.538839099753152	-0.025949525920592752	0.6398239316466567
0.2049884870855237	1.0942018750135702	0.2766691494268279	0.7244356210754385	0.22540862002456075	1.1166797780873123	0.9865045803876669	0.8578833692937236	0.44498299015411447	-1.5028199871259744	-0.06021997269560647	1.1247878041139114	0.7214041133123398	0.8173905671159301	-0.1465785214597954	0.4540120778241821	1.7752075730876398	0.4971663587907141	1.343995647360293	-0.020514623441703378	0.3324192186747385	0.4292791118324557	-0.011888663677858981	1.7195160834470364	-1.2428559673700803	-1.4116539475191041	2.5888317392524143	-1.0582054368672575	0.14909986729535024	1.1525914884538175	-1.511960235047318	0.4492481649526758	0.6765474652366789	0.8571790880609576	2.254725906512225	0.15671622564209725	-2.2197274039057877	0.6373912902473388	0.005032421593261595	1.1074449753440057	-0.46597519323973796	1.1040835902631412	-0.1646608578453688	0.5323134193162049	0.7323699249827791	0.18633803590495698	1.2248003292235659	0.2993965492043271	-0.5006949692755737	0.6656352256091957
-0.02594520119413049	-0.16011662326313095	-0.6777924846288921	0.47475154774973743	-0.5466200700776427	0.017330049484584564	0.3830123450046842	-0.270887231966341	-0.15709437757511585	-1.8656681798600467	-0.13675207705213838	0.3089514985205971	-0.6846175088678453	-0.0013349519857011958	-0.38567029451732204	0.31933409063265217	1.833410624261437	0.27418137296158845	-0.04899635229503012	-0.4374344215943586	-0.7596998955458214	0.07150894968277248	-0.5700401269945541	1.3098436397258961	-1.777627760228645	-1.5124985245717542	1.9502118187091197	-0.7281663491869287	-0.6777262661323608	0.858795196608133	-2.182092434578474	-0.17693324330865393	0.6986536304760186	0.974270492239902	1.6617732634022788	-1.2766905744155912	-1.8803372253414523	0.4037527878604992	-0.939052065179344	0.5385200984170991	-1.2990020153360258	-0.10540768663700387	-0.12701886453639405	-0.8650475132404515	0.06158311836295837	-0.17676256071250634	1.295594439327179	-1.6522295850692121	-1.3707934319725599	0.6969520004458184
-0.6935320022224901	-0.9536684906917482	-1.2721384488725247	0.01801725760964658	-1.0257959253757147	-0.0973416495062529	0.05489345754094092	-1.519971522542215	-0.07986492050835838	-1.1575579298854608	0.12050587397913261	-0.2785746129673125	-1.13707356590479	-0.257398340616987	-0.05648561118669237	0.741264859530672	0.9426387402782097	-0.47312717736258547	-1.5011760193838553	-0.2850111217443903	-1.1953639368310494	-0.031204060507547746	-0.3663821373475257	0.4634099586057942	-1.5512619378908614	-0.19298436262996793	0.9797720472240999	0.43854612928528813	-0.8445788024926105	0.5951175929896414	-1.6481691086856773	-1.024392434451398	0.38308568630240825	1.2451371213648155	0.6713473375354321	-1.8787472577031503	-0.6671151890991156	0.7613399531198786	-1.7902165171371602	0.002875922378916924	-1.3527292911563742	-0.7646925432365681	-0.13476731597377523	-1.559845336686847	-0.6295811927795698	-0.9338141424492034	1.082897095105504	-2.7241241830986525	-1.9953123068401322	0.5949696035516617
-1.476510063468211	-1.038139259432418	-0.7649516726356673	-0.5975370417743793	-0.6894626530237861	0.8293928811745966	-0.24391893098450354	-2.0599123892006475	0.6984709941920522	-0.03409298420180485	0.2740428019690925	0.06994308697327387	-0.5177418899906187	-0.2666576199901811	0.6712344491397769	1.132033596129131	-0.48010335016996225	-1.2033065546527326	-1.8882828086741394	-0.07179473282473754	-0.13324608552532574	-0.22788523738297664	0.7106918555846256	-0.5782536629741547	-0.5566743680347013	1.723123485305603	0.023357946676113323	1.9142183262431667	-0.04033303180295821	0.44039346532423335	-0.23889007534375653	-1.440224903685417	-0.2655739289588837	0.9065216020927517	-0.20160505984199484	-1.4425509221205688	0.4518487655476599	1.5283969459167561	-1.327116441025582	-0.1418436247150552	-0.3460922829656592	-0.6435575933703734	0.2842183644945832	-0.9018825545158642	-1.2436725997832994	-0.8519150591556698	0.48812337742267353	-2.0815025690837134	-1.6241221335543177	0.34041820653862953
-1.8849820388990852	-0.6094037988769833	0.4256118110424477	-1.2672049510940122	0.2513482914182385	1.7201998398085996	-0.7936644458558099	-1.8091382758225905	1.3650246192552673	0.8371153717544269	-0.201674406346895	1.0905153438712671	0.3936823424440808	-0.3798132905129813	1.1251140805227722	0.9423804142046435	-1.7335324816877176	-1.545125293358113	-1.2117497913729798	-0.16593034120643776	1.7114382675597501	-0.6667403531155595	1.9178515762914516	-1.5520356183310293	0.6109333389774914	2.7460864126189586	-0.6899022533807088	2.723082448895183	1.014937046908526	0.23439048043262853	1.1132604609102328	-1.3171496561531404	-1.0527708629961523	-0.27021326782406846	-0.7906728791248742	-0.4762671218313909	0.6418813343403883	2.0036423522059263	0.35620013632069625	-0.016141341951304115	1.0096992876406767	-0.44832130940746534	1.1840275152677786	0.5126768592590251	-1.2335153610631375	0.20937635325507323	-0.4626435118004051	-0.5070920884929568	-0.31025217661356363	0.05649655080337409
-1.7692844291607044	0.07874714194992313	1.1944077332582348	-1.8068568019813138	1.0419275785355981	1.6100868225840164	-1.383733968129199	-1.3689733366895454	1.1938537260464095	1.3152784101017738	-1.1159904741092581	1.9246803806616337	0.868052828867834	-0.5763750095622544	0.7911464676312694	0.36882712374667354	-2.2972219020484785	-1.5452969799545062	-0.49166990317106235	-0.40518094773083146	2.863216249933916	-0.987142139817194	2.3632659209687263	-2.1766674226225478	1.2346414617746913	2.243068354317205	-1.0284785082723988	2.3066971843979753	1.3967422877324194	-0.0495810783177455	1.6809637858307593	-1.1392227194755455	-1.675453027294809	-1.4572953351492366	-1.1840631714679524	0.37989569838346776	0.10367471099260808	1.7209797292979434	1.8402853014895435	-0.04851624004178336	1.6771641857586388	-0.86236020281941	1.9146110020285776	1.469169558276035	-0.1410397756125748	1.1240038685896967	-1.501801905025747	0.49820029488514633	0.9684173008771115	-0.10029556677695006
-1.37515509965044	0.8416523643730052	0.950330515190085	-1.9538764082877282	1.1041964609001709	0.6697436325490655	-1.3996161106910143	-1.241006423018282	0.4201187221016792	1.506258182533578	-1.517570841207079	1.9783508487178088	0.8083862182291051	-0.6436897961150768	-0.05914837915373296	0.11581365472794714	-2.093715711834879	-1.3386475714765935	-0.5219743865290815	-0.3865762282630033	2.62289781594802	-0.6513956337407196	1.8691319821093129	-2.1934910265394993	1.0174849435142628	1.0388976291927525	-0.9729812081636293	1.022626404304981	0.9918945261502639	-0.14533148696159823	1.4097489802493672	-1.290693483540928	-1.7693966286583804	-1.514511348021773	-1.4151600523328833	0.8827271436404986	-0.22646715958762867	0.9399254200942161	1.8828767889721458	-0.39905541896617197	1.3262478381135656	-1.5988080847736756	1.7441319237262438	1.4077589861959023	1.5740127708505602	0.910519270847791	-2.125171088801512	0.3422703314266318	1.258010369739141	-0.02906658416532678
-0.9753002319532815	1.372317089572731	0.1330758025733875	-1.535604980401147	0.5163409332962969	-0.11201446547692212	-0.5501326651234879	-1.3130890024111066	-0.015562767806686948	1.2578477938094779	-0.642151414750801	1.3643588105175237	0.4952562596639441	-0.5679232002231737	-0.5777150665021706	0.45934199762772077	-1.4454631543186085	-0.8522516996608516	-0.9967547426261323	-0.03511501739082721	1.6248869104306989	0.365511469076895	1.0570418302469133	-1.567298361582571	0.24295942708451604	0.40243515356027865	-0.704764166571878	-0.24779138333967618	0.4849956149436892	0.19213625289776332	0.6781368144838658	-1.5290119863700111	-1.099896212988414	-0.2701303410152433	-1.3833515007999566	1.1097276260161002	0.21649542339538363	0.3323476685133074	0.7449898162817431	-0.7723575580072075	0.5851421513335019	-1.705281060214697	0.7435484335183588	0.837906485989932	2.5670039449109083	-0.06829366664908995	-1.9100227759969235	-0.1713767750268464	0.615182235201315	0.2669400144801309
-0.615245261701846	1.2243411676306002	-0.4089516751505457	-0.7370667700731877	-0.1782344387674023	-0.09451136536027545	0.5937670539657726	-1.1772754629681985	0.40313587898152975	0.3209010201691243	1.11989410367394	0.6463057185798744	0.10575071156235827	-0.5680075938862091	-0.2658219977941266	0.8060451363056869	-0.8463561887722926	-0.030995716278197735	-0.9923945664612382	0.26172894936250074	0.9667581733877939	1.3181433545646593	0.6297841548864345	-0.674443644806411	-0.5059395866231402	0.652382877378748	-0.5765702420912898	-0.8985900466006015	0.4515625497565386	0.7824855509140248	-0.17205599041235212	-1.3249084741304413	0.08625250627212414	1.1485604077746991	-1.063893097380785	1.0272672303149475	1.0344597717675506	0.25376434270605946	-0.1687808802975624	-0.852017774512936	0.274469610546713	-0.7844602859756247	-0.1747359876626953	0.5052473066739512	1.7987535335858615	-0.6078083453823783	-0.9793619439396312	0.008166022413002074	-0.021968143710137878	0.6254845479891266
-0.24655495450060289	0.23679986383969567	-0.3000240091871634	-0.12176746361259155	-0.5333116726425878	0.38508005176095617	1.006428846781284	-0.7553588457548662	1.1270033382929034	-0.9742893425653328	2.3940514003032307	0.2946596461319601	-0.31577999162703285	-0.7541934260383041	0.4236590139666484	0.39752082493004975	-0.6897928995464853	0.7814976398136878	-0.12872964442700813	0.11932928816160894	1.0553129599713313	1.2979344755078193	0.6964463227273899	-0.1534035593456132	-0.7925808308095224	1.0023725367512188	-0.8587381072685444	-0.9498058376296746	0.7597963405512971	1.0711136931590006	-0.9495212895189048	-0.6382572887043394	0.9842974074546889	1.4076808274439703	-0.6647210796200265	0.39652239416040314	1.4142388596236084	0.41590849062715923	0.07735056033795801	-0.7187159648795478	0.5459040512741951	0.4133726366078916	-0.22346735489296327	0.4639050953047894	-0.2928730123368715	-0.1897566181548976	-0.08132710383383987	0.8486612078268854	0.07077311380535373	0.746038174893116
0.06363284223636755	-1.0571116119421096	0.19040053060031356	-0.20122678328479277	-0.52935272447205	0.5343686003752024	0.24974640254991298	-0.364128742432086	1.2074544264014502	-1.6172646229127423	2.109446304407336	0.36083681815765256	-0.5774279100821704	-0.9072277303981542	0.5720827971547171	-0.6465385380728905	-1.0403727952360537	1.0035589317088227	1.0050792802380355	-0.3480297436030714	1.407013418756754	0.1751412837891886	0.8354613520744164	-0.39459989426975106	-0.5888676255617984	0.6862396265804683	-1.4643273671538608	-0.7235666924015689	0.9395524229546957	0.6448882413428171	-1.4325510358027234	-0.08662491103348169	0.8199147817018541	0.30292216849234427	-0.47246048117165607	-0.7817845456727618	1.0633271048455433	0.26491300213170665	0.9518266093130522	-0.6557441373546377	0.869339123958983	0.8177531905764085	0.3857144822665921	0.21593665552883673	-2.0510619628982156	0.4167606647562001	0.00910656448211982	1.3419940602636269	0.6435467044283985	0.41033067966071557
0.21776995119391598	-1.698383768916858	0.628679834919417	-0.8919715354547973	-0.4250666433505664	0.03409675500156101	-0.9979861139011535	-0.17384885324956476	0.4837787405142995	-0.8764475259992937	0.5965193286613032	0.5282053452902661	-0.3562475954968454	-0.7064337988776926	-0.13004415499727978	-1.292751634730714	-1.5591846541103684	0.4832836607776221	1.5719611443597084	-0.6081920007736341	1.376854043560856	-1.1541220354060768	0.6829402181009121	-1.1246036730669848	-0.18238320699498667	-0.11526307132901986	-1.9692478379138636	-0.39235666186942675	0.8672031173119539	-0.34454007132932857	-1.3726505858747153	-0.21032813621283333	-0.3038290775725433	-1.1357242333032143	-0.5553682192079368	-1.891725664803293	0.42531341599120887	-0.4130701722699489	1.1811132155549735	-0.6401520278743553	0.7562138497259522	0.2835458397954094	0.7176624293864718	-0.38983946324837004	-2.187124763917097	0.221799469400643	-0.715682157725912	0.8583926150802248	0.9119578770887427	-0.22774108464660953
0.3274017870103459	-1.1754483796418305	0.813763198549795	-1.4798340008488708	-0.4150167951114984	-0.7058336110170195	-1.5880350809342534	0.11784303284599651	-0.18683511621527873	0.7110392975706089	-0.7112625040932423	0.40595265690413906	0.37920795017513775	-0.1451053310757559	-0.9705359374579896	-0.7478732352354613	-1.7055711871356896	-0.177403219028844	1.3781757962026537	-0.28571821122461044	0.8240583077837877	-1.591854333828588	0.2919621932431875	-1.581382139497299	0.14886175744967223	-0.6312325065813648	-1.9718605110227931	0.054078377731880296	0.8073976560995035	-1.3087964562549452	-0.7816667350922002	-0.7278386897793568	-1.300280290480501	-1.8040611146528307	-0.6949645787809908	-2.0520328581833205	0.055039075368913774	-1.2997318033483973	0.2798827062275241	-0.30478388066572054	0.2971064512574624	-0.28560897745033786	0.223543207643375	-0.8011975418194819	-1.016514775730081	-0.6473327402694602	-1.3954497011577691	0.004542555444249264	0.5754215872227098	-0.6550731086345728
0.6666962789817488	-0.00026652013171074806	0.7416234327066804	-1.2507483669243664	-0.49152837929704574	-1.1146866603192487	-1.0534379556570521	0.8503516411074198	0.007699824794638944	1.6961780448067743	-0.7044640066947443	-0.1457307062229543	1.1179575047131187	0.38350153916126234	-0.9858848704136611	0.5242424579752073	-1.1599822280253123	-0.1980863067349638	0.8916468304517461	0.4358872866632318	0.06848668408227071	-0.9274108897056683	-0.08687361002651078	-1.2049741508374208	0.3694188592588934	-0.541896465997047	-1.4655005778174715	0.5193682835139846	0.8593133691806241	-1.7374887641776144	-0.04802139233443127	-0.7673166883597807	-1.1130091926223038	-1.5520547367869268	-0.6403606205648453	-0.9803054435840922	0.029335286575747545	-1.8788432059315148	-0.9223052307296035	0.4823676535845908	-0.05716085975977812	-0.05802117928439355	-0.6492089302512772	-0.4814999087693783	0.03215276326135233	-1.0697165286968962	-1.1500122916796955	-0.11904240963567234	0.12454727818200938	-0.4561022106920044
1.2894767564912801	0.7380195390426582	0.457783963838645	-0.18661642804066336	-0.574199491188147	-1.0714970294444461	-0.001713017552119252	1.7446090523568774	0.7613802919210041	1.2547285976143976	0.3500000531473344	-0.8695239595541783	1.1820691612414407	0.4652785525585716	-0.04739450367996398	1.196571382269189	-0.1350549759008282	0.4907105740411645	0.538254726821615	1.0339089650221711	-0.5490227740709482	-0.023129175681950345	-0.4004422381341891	-0.17118221800242248	0.5972619606036251	-0.3192858454306591	-0.845336798263137	0.6893913345416403	0.7061987070559966	-1.5486189093889366	0.415136117535385	0.1246899448692476	0.11898107298256634	-0.9852175614681077	-0.37713526706910927	0.5816081448314706	0.0686988827525873	-1.8824104858224675	-1.3048444884834394	1.1954167884410394	-0.08350393770006068	0.7854386051056882	-1.0578019577797226	0.2520020661753759	0.0538817883822924	-0.3719304413893359	-0.031618827053272104	0.6720091432745	0.1162079487379321	0.20862064449276427
1.8089742871482797	0.4514560508733004	0.08831695925028128	1.0136946633626263	-0.6492319625696095	-0.8938081263153902	0.6359292198388925	1.9981007899637597	0.9267784565765785	0.13360067221033248	1.2272683553852348	-1.2918761438451403	0.3915675887232367	0.09788085122850024	0.9788146396147382	0.507349652919047	0.7699975930184616	1.1359648637037596	0.2687715108842502	1.2026544964686305	-0.8796743520944812	0.12094080730804847	-0.8097341574113308	0.8004675408440975	0.8206429637829548	-0.5060128143232846	-0.5184419240303643	0.30502080982377267	0.08550551127715728	-0.9927321784869806	0.5918708287159249	1.3930680694316282	1.1174170638700882	-0.519085266376273	-0.08856288016227574	1.465198265595951	0.050874599163976034	-1.4433045697024527	-0.7383154187593657	1.0687116319662264	0.004973120892348482	1.4089298418300924	-0.790797793578769	0.4557460266997225	-0.451373862082966	0.7488740656999873	1.0005934168479007	1.3752816654994964	0.4272088013447587	0.692285179467635
1.7319668645304738	-0.3956953525534651	-0.1544035971258033	1.609092295521582	-0.7222576967697053	-0.8758144593500191	0.5747486135402116	1.1971854888013969	-0.12043080719243733	-0.24335159468123643	1.1118377101074433	-1.1424397574006095	-0.7282611465057673	-0.3091150744394336	1.149427370914132	-0.9222191394920919	1.1055538975419994	1.0369537467884413	-0.12611185373138886	1.0930811453487492	-0.864904858069427	-0.5913881695175304	-1.3443634586561146	1.1696859827785966	0.8020841308752087	-0.9682550077181188	-0.4930987227304349	-0.5108229801613514	-0.7013987983495156	-0.3506254071534184	0.7555527753882015	2.035499116512225	0.8305022822314715	0.005429255803899661	0.11974301776583991	1.1424281314344638	0.15483566301179646	-0.9237769692730413	-0.11909266136639723	-0.028737775800060747	-0.09406277658446358	1.3885686188572288	-0.44662457433494046	-0.3234987802352298	-0.42133103470281713	1.0120539013280998	1.112575453326375	1.0539678849147311	0.4747365660334884	0.5205403654734483
1.0322889428792408	-0.8688023842166064	-0.2217996834888069	1.4537144391440542	-0.6957588214523417	-0.9989925539531201	0.2789030147222045	-0.02509125023699076	-1.6472004287379234	0.4642574858482656	0.38322211952256535	-0.6372167128754984	-1.4333257926386769	-0.3766575802872223	0.3660275709155215	-1.8293430968511224	0.9815862298578266	0.3859117362350847	-0.5311819022279897	0.9981077032863577	-0.49922194922993685	-1.3181031590105292	-1.7141486679226985	1.0542073708538648	0.35237157381607015	-1.115487479931596	-0.37590022146114693	-1.284896833600627	-1.053442457425638	0.20682806285996344	0.9251263798728863	1.6730990371478571	-0.38616409490469367	0.7457089060782308	0.35872840233132924	0.13753428634138556	0.48247175094928535	-0.6410879147373134	-0.22692036970512475	-1.318076044796106	-0.3788990320979989	1.0577126563494041	-0.6008457175797637	-1.418059990248443	0.32087384136011265	0.09082929787683192	0.4810950513309885	0.044796186031156315	0.07578127589705172	-0.0968601401055523
0.26382652509888616	-0.5967419225068211	-0.428206243255255	0.9664297684150072	-0.4092222264867988	-1.0745008817692574	0.2292753804074706	-0.506633115098164	-2.2868450521036188	1.0465620302325154	0.014660849399538255	-0.29099348389205243	-1.398033669657883	-0.15930070561850285	-0.6784168435648555	-1.710358121181721	0.902656974869882	0.04668784470873769	-0.594202903968466	0.9147181359696139	0.0010942314682278785	-1.2184957027720833	-1.586100719504208	0.9730106194210872	-0.32683377152894755	-0.7448734107229418	0.18103598326552012	-1.5745068761247387	-0.8507812138842837	0.5597415884435056	0.6628975181967675	0.8911365754211007	-1.1638296725020993	1.280391953970656	0.7632469220525719	-0.6272325549867631	0.7600004277412522	-0.6762275462246286	-0.8528617755071207	-1.838293692082888	-0.5799080998789846	0.789494409706481	-1.065921331631238	-1.7353974528352494	0.8329509944220478	-0.9966712107353053	0.018151912366159994	-0.4393435571392275	-0.24230338086365685	-0.5227239845607677
0.015197639930778899	-0.07702989766338646	-1.1240933862942253	0.6009248917444273	0.1449919159772669	-1.0159470275978455	0.3572971743452129	0.21584055070413327	-1.5049717243600753	0.23915773863521647	0.3728894683788348	-0.3940772954946826	-0.8628317280311327	-0.05890184495173477	-1.3067333354870745	-1.230523008852326	1.1838152520562806	0.5207190982663797	-0.2576762439512884	0.5336003699395536	0.1669076053597176	-0.2820588917759201	-1.0082246193104536	1.1950872428692663	-0.707628289425766	-0.35102742054555763	1.0183341606856773	-1.3100425185707993	-0.6901351825968433	0.6176729349620342	-0.36694552588514084	0.5068220323543071	-0.6626550324288092	0.974115362512225	1.213717178418761	-0.7748651288128363	0.600043226669513	-0.8379620971712383	-1.1860458914012342	-1.3795383340115908	-0.5116259672403297	0.3638071155884205	-1.1650224825809146	-0.994203260149446	0.30362681037893696	-1.1016126597692075	0.2790748524740075	0.14141550648385695	0.0662234522846204	-0.4394366000360513
0.3100726675134221	0.033560453496053876	-2.0600576174314127	0.4832024546782619	0.6989166725248278	-0.8919462753896155	0.29544818601769507	1.3727349628034216	-0.12477767362624091	-1.5956463684097222	0.8292879613384528	-0.7059910090652675	-0.2739551575869809	-0.33012573534483014	-1.4097953736091617	-1.2419217260070292	1.5889546327906836	1.3397493667440574	0.04845530842274531	-0.3333766613475984	-0.3472594758064609	0.8008853866290174	-0.43837277745338854	1.4512881608286525	-0.4445632134586838	-0.4846615657487122	1.5114611099393362	-0.7901673098370079	-1.1486354251079944	0.42961978017256414	-1.714772845631174	0.6793511511363146	0.5393272653372284	-0.1271260818718329	1.3606283517194242	-0.663214509174526	0.013288216031701022	-0.8074694520537105	-0.8449181398877037	-0.5775878091042107	-0.281038097792781	-0.5965481086465084	-0.6052608844927306	-0.03186007450617824	-0.8191170707048407	-0.24881036543679128	0.8587021904781235	0.9080907436223804	0.7746433106498288	-0.1845906708135448
0.6427842120601569	-0.27912075967371147	-2.318857319801267	0.524853825543865	0.8955932473820563	-0.7857615396408613	-0.01864964956230379	1.785565360630241	0.6352480497484414	-2.7092297409514816	0.5742667804755478	-0.7309930878106288	0.08661125047004592	-0.7273786313312401	-1.2399428506473207	-1.693525445936019	1.6037519951847545	1.5984883003222705	-0.11696658923298524	-1.4060394250012793	-1.306416722133689	1.419675765983189	-0.30368573263029464	1.2990336967625606	0.21549729160058248	-1.0117111236704817	1.1655850139018624	-0.3886700280639359	-1.9577718411172662	0.22744335822380912	-2.3183906116848547	0.8744633467001169	1.2202104633944393	-1.1201920117213278	0.9823154082105923	-0.7267262341571789	-0.5146733437598219	-0.4116901184325857	-0.23418272851660205	-0.13433227089552544	-0.14739006571402594	-1.7276504487572688	0.1929488040777235	0.1691595653674008	-1.2838763457347087	0.5299005333511612	0.9615042999440281	0.6210418400153341	1.0723706073984898	-0.2565564590492153
0.5818368836565013	-0.4660511866254759	-1.199464910746248	0.6677225381896421	0.6343957123691768	-0.7049281958637246	-0.24841350248425803	1.1236633493646224	0.42971798266291505	-1.929268816530041	-0.38705593856757525	-0.2834014375713075	0.14425034611759244	-0.7250203049121978	-0.9399518451370104	-1.7680708871997226	1.0332844896441757	0.9637741670772989	-0.653828468825928	-2.0889585148647845	-1.961637988826521	1.5137896990687405	-0.5851822062914324	0.6609831656412862	0.6367404427624903	-1.245686280250659	0.19918918263472346	-0.26327844721333465	-2.194613800783133	0.23419986311611019	-1.5434376670920207	0.6027920943069144	0.9464364315741957	-1.1763536838275233	0.2744641930250545	-0.8719545190830362	-0.5233459139867404	0.17966770604955618	0.107497115533321	-0.12521541922654086	-0.25483528419404133	-1.9720023201380754	0.6721544462393358	-0.43943322975776566	-0.5442493297962098	0.5236954955673732	0.39596044767176997	-0.7304330600220486	0.5457265198384177	-0.6145683166566412
0.21374961805647544	-0.20698255805863758	0.8228397460125654	0.8498154955311834	0.18655289842782577	-0.6161005925481401	-0.16920706531437654	0.1567761973491123	-0.07085227971878232	-0.016187266705783625	-1.2358244193134669	0.3055371334393522	-0.09840547311538882	-0.11700147712692638	-0.48484224441650786	-0.9954571466011393	0.2374294301492978	-0.0280316030106551	-1.0152222519220009	-1.9744413909224448	-1.7167276900419373	1.3202792829215044	-0.8904539907241967	-0.09752625542025795	0.4347720720825094	-0.7843767218105366	-0.5448924815799128	-0.2859809753375451	-1.349922506400261	0.4101636444368575	0.049928628280669525	-0.023881650866744986	0.41519496949253953	-0.493844080802696	-0.2926164213341099	-0.6769661716427479	-0.06129302177457617	0.5622033915827743	0.2021937657347705	-0.1367780456767835	-0.5261529805049261	-0.7828502052455729	0.7890789587148922	-1.0362596649753024	0.5550896073568	0.13019823682703066	-0.2344558283682788	-1.811514414530569	-0.29371416976707276	-0.6854886140687991
-0.058702712836981065	0.1449486332683835	2.308473839313047	0.8200685842279278	-0.08418127484023467	-0.4811493308890737	-0.03491673931053537	-0.22905679753060168	-0.16385251340068893	1.1998740486239563	-1.2931095629196498	0.5753422996285178	-0.5746862687668777	0.6729567466426336	0.019247726747650372	0.10652784529971258	-0.2572464081519383	-0.6540204540866565	-0.8384843320646124	-1.1818338263554595	-0.7310284456012891	0.9225933460729324	-0.8997210607965181	-0.5915809325592292	-0.1625703344409821	0.006442019817505025	-0.384993092344679	-0.20529499017264743	0.020336985127531945	0.47120673165308724	1.1768109484487463	-0.5159906135257788	0.39238228119192337	-0.059812382772359216	-0.4224925303290284	-0.07878772117039956	0.4138855102064582	0.4704094418348782	0.4583834440556232	0.08934955614547367	-0.7517295807381128	0.9732713916671399	0.8918649395264747	-0.972144386270443	0.7819872049089782	0.1868198781092356	-0.3259391572603002	-1.5090571366001932	-0.6265004536085633	-0.11022185681455204
-0.04715974863734835	0.04707798367234315	2.2300893388013097	0.2438705980048569	-0.09941582101880789	-0.24192391717661893	-0.26527967874611674	-0.031866340824842444	0.06855948861731141	0.8292977104478949	-0.7733477904169679	0.447562778707104	-1.0674761386509601	0.987606402897356	0.26815815277873095	0.6549065870998	-0.3028048403124916	-0.7749607153876161	-0.32304977762731074	-0.23352199093067924	0.2179862601727063	0.2494643392537409	-0.6591898763345487	-0.7936524603369199	-0.6385493371011046	0.4379887802180269	0.47838768961306544	0.10516088522304985	0.8900898628306404	0.214244262534161	1.0883185662742128	-0.598928295887451	0.6954035392614047	-0.46770063703168324	-0.25484859290856837	0.3979968034240513	0.5612466248055445	0.054013865015009585	0.9562709931385928	0.36780459400480675	-0.73666944559582	1.7183912763263958	1.0874935721775092	-0.4864677795260784	-0.02657963782236701	0.8040175777323438	-0.011714575102582716	-0.2755923990505444	-0.31585908452328887	0.7016422904179408
0.030633008999088072	-0.46270924817078385	1.0235536546273452	-0.8629812133617029	-0.10288501914768679	0.14507430901954094	-0.8603884469411613	0.014219628622664732	0.039164120122373414	-0.3080209251458784	-0.4748544793401513	0.25383492665195106	-1.265239053880654	0.6662174107409277	0.1167660131165837	0.4612359468057637	-0.2049579725366235	-0.8094178617391259	0.07462003967098745	0.3555169100248248	0.4916600117969693	-0.569044680504445	-0.42460990012019995	-0.9349352938888084	-0.7787515061170984	0.28197833292783053	1.1148413786180487	0.5081182370587125	0.8898945545547494	-0.22248102756374716	0.2357004519176317	-0.41265831990581586	0.5280266053710698	-1.228340824465007	-0.15441137115150222	0.23063297101492003	0.46476080012145105	-0.2580287750271688	1.24291822014451	0.41307901291326077	-0.4246775604270545	0.8214831944453315	1.0489824492650022	-0.2825754346665447	-0.8458849820691331	1.2216239764607106	0.07400527653666268	0.4252601085531238	-0.016741615422024125	0.9506522194814672
-0.11858223539406063	-0.7416143854831576	0.04604251036925106	-1.9078225373962185	-0.30408145506649703	0.5986837372149395	-1.32559461114427	-0.5421994960902363	-0.4681485384588318	-0.9063966286819846	-0.820788782809904	0.2780564346266719	-1.0048737956416791	0.275332066754297	-0.146339442969489	0.1891479162588544	-0.2836015175249161	-1.0802956746275616	0.1731555890878428	0.39650052086523113	0.15914138330768066	-1.113771647281269	-0.3071762705041468	-1.1158747906653501	-0.8034648223067382	-0.049146213789913525	0.8232983827848581	0.7063947299532852	0.5808499412304409	-0.49989921253528596	-0.34975496735958383	-0.1887906264201112	-0.3345506931303586	-1.399578574270476	-0.281623438500109	-0.39806002268643587	0.4141832369717849	-0.17870291965715307	0.9463770575353454	0.25101445883664014	0.022011827465586244	-0.7240634592605488	0.5424932027917745	-0.5736005759379519	-0.7827947305374116	0.8249547025799386	-0.34340401043281776	-0.09625181740252632	-0.2805195662064821	0.35604877884469993
-0.473959151195236	-0.3370203800943431	0.01645241752426208	-2.1273021223201667	-0.5582436222928637	0.8993523587303045	-1.2118099321631495	-1.2772236902937053	-0.9923768497070145	-0.6988037747305893	-1.3872165548731714	0.3978372195436128	-0.43319029252716806	0.49209651566677315	-0.06875642104007024	0.45853172071897585	-0.47875446938750543	-1.411704134439807	0.13968296211142833	0.06859140982551383	-0.2010321354233144	-1.0845736448715264	-0.1685968063506639	-1.1376451873437092	-0.9197540524808779	-0.04928370658420938	-0.08875996892465066	0.5300259653664224	0.5714161787900061	-0.4731038650751395	-0.1637985041936931	0.049923336223065544	-1.1146129121929935	-0.7193927356480156	-0.43987452498351315	-0.6878528135219762	0.5098235632355501	0.1868357574491217	0.3540811245539448	0.1336979040413734	0.26929578461604015	-1.4411316402719785	-0.10930042195308581	-0.8052411902661939	-0.13927395182053043	-0.030916580342130698	-0.8093398920203673	-0.9520356128039165	-0.8176578742743982	-0.48803735088427713
-0.7225197860120159	0.40609184106335683	0.2725437877781186	-1.2972963746220654	-0.492414694754919	0.8868839039923412	-0.5811063293555984	-1.4089075819280115	-0.9932685907523107	-0.4178189668896535	-1.424438129286141	0.2570017240800131	0.13313260502496474	1.2792846804928033	0.4404080232817343	1.0692662781502205	-0.46357907823867134	-1.4086223288987696	0.10235080860759799	-0.24381957435337995	-0.1823525110712525	-0.6829526635430122	0.14315732131774003	-0.745301902466258	-0.927461548526555	0.3387805572868032	-0.5909030942335443	0.1420367809040054	0.647494312729087	-0.3612361814150662	0.429819882832227	0.37378053678380185	-0.9444112574359986	0.14996308870630604	-0.35330771577163417	-0.07861715558291982	0.5844911516269023	0.5112762384783941	0.11158973138829664	0.1375618253770321	0.055807071364409	-0.9796129184131342	-0.35836115744969654	-0.3653277803260879	0.10370814460785532	-0.4450263756901303	-0.7063728910493657	-0.8521761637751539	-0.8656701441046327	-0.7454475256114899
-0.610056325126269	0.7296900428165255	-0.2661971272958535	0.028600539287442616	0.04596539515927001	0.6673453570819973	0.14872393184898214	-0.7154552645793842	-0.5223605170420867	-0.5003107297082017	-0.7152161218797936	-0.27326865278247187	0.5040232376831936	1.8364436661335544	1.011834513470925	1.3080573786797765	-0.08586009535884843	-0.957495213235662	-0.07254472741213537	-0.19004612162435772	0.06385701033560669	-0.4084682685866398	0.5529780030608868	0.03672499554433495	-0.4400340893912584	0.7708978400774001	-0.03711587501346366	-0.08241841922366747	0.07614988832753092	-0.46956817660740213	0.8294270586583634	0.6746360536167545	0.055947344038530473	0.48318625344256994	-0.02220056572049403	1.0851556679157195	0.4576750040299956	0.5880925965591899	0.38860360917937126	0.055053382322989744	-0.5192145520188444	-0.3092668842507649	-0.15931074107551454	0.6280233797330793	-0.33766536707724676	-0.0739622449424041	-0.012140198317952268	0.21848752599710108	-0.1850545422881425	-0.22245121246186098
-0.17854534580490217	0.3877118863639799	-1.607174673571566	1.0405331635012067	0.7546175536300901	0.5160053383280879	0.691905216946801	0.26872107686378066	-0.11318974568313031	-0.4365936124110967	0.20932012459268087	-0.92128363343993	0.7343563311849565	1.4860539681994909	1.2750907656606114	0.8944718250351077	0.4158389934093439	-0.31002684655769924	-0.49213679025508006	0.3113430801274015	0.11231200431772273	-0.4675955092067545	0.8256954416074279	0.8656302672750372	0.5392443107554903	0.924422547163407	1.0928448289776374	0.07095993893988527	-1.2626211380008892	-0.7924161731808027	0.8582491822253923	0.7023031592192728	0.9189216142448752	0.3076194487131247	0.26842627919028683	1.859927683403954	0.13213789275712176	0.44212431523630213	0.6274395293991826	-0.24940899526459298	-0.9952219070816244	-0.37991701564939545	-0.06424178604739565	1.4274674705544743	-0.630209418492667	0.49207526051885436	0.6835720720547162	0.943459394927169	0.5909967079453374	0.4991023226123248
0.32351931859306876	-0.048209143341868606	-2.5000343033421144	1.3797640947811445	1.1607614277149976	0.5252341319018907	1.0570122603435976	0.9125245155281924	-0.08308374383668804	0.36012324272111373	0.6690125877373783	-1.3105811377923895	0.9655546505619977	0.5168084862180023	1.256031684074377	0.3451637025099938	0.6564411083947868	0.245443761705214	-0.863957837796096	0.9606531527690066	-0.185826424135391	-0.5378769150122937	0.8474326601038414	1.34252851760204	1.4485164621261113	0.732634608228247	1.6581866347063272	0.41790318490374667	-2.376025545938176	-0.9876089868975547	0.6957046413044501	0.3817305825276689	0.9814230139770843	0.1977215902055083	0.27967755151235685	1.662196791750199	-0.2829775354549515	0.16482231333122796	0.26564326529627813	-0.5163431262941092	-0.9407965836719069	-0.9734223732190208	-0.4631949287069188	1.510430374793044	0.073896967498786	0.5135354374165442	0.8575710358582773	0.33609422265100797	0.6955333321140234	0.759285765621209
0.6595068888382717	0.10212570652828423	-1.8174783583110916	1.2770470139653152	1.10675247253045	0.4495680344437876	1.276663825943607	1.095233579782033	-0.15979168689207207	1.4569765674620871	0.5134949656526298	-1.3271408549941268	1.2271551385453205	-0.06300053099801076	1.1942457438973717	0.3312682714643939	0.48178743011354197	0.6183666350162941	-0.6464821211264367	1.2551831494535581	-0.5374082624772094	-0.20437874953707294	0.7610393998119257	1.2734053812930606	1.6832484728766937	0.2965966623120508	1.048959023728744	0.563392825702875	-2.050547230012313	-0.771305293418942	0.41498488256969746	-0.05462371704002055	0.5637431960637989	0.4558220929595943	0.07989620451223718	0.8417260777039295	-0.7124998345506167	-0.2036604150208939	-0.473467925085833	-0.2810171094878805	-0.36780643955612446	-1.103816462002781	-0.9577255507232549	1.1569340055636976	1.4330306485637918	0.006261907708017955	0.5550908448902452	-0.9491965752690387	0.13076423058697226	0.48882336724037107
0.7067441398733165	0.7874803345574238	0.12320693990682487	1.0773534232502535	0.86623104000632	0.028782481256839833	1.227860918351892	1.0641758563760488	0.12796939143393862	1.7241919676994988	0.1614631101945342	-1.1319175667536572	1.4335508877123824	0.31560725907541953	1.089672652624924	0.8833808338471355	0.049796261110431395	0.815918208509622	0.35272016491093905	0.9353364681469073	-0.5740118057226082	0.4786226852442792	0.7850606749137672	0.7277368035117933	1.2072718909611408	-0.21085255136935588	-0.1906084476355856	0.33591533239822113	-0.20355968488956228	-0.2685093290733687	-0.06801577980792375	-0.33466381417390145	0.37198856378930834	0.8094096509646164	-0.06828174299938887	0.2833060603276339	-1.0668256050012532	-0.562473894377143	-0.7781835228860071	0.6081269085754399	0.3121439705971549	-0.32009715598269894	-0.7836500874709412	1.0809553738812152	2.194137153986315	-0.36225969610629377	0.17761893446413862	-1.31912620569856	-0.3601503567221031	0.13937212290211792
0.4592118476483104	1.3009802693580588	1.830465912407565	0.8096827945070791	0.7641384414141322	-0.563825349898548	0.8678198876952409	0.9094961879200484	0.832976477775393	0.7785250906695412	0.07641020475849612	-0.8870595166133219	1.515633605175593	1.0355351570425482	0.6782943101520592	1.4258030856444208	-0.39458159471920357	0.8035034459400098	1.647609734966736	0.3223869553857618	-0.2834075730455149	1.018701589971347	0.9364573312661332	-0.03709107294877366	0.5356123833492289	-0.5060927835442669	-0.9704448400658162	-0.01907644253889411	1.86871774656312	0.10487108719599833	-0.5803265774284498	-0.45587014004114673	0.5038008871815055	0.9338672883262062	-0.034713314357227215	0.5109117234093642	-1.1275757541515767	-0.647704551167177	-0.2428975359450872	1.7543654542810871	0.7708905181879399	0.7794291149110977	0.165296611452684	1.5693378789416434	1.654484724913612	-0.17885360495263403	-0.036717310468521516	-0.1327896655536879	-0.1680592938662239	0.09885764876760922
0.04828804701900024	1.1522088317676427	2.140557963360344	0.30741750631899334	0.7788656585969056	-0.7683695724663058	0.4994589841663741	0.46767409185906905	1.5080345684064271	-0.3691323863994319	0.3280905450163867	-0.5948194808022665	1.4647822574248026	0.9165118240030976	-0.0889413867231189	1.5157463845291155	-0.7118967963478696	0.6113145673071834	2.458264519670258	0.10559586770628417	-0.010374748676859905	1.0688431558207718	0.9906501823411953	-0.6662576105730021	0.13839503990054774	-0.2801567925637063	-0.7878802293358325	-0.1156058773863606	2.70107356881443	0.10548016748721549	-0.5758773107890409	-0.6058026813652667	0.3901692252046168	0.9572233305671277	0.049028697019640854	1.2330070685416945	-0.6826589198379887	-0.2326242690572358	0.5801813291767761	2.532460553850088	1.108810211717389	1.364969365855861	1.040995715532272	2.131721068084059	0.486694547502317	0.20938314544944722	-0.15086775472416827	1.5164941051850405	0.5364011810371101	0.33034358803357977
-0.2829715465548866	0.6143948985107142	1.2313574625728514	-0.3677243323639482	0.6162636765612506	-0.24003980422397775	0.5405939106739867	-0.2515167766890648	1.6996422517613494	-0.44228345432613897	0.6519929708850505	-0.21493420134614205	1.2415119284656504	-0.41428854691112293	-0.7713721686022248	1.3047390276117237	-0.8345757777917409	0.4795394566111302	2.402099200745265	0.6333175401650181	-0.05884858038752911	0.8157535172415067	0.7289187313289144	-0.835902861117082	0.0038520477811338086	0.45050193969997165	-0.13694726790670925	0.14559416561446856	2.045453022904658	-0.05364690157063237	0.2754519346226398	-0.8091594199301575	-0.31177286869847914	1.2046772800168921	0.010966066472329353	1.7084648013577253	0.11955421346599586	0.5319840848579886	0.7879788927594933	2.5975332163502936	1.6071087492744571	1.3451558540378707	0.9540860898130804	2.0445083993797324	-0.10400883642351415	0.2051827649637539	-0.23938072723542128	2.06105852997104	1.0739891639966044	0.5437879323491597
-0.38727901303231327	0.27211039218540584	0.15195405881349636	-0.8163898873373459	0.1429383572295936	0.6858618884680797	0.9774057749125322	-0.8355906720800798	1.3750299636346623	0.5380301334816681	0.799120748778337	0.1855277145546874	0.7328197448241005	-1.9811553961968007	-0.8681635394969915	1.1901592479040444	-0.6764584129447866	0.6694689531127892	1.7341596421060113	1.3982210907417334	-0.36411243606335486	0.6840779405246562	0.19348859341591393	-0.4537744420693707	-0.1599398967195839	1.1268860369165636	0.17870761482110886	0.49084786956651166	0.9722084538489327	0.08101287479186485	1.4766842611425075	-0.8151649633923412	-1.1375932515840388	1.5904447100363965	-0.07809144575872616	1.4544678037686978	0.6658645520342477	1.1256425093237112	0.15849293651749885	2.0677734552772167	2.1724268571597474	1.2497699370152289	0.022147531605041734	1.151010621950822	0.1756009513671559	-0.23319853196390503	-0.2090252290358788	1.2012593748305145	0.9856696882767213	0.5374530618925357
-0.4592550959459421	0.20573840535721608	-0.3666626437594599	-0.6837491938763228	-0.39053727796925736	1.2875657864930752	1.2496075292401791	-0.9008646863718943	0.8259178344973916	1.2482139194035826	0.7360016427078734	0.5008467702527152	-0.11291475466914108	-2.4412625414576183	-0.45970075829593576	1.2046898449864099	-0.20213923848806123	1.0614694332742785	0.9476514887147351	1.391801464951057	-0.5766676256429721	0.7519957494414782	-0.3278240371089795	0.2203643094006349	-0.43678673614048713	1.0436313498913266	-0.03622475254692322	0.5982699615046606	0.6549847487423893	0.7218409809687064	2.007279577783022	-0.4195546872597031	-1.3492738421141666	1.6059808565249782	0.06593825740938082	0.5897998231607684	0.3445961332350581	1.1460596368498503	-0.6511456829895399	1.2967595740537061	2.214175655772255	1.3345289251171655	-0.764928813209491	0.02448706389883774	0.46097962561923195	-0.5526352724253724	0.003997308533024042	0.04497297436784989	0.34337444410380746	0.29260388715205726
-0.9387405575281687	-0.08068953223475138	-0.42046985083600913	-0.06961494870254233	-0.6318649831280027	1.2206764479206522	0.8541614026699357	-0.6586705258989681	0.2910861510153966	0.6747445131686766	0.5662882389296586	0.7544552384248401	-1.110150110679478	-1.519287601588284	-0.15939074781472456	0.9717723840041645	0.43147663530588776	1.1169802689644706	0.27902606234946853	0.14667687850180883	-0.4146131125712438	0.6399289499125064	-0.559559682893641	0.7427308050151763	-0.5946214200856529	0.11947299826481682	-0.2601037317750815	0.41717064914143004	1.1907554818846933	1.5964344775076376	1.3825768693029195	0.19654042936945826	-0.8587096658172944	1.0058068085294343	0.5963815146831903	-0.39119935497928116	-0.7818443034898753	0.7522579384900138	-0.9377394587619643	0.560870103944593	1.2317907564357353	1.2252249688612165	-0.7270787068440949	-0.6527766653448777	-0.06108096029294409	-0.3521176547953296	0.23583591120516795	-0.3988586814206221	-0.5307692103684829	-0.12817772136937006
-1.9871236284208438	-0.8718546319034115	-0.42224721233249873	0.5278989756284128	-0.5512466016845144	0.8364633266207595	-0.0117028582175548	-0.7692053962146	-0.18902995462421263	-0.649835371262813	0.3897329592709306	1.0693055199719386	-1.8578360239214604	-0.26946848072721663	-0.322767462785107	0.24538525830074392	0.9222488979399073	0.43799011175871216	-0.3392415181536642	-1.5790222187450138	0.12036597105270755	0.022805338273504987	-0.46166141252662646	0.8645671132967906	-0.45523026077630363	-0.8469430319953238	0.015405060561486604	0.12390680727334563	1.6544489450752067	2.1679023174375645	0.23428252462786114	0.5887173012033525	-0.2982284019834852	0.2450961229542502	1.2645593473719254	-1.0597198514696755	-1.8581946686076791	0.48269408597772584	-0.7380208693283489	-0.060002102675765605	-0.49640834206719464	0.5770429286852617	-0.26577473303461774	-0.7755528738238693	-1.0652507676335983	0.08629087436727424	0.290697426448367	-0.4001487061844643	-1.372590400094973	-0.60462891289003
-3.0609304878598538	-1.6469648028231485	-0.46570587858577317	0.6668742923023547	-0.4516501093800284	0.657306105216145	-0.6066070222691733	-1.5193855245776586	-0.5958810711262327	-1.3111823349549632	0.27610251106283085	1.4348393420496355	-1.9888529478019055	0.1126093756259571	-0.5146352378714448	-0.7109756882838127	1.0762726268723002	-0.6585956270302122	-0.9700749824336902	-2.341225831137935	0.8424256306294382	-0.8764820714278777	-0.20796523793847269	0.7336406165568612	-0.18667358703905038	-0.9073213235328631	0.6366981622749821	-0.14605729467965706	1.1981852156151838	2.0736601668414005	-0.378565618069817	0.5180355448139026	-0.16368855612198763	-0.014634567647409582	1.5579863910035179	-1.2954938346267455	-1.9445914630817935	0.6060586702111301	-0.619101299185722	-0.620780590829095	-1.9569841112113016	-0.24046363055520195	-0.2798197873462047	-0.8185315382884877	-1.494003977633301	0.1699940494499516	0.28198375048412494	-0.9017560246494822	-1.9388983793229015	-0.9134028797509148
-3.207118493133567	-1.5433541045157424	-0.3660063955739414	0.31954348281087763	-0.5454825181156925	0.6810138318722218	-0.47885783691681316	-2.324659993438072	-0.8008366426001079	-0.7160063508477184	0.2840179049365643	1.603913624026516	-1.4279743420761966	-0.46117642202500364	-0.027952955284590266	-1.3854127656111073	0.964615675545285	-1.3241386102219912	-1.4944724015031006	-1.4100934294982745	1.5830489058863155	-1.4304114367406184	0.014616097461470192	0.6632715618343222	-0.09909332536971455	0.009383677234382817	0.9576448544627629	-0.38753507105425006	-0.04245165636083862	1.3733766013107336	-0.1808527811304157	0.19437174024640752	-0.20416510434345678	0.25706184313687214	1.1483158518563483	-1.2446228531254755	-0.9134872863879074	0.7953686014316884	-0.8406183473660909	-1.199191959243378	-2.2448561039449664	-0.48337201775113087	-0.9876015869181055	-1.1998795806379325	-0.8956673730982229	-0.2361565493571554	0.5460018521969415	-1.9994375197586771	-1.9346464763528954	-0.8579477772595289
-1.9676916022980582	-0.39571326465117324	-0.12489816562965608	-0.18517636916375735	-0.6573494572730688	0.4273480962465013	0.01956577317798778	-2.2683200598147413	-0.7171084271504793	0.27668221530071363	0.4054343145425276	1.3253401631631465	-0.44569236011636476	-1.0601110549430526	1.092914501080536	-1.5402009354803017	0.7681289460554664	-1.0563946944113072	-1.758623351415989	0.3648110569868854	2.2095973863000693	-1.2286256048683513	0.15540423778314183	0.7208799909277985	-0.22790579229245686	0.9474104157508921	0.569667936190751	-0.546060102517876	-1.1394376533422719	0.43870363504752113	0.0364136704187639	0.006675785760666902	0.1258590618903188	0.4020626254517736	0.2101066598302669	-1.1527860929311171	0.3937339068608805	0.5673736887030234	-1.0262113296939033	-1.7865240525203065	-1.376007407776715	-0.025189833307836	-1.6429863886674783	-1.7551146791133505	0.02784081041656453	-0.6546618944979742	1.117576367996071	-2.5542972367996777	-1.2833814621584116	-0.548106006210507
0.020228601773282333	0.9257501415707902	-0.049033498819913035	-0.4885716317083907	-0.46904214150980444	-0.3165174373103312	0.16238565854177683	-1.123376410431346	-0.503942338093805	0.4837582534928097	0.5028734228331537	0.6621438523322754	0.4972579971903444	-0.9381872070709384	1.8446371600387743	-1.3388942855375883	0.5116553330175097	-0.3066220335606222	-1.7577605236128897	1.2361656437316912	2.490662240853771	-0.4764528751840908	0.26820128226764695	0.6406164844260749	-0.2847496627362261	0.9067731050317166	-0.2581783009889918	-0.40940535972509595	-1.3578286012363132	-0.3506123167850776	-0.5761140311705147	0.09178250963488663	0.7948548292491648	-0.08115457009087544	-0.7094317372632388	-1.2107172706604323	0.9507729982335874	-0.040695626057748666	-0.7389094936659315	-2.218127797890933	-0.24489544341058367	0.3366589511674325	-1.464999970414828	-1.9170661168121532	0.320458012011198	-0.6387545750629293	1.4663769855114528	-1.5304115405980818	-0.45416223161583846	-0.42439489091838234
1.472116257025513	1.357533442509651	-0.3446690891158953	-0.4654093448232607	-0.013128668232548497	-1.0449350686569467	-0.3287751608104037	0.34969594173522256	-0.4698823701224815	-0.21744268608342626	0.3917324099867731	-0.008765701891265475	0.9841040198136859	-0.3620307092767781	1.2910141421936516	-1.0238301284428355	0.05845726565243445	-0.052270904586717855	-1.5763951070683375	0.24309561615840475	2.112177098097496	0.22270710037526847	0.38817908940361695	0.18233670311654646	-0.05069543329804749	-0.09829215387150222	-0.8651683019962617	0.16743564017698953	-0.8671382207355078	-0.8301427075667768	-1.8402144048419327	0.2494049612581038	1.119159757363863	-0.8901249395971645	-1.1491335089319592	-1.4439851299646218	0.48988893798695465	-0.43895807958353045	-0.12859052911994026	-2.2498620748077225	0.2097721166665638	-0.23110041898456868	-0.5648944163559444	-1.3812601150372361	-0.08433222276483282	-0.3544254837482314	0.9833253444171103	0.5807310328616143	-0.2087815849162657	-0.8157041513123098
1.5979983280803143	0.7225188949205313	-0.7741318829223676	-0.27198321148739235	0.24403500118999805	-1.0433168791912506	-1.0776264313281376	1.1970602454916313	-0.7237886686293936	-0.9260625674177331	0.03190004726450311	-0.33123202922928235	0.8500101528555156	-0.14285582535731697	-0.3108012467102536	-0.673513833921415	-0.6133232113065186	-0.7410377551732202	-1.218406499359112	-1.7723026928784893	0.9887989385343228	0.3972226376500927	0.4870332662780992	-0.5173086676448447	0.3180345930734813	-1.0794641928488449	-0.8308549325354105	0.9476289565345624	-0.48228761088549016	-1.0526334882964126	-2.691291056481359	0.22579952697484237	0.6173885105432816	-1.3350655115960963	-1.0922349982871824	-1.6793088366651736	-0.33249675111890664	-0.1948954882419912	0.2559923567629363	-1.7992933213470772	-0.1990034455562068	-1.558632892100812	0.2864858503695292	-0.4831579099846382	-0.4271328256125992	-0.33258773917345974	-0.2706843295703357	2.079374188950087	-0.7908512549049497	-1.4671642129858269
0.7834952976436397	-0.182899790326349	-0.8542921990250223	-0.22662386071108945	-0.09326486011820263	-0.2789680782260541	-1.630125596226709	1.2165244741973837	-0.9933181986711795	-0.9381596497352691	-0.402872371483437	-0.23458392840759912	0.2920954153279805	-0.5646645299044675	-1.6594291917126371	-0.34202693865507133	-1.2435940657277311	-1.7755259350589072	-0.6313865929930115	-2.907662738714988	-0.4278511617303134	0.00903663148517116	0.543100708331207	-1.0703858407654598	0.47946512201243374	-1.1360549397492432	-0.3010757287012046	1.3788615889805114	-0.755004937475261	-1.1257970614787043	-2.352637211501088	-0.04535251637856668	-0.33756345624743606	-1.26122292125091	-0.9074924187960419	-1.649286351397243	-0.6547627995620059	0.3846051968631849	0.24186038398878207	-1.1155278019700008	-0.8473287121901114	-2.5673045236717202	0.6782073434631479	0.15199066808518039	-0.2215685709224135	-0.7156758581006085	-1.4987872061895566	1.8490047585637612	-1.4645418736658031	-1.6812766378943516
0.1199192612016494	-0.5348961676230759	-0.34724216683832254	-0.5895960947760368	-0.8341908862946043	0.46509691937062836	-1.977066675256972	0.9713869778976197	-0.8650818059373003	-0.48897807342617067	-0.6951133103836462	0.15043728661819622	-0.22162012378409368	-1.050266223479715	-1.7455609441842619	-0.2448322462183494	-1.5112659312324777	-2.125512350299041	0.09155988132324472	-2.021767922357019	-1.3048014691927057	-0.6367558982974766	0.5959286548809801	-1.2943778099230632	0.32710559839681413	-0.32970569497361996	0.20875597062881063	1.084703285680628	-1.3649238086573054	-1.0592846728129515	-1.1351196804448764	-0.4858026509304588	-0.9387836763585551	-1.2213504750706317	-0.9528645914940354	-1.208790734711509	-0.2263084652663286	0.5568313630865659	0.31421166338985396	-0.6017255703390161	-0.9192530328121752	-2.3945739816747755	1.0008334375367165	0.28227598908314805	0.11493999371999869	-0.9934708811942121	-1.958403185460255	0.5458028869512684	-1.133573135061694	-1.0439928063364672
0.3271946589322569	-0.31517057266281934	0.5325442268274163	-1.3161388964499703	-1.3184187471026787	0.44299932278656556	-2.3417651594432995	0.9725363174017276	-0.2078416091187548	-0.18650707508805187	-0.8010354468709018	0.7065149859586001	-0.2835774344672097	-0.8910376302146823	-0.867764128903494	-0.5764373756543425	-1.3914293789060583	-1.3914774897090707	0.665315718774621	0.17129394651786828	-1.0835390646660639	-1.1410927220740612	0.6693582698386135	-1.3947101152797878	0.08111107479584623	0.5277736647659881	0.23865914860314813	0.25768650998892084	-1.4393130836934513	-0.7745981530941927	0.0032955842641662473	-0.9941061967499997	-0.8819622273261708	-1.653012739710159	-1.2218122680275176	-0.4906271326853033	0.4778141542719082	-0.012994192211914697	0.9501883740344637	-0.40284369957304816	-0.1030306658500219	-1.2205229622587412	1.7511658803048893	0.2571136552997148	-0.08148399192532889	-0.6085400439147921	-1.6992184295777553	-0.19241821717365476	0.46599160654333927	0.0738165753074989
1.202931694617082	-0.12051129030907469	1.3427027844940027	-1.9706252689729833	-1.0753877599662616	-0.23851452108847324	-2.617404698624391	1.112888355184933	0.6650437100015381	-0.1066022530810773	-0.8413248351285998	1.300842077597527	0.08956389219872334	-0.06292379210752679	-0.18941266147552926	-1.1528883718120713	-1.1660358638863468	-0.16855089831940376	0.8653625811943707	1.8142124222148779	-0.058439471894533704	-1.2047626130556242	0.6397153059864349	-1.6030680567453477	-0.04271541171736352	0.7805761335683333	-0.3231433515927945	-0.5196162966965564	-0.5056210952574803	-0.2812139983544393	0.4780126132109216	-1.4010819971438846	-0.5987845079512782	-2.1903669264047827	-1.3568403809699168	0.167636463380448	0.8403245317077146	-0.9068503287601644	1.82724594647121	-0.2552989561243131	1.156504705672411	0.0783526318883251	2.652850229159373	0.5110106024152923	-0.7027576735539457	0.3006913124103093	-1.36454988172956	0.4265831484321682	2.323282962488268	0.8794026794678586
2.0426143557288974	-0.31893052255064896	1.7244308553938417	-1.9902683319370258	-0.2871277015477258	-0.8379368020719786	-2.330033992972796	1.0014577686869521	1.2373634074832158	0.16326312096852466	-0.8817228752948459	1.5736267029382385	0.4347618596591199	0.8306266187210555	-0.4099711726265886	-1.4558123634830642	-1.0373342122715985	0.6177952527611688	0.7745697519669421	1.6774211849155163	0.7740378714699895	-0.7597206023828054	0.2583093452109291	-1.7425698199599373	-0.10211510254489174	0.45278476239215176	-1.1951746670989143	-0.8444840578444939	0.8745121541895359	0.1721015457645319	0.45061325978146005	-1.4046499768880956	-0.5431209759699912	-2.0880316266463836	-1.011892954343497	0.4899937290785161	0.6918166114835925	-1.5117223551396008	1.9838936255517985	0.13040472964024494	1.9631230408534261	0.8693987190510807	2.791137676225957	0.9497361528553737	-0.898914989809331	0.9534822571822712	-1.330806069711484	1.5787346435085248	3.061265350388755	1.0044607741608285
2.391733224509218	-0.6322259861041177	1.5292175735927578	-1.1729455913377524	0.4488098378851037	-0.9165771977957736	-1.2428042324439503	0.6231942151751706	1.174270967157262	0.713063630449418	-0.8110367551080339	1.0130965839409474	0.2861274950574752	1.2781535023597683	-1.0987766979014926	-1.1739165939297138	-0.8484977479842218	0.6202632071663621	0.6692895626115437	0.22602185598999627	0.5719238336654874	-0.028935462045050816	-0.5950328018954685	-1.3554975052067921	-0.26573563634457414	-0.044016720047756114	-1.860103553135481	-0.8192417972097092	1.4935118703986539	0.20682780026643216	0.3127847344262084	-0.782405777771468	-0.5581301674975714	-1.2122245213209308	-0.22274620400410752	0.4886524576568145	0.3419171603830773	-1.7203486999385122	0.8640138704118184	0.5789682799222725	1.616475136745662	1.1504789796522434	1.651044623933299	0.9946853844202365	-0.15828520685411265	0.7548790866775121	-1.2833956024543087	1.881628112237239	2.2809403773246584	0.8380490745206864
2.2834389385024574	-0.5718685319890451	0.8477770620553863	0.0788988173584017	0.7367861392251598	-0.7755594420935388	0.23179791860948082	0.3721217092931693	0.5250089659174565	1.027483411313799	-0.5071186733467173	-0.5069385436794387	-0.3125132320625887	1.2890337965546779	-1.353590150588507	-0.5962510352091264	-0.32270308238290774	0.284450354866978	0.6601476392570156	-0.9759670949520807	-0.5798911378018966	0.614536174334095	-1.6495230357039323	-0.32614915181628623	-0.4808835348160216	-0.4421213436839159	-1.8667831876584147	-0.8091418104915632	0.6364669281477016	-0.31569673168077306	0.1631596141362104	0.23799203430778781	-0.1958339965105449	-0.23079618131776392	0.5718152893538455	0.4439808826910664	0.16348116610691055	-1.8504961952646188	-0.9465987883146469	0.5466032632300701	0.20725266211555335	1.142028770333065	-0.204849638590914	0.28325006248958523	0.9787932959311336	-0.05114380884048045	-0.7423610834841012	0.944222942884747	0.9039075091669025	0.9624746172315052
1.8985946631429507	-0.07514753561073836	0.04749611301176457	1.0842445281576267	0.660482227369077	-0.8625619155142928	1.4331142071999605	0.43439244170050806	-0.33693874587579986	0.7240881816680351	-0.08007013837158897	-2.273385399818817	-0.8021781699683327	1.1274591450371108	-0.8691744420752018	-0.28337160849738213	0.4542985251674944	0.27856150727390694	0.5619937091254459	-0.7905934198424376	-1.7623019739113768	0.9841241839306563	-2.310708800254239	0.7784827573980226	-0.48685447687624195	-0.7092393941968498	-1.148165123742193	-0.9851278898881609	-1.1084897350205425	-1.0123231141247757	-0.04116783352086084	0.980688463072319	0.491567882824733	0.3010110111436018	0.8987055236744386	0.6520864559881138	0.2573650810942216	-1.9384179957512258	-2.1747831857907034	-0.16489093138345273	-1.2955664941931537	0.8752240734712013	-1.629317865046372	-0.791404960161322	1.5315156879288863	-0.6379065606812008	0.19006785924421757	-0.340250941847113	0.18557789126147184	1.4131112845589686
1.2753461331230351	0.4566057880243967	-0.34872207091529284	1.4947972231865483	0.4807864363331131	-1.0118368004209821	2.16466549718498	0.44139457333338233	-0.9229546654795185	0.24882239873784243	0.16855526152598968	-3.076082818338014	-0.6866601368854777	0.901952643462667	-0.15320925184722367	-0.35414849980014984	0.9726470219396224	0.8330394067396759	0.1901270573940277	0.5689921847300723	-2.1027345497528502	1.2749112118318242	-2.115989787384641	1.1814503177049667	-0.19322291005942963	-0.7897817878487597	-0.10361147418707063	-1.1958230468282718	-2.2424004046837993	-1.1779922831129355	-0.08125451811962421	0.9105309440263856	0.8529353854055222	0.7004092207538247	0.6738522044921677	1.152128278406701	0.4867977705926831	-1.4657594476515148	-2.0288402454320758	-0.92401915118961	-1.6950264845908876	0.36401333761734034	-1.9452704467911368	-1.3860125668186027	1.2396955926333584	-0.4441517710156677	0.8666196345365323	-0.9072822360842228	0.5091291169762086	1.677960218671464
0.45638861241674406	0.6646294672030711	-0.07017275474915811	1.5300824943386107	0.23554188943756346	-0.6210294121186153	2.737121592471298	-0.03744751178994263	-0.8784866436164562	0.40377600724357543	0.08709729947039405	-2.254043929811313	-0.0832594316035853	0.6110467985628999	0.20588808779554205	-0.3030341474731939	0.8371874526442661	1.6051600108521469	-0.2973311009585613	1.946293653794813	-1.552039426687758	1.7875389988704462	-1.1911788061095236	0.7246079279398724	0.11290043141065743	-0.5620992455118874	0.703486613918902	-1.2332305319465406	-1.691996749435266	-0.42153592097791653	0.3743211490919229	0.2398415137227881	0.4564917931193548	1.6234362733721017	0.268675386503113	1.6569661663198079	0.6851052544422656	-0.04813846346288447	-0.8370599293862259	-0.7683624834346311	-0.5817031561633876	-0.05379727379027244	-1.375102898415618	-1.0676782336075326	0.776503516164908	0.3219067893950377	0.8780736779533557	-0.6184412817036071	1.1948183030234627	1.388318775972172
-0.2649437670889959	0.5704720730963627	0.5446391293861896	1.5754374877410644	-0.21945721963777182	0.40998240346046166	3.2597300460841905	-0.787912671507331	-0.19868445770279689	1.198318161150275	-0.09491616912698983	-0.43014118015905095	0.397316429447291	0.44116062229554776	0.19804619642871993	0.34101458804599494	0.2848137627504232	2.0356434482869337	-0.4894647079122079	2.345497448574724	-0.7922643402830841	2.397442678377365	-0.21246623264878925	0.0780795209738126	0.07856558761605745	-0.13050753838341908	1.004016966434792	-1.0756374896349281	0.1580680598708057	0.847212676116363	1.1543433309937734	-0.22181901378345878	-0.24894693174038757	2.870718301557824	0.1389938137939143	1.7552627871606048	0.727396857234361	1.7366684636772078	0.41576177407377	0.5070868652103756	1.1768583989491237	0.08259540991248586	-0.5401262945368116	-0.2587810879692257	0.7622967922527267	0.9875026439194993	0.5524817927125354	-0.1627618310457317	1.3468774271787365	0.7788296081427352
-0.5078873114097582	0.37170244635588806	0.7676330630698097	1.6467436340645738	-0.8205152370133946	1.2723626721805663	3.197594409781859	-1.0571712529665065	0.7157339177400667	1.600081960748713	0.011463561928027088	0.9430954141182436	0.33310174873319665	0.6936396117991396	0.22485419534655465	1.2993773794268588	-0.009772790569868092	1.7696340118973248	-0.17821576213443083	1.6130477798025162	-0.44948766247724287	2.4447200155782296	0.17858631828244406	0.019685936017622252	-0.2510071326367606	0.07375062825794829	0.9762070713846286	-0.8146343972575718	1.776772596556638	1.6563650309686977	1.4589459328118135	0.06504565517067122	-0.37777105937718314	3.2335129578952513	0.3758669688800238	1.2517611209270927	0.47711899433578087	2.585854282650201	1.0182809440360412	1.923367864698887	2.088792790849188	0.7418779897571651	0.17904630814106273	0.251561389164308	0.9065754239416077	1.094296541733074	0.5104887378760185	-0.11129688645114268	0.7077466668292809	0.3403885953411244
-0.2679410702866558	0.09772192651015453	0.22025016626472982	1.3979150452090328	-1.1291226390358928	1.0741932236793508	1.956200240435643	-0.474238019565098	1.2819226517261966	0.7128497367884725	0.4804271703841337	0.8901089943816074	-0.054413385341014774	1.3122291133089241	0.49060693864873584	1.7250056723884781	0.308639504320427	0.8599727039211928	0.3747752420050049	0.2789142379006115	-0.4957815187668365	1.361228240881013	-0.031494671173584364	0.5768308017581601	-0.4441198552810915	-0.2609722116919274	0.9274941852772272	-0.4556268262286699	1.885683409287686	1.3246927681311464	0.6779523646599671	0.7479592149680713	0.3301653544323079	1.8566335818931252	0.6358075045186031	0.38549402909978947	-0.13922022799646355	1.7514277535129483	0.9650318246293501	2.198669696820968	1.3773595457686179	1.2426820984148996	0.690616472406973	0.16907674896677807	0.4321519695078735	0.7359653976007448	0.8582563556502824	-0.35031282575265044	-0.2835992490252772	0.17586543893501677
-0.043989189085240465	-0.34101669383863675	-0.6600207358978564	0.656144638288265	-0.6787226319933971	-0.032426251365662025	-0.13982336523952418	0.37039439005027336	1.1468685224473574	-1.0048744144418664	0.9107710046215084	-0.23349074558157454	-0.21538896862164886	1.709027443042795	0.8077526421767468	1.1642138128530153	0.8405767982557697	-0.25262702808546816	0.6976017858072615	-0.9727511619904924	-0.43387940722626517	-0.5646512475408915	-0.24438727624736675	1.0234117762151305	-0.20166568619905	-0.7972676220275208	0.8917760842797909	0.07559160447262855	0.5962083634734633	0.11766559601266179	-0.7190022070666501	0.9833794805820828	1.1666796282287728	-0.4780944248825862	0.5276712030757028	-0.28938347145543075	-0.8866236855759946	-0.04751113545350421	0.671145902453862	1.0815831347784726	-0.2719957631509105	0.9354971255596145	0.867249101894622	-0.05580216531396076	-0.7705540615949514	0.3492959426737962	1.0741324176326439	-0.4383419894789405	-1.0292911884113667	-0.05395333518613556
-0.33320883196821566	-0.813224298761175	-1.0529437199573313	-0.23142040768529049	0.533455436194496	-0.893380190391063	-1.8072640673795568	0.5434581800764526	0.459967978679864	-2.0881888874005905	0.8323675562493155	-1.213478190695486	0.028844814777892407	1.3142772991983187	0.977467453128319	0.17098421645890904	0.8782093232981801	-0.9444387335576835	0.5831169635865503	-1.6281161209758406	0.050854415824575026	-2.228987181286421	0.10479380630456259	0.7388729390669571	0.27065418240978256	-0.7128372623450402	0.646090920437734	0.7459761881541617	-0.8007548291013951	-0.9930414552788859	-1.439240472862301	0.4416741181953753	1.2861354756592924	-1.9081228126637573	0.050304816369862275	-0.3296910025855092	-1.149155663910657	-1.2405358662536485	0.5024204946029264	-0.34115764928664744	-1.37357599387736	-0.028019991205744475	0.5235952590895064	0.1629394039782434	-1.810162036571707	0.3130998295640919	0.7290568675108702	-0.2497717300640284	-1.2067852780619617	-0.5357765990417074
-1.0229412238523048	-0.9079383690460432	-0.66854569495956	-0.7371463245372112	1.9701182631500713	-0.6556245223834114	-1.9895732215632638	-0.05975236643783687	-0.2588780477773421	-1.688078377970532	0.2592584070647164	-1.2413429228398023	0.2698351830559172	0.2744841588227868	1.0999199836226483	-0.2131321077537587	0.24249600924797848	-0.791295422463378	0.2253939595322304	-1.4225351896016363	0.7520394109676296	-2.6821911293313434	0.9321959981015657	-0.07083273471669874	0.5282876264977391	0.42679811729424194	0.12135063502881659	1.3661173207462614	-1.1153879058787943	-1.260791858307164	-0.7002822274376754	-0.2764440099299837	0.6781738579344356	-1.462790559854343	-0.3880897350214043	0.19428647604248672	-0.3456332706800579	-0.9844179097199628	0.5869447038524042	-0.7506085472646635	-1.0938230983701664	-0.8183618651483485	-0.22790505038166353	0.8363771320897908	-1.793863573760731	0.7164355030865909	0.08492021795672394	-0.06357705222956578	-0.8113921069683344	-0.9148249436654964
-1.438107237959836	-0.35813848552213595	-0.06372871307456168	-0.7731980340104093	2.9615697763675546	0.20735641781050002	-0.977122294192842	-0.46027151093773855	-0.5483529663112847	-0.5294044243550169	-0.2612777931440611	-0.6151097463992704	0.05746753476243152	-0.6208273052245505	1.3456834587645499	0.4304490553928236	-0.47729095569217683	0.05074369767930514	-0.08178031454729273	-0.44537447512422174	1.2377784401966907	-2.0313664829415607	1.5768366558273696	-0.613968069984755	0.4481795026397809	2.0227777637536755	-0.35459714158437067	1.7766150765953712	-0.2991137881367632	-0.8282252737186129	0.8369898953509888	-0.3399908186750348	0.08956429928395425	-0.1560112031208333	-0.39012620240883905	0.7104122969276528	1.404713504516813	0.027856147224709683	0.8443391903165476	0.08026144313118683	-0.0028936511962777906	-0.8497430836711938	-0.8618462536873472	1.413392761417555	-0.9255451335297918	1.3284030584953133	-0.2180145184256222	-0.10388049761761892	-0.0643799045490396	-0.7137762799874257
-1.072300929905591	0.5548394502046956	0.047438498640452034	-0.771111077659735	3.1375881264085725	0.45576306789056137	-0.10106150893189864	0.2830532911751032	-0.33685054876954523	-0.022558569855172194	-0.21335869449106445	-0.20000870158442605	-0.4762655648322915	-0.799245773628071	1.5557971187836668	1.4507412682367156	-0.577837004032011	0.8468410900840356	-0.2501239799769171	0.7415583085567934	1.3386282850828966	-1.2502767772625176	1.4894120131560438	-0.4014941052832567	0.3368034655428605	2.849331558212432	-0.364665246227026	1.9749395607388671	0.7146708049276669	-0.4334508118767094	1.6975132957232817	0.3199260283780992	0.056643768018051155	0.19419655604787664	0.027891308594950037	0.6267038509087525	3.0694058905247292	0.4251093772032519	1.0046230678900276	1.1636172626083274	0.63399248458872	-0.38971681215982296	-0.9206804151712362	1.4328806937349674	-0.2874570675474166	1.6799607108373744	0.02856267189862408	-0.22667331890329334	0.6087802459100805	-0.0527783057791283
-0.19865326483958443	1.1774590696791414	-0.3441551823749433	-1.0671409022913936	2.498691285012899	-0.3807233092567194	-0.2810388454960548	1.8204353918354768	0.09515584966432417	-0.6052794804917238	0.3192780563566281	-0.3538102969451478	-0.7242216610052028	-0.5307445807624804	1.3227934127558154	1.8286110884605986	-0.02605880766757053	0.8427282100649872	-0.34578957143537453	1.3145783457715203	1.2411315638460685	-1.0890384941037896	0.7992499790004632	0.2591173126191086	0.43629483968520943	2.186996299736846	0.0766500026398964	1.9548799419448333	1.0469762049651912	-0.5083127510391353	1.1547533133445937	0.9272386555214213	0.3057399978585491	-0.9038657674450143	0.4805408785122761	-0.13061466858939766	3.3657812190687117	-0.3070587836363372	0.6854984099779465	1.4128563674816108	0.20910675554735772	-0.1276645814336278	-0.5660562418761514	0.9948436330139361	-0.5371387347446923	1.3018873900654815	0.35659403303743636	-0.14778625591970235	0.7038681305810783	0.32027407401010016
0.3513230616037997	1.1017960076537403	-0.582069309447613	-1.373361731484077	1.2419121942933586	-1.3538175149989142	-1.0843841266725032	2.6665952077467665	0.4107402504203535	-1.3178343793428513	0.7385507645329903	-0.5463728832478354	-0.3466950782627751	-0.5294775043521541	0.5327687113038484	1.2045311500097604	0.5338442428557303	-0.024836802492896035	-0.35144049855848647	0.8137022916494336	1.1638474776954417	-1.3275585215311412	0.16017032189085442	0.685848436699992	0.5096355298958115	0.509509060254556	0.46741635307346985	1.514937303503219	0.6557895370311139	-0.6878490033165217	-0.031886028105403676	0.7920507652067463	0.22813422188420035	-2.059437720280806	0.6307501783410331	-1.045672495186895	1.8466732649122266	-1.3294704640468233	-0.2912077795976194	0.6980440715866508	-0.6973956093984687	-0.2821212972617047	-0.4388314656863082	0.5404363716366241	-1.1290218111151362	0.13081838023805728	0.2563132087679688	0.15298687399114613	0.01724522306755906	-0.15537759083423067
0.02152765056195648	0.5281815871681639	-0.23110304297073442	-1.0774482825875429	-0.3162228310484566	-1.1730856469930913	-1.3537675778849818	1.7260873959659553	0.45755468876785554	-1.0604098065354963	0.6033199964786424	-0.04283718887653733	0.26997543237748667	-1.0259127623001754	-0.34690010350196826	0.12113455576593171	0.5230296017756221	-0.9852135803658998	-0.14814650796082993	-0.3446648323937871	1.0949473072429563	-1.205787357189603	0.07270406953458161	0.5908190190444562	0.12603738683075863	-0.9783936142673463	0.3704832196000281	0.4574775111005995	0.17015427083181398	-0.28159177703274324	-0.5286354774352096	0.12157061154793349	-0.2763701709664728	-1.6821890270315454	0.49886407211447453	-1.4909446108781335	-0.6034946904753928	-1.4576735647049457	-1.5413347302832572	-0.23417459213933536	-1.0836271691570096	-0.3835962372716017	-0.891301303777135	0.31883340200840227	-1.021223140568644	-1.2268964059714558	-0.15172806015897836	0.4047813313591859	-1.032406850223692	-1.1466906897019171
-0.9200883150236641	-0.018708406555625008	0.3267003560212323	-0.07450316791454506	-1.681818420075329	0.24746060712198836	-0.6026035688320377	-0.475382939142872	0.29188367764059747	0.07124374954893724	0.1347700918604618	1.1811438279210942	0.4478240905136817	-1.4894534098132861	-0.6894278486706027	-0.6482256006924534	0.028646423565898207	-1.1134869619890226	0.23932995506596072	-1.1123231139625969	0.9016961987532932	-0.45295641861424907	0.4315865874608565	0.287059210823949	-0.6607709406574721	-1.4223006834276413	-0.0626750443041472	-0.9279705388797641	0.1362407694034049	0.8346942992249099	0.08996577863836817	-0.27173383428950076	-0.7065811428606038	0.11446737240838217	0.33710756931179214	-1.275675622709243	-2.4203428343298987	-0.4464846900860483	-2.2215080589735536	-0.6726503223493374	-0.6177901919987687	0.026653980298885778	-1.4965693850044341	0.22986760130282832	0.01996178799736397	-1.8072520610290859	-0.29135956811635905	0.3960836282935108	-1.6218756371078187	-1.717965523717038
-1.6722334667636631	-0.24251715055243067	0.3596946195907727	0.9127907871307426	-2.289381732227962	1.6233344966720804	0.47388072264807574	-2.245737604356916	0.06865182911163349	0.9752178656965534	-0.03711769167176525	2.320509123156453	0.05110517998023551	-1.3464908972036027	-0.3888032742381031	-0.8186083006051477	-0.39675995637625966	-0.23026197830539366	0.5181266644894191	-0.73966722939766	0.5827864763951917	0.35967660570584653	0.7432161800638182	0.17839609448059027	-1.1485416456797966	-0.915439891209153	-0.25400407102583566	-1.7744392635076576	0.5271464366513589	1.9320458120449753	0.9682675008005424	0.00989431252417385	-0.6757741531202363	1.6409318674885274	0.266083720055925	-0.7228265884172658	-2.6206568279889484	0.8589161745059958	-1.7165598801007966	-0.557873139666302	0.15283912711583408	0.7148619308751968	-1.466546711483117	0.13411369760799785	1.1210336503041782	-1.1190212534212929	0.07950612050458579	0.21214026963350527	-1.2327427847066368	-1.3151396187498405
-1.6633671330749746	-0.257736989313824	-0.2742025148479376	1.0215724222233147	-1.8962463925933555	1.7174931845716204	0.8838543558285704	-2.3824779656332313	-0.06994075920112558	0.9074563374221662	0.37483341554240274	2.5112046390038403	-0.30886614807855584	-0.7432874295615218	0.020329030540821264	-0.6258998831014545	-0.4097339760842442	0.8846138724971475	0.38033179173091747	0.4871121149565227	0.2726553467921666	0.5504082745283714	0.6863087584251847	0.23920936623407987	-0.6793418913562099	-0.16013379683367945	0.11277482663582436	-1.332279205011849	0.9057464742671701	2.0996033004872126	1.0284050251064518	0.46111291989226827	-0.42514635282622043	1.572292453641416	0.13653394179661135	-0.2570458303471431	-1.5188056513689439	1.5096676464912837	-0.2950477295354482	-0.25824459499454494	0.5491861865078088	0.9738322035906558	-0.5226499982044347	0.08714915198843143	1.3323448928909976	0.2577573299067262	0.5034295679395154	0.06913823750204086	-0.16371947173664017	-0.30658035808233974
-0.9844262328971625	-0.287925129734342	-0.9167993407560614	0.2090512319287107	-0.9025187491350684	0.6677926077631761	0.4677038120825115	-1.2404344825602571	-0.07604491258326429	0.2807645804871585	0.9149087701322223	1.635296821054412	0.00392233260185921	-0.34517002451607964	-0.040669414574916116	-0.3639224782869384	-0.18725131629070088	1.2118701706975432	-0.13401867093311973	1.489574989939431	0.007900929442591438	0.20075670866743242	0.3597986338274361	0.12181185682380115	0.5494853544033015	0.2571666523173772	0.6950973070143719	0.1450071344525305	0.9008414801189049	1.161833702900807	0.14957842667211207	0.30773756488648035	-0.45003857346441295	0.36180391109124344	-0.22024950756890083	-0.00456816677030516	-0.2778757800058094	1.349774057282878	1.019842930384972	-0.031051899531419774	0.4689172865711715	0.4615739647975949	0.7796298866274569	0.14344861074760568	0.6914232420150768	1.0470582246814273	0.3732482731469591	0.01167877970068742	0.7315492095739867	0.4970818690173635
-0.1498963012048057	-0.35111191407369136	-0.8933274265179058	-0.6447009815808914	-0.13135419185027586	-0.28990664046429804	-0.05254869840905257	-0.1543095282148751	-0.04420562754482238	0.0027989840583879607	0.8233704708223215	0.35824232691322083	0.8373640699594945	-0.4382845582321147	-0.5800304794833178	-0.11069226565987866	-0.07457360931243684	0.44081416717686284	-0.6294984959671054	1.4147889566072271	-0.36280218663847913	0.06931117142213275	0.016465071407228707	-0.306416108717524	1.5365916377077975	0.21364708808326913	0.8685549699875679	1.3891049354743423	0.47322797490393287	-0.13710985774601314	-0.8395249774573647	-0.5224391754102726	-0.777519853842022	-0.45898220249550736	-0.6829454982662667	0.17492362444309392	0.18671768269270592	0.9051763816946417	1.3343199982716596	0.11129636773586077	0.2838872859223948	-0.3871492423830511	1.6085048723186794	0.07822114862097522	0.06370018091857174	0.43302907518621847	-0.2929019933319449	-0.10990396748508353	0.835947766173641	0.7032740594293679
0.4252784094088462	-0.32018063509528005	-0.29469385816353555	-0.6534377507361636	-0.14354922857897562	-0.27602632547071343	-0.02362572746035108	0.0030098666621000488	-0.15616823846613964	0.32062331572546926	-0.12903763248088312	-0.5339908103260996	1.3365540273369723	-0.538153424827956	-1.089101344486857	0.11686354953402703	-0.10657383968456102	-0.7824190780454289	-0.7472488644263793	0.4006178241444545	-0.9376277612150269	0.6512905961380254	-0.2877585222267191	-0.7171837509838541	1.419313290827065	-0.11771470682652051	0.43100056264579123	1.2256442327333186	-0.16351288556750876	-0.855470116204714	-1.174579556412592	-1.2700633076145773	-0.8929724455068652	-0.10158903770977502	-0.8846273003624504	0.35999240655212916	-0.1255696901370743	0.62567778591872	0.6482786031162058	0.14502877016898616	0.23707130342254562	-0.8525615631421205	1.619019662677952	-0.4399699877308833	0.06364334625364138	-1.1154361852717403	-0.8307007093081923	-0.3790334444494258	0.2698637534319393	0.576050888813119
0.6705831642694946	-0.18783945806122726	0.20285674802848394	0.16160511430077865	-0.7415513539307055	0.35399417491410295	0.4227064394600079	-0.47162746670278427	-0.49364446343843066	0.636259318622381	-1.317541459787445	-0.7622817019125644	0.8728567233533681	-0.057002320503218684	-1.1311738856227394	0.17934224887883654	-0.024572730468611578	-1.5012178041359543	-0.5022687533470369	-0.6574621864574952	-1.4990743987192825	1.5443848349692197	-0.6661946834613818	-0.6828828375841319	0.31023208165368044	-0.5310465527750775	-0.19433211925580982	-0.2539130056010107	-0.7375676672944022	-0.7016839841410605	-0.8995065107551841	-1.1963752933486211	-0.42342743105016684	0.7378831912639482	-0.5955111625537653	0.41554749497326493	-0.58515534625033	0.4720086090719576	-0.26481509545803583	-0.06069670886621502	0.18316739907441332	-0.6877505098658477	1.109093132593539	-1.3369549102326521	0.42442554415377165	-2.2515364355220666	-0.690361889460255	-0.6473753131166915	-0.36247909696463204	0.5128765862231526
0.7079757243496058	-0.11582839627799521	0.19150909411630523	0.9653520239920428	-1.1984557319783697	0.6340133921026717	0.6768614878009174	-0.7304357453924306	-0.8795844810828536	0.39728562568643294	-1.8256893001126202	-0.591613404808403	-0.2373430527576114	0.8275057093731573	-0.75162013855652	-0.04209507953938032	0.2913654187969108	-1.3015756774685987	-0.18907029674653197	-1.0183660131721834	-1.637297109019652	1.8886918441172285	-1.087718325604402	-0.19003213486496667	-0.8549175194161389	-0.8433047175783426	-0.46251767130937216	-1.7377599719415495	-1.0341378266518093	-0.16106070533711986	-0.5786617290257797	-0.39445916541391035	0.3307045122668238	0.9284492070142429	-0.007060607212289452	0.20856718864894655	-0.6941281774110232	0.21095391270277272	-0.6676031481333226	-0.48873935995104334	-0.07081446477258184	-0.2587628012752428	0.5551446847001846	-1.983776277834729	0.49736055846329935	-2.035721753376169	-0.04706258707033917	-0.6924081942884481	-0.6088887749366502	0.5342937422816594
0.6216368948960848	-0.20181746420718585	-0.05012278941775783	1.0401538610062604	-0.9929973193228903	0.2039108259410757	0.45090448156388424	-0.4099740783663834	-0.9779844394723438	-0.18017445095575924	-1.3194347188360123	-0.4071469845534229	-1.044060864520563	1.2710229062470553	-0.309904449747121	-0.3924571401145865	0.591981289938321	-0.5625817491247294	-0.01999358511752783	-0.7080061893712056	-1.1862745901372347	1.3346807745123856	-1.2645301732597267	0.3230853944243116	-1.2423609194935972	-0.8749058145427283	-0.28709192870009753	-1.9776803627131754	-0.9550133320548716	0.122237139553012	-0.522779973451642	0.3604087199287631	0.7182462122467463	0.2839437094838446	0.42413264817779983	-0.12941702941448469	-0.48599582859706075	-0.13922178091556406	-0.4717080568674394	-0.8083508794051283	-0.39262930472598484	-0.016877326278136956	0.17634247380467308	-1.763038303443978	0.12185792506558164	-0.7941538485821664	0.44556070450214885	-0.48411033834871064	-0.4877860947492773	0.4018869560637955
[truncated: 72 more columns]
