# Supplementary material for: Diagnosis of autism spectrum disorder based on functional brain networks and machine learning
Source: Sci Rep. 2023 May 18;13:8072. doi: 10.1038/s41598-023-34650-6 (PMC10195805; doi:10.1038/s41598-023-34650-6)
Supplement: Supplementary file 1 — Supplementary Information. [file 41598_2023_34650_MOESM1_ESM.zip › matrices-bold-time-series/ASD/ASD52.csv]

-0.25762897429781095	0.6542900681748217	-0.6790772938722072	-0.4825128866560221	0.9475540022324996	-0.15847326045159235	0.46566164694240586	-0.48724838802686515	-0.4288030959051492	0.6795083237353499	-0.2910205494814343	-0.3525805908863516	0.2542157817365343	-0.21728729310252518	-0.7585502708331119	1.175604681690341	-0.8593900066751914	-0.5668952640225626	-0.2906607582998259	0.2514170672195803	-0.3017241446262568	0.11879871133731658	0.9225754443547716	-0.048163017612680166	0.015025901611576327	0.6003984774331745	-0.6101167463252206	0.8084599602687049	-0.3533006554572239	-1.3217233651128435	-0.7827021795433583	-0.733788700732188	-0.04848462196090647	-0.17122590605887958	0.5291650368524006	-0.3730151941038893	-0.6877765164218227	-0.6290160271063538	0.9897289668161026	1.1531440828554498	0.5132176952364569	-0.7656480291360239	1.7004834467134773	-0.7658892444520977	-0.6296056124277515	-0.7898083482646923	0.11093463685831585	-0.5220143690355401	0.5198889067325388	-0.8361982699176882
-0.6074890589955413	0.4096908964898114	-0.8220820314595044	-0.4762695583070633	0.3459727821830482	-0.24862944416134097	0.2205303756670019	-0.7870688567076529	-0.5421364104981495	0.25800831418979	-1.061864139008492	-0.4897480580380171	0.0018149753586180774	0.12728909913887265	-0.5211689227747779	1.605688395722018	-1.202362242377248	-0.4526445496343053	0.15286890880880427	0.5109520758410278	-1.257012297878177	0.011395694313899158	0.1935206468272232	0.17403911238040395	-0.6711413297986057	-0.2015114563578706	-1.4657489901695056	1.1244568324762456	-0.558973682251617	-1.0127868152475636	-1.3636662500624461	-0.5046639052883284	-0.17916338499666873	0.05678817129988015	0.46310254807983753	-1.4257802009334284	-1.3063324114739843	-0.8393409676627512	1.3745571445282032	1.5342507166464738	1.4030069527500162	-1.1471067951849605	1.9263037561670049	-1.4202470227501516	-0.7913476106120995	-1.2061658229586936	-0.7286634058859226	-1.2543502405357705	1.164710228428943	-0.463828034976307
-0.7838268850527766	-0.2571072164388679	-0.8366993319532217	-0.515665125083992	-0.630634433186688	0.1232047076233297	-0.35748982137803864	-0.5230457303736433	-0.2897770614727	-0.34082618327986214	-1.5802098776300713	-0.562302273886654	-0.4870412387876612	0.7551703407076366	-0.5251819226741579	1.1468967099708518	-1.4151931429998181	-0.23256552827005705	0.4000545194945779	1.1968451716331017	-1.8152168477655442	-0.25404339962303607	-0.8021115749306635	0.13586308221044788	-1.90052843282175	-1.0556817260684876	-1.7969195088821464	1.0355386233580284	-0.7817300965765533	-0.20196697461507557	-1.6316096851460637	-0.23722800949269285	-0.44515054613063476	0.5159536824185689	-0.07995083525893255	-2.182291477291184	-1.5547351444967445	-0.5025927988844644	1.2111657498753632	1.0662702595304236	1.8854667839994732	-1.2798495739939484	0.957614202851175	-1.598164455416227	-0.47487260913541135	-0.8391946796405072	-1.4767971089994039	-1.6305103649104165	1.126614501384793	-0.31596708705250015
-0.3795061368846372	-0.9158871111561131	-0.9199784363456459	-0.47870990363318744	-0.9377011901149245	0.5111576248462648	-0.8891045284583011	0.475229153497371	0.07612742509069417	-0.4951068558002209	-1.5284988894935116	-0.6009841823967912	-0.9426453308179875	1.143844131529524	-0.877926288202004	0.35122579093351247	-1.392144144090711	-0.29855503274608286	-0.002210291719171441	2.136608990541583	-1.4292719208223692	-0.6590619357886821	-1.099873541254865	-0.34096463745655226	-2.6192423407957137	-1.18742203679184	-1.4516555693795457	0.7149425137828076	-0.9987584665451953	0.4257161369579261	-1.2287626916346968	-0.046467622785985055	-0.5130906442661306	0.6474460655968882	-0.33834517927786206	-1.8968861061531035	-1.1787349154800806	0.12476127667493687	0.8462768441848959	0.22450457458414566	1.701018763317578	-1.1697524482231674	-0.21607348669580928	-1.031006364626203	0.07636730969748724	0.08050153197616226	-1.6040338476723073	-1.3706119275466382	0.5507621735759176	-0.6721565832238034
0.6298508523958638	-1.090718319292687	-1.0414607411151178	-0.13197338158953162	-0.17568065511879663	0.32123026453196674	-0.9121508179493846	1.778676259469703	0.3528200676414978	-0.043420055761110805	-0.8019603400120787	-0.5153310801273091	-1.097294666211233	0.7349831545092809	-1.2497297278059196	0.1326831710933178	-1.012135820465398	-0.5483895436017572	-0.8164405399896667	2.6764358169855496	-0.19362332867050203	-0.8253978592456435	-0.2629029527199661	-0.9780960145864944	-1.801586227350066	-0.5375329524307155	-0.6523292722137191	0.4984576888504781	-1.0528140041782756	0.47921875264876485	-0.1008239064121542	0.04508143446390736	0.013962948465461016	0.205711511866184	0.14693094726809983	-0.5211021012834138	-0.31498297852919577	0.6330713778719813	0.7385771928046158	-0.25367863974970123	1.0104055278152588	-0.8333652836773341	-0.4530593461408592	0.16231252578220004	0.2805384949775641	0.6683983287704148	-1.2198964671256454	-0.5619599567382487	0.1296479912402398	-1.0283895179745455
1.5858400672423243	-0.6940457082211001	-0.8521895811028478	0.5557594446384252	0.9088750579587447	-0.36868121224285855	-0.3699672226336207	2.518059450404168	0.5798776527176929	0.5646628324710576	0.38585986184081617	-0.12295526993353989	-0.7663086299356568	-0.4509146098770456	-1.150559447844623	0.6882428859957211	-0.215543138250425	-0.37275012992681167	-1.3194655571640472	2.168884204086893	1.1962593483908537	-0.3229658050856352	1.070735885049311	-1.2322064569263835	0.3733401192165377	0.255625775500217	0.37131605223701497	0.4344710003538619	-0.7168108815515759	0.1828316658673	1.3157284159784115	0.04399573625834106	1.1004717876904841	-0.33746140760833093	0.832795250073599	1.1905585948509154	0.5039576114754593	0.8045180746553495	0.921503555976375	-0.12281872971642466	0.17532392546607775	-0.2135365134075573	0.2633807375376122	1.4579815933409443	-0.10684000725738994	0.3277122852641254	-0.8015885936291227	0.4652548662845517	0.323158519968175	-0.5839840425358207
1.625699217630233	-0.058522909725679716	-0.08954451763866102	1.2281211075187355	1.244910196920065	-0.737112649194009	0.24904916898630106	2.0635099831828754	0.8202691753531504	0.8126597907719745	1.474067408207839	0.5591886132491495	0.05823253559180193	-1.647913008215666	-0.3492681213951679	1.19612379226736	0.8552882474985387	0.5784357769954576	-1.0967381601512238	0.6291230027032347	1.9430612139342118	0.6866586695013458	1.6950711316578113	-0.8203970629861644	2.451755623965017	0.636038892134625	1.4652877692593342	0.2261846646721985	0.05017021735970142	-0.00315294378646598	2.2473187314072995	-0.016168954085462633	2.0825017149928575	-0.2910812130060601	0.7125073112857216	2.2508723356814033	0.672474293602623	0.6480782764763411	0.9679489415556299	0.2477067102198701	-0.5312751367930865	0.6694053642436976	0.8590785110261119	2.1676571054217466	-0.5761148066736573	-0.5388538544154889	-0.4956391515017052	1.3346691513848656	0.8501302208340668	0.7585640979538383
0.6150479835058118	0.4495806918011473	0.9658327367573917	1.383136902873181	0.6579195277399398	-0.1307775158787635	0.35639110545123814	0.666447185069279	0.9417887681750328	0.6528001620362452	1.854401899879461	1.1339416258459956	1.0860996014281	-1.9522040573624069	0.9330511702069952	0.7365482084890254	1.843524331834807	1.753444356622656	-0.4874239858410102	-1.1053098507300283	1.6889010196227403	1.2930611781224708	1.0014942567115124	-0.020018880169508847	3.0098488567932007	0.6982798148016695	2.29303419566041	-0.3381892477285456	0.9233246385022188	0.09298538293180443	2.1264750045189027	-0.007518103893140378	2.148048619198005	0.3968735854676986	-0.4506062459311829	2.2037164487144496	0.003964679073857732	0.22526886797827786	0.5211785602768852	0.43223665346352735	-0.9832544709285942	1.5547607202659401	0.4807250882400835	1.9103106730709503	-0.3572919216329855	-0.9254875775765095	0.041286639960494156	1.7586488191590282	1.0528986345959488	2.0573227479875773
-0.528684776558065	0.7444039125646005	1.6075913423456614	0.8799759805294619	0.05296188081733782	1.062233603161107	-0.12848782861869928	-0.6428565021886358	0.804098997323625	0.3794245450764053	1.4116105918460877	1.1253035787002252	1.7840317408914268	-1.1835719752936336	2.164514505456302	-0.5711097216150004	2.413667548218655	2.087546158930803	-0.1345800440228492	-1.976122445535506	0.7216288095175338	0.6281999844660967	-0.36284224849579044	0.6060279689533967	2.012804710026914	0.8874919020060252	2.2916793627764407	-1.039337849927064	1.376165381151719	0.32702391267811753	1.1309510231090039	0.26971868330734566	1.129877211881057	1.00085459174136	-1.670018128980509	1.440693295812633	-0.9781661984963665	-0.4061307075414429	-0.21695777790378953	0.43528174256059665	-1.0688893743155676	2.074729520688342	-0.4921851953623311	0.9980532294914429	0.5996305772955298	-0.33200461515294466	1.007577903947219	1.6502828317573135	0.6900486911266425	2.184303837163915
-0.6866639458469935	0.8881654837370547	1.3839143052728347	0.1716891699686702	0.33086131756925086	1.6859744617349852	-0.6688881159500437	-0.9558977945487975	0.5847751054609077	0.09573165937196493	0.721869334546633	0.5378122272106495	1.7338700767874287	-0.08796505345667605	2.814849299855101	-1.5645601650761494	2.5412370733477085	1.1285813202421047	-0.18567086738961822	-1.5855834728951588	-0.24720232898624617	-1.077103352435975	-1.086795614313342	0.7603761689701329	0.7343475711089603	1.2872497535533372	1.1762263068448457	-1.444741137417275	1.1050237177917628	0.6016300264089318	0.1354023597476958	0.8931503432687812	-0.23921926973555066	0.8445995243606288	-1.6896110220083083	0.8032657023624425	-1.284628566983915	-1.0711766509986909	-0.6346778223121011	0.5347825953592038	-0.6608544477193086	2.0931905802234305	-0.9463405286221798	0.2841190398146358	1.3531993870951298	0.675817109995012	1.8879106501318685	1.2120363659412587	0.19309080396459333	1.013449703591103
0.23856134405579052	0.7693198627383994	0.5992071976027515	-0.07701220774598344	1.3069645009335416	1.0392672996996757	-0.6469786768763954	-0.34845353448165967	0.649168170884177	-0.41661233142066567	0.5061176038489941	-0.019272951920248194	1.017603097281871	0.4046432844369633	2.6193085230348445	-1.2641248527092488	2.4948955674494986	-0.37424739385558964	-0.13169192960281983	-0.5356340349725794	-0.567738112959838	-2.414888258816241	-0.49625193320523453	0.6228971233905181	0.3195589060732143	1.4445185724081078	-0.5087728437470765	-1.4033187554513684	0.3173481478354783	0.9844884425128453	-0.039618768878698855	1.6201518316470565	-0.9968200939617907	0.12103728277970346	-0.3181876759648943	0.8064612121190541	-0.20129010187563184	-1.4428432434148313	-0.36825293101656925	0.7833210281013517	0.18259444785468731	1.8173736508481095	-0.4065242028876798	0.42364731226404395	0.9372020368731832	1.1010333375657695	1.836020149575405	0.8472466970366659	0.08349021249090807	-0.3992755121210713
1.1377390525757793	0.15473999181069564	0.01923123232145446	0.32238141785855307	1.88975847971074	-0.3157904990850225	0.0222691497054883	0.22812220225169966	0.9805846955725408	-1.19951685747053	0.814780251618791	0.054217085580194335	0.17493677130787785	0.11681662022570015	1.6808035497768667	0.011807697340678647	2.446688126131558	-1.1737192933375546	0.5066052407778601	0.1288644231588245	-0.10044018462844377	-2.034367740487067	0.7748908921664566	0.5245813179324851	0.6158812739198373	0.9547708860909815	-1.5940665697099554	-1.1345613615367178	-0.4104452440818379	1.3795021144487267	0.5807729356045637	1.9479965770789107	-0.9100294197807735	-0.3171845655023964	1.3461195946953317	1.1761907274634826	1.9954956562277297	-1.2516258852326823	0.2644709259576736	0.8788682480081571	1.0343261003928117	1.4943892896991842	0.41237801182526584	1.1817761268769402	-0.42298033336704827	0.6118040824177727	0.6938273585848598	0.8284838916286114	0.28600893648738934	-0.9107000758689267
0.8893929276734029	-0.8277950791538469	0.0700600147341691	0.8063526782497582	1.2852109474454765	-1.1065851608718504	0.8489114690990072	-0.018010795373392664	0.9557187567235879	-1.731833772571624	0.92386437779922	0.61614620673938	-0.3017090731855135	-0.2549968154149106	0.40344148908737426	0.9084000444002559	2.140215895547066	-0.791288351909272	1.489876434682166	-0.1351140497093106	0.6831971094598737	-0.02205033780445605	1.4623194245618134	0.5327184119487269	0.5673166098085984	0.04141991213309839	-1.2729838782964986	-0.7975987505296838	-0.5801084284283501	1.320975049108796	1.1435720487833467	1.4729064238321947	-0.674403777665231	0.02220070137683877	2.020804166706111	1.1567392019952056	4.015183157141896	-0.5282717005837471	0.5618216913059118	0.5689044606936027	1.2748816945472214	1.0683814193899444	0.5248427995177156	1.5724566815414829	-1.3500728264274802	-0.13995796559271725	-0.5992598744530736	0.9954439453705761	0.20500537450667022	-0.4724757828638315
-0.35461736908012226	-1.4403618850322417	0.4351059610356307	0.5614201506636655	-0.17377613737963632	-0.6655710396550127	1.2952096811965272	-0.8590141630210258	-0.009416129668326296	-1.376849219571047	0.21100269990704318	0.8472828886526743	-0.39516743019986306	0.03658685138334278	-0.6967928567201456	0.4121840250740327	1.1002433122647122	0.06380691188464432	2.0299184359025095	-0.9367482508475982	1.078335425518912	2.063474128400886	0.9779844396302668	0.461443757608255	-0.3730299921789424	-0.6247875392355159	0.09945360244855729	-0.2038798012641538	-0.12150835215377574	0.41132717242273414	0.8592858352928853	0.2670455632714048	-1.0894539518169024	0.6665231022437045	1.4213180605351128	0.3304478808480583	4.415742074158741	0.41514152407740273	0.1559223509852013	0.017189830000932167	0.5972273417088687	0.2828980398710123	-0.11251853601354235	0.8355828675884345	-0.7750868731837794	-0.2792561808725158	-0.8509724919045368	0.8758959917445187	-0.5188343703045102	-0.08452482853935667
-1.3022977996161964	-0.8908670980385431	0.49895556390519263	-0.6384842544480431	-1.4569576761933065	0.43914532081311414	1.2522523047092113	-1.342014732376675	-1.5723952469569822	-0.27022097241225	-0.9508495420983948	0.17811561178625224	-0.4194375099546003	0.9436606696826019	-1.2223310701165058	-1.1461053164205444	-0.7210171403096227	0.3674311998476254	1.6329278408827292	-1.429875968226616	0.7559248214791774	2.6201823600720187	-0.05621909188444624	0.22869169020139418	-1.5222608600778988	-0.649847129356264	1.3094566086495505	0.80875082456587	0.6190825846354789	-1.0042566512328226	-0.1519691326560735	-1.0792210509604354	-2.104266624517864	0.7218899206616598	0.3034368648650626	-0.8712930366842913	2.752868756023195	1.2263046756375742	-0.6332498253445976	-0.3774728967970376	-0.6320822935423338	-0.8546580014825971	-0.608304423231102	-0.7089611306420894	0.7766053972234842	0.3693065998751754	0.1382705336723027	0.21380953751863277	-1.5070499556040378	-0.5900623893369027
-0.9880227738945424	0.7152913408976757	0.0907501862128683	-2.1018789581541157	-1.915461010373307	1.0810797632991545	0.9755836564670443	-0.9326357627970896	-2.519212018271334	0.5294023490331354	-1.4317096409560481	-0.9423128717678154	-0.5095780619988194	1.6826262239017449	-1.0600835614803503	-2.4963077037153094	-2.5730174448874967	-0.085534983788863	0.6183541773925884	-1.189167471176693	0.0659129884339725	1.434900623537482	-0.5866314501063462	0.016693595336391316	-1.7642271964966225	-0.2942539121332604	1.436190062335841	1.799421376462821	1.168719916074023	-1.881193227580887	-0.9954111904183421	-1.8306714739539456	-2.8008061092006105	-0.09184476138231255	-0.4784021185389642	-1.5522365228307906	0.026061781581941165	1.6696586075966102	-1.1756135819329172	-0.4733956853327376	-1.5882909798971734	-1.858612027170149	-0.32072890046033076	-1.8916534135464087	1.6548510579405284	1.1928624682932787	1.344136812041421	-0.6501118359434046	-2.024952963102149	-1.6834229837753714
0.10444755151158092	2.150459732504771	-0.34873455163866973	-2.759364605906134	-1.7491396573551101	0.7133846632581179	0.6645955109006031	-0.18561272694423786	-1.961194345274516	0.07874533046357371	-0.5874772782365251	-1.3993866627090672	-0.4349000428341969	1.5856626061310175	-0.4074971907807662	-2.7070092751445074	-3.3622985093369095	-0.5568971318412625	-0.2705257211848277	-0.5858623692944299	-0.31174291774486923	-0.314927861827561	-0.2992449800380656	-0.014023873847624081	-0.8572564709595576	-0.0794353970030893	0.6472063146305648	1.8728400678093131	1.2305946849538936	-1.4479445756505338	-0.9768174023548076	-1.6157925547210408	-2.3283100490760384	-1.139449412213357	-0.7320047791513825	-1.2860257042704704	-2.060658415753928	1.5825201033560243	-1.1914665510368285	-0.5353274670584517	-1.6591831999524924	-2.157403389862594	0.30043802489379134	-1.8398072882998804	0.9096556423421199	1.495707098984341	1.5939256732254687	-1.0490819526860589	-1.7844218312088345	-2.218680526498281
0.5907784660644333	2.088318179939649	-0.3267032934664248	-2.064612976743282	-1.4783673414963274	-0.26831573312186724	0.2519618247648914	-0.11581331456373828	-0.4005042125946286	-1.2769793619562673	0.9005629505577866	-0.5907555521049388	-0.007948793600846335	0.7598947381969121	0.3407453178621123	-1.9367037526553075	-2.608323185021875	-0.2934343563446461	-0.6502186433228664	-0.30893549554276284	-0.0770440381463607	-1.3371192234302962	0.13140525969554606	-0.0459326129891825	0.3140247962473654	-0.16945685789059078	-0.16708127587230856	0.6379139572267807	0.8213601557302292	-0.08366104901868276	-0.3129435653778803	-0.670568248550589	-0.742751045727098	-1.6049066439577195	-0.7855257271326381	-0.584006518026819	-2.446807843799593	0.8614687946667762	-0.9619947975558553	-0.8511578210592448	-0.9521218515713695	-1.6746222147002647	0.28414991509616166	-0.8281290966399254	-0.6028824413825159	1.1257640989723312	0.7449470298380922	-0.6957838538604715	-1.192426504760714	-1.4153569741883953
-0.20971175195614164	0.47269596606363656	0.13123531892623283	-0.4141603184584427	-1.2428834205930275	-1.1493649462865678	-0.37058044470425594	-0.9549062392725652	0.6783764606202618	-2.0449408448749535	1.6456798561167527	0.8742802714569202	0.4700346842820926	-0.13144310028196737	0.7836876610711507	-0.989372459792775	-0.9423099092800606	0.6319304229378203	-0.7459567443516325	-0.5794520648184074	0.35974395221336797	-1.325938218075849	-0.0733041187819303	-0.4398536189382958	0.7820702964547434	-0.3036353651084439	-0.42077318873940833	-1.1195978110059923	0.2197395057484417	1.0101617535371779	0.2172918315373122	0.36401143171009553	1.1217781628890553	-1.3409469477760456	-0.8745093397935455	-0.3122227937624296	-1.478278060785389	-0.3470628835403408	-0.9048903842565298	-1.3303859821382562	-0.141575807969755	-0.8900403160577363	-0.5961484561373963	0.09153132415442565	-1.176022791436141	0.42893654761963573	-0.31862498839077924	-0.03039351834175029	-0.7711175386656294	0.381637978114724
-1.4764063810236567	-1.2700692311743407	0.5673639216980977	1.229052437544714	-0.8072193186953726	-1.620315797876239	-1.0435385903663164	-1.7518714916491411	0.3933879464455231	-1.0938785873987362	1.0096218677663678	1.7580601724366431	0.42106095452010467	-0.6003247829710014	0.7051848618368786	-0.36397546403843106	0.4116922599326882	1.4785737162729526	-0.9087940725824187	-0.9119811417884411	0.3355671842258345	-0.8510851683482148	-0.8672941967894209	-1.2106721667480973	0.5370102047012052	-0.2888256423794712	-0.33486475954400174	-2.036075087209712	-0.22742996946972058	1.0823196391114513	0.22137128108538237	0.9127375142765615	2.474974896075109	-0.8771536161910323	-0.8987263862618277	-0.6634581631685242	-0.3992906549594845	-1.502641792928339	-1.0512983405629508	-1.6001942678069339	0.1859985554480676	-0.2941893155996787	-1.451565774742612	0.24929382070339778	-0.2126522407578588	-0.19726535454382574	-0.7475021912843923	0.24608334356983977	-0.512211391225752	2.1021036011103256
-1.8110307320450376	-1.5722458588809878	0.6568301424099887	2.056548693067881	-0.12397146479173464	-1.8108668658536111	-1.3837312182632548	-1.3514444564422945	-0.5402082937001993	1.0529182268693658	-0.2469503692082914	1.4082983198715235	-0.2797963696954478	-0.6919193103279305	0.18482315199468682	0.09943816709355692	0.6834990694016082	1.6714538573248061	-1.1032228424427077	-0.6710096527418022	-0.2802969728013116	-0.4695504675455931	-1.4736481804899682	-1.8277062373289248	0.36668694122642653	-0.3278554170746948	-0.42993521535800244	-1.540576963397063	-0.3514307878896025	0.5764759657372144	0.08400394669913784	0.8264014269244235	3.1022413041961747	-0.7182197918191966	-0.7221178905896628	-0.8890769333639303	-0.10707440536168056	-1.9509290253006264	-1.035025088246039	-1.4401434293732687	0.03151090715480952	0.08650010833731381	-1.2814624378879018	-0.0019000087604209123	1.0904802817856438	-0.554727145885579	-0.5464339191722515	-0.03586175625058841	-0.0004385146773809423	2.904925782263758
-0.7897872662174046	-0.30443151693048237	0.522972006254556	1.8366266914838303	0.40922528644982753	-1.8200921337628415	-1.1421554374515805	0.30242006354246104	-0.6134187406029067	2.6176060764559788	-0.8428912646470321	0.2690697937907866	-0.9663667446643756	-0.6607038249264345	-0.4493577852720626	0.7306197279749933	0.09791781113154943	1.285360317960342	-1.0110721954172337	0.1866269207595567	-0.8712718095165928	-0.21411195702231522	-1.304441874191907	-1.6901295712914985	0.8033224716831913	-0.7113877911570794	-0.7372026597610281	-0.43043481692386276	-0.2884078535192697	0.43202391916114646	0.35327795732343437	0.3685043579464597	3.149166059897153	-0.8467781451428362	-0.4660618617433997	-0.19032243005037425	-0.42113896126501477	-1.5012483121035112	-0.5880325735368505	-0.976439821719129	-0.14852588110457843	0.5147920924397112	-0.14832903115932533	0.15583021064750802	1.1411768519653573	-0.5714545367179308	-0.2779614993676955	-0.3243144313972262	0.8482445422298781	2.6498242823544693
0.6303142065851374	1.0921510830345147	0.46913992422659756	0.8570973045823893	0.38636825228983634	-1.4819619458975628	-0.44577500512845986	1.9943452104969603	0.716884438853776	2.302580186885336	-0.35209613003098833	-0.7599841250086966	-0.7902729325747014	-0.5284783469725158	-0.83886691586132	1.4337406950626597	-0.5531607013395441	0.7373934907257667	-0.5368031398874762	0.9832044449939671	-0.7409331939742658	0.12393643463879506	-0.5622043912988239	-0.7666382358920549	1.4899269709307312	-1.2820863214867158	-0.7324432821025341	0.09262103202138723	-0.32812688716649113	0.7959443115200017	0.9229932423076673	-0.10464824257570789	2.68041668739731	-0.9240412061845396	-0.37508782309124516	1.2103729065191033	-0.5564302993102209	-0.6463881067251461	0.04357343919926698	-0.43879812547734603	-0.013567016931184514	0.9949228917572596	0.8624308106493448	0.9513278167669501	-0.2091129408926633	-0.24258285595998116	-0.1925911188746767	-0.024501859418767664	1.406099885806176	1.6447955043646338
1.228162935684186	1.1041965184425706	0.5511683328748587	-0.32888642191983464	-0.05340353502387356	-0.6435188685711276	0.33594353590686094	2.399487212200857	2.30322480898765	0.5319347197755958	0.46022748114155476	-1.2400341530625125	0.31253572867486085	-0.1478396113485493	-0.8530708344713754	1.7142183306910614	-0.749502456896411	0.23766136852158437	0.005409189739209623	0.9482827559979031	0.04723255362857198	0.5536746199488952	0.1347779032152451	0.37372003569709955	1.6400337939087302	-1.4259678480641191	-0.05605733170054578	-0.1752404937614512	-0.5651877219159421	0.792987861762627	1.0568223188291563	-0.44677631710044075	1.686206151934873	-0.7557383520361901	-0.4921901955503819	2.1101666923451217	-0.1950941645145201	-0.03950737376978859	0.2555623517810637	0.10465801359958216	0.2773680368769165	1.125610650381232	0.8072930130392547	1.6979007465565406	-1.5203241469930706	0.24497409799828762	0.04689344321383032	0.7227054364411453	0.895854220460214	0.2788836586282359
0.7921081956495472	-0.3062441902232843	0.5483983944292187	-1.1095228670526975	-0.30306623471524113	0.49386448818456247	0.899832473643484	1.327341770232577	2.46568471244017	-1.0517168889397792	0.5946194702916585	-1.347658355085484	1.4156799875296382	0.3700125042899222	-0.6686472567599903	1.2315529533973146	-0.6014320352966824	-0.2929082334745222	0.2667968035720155	-0.03513775130624247	0.6391038781298396	0.9320800338982838	0.5185138318926671	1.1758133998752802	0.9199346502377409	-0.696381389715332	0.901215496568273	-0.28828992103067447	-0.7096599020919467	-0.2813810364198383	0.24674467628119362	-0.7344907254230416	0.430445404056147	-0.39446090305954007	-0.6148982928597138	1.539075860780097	0.09191344706504813	0.2539577337837991	-0.3181348496152512	0.6463503337284653	0.2587680045585193	0.5929491162477513	-0.19454650621121855	1.5224972124608862	-1.418642014169873	0.47845813522002134	0.7464394643034299	1.0991984457386719	-0.6691450038747542	-0.9937802332186705
0.1389653159689877	-1.738044349621682	0.3012895566206812	-1.0316398910865123	0.06466594534540154	1.4527482214130292	1.1476269390444385	-0.22034733457977224	0.76558453466904	-1.18392034247232	-0.1279961689397166	-1.31142441769333	1.4691245680290972	0.5447847819007746	-0.5727332906630075	0.20543549526506816	-0.48699493679549805	-0.8622752965844028	0.2766623866464104	-1.2958725749485205	0.2799898218626449	1.2842278243843375	0.8291752306917356	1.5842420129632195	-0.2824531997461079	0.6412168764001732	1.3112152245123387	0.5581168251999021	-0.3420601929912574	-1.8243792310081897	-1.1343915229552721	-1.0305197067379717	-0.5242877519012753	0.1002916273613124	-0.5610471739438407	-0.17867919768745547	-0.4224196166380123	0.8054873916447137	-1.3659847613875524	0.9896527520901928	-0.3074330800758513	-0.33293414329587884	-1.2380086880308925	0.285171122457688	-0.0800731642899644	0.12205945625396246	1.5520003292817002	0.49421772635579103	-2.2607575889202667	-1.598282676216704
0.031547682055545416	-1.8692561728282995	-0.08367314305972745	-0.10149773310382089	0.8484007731112712	1.8681404386783265	1.0996788498175312	-1.1003519413212346	-1.5183514090183008	0.015899857681155042	-1.0388661176863805	-1.0333131494562282	0.3342166760515564	0.008223189631455645	-0.6639537285401504	-0.7362033013220779	-0.5263525313079104	-1.2044858277290276	0.3401287061148364	-1.9407674411430702	-0.822968051707991	1.7601886712985906	1.253499220089028	1.8213155714656408	-1.3375721951611244	1.8000249769158936	0.7998466983593726	1.890671194053762	0.5767455873265743	-2.380405043656071	-2.164366612778725	-1.1994468700622645	-0.8182828413332008	0.7480855438539702	-0.34564592902246377	-1.7119192579716698	-1.577037735329486	2.007716437333241	-2.062351166052066	0.8435173083397959	-1.1268863122838835	-0.9830781668780516	-1.6076847755652341	-1.294272909229764	1.0992292430107082	-0.7040211845855746	1.6943060362566007	-0.7706078991173756	-2.6769362585782495	-1.1674414376358706
0.3593391674118483	-0.7754806220325924	-0.4042904626127111	1.0706553465498587	1.459054756162932	1.7153533281803974	0.8007179457518857	-1.0019270586124138	-2.6377052560113303	1.4499389288633429	-1.4350815107736534	-0.3775284798046662	-1.0984663931971292	-0.9693316965542083	-0.7588673316320661	-1.0415341611906543	-0.5050780956718608	-1.0436048944312506	0.584686883209397	-1.552485242967183	-1.636082849886637	2.2050885445611015	1.5095798762386958	1.8454331651519056	-1.8735511906742672	2.1925409623650327	-0.10986102813160441	2.4057750223615066	1.505401663921952	-1.2917997455335457	-2.269464799539077	-1.0081272895337932	-0.699218675006046	1.4321740083948178	-0.04854920780750059	-2.0247263573549215	-2.2424744392535083	3.334582176718278	-1.71215625023157	0.245560191296139	-1.5930182555360912	-0.9744605076454148	-1.2878378507576271	-2.321966318083267	1.0884297447730449	-1.4615768469547836	0.8508974151224579	-1.7125775204253642	-1.6250642385295244	-0.03888780152499183
0.4508235606626917	0.3228040619130563	-0.6005711627498365	1.6158754282965633	1.4978057030515213	1.1936890810921725	0.33636218462707224	-0.4483425102941465	-1.9504569888446857	2.1343270981933005	-1.2007847157104585	0.4038628246914145	-1.7573454832703763	-1.6011399434663613	-0.6130792284247875	-0.5783459263470613	-0.227045742637692	-0.4636385642573999	0.7876480730059002	-0.41570215662384147	-1.3271595459491698	2.0346387419902623	1.2064102407159754	1.3223359824820422	-1.790238646473837	1.87281219296107	-0.5328455294762019	1.4786710081145498	1.748652405938058	0.41992365192348863	-1.6457214291788924	-0.4084664811239744	-0.7217452525408891	1.8033625183624966	0.37186804445470173	-1.241692182338865	-1.4385978218335513	3.6597543040243177	-0.329581398445669	-0.2913301091856949	-1.290650372400055	-0.5591162720742158	-0.6294707421435825	-2.4241302003119847	0.1673414004331608	-1.6839014419649545	-0.43448848383526684	-1.6784585572000204	0.047351654809277326	0.8095367013585015
-0.025254641630916994	0.4756057970634345	-0.7105098447619297	1.120374129075534	1.0027015923073799	0.5224998881459758	-0.16241279556091656	-0.07965492647630884	-0.28206159179855234	1.816486506924372	-0.6987159615273827	0.8194143245189581	-1.2667412732413912	-1.3002997056028496	-0.21960440618334484	0.36323623983186026	0.2080872749329084	0.11025946398117716	0.7087587564378751	0.8130458309110564	-0.11356230012214037	0.816138451633433	0.4818232032005617	0.21895605730508946	-1.084454664635781	1.265053181889951	-0.15920179091578643	-0.10108981225281903	1.1284418944189356	1.0956057141502182	-0.8332963415936863	0.32728913224595285	-1.0537947326300543	1.5982554547313972	0.9960730631699147	-0.23179534895944529	0.5171883718980016	2.399862073167766	1.3296969284596805	-0.268035738750566	-0.3097431038707386	-0.23118453283725712	0.14293892176089917	-1.832039637726436	-0.6612178920638266	-1.3681903007572944	-1.3004534827872876	-0.9788855639939832	1.1706349029709446	0.5981715040499427
-0.6827480745998685	-0.042235177145350446	-0.6827801116588259	0.049833990010088994	0.22718136843909284	-0.10590108779756292	-0.6208036316993091	-0.09039506663565916	1.0247916822845287	0.8259948329405705	-0.3388224227978847	0.7060623169338415	-0.0728426655493748	-0.21801089933146647	0.15260833104745475	1.2841427068401343	0.5221095426809069	0.29611934468210327	0.44222390071721446	1.602316209900362	0.9348871584343466	-1.0413286887194375	-0.04497710429421339	-0.81904333234546	0.04945386414025984	0.5966865851480699	0.4253203970107012	-1.0320599636692227	0.1639303549406701	0.25473289487330514	-0.11480155925715779	0.8009341647197513	-1.2864688326237703	0.9993164431644187	1.694086526798676	0.4045617222006707	2.1545290701651427	0.20322052708031818	2.311668421316291	0.18586227390528692	0.8560802096107583	-0.13490590842697575	0.9173407166606656	-1.0025766071402948	-0.8117433193622505	-0.8227216603839703	-1.4333186192370355	-0.5020074875402211	1.2680668500920746	-0.4398061455976699
-0.8900529144159306	-0.21864498143928174	-0.4353123656821941	-0.6412451370688926	-0.6045981199097776	-0.506939988046297	-1.0744288609473265	-0.26128037246820185	1.225853972271739	-0.2967717215777222	-0.36990455771416986	0.40636656224311174	1.0402703325748426	0.9612968883925318	0.23217734458470973	1.7371250258685633	0.571403230207644	0.04957178630759682	0.2733406866906699	1.8069361834760724	0.8988729089171725	-2.417485562952958	-0.07385743842702674	-0.9852617168528678	1.016204590728699	-0.2560551585855006	0.3647459189718681	-0.8920403183550287	-0.4845921969481727	-0.9401706226643469	0.5120968722480438	0.8287198171495466	-1.0281939017547181	0.47656168448878317	2.101885593413678	0.7036391049045679	2.249509051590657	-1.6350454249123287	2.156876924488093	0.3972705127134362	1.6613763248052027	-0.03202907434126102	1.394163273052429	-0.2770392310381932	-0.4384094165987615	-0.2182759957188684	-1.245432034343712	-0.7572423351788031	0.8153268457940762	-1.2303035769112702
-0.42180588999949575	0.4408806239608308	-0.13884522462589532	-0.42076917149242815	-1.2549286136379314	-0.595959479863976	-1.507167831411553	-0.29799318350424264	0.4995859065742561	-1.0001902731197383	-0.8517379964635902	0.2624337647001878	1.4246729388790769	1.6718421820824798	0.029999984806571605	1.5523839092722553	0.46760450822805394	-0.404550375638367	0.22736445077575473	1.6075367795617626	-0.18933047281855397	-2.462390019347497	-0.13066663887130928	-0.2331927352861825	1.0745861007346666	-1.3763901307941173	-0.5778107726008885	-0.35311009151576117	-0.709522812082879	-1.1010249190320611	0.9287976784844789	0.5770518242552001	-0.5040480105403671	0.22729588638003678	1.9381219392243445	0.8263392094202173	1.0293440575014352	-2.374983117911752	1.2012660140445153	-0.04038756815338956	1.8103798376947033	0.20470873588553148	1.164128945517805	0.2114745672307305	0.11059697270456964	0.530689528405839	-1.2296133102751037	-1.3656049698118427	0.6255569462684525	-0.9390929909185194
0.4036359056198165	1.3374811087691731	-0.23113190714418463	0.30336142308034514	-1.3917597388128398	-0.4982129112856236	-1.6474431821232436	-0.04923728801498775	-0.45577495186775846	-0.9226914445053715	-1.519727311791688	0.12396388535894841	0.7827363626577664	1.8187028959974194	-0.17612566856833797	0.9313862123074624	0.40712353526830597	-0.8163928587342383	-0.029508588762469073	1.2966680893080667	-1.4416081585573086	-1.3978906291790116	-0.9607417115702751	0.5582845956533063	0.047026149237922095	-2.425278836058288	-1.7778890600117165	-0.128447168353939	-0.9853095796465097	-0.1935806462393752	0.8015392496851926	0.36554900305867044	-0.3195278414429698	-0.038692776479191185	1.3026796885547	0.5948318934743494	-0.11949122244342429	-2.2977960238909385	0.2547782495112411	-0.6895375766205502	1.3566778491649099	0.3235717042146368	0.2261830124999443	0.5119690854871564	0.6812291701489909	1.3993371868969087	-1.3324360898414191	-1.4753516948229872	1.056921616115281	0.17530904710207984
1.062883837793674	1.4543179198734777	-0.9258758034591066	0.61794505679574	-0.826774453824825	-0.4440390355666333	-1.1101281654163393	0.45585240241519775	-0.9530971708685814	-0.2289812494200927	-1.7124516705745343	-0.3887252925306509	-0.6869035131104322	1.550058431514097	-0.12708285826141907	0.29374225078092125	0.4471960034046528	-1.0382330513775084	-0.7139947783354909	1.0921363030884725	-1.890821413104344	-0.24960549849228394	-2.4222179015686325	0.5093518260228191	-1.313123688807651	-2.8014046533887362	-2.3402616965519334	-0.13636454972864506	-1.6751725848819028	0.5869124698741716	0.044841794146119385	0.3619014607687442	-0.6495996967223331	-0.6099459150617096	0.5837379297062465	-0.19545765781763141	-0.13253839408121923	-2.027477922478311	-0.06022412073232994	-0.7194793010240492	0.6247937532745086	0.065730509458879	-0.7510633184802654	0.785281709842596	1.0623269172714307	1.949570632339233	-1.0966155942390579	-0.6199840825749001	1.7667875716585781	1.0539371850660912
1.1717540831145705	0.4519222941692985	-1.7499622430913924	0.04640217110825654	0.11261630812481278	-0.5038044870414146	0.09540193461943737	1.0063403474775807	-0.6563793659279747	0.3283984894528168	-0.8108235142256709	-1.1757252193716237	-2.19998115961225	0.9015754131026065	0.18040306595452832	-0.058449736042242136	0.4665914299331312	-1.0247927963635826	-1.4562379099382288	1.052630392850877	-1.2135695619284868	0.16816026040299756	-3.318411594956611	-0.27861481365253166	-1.9118807396248936	-2.210340271856241	-1.8787088592324834	0.07366257720108817	-2.425385290403279	0.3862762998871471	-0.8027230051198414	0.4772923008826917	-0.9423612628154687	-1.2122015901528473	0.07710002184824184	-1.1773169830636703	0.6702603135007354	-1.693305106231049	0.260921812008384	0.05960735397415523	0.01743464192578467	-0.3438827817724575	-0.9311660336071999	1.111481056287861	0.7850130194027128	1.6189850145956177	-0.337540086914248	0.8245736192314883	2.1162969093142863	0.9241864307504283
0.6257034569411811	-1.0031791283842968	-1.8391071096064129	-0.983284973870442	0.6590690138690686	-0.5172830060026484	1.2629862514884937	1.2682347819459856	0.2396159106127917	0.030337511408574633	0.9745150387092191	-1.531973569472082	-2.7143073388546775	-0.16407245911555815	0.535750069929965	-0.1536367814274158	0.3099203241200882	-0.8581956109238938	-1.5150623368598415	1.1000759539828286	0.10726249721945441	-0.10746251498569578	-2.6121064458750456	-0.8711323153513599	-1.3649987815553415	-1.0182267218403427	-0.7576985815599718	0.3813355465412691	-2.4137224549281715	-0.29623004888998916	-0.9531815303005454	0.521633372070351	-0.6123209216967915	-1.2246541675678957	-0.23351348358370547	-1.5262794031958618	1.0727008189778169	-1.004545178896207	0.7556098488073465	0.8340411525586283	-0.22812755681578187	-0.34303977347538395	-0.13010658218875026	1.2666917023552282	-0.36051869913429724	0.36134069434061467	0.5173803957936326	1.9414773981828088	1.762702471832933	0.0018320405856645109
-0.3368160456690928	-1.9170865289910652	-0.8721350295298479	-1.5919465326056392	0.280117196435026	-0.3618968089429719	1.4424613236488268	1.0186857610282973	1.049172352645845	-0.9543924340510563	2.4063169796733734	-0.9404699145249202	-1.7484733133167292	-1.4165350878237393	0.7387439617498649	-0.20573837382583327	-0.04292538692338193	-0.7618999430072589	-0.5511985216685856	1.115727102952709	1.1661999483066527	-0.49736947380704427	-0.719267402531074	-0.6228426225988796	-0.34776384097864504	0.00768699867548043	0.30765174965028547	0.09629815863568865	-1.256606159404715	-0.3761594497821697	-0.19968782152323297	0.4095142418412916	0.1305634544149484	-0.5239031772131384	-0.5104948641359205	-0.842887876916853	0.40033285425227494	-0.016355099836666803	1.0115123889880118	0.6316137365105366	-0.19958761479079293	0.2675120524195943	0.9686531663934493	0.8157518403917396	-1.6580993789781635	-1.1290870211318373	0.8451650022406888	1.9886661398997105	0.9242809334505493	-0.8451793394167278
-1.1449823762574842	-1.8357591679130039	0.40783575399164146	-1.2904511133847865	-0.707592139438632	-0.20077317082053592	0.3706721134066955	0.40574941496915357	1.0306855545167828	-1.5343896811049043	2.201659867909269	0.16533908168054803	0.020904046066812173	-2.266255525997964	0.7421073107462752	-0.28426941864172334	-0.41379873132297934	-0.9234977110006597	0.8943688937494341	1.0287404152943884	1.2539701712325237	-0.5884295013245077	0.7283867821423905	0.07941716254017732	0.18495306024971386	0.3246478048650916	0.810142004715576	-0.9899362264754447	0.4166037913166898	0.3287655592503295	0.7815082398205294	0.21056406236947137	0.44659893527579986	0.153255068377174	-0.7673482343080213	0.28257552698709887	-0.7275711754074852	0.5905549838149268	0.9924407919483242	-0.544782876661008	-0.21483794938933687	0.9646000255971224	1.4801937057460621	-0.36592865065946933	-1.80470804265376	-1.9488177986939677	0.48966982190867536	0.9307126410868929	0.15834889453491519	-0.9649283318475262
-1.202080005752322	-1.049150412428215	0.8551380499053455	-0.34561968500521995	-1.3546097615241606	-0.29922882560257585	-1.1099053793570899	-0.12790704219180418	0.040099903703594786	-0.8032355275271842	0.39009206788437384	0.7471935639956604	1.2202014534317165	-2.1745264753177205	0.6044586218057313	-0.2310266127146716	-0.5190860092348941	-1.19868640377781	1.797775277751777	0.8134683478251484	0.35585544484467224	-0.39123184080387413	0.5686630034428655	0.33450650797746895	0.020625151033650087	0.01148762324576741	0.6886532123218754	-1.9661857582579212	1.4113256379762495	0.8422464774293041	1.101097493788881	0.04767684468038393	-0.08626348175777286	-0.025811948351404213	-0.826512978169105	0.8416287266692609	-1.1453868298150527	0.2386495607682738	0.8713282110365165	-1.6280383010314472	-0.4819197211660208	1.028585551321447	1.1423236491731406	-1.657982170475933	-0.2650921708529145	-1.7353976883611733	-0.1077278636598295	-0.5552039959690925	-0.11537178367500961	-0.38936554230016673
-0.44216957409446106	-0.1250004665914042	0.17004397509510216	0.5833809145821319	-1.017677285099031	-0.585121732129762	-1.7463839239071322	-0.30227630599337585	-1.2269366427456614	0.8121442394783691	-1.4879579738050435	0.34094352029861474	1.071288120876748	-1.166228131344646	0.383761760695728	0.037906496892168406	-0.1943652958806887	-1.0959602331498242	1.5414404255422283	0.41871198963194345	-0.7907767241657048	-0.05487248693612248	-0.6110463604306708	-0.17406337198990426	-0.21808091094055956	-0.3945485742828189	0.19699370511434544	-1.6562051464253535	1.0373585375974343	0.3395920545275831	0.5812679508304434	-0.01483795433639194	-0.8603433613398576	-0.9077374380032314	-0.5642931300376541	0.5080986226997376	-0.48373923845094685	-0.7051933658553619	0.6612576807748626	-1.5913059607514544	-0.8205393042551911	0.37526861414614177	0.4306822083233944	-2.0280935338638146	1.8594659498550015	-0.8609580969082252	-0.4232841366940605	-1.5427211906143583	0.05214761347955406	0.3929453658667614
0.4286173276464781	0.5820206064346172	-0.6988635227425469	1.0282876665254606	-0.03602176351848739	-0.5854064630264698	-1.0675039908589572	-0.33690475117874036	-1.8013708321288389	1.7748792490466543	-1.7871656519818648	-0.35733368533079735	0.17184895998696617	0.12580902556505766	0.12341691355339561	0.2436275665984883	0.3914844351652793	-0.2500766220788922	0.39474890082415925	-0.23246040571925447	-1.2203114368576493	0.3706663737512852	-1.1173257415675462	-0.8574378897409238	0.04565860002665439	-0.4154714395676561	-0.3347347131220199	-0.08115576685791208	-0.27080868214443415	-0.6839551120170202	-0.11890591117485538	-0.0038368292213261956	-0.9194913813605367	-1.345484360611712	-0.12789408021087353	-0.07291089377378994	0.4377390749197959	-1.156854067335449	0.17072940533262995	-0.5112888170915868	-0.7965518022244852	-0.32752870067577616	-0.05934055512066828	-1.0318880008895088	2.692613957622699	0.03747078477420926	-0.3766303055327173	-1.470798621777037	0.22301471192155709	0.897762578928468
0.48389816036752054	0.9919960063397807	-0.5797260268799158	0.9296992666677695	0.6218387229338194	0.031199181134795174	0.19518209006243983	-0.6811118368681152	-1.3385962490915102	0.9953344493120935	-0.37082834098148565	-0.30507436717625974	-0.21041445411858956	0.9510993176294872	-0.09230139238078716	-0.061753420977277845	0.7715983360228007	1.042297046540288	-0.8185275202914698	-1.096355832650189	-0.54218142769877	0.7971960616323709	-0.06191971189806147	-0.9995038093516482	0.6017504861968678	-0.0184022683742798	-0.6470801159523796	1.3323673612202114	-1.3823612534316627	-0.9486348873780234	-0.2995902512838846	-0.00819010275007532	-0.1562887701379885	-0.4570585737066834	0.135360080723334	-0.16221053521956413	0.5758862765114499	-0.48750206123445256	-0.6238587886221195	0.5775438502449904	-0.2251806811481338	-0.42206227751013975	-0.198344651135192	0.5522410655509685	1.438455221483268	0.5842406508342105	-0.2755262771184951	-0.5123256925774868	0.008104786439260594	0.8733002969013893
-0.4695056769940197	1.0985871957274773	0.5604203611426857	0.4518316552087659	0.3770318974811973	0.922489660919998	0.9360546697381936	-1.3741174476502216	-0.3952080016300373	-0.9384584864002958	1.3314677049762786	0.5961597571570669	0.38279307625258346	0.9826168482877443	-0.14507933213595167	-0.9317909656670986	0.5609478139473768	1.9102531248255796	-1.4138433415941727	-1.8657583129066728	0.6735756102628166	0.949760028791023	1.6143023609501503	-0.5715842760863845	0.744432034391098	0.44125680692625346	-0.6150369201453821	1.247363323720489	-1.477748544477854	-0.015347728675437915	0.010171607809781373	-0.12294413191627822	0.4859432818524751	1.259349186989434	-0.032534021724198114	0.15929485514496952	-0.1634976175466023	0.7349836726814531	-1.2910037916322414	0.8025572164141324	0.478380827361592	0.02263949965885105	-0.26320622154007334	1.316967763563398	-0.809282742124934	0.7354406156541022	-0.312030967347008	0.578567752675778	-0.5371686010619857	0.32235369549016085
-1.571145180719859	0.9048414564907703	1.502943789641224	-0.2283468750488802	-0.381886238379135	1.3113684104166479	0.8311432035979943	-1.8300293930142881	0.23224780376880882	-2.291169178927284	1.8875287957354248	1.3262204676349194	1.0846717513838995	0.44569094695734446	0.013521826836925094	-1.756830624922086	-0.1088745782255766	1.6907061756254556	-1.215672405840959	-2.084428088115059	1.4003721196107364	0.6130767176782486	2.183128616514249	-0.076131608252367	0.19675240537675456	0.6176330276022551	-0.2837786915602798	-0.0681478272857217	-0.6506972518010334	1.0629939313846088	0.18108969931139732	-0.3750395495041992	0.13520489468016555	2.328370480252454	-0.563629004970243	0.21621647971483474	-0.8799971906546334	1.3655507872340686	-1.2321233320354927	0.2657444407063308	0.584430033011864	0.39037781994972154	-0.4274462525123129	0.5997225607171379	-2.232575746551489	0.546212426993876	-0.25972874853095707	1.0672205965839028	-0.9592935417587068	-0.47443864340041514
-1.7052572848397778	0.5528784313096926	1.122050000599364	-0.9293430947056295	-0.7620716320808747	0.8511537699277228	0.526257937576695	-1.421996677763677	0.3487529303209226	-1.9472797003949336	1.2885489246598856	0.9648498987584961	0.8393639975923701	-0.16189850516739437	0.2783700823075695	-1.7288889907738385	-0.593924881613739	0.6186303912115886	-0.4375913244990218	-1.5382645132645623	1.158976518739978	0.009362802351629963	1.0619402207615318	0.23627851600255445	-0.4843992611169415	0.5233706059087619	0.16641182695993265	-1.0329644500040573	0.3710823374450208	0.9758702843424281	-0.20324761662380014	-0.6696886946107773	-0.9018624569939447	1.841241954649407	-1.0749110569786087	-0.21206999407298843	-0.7477371874671762	0.9462253569741713	-0.34604594037688774	-0.2492165222845412	-0.19949430851521824	0.3108172457129727	-0.4725766222400123	-0.8047125328963566	-2.0858690516212306	0.09429379427086447	0.24745765200198963	0.819050669027497	-0.8927560849932852	-1.0102727152753632
-0.6400870749335894	0.3449309623459624	-0.3055429936083924	-1.4129599339602341	-0.31590651481213233	0.10388836358855634	0.7017680239989744	-0.2516569397840385	0.4239087377028441	-0.4742105070022142	0.6969090194734125	-0.1430275829573128	-0.14244546018505788	-0.43238585348917274	0.4443261186903549	-0.6531792032862856	-0.3106861843831299	-0.37267040822722014	0.5725433526923716	-0.5705168407807626	0.4991168041751699	-0.30621099986955447	-0.539568588104016	0.6271024606578126	-0.5070410435277761	0.49763870743027416	0.5710704107350537	-0.5596737289209933	0.967253789470651	-0.17518566954680223	-0.8261518749235441	-0.8353973106303206	-1.423998788154469	0.3951852146359552	-1.1281178847527207	-0.4439363674868275	0.07166433978059922	0.11475332060779102	0.6866538322910718	-0.17534202900602033	-1.2870000241861344	0.04906209580044548	-0.057427046151171446	-1.4263073349367954	-1.1220345836763774	-0.379567833355631	1.175934470039768	0.34249950191673684	-0.502649444388968	-0.8748829796108535
0.738827963683104	0.4852237703387279	-1.324657949344919	-1.4680188325950871	0.5543193478314159	-0.028474312111780836	1.1753144782276863	0.8270038708723213	0.8666788263404754	0.6334618361949185	0.9585013103867472	-0.7009546985740402	-0.4562887801787399	-0.2522199288361189	0.3678881674779115	0.7491398677142087	0.651609162687561	-0.571933194630501	1.429623708234757	0.07917165746872436	0.3822797312304287	-0.05974045474174568	-0.9487517158539287	1.2680083405904863	0.27860070870643205	0.8181656302944949	0.9357381462883968	0.7315656629395564	1.070063894504235	-0.8503837678058098	-0.9735291276411848	-0.7671842347748002	-0.7009885032585822	-0.6097193513128581	-0.5850374233638422	0.27462207095076613	0.678258840627379	-0.26895345088692424	0.9397574461948147	0.3743505754239371	-1.6607768065103936	0.05646990088848278	0.7804270213505228	-0.599141500804634	-0.3826806717989839	-0.4954994658311557	1.9364289798407974	0.24273436701583218	-0.37656057057103215	-0.1630278527399574
1.363532379733537	0.8038004860220416	-0.8290053498694968	-1.063847898213591	1.0903459372803554	0.6792801149372572	1.1261790837586203	1.0263133541359482	1.4380249248028276	0.5618325340562568	1.6778879166626484	0.0884729455683411	0.8237775854338518	0.17864706909495362	0.09545092057047308	1.419414767316045	1.5712014624266202	-0.1281643541651553	1.7457339693388436	-0.12348081080011444	1.0841159270474907	0.3583398163467171	0.19441167679355376	1.7189365232066227	1.2306986525402257	1.344214799590135	1.3951819531446021	1.2882543350118452	1.0007012276235026	0.16865140387110553	-0.28939016331639356	-0.5231300785176186	0.7086652550903404	-0.43472410555865937	0.19489322139790707	1.6696768271444715	0.46357575120973327	-0.13123070730672617	0.12654221496895365	0.9199460658583017	-0.8663990082930264	0.34231365643748946	1.4656448876036487	0.9403985466054964	-0.015141681125524562	-0.09352895788635274	1.854087615390638	0.6186811968468248	-0.9104194661621763	0.5403267715630908
1.0309759148757962	0.8505518294741975	0.7973632052752255	-0.3701397714726956	0.949049942162765	1.5164982888428824	0.15324466154616184	0.3814085402290631	1.5092017242989049	-0.18559564197831072	1.828951841651056	1.626715798948904	2.8166451220125293	0.4903373554250348	-0.15318087554545032	0.8772984042561787	1.8096225694192167	0.2691687674630515	1.2994747746170925	-0.9981614818036335	1.8411088995685196	0.3065675585445105	1.658603109126334	1.3698043930094899	1.602704630964089	1.5908712682841692	1.9633954436621746	0.4286222937539235	1.0201357549897452	2.259654758485681	0.8745465447532925	-0.24041066371679987	1.6302728297055018	0.4409240117429841	0.5502468334273731	2.5151124832089864	-0.296789953778434	-0.08830552653659073	-1.09368538895322	1.143846008019602	0.4697658951446933	0.5007570698635013	1.2906075730007058	1.9139601975824083	0.4816336608303186	0.48578853879791684	0.8311791264670989	1.006310385629688	-1.8145364592783324	0.7288966750086633
0.4308029917218907	0.3516330864109681	2.1325465162667605	0.3756412391181342	0.4454079743831927	1.6599831081533132	-1.125544481038456	-0.3827210195287998	0.8165210731133715	-0.6444295643858983	1.0041440880531944	2.5710696216520907	3.541231588353874	0.43638417553246667	-0.14432685828622013	-0.39884357251747093	1.4241638422816305	0.23133955454965743	0.25316897194752214	-1.7534307641296594	1.6817246725520376	-0.3345913654088927	2.0232241804710345	0.34791352003829845	1.2497277392559467	1.2187765626458493	2.347194717958637	-0.930750932021052	1.0901950646845404	3.47712806268631	1.7907388215874616	0.03909046894081367	1.5650008609156467	1.1121815594182094	0.07303743444456756	1.9107740983153645	-0.8772785934781654	-0.4699644885022208	-1.7350735830675519	1.0464205137361158	1.2213996833567533	0.30427203255697094	0.06495040839748835	1.787299099866713	1.1603910553306716	0.6838357239805054	-0.4693057395584913	0.9018113208312761	-2.3034753505809737	0.49523584409689464
0.25160833514015507	-0.44083878429062273	2.1746821860666223	0.9738303737919319	0.13893226998763433	1.0828975517980957	-1.662410459498119	-0.6403505641265005	-0.20024880197729236	-0.504176859082351	-0.20817312032259166	2.2046189041358097	2.001155067556257	0.17225848965219528	0.16633562061695562	-1.4217157069051616	0.9678007828944514	0.042780430559971695	-0.8670904499714486	-1.6508132252644185	0.5273574840924146	-0.986829284821174	1.120898740632492	-0.4147862778411439	0.6320757635659591	0.4491863830715973	2.1085202888914893	-1.3622251987638574	1.0034085161249024	2.551039810258427	1.9330238318338189	0.38571930469639565	1.0567499918896353	1.2252836770456836	-0.9220639041700552	0.2797254736582527	-0.9235344119568444	-0.8036862244703528	-1.388393723794227	0.7790094858598888	0.910394732055206	0.021322063085967694	-1.5635963490979836	1.09726382197325	1.3256467900311375	0.3760556738460068	-1.149039862558948	0.2935489671112466	-1.8260496326254338	0.3328430956652499
0.4797625137715044	-0.9245175138169024	1.2032848468819253	1.2593324271249096	0.29736031321181705	0.4546967143258413	-1.0710997585972837	-0.36598009478533944	-0.8233361568741888	-0.16495336823998044	-0.9978937724700674	0.9746305841663794	-0.6904537746369956	0.19781120650223158	0.5358494222089114	-1.4814341722710274	0.7277255130041325	0.2164587143372801	-1.5012903833879518	-0.6281867992777292	-0.6918899908480158	-1.0365537972608028	0.01041096156792462	-0.2607685423577933	0.24817795249354685	-0.08552401092728991	1.098643996481326	-0.4623548220888322	0.6532793636958822	0.1440338400455192	1.2757017190135167	0.7775163309848662	0.8275533629042962	0.9885004520850896	-1.5527515216072332	-1.0881499569476751	-0.681299554204407	-0.4476864085774569	-0.49086846121052563	0.5308788736342482	0.21794302262828405	0.02759063898073701	-2.476450765832068	0.6513477276573981	0.49180144918887725	0.11366720848787898	-0.8508813024648202	-0.34039200675554476	-0.5964418638461789	0.4158762243963077
0.6238222472827064	-0.7164723406585509	0.26787543360047655	1.1279161630234988	0.7396570397184624	0.2125161506859678	0.023776418977357428	0.10973179021362858	-0.697029767484688	0.06938022897099608	-1.1590069030157044	-0.21260155537866127	-2.4395906008764374	0.8555627478826006	0.5671572210014069	-0.5940819357277708	0.3664965155724382	0.8682705022618096	-1.418009942437211	0.6693777072007209	-1.039143337617522	-0.5137235895007188	-0.28536749375542786	0.26188559646390636	0.179560728908729	0.02514952842461046	-0.27068622416293386	0.8731893631162372	0.15815645314487997	-1.927424126580034	0.2199345617301766	0.9577563644035079	0.8871948064333326	0.5086349266546103	-1.152357683778995	-1.3751502843898071	-0.5001731738065911	0.47685035443812773	0.2227228944891827	0.5244026228323798	0.2668473690080308	0.2644392986162164	-1.9572265499181831	0.6739580642907744	-0.731976747813985	0.5376421121245376	-0.06071318947867856	-0.5084231724077375	0.6141133588548443	0.29931266390361155
0.415177515208956	-0.0406706145209752	0.07137447193237914	0.6840972473059759	1.0633190034382964	0.02251455780829018	0.7065074682448399	0.5767413286828473	-0.011137511389730738	0.4135216626743838	-1.0219474266898934	-0.9062420624489522	-2.275707994662504	1.807926406686707	0.04779224491330697	0.6126919310558294	-0.5456369708376149	1.6527393547609357	-0.8020136233598589	1.4274332978257458	-0.5375875328661057	0.04573204482344718	0.22528227911529947	-0.06486248876930426	0.15843234913620133	0.5081066103930908	-1.2596270457180132	1.5217445772431317	-0.22903709468618744	-2.4887366779653632	-0.6446840004088551	0.6530586419039464	0.7157563690453365	-0.39490935583250814	0.04097073418078937	-0.8873381989803165	-0.36154737907970885	1.1159510660774128	0.40907390674729954	0.8692838257319512	1.388636505684298	0.3075889230357068	-0.38196595084525575	0.8149957014917915	-1.142006284219705	1.5430270091176188	0.3678972002598836	-0.12211416810552975	1.1782360508489056	-0.46595510554648906
0.06761636389102813	0.4759825497377475	0.48029730270746246	0.31547412295937466	0.9538490603351448	-0.6767205765933727	0.6658469411041944	0.9826173232516044	0.7878414301056357	1.0922930224422487	-0.82267670341985	-1.2024299386930803	-1.0919928297680677	2.136512592769276	-0.7639231042859634	1.3429963922895272	-1.7667061523339358	2.1987274814380533	-0.06055545453948001	1.2572085624534248	-0.021279427973358692	0.3133689273709115	0.7538958155862727	-1.5941028561841442	-0.04079007433081164	0.6664532755488285	-1.3712023244067733	1.1759951110467866	-0.2934257176742166	-1.8374504808714045	-0.8089960233855072	-0.006537085664482203	0.14411080192735254	-1.589708268149618	1.0600116075596846	-0.39014189526946674	-0.021392999816148773	0.8913596643704138	0.24300468597379216	1.2981317704664936	2.678026439638813	-0.034540000952769635	0.9683854683712709	0.7654564886763476	-0.3155984626388577	2.1925369190975825	0.031300774196947156	0.5217002400393979	1.067611403966136	-1.5231998474716466
-0.10519399343913635	0.3996698038231474	0.9517761285636257	0.4381980605593893	0.3739396988156305	-1.7741502307728079	0.29599993610708975	1.1357121695823882	1.2943679530370944	1.7402380902512293	-0.47014995073821686	-1.2081706558022052	-0.3454931312886091	1.1617462870711053	-1.23567294138463	1.100822371025128	-2.425368884231911	2.3928064186781253	0.42652454741637413	0.3892568373442057	-0.11607158683376254	0.48402300788356156	0.7264926744899378	-3.1443004971341786	-0.32947289139784525	0.14750033403674298	-0.7234107669684771	0.32162852324446134	0.02645790873577742	-0.966194660688044	-0.1245147724050511	-0.4142937274542457	-0.3149649900217564	-2.239627372033026	1.1539645127644251	-0.12224872793867936	0.5244412121862532	0.22011173102676476	0.022175410309834505	1.216499962524592	2.836169825698038	-0.41506432468667814	0.9792622819376509	0.5891342828265325	0.8629809183316499	1.6135226784722199	-0.6510969795180351	1.053493208968905	0.6677490479806961	-1.8403958940357377
-0.08217896198101081	-0.12086422890339647	1.1397529451664232	1.0465585375375892	-0.3924319684379634	-2.4386171416284768	0.06664893296539802	0.7277021685106004	1.2258008515934737	1.6946358070435832	0.05920635407808014	-0.8091511780734066	-0.3905996308458271	-0.7665392634459184	-0.8788149785246747	0.00375440388716728	-1.9522259010394059	2.2194921168028707	0.4585355757718653	-0.5645096806653312	-0.5787229011537313	0.8090805260895453	0.33296012867631886	-3.1714990431420014	-0.37297728831750254	-0.6057842244206191	0.1209680558305805	-0.46892056488484013	0.6140890567096329	-0.38351125875819203	1.0299592521078023	-0.026517866563751265	-0.1213214755538409	-1.4970052944407246	0.5216195436414999	0.2578202800060311	0.9497438073800661	0.017574288320896653	-0.15221192198633376	0.2736919246835681	1.453903612117026	-0.380862827047506	-0.23729572930619378	0.45597031926696685	1.2310786011914134	-0.02400563062420713	-0.8858781880363851	1.2640660011943508	0.29767161955192856	-0.8369359021775756
-0.03499257348261963	-0.5458638212808195	1.007004785705732	1.5799562818971278	-0.8645257029683959	-2.0528472419587174	0.02516213224075561	-0.1751138057985094	0.49542603665560087	0.8871965570254691	0.41747690797908277	-0.044301730516169556	-0.37722699466912496	-2.4030410942614484	0.14340661376696373	-1.2115403766960342	-0.8197704446989813	1.5769996738032495	0.08016646962228782	-1.0010618474138369	-0.7156484877259933	1.0679936102624084	0.14834743918697788	-1.5273691934216578	0.09463882677177646	-0.7690445096373093	0.6525510566526627	-0.9347418847251977	1.2123826293079194	0.08684583202141283	1.91392824060413	0.9765673032440211	0.5598157640600591	0.34661920301277066	0.026696914005295662	0.8695258351638523	1.0120818557325457	0.5835697754258974	-0.27109092583380673	-1.0771964183254945	-0.5657134942842037	0.010061106342630952	-1.3645232937006357	0.31601600824202236	0.675317935487391	-1.5331069077506634	-0.33832616996390696	1.1185671525085872	0.03450843058399838	0.7726144199995769
-0.006716995403608205	-0.49873492456609697	0.5859622758400554	1.3966432107980775	-0.6844625122915139	-0.9944587853568108	-0.04753357158090757	-0.8677942405229476	-0.6008321271853401	0.10295043445321651	0.22121274681967448	0.5876657113224562	0.3658684063590927	-2.6722493420417845	1.0659481081260347	-1.6134605422415464	-0.12898043360691908	0.4869978399629172	-0.4240162231141245	-0.6247173666749014	-0.2866791654380047	0.796174347148146	0.417868758175919	0.2837878459352971	0.9556147881541006	-0.03371534940790952	0.7291241855713769	-0.9621397359741322	1.5156945397143664	0.5967995688907901	1.9124123186618933	1.710763848721413	1.0419839928283245	1.7490880786855691	0.22641814956544	1.1633889345848463	0.8763565200608008	1.2394894930994078	-0.17609082648160987	-1.794827845584573	-1.838137649698316	0.21524299189824803	-1.1023917623055133	0.02249854997068861	0.12837697315934254	-1.7894673658108882	0.5051806037667959	0.7012597788026407	-0.0506120562313035	1.548200203516844
0.09493740166107313	-0.12183616614730762	-0.08726653897004162	0.44622490935697223	0.040999391418607534	-0.2908949735844571	-0.20093048999287327	-0.5661330704951796	-1.380782251718602	0.11627813577905799	-0.404816880725173	0.4958019780906135	1.3019279504774273	-1.6423308036233735	1.1814002088192241	-0.7612484916583243	-0.4326752920948368	-0.5956139401950138	-0.6726322166962798	0.4174035025620161	0.2167366056670571	0.01321740266283366	0.8186960948917172	0.7349534320239217	1.6541330770113865	0.9688395139743391	0.46960934449495195	-0.43622012038384933	1.3242571298767658	0.8263657043005903	0.9683847820262048	1.4223660441612678	0.9745811144447394	1.2831222801092486	0.8284849546451359	0.5278230300471449	0.8689178949330918	1.1402932418965075	0.36443405227626047	-1.2175315836451461	-1.7115017423550176	-0.12323663917270557	0.5482940293602715	-0.3401554239744435	0.2933693127890498	-0.7911815947008313	0.8436680188699163	0.20258313841314146	0.28057264335293697	0.819116889292237
0.22246365989068334	0.09768993906498823	-0.7960092555763972	-0.6050415402295699	0.7337546534937228	-0.5446420351697874	-0.23448152639684566	0.6884068238110203	-1.2355250264037523	0.7141530807403554	-0.87775550076357	-0.3389482517036015	1.2858878725701346	-0.4012531301933593	0.49137645353426945	0.8815615560096594	-1.1480847899924131	-1.0084072643912898	-0.44957008115451574	1.580033518697216	0.19258681869496028	-0.5829963119124736	0.8382344821076378	-0.06230406162923128	1.5437588711532004	1.214916034219837	-0.01587942275092004	0.5292655586420852	0.7034135280728175	0.4220398824109058	-0.4252476620209286	0.2932499209139379	0.7377005153380268	-0.8870276393789503	1.157525190936484	-0.7937628269204529	0.9844759248790654	0.2503317786774736	1.2861187417049977	0.19819556171348046	-0.7028575847198192	-0.715419133215408	2.2521888094917744	-0.4973782279802542	0.738108061044048	0.36250418614048474	0.42563598000305536	-0.1456591227455578	1.1605215328292904	-0.5611353762160747
0.15449081389351432	-0.16643010141979017	-1.1498720093781432	-1.0088221427174255	0.8111943078091729	-1.3713888464193658	-0.009547365598492634	1.8956638201294185	-0.23195788084427305	0.879999479045934	-0.8197874839719568	-1.2763717524390201	0.0034541505351381283	0.04253181692119412	-0.33500481227712825	2.2561534995198818	-1.262079957474529	-0.6145780099207279	0.12804552304428496	2.1829361097991713	-0.36268940111369236	-0.34980770038547726	0.2644359182717079	-0.5828649160949345	0.4563650653624021	0.2833775700608388	-0.6868921779106943	1.4040362313297037	0.00325592270110272	-0.3599166966175478	-1.6274318015757223	-0.7179540626065679	0.8631689586751639	-3.0727495527360427	0.9911170631869207	-1.7059583447524949	0.8529805059036305	-0.6659738897605625	2.052639339498993	1.233334134877232	0.12200424303006126	-0.9599244136073795	2.6194162123787375	-0.39980205783682354	0.4850231810610107	0.5292463779416687	-0.15288768011331497	-0.2570507040116476	2.1785151768661115	-1.1008852474459911
-0.13954481447999614	-0.7394170440562029	-0.9655937576228726	-0.6832003011795517	0.23899580320379973	-1.9078526227839219	0.3582700843719669	2.062032724002882	0.83705346144879	0.0054473342609441455	-0.4965312672156034	-1.6787084573300501	-1.5392787097339247	-0.31024354539056176	-0.6703844957895579	2.5413861342407826	-0.5105938061859774	-0.1632963373129125	0.7285178416116134	1.8291655861565848	-0.8910543336548731	0.5080652198371259	-0.6797135743700995	0.2959409398516839	-1.0195894513521016	-1.2081932287619057	-1.4067726850649906	1.6007214471420914	-0.3656229177745364	-0.7850270899783047	-2.231902367395074	-0.8950564878549992	1.2560084187920162	-3.6511147310705194	0.7225661728432773	-1.3230435482364287	0.2775120472279075	-0.9346848911691417	1.9928415551061536	1.0360986286304308	0.08361809159037323	-0.6553168415079174	1.4753458109747675	-0.3948287850606138	-0.6835587636605946	-0.4314476442702429	-0.06722206976132307	-0.3175370428311916	2.4411875890739916	-0.2293734098590774
-0.2756680620131749	-1.0842039775996155	-0.5822458602407351	-0.26384172380295906	-0.42401402489966056	-1.6752723107002696	0.6995860729666034	1.233374704444413	1.1437037774512526	-1.3229035232569575	-0.4527699550804147	-1.5348541126339055	-2.0669990436221575	-0.616956626364296	-0.5430832690020667	1.7470165215435647	0.3444730446603261	-0.6192362206884645	1.0928709048833467	0.7118703488758353	-0.9302802118969052	1.12937566607893	-1.5590976491573287	2.0163341649899955	-1.9495368837684517	-2.156772724846301	-1.8690365162398517	1.0955036618307765	-0.28814066287171025	-0.4771895604790232	-2.1532863028640956	-0.5250110292715658	1.2422779301147215	-2.48541599740849	0.7139437129143282	0.0700542429467651	-0.3603724376540212	-0.6225469936766942	0.879420708221307	-0.16649422575673048	-0.7223640404198884	-0.2046166008462364	-0.1602371869799395	-0.8056665321303469	-1.848841274986781	-1.5892609887902318	0.8363700383927626	-0.6157319158412565	1.3197427469663123	1.1927165521559113
0.15306191037044248	-0.7862637231580807	-0.5983544158860429	-0.4113374663456403	-0.5941740165769436	-0.8223170342424176	1.0406502604035448	0.3785916622244984	0.5752955384790703	-1.9437864878493976	-0.8107517541060766	-1.3232029685794433	-1.3785508508312772	-0.18658037549156956	-0.4946557098776292	0.526241269385532	0.4344211496171752	-2.038863942192992	1.1607898744438891	-0.48360097231492766	-0.5708235855171164	0.9832139197757576	-2.021311912627662	3.0253262467915496	-1.8846156030989885	-1.9494474186049782	-1.8105063699501924	0.5073721365513095	-0.10928226061725137	0.08454107316637488	-1.5379995671598692	-0.5264162863485062	0.3867243802019613	-0.7701969391321639	0.7477330092683082	1.2379243565305047	-0.44694425720129505	-0.25533536295713866	-0.8194194565800373	-1.4642754979971162	-1.7261150642059695	-0.10208042251049079	-1.2147410873749291	-1.4141672244036925	-1.9498225589099683	-1.831428077975191	1.8257160796283285	-1.1787568767241456	-0.7869353418363219	1.8841976779724852
0.9603827408280328	0.04546512695827066	-1.2102920832237762	-1.1423850195533756	-0.2515284897290899	0.2982731840372287	1.4799313420045612	0.23979535529461668	-0.2610762986157274	-1.423321161903702	-1.1262613004218525	-1.3645105415043164	-0.45731399980267856	0.804106073857063	-0.8837044899091602	-0.5062950830271462	-0.2127232011381071	-3.3096099401999166	0.9286614767663289	-1.0745716962200291	-0.24398327405219372	0.4212038489383862	-1.958652939091492	2.5294187791639304	-1.2840379149066685	-0.9246336767160206	-1.2917105103001099	0.4177625980257548	-0.36105459408087454	0.07709781584457319	-0.7214866414494673	-1.3593641345250573	-0.9545373053948449	0.30085117215755086	0.32382335499548076	1.1615385008846537	0.10456370285114816	-0.11333020467421627	-2.2589774434315397	-2.192724906854495	-2.378156796007392	-0.3837551544386872	-1.4784706744787768	-1.5826169680248465	-0.9188438950435969	-0.8412232145012363	1.9967682482851268	-1.6418116810609644	-2.563413633301054	1.4288872672833777
1.383879213376943	0.8142696860347728	-1.9121240088741283	-1.8743817590827245	0.1000610658049049	1.4750492628751102	1.8486357585101711	0.51301447080904	-0.7335830543722222	-0.4961476030580629	-0.9526206812443043	-1.4985191676802743	-0.31557014888415735	1.5679280895838414	-1.461174455454209	-1.1851447426855817	-0.740856538645592	-3.2227866249902295	0.3272826083250094	-0.8862911475135264	-0.20653830894819433	0.11505107965696239	-1.5115066654480125	1.2750397860208058	-1.0109845119903	0.03901221557856994	-0.6790977401087029	0.6918445417155613	-1.2142130813307888	-0.7196768180869701	-0.17379432096246447	-2.4612199335655864	-2.0078954382131005	0.505068842869948	-0.594972080406218	-0.06222694037307998	0.6374531231994558	-0.02267493384057375	-2.8078798119785433	-2.3327729602583447	-2.3970019100203506	-0.6941918632125619	-1.3929801254073526	-0.9715603743150772	0.3425790446186877	0.6757086582907863	1.161538908585444	-1.5867788070665056	-2.846201544180057	0.4364241451785494
0.8757052728386445	0.9020953516854594	-1.9757008135369583	-2.0410737098299245	0.029340628988070373	2.499057663104711	1.7036126101069489	0.31337301049934635	-0.7509430560505089	-0.17455191071165013	-0.356874747670102	-1.3940232447981993	-0.9387508385782868	1.5395186924113795	-1.6831706532194626	-1.5964367919288156	-0.45567367678882764	-1.7822346674269551	-0.6081002138138116	-0.33451508990555656	-0.34477908730262324	0.15663596605398167	-0.9502762819075975	0.5801324037855524	-1.3930483036213523	0.31605320971861134	-0.30131945978854313	0.6267870192399599	-2.1860663779798637	-1.6484231230202688	-0.2330000294602999	-2.8345444572880516	-2.3659287833119422	0.3714425548587683	-1.4007330551748185	-1.4117490716235628	0.4441690639028785	0.22325928388023325	-2.4212933991543486	-2.12465992044872	-1.7824090098066958	-0.78241125167533	-1.2451878297937868	-0.0011963539691691686	0.9759975559085252	1.6257961450676235	-0.019537289653465635	-1.018177657673232	-1.6856781153002016	-0.3565553327113241
-0.248680858685676	0.20138131058490388	-1.2216718091143643	-1.5626055489346173	-0.390546965945077	2.9732059891614826	0.7950095857572139	-0.6987330442103137	-0.623821496275518	-0.6448749559524789	0.2390696969456157	-0.9631285254114379	-1.4334237727460497	0.8530803396318725	-1.3320526674481068	-1.7085843026913572	0.4525483055723122	-0.2588079537246273	-1.4829081976953584	-0.024662300725599367	-0.41271406029316465	0.02995108868602274	-0.4923677368184605	0.873538883026402	-1.8902293043194982	-0.03923371400883335	-0.15687351067204625	-0.2329101091477018	-2.4949440472160336	-1.8695833627792975	-0.7436063109573384	-2.0833085989114095	-2.2250991543083485	0.39204372990698266	-1.5022100052739753	-1.890622112232309	-0.40041709702580897	0.5056297712228895	-1.5707856508919857	-1.6230026865329026	-0.7972962468894115	-0.7359316694233212	-0.9082622846921379	0.540373239260895	0.9096811311560054	1.4158807953182204	-0.751867910799885	-0.41385135508264953	-0.3117392080126363	-0.7953335555867441
-1.1561202854006356	-0.7436854126269499	-0.2261270864455322	-0.7535983442894657	-0.8004819878923839	2.581104629610654	-0.5409022904231748	-1.9259138351344578	-0.5669464187057552	-1.218658527871235	0.5857438787179433	-0.33555306430968584	-1.0547209718722859	0.06322466570621736	-0.686387108171841	-1.397545335869682	1.2154735843220625	0.12439591369084436	-1.6906174348014118	-0.23602363098718787	-0.3118949217215555	-0.5318302861701961	-0.17622646961988586	1.3984625614941313	-1.7502789514485648	-0.5120415686030043	-0.002729799092305232	-1.563550879313078	-1.8107910867671262	-1.20150492094409	-1.0630020957648008	-0.7340671720706025	-1.9167638164037708	0.6724473579015954	-0.9956932358627005	-1.2923980860198563	-1.0860930796435269	0.5731940206185278	-0.8585672616934384	-0.8251965664763001	0.0869578480423004	-0.7094100878709746	-0.35541832087393616	0.2979874415350189	0.6186309696060196	0.3555948962026626	-0.857051718438705	-0.2548281134179455	0.045481371449705106	-1.0637733269567091
-1.449710820982583	-1.1611205958992614	0.2558339369120091	0.054916445249719545	-1.0707823516331811	1.5505622344842136	-1.619479304962518	-2.5901696438433213	-0.5482992008859333	-1.2306852194859859	0.7538995299152815	0.4233992201634436	0.07394454313363309	-0.43803575305846676	-0.09961944546744386	-0.7877360831732487	1.336560897875363	-0.5832714027016516	-1.0107421465093707	-0.7302144058929698	-0.11613551832867651	-1.0274027347528114	0.08513413783895489	1.2324653487563806	-0.8677946656413701	-0.6565718788025083	0.2999015752826546	-2.5799649104308338	-0.6484256511476699	-0.19405884295430392	-0.6421392168239736	0.41321924632033846	-1.472531288009333	1.1513248889884609	-0.4903727670433876	-0.22154745301860151	-0.9929401953623936	0.4340635848870293	-0.6009498717410788	-0.06023469184333659	0.43552880309538994	-0.6188887256722794	-0.03244248757899649	-0.38107329886007923	0.4494943403935933	-0.7001381116768034	-0.7824226163249629	-0.5686870175175579	-0.6567880570061225	-1.0815980579282298
-1.5156538381778302	-0.7274893596316324	-0.0033999460792845815	0.6956894641160593	-1.3928683013230025	0.5943194441416505	-2.0632502090081566	-2.6019628132492456	-0.5731558713889625	-0.6842548419729418	0.778361792596225	1.309577072640404	1.1978186919651097	-0.6492136179622227	0.40117980507475565	-0.31556185267121223	0.9786133918457887	-1.2731586671274042	-0.007971584846433599	-1.003330820752145	0.04768661255888178	-0.808409251378575	0.3174754330013168	0.30939259671517055	0.1677770697457388	-0.43039853084796165	0.6043412538329592	-2.7539159330515353	0.07674816140321561	0.5185147780571043	0.3275133978137598	1.0464541362060795	-0.7955815116092692	1.7680284598834826	-0.34129988103799763	0.46060931748692135	-0.4077769283334738	0.33086998133751133	-0.6373115868346968	0.11456459121922086	0.20975386839392868	-0.267227829275217	-0.3782542604503958	-0.9632860938446031	0.3926798339685031	-1.10075296685903	-0.9699740613419917	-1.0079607320101742	-1.283679846775221	-0.5287164296884092
-1.8045814049895954	0.1102072345527361	-0.6011705944153092	1.0804683506611403	-1.8271505626561118	0.2304704391456032	-2.100081040841405	-2.4451250302930205	-0.8208950614735442	0.04497395528431068	0.4416233488806432	2.079297505445993	1.680223260316692	-0.7167498224460053	0.9704549623089207	-0.277071819938448	0.5945703714586639	-1.0928752077103228	0.39532410450541766	-0.7280895721888123	0.05485132384971792	-0.06481757524281327	0.3863723313855655	-0.6573781506388874	0.8200532670398817	-0.12777522861349014	0.6618886389776262	-2.1300764272745525	-0.06776182103151558	0.7697574075172494	0.9746695901192199	1.3730812573177962	-0.08813157682926069	2.292518379518603	-0.3058679587759604	0.26506300397752164	-0.15565941786247375	0.33098324151585384	-0.49936026327605987	-0.43820401629028527	-0.13140524301823708	0.29877117561680583	-1.067915408655397	-1.3133294545339056	0.36705512712042393	-0.8716702394538892	-1.3661319082657455	-1.3126179942184664	-0.7442795786050306	0.5259017178482327
-2.0290773165007296	0.5313689692963447	-0.9997573108555579	1.1532215905385355	-1.9817135520957838	0.27562971976437417	-2.146082829794579	-2.33618657532277	-1.308888754025628	0.8284651159562492	-0.36323716240034376	2.2325930003720034	1.4447853109383733	-0.648428859123925	1.5132017447664148	-0.39558219625434937	0.41422439779966164	-0.2892275435222803	-0.11925329728115318	-0.023908432031393933	-0.18454936937115685	0.21678605860517977	0.12794372788659347	-1.0602617084767163	1.1402170393908462	-0.07631658057850915	0.4199556122835045	-1.0757252736109584	-0.6439193875620887	0.7842514090645297	0.601242808471327	1.5887122181235351	0.1844268638673597	2.2645272794971887	-0.03960888064725404	-0.6058715689552515	-0.5753912178344986	0.16006050848040954	0.14647590400508162	-1.0734056335117785	-0.01729989340805118	0.7547969661668517	-1.1317832887268504	-1.6223829533595817	0.401204777798205	-0.5211685770040346	-1.5898351558612254	-1.527832398047703	0.8180497752982477	1.3720136678798764
-1.4546350695014374	0.15182795968860976	-0.9884533222892878	1.0096810976393584	-1.3944485180413193	0.18062329439313324	-2.216794523787646	-1.8781948461573752	-1.5779242763937102	1.7755071771587845	-1.167976750462316	1.5509168825523172	0.8351824909177951	-0.34310331924645854	1.6469036920928024	-0.05942570806171624	0.38843527471387934	0.3262263330119757	-0.8303386026659534	0.6303973151853374	-0.5865540648928785	-0.5609726693718196	-0.4328040702501678	-0.9860662501731926	1.422943056788204	-0.3803177167733514	0.07033859184219356	0.028638736539859544	-0.8913666343153919	0.769331126469677	-0.5335180365750563	1.599612776905248	-0.1637137641290013	1.419011716770339	0.3057745599769164	-1.4063167817235678	-1.0865848378463858	-0.4173525721450126	1.1316162649419803	-0.9157452808514759	0.6668332803229527	0.8874274997085119	-0.05649088264315433	-1.879743267601753	0.4400692112848866	-0.429047196988893	-1.4564256001570235	-1.7046826642221664	2.109929755016758	1.320482438757415
-0.023798036244235068	-0.5409903927415362	-0.66548112459154	0.9301917727326761	-0.23787288298203388	-0.20287760997189738	-1.931358835529008	-0.7263892984500473	-1.0434457433634168	2.659088949120371	-1.1573462838970547	0.584796462253338	0.2451778578975099	0.17229439620171555	1.197457563568234	0.9237948223036729	0.46029167475544314	0.48405273703942997	-0.6808936110683893	0.7598094040330009	-0.7849013842945045	-1.7298139308670928	-1.0465439666836256	-0.953378791950853	1.559163936940657	-0.869298599032872	-0.17724891090267422	0.8094216704411458	-0.5956881273619533	0.7612922070728072	-1.394242504989966	1.3256310384679717	-0.7130874523264407	0.16739378366073024	0.2574939367514011	-1.3897319635360876	-0.8998044747360286	-1.1690855258072657	1.8700885976296728	0.1781206636315168	1.4268601742548035	0.8842885382787317	1.4190564629789812	-1.694747119351903	0.2147194066909658	-0.46238053000406976	-1.1808288993194174	-1.5535536877742415	1.9853290544893532	0.5398574794333547
1.1926607324254679	-0.6356635914322678	-0.13848438186702336	1.117974234006311	0.6128443714139385	-0.44713858402164103	-1.102809859601913	0.6455083257522211	0.22295568603378424	2.750835662242831	-0.04182193904852857	0.3134024293907498	-0.08915390195545522	0.6492863442112483	0.5756115120031299	1.9424545716946215	0.6545231403749325	0.6970407211603529	0.5563184013349386	0.2711247975987949	-0.3472417764308918	-1.9999899476290495	-1.4361658523822187	-1.2674326784116046	1.112085449058675	-1.230293555767027	-0.28419789032764925	0.8877813307499357	-0.2623620886354793	0.8032206428494088	-1.1782719508196169	1.0318056835652532	-0.8382414637426374	-0.6081488374080575	-0.2396309664917054	-0.39663914657699345	-0.027212019429222693	-1.55544486118057	1.88789603832745	1.3759918808498792	1.6327915106641735	1.104668433037081	1.9352031126991232	-0.7725807027034992	-0.442876531403066	-0.2120345060044329	-1.0508909164340172	-0.6455094420898222	0.621177849736884	-0.05052618793017801
1.0322134262535252	0.2520750724745686	0.5920080042597009	1.3909969988350819	0.44443537454526627	-0.2316553847600857	-0.1263560368046677	1.2244959925905803	1.2865830131780822	1.545488543072924	1.4317133918036185	1.1460282055393085	-0.09857939528937844	0.7933358714696096	0.42924104694990034	2.1139820272097274	0.8889989424415068	1.3781129269423005	1.9516842052622085	-0.4339975772809719	0.7400755974591468	-0.959635638747773	-1.4819618512459893	-1.736597014684628	0.11664523147977869	-1.2008798677471635	-0.31231615022799936	0.16314026181164065	-0.3835999888951025	1.028447714027519	-0.07593704203833376	1.0950603899881932	-0.4020397194100599	-0.40371495787603284	-0.570192170144237	1.001317872349949	0.6449407985289799	-1.3432235720253924	1.293762623264547	1.7092237275948143	1.1484556994206825	1.6043344500567704	0.99491549500422	0.5727083201878784	-1.2062571970663547	0.4328093756538169	-1.0340441292533167	0.96900693909599	-0.6561843230207078	0.16768010170213235
-0.33407922352751407	1.5051472210711543	1.4623272429584273	1.2730992723000694	-0.4037958733325244	0.03685355232611574	0.3881532137314525	0.5967697593233364	1.2072486273172354	-0.4235452432140828	2.083450319145955	2.3638690068264836	0.15349741077299467	0.5002082095526103	0.8840021426133926	1.2053402235951656	0.9076308914313874	2.0573736108247838	2.343148008415835	-0.7317658782488277	1.8517089364778412	0.3893001919605636	-1.1901395081199768	-1.927630643300142	-0.5540612775375682	-0.6998825839625478	-0.23957667596697296	-0.8648195083930275	-0.6989065175839615	1.427156598555015	1.01357338359057	1.453438932563646	0.10374829869205267	0.3644337636837011	-0.1383200137056677	1.9782336367485571	0.35430648142811577	-0.8859551934266369	0.6717089578573103	1.0837083947154704	0.45761870870709975	2.027609685684661	-0.4253507429673688	1.5866351801522751	-1.4363918978082995	1.0410281112157476	-0.8258643817571711	2.516045902360497	-0.7155967058253457	0.7438269465940361
-1.3828347276487405	2.071638991310843	2.205044701686451	0.4974525992252737	-0.7483502306220704	-0.3969266572607659	0.31882362433684297	-0.4391617578286423	0.12126596695919326	-1.8067906978865143	1.4780456070807018	2.7363365507398623	0.5004066700487377	-0.08291374395707349	1.3077669897078872	-0.09280580498761895	0.5546346905858018	1.8171156647374647	1.5045835498323576	-0.27076953810425636	2.171480609586022	0.7660718441972225	-0.5631559757726268	-1.575963646708335	-0.022666950362113056	0.1558234692860651	0.045370716182990004	-1.3115409772790791	-0.4177770961099937	1.645794068152124	1.423222219480259	1.529805651837222	0.15484762168705143	0.8210339505303287	0.8307442126350915	2.1251676110019706	-0.6244935189675905	-0.6707013298237041	0.47787602183327293	0.33027044421126944	0.16964306793197284	1.999023069057355	-0.920804843588187	1.7895303313145883	-0.8853035358039839	1.0415020507719879	-0.26022611961975034	3.0895124159551597	0.27037749322137494	0.646339062387448
-0.8439424313853938	1.5341864547164588	2.484333329356655	-0.6198094766091119	0.20053949923814207	-1.6121767089235195	0.1819177875534154	-0.6391034413220429	-0.758641145686482	-1.6595548842286028	0.3697591334990814	1.716427658874977	0.7508064599543642	-0.6706807431217731	0.9862229532644153	-0.8463952841690131	0.03666697266637082	0.4979436605393991	0.28047083044967663	0.6993813280210327	1.462696615002806	0.07261549630488932	0.3650202193274316	-0.7772811742240449	1.4038199842285004	1.1141915841049768	0.5396701349779105	-0.6719851809375968	0.7752820799736595	1.242060725549774	1.2430861067247159	0.8676726376519334	-0.19172891859658442	0.5862469984422793	1.458511707170235	1.6606779148523592	-1.226397812449612	-0.6949390952051528	0.6056795774455626	0.2781885692385186	0.4493495621848167	1.5041121822914885	-0.17055282194476992	1.4123337451391245	-0.08029512889241817	0.35584844373495605	0.45120970178805025	2.52616648438865	1.0966871316893412	-0.5129602490127253
0.8690843197614003	0.5411092128121608	2.160109278264757	-1.4046536794381754	1.9081392605338665	-2.647167526722643	0.5044946995924574	0.3522310057652364	-0.38163601404962577	-0.36311417019470194	-0.12172375936331258	-0.06720914072627486	0.7936903788626697	-0.9743895911266358	-0.021923557590478697	-0.732958373083215	-0.26150117334980383	-0.839462814371358	-0.37932918572726604	1.479734074840559	0.3344394791786723	-0.581492519317431	1.3408305381873011	0.09168121056271408	2.2669009319922773	1.8687740112426907	0.9943576546783818	0.6404414821868514	2.137449037485984	0.2178618447201209	0.948435316957355	-0.25038928456801796	-0.3878775537886748	0.08572564981991941	1.224565463738692	1.0348941884479201	-0.7263664432378668	-0.4983400992007129	0.6143014943083592	0.9346787906207811	0.9478346900021339	0.8082872166688785	0.8453460457993902	1.0758751946167118	0.17935462104943453	-0.4392249284723128	0.9448545906683855	1.5697734018326102	0.8412183051715565	-1.9454837363781508
2.1143332375202872	0.10015280890045208	1.3827838163427808	-1.442425854053143	2.9945648844841943	-2.40554578666573	1.1674118209621418	1.6434000496640782	0.9963159774215397	0.7965371347585067	0.30442898282927217	-1.4922223223575626	0.6312940631194067	-0.7932648252077814	-0.876075768795376	-0.1581062550383005	-0.24309746598757587	-0.9096897555167284	-0.3182843967558567	1.477398114458917	-0.33952097303429146	-0.2843560412576038	1.8862438358910267	0.6073754587943055	1.4597575970889882	2.144246810839642	1.0769675632456246	1.6529018299593852	2.5143557954941556	-0.8256851112040705	0.7398468953083536	-1.0139134455007828	-0.04005066233626801	-0.11954300581601596	0.5697682443007277	0.4717867310407714	0.5267826661318417	0.15837325967160784	0.328784339652065	1.6364553764135872	1.2182444570575124	0.1078093633666095	1.1128447776494566	1.1411146843822642	-0.3015163829002733	-0.6265058334746877	1.0996407181460004	1.0879910678929396	-0.20679912361359015	-2.4752531011467576
1.8614456822518206	0.48859588488828787	0.4712442952719336	-0.9234096403750638	2.6504688600536492	-0.8783408491225427	1.5236461972406365	2.1229750498259574	2.08257926932907	0.922432758608728	0.9038123682657062	-1.9599518577072452	0.3315955906617444	-0.1191943000105612	-0.8541882420649084	0.34313224273502924	-0.22994499537223986	0.3849722999572217	-0.04590322428083847	0.7014996470076318	-0.24036334021353772	0.6017135883316871	1.6702672954268976	0.5785382844272131	-0.44668004817370666	1.813651280856425	0.6930184509105037	1.7618394450152828	1.5845431319928263	-1.2107682384993645	0.4506918143024731	-0.9508755789713853	0.6733795218653604	-0.08622920340423422	0.30794946710107174	-0.007917921000645903	1.5450424517200212	0.8458640667066264	0.059344952090102716	1.8499113399828127	1.1024363576610121	-0.5736416499381886	0.7377236516531681	1.4634979323798145	-0.8895560388891758	-0.022123908201856876	1.114169415547438	1.2075291315515313	-0.9631707722216648	-1.7490379199548467
0.7489660048603629	0.9891636016209159	-0.23219154332585065	-0.3786133286236799	1.4163516929924376	0.7511854658818216	1.1585805503152558	1.6527906882791372	1.9562959860335454	0.2470242896595213	0.8212063212914779	-1.6778698754018648	0.0009701286617482248	0.7531581107971128	-0.13906822913450356	0.5970024448127627	-0.527387229422609	1.7539325524838325	0.06396515761955379	-0.2477480058076153	0.21610908774906126	0.9998957218201562	0.9295464623517413	0.21492802644684145	-1.7147824108745011	1.016497967127457	0.12072537713471004	1.219863205330725	0.2827445387119613	-0.857215203846733	0.043007542170924486	-0.4411312710570936	1.2546733264043184	-0.3501428998694596	0.5822449619296493	-0.2541245212910047	1.7164965804038321	0.8852335289175923	0.16139581140114104	1.619465332954374	0.7175588566366422	-1.1586215481804485	0.6045581567886235	1.6905693783068365	-0.819286919479315	0.8592642944545813	1.2048015249845334	1.3340461776063552	-0.7701344392984941	-0.5224594395750038
0.14748480575178072	0.7461784029065602	-0.4388594027235942	-0.15894165560898932	0.47025882382526557	1.2863796570249804	0.38838050004661734	1.0667352190524393	1.015181526395284	-0.38748394292846605	0.07175279165863147	-1.1428958661375714	-0.19802542286951536	1.2734121012323678	0.4130645825108976	0.6551642996698639	-0.9617620905098283	1.8329233259537239	0.15054862789042378	-0.6933349482514197	0.45417445937433754	0.555644697523621	0.38967103806149184	-0.009074484427861879	-1.3359445319906758	0.15075514273739843	-0.19856244187633423	0.6929074564140273	-0.14640281987271134	-0.3294553168200884	-0.08896652293827803	-0.26284550334178736	1.435215875155472	-1.1041632954223326	0.711417105985602	0.021500596792913697	1.2379405699407249	0.17875545239330595	0.5084910296912852	1.2478094614813733	0.20033514340824055	-1.4032367224754043	1.077385020467247	1.6097101818473967	0.0049590709996803	1.2660257162419715	1.332894739628935	0.9682904183928676	-0.03729369703957091	0.21283043389922046
0.44872695278405794	-0.24151408948313244	-0.04492887015730363	-0.22129771036955057	0.297310537311837	0.65838195139262	-0.07467608446426723	1.080378611218523	0.4017194332856812	-0.549964214997194	-0.5385854436102239	-0.6422797352456382	-0.10420169335055623	0.9621958046409835	0.22973005992424375	0.4298864178571373	-1.0305302311449538	0.5981354735417572	0.41511359988152746	-0.43421568782106	0.32397458032834436	0.11379267271039306	0.6182212072929556	0.2220579330986855	-0.12433050686443127	-0.3494316034648055	-0.022207188244628258	0.49769526239900436	0.551089490881687	-0.18103716876019507	0.4698695940286151	-0.7132405178945256	1.3714147104376215	-1.8062603596450044	0.13616086519493228	0.7740287836198592	0.621257257550171	-0.5662405606836043	0.5903213380923954	0.7898379413464701	-0.39855727536632357	-1.1771459507979594	1.4651157841382774	1.1735477325181203	0.9824633818924434	0.8173841733949213	1.294831984649833	0.2947100011685691	0.35382013126258216	0.21285440508156758
0.7097916088879479	-1.1318746729013187	0.6585600192966616	-0.3296508404099799	0.30801204394213266	-0.19706405392617748	0.13171613447877956	1.472681140829028	0.6257719084944564	-0.5360668917368057	-0.39674103146664064	-0.29740716123789646	0.25817529602831213	-0.15211937706981346	-0.413677090209049	-0.23480645702238737	-0.53420352242372	-0.6594391136425375	0.5893895022235537	0.14300346633391903	0.054278375746500074	0.6349720257510493	1.4331928311490307	0.732516601991016	0.3109151759737442	-0.3243226875564086	0.49574876342344437	0.4313767846755615	1.4223464255269975	-0.3621729578593667	1.4839508647262314	-1.3333816710925408	1.3469986216478969	-1.7786630033233641	-0.7694717745919748	1.332307214747809	0.05132556426885506	-0.5430015030205237	0.15262727968022588	0.07911309713216373	-0.9783101743326738	-0.7723748033708275	0.9457029706386264	0.39219877357803745	1.4750440465116603	-0.254558140620151	1.0214045163048588	-0.14937671622394472	0.10502870188305055	0.03743319972262572
0.04466646855620717	-1.224765397534416	0.9899303141220889	-0.3111799079517977	-0.20494747162287152	-0.4417785861515519	0.7161680545593563	1.467189887746383	1.0102068428393585	-0.7666215424006726	0.20144650332062053	-0.28980105700312836	0.5710757392211343	-1.3937023259949606	-0.8205115305795773	-1.1159536562909984	0.10352515892462871	-0.7367053533143278	0.1583200822795534	0.44143485572917424	-0.2021517082843746	1.912672155971173	2.0369808838058736	1.011883287873404	-0.4984689034842266	0.0020860934144023902	0.911785686730755	0.2699634430277482	1.3873605524808301	-0.3869294087220407	2.0341357673264184	-1.504156255047474	1.4144950106052137	-1.0607024117077029	-1.121839265422649	0.9121536166408057	-0.5835931203710834	0.3072678303789813	-0.43918162143219297	-0.8044074159953658	-1.2990590267174082	-0.7049349694600716	-0.2630472985093066	-0.5875619795121297	1.3264171135147362	-1.3086230756668338	0.6801740861774762	-0.23664769182560644	-0.23737173129090539	0.280243854535742
-1.0569183055020437	-0.7540027618885856	0.3677277654601281	-0.09619059734701171	-1.0154732348979891	-0.08029484281271741	1.1328331708336168	0.7458566776469397	0.5787734438916335	-1.1607475235900426	0.4069117097906321	-0.7190388916949341	0.4361364217135761	-1.850335291937727	-0.6961541350835826	-1.5323470244396338	0.27563310797096896	0.2547660003248637	-0.8914542277333753	0.1396336249157455	-0.5282125314218888	2.6915884149143015	1.7945670305253696	0.7575453151456103	-1.3676017497096764	0.26109888586580987	0.8109968283023123	0.15757648073215158	0.3852775471615241	-0.02830086793546497	1.3401448377175718	-1.1422239731803787	1.37964580530157	-0.41540151804741504	-0.6934764315596735	-0.4545714009047276	-1.1649484160759205	1.2617641750484387	-0.6258929779700279	-1.3529343578572635	-1.1678389436606835	-1.1121682759723377	-1.040335646690552	-1.346200641720937	0.771878232854383	-1.6909269629220687	0.46314369073367223	-0.4143137051443032	-0.06930620505751438	0.9246321598101698
-1.2218245694078709	-0.5631294584298009	-1.0042128144081373	0.33220765730259866	-1.170842930303456	0.3717923062068096	1.128323540176398	-0.17155552789631312	-0.6937918496420431	-1.2603879119323809	-0.20090609691533465	-1.251604876460542	-0.20264777096100547	-1.0996282689713084	-0.37119331976465925	-0.9967639497849905	-0.1133471014246556	1.1215070745885523	-1.8106486716326384	-0.6185333942198367	-0.9196904779793447	2.0576692160502223	0.8514324747993891	0.21318035700171253	-0.9798127125130313	0.30745212058526217	0.1340003696769359	0.33708785809334335	-0.6397368805872392	0.3471101607503166	-0.3670577693852425	-0.6814417223368163	1.0640447132753885	-0.4383828244828473	-0.3072292604935732	-1.7024321542089405	-1.1916253245253259	1.5952279234822135	-0.37121100677951485	-1.0953200875079268	-0.7125588411495932	-1.478982600782696	-0.7021963113208158	-1.397539040855735	0.09499848523499183	-1.0976472438520113	0.362274069610045	-1.0274560055252437	0.44952744381096316	1.4547573967269032
0.04914424141043846	-1.0731933272306782	-2.033671645245859	0.8745685449683123	-0.24512777703322175	0.6457677120845482	0.8284861981175922	-0.5848341979570404	-1.7467149464382845	-0.8394823321278424	-1.1303710072967326	-1.217677508007673	-0.8987010054227994	0.35808383648562636	-0.2468233122544136	0.07495721914557921	-0.543857024284123	0.922885791988092	-1.774529472158351	-1.4027634982884132	-1.0475697190509885	0.44984681066549564	-0.055809445633727854	-0.10333230557677359	0.43428272549468006	0.317830854304314	-0.6951745493670852	0.6366034898640052	-0.7791976061035827	0.24706006716755027	-1.887796875003525	-0.4581630573260665	0.5063479428018232	-0.8442361407191599	-0.8541052269528344	-1.7059339440383885	-0.3566251272013401	1.2663353748334323	-0.2422366528117482	-0.19447335812585115	-0.35771482169823304	-1.135759753175114	0.11408442428808917	-0.7038033041924283	-0.4526180846506795	0.19732881144813844	0.22736774190434794	-1.6883369286086383	0.5752207410781153	1.4348595327026585
1.5499248602517135	-1.7762778162394381	-1.617445397240077	1.2472941474421966	0.9153813686834302	0.881015037453148	0.4178228607791123	-0.4372642011820712	-1.575299355424459	-0.15976199958874848	-1.5109075978869937	-0.2875895025333231	-1.0915299146743471	1.41134320712559	-0.2482932796776207	0.5793793929625564	-0.49263651265637187	-0.08806013887160731	-0.7779089042640687	-1.8113709949064278	-0.5909881123334911	-0.8443957213267689	-0.3649711296779028	0.02175325648808628	1.327385091789899	0.49518711046642117	-0.9929707385447383	0.5107450408595706	-0.019367016158602715	-0.2564574011646077	-2.0662868682027464	-0.3184657480257281	-0.07236096667824597	-0.7940504145378828	-2.079126016690878	-0.5016765856943867	0.8466668807838239	0.798749857112869	-0.6878015680598133	0.5777831964065677	-0.4317773394924171	-0.03280695545919806	0.15897170871778524	0.11156261900224525	-0.5500748991891276	1.3855925659127104	-0.000856556424696745	-1.5968237269209584	-0.0428819115593286	0.878658296375172
1.5956970391318979	-1.8325248726829446	0.1742559333460407	1.1613338334726908	0.9743092974632466	1.130700656092815	-0.072328039719992	-0.30517599303395254	-0.3546741971211137	0.4014669487451531	-1.0230181466633221	1.0179907342578658	-0.6976307806857411	1.222298383902183	0.010110639571519758	-0.1453393412054934	-0.01070013914554843	-0.8599448505963451	0.3161304103887087	-1.67282038968745	0.21731652622317477	-1.0373225932533483	-0.20085296520077975	0.2943911682627059	0.6970247003089532	0.7192263784314666	-0.34758087806292604	-0.293667897277906	0.9065029278641359	-0.5233621072384954	-0.833174649118984	0.09510324552507826	-0.43644628770792815	0.131112469935448	-2.6695878003187983	0.6430951667455865	1.382443280890391	0.6120650296220701	-1.3856958629987934	0.5409435797716687	-0.802812320770211	1.1083914583415824	-0.9393364071503326	0.2801302428929637	0.030120105478384774	1.5826183725322136	-0.22100117444865927	-0.5374983325822271	-0.7968997292647436	0.14391332321525213
-0.0534901863204308	-1.0298582170574662	1.8721004659154021	0.6520905041756208	-0.38448897366351664	1.0649803471768304	-0.6236339080580736	-0.6244025393691917	0.7032373787500689	0.7724239575305554	-0.20371536859637887	1.70188244036668	-0.23221933676607753	-0.03869863486561818	0.6044755695708917	-1.4713973717288837	0.401096090823813	-0.716724018116023	0.6485214327267355	-1.0675203772555963	0.6318128237024851	-0.4844502342131361	-0.1416295260573967	0.3088520029229891	-0.6948112932808144	0.5904126718895001	0.9111192558001486	-1.2679195452976786	1.2919795432331722	-0.11485159525531256	0.7088976619277916	0.7976149069565602	-0.4810807648810485	1.4403603758482235	-1.668262057483127	0.5097088319489068	0.690437975056128	0.612926864298093	-1.515576597882375	-0.252386286646031	-0.9721793188949996	1.4780300960322612	-2.1794448457600786	-0.31507074646016703	1.0093721158535922	0.5369311273248997	-0.34669552418324595	0.6553089673044629	-0.7264514736024905	-0.3828691769101002
-1.8244279375484376	0.01924151565033531	1.8324173656305973	0.11495046984114494	-1.9589570456558942	0.3813546429411466	-1.0367832921701738	-1.129825540503719	0.5896909065432948	1.0799287348743953	0.1729653475865601	1.2429614848854997	-0.2651451096989567	-1.2775144631748048	1.0687141075944455	-1.9811917927496143	0.3948088830563373	-0.00034047118433308917	0.17680603649488785	-0.24337960084086926	0.16284454904997137	-0.05770451240352185	-0.5745671314611398	0.03557792248512729	-1.2185762486005192	-0.11591256259824696	1.8037024954773317	-1.5454915752578133	0.9430040070315964	0.5745302819086712	1.237765236784506	1.3521732105700197	-0.30002943972342544	2.2238520195727984	0.3691694322140104	-0.7955652028359192	-0.6386756944935444	0.4321838310689423	-0.7051937414213839	-1.102785229069145	-0.5768825317110051	0.9460725637327909	-2.273909705841398	-0.9778851007904004	1.5507424275012491	-0.9944653625795704	-0.43549356898842856	0.8504513586357201	0.3411842510478601	-0.5025965592647276
-1.9800417947845854	0.6026777235904078	-0.12813759502524932	-0.13050843859675404	-2.195134728486444	-0.6282172730091646	-1.0357044166045088	-1.169705871488324	-0.49466780837449076	1.2336380525746877	-0.06578176822316874	0.08354504313521739	-0.7983950277578135	-1.3693489655362132	0.8854355374037142	-0.9283907478558838	0.08937169726988507	0.4147664945657084	-0.4182209255284025	0.5018052333089812	-0.7693532562025316	-0.16227341408315493	-1.341427410786619	-0.19147225108606428	-0.28979397081983677	-1.0750171816072749	1.4647232448244327	-0.8096273400442926	0.06403994236190495	0.6592261637508481	0.34158724810306873	1.30266790887751	-0.15303377103334775	1.9923555500260206	1.8140918074643326	-1.9638001383017754	-1.3645318302411267	-0.07684809499316782	0.45719814803771563	-1.3478142175397487	0.20848737027847977	0.10381753789492167	-1.0503901079355522	-0.9341600107586291	0.9232170971526245	-1.7157954338486914	-0.5390045225724662	-0.15600331691372094	1.4435344358415896	-0.2785982175081387
-0.42681015664644867	0.6293014164045238	-2.3689323830417317	-0.26199296182327847	-0.789048579961455	-1.2010314487540894	-0.5668312374982941	-0.493371511250317	-1.3843406423520959	0.8854437700064327	-0.3483955058114124	-0.8718072440889458	-1.2862213932105322	-0.1199016104155496	0.10776494449354919	0.8852773887392861	-0.2089884108773565	0.08394999128157415	-0.5024284743085864	0.9433334739603595	-1.15043835292512	-0.51391360096505	-1.9486274211253296	-0.12181135619218614	0.9910528120656616	-1.5872802082113138	-0.01601330235275094	0.3213911680079855	-1.0098016239587908	-0.2154223375414386	-1.1607360493039958	0.6205921279799129	-0.2958921636614932	0.9769166211826392	1.5535254000917358	-1.849509458762327	-0.8118552029367176	-0.6626676097204623	0.9780893876375205	-0.9197025401085315	0.7985799483371259	-0.36838307803306164	0.404681546778959	-0.16457289818801835	-0.6889315360866239	-0.874529433246019	-0.4878434699609213	-1.3329595970261905	1.4012480159715288	-0.01841891991558354
1.3017244168911482	0.5296588428456446	-2.8781442015110317	-0.7382265410871296	1.0077123003124722	-0.8826578989377124	0.10133346371745945	0.4097319808337154	-1.126198465946521	-0.07142035314582725	-0.04815174921051914	-1.1251086990925383	-1.2760436301467202	1.5480623737938106	-0.6539574079131035	1.8362121570168601	-0.3952037297411367	-0.6209416472645909	-0.03524635041571274	1.0254853511693378	-0.42479366386182055	-0.7005252099964443	-2.0040768284283965	0.13226506598065235	1.1702908650550596	-1.2003439685369923	-1.5338680610815916	0.8933191910813776	-1.8597169394945714	-1.3361418255049486	-1.9643223962242926	-0.2868732318490411	-0.7414245365732556	-0.23340239013060485	0.03830287044151204	-0.5762374661844791	0.4889580437827297	-0.9376831446274919	0.47009664406781915	-0.2794718061750557	0.743762030651577	-0.25969850280422757	0.9225758317345072	0.615545525774779	-2.1833322811944242	0.9975623560621208	-0.017988630957661268	-1.4411461457695947	0.04723931893560542	-0.09568310222035593
1.7384607763340638	0.6001344163670822	-1.21159005294138	-1.5717852696867427	1.674724085275479	-0.03762956651358937	0.6034575678878302	0.7813332854783623	0.1252973629163703	-1.1107777530684368	0.7633645093458379	-0.8576147307190155	-0.899400708991881	2.3601095480209544	-0.8708252304024068	1.1181737442520892	-0.5217231133248253	-1.0026035132660094	0.568694570496208	0.8738289717219889	0.8535544117028778	-0.6738632643443812	-1.4423099746965593	0.3153562698108066	0.09660464277097497	-0.17439086695801295	-1.9054894711952386	0.5489781086936207	-2.0256380662040594	-1.5645339864937358	-1.427521917146176	-0.903612883598945	-1.1763757327429334	-1.1386025241089874	-1.2294994030877315	0.7389438153007355	1.397717994832619	-0.7292584687230402	-0.5063027114064562	0.08463014767772119	0.16556701385979045	0.1791596765963745	0.3691021099849489	0.7829281697204488	-2.4906961299856385	2.4575365893402754	0.7792823820864426	-0.3147988450903183	-1.5560681310595836	-0.6020663402461094
0.888752789077987	0.6907369714166427	1.0362083476061168	-1.9956525845326867	0.8832671924726819	0.5428093642036963	0.7295848898313333	0.331794011476158	1.3226757298338352	-1.42170512164286	1.3329172719737776	-0.4645667720654973	-0.622304154879716	1.7385460779422355	-0.6046211492393374	-0.4112478102999979	-0.4781076832523019	-0.7627010968958544	0.8952890979175924	0.6984149175309169	1.5151851191585368	-0.6401769521930923	-0.47702949946103834	0.39487425588793673	-1.01635352170693	0.68686691630121	-0.9812246345367259	-0.20285018802490556	-1.3515174041677636	-0.5273635559678017	-0.12217297919193934	-0.8865183966958051	-1.192315774752296	-1.4507922955638042	-1.1090234326077808	1.1831551510107352	1.3008593551842103	-0.19911828555931774	-1.0887562170951566	0.0466928922791291	-0.33386658757602955	0.5750326052108777	-0.4321916859359547	0.44922425513749603	-1.5302835095982315	2.370183455152782	1.2527942537284518	0.9833535316848293	-2.1361995266130385	-1.1182131008756708
-0.08877062788363647	0.5716588221818046	1.7691225857030721	-1.1353418504412713	-0.37142123789357256	0.4705554807836533	0.43228749597291083	-0.5277045075571286	1.5379881378164282	-0.7287100581496685	1.0084723652800869	-0.07713044158839634	-0.5837299996975948	0.22623373025873858	-0.3193550675246585	-1.075098288666662	0.012808815773860593	-0.19264660005393616	0.7627464451264979	0.641429951608232	0.9025383858578337	-0.6901818381510697	0.5104838729757535	0.5491034279448095	-1.0448678326740626	0.6937235495717655	0.18740699989690723	-0.6035897117006619	-0.3387768088307999	0.9418545236615975	0.708673856742932	-0.16349401917273232	-0.6631136226382847	-1.0700983554258312	0.30719247738291905	0.8040302561711491	0.5615508613811706	0.2784570141719253	-0.9512097751969429	-0.17660159996687183	-0.19923005266844532	0.6410427566555955	-0.6679700257173791	0.19449408013040345	-0.1800720208807348	0.8552766372440813	0.6837598111330895	1.2729389881027497	-1.3827630489933718	-0.9755592904688603
-0.309153138035497	0.3700281267536075	0.42153246353217766	0.9002932076431555	-0.9374934077954904	0.05874426993489047	-0.276238677182495	-1.126873993107276	0.7545569884606551	0.35054490048951104	-0.054511083187547514	0.3678171212280336	-0.37786885819302535	-1.0319446558583076	-0.2766215990801806	-0.05112580966009381	0.9473297141147089	0.2441728959191708	0.19187430340052194	0.6739970305190919	-0.5370287583017387	-0.7286489088243325	1.069562811645114	0.806877837661102	-0.12360581306826725	-0.18386549247573045	0.35889818317403316	-0.4167552083758779	0.12493037196207403	1.6156790953898623	0.3146748520800779	1.0251730877485212	0.11023099047994649	-0.18953131203416568	2.0120055305505127	0.25903303181852905	-0.08384682058807015	0.3377578097976381	-0.43661361877236265	-0.30026617926161253	0.5899394174213333	0.21265509987726447	-0.23996716313107128	0.29240146880169476	0.6312404152897011	-0.8910209242036113	-0.885154041609004	0.4095420861040503	-0.10140138775863859	0.07334845688233028
0.024580403939733382	0.41760994436925264	-1.5559728861074034	2.7793676667592258	-0.6020722992504064	-0.18264407921644216	-1.246250815587304	-1.1342339727812853	-0.24821997806728835	0.8923253554600517	-1.0282325712777811	0.7900229924570309	0.4093677174307478	-1.2290332704284446	-0.2630162635157507	1.8192309430597997	1.7393831490872127	0.3756384401278915	-0.5964697545271507	0.6230903179139563	-1.7146970425012726	-0.6978380732935243	0.8823831632240565	0.8744345876373266	0.7357382751866062	-1.3284293003949696	-0.6915257828802654	-0.05701238674779167	-0.3489789368411104	1.0778100624132514	-0.8461784146581842	2.120256338356511	0.6507303662910044	0.6324009444569825	3.007620249708621	-0.007292015461658497	-0.3589632109671699	-0.14563620090441956	-0.006582562315450228	-0.18983037568663053	1.483970669545822	-0.6333714010403914	0.39397570602485055	0.41057290533222573	0.6845465934196017	-1.6576745580334817	-2.414778519429259	-0.7048302846505636	0.6803640732281816	1.4269629382345403
0.16915879616589308	0.7251082475073357	-2.207394787504174	3.0248559003706803	-0.02297883399579064	-0.15664318919497539	-2.003980953422561	-0.7312504287813517	-0.6825136444093002	0.5990266330445143	-1.2332544567208008	0.9546458149503871	1.5636222541863531	-0.4429596081847353	0.04616743295363851	2.8578181637440117	1.6181170878594064	0.3461422100767932	-1.1438687647940224	0.32791335377499864	-1.8333551540808308	-0.6638620541220486	0.053923591209914704	0.4447316574012432	0.9016349055144061	-1.9567368933439822	-1.9816756680509495	-0.048507529880367044	-1.0913686406950953	0.0503725849567245	-1.5430433029273471	2.454101275362593	0.6924229753383979	0.7752470688694137	2.9138371802479623	-0.06878464638798143	-0.5450776712122868	-0.8993847529863596	0.2272672794629808	0.10240721406825386	1.7898546183553488	-1.4187237423486674	0.8014118111290804	0.11775260447429398	0.37151384732465986	-1.148345103322133	-2.674747895738655	-1.1270911935401988	0.6375575697822181	2.0230263811257747
-0.15648703607435485	0.8730910945183812	-0.9858600632198239	1.392018634819814	0.19397988820331385	-0.16896869922972516	-1.8774448048454202	-0.29577029836165364	-0.4021729323701615	0.05391530858868003	-0.7453309640267137	0.8005496107391223	2.3348093244255788	0.567227163472314	0.5591865062496068	2.1355081067849624	0.41882423769508353	0.2979098439818696	-0.97415606485888	-0.17342682400983822	-0.8855778730764646	-0.631193680292887	-0.8173434172256099	-0.380721105534247	0.6844011530723111	-1.634772488599515	-2.3149493214433314	-0.45855383012599493	-0.9711768535572397	-0.44286907590701624	-0.971458225392533	1.699980442379606	0.32599916124101597	0.11007697899134841	1.9631153631235556	-0.13615590643674735	-0.8646721210735612	-1.3526682189262667	0.40167738955419835	0.4051680787569672	1.1985756690294558	-1.4606961418605027	0.8716679380491744	-0.4935424006069632	0.08270173946202491	-0.04024440901276662	-1.3976588636063703	-0.7216678957912226	0.21472972198397214	1.3026909237816586
-0.563811331709303	0.5615928982282107	0.860846673435518	-0.8995831565608771	0.11401500035205857	-0.42362086149305284	-0.5758590939309415	-0.009160381247612377	0.13572283853321537	0.030529842373109732	-0.16614352975797472	0.5585515904074176	2.2179538326853363	1.0043141815436947	0.7328199989931782	0.2642088699666951	-1.1261531548006254	0.1601796462023356	-0.08270584157702399	-0.5889408847179831	0.540092498078247	-0.43910611925048393	-1.0318259734116824	-1.1158734673276542	0.6941544582890579	-0.4870152219767448	-1.4169604804390952	-0.8617482930955275	0.3147911385186471	-0.12427079505141378	0.4592119907724403	0.18680283061717493	-0.1603140222641988	-0.8076803427526335	0.702443126741767	-0.14945688592099232	-1.0375351905628079	-1.0602667265443353	0.5354527436392841	0.5074605519530591	0.0005266701293867666	-0.5162943729725131	0.6957478519950944	-0.8708773773691912	-0.10108709613331783	0.6866391456412553	0.4099682787842243	-0.027148759882931545	-0.04166819610242883	-0.19063898486228292
-0.6579806246606639	0.10578883460272716	1.6917882265416273	-2.320500171912751	0.1814308927614618	-0.7318018980150632	1.3069650297563802	0.20935336729993242	0.4107871840671159	0.6423888166910052	0.08941139442501822	0.41319503445669115	1.5127634220434565	0.5622216243284657	0.10421305922470918	-1.2766887709044084	-1.9980226082119399	-0.21587951984935244	0.8402619036971288	-0.5609768678429726	1.7160633113735488	0.003979088413648393	-0.39197694484957935	-1.3658482288093867	0.9815307997450028	0.9289568121053831	-0.09569772600616959	-0.7842232857571908	1.7002719008970835	0.3661901038405569	1.5515177381811014	-1.3173682178171429	-0.4961031329422892	-1.2302118643811126	-0.28282351919271165	0.11992781889996317	-0.6116383743791124	-0.15853185603220754	0.4575586243863583	0.24880419683026006	-1.151253991316415	0.7499164812948377	0.3881480515978498	-0.6629455128616715	-0.17983178252872722	0.482421114058721	1.3783387251484114	0.48639877423057487	-0.05462677951806912	-1.2490767043543933
-0.5725948979346244	0.1298643436560737	1.0771731047790873	-2.3339292591752585	0.5358943644612553	-0.7623624370540447	2.556501463800702	0.4468589799065931	0.25642903414419593	1.257830561824309	0.11928020396564577	0.18800907631101849	0.9716431991260174	-0.4481946909279021	-1.1802397763087447	-1.5148705797185842	-1.7831158358684691	-0.7860596054183543	0.9114799467140245	-0.010637574829064527	2.0826862641500314	0.4465448914096735	0.5873302704294566	-1.190209541078064	1.0331641549110528	1.9293318422542234	0.6284474610214056	-0.1533901720215317	1.731966701555826	0.23970040141195903	1.518101946333713	-2.214631299434588	-0.5224630559180405	-0.9095745342990819	-0.6064727139832365	0.6659377574904111	0.35501840011005203	0.6446620300790891	0.07904793132415308	-0.36278339414224015	-1.7112338372741913	1.179212006108965	0.063274074935363	-0.1496320133884302	0.01880177085297737	-0.46441317005667127	0.9918287054512799	0.8024084597605295	-0.13405546780521854	-1.1013591712414947
-0.6899209210748312	0.7383126911604486	-0.03102447162532877	-1.5472053055664037	0.8102142420746326	-0.42783054976747187	2.321437419377715	0.574074213660595	-0.2013935031995194	1.2117031446809683	0.1607471685052687	-0.4153815703029626	0.9230135303898895	-1.325444860359204	-2.401226957219888	-0.7320468488472507	-0.913131027186786	-1.2564714297884347	-0.07880808824617537	0.663941571145082	1.414747677245619	0.44697883265712784	1.1443323755015573	-0.9408753043455472	0.48353350634281794	2.0422453986378835	0.46104687925427595	0.6344601896079299	0.13281215046214795	-0.6336986038930755	0.6932483976474166	-2.464649944321534	-0.24087333723131404	-0.22136903019599855	-0.29981655506849686	1.106600980299841	1.1611824628863388	0.6767762865280008	-0.427110462387667	-1.0712019073216736	-1.5660222434139524	0.20883311295517623	-0.17464175164263712	0.07372892637015563	0.6660314149731706	-1.3950161868571138	-0.11578104674580499	1.0359560611670842	-0.47452291069466856	-0.09464969235919794
-1.0070970349233432	1.2201476972376033	-0.5253192457984629	-0.7771419177771961	0.5871208462416322	0.09766658510228553	0.8955415861248406	0.3518371814879829	-0.8354116781592726	0.4836293886113111	0.1259617219505706	-1.2745157704793115	0.900881408066772	-1.3979352654469492	-2.830446798024857	0.007531012321681931	-0.089671425757103	-1.3165545143559387	-1.3695578300631222	0.8125343174955963	-0.02627831537216606	-0.11745564185458092	0.9735643564436529	-0.8185701370221234	-0.4360688979510553	1.254249403050966	-0.0507962857770457	1.0408659974629944	-1.7747529900205141	-1.6712046299121193	0.032583315979068724	-2.3682990581996175	0.11066321531485561	0.37095035693963635	0.16187192618207719	0.9875116399482762	1.121390813544896	-0.029948127674267338	-0.7913153141469397	-1.4504492958474748	-0.9953260599563272	-1.4651431810167888	-0.33901402492319893	-0.24477261327126007	1.566752042312182	-1.469409710741143	-0.9794939654842832	1.007645629761748	-0.8615285495022398	0.7104208304798495
-1.0579987403284372	0.7787804988569124	-0.26503029258237176	-0.2339586202862152	-0.09974825219539386	0.6502937255058779	-0.5498044620809159	-0.22908169680762122	-1.5745142548321591	-0.3638882497444593	-0.2521954477514842	-1.778075725229869	0.23211114257004448	-0.48405575638211273	-2.2685324241893716	-0.0535223280706289	0.3755428571482433	-0.9131269430002535	-1.913881079108036	0.09573778406300995	-1.495829076470738	-0.7951771510293472	0.4375247833919689	-0.7006762969685606	-1.2009274667748595	0.03103606321940828	-0.1819715924385155	0.8192076579434255	-2.327732765426566	-2.1710125196200165	0.013382896098329069	-2.0757909633843368	0.12246349143545966	0.7972799519465001	0.17742274387868942	0.18890477010344991	0.28750348904049083	-0.7242253675341666	-0.8982577199483882	-1.1732919442523437	-0.3810340204061229	-2.44850025661309	-0.5894858864497379	-0.785249689106854	2.156603145060818	-0.37690756680879095	-1.22992037367202	0.39563597619572277	-0.8845646960047949	0.5907956195546351
-0.5267332311087659	-0.5051218549545342	0.08096678662850672	0.3328072651002574	-0.805312998526295	1.1732303778448465	-1.0604901673796863	-0.7805807353014982	-2.176794411957311	-0.8168526532239011	-0.8447325413949492	-1.4582761838852734	-1.0932960150839606	0.8603106496820317	-1.0821622949340592	-0.7404993516485182	0.6080022776448099	-0.299471915858875	-1.3517806829419974	-1.1043793849563708	-2.1473408264023552	-0.9335771891509637	0.08548964178121823	-0.3975989440973774	-1.5426177700340498	-0.953364297512986	0.2941544762668025	0.2122525205170911	-1.149597934359718	-1.8526293987224882	0.19199555865133958	-1.4498638921980627	-0.426588737201711	1.216335167890637	-0.49932731155649185	-0.9505943473659623	-0.5983438068123355	-0.6611049731980622	-0.779073726184875	-0.3142083213353826	0.03564471296446884	-1.9236068917941076	-1.0166455127447398	-1.061769160045819	1.9530987927272765	1.2758498854085432	-1.1390074758898665	-0.6940342118410371	-0.3797637844459576	-0.2078423803126458
0.2514025725957486	-1.656717780170923	0.05517875440357901	0.9557006801342335	-1.1445410054196068	1.513102988842965	-0.7036526771183418	-0.7968324029747504	-2.1559367215361744	-0.8592687419490539	-0.9944767210281404	-0.5765218607373053	-2.281914184373228	1.6086244089240884	0.20794043206054202	-1.2839288760191294	0.7371323446460213	0.16129988205461152	-0.2237538324703368	-1.89307102011097	-1.622417585035553	-0.2975185511102387	0.045974149098967354	0.04390867374908486	-1.5546420260853244	-1.2408003495351025	1.0251369276743278	-0.25471863838847214	0.5762204241042992	-0.9089976701073711	-0.11738156988963092	-0.41780918687595175	-1.188711637145663	1.5168469400369673	-1.5331859346470278	-1.8388198648206684	-0.8627230083507424	0.16054175315883643	-0.4268783571733115	0.5908920042961018	0.17614752856938604	-0.3249796913357043	-1.3920606607321564	-0.9249186543594314	0.9677584759142103	2.22632416272553	-0.9375956459112018	-1.5459933767694753	0.37402084799487506	-0.8381996490325294
0.5923620168586713	-1.8346238385953484	-0.05517829657926536	1.2371175229968456	-1.1216651424763748	1.3237479035186384	-0.28303541563605955	-0.1690886779050486	-1.1732101080446955	-0.8075496773165807	-0.20015035592691022	0.13557922091496283	-2.4971469423566433	1.0310243198747866	1.327010981490186	-1.1490063626063545	0.6540348143923208	0.2547905071849851	0.7406645328605269	-1.6058226027843965	-0.31541726304659423	0.7571387908443221	-0.02381851772271767	0.3705817516581073	-1.3703595210121593	-0.8619613714133925	1.517348828048215	-0.2359520771805951	1.4032655641315073	0.24975580801189642	-0.8907356191777054	0.7065074984815651	-1.3920674388269192	1.274158069154961	-2.25511469942439	-1.9644827601425052	-0.5120883793738268	1.0266641080647332	0.2103882177394585	0.8873341063235947	0.03194251459331526	1.2248808662403659	-1.2651149039558942	-0.5991819471573555	-0.3475028278779094	1.5078939442859616	-0.4077185336683955	-1.4383731811870648	0.88660810601807	-0.7572479258399109
0.24624700908013367	-1.2324581151911278	0.23244791185086117	0.8623819663464449	-0.9935185791153411	0.39451530677532226	-0.3649360953053158	0.6077966585367842	0.4496643044540622	-0.8391296186718669	1.1464998498089534	0.3261026214115035	-1.6697647053093445	-0.6093788677233345	2.262223805074458	-0.4939666901418613	0.2588969253463625	0.055035902125296444	1.3638322489807806	-0.425765263953334	0.9803721951644377	1.6954442183413532	-0.4182687513738286	0.4029591968890097	-0.9621002243530239	-0.24264711724401744	1.579192255086396	0.1179109554347659	1.027255680919632	1.1998061305823444	-1.3186796083719574	1.406926796267882	-0.5895753888077526	0.3298196263275535	-2.174106545845791	-1.1824078320830864	-0.061581583664244204	1.2605621736112123	1.0073697286366043	0.357009880942642	-0.3403715433750364	2.000366272257452	-0.4110798369315459	-0.31475906404491744	-1.472880967492202	-0.604968887591622	0.7055655901675156	-0.4300242703526294	0.8772683771769062	-0.21748589020455322
-0.29020335733225816	-0.7983893842522668	0.7910686772755587	0.10380647212361024	-0.9087182175198234	-0.9207097282768575	-0.7270056711158214	0.83544405751377	1.780487219171613	-0.8051216794097141	1.986298933401288	0.39577360411925433	-0.4919233011155092	-2.153446233601447	2.972333005991718	0.11581093616324882	-0.2178044859853224	-0.12306935741423287	1.94438506801159	0.7389842365575373	1.6918330063188367	2.24985298254104	-0.9447681843203015	0.20560290617930993	-0.3100154827011441	0.16496889034320175	1.3912386535933126	0.3099516259210706	0.3540945296682194	1.6037710170468784	-0.7087383771781057	1.4577338482464484	0.7227462346214124	-0.7627701544714139	-1.34012879473069	0.16338799586205263	0.11416218952063674	0.8744212812881427	1.5800755306706582	-0.5002627456501605	-0.7308697781071402	2.107653648909841	0.8474142784841088	-0.04305887133659074	-2.071525822593212	-2.6258280668664398	2.0568240986266733	0.6037145764952924	0.4967659887153289	0.10272213452964893
-0.3336986967162112	-1.1097912229070455	0.9530004307824321	-0.387624890832569	-0.7610717496026445	-1.7939200320646627	-0.780249156005666	0.28140058095697934	2.0293706603957777	-0.4916540834027295	1.6749304967696081	0.8819467580010311	0.31551421924288314	-2.499843702810395	3.2022450823830435	0.32141062991778907	-0.33858861836622617	0.05852170468238608	2.5823085498567133	1.0362167210347422	1.7383433149980159	2.402687004804708	-1.1008531889710378	-0.0013358872485970806	0.39336254540271676	0.20444765505008594	1.231559591064168	0.005647079708713872	0.3490029380876281	1.3685315537637688	0.678532256419789	1.1161118663261522	1.4367562674346306	-1.1425768652838073	-0.31121177908089287	1.3885229625183635	0.10184145344255878	0.4360160526739289	1.592429730395142	-0.8239369237515766	-0.8049009456473416	1.9968063057850298	1.8442896358693412	0.3689080940084697	-1.9853115835544617	-3.0514072062311985	2.7807828466366873	0.8194564895456533	0.16260806896051938	-0.13527263529067982
0.2046584586506339	-1.7279178163124873	0.4082102605532956	-0.2639035302271498	-0.37855089829131283	-1.609515448094777	-0.37105101217738795	-0.5625338765906557	1.272039605898919	0.04828383361532392	0.6662183118815146	1.6257145644276845	0.5980802185239094	-1.5614400642128805	2.684989658101232	0.23348279957311743	0.0654818393958506	0.6671688519029326	2.8476265060486297	0.37689805005760474	1.3035303735191053	2.0876264444805996	-0.6610312962135211	-0.012472184505300911	0.8526131649736909	0.042499968229302715	1.153131263604674	-0.5999454937495307	1.035327477060554	0.8081354864709464	1.8099025627911716	0.7942038003131998	0.9356261824311042	-0.557268655053309	0.22480625027980472	1.8848474375226403	0.13732721406115503	0.35763585821976235	1.134829478850385	-0.17987329983811806	-0.3634514978731703	1.8364981723321683	2.105442187142511	0.8883030494156827	-1.2234450020601544	-1.6975792234877993	2.333364476202487	0.238276094677778	0.16497387047310108	-0.593988206737418
0.7406532599684472	-1.7526933151254092	-0.25659185258190453	0.20026526643747392	0.2144653737508064	-0.5666499260563463	0.01944027750440343	-0.9305131580734236	0.3198974394485007	0.49736810771036144	-0.0766978378353352	1.8389548753877878	0.637627019871472	-0.25130508610230984	1.5452185897617363	0.14758762748808152	0.6570624752926164	1.3365116480012904	2.2423540173288425	-0.5755658396803416	0.5354103326378372	1.16355786530188	0.013955801258822497	0.28531588923182993	0.9433763168733541	-0.06200853769080467	0.9085011278079232	-0.9531937062251619	1.6323413719116369	0.5135605016159004	1.854622645134526	0.6491405344691529	-0.20975615392483168	0.2915385312884344	-0.06836764491144001	1.5312842706377883	0.17879787119537877	0.43481237042868487	0.6554152453019181	0.950339607698988	0.3856211227684489	1.4964320519594183	1.6548421885959579	1.2134181968244637	-0.08597313666867384	0.1594184815289998	1.1215882462104048	-0.36186134388642843	0.405060778122675	-0.6658900148103202
0.7233917803789608	-0.8642585949868905	-0.18775203510272157	0.5001980504046009	0.7550554947163184	0.4796020018155916	-0.11015544012423552	-0.5004648504823075	-0.14902719022902372	0.5779314746504988	-0.2382067229500731	1.0739528223275452	0.6183345639559892	0.4985787746084745	0.4095848264261937	0.14566459188727213	0.9188925985893927	1.4616425398699868	0.8702014585226894	-1.0521883264248815	-0.42641483794455637	-0.22547185390210434	0.30637376160459606	0.8825550911088952	0.7644520313772724	-0.005428701665836526	0.21383526932723876	-0.694732318003378	1.4637299311132903	0.8565751253101014	0.8871659985964223	0.5837602656517861	-0.8206106657516203	0.47295822082683286	-0.894456208187971	0.7259376759020436	-0.019397535615231137	0.1368692789187248	0.44882594634698625	1.5467055834614196	0.903159626121036	0.962104207592108	0.8410463309852637	1.0262544683132135	0.8194330163879091	1.0436967683391074	0.12878030230371068	-0.3582493099028856	0.5148247285022258	-0.13869637584019545
0.2743076125025217	0.3789763133486234	0.6211541535008855	0.4712947426625203	0.9451161336189547	0.7969604582599698	-0.6200704186006244	0.3411228796194597	-0.1955454689492861	0.2958036506763842	-0.39324967968645835	-0.09424196415239497	0.4228506013209941	0.6208291031781187	-0.032723538274309995	0.07946048007359738	0.6865399605672503	0.7276141666984868	-0.5298407981636845	-0.7974352474342409	-1.2475433170876418	-1.430843066885874	-0.0530644364795109	1.5833499303645078	0.4362972182595122	0.1004570826110569	-0.8539920344763375	-0.02359506961901223	0.5632823288377526	1.5667382025889636	-0.34113642733062804	0.5574694828733631	-0.39382016345805837	-0.15477368106762418	-1.4836020106210055	-0.003990032156510746	-0.4410019018719475	-0.706976089557573	0.3147001975605546	1.0289966637609382	0.7752721207357253	0.48394098158555937	-0.008230891496444903	0.3267815678723363	0.9239506943718728	0.6796000277061144	-0.07235161905281	0.05756661987586127	0.2492517411188565	0.6045578796028661
-0.00026645513122973896	1.2454877558269126	1.153007508407084	0.34983181785021433	0.6975524188059627	0.363460511662991	-0.8275869990068407	0.9117359729013179	-0.2666647487309013	-0.10624706216434211	-0.9979829964938775	-0.5843573129044478	-0.03675705085053994	0.7377457414903436	0.3294158142405918	-0.10403838702472745	0.28185235310794027	-0.4566008786732772	-1.2363697206330155	-0.13551159753464143	-1.460620935625129	-1.68797708187674	-0.7450743481169089	2.0131798589550742	-0.005766768764317933	0.06718008968040048	-1.7362045833016975	0.49775272442750335	-0.5196244039616832	1.9093443515700352	-1.1551646310987194	0.69516084579494	0.3764493538115098	-0.808875881807171	-1.1665359943404685	-0.40662258025501197	-0.6418287377832764	-1.60254203298495	-0.1524526259199277	-0.12456882112864842	0.1214037522745373	0.2517139854200322	-0.7027857198612095	-0.4672932752273291	0.19369241782997645	0.08734327873985757	0.20438006022031302	0.22318727260339466	-0.24234805877748117	1.0358694770862913
0.22247715118762687	1.5945790482968663	0.5057787357497654	0.344859973083882	0.22276213289966015	-0.28649277707362136	-0.2673409936405511	0.8453353597936033	-0.39643271335492836	-0.36594343947726277	-1.4876321818221543	0.017825437108826805	-0.48780493941915753	1.1986403298427293	0.8599870519014899	-0.1842783649578483	0.11703999752701483	-1.1384197559171374	-1.1358859720179215	0.4289531489056772	-0.8630295027280418	-0.8343213636776198	-1.1892639870580055	1.8359036675491758	-0.45568230053931896	-0.1747382741333142	-1.7972006503110365	0.47517220602455557	-1.268739571052602	1.3908155831263407	-1.384825773557165	1.0145768474512618	0.4726850762338635	-0.6953337026170361	0.04713911113807522	-0.5214505122858863	-0.22570488350135914	-1.8065558241741222	-0.9663835590144181	-0.8050111791355565	-0.5009827059289854	0.10942437835803993	-1.0898582553269487	-0.762369353980574	-0.7653556155647604	0.32232665244948916	0.28486533151758214	-0.09396241972953721	-0.5589981539685098	1.0493766867161889
0.5798953402982266	1.7862927766055927	-0.9255508355948474	0.34251433361941513	-0.10353415566710546	-0.6696441517056951	0.7502901731741098	0.3037571992175387	-0.06943016842341218	-0.3467006068290248	-0.8350354534452272	0.9960546877371833	-0.49717769625994757	1.5389403993087143	0.7499750243500597	0.07987260547283097	0.2433626258335736	-0.6293686582121328	-0.6595909493678195	0.6096101943312618	0.1958367617951689	0.42291956856389795	-1.0427924142119578	1.0468651905229176	-0.6178708742929855	-0.48736137779743594	-0.9775661769852309	0.010963648458057845	-1.4710974530652299	0.2739122970111546	-1.1873857164541999	1.1944533543809281	-0.2003064042676357	0.08897795238811852	1.4248238200565038	-0.4078947627963648	0.5670457269821181	-1.0385479374582167	-1.5949318563288952	-0.3621412855254801	-0.6275517346459004	-0.2346035964719124	-1.0391691424784453	-0.22762951284924413	-1.201247816333499	1.270946457302159	-0.04614382019367305	-0.35584369551666456	-0.46379453700059353	0.9981389250464336
0.4848774531038308	1.971450539583089	-1.7060246414182483	0.11464058558740006	-0.008886105473233562	-0.7164771746096359	1.4093336849800684	-0.29545196828308523	0.9912487560790513	-0.047468072405536424	0.9651909701692898	1.2805461840678496	-0.008240601007097993	1.0601118788933668	-0.18062232193481878	0.5806246009035669	0.3454159739848956	0.7590016599372019	-0.28158428396651325	0.43973567472264125	1.0286885955799574	1.0609498329129408	-0.3872813797175065	0.014962611466499144	-0.2453573477217856	-0.6227724883408192	-0.011378641239533393	-0.4416771839389054	-1.1352686749031056	-0.6792587698608166	-0.7135280474367696	0.8165586575377555	-0.6996738495627004	0.6935209650623896	2.1169097289332885	-0.038328976398010355	0.9536118235873944	0.2181671691030304	-1.4829727038598233	0.7635685546259129	-0.2910910692840244	-0.7692157207238812	-0.597346445537451	0.8715836032368536	-0.8605841820080349	1.8197290074844301	-0.41986536001728186	0.07614001553318744	-0.11732622637573388	1.173089835094757
-0.1188470739584291	1.7744103879917346	-0.9166603270620549	-0.2955898139223722	0.44179718023995557	-0.6120219672192159	1.1887828507085618	-0.6338559914275858	2.1310156199090606	0.41628362578345496	2.4289305002772466	0.542677539177742	0.48389696679496613	-0.1670430258188249	-1.2815874428788248	0.8982907987375961	0.14767634320465525	1.8583833970632524	-0.1903551070632982	0.14841299839580566	1.1411191523760413	0.6169111389700936	0.4501121550755477	-0.8115239703970585	0.4733567864183466	-0.44742033743836995	0.17841729289075753	-0.4832130567467147	-0.40258855828805357	-0.9746362004534547	-0.07589293714003313	-0.1229312775840091	-0.21526219722785017	0.4870625918634911	1.8731946878537773	0.4881918912904789	0.4171109382330488	1.1055219127961604	-0.6571051331141671	1.5199440011439727	0.12606382813118883	-1.1275119038487935	-0.05102676465246377	1.7478575765123188	-0.14854426704140627	1.1623535183905505	-0.49265740912969697	1.0462210035482131	0.1345608790394264	1.3595907686845292
-0.6582142024806104	0.8329624182142923	0.7276534448321251	-0.5509691082875696	0.8328974157406795	-0.4730128563102606	0.3439257863174006	-0.6084555232312321	2.214878516748533	0.81930288139718	2.0180189812635003	-0.6085341151050558	0.4249277940721274	-1.161355512910342	-1.7131030667591378	0.770576769411793	-0.2507374265738105	1.6759746562386852	-0.34894814189831663	-0.003554744654417503	0.5416429154650994	-0.4542350791948958	1.1316459734310294	-1.2104327862248438	0.9248274445069956	-0.11144546353710072	-0.5799957098246366	-0.05593005355698762	0.40896778015557206	-0.8184201620831947	0.4855263799254079	-1.071842829735736	0.8853760702616469	-0.2761659392585946	1.1701959498241026	0.7983739357830316	-0.6527605737987396	1.099946734796218	0.2838017688501754	1.2873525287226075	0.3737056469031401	-1.0189266641075898	0.2816023871762083	1.6359065189504383	0.3148529897648087	-0.25037548931849307	-0.40761431134753023	1.601636252967104	0.16225215969802062	1.0426572700176258
-0.6458755846246939	-0.4896978744322963	1.5508293716591592	-0.39563672975748315	0.6758973482302438	-0.28867869018604336	-0.3912977605028411	-0.2817401105348165	0.8727652480322027	0.9164840038266766	-0.043277789962414055	-1.3998144308428482	-0.16398350085594993	-1.0391051445387767	-1.2662435564864	0.42368328813546646	-0.482294783667726	0.3549527329603014	-0.6474510446071257	0.1270856414651726	-0.4055195258019262	-1.233471544217657	1.3889933342644307	-1.181983798103499	0.6178271567684112	0.024037657212057542	-1.4313851992264248	0.5436843829413	0.8574778017092392	-0.7572420015899225	0.6399962195552455	-1.3995136708886602	1.4181883401293534	-0.8029192680823168	0.6548399597992307	0.5351319702113903	-1.28259269888031	0.4165638966577357	0.7467643969824892	0.3601412736007479	0.5518184573232446	-0.5874967357827114	0.30825414514415667	0.4478205797449191	0.25294093178822474	-1.1749033788789245	-0.5041781554564828	0.9865270898109122	0.15229197654772766	0.07134843453481642
-0.3326973772872586	-1.2029729302276488	0.7060954635987751	0.050573539108982574	-0.1837642529224753	-0.08526163496666762	-0.5103375155169674	0.1442926159638258	-0.9292394999806229	0.6424285580495309	-1.817265594711845	-1.6157179261685142	-0.6697658792025178	-0.030729896387606703	-0.4991856845942392	0.3001821815332394	-0.32864272740874545	-0.9451518641107834	-0.9136807669091596	0.4432107682553969	-1.3009197857887476	-1.1171047292239362	1.057153704507095	-0.7657926618617541	-0.2877520982278635	-0.29296352259150726	-1.2997604458754959	0.8609107360136949	0.6715331700944559	-0.9885458346921232	0.26562757100613466	-0.991628787830814	0.7393003952075126	-0.6212952806086851	0.5361725892545913	-0.1794828242709916	-0.9207405306123753	-0.21397394091428745	0.6126945725219393	-0.5634285304454184	0.8245121233395656	-0.2429509581121483	0.13763334128589702	-1.0572199906197302	-0.11633533134346424	-0.9052686696439988	-0.7362853108899274	-0.4621923843079819	0.2861596454251102	-1.0031176005376996
-0.43166831484510393	-0.6416666839145384	-0.9157980558596176	0.4263911154205478	-1.3565333605857686	0.03328330117893798	-0.12254553158651939	0.3759317106287994	-1.7937664394103492	0.22623939545804433	-1.71824439329911	-1.506482633571055	-0.5544619958633009	0.7338253135801073	-0.08847710804205018	0.4688641005310881	0.006670950038051085	-1.1878399596862865	-0.9417147370840462	0.6361210429896262	-1.8496252182286026	-0.23240173205022763	0.21891418482810834	-0.05442853802009144	-1.0907571497722846	-0.8939669623789422	-0.011332407719934141	0.5834342876445571	0.018350966617579872	-1.1629197473519717	-0.3623830570745572	-0.3059641193266629	-0.5066143212924444	0.046058502438823694	0.5528439697677928	-0.7585311251286083	-0.0170767549058422	-0.1804320220924288	0.15117147596145905	-1.1668733419894262	1.0504258080685116	-0.2207688949602214	-0.16608162386579958	-1.8557238138248495	-0.3728203184286068	0.02472348895060061	-0.670116799874871	-1.5714595590070823	0.4266357677887365	-1.3932197444246728
-1.1622810819865081	0.7339013299758839	-1.693148288766099	0.49186153524295095	-2.1110130089469004	0.07029823768766842	0.2806115956637583	0.2447054299959876	-1.318552235469896	0.006447608823757994	-0.2574548266433743	-1.2402671446612055	0.04438377582091782	0.49001574312389773	-0.16244212207752867	0.4689902955909131	0.07034381051499883	-0.45887086126196647	-0.7116230081714837	0.4651745607537969	-1.8448149610929276	0.7504926640226833	-0.6687247517344537	0.5929629439189877	-1.208560855045738	-1.2194364911901643	1.4751987347192224	-0.17331102741772048	-0.6197024364119792	-0.881689787419758	-0.7785613467012765	0.12820424725460852	-1.1071194300319573	0.6885605657132166	0.4253892112514198	-0.773015463685468	0.4937673627002706	0.49965782333614334	-0.3464443507242124	-1.6300610634108625	0.8758727989952616	-0.45218109296897735	-0.6493670325053992	-1.532558990130488	-0.27032907898597586	0.5135549549855001	-0.12702899159712722	-1.5120983745255907	0.26071127610598094	-0.8973186055862322
-1.7732852281295268	1.6212793285436147	-1.0462641007401596	0.286887528766371	-1.867274274451826	0.2458093987170358	0.33629656719973633	-0.04766898276579926	-0.400265321110406	0.05539862193280393	0.6220661982879532	-0.7361230701752621	0.47729745448529287	-0.2978870638077977	-0.34621003748079987	-0.1322813296924265	-0.37197606911154163	0.22406325145109163	-0.5532132637902034	0.08382470718183734	-1.2378776793281758	1.1301546460894982	-0.9619809246249011	0.6033835544690775	-0.6718535276229324	-0.7551351443559343	2.0185056972147213	-0.8289936386578759	-0.8913895575720355	-0.2563654188215726	-0.7269540231129349	0.1646926380536972	-0.5929181933353448	1.0523818905924154	0.1712602486539995	-0.47208852534819024	0.23272496263002843	1.2096676148502454	-0.7086026207837361	-2.0459194352510135	0.2361020950587945	-0.8318595123060553	-1.2137360991983523	-0.6002012561036051	0.11550575638621192	0.1367269795765231	0.4053682658672496	-0.6097207563035036	-0.23925238608884394	-0.151995496184246
-1.2447914129864457	1.045805427607459	0.03246939076792882	-0.02195192704489571	-0.6052270521663566	0.7698707339585236	0.06737100096806402	-0.035401031694753435	-0.0797001707406231	0.03697783710493629	-0.1292579678431226	-0.02657375142295377	0.32520051688354756	-0.496469891428915	-0.36446312327233127	-1.0945833440864179	-1.0237031223794288	0.06687261474485966	-0.8696205634743425	-0.003735525592688054	-0.2865240107101243	0.6047867985728856	-0.33843503477480036	-0.256946408339179	0.03730458847790746	0.469435971213454	1.4023237156007238	-0.743400899718547	-0.8589750354259685	0.15573842164806476	-0.32382320279028143	-0.002687595201882757	0.3661806261644307	1.1696939895011178	-0.04382899067485912	-0.4832033657799566	-0.24078557260971833	1.2613391021736255	-0.7634381042780067	-2.01192291497162	-0.376726154842667	-1.3848316581162143	-1.4375437188423443	0.0786575368930029	0.5012837077767135	-0.43485301190869524	0.24656307406778732	0.10568469777368696	-0.6443958339788548	0.023625605922640517
0.514339267993905	-0.7136786751907395	0.23964709561986394	-0.3281925432445017	1.1114006692844014	1.4848410586965046	-0.27221949233259335	0.4982642266447576	-0.3418586896014273	-0.4393846304683616	-1.448621606817631	0.5049957796968666	-0.13757331101304632	0.35083491816678924	-0.39804693248324496	-1.6016500041783488	-1.2405151481771148	-0.6570774119363788	-1.5726550938297332	0.5367095652250735	0.5137180952134465	-0.5862868337008099	0.8262861946758953	-1.382485925772217	0.5274464387149816	1.800830182066395	0.4105477538929108	0.15052647004767325	-0.8013775663845081	-0.038575513378879586	0.1441359870678377	-0.17922108510923127	0.8231325763904713	1.016349735783468	-0.18184647457512623	-0.9687780670990017	-0.1285798215216148	0.4612761066175347	-0.3444835320129024	-1.0230715462218005	-0.31748919379629936	-2.0160744986837202	-0.8918992439037551	0.1644863081673778	0.6393169431896574	-0.2683603399547556	-0.6288803730375918	0.07947362269903498	-0.49760013566758543	-0.5036164633006036
2.3503072661934876	-2.338255502425645	-0.5040246334429557	-0.5794493673880543	2.4779034280546055	1.8508598587890412	-0.4862354802569301	1.143016363494719	-0.3101435097403392	-1.2742894220934888	-1.4941631013751293	0.471143523981632	-0.28258436679388543	1.4528160918692044	-0.7581964619079026	-1.0981690232712282	-0.6009739290517228	-0.9897823103019346	-1.9352893675574203	1.3709351365550775	0.8111565044984936	-1.817876438929947	1.6831645578898302	-1.6753522240476204	0.7812874679682948	2.4381684163800754	-0.1195394731955365	1.119697367967941	-0.7977543908799107	-0.6292403225557985	0.5051043098029011	-0.3187122033291739	0.5667617401050677	0.4277794674403658	-0.29434577057883304	-1.2946190315038602	0.6484376787052685	-0.7636033478230935	0.441249926993488	0.774734913261402	0.5045889322151879	-2.2381299978117846	0.29034769023062307	0.07285427637919471	0.5356411530762342	0.7204482591981064	-1.4545412724771378	-0.2051743098335049	0.11489712859180376	-1.0686613828078553
2.9000734230419694	-2.608879865804806	-1.0250173369059865	-0.6862413467665571	2.894719830319226	1.4156099217814881	-0.5381073473404148	1.1815323178503316	0.4724364123477333	-1.7815072457156136	0.10672453641004129	-0.009381924802677648	0.14722593601221523	1.6290792294292347	-1.3425729914614504	0.053254824447396716	0.639123783840259	-0.4277121333588537	-1.248890426201316	1.6638845571005205	0.7158592601420779	-2.4364648704324416	1.6297178568334498	-0.6426681253284249	0.961046773271268	2.0759514600677433	-0.1090188184057055	1.2228292796079645	-0.6113746222364678	-1.0205948471206023	0.7740911794782911	-0.38286167301942664	0.16196450774733218	-0.5435270487950186	-0.2909629184972997	-0.7350185535561541	1.3448115713093363	-1.7504480747699744	1.0801734998517445	2.441710357527354	1.4224520242738226	-1.4643236056321833	1.3230465089748533	0.3434420504539254	0.4790574605929807	1.6225011828120177	-1.4945197045597398	0.10099606715852748	0.5731631019683472	-0.9735010623655581
1.9144454792989782	-1.4152307109949498	-0.3531469861509599	-0.5581080435619384	2.2550991548785637	0.3262970075443963	-0.44228796622751615	0.38367683244069967	1.3273196209610276	-1.2835579250711273	1.803028612045764	-0.36655922329958457	0.7681722689666851	0.598667189957557	-1.623147734234274	0.8783871128683883	1.6709025218493052	0.4923078764327269	0.31619959113769214	0.8911952005495156	0.6317907503715737	-2.138480741529678	0.8427309712393487	0.9184382465317265	1.1007031916474386	1.134448821121051	-0.0331243489652423	0.268652909385365	-0.014623793857138601	-0.8239270098574045	1.0228703431150514	-0.2500850438375907	0.15960179578438136	-1.3683618981966572	0.003527468564578759	0.5581864090044638	1.2441368599032716	-2.0978683485170317	1.0207433304619218	2.9913483159462855	1.6084930698852087	0.26633647330378896	1.4401308720310315	0.9113098966812532	0.7793980446222344	1.4945238495866477	-0.844017104937521	1.1143236338264981	0.3920703251272804	-0.2502833696472258
0.43010355262733957	0.24216717906013205	1.0792651981022148	-0.2359973414529188	0.9630870648281898	-0.6912506665911958	-0.16130285669038325	-0.6360997905516886	1.2088383517874859	0.13594339194176078	1.9389705648143818	-0.20903153948002065	1.0141584428443007	-0.7532445832440124	-1.2274607893865244	0.7588866036286352	1.7847911428112606	0.8113421858675054	1.6780688287721401	-0.5300580889129181	0.7485409603106121	-1.1321904130764753	0.06346703365893329	1.5866192206532845	1.077634220781174	0.36665639782322346	-0.12915124315237053	-0.8829593380167463	0.8466369553305018	-0.1702821000119007	1.2492515568886244	0.11474279760829272	0.517806519528675	-1.395437034590333	0.46171256528812354	1.534271139532018	0.47073727589153763	-1.8241946270044682	0.25298215012593356	2.2463299260353398	0.867744800742855	1.999388130570571	0.6757165305760692	1.1488054267221814	1.373006642417012	0.35347707891975044	-0.21432047391692705	1.976242327585273	-0.201490016790419	0.4308220254690922
-0.36857079200632553	1.1848847575271757	1.8861900693565443	0.09791171250705323	-0.2989163219350896	-0.9412076606739205	0.34088005009514183	-1.014771511872609	0.00044809273853819407	1.5429716340766997	0.5872950047904604	0.24370238419593382	0.7425280946722621	-1.3541896518199201	-0.3985672139400253	-0.0020052862862097176	0.9645995076716336	0.23688460744866469	1.8369375986917393	-1.5510332995826608	0.817734462207445	0.03930832097142992	-0.15575610622905775	0.7643949535361498	0.8094978830418658	0.20976692090390234	-0.12149702983915343	-1.1327012353807868	1.4975989824139688	0.5110286513081314	1.3488364762646001	0.48200738226722856	0.8149379349343047	-0.5449123522624117	0.5334103174970941	1.3108422341458226	-0.16551684050991086	-1.1417510134627828	-0.5926401066508062	0.8955925839638295	-0.21501415236620003	2.5587840742160655	-0.15604768473618436	0.6271181572266313	1.7171802629235224	-0.8563637041733534	0.008390161397568931	1.7540769858156844	-0.49683139069355353	0.5422003935789406
-0.2879432297099531	1.0422794362897378	1.274590432001913	0.2851203587696961	-0.9474429957933185	-0.382568996457196	0.9712780351249941	-0.5631707891107501	-1.2747304329432496	1.9197827465865773	-0.7490856281287597	0.4773691012527234	0.29528849922667577	-0.9911034760445371	0.24600356382629285	-0.6040634009178774	-0.15417695517033014	-0.5461476509976813	0.8768611897568956	-1.5031660689033814	0.5347484140598486	0.8699134330527147	0.05347468695785093	-0.6957277780334021	0.36221042443301255	0.4742414140871428	0.21688277134537773	-0.2784789109268369	1.555621192555838	0.8972245996222615	1.1575928018098502	0.5055729110221271	0.7969010442244885	0.4747084835700117	-0.19966952479918804	0.14237671825880235	-0.07998309595891698	-0.21101348983542986	-0.8312411412072102	-0.22034724232625463	-0.9013821573043668	1.6429961644823288	-0.31515786220258646	-0.31089929881298617	1.2361831210160603	-1.2378905917461092	0.19457517499846624	0.46821358397524604	-0.11610226842370519	0.2171022478298085
-0.022931044615153037	0.42207633831342084	-0.09267419030329874	0.3135685626474825	-0.8246630610083281	0.35127504913932106	1.4879485067119538	0.08873893608516928	-1.5809155914076574	1.065715862494564	-1.008681515004437	0.3416052184557708	0.03323485426653915	-0.2987313186227605	0.36298455353825576	-0.615821666560231	-0.9145993549062684	-0.6675985920899768	-0.14539672816031723	-0.7462382115479027	0.06277533508487045	1.1551645066523417	0.15558975471565167	-1.4505005176254266	-0.13150294991562847	0.6223074712994556	0.5280093130565572	0.7837882928049218	1.0775736112725474	0.9222726232752985	0.5571216451947099	0.08192771005730205	0.5399800574125405	0.7817211263972104	-1.3383185852495552	-0.8320528930052626	0.4755590203620441	0.8220763825232895	-0.3741122940185492	-0.7469686277770439	-0.9896643595147501	0.1581378663953057	0.13078326691235836	-0.8516738442660213	-0.02017710187232134	-0.7795950666792286	0.8133957410782388	-0.8911082474701916	0.5244916995382722	-0.06116598612289165
-0.09059748137495474	0.1779235372674783	-0.8477334483452009	0.23217981762484297	-0.2522547735078776	0.5659697550549685	1.6368439647925341	0.3185871551370637	-0.9500185097902937	-0.2701122529741226	-0.6148032077604122	0.2084259820057027	-0.025943501128784106	0.11271486044289113	0.1573241766044872	-0.29072766451916465	-1.1920869485330412	-0.03366072334071549	-0.31036963203677803	-0.24034829721240822	-0.018628254020717737	0.9872843129193083	-0.08764759707618688	-1.1199077811070006	-0.5600857130630675	0.3256426670705231	0.21148193783307404	1.0565940665278168	0.48880002741009576	0.6577950598869327	-0.3460297128975429	-0.5331578556783247	0.18265421777009777	0.1669912975480028	-1.826906502106076	-0.7686510765944125	0.7518800269384149	1.641533487561099	0.27392570673436895	-0.7814257309150087	-0.854999885440399	-0.6234855195282988	0.5156280944805566	-0.5451160301215336	-1.235106547815151	-0.20191176941606612	1.566187330712084	-1.3427906359883024	0.6651712513108007	-0.12217514397297252
-0.20220722802953736	0.5244023500919559	-0.3654469597491651	0.0101609407716725	0.2479129155458289	0.1512986650191767	1.312382838301741	0.26554086675981514	-0.2584754866485034	-1.1297214694256708	-0.5359803265847809	0.4417547372455214	-0.05996381993021317	0.2537534220094	0.010213181727650634	-0.07950338040615428	-1.2992207801686226	0.6230634500668167	0.3040465372828027	-0.5186831929442901	0.6209183729654564	0.5922997451934036	-0.32550342224305756	-0.5322388553094815	-0.8128687169586334	-0.24479733533876882	-0.7143371794273321	0.5005699411222121	0.20035216113664808	0.21858225660837888	-1.1119505572282686	-1.0095948952762321	-0.2616087417471612	-0.7326177863054533	-1.046008200318886	0.11378870821313038	0.33059088296908856	1.8124984900049153	0.6023422547033477	-0.46976171640604325	-0.90300648650967	-0.2207336894576853	0.419033842387575	0.2681873705671979	-1.500187651694802	-0.07868023690257246	1.5488412373754636	-0.8029811604357091	0.051744626565611	-0.25044361745878785
0.15912807733649378	0.8787043411160202	0.6996789843083059	-0.3985578921200958	0.344119320533847	-0.3715147044196604	0.5958490779182427	0.5125187808546741	-0.09731360048619807	-1.1614198074695756	-0.8022118415824291	0.8777863805533882	-0.09112888140529211	0.44454290778259176	0.015230412429716057	-0.044318726965849944	-1.417316002489832	0.6037271660172999	0.9261243501236639	-1.1919870143639713	1.5546808667509704	0.20662145764914014	-0.08567955615602256	-0.5243033675913149	-0.7807889787965072	-0.6463184497069933	-1.4050394352936562	-0.07397348867871166	0.2965978118722754	-0.186663180402591	-1.1845066743573036	-1.2446939077937154	-0.7631077553355069	-1.1032370934404634	0.3464079680817863	0.9521285044942356	-0.5092755551689211	1.1579658275174272	0.5318623174657512	0.11030258469459613	-1.1211575453826534	0.7575545895735967	0.10229720673834446	0.8690999662154945	-0.693449250419261	-0.2570420418098249	0.3834528430807112	0.01283406593977617	-0.7958829380405522	-0.6561901382629398
0.7848339418278885	0.5723051014444989	1.2503524029981101	-0.8360558398746275	0.06337131400058235	-0.4331077209274716	-0.32028622104894144	1.087803829391396	-0.18249801966760001	-0.7047497287088431	-0.5009229522318175	0.9898971587063121	0.020550751189969668	0.6618282743048198	0.031062102765967613	0.10458200144707702	-1.2873869148202903	-0.005309711303402168	1.0782560348653127	-1.4715867745942197	1.9168049438506063	0.0315870967924561	0.5548909070467091	-0.8446753377086512	-0.4837254228616935	-0.639815804581898	-1.0708959188040381	-0.10966792240322243	0.5395446925690942	-0.26158639174299314	-0.4149464491689089	-1.2827474369824983	-1.1252115843717971	-0.7247946628936591	0.9584484294942295	1.2025275523695649	-1.1981583675161258	0.06381441261034783	0.25944015787631014	0.7034113962965087	-1.1952097560239898	1.3682085950363894	0.05829427065541589	0.8843305099875277	0.3843287437587859	-0.18635942357225374	-1.0789986516115788	0.42743672907915536	-1.174776093749615	-1.019281126372838
0.7768717019808415	-0.33867881487719237	0.890305016733033	-0.9247303754457061	-0.36272011903020623	-0.03428541780680633	-1.1969087716321565	1.1663025361397956	0.060864154179132615	-0.2103249183443798	0.7925291823899207	0.5255023186699159	0.22941591034360176	0.4769815101832908	0.093026328496477	0.49491051202257086	-0.5732051640682669	-0.511765693206337	1.0220448327613059	-1.0354544542121966	1.2614707700724752	0.17114175699802317	0.9241480028479827	-0.5598187083068117	-0.1557298930244925	-0.41581283449881046	0.0386155819539189	0.006711813484015163	0.6183784755500155	0.14996066467281788	0.6036548580477524	-1.0274863091603195	-1.1408676369084791	-0.058780832871526155	0.16244597941119548	1.0040029421497723	-1.4560684514529199	-0.7212225802661129	-0.11362463223694541	0.8150280458204368	-0.953056328399607	1.236687637898007	0.3293274037013072	0.5251747802922264	0.7987742882764645	0.2980446826580114	-1.4905909358745641	0.3918526809793181	-0.9219496715813589	-0.7672060566745788
-0.3178704322211862	-1.0725598233339169	0.13382039053310188	-0.4234121007299415	-0.7390525496403991	0.23583109231289842	-1.74434712430715	0.05157594646821984	0.631005842095586	0.22782958871567546	2.133998409571977	-0.1889271784242888	0.15698733018556113	-0.3261855731119339	0.49512100896702427	0.8420518758952337	0.5425743653591857	-0.4416515951258863	1.2055740023406853	-0.25762659229838	0.020572485777232807	0.5451266993422021	0.4536379340781685	0.5749192955710997	-0.06969811155956118	-0.3530091081517847	0.791939822337561	-0.43401452953641256	0.4017601183406018	0.8115113682815108	0.9070557676276315	-0.27306387289367134	-0.8541335371584202	0.31988391346447337	-1.145100848896055	0.7065846739221125	-1.3642863017309543	-0.6891583356556975	-0.5840142330427539	0.14807187183436218	-0.5737744857842341	0.7003962274690465	0.4934352776622876	0.19686709744817074	0.3435071293002326	0.6927687057926519	-0.43684283526851386	0.27362244035193994	-0.4487835322553499	0.2060990522008931
-1.6774243476625244	-0.9700396167653437	-0.35384444449928	0.39891167159230684	-0.9642300218534379	-0.1807132056297041	-1.6512866654761855	-1.6929741860163467	0.9519614674448834	0.708909660559741	2.1498421011484528	-0.6363467893898299	-0.5114993544312632	-1.2834594379073712	1.313937358411711	0.7945532844973172	1.3188452772698311	-0.023523957841471668	1.5277937613724943	0.32892445128655684	-0.9370100846200937	0.91256240387473	-0.6477382837163687	1.59729192459055	-0.23459676075714808	-0.5876079270464258	0.39207340399207297	-1.3110817979522689	0.007220565901175587	1.1731405588215966	0.055597858371025176	0.8614067465318798	-0.5182236304164243	0.2439949505094113	-1.5004442075703792	0.367656140269119	-0.999108773116288	0.014266035742595334	-0.9493293773168099	-0.9348236294195236	-0.3678098233524877	0.2442616212353959	0.2891521759651088	0.04534085707738247	-0.4461080541869507	0.39526946498427473	1.1055750345410407	0.26744838751454403	-0.15638665139777547	1.276265360291053
-1.8882318132475369	-0.2469733366313568	-0.4643619556016296	0.8853344685058928	-0.9404288817847862	-1.1719392348845792	-0.7662485374624162	-2.5185412300152628	0.667378738967753	1.0740622259025296	0.6773656616507849	-0.68094503508401	-1.5076096378172317	-1.5938786068388557	2.006572952474582	0.3866917586477417	1.1356146239015152	0.18127471494340594	1.404713842398748	0.5699862400013398	-1.132003745293624	1.0634435522728347	-1.5375344757843006	1.437252717418079	-0.3681927062414848	-0.8729752602550064	-0.7406758082198609	-1.540750544041459	-0.33791308622391325	0.8129871892110597	-1.3358344982205383	1.6956953056534028	-0.28325275642646397	-0.07416897804434769	-0.5200986680183912	-0.12662162368083688	-0.25949469074597054	0.7928105315894298	-0.8267731851403947	-1.6160332877543349	-0.45451744815099065	-0.005831182371327761	-0.016120839123069487	-0.05360061868908662	-1.0298374902518297	-0.5303813277440128	1.8499184324681068	0.19744408399906394	-0.03134913923183178	1.6525042971051103
-0.5464845844532383	0.24579995056250334	-0.5392788196011743	0.606072494739241	-0.5956438861014219	-1.9686345853703167	0.6482765773855296	-1.5228602196368546	0.11736517098302786	0.8847214347784261	-0.9575919955100282	-0.6260744596478822	-2.054504930470337	-0.9295199269933129	1.778869327710254	-0.02351516463761354	0.1685881497113955	-0.0012022546313286973	0.5362961343851629	0.6087292591240755	-0.8046219996622913	1.000489150561447	-1.586279003850972	0.30134467721143915	-0.2561263290152216	-0.8913368124790033	-1.4541345645599049	-0.3138604898771302	-0.5212169909447204	-0.16765441614660131	-2.1021844208902496	1.479204145155786	-0.07104009268728183	-0.4047060988583455	0.6805491509959141	-0.6434572436167453	0.8215680335034103	1.176943880442203	-0.17615257792201572	-1.4300132323710066	-0.7028596871756649	-0.2346522317216999	-0.05197349413164087	-0.19307614080211596	-1.3880574996513735	-1.2956666511636545	1.5477198967657264	-0.12263801591880416	0.10645379609490456	1.1472093654188231
1.0797356357524779	0.02312072527257954	-0.7641799094672076	-0.16403785856254355	-0.07646953499831811	-1.8414761618002664	1.874054239992228	0.38427509797768494	-0.11717153548280104	-0.034452043344557995	-1.3951781246988597	-0.7466211254300912	-1.6011701608604743	0.2114160043384854	0.48084830130501194	-0.2401075577987675	-0.727511556301449	-0.1596257572527181	-0.6363000967135876	0.46812792299306905	-0.5096825534908929	0.8824360528786228	-1.0027518532867101	-0.4449762668482623	-0.05917295432459427	-0.6628476781736626	-1.1294181450815293	1.7119382286348832	-0.655851738808211	-1.2029835778431093	-1.646027224515231	0.234106163257691	0.17113187979892713	-0.6657146874584915	0.8141672412170718	-0.8210625772854312	1.747897361234628	1.1477082257215583	0.35258045970209206	-0.7879687678648128	-0.9104694962463873	-0.5773267848258081	0.015376286284145207	-0.3002181718404203	-1.732768597255597	-1.1541445948092313	1.031090562679038	-0.5280135916242282	0.14576916782444335	0.2946365607002186
1.263567239282896	-0.4536223381270487	-0.9118435865909355	-0.6744234220772678	0.19604403317873528	-0.8071556241256607	2.1092494560861037	1.2800774355381823	0.049522139041831094	-1.157529869857465	-0.666030423994667	-0.9255681044724924	-0.4336790033456421	0.9949968728736974	-1.0069457077227204	-0.46040249384699133	-0.8353993061760329	0.15775852071922153	-1.3753297051177449	0.0045294297876571216	-0.545495731522963	0.775939262826038	-0.5468961134216435	0.14871936795707114	-0.10820887644430555	-0.5524656308621694	-0.23966528343268056	2.8059999233855057	-0.945421093032284	-1.7170872861002688	-0.49957419647666224	-1.0429872615592146	0.24431586885918144	-0.7666078407876816	-0.07050061762560025	-0.5549413440448743	1.8137714955994073	0.9287757272655479	-0.0519339236328141	-0.5512067952155644	-0.9404811422877822	-0.9541570814993704	-0.4137550660658886	-0.32177084901049463	-1.9099645692018454	-0.17666146977661118	0.9951186346311917	-0.653989634449419	-0.2561044932437646	-0.25240218729751757
-0.3092879910381459	-0.36831631495602507	-0.7185294407978117	-0.4428602193349356	-0.12937609120755295	0.372586734970604	1.0699980563820646	0.26076079111625927	0.1702952839434486	-1.5811367795869247	0.06231387596962963	-0.8312978412922699	0.5708268152161406	1.0151073374091422	-1.4930052411658512	-0.9107151342809495	-0.21239440532682635	0.8076780424941584	-1.4237619224220697	-0.6645080666585284	-0.8127418162175883	0.5337236989248997	-0.6644833543578205	1.4776117219666058	-0.3872083577089085	-0.8120805866488147	0.3713982664440867	1.888438645533973	-1.4003992661464124	-1.5272743148596384	0.2860533154663413	-1.233867954532018	-0.07525564570792818	-0.5026473739964964	-0.6926723711934327	-0.23122456163995436	0.820588456708229	0.608816942839199	-1.3354236901479064	-1.0712326983131828	-0.7029586834245015	-1.2127414669246912	-1.511949322564202	-0.40158803110813457	-1.4133245760857684	0.8022809762691006	1.0974387481368926	-0.41732568178753326	-1.091555558297293	-0.31417780104018445
-2.099625206206439	0.34531690306011553	-0.33295262591967867	0.2728753812609135	-0.8572882866545363	0.9075374349060776	-0.6878122834471476	-1.5514023928252594	-0.08356425381277884	-0.8889991430918733	-0.04251773020882245	-0.36079141420858063	0.8145025102824524	0.522832143623473	-0.6363281034713353	-1.3725238994570539	0.4977766275342695	1.0822994388165368	-1.1545954935278182	-0.9385813430968246	-1.0682132247277691	-0.008525885335454859	-1.0237553982046326	2.0748337228808795	-0.41528208539314326	-1.1711127041614506	0.5082329843138689	-0.295986083161719	-1.711023419662475	-0.86262405361643	0.24035598425286958	-0.19690548073335945	-0.6048583071735677	0.2209836482551344	-0.10960928469153208	-0.28464524714052236	-0.5476104490183764	0.10018109962810003	-2.291890234539863	-1.77739692093682	-0.13926091435510918	-1.285144966639986	-2.484372068977527	-0.7395071965543003	-0.0914812235625896	0.9996964836214124	0.49636279047553955	-0.19694457750728236	-1.6851031454474372	-0.15934004427781576
-2.2799304691925437	0.7681814415271145	-0.2089683552102712	0.7811838959288263	-1.2574391192096983	0.6832921830913583	-2.1002275113669917	-2.2052604570824825	-0.5001228521759179	0.36953096267091595	-0.6301016407976462	0.2241809149159514	0.5026377088458861	-0.0029970614107185387	0.7035051219071666	-1.2933467566946848	0.7759867499963237	0.42147145344813514	-0.9800313091347008	-0.24240088133143894	-1.1379847375147627	-0.7366355133434387	-0.9614329051876851	1.2974433077324075	0.18104735878150996	-1.0254955147819413	0.6821993752037376	-1.9072074036437396	-1.491120500836756	-0.09060091227540265	-0.1585073051660866	1.0906342841269994	-0.7846107414378233	1.0992089450285787	1.1522830832308515	-0.6209656424778014	-1.2338043847590234	-0.5629402714940447	-1.6282528113987769	-1.7964217623306056	0.6713457476995955	-1.161038610627677	-2.2032078824851515	-1.283035400575466	1.3744270593899408	0.38808150349257736	-0.8985116570226958	-0.4343499572105299	-1.2137121830740645	-0.056787826604303586
-0.6539816016140091	0.05380073075143278	-0.5423690242701197	0.6923857573617803	-0.7605480337365781	0.2495713318043469	-2.3888108357433095	-1.0059393816455657	-0.671132156786076	1.1651441051148683	-0.8204374647137128	0.6016399159118013	0.26017615392171745	-0.3516273935619847	1.3377236009109337	-0.44552091030241703	0.6393628465094644	-0.9258864924073463	-0.8521209656815608	1.193197372998043	-0.9139164303233219	-1.2569896788319088	-0.3034328265835525	-0.02629392999563322	1.0483626093754768	-0.13320455105898021	1.234589151410295	-1.873322730264526	-0.712794858702214	0.5277912887799002	-0.18724135163572697	1.5400770118963312	-0.29178069631309184	1.5501974638048017	1.7475728914516515	-0.7085618653542151	-0.7728109294240841	-1.063412596773194	0.5922987173586486	-0.9112895395291658	1.430278483141364	-0.8139394350326515	-0.4750643673502911	-1.66814100609678	1.9706232674150104	-0.4058217790726532	-2.096340891846583	-1.0857841627543836	0.3834805312885264	-0.017863014081628447
1.1332316271369718	-1.399717873918161	-0.9423679887769132	0.2848108103616248	0.32143411612831635	0.16085025032936273	-1.6485699085625949	0.821649430689852	-0.5575370290622744	0.969346362252186	-0.33700715126789355	0.7189600084259921	0.35617644694803396	-0.6116965189807133	0.9128031618830449	0.6589408351340031	0.40409403525652565	-1.993751195109341	-0.49653870837552544	2.270207050392019	-0.3574124918125574	-1.2516160229178752	0.38924794122116424	-0.690296975132129	1.3070740607308489	0.9326946371055976	1.7248196483608738	-0.8580003641092752	0.14145035568053926	0.8937807652407127	0.2531673080796947	1.0190741265355923	0.49144064678373267	1.2589973343339447	1.1105724027112864	-0.27928597730261834	0.2775650721462905	-1.078744584566135	2.7483027705619962	0.2087677777523466	1.770142860136586	-0.26231943071856956	1.4979179582963105	-1.5393380449197764	1.3718302239694335	-0.7928705591401224	-2.085179411556627	-1.5699652911871098	2.136148608045876	0.054925714095252494
1.2977541898282035	-2.137971785609534	-0.773917855908419	0.14464068700218008	0.9408047396253486	0.4161480411148633	-0.6912435799470025	1.5425744767167742	-0.46299488112340303	0.21032715573476723	0.300406069130295	0.7618158061592628	0.47932652082980004	-0.8484372803373417	0.143233414297872	1.1756492592177241	0.24553808351237932	-1.9024188868757237	0.012440915446038021	1.9692679007860947	0.35225393478473904	-0.8004831870952593	0.42859918837942124	-0.5053401360713152	0.5100808853785352	1.1937107450854303	1.3997152975872018	-0.3448175200813792	0.4667915858236544	1.0268073008380703	0.625645365614226	0.338463246469989	0.8419385607200078	0.5557708052725776	0.0572289923089006	0.2733171835837039	0.8934148827238851	-0.6894419489221012	3.094459680038628	0.7306241521001159	1.5572204085270362	0.32701554200804084	2.129972224724434	-0.9127553902342733	0.3059083499793855	-0.7069555240311723	-0.9971563243153045	-1.3171662582566104	2.821322893901487	0.16276612945950306
-0.2967028134486604	-1.158888476168092	0.1640812059501458	0.5198555363985992	0.35673862370479376	0.5824656942307119	-0.2805600791046788	0.7216731570548898	-0.4905017466227524	-0.24050761100737783	0.5506623128334653	0.8695201199747652	0.27473847499410387	-0.9196213092970341	-0.05245877634329798	0.7674165697968977	0.12718865760003556	-0.637634984871593	0.20513824036275022	0.3945964548202992	0.7782644307962284	-0.2899222776772138	-0.22764476933333117	-0.28923089662841156	-0.7210729717577558	0.2546560777500733	0.16390462144971402	-0.9515338332140985	0.13735760092762278	1.0299235655724908	0.5184070663544317	0.2598090887574966	0.5406480819517423	0.12548886947118862	-0.2805016338212206	0.361756805314437	0.5454248602634202	-0.36689109914072854	1.4206885466931543	0.5022793421001461	1.0166851308817004	0.7162204128410133	0.9706902818413503	-0.18106864268210557	-0.20234169040843347	-0.4419036772662163	0.0478465226744984	-0.35856601597666	2.049369706132152	0.2656052232205612
-2.0842779839333296	0.9072320559827309	1.3491069393889383	1.0852705677750947	-0.9769544288894629	0.38469976333141714	-0.4771268339628982	-0.5386881488221149	-0.3230250168315658	0.04216692368966675	0.4310836271528894	0.9824196069883805	-0.10719546911758977	-0.6484008751839637	0.4928292495830354	-0.05775156153618262	0.06671145884361071	0.9140216063045221	-0.16091643034975284	-1.2286243716258045	0.5517190091344213	-0.009331593271752984	-0.8974029343240704	-0.6098426847611406	-1.2322210407422554	-1.1454182613401374	-1.1580390126383033	-1.840345006036447	-0.31767281790860596	1.0337700519308346	0.16399142322052232	0.6960091019264694	0.1410296223629885	0.2947377606358573	0.18091954110405917	-0.03712685832390107	-0.40298732587495767	-0.4697648948118881	-0.7822851223031249	0.12396273355543048	0.5167544187897832	0.8305253972450363	-0.8530109290338271	0.2435309031695766	0.1333019941671856	-0.18528481019916695	0.21806083107465418	0.6582336672789851	0.5654815498587128	0.43107406127005016
-2.387590509133853	2.337207735100155	1.9533887616222232	1.311530999131672	-1.727250929718716	0.033225463022890055	-0.7008017046125227	-0.9783441681545142	0.2881283107469382	0.7041516274336049	0.23510393581760022	0.9627479404098168	-0.18009863857386516	-0.08443570125064538	1.1379874581326916	-0.487954850845859	0.2455080654729543	1.7106776032388453	-0.6360217531135468	-1.6721015878712413	-0.19382021991682669	0.09494220907135888	-0.8659249332939107	-0.9957900986240102	-0.5519311239855829	-1.709551535439958	-1.6014610092057575	-1.7507599511361773	-0.21513435183148114	1.0721937814535665	0.08024833799209044	0.9551881634934661	0.25482075445096725	0.6809335019355542	0.47947201902427755	-0.327308234199552	-1.169230723793831	-0.8127186559352961	-1.7840709456198072	0.2563932151107501	0.249808621773942	0.8521142106331839	-1.732220693296984	0.27773078949842106	0.6909722803437666	0.1366951629210963	-0.1846098017085864	1.0463447867599296	-0.4920262503871432	0.7504176504333291
-0.941114821804174	2.0419494853740154	1.5657292928151985	0.9906877509216877	-0.999065825290253	-0.08227293703268873	-0.4049603927300201	-0.4557755432569647	0.9994933467617556	1.086879175895791	0.005744801600811813	0.7625534538726592	0.2140551729330852	0.49151431643685345	1.1978544651463472	-0.21386452651489263	0.7499436828024539	1.4125904556641131	-0.48829022527857896	-0.8087491885563397	-0.8488542550675199	0.24614886404860115	-0.09894912730191704	-0.6243437330389245	0.5761201365368143	-0.8193978383283772	-0.9843669728736744	-0.39802212684242716	0.5769416887305456	0.993900914417412	0.34967966610716145	0.6240186294118797	0.7227353628096423	0.627217293141816	-0.09391488052152056	-0.041693404242907135	-1.2989665103015022	-0.8519113719267334	-1.1492461416138686	0.9630438683654479	0.1616520333163123	1.0039224092420742	-1.0639868210454746	0.18551131685184816	0.7369735849773561	0.585149144883708	-0.27325699285312843	0.6804303293997264	-0.578773820298616	1.1000053443627427
1.0682107846694657	0.5896828702568279	0.532336885578733	0.3784276556942305	0.7014217884252228	0.07502587466680392	0.3433860868547415	0.2179897012381154	1.138989880851819	0.8988754276590779	-0.38741389414923677	0.4148485354135143	0.6273199755315084	0.8082518083899121	0.6125326400485833	0.36698179560025657	1.3158031169408375	0.5876954539752329	0.40801101767659	0.38948594720616175	-0.9269581333934528	0.49721206821341857	0.7475791648886988	0.4753519956753261	0.9845057897031598	0.8029771599365513	0.02068003475997346	1.2631931721921699	1.4638774951698081	0.5707431886178608	0.49518254771503345	0.012991541978038841	0.7678024573208775	-0.04552880384379835	-1.0483435455877772	0.5604469342045594	-0.9252977593035902	-0.32677603781221476	0.1408310598139667	1.7222100263121307	0.14484666733218862	1.2541712645180665	0.34168566481248247	0.29807425202648624	0.19921878525530512	0.956776192719676	0.24833424882415195	0.06385190848032885	-0.04134322068057729	1.159891453555199
2.2208493140527894	-0.5479089279411172	-0.3689765205530267	-0.1253236952476281	1.9135664774850807	0.10542271839823944	0.9578850336534035	0.4027810753205624	0.5341519558751423	0.3742762046769883	-0.756587562751309	-0.07251006960292815	0.5148536763206206	0.797019962393416	-0.13383222674447315	0.678121045565368	1.49505171223568	0.1002038107756266	1.3025314606914618	0.8620943932191091	-0.5912824478248961	0.6551914766901307	0.9763872846021943	1.321397787103727	0.32017528569919573	1.729727908634278	0.6190827616761567	2.0384934160876766	1.6817435953825657	-0.2367528353210391	0.11225916116437522	-0.28912110094016397	0.009119058052571506	-0.8199537062571863	-1.2541988623747555	0.8186571603012206	-0.42619629643823115	0.37082633878746446	0.8589133020176272	1.965951663993419	0.176113656214205	1.312288395865544	1.200123239618706	0.7174065197632069	-0.41209117803453277	0.9361176969727669	0.7549115800397438	-0.15472827509870468	0.3983703491592476	0.7875795864557754
2.012006659189681	-0.5735167882564335	-0.5823550571742533	-0.37701195919403907	1.6405168842391002	-0.33944120077268175	0.9680359582514279	0.2531233338435556	-0.16944571218440682	-0.12051101304070316	-0.5841676917817673	-0.702717090465702	-0.079044777343685	0.562139737188268	-0.6003410142373992	0.5508038007053513	1.098312348594957	0.27139881464354193	1.344625154394746	0.39141920560038	-0.42698866331033347	0.5376945089181842	0.4757824671526106	1.1309521557180031	-0.6576048845780365	1.1660955456506996	0.5546964171947656	1.5848875507392581	1.0279235225615473	-1.1304018558436766	-0.56119083578063	-0.13369921566918375	-0.9437056675516398	-1.0474560639344128	-0.3040183053082193	0.4972597053824236	-0.0019039220288389013	0.5615309509978463	0.6255946814266906	1.5387913577766366	0.20407736924823278	0.9506010488529822	0.9605914846495616	1.2370405306462973	-0.6701161965719227	0.46865069088338074	0.5533332879279732	0.26229881827095824	0.3172635556756578	0.2723616560601586
0.9840309727702328	0.026400231085374003	-0.1673698073379554	-0.5759379993609841	0.26410732248088653	-1.0701352776374748	0.5097606714247122	0.2612518897753629	-0.21386921578320717	-0.47928210145596845	0.304577150101334	-1.3495814837875628	-0.5192490103428637	0.24675144814699987	-0.7746867613661482	0.2482077846310018	0.36826785474223195	0.6137803966620479	0.557044313645517	-0.39648333617811365	-0.6547299694910476	0.2086751725880169	-0.2388133611941174	0.23968593999124194	-0.9955381529173832	-0.3251620404056484	0.10744379539777774	0.5411459440602733	0.037549166233516215	-1.6501933247743579	-0.8679622019407507	0.05172832742317163	-1.1446513616188145	-0.6507411901374892	0.9649381515016361	0.046647247564765536	0.3683617673290933	0.012910650531485369	-0.0633551027965747	0.7159992853876443	0.012173874731123252	0.28481570918868027	0.12589362979721602	1.5046392721182733	-0.5995493436354633	-0.12980108813242258	-0.21656163709382112	0.9908751986135088	-0.19288234060864493	0.030323525338416764
0.04255361889880721	0.358899174102908	0.35860273980828294	-0.9914937713440343	-0.9395253466289514	-1.4588410126464417	0.16437296755626885	0.5287871474740532	0.3506348567519977	-0.8188535098433912	1.2821422108183844	-1.717986057644215	-0.293088979411356	-0.02323265006577468	-0.9233958949245953	0.04367425034020325	-0.32926766832946747	0.3869284802943294	-0.14822541791445665	-0.7653942975275995	-0.7401162303821954	-0.10490079095388269	-0.5106142278825117	-0.3780238394752942	-0.5641250615392617	-1.3950325276840738	-0.3195397590073166	-0.21053107544078498	-0.5331064240027027	-1.5403957128803694	-0.47197456456374326	-0.20038010445175303	-0.4660700668663923	-0.16868984069130719	1.3672663300246573	-0.017505295802553687	0.6841857302340573	-0.7607461011387332	-0.5620098884445971	-0.0750998768228617	-0.6133115858179203	-0.3136825583363903	-0.4198490778649954	1.288876621651275	-0.4079698284037704	-0.47482446312834425	-0.7549968990862563	1.4650923910365012	-0.7707692548311367	0.03211946443346008
-0.2475709091859285	0.2443000455348815	0.5148853972750754	-1.6164437943375678	-1.0688181884170496	-1.0388376191705475	0.3385338115578437	0.7286011140110717	0.6947623002450746	-1.1632377712811435	1.4488107422293899	-1.5385959246423986	0.4038371251458567	-0.12377842343603983	-1.2021563643998838	-0.05906078377883447	-0.8827312929767578	-0.5863389709772402	0.018646736872188426	-0.49619309154304114	0.024961803948156763	-0.2851055559655043	-0.06401581429571566	-0.3370174660813495	-0.03329998967411478	-1.1506992504852804	-0.47135987651546923	-0.2779030005173489	-0.3704800624976944	-0.9469608317045984	0.28370000521782573	-0.8632113593667972	0.19987781093370965	-0.11784783376197075	0.604076158573822	0.215674016659506	0.8058687716358238	-0.9795151214256016	-0.607352906918123	-0.5157717526012108	-1.501813956802054	-0.5712298929261126	-0.24336186642475055	0.6631283944852822	-0.11036373317283547	-0.46122366483783184	-0.5749268557074732	1.335413416013154	-1.0945673550412496	-0.2644373176818013
0.10430460943931914	0.2121315060604884	0.22533887572224898	-2.076369949266308	-0.29790436127175063	0.036255067027464456	0.8484631082608809	0.652877728532711	0.2077981705524301	-1.3030699535978256	0.634130954301556	-0.8252041941383983	0.8884365010961356	0.022383426217862053	-1.482972469875231	-0.17984208853526634	-1.3933975987257479	-1.6720566310109608	0.8249461376351271	0.10522351060147164	1.5641876784884576	-0.420900619409464	0.833747055605087	-0.22783775492794836	0.03560520591709429	0.14778775229331223	-0.25136398383499897	0.12182486845456003	0.2051911919243509	-0.26039685162133913	0.7884748101153667	-1.457771815407329	0.01170561038699308	-0.4240286157823745	-0.5322001969594035	0.20924716287827363	0.6217166656573936	-0.3623431989282792	-0.2703406758457494	-0.5122010832867894	-2.0103351830491945	-0.5385391671897859	0.4052186329987236	-0.033162474308468415	0.3852355454769287	-0.2650406894658288	-0.03542970358595197	0.685101051617585	-1.0052847587138252	-1.2381133896365297
0.6862071121506832	0.549730078333882	-0.2211563542700726	-1.9004132802028475	0.5686839294125405	1.1332102706835856	1.1305664229742765	0.4954870688746104	-0.7403383658588188	-1.0080019489286092	-0.3740090473004056	0.08629169813576482	0.7261181483796478	0.33444511384875536	-1.5111681776760664	-0.29398893064757986	-1.8161354136228898	-2.0040582525113737	1.255223821717673	0.6068717430648447	2.8342087822310016	-0.6197114603425804	1.6019393853124855	-0.7022629575009397	-0.18153490461999314	1.4880232452785915	0.27011691890301426	0.5274860772415664	0.6118401320942672	0.20941517660616557	0.7929362925352444	-1.53843685253765	-0.7642832903397377	-0.5633066019367502	-1.0729533008807113	-0.2636644038641223	0.24701770316653837	0.6154242520836315	0.28635950167210766	-0.2093801794893457	-1.519108653334671	-0.4742406325660066	0.9688570073328951	-0.4466565463525653	0.9132614940798717	-0.06703175331336272	0.17635944562681263	-0.10722909073133835	-0.5173094904530156	-2.436635224030209
1.0018615632350454	0.7714084356409044	-0.5008433794780595	-0.9510444103725536	0.9915450357381556	1.6843615610249905	0.8320636761957348	0.506298075622602	-1.209094052977451	-0.3216057604312092	-0.7148330072548913	0.7696736934290939	0.12182073218678358	0.5617894333162083	-1.1595945511258927	-0.24655722415819128	-1.837230476693314	-1.3053457950341807	0.6224767312998434	0.7676904507747235	2.757762844736243	-0.8034347492208975	1.7457881050798087	-1.4927076690326309	-0.1267079111654669	2.0461527932442323	0.7810132210265952	0.617063972815253	0.5142475615807136	0.40051508124078405	0.5229643248266865	-1.0639231712096384	-1.0346485971805892	-0.20801021974847697	-0.7898712551639088	-0.7730738003776311	-0.038001657085012505	1.2054812387802532	0.8409674435625825	0.08802727658758555	-0.1037145936940804	-0.5578982892965481	1.0631719561477937	-0.4785065850501219	1.0338710860933489	0.11323861399557075	-0.10392297841814295	-0.6731645114829601	0.1680053765546739	-2.8279658573851147
0.7782679297933641	0.24469954166713895	-0.5255550810252634	0.3576858261943504	1.03247039819326	1.5744620254611745	0.15838308495671846	0.578371982332088	-0.7679230953646133	0.4119567697785943	-0.38832846948678623	0.9867123391901735	-0.4094156430523816	0.471611351059278	-0.5393877768952493	-0.007732539300541813	-1.2314563728327914	-0.12768711343630454	-0.6870801088692476	0.5819018752603446	1.3213921830352897	-0.7710568460128158	1.1745012411245197	-1.665561399348636	0.3503039491289682	1.7327413819736295	0.847309704235083	0.3544000225921578	0.025027954739642172	0.4079671265600575	0.2689090009834756	-0.34735231170477915	-0.1958485245229026	0.3912188580641311	-0.1936108249959736	-0.7549772693766884	-0.05706255701044967	1.0780813695624012	1.0697867232731313	0.11428050188665889	1.3650726239812558	-0.7434496985005147	0.6714456383719488	-0.32141869393364153	0.508463968280129	0.2985877850520549	-0.39401053279532133	-0.8622659211658714	0.7081068289686551	-1.8531933078794818
0.14697851034661893	-0.857550512577219	-0.42543481837209096	1.2961313559001282	0.9639819846429944	1.0727047692061922	-0.3563286322661919	0.3916251858964124	0.05549858195762859	0.8157664266171695	-0.10531111584139342	0.7811412774092398	-0.6028633892631445	0.08122212756810376	0.07525599827277545	0.2179749002078953	-0.2600945369262692	0.6981549521963165	-1.6227247504625226	0.19517190467836967	-0.36233156710845893	-0.45208539980906204	0.25911375551575505	-0.7972016000906001	0.7879810313989184	0.9995779505669684	0.3113193245055363	-0.06048096265265098	-0.47638925015541334	0.3195309913590079	0.06311881436750114	0.23808308523630153	1.098525182776855	0.7033205588033065	0.15654151153573934	-0.2202382612624907	0.10314353838739015	0.5330092796331255	0.741223653755128	-0.13984156168707346	1.9181647397990835	-0.8522943446714643	0.05561023375287433	-0.22352834013238115	-0.32183062349872754	0.3943819376665719	-0.23994382304100553	-0.7380036496478142	0.816337691893108	-0.13032557656354585
-0.4456896465337033	-1.5720331972465156	-0.33542960035430636	1.3699990050401467	0.8315353053610479	0.5124826304926079	-0.3783610519812281	-0.08618125535710959	0.44771677936576304	0.7605774045335805	-0.3055269639392271	0.37523925378902845	-0.5746055464583697	-0.32714718768993356	0.4190244941059826	0.2083254517249713	0.45721687648333065	0.8027631712738682	-1.5274743755435671	-0.17183659263344858	-1.1107150979570282	-0.025498420578727903	-0.42439359727217874	0.42670138596396245	0.7037027476241741	0.32411846783184867	-0.4400169201158088	-0.34127713611312127	-0.6663194935026612	0.17419632019562764	-0.18219165969807244	0.48138739154401106	1.6486854836726246	0.5050936471235306	0.1540528107981813	0.2629683774055831	0.21870133727183497	0.10092522933987942	0.024927888578771398	-0.4078911517478391	1.336872703486498	-0.753839451577381	-0.43824932570123565	-0.22828897548015548	-0.8030680465570874	0.26819510302629634	0.22129627037429825	-0.44890593309174887	0.49238414055673385	1.0598509086919286
[truncated: 72 more columns]
