# Supplementary material for: Diagnosis of autism spectrum disorder based on functional brain networks and machine learning
Source: Sci Rep. 2023 May 18;13:8072. doi: 10.1038/s41598-023-34650-6 (PMC10195805; doi:10.1038/s41598-023-34650-6)
Supplement: Supplementary file 1 — Supplementary Information. [file 41598_2023_34650_MOESM1_ESM.zip › matrices-bold-time-series/ASD/ASD53.csv]

2.259749816088774	0.24790733735998077	1.7498091986181006	0.3305202150281022	2.1473976902306084	1.3244424446319112	1.790520706444877	1.46245972638773	0.9823292861335279	-0.09819214199683197	0.13433045615710063	1.5587993264880289	2.1569884877103407	0.7369502636272599	0.6752166097098622	-0.5894806138331738	0.981634130692483	0.4292226570322385	-0.7441729686829575	-0.02285909650441917	0.2565386825584634	1.3762109416994575	1.2129871494744393	1.3811051669783312	1.9849759027552119	2.962310632624625	0.4031286636460474	1.9718321547218618	0.840917846688975	0.7219676362365335	0.819426872854488	-0.12489832389424366	0.20187777908794943	1.9298306096555111	0.9205660789120905	0.5954994624302611	0.5317405830271574	1.1736826773639553	0.5119324253825116	1.2744650660037158	1.4301159392297405	0.2741963103920693	-0.7094170451828867	0.8647965491658091	0.47828475022921213	0.9911768615778195	1.422354583937381	1.5548804095429514	0.46466440166927875	-0.30213304261061424
3.0932225321313624	0.5496979581149842	2.5565556001896947	0.4105063298702993	2.25590576877815	1.471919731613371	1.8754427527384183	1.0140685082832697	2.116472790589374	-0.4293066782980751	1.1501824452426095	2.7455507176924066	2.6904356474949873	1.1821583322522224	0.5917717622773774	0.2400630934189099	0.5661913830781582	1.0770054180421507	-0.38065782920591973	0.26374523359612206	1.410865290978892	1.2532368315549909	1.9472251304264179	1.098482181441687	1.746277765835576	3.1519541588912166	0.34927220550473503	1.9783032058094054	1.0509698726911578	1.4685488019084636	1.6132302579214028	-0.460515248919984	0.11932936719486945	1.7634857916268767	1.3364846206604504	1.2993446893582632	0.753104183684057	1.5664806174599986	0.4755360453255421	1.9543179600636589	3.029390420427593	0.43734287495262797	-0.17168218868639684	1.955858950250951	0.30845807410001386	1.282464261660665	0.8704878513029078	3.038629413709349	0.4008860160339828	-0.32559040913031223
2.141674368619017	0.10797663208353594	1.9533033331990504	0.6247670069146536	1.285680665274808	0.5074309550458004	1.0367229904212238	0.7364651227911909	1.8023971290331144	-0.4100779968802888	1.1485906134415396	2.2300594962703957	1.3767714413494534	0.9725718219968958	0.014698418659027882	1.3091104369016087	-0.061772545196115844	1.3783621098917915	0.6046981553144258	0.35554120256309407	1.802409731498001	0.6579118769216789	1.6160738219325892	0.4840592935118049	0.3156639951571371	1.7086175643308967	0.31974177754454663	0.8675655883576705	1.0921885460476128	1.4518337850280467	1.3127012092896593	-0.4870755145616901	0.29280910041503855	0.5106845265304154	1.538461232545963	1.2331007653768984	1.1772288488266955	0.783853644990798	-0.29321521221574454	1.8336629656422763	3.0421839159724433	0.29638741090959814	0.5965149053242949	1.8468393291500735	-0.1447827398707555	1.2818831643277673	-0.04020398143540647	2.5455048960069493	-0.30380204097996577	0.28493833413844966
0.048066500112278025	-0.38099420776899945	0.8865515823847927	0.9951212277178846	0.09780630077460922	-0.7451887955781512	-0.04498371382105847	1.0344419082518284	0.6306941227547652	0.09899159301957211	0.620821043821311	0.3837636248163121	-0.5750222858708562	0.7103859636074775	-0.4676416973727901	1.835316324572926	-0.0970027850827343	1.2286401710853971	1.9241509705538613	0.022609170726272297	0.8881192630141637	0.03191444407320126	0.39067157558926935	0.26188835776562486	-0.9483445523387019	-0.14061722215361688	0.45849251839329036	-0.45671514521782036	1.4495418723376141	0.7865475276486565	0.198907537313096	0.030935467606874264	0.6738338284201553	-0.6866397385475604	1.5708916730610998	0.7512597442246536	1.440096002038954	-0.5315911144316748	-0.9275645067495242	1.307011110460751	1.4396415495032802	0.24656868037483845	1.186504020142742	0.8258133138356829	-0.3513278453224769	1.1528361198393993	-0.3367160386174497	0.5219839770592372	-0.9067291252832653	1.0816235312827311
-1.4265572391157484	-0.07252541272372434	0.5727062704664615	1.1852609186729337	-0.38257420693744465	-1.1171514110409235	-0.6726872364795407	1.2667977581981822	0.10498008247660491	0.7308454866468372	0.5031615640373818	-1.2690307902900317	-1.3840436600544401	0.9044323585288769	-0.3679882021993612	1.3831559431230531	0.5246904773196492	0.6955583592033564	2.687540701823078	-0.5760319463577429	-0.7114557434399342	-0.33257649812649687	-0.8305656956313598	0.5755591690100572	-0.8763645137249405	-0.935629324159337	0.6582763984786876	-1.0357791217284908	2.005608085459013	0.054574792168967184	-0.7019335497430175	0.7265015762057933	0.7746020021543457	-0.8648735449938909	1.3875308885581346	0.46702853702296654	1.1428083405821037	-1.278009662531997	-0.5783505453354926	0.9286980439912069	-0.3776225395961649	0.4626110323334706	1.2640673217673375	-0.003948286406187122	-0.06655687847276763	0.8661479071870438	0.11821074020119188	-1.1067945176604272	-0.7101075592725568	1.2066472016825032
-1.0206469797632434	0.9324855670643258	1.0653272005021215	0.695099354854362	-0.031710612182048625	-0.32908526697151996	-0.8232181113007657	0.48775106048700756	0.9291017138384247	0.9404338111069912	0.9776267871353934	-1.5801725577213759	-0.587143682356992	1.2584796355807615	0.1111525627680259	0.31798699365992245	0.9244617361341031	-0.09664419852869695	2.1188107304453716	-0.9587958775355403	-1.7214556556532654	-0.5571991421408332	-1.2642204588820558	0.7339600322060534	0.2695457889783901	-0.3869350663987047	0.5309591729946925	-0.7211527874246474	2.033367278128053	-0.3107626166296203	-0.6849751606994147	0.9227816837505534	0.12016211581694286	-0.23561840333036974	0.8424384263833691	0.5112492272517593	0.3663206521168127	-1.0404112735691124	0.5837097360459252	0.7947305556433625	-1.0511025281574402	0.6247016549037613	0.796093288952184	-0.0021149960108989966	0.3592461209800803	0.24845238661122984	0.4957750444712602	-0.945682621021133	0.11385496258951472	0.25049777847728033
0.817824700451102	1.6019507304556821	1.2890605873966101	-0.582790142676726	0.517507856776852	0.67902973355838	-1.0032691014755313	-1.2682726011700087	2.180512877407672	0.5315323018017184	1.3520520834184286	-0.8351324498496834	0.5825693000405925	1.0206233961212474	0.2759713885506471	-0.49606289886252947	0.2749753933328436	-1.0000070075182719	0.43547132732598687	-0.755852352777058	-1.4023668067569348	-0.9238652300726136	-0.9161071074522135	-0.013109137631171015	1.1247061520692363	0.48844014633633975	-0.22957604250271527	-0.11668688370247438	1.0734060380618815	-0.38657053532663943	-0.03257449871063805	0.36027416116891736	-1.1863560897449825	0.16252239786321673	-0.0477784869291957	0.5142375440863685	-0.30523245555146233	-0.44396502187162845	1.4520098998146735	0.6052795725448094	-0.5738610228812219	0.3418358542578161	0.03569900594548792	0.39360417672978015	0.3902321944712847	-0.6721506782121477	-0.02180693871817027	0.4591512636250139	0.6961533260131518	-1.2774230605416075
2.3692928704487284	1.134285704569252	0.4735138847162987	-2.0771021143511477	0.6673435407205895	0.7521073841541634	-1.52734394127827	-2.7384663379429317	2.3490576816582625	-0.18375193182046032	1.041927762002266	-0.23166252323713957	0.7083802582053771	-0.020864432712428632	-0.26938417591352065	-0.49955368777086406	-1.1492314103049102	-1.8084736581314607	-1.1483530359625247	-0.05428058681559055	-0.20688730403168776	-1.4367011333518453	-0.40048116312863613	-1.520700761633088	0.7266144688335054	0.5743340471909951	-1.4064684061937378	0.20264242552721354	-0.3458325735040315	-0.5399097579449065	0.4198984576995271	-0.49201941974639596	-2.4516931447675328	-0.2879121847996334	-0.8885532424762298	0.23776348121889262	-0.3355213224305416	-0.3661410575152924	1.1589990438920805	0.23373470160221047	-0.04509273818369088	-0.28533852526800874	-0.6577791903889677	0.38346475088695414	-0.05597838328964863	-1.5187737026066528	-1.2687800502839601	1.3493050849150643	0.47694872067529637	-2.379856324562181
2.2817616497510276	-0.09593908739369995	-0.8055062851128022	-2.9376455692348413	0.4286508447271278	-0.2162845279672179	-2.1120158411848102	-2.6274452408453377	1.045775233161514	-0.7344456618825772	0.29300638887269337	-0.468552094571008	-0.2250338927765506	-1.1345112473687624	-1.1455530490401005	0.08685667448306014	-2.1564903496854875	-2.2716020126611363	-1.4778435283480296	0.7310720134557107	0.740464969295491	-1.7449589116742978	-0.1901347903545681	-2.737575184561256	-0.5129737875795295	-0.17872998111689356	-2.268740891138272	0.22838587981344424	-1.0935412922186947	-0.9450597287100453	0.24313986819152902	-0.9387385872319959	-2.9752773581647265	-1.108456894853249	-1.0966664172528322	-0.05004954151553446	0.2397818813398633	-0.9491560740222973	0.06211217610160339	-0.013015529001216889	-0.3190935753031089	-0.7180809552445606	-0.9700114775163678	-0.1383566378152074	-0.5172776509990309	-1.8609920875551587	-2.1925292622564374	0.7313966229705291	-0.13924755761605612	-2.4234476212498435
0.7478927564101195	-0.9306273742289732	-1.270904636384618	-2.740834090620001	0.18381824503409974	-1.1658373338252792	-2.212212668758616	-0.9519747853321825	-0.5803725635148671	-0.9222419586459935	-0.2350386233292665	-1.0685113216276174	-0.9886920200329993	-1.3621588312854167	-1.570077491146718	0.6028238787788904	-1.8833928200930934	-2.197975039977279	-0.5266858283302004	1.2940924158220322	0.7467295675132664	-1.5208882393586485	-0.19400628528155867	-2.696711131392007	-1.3938366058495495	-0.8749752418449245	-2.1433620953451737	0.2600389776039931	-0.5870804943747059	-1.3701170222838	-0.2089236219766047	-0.7838647295297737	-2.577448806350884	-1.3571594433841923	-0.41801938765377544	0.0370462363003444	0.8818504574116984	-1.5092360354186745	-0.5967058672013329	0.18516681849056826	-1.1655802418142114	-0.5964210932526319	-0.6977109764140631	-0.5318990804538283	-0.5362156237404017	-1.6082663820569927	-1.870451512635044	-0.6515734160520993	-0.263117702928865	-1.5296705916796978
-0.8910747080700916	-0.6907785399749636	-0.4735617636279149	-1.7414085413688454	0.06866858436208167	-1.0301245329505924	-1.6174522173110042	0.9551610109443759	-1.1432912588224438	-0.8602041759350154	-0.3285084439733358	-1.1001124734331849	-0.6800357523818881	-0.531383112984251	-1.1314837497255545	0.6773744852581003	-0.6423532262563737	-1.5719905386833068	0.6716868405070698	1.646942639939421	0.1004510193816779	-0.8345359348663444	-0.09423721299993283	-1.421181225143939	-1.2804433399545478	-0.8083604130686288	-1.0187071390286362	0.3140680137599705	0.5747409072885995	-1.3990276377351507	-0.3279612492191008	-0.41529426915929124	-1.5389343230570809	-0.7329380903748342	0.7380689101720486	0.41010484803751623	1.085703143627723	-1.3516506173297442	-0.02263420216488612	0.6241169409230114	-1.754900446990089	-0.1244813309963732	0.1708569254599678	-0.3505945874989673	-0.14830283883542447	-1.0209955175152623	-0.34900366397443633	-1.347039751332125	0.43343745061989336	-0.23787035668610892
-1.5502296608240973	0.1632735504231802	0.6737554559709675	-0.46469139555670064	-0.18964887000773578	0.12531713814041123	-0.6085116054559191	1.7559875257881394	-0.49052190266555307	-0.651474204325271	-0.3215289146156691	-0.32659138532648824	0.2582280365886035	0.5897765676231542	-0.10724361834003966	0.5005088572476216	0.5774703841630583	-0.5900546019600041	1.1372701490048653	1.8708998015193696	-0.38823581815163827	-0.08475559844287908	0.08220065365697427	0.20964773126060676	-0.642481947985487	-0.2327471735472835	0.4540908206232602	0.030088636617788204	1.220459518503796	-0.809779636928996	0.05549509538685302	-0.19560397882273076	-0.17619965562944023	0.1691050737553825	1.5589012791056476	0.5564802672751799	0.7729387357202961	-0.5029608449906011	1.270580733725229	0.6831432556238296	-1.6602783731084387	0.25671097105811047	1.3359369169770061	0.026487070374214217	0.28105539161810345	-0.3595721792859481	1.482919102622145	-0.8819591940906027	1.3368301366789428	1.0100067507864483
-1.2929852736107323	0.6769657550090865	0.9819849364090386	0.7738059370267404	-0.7947020999732252	1.234289183422074	0.39191832733909215	1.2912746117355818	0.2907513426157005	-0.1780211915956427	-0.40859456200302013	0.5736715399697687	0.7274032286405823	1.1103435749467283	0.9233641300995072	0.38084366382091495	1.2442686137247811	0.40881662322706	0.8422469519301163	1.7955008184966146	-0.25127080146762715	0.41178477035317296	-0.050251463371443886	1.373472176820749	-0.2872534916387451	0.06626780069654754	1.5605461717940323	-0.7824497900605545	0.7784978764356913	0.23794670366928633	0.6158160259327259	0.018126387337327715	1.3209961494544373	0.6517431944408435	1.4971492181113775	0.21182354962637992	0.19105793714174363	0.4145709980379466	2.0042889692625403	0.026901374034609418	-1.1411080925301291	0.4397748609133622	2.1991213965529193	-0.07634247242546469	0.5978717632707085	0.3396040229265587	2.705346352727995	-0.1332683489321255	1.5911887835388359	1.9739909509938676
-0.9164711100027907	0.49864928763995586	0.32944003751540435	1.8361619546275627	-1.428676976505442	1.415154047625358	1.1564807938755268	0.46773683760145013	0.1842346852690179	0.6938773996231269	-0.2781791036670241	0.8631821942776239	0.3798549382466583	0.8305937533373833	1.6070832424116588	0.21856666259664556	1.629089314690505	1.0849537071346342	0.44468058699018015	1.121559981532961	0.2687983482419463	0.6816343159052765	-0.647913467516032	1.918503596029083	-0.34637849741851084	-0.22458123012104025	2.0635111701431263	-1.6662559273318027	-0.2602044792869096	1.301003525786123	1.0183275307559152	0.5917486845265547	2.6371094557168857	0.6902865034074639	0.7026487809815003	-0.2444524087181804	-0.426858053379114	0.8932543275474447	1.4496635766444876	-0.9422510284893817	-0.5782227647206788	0.6835382228832768	2.165146888214192	-0.653252435755062	1.0184160597349285	1.0696009159235436	2.9938957310232293	-0.09177409567310094	1.0140418485602192	2.392858424436291
-0.917025814688235	0.12526965969104384	-0.348452854243264	2.4179009115091765	-1.4755836064235466	0.8377073145446262	1.6291516127833803	0.17318860810948647	-0.7207140233984674	1.7464788626880094	0.3248503174097998	0.574188056835994	-0.04302439193221094	0.21156126981507753	1.8975073110213354	-0.3886547773323201	2.0483808030471176	1.2595249892243827	0.31659710842606603	-0.08378989905721285	0.5917264432412735	0.9329848130146576	-1.2252434803528203	2.104562644807301	-0.24780454793262402	-0.6033158478396211	2.139896144718937	-1.782993850548477	-0.9968627447298508	1.9112512655049505	1.223400246498956	1.4534173598611455	3.191638717052415	0.760431689430378	-0.21455840865785	-0.25041598137346255	-1.006682616833208	0.9711605226155959	0.0741548695922054	-1.4687524545552704	0.0056888544926537235	1.0775514168095324	1.0818412442134828	-0.9249482358571126	1.6787757093674816	1.5567717592039563	2.5903929961144803	-0.6349214143348804	0.17373164026401955	1.9572937012455998
-1.06848274351498	0.12040671582350054	-0.3104604780387601	2.0791003351051036	-0.7221193067535011	0.36118595123963365	1.7531362626567069	0.4765656801195818	-1.5389268287469267	2.4026741786257197	0.9292578896176912	0.367730535133216	0.2230682955588766	-0.2813182459148252	1.789615916375365	-1.5140156622584182	2.1505516432616045	1.0207043536589466	0.12307210187875801	-1.1730919377458773	0.40350210466183956	1.2206561299680838	-1.0351880170131171	2.0093634920984362	0.4021046685364225	-0.4245915718910302	1.923809537669458	-0.7270700859333517	-1.0570245555398396	1.835470920968016	1.2818342660582651	1.9687249280475296	2.5544836826484723	1.0678724820625451	-0.8235329789424646	0.17288161262799473	-1.5128440748536813	0.9924169849307478	-1.0849241997515904	-1.2432779449597566	0.717722255173017	1.216644182633939	-0.5778180621295523	-0.3182800667992423	2.2088042299307364	1.3742853790480614	1.8923932291633896	-0.7808955629308397	-0.3617195094193553	0.6558549617415117
-0.9546190544255295	0.377120634231391	0.10560289293559931	0.8070520818568953	0.28852084859367844	0.49478769258181304	1.5005630458466839	0.8213695165962995	-1.6559697677088927	2.211662160796764	0.677241596157563	0.7117162995361228	0.9384833757680004	-0.6084736392748057	1.236997019069692	-2.5602515829523393	1.3021831241101416	0.6863499472697432	-0.5608146748448387	-1.4072718512959512	-0.10505905726291088	1.3614377919932108	0.11408395418440778	1.4483962778504014	1.2064906123275185	0.29254706108621237	1.321750350386546	0.9810421481178092	-0.7799859661917368	1.2176808058128379	1.0720083282369972	1.602261553759206	1.0502298950261657	1.260713415444473	-1.2206667318951796	0.370308046551143	-1.8374672753038812	1.1322111163807247	-1.4903071426093113	-0.6864420725104063	1.332457579299102	0.6214441577276959	-2.0133606121172196	0.7265520513109565	1.9989224140244624	0.4516042710455311	1.1777015030110873	-0.009816083784046106	-0.6299964500573988	-0.950399172650164
-0.6342059353083922	0.34643531771275543	0.015724873272980854	-0.6080752176551146	0.7156539958460134	0.9371873292229663	1.040278518355508	0.7539271897386136	-1.2379222504537934	1.3469840538209419	-0.5690363491667865	1.4043507778796553	1.1865424929575275	-0.9615561631313481	0.40329769188631037	-2.7170111079295225	-0.3862913021701692	0.6004278104445605	-1.4591032180914096	-0.7095999885383931	-0.47281596196753495	1.1735204803738255	1.5512318144516348	0.4572673866318977	1.405200550090712	0.8962074332093836	0.34168474655719333	2.2748117674044344	-0.6237522225287628	0.50938764811316	0.4757951961243409	0.5933866048156835	-0.2657956020163457	0.9919732243351089	-1.7298330998074998	-0.1325473379636766	-1.8671555031548217	1.28581340794067	-1.4185158591640457	-0.4109747323523519	1.3912603289134324	-0.5686054845877847	-2.6348812331568263	1.195984389616144	0.9369950958998728	-0.6286152661530527	0.6201544581320638	1.0303232364420463	-1.0419889363956107	-1.99804643293225
-0.5609138417558928	-0.12917295153381245	-0.8157491843550424	-1.0821426126179579	0.236817230888391	1.1287993260050708	0.6911397357091714	0.31849582936781046	-0.7742846022455967	0.5246354495827299	-1.7939760033660614	1.9124047422184354	0.5854812054238276	-1.3536972716159938	-0.20209376310614502	-1.7617849285461373	-1.801455134884262	0.882000015746434	-1.7295596197528051	0.18754402653893212	-0.3629215686569765	0.7127064556045429	2.337982713662856	-0.420202949960985	0.7841540545031637	0.8734531897062373	-0.5757141918976266	2.4235926992647325	-0.6237809315402844	0.18172910173837092	-0.2394599958997241	-0.200623720596528	-0.46557075529541536	0.5269955261045154	-2.3414983637939555	-0.9392998205785368	-1.5908090629272966	1.3422362199236186	-1.3310723614318103	-0.5376326850562724	0.8080081588743491	-1.5475773548169574	-2.367606779430068	0.6849305213961633	-0.29608431666176155	-1.021083145766968	0.3672948797290441	1.2814883092984024	-1.7031486742168203	-1.9777830890220982
-0.9038216132624307	-0.5043229637671334	-1.6395546219037007	-0.27967590850603824	-0.6474952183708624	0.9899003309888389	0.6025353370180515	-0.15157572682043502	-0.4412440967437664	0.3323027896339338	-1.8113187095353351	1.9768313112851605	-0.20170080314991676	-1.5454365327072646	-0.09183513666342058	-0.31124641552331783	-1.844432790642285	1.3275755318009428	-0.9482790024024264	0.4560828545450316	0.197343917338615	0.2166200871631595	2.122427549164366	-0.5536287963413832	-0.06593296686612023	0.38673277661776817	-0.8126540497595831	1.5512279558079658	-0.5216187782191	0.3965520570461794	-0.4986038844116234	-0.15816997088137205	0.3725381701372103	0.5091402771843428	-2.586247131983595	-1.1472954398074227	-1.084946419567595	1.371272510068901	-1.2115744794974046	-0.6727007695592044	0.13368784170393477	-1.606445980185161	-1.515503954092867	-0.14857532321285827	-0.8373874135861047	-0.39671900458064024	0.47506124038327513	0.5317845617247136	-2.1837645398398293	-1.1228315754459355
-1.201013588357913	-0.1824132804300343	-1.6148872324707	0.9582825977319412	-1.1331066129268785	0.876472765467846	0.5568455611748577	-0.4280967619424514	-0.08451032028184702	0.6277540223436786	-0.5959793690921452	1.7368031443880185	-0.30882597621258867	-1.3136571342991392	0.6367906551458995	0.7493507323170907	-0.607344067095173	1.566153086959788	0.24817696473975606	-0.01021655261181024	0.8310185784080756	-0.14813394545280392	1.3256658171559734	0.07905290029255349	-0.44237278263833185	-0.03867408304979765	-0.24898292541712355	0.36141745000363895	-0.26506695428575217	0.9063247738415857	-0.0596720339938907	0.5122079592955621	1.2340586111040244	1.110509658110706	-2.0353423868743907	-0.426063477799915	-0.45207020384503305	1.452300554919893	-0.67691060748058	-0.5073596141629301	0.021456539850858228	-0.8521712928663834	-0.42999694970191493	-0.4212080651436077	-0.5328726911548939	0.6951705969414231	0.7785708104961704	-0.357186926418052	-1.998335616829059	-0.13889749876261315
-0.8606278220041459	0.6700982008375876	-0.7848269787396664	1.3923648720877795	-0.8945617617489737	0.876742908228434	0.208716636383647	-0.5301569904862866	0.34406149467540587	0.6588126003791541	0.6608115522411595	1.3558180446442523	0.23011838997326511	-0.6689281617546349	1.248191866762742	1.015057061977753	0.6918723599226129	1.3482097424490387	0.7126908291874837	-0.5964772048086568	1.0413522561961623	-0.4169091063978848	0.5465205638708782	0.7763571556848499	-0.31635687221543357	-0.21115482966584745	0.45269954036327137	-0.5406771420690004	-0.16020225935820237	1.2751198143962883	0.5375729097984152	1.059018982463196	1.1690964491335092	1.6519306497037838	-0.8664237549032376	0.47388432473097203	0.1380415170494515	1.4217790782438025	0.37516764932649677	-0.2469359623776422	0.4948453813448936	-0.04443186788247516	0.6500151556061163	-0.09471547244250327	-0.08799612434625963	1.2957115216026283	0.9130103375635273	-0.484661370625534	-1.163294368284777	0.41560427981585446
0.06204160032894292	1.1833304156230124	0.02488322863787886	0.6011497088734765	-0.3350261968365016	0.4730957451929189	-0.48407878241329394	-0.6083390869229097	0.6135651980296151	-0.16838465442629408	0.88143290690858	0.7593656583577292	0.5200681012926355	0.17561249538200768	1.0206966627268155	0.7228245702518401	0.9679895218143862	0.7297188061845283	-0.02551691586337023	-0.7616348792419052	0.55484766878856	-0.7036637918387472	-0.041601317059412626	0.7713434238614634	-0.2783172498668791	-0.4533858974038546	0.4114821415558419	-1.0312033745625566	-0.4823839681030638	1.2052737280979096	0.41081508205845524	0.9538279240802752	0.1848387557262478	1.255842433884302	0.18903222828952682	0.475205605117221	0.38951034813019303	0.9567299018018824	1.464922543948293	-0.3380250942631176	0.9254670177023147	0.23617133464986942	1.5249537123811803	0.05547220631396567	-0.2855547980873476	0.885244955473453	0.5450767724468908	0.06327619709396824	-0.16655781902871927	0.48173488986207946
0.7832130339922349	0.7004062988623515	0.1623503323906104	-0.6706338191908772	-0.11126988260533541	-0.8530937787304734	-1.1649420496402427	-0.7947960658111839	0.5225286856066647	-1.6378861732115206	0.220459304126304	-0.15775470966046362	-0.07623009042016733	0.9177630923842545	-0.039849035742486175	0.30684531808088256	0.2818209977278592	0.013344659514247889	-1.2617876199706728	-0.6552064507890114	-0.4284816478075536	-1.0068279793501957	-0.6247082932063693	-0.04879593026626669	-0.7513176325505591	-1.0719814989807595	-0.5872510810117074	-1.2966540311161385	-1.076375663023855	0.6729561778840943	-0.6960130617390025	0.27952056385094426	-0.8706407253700006	-0.1665594011096739	0.5135069397548607	-0.5992314467735427	0.03652603228256469	-0.030631002163195947	1.9632260113266922	-0.8659893285499416	0.7545291816483557	0.10342621899453754	1.9718195107718102	-0.5071852166823809	-1.1520497996040222	-0.21215197172560055	-0.35591265202314076	0.38555317486735047	0.5467505768591703	0.3453002046223281
0.5821067897656729	-0.5044513647850211	-0.22900038898419336	-1.3664753545717028	-0.47961250294327606	-2.745896011938133	-1.4359258144696223	-1.1129788816263164	0.18823692579722676	-2.8593167180040893	-0.3315005441183277	-1.1921781620330976	-1.1516619530592571	1.224132312568193	-1.1991580110422733	-0.02358372655451796	-0.4710494135056692	-0.4779984416111767	-1.849322988805226	-0.8101931400026742	-1.3227424926396605	-1.1762619119961402	-1.2352873583599884	-1.1160399037384954	-1.4410297086328836	-1.835523952633593	-1.850057025923241	-1.4605415969495257	-1.4732250892452503	-0.17142047408433264	-2.026472586068737	-0.5416806991964385	-1.2144294975288337	-1.7280183237482327	0.16962357183821233	-1.7356370071327964	-0.8242750040744906	-1.1507381992971673	1.7136974230843771	-1.3962758937314665	0.08041926503261228	0.02983143165384422	1.8635112649094898	-1.3735004943258589	-1.9892379600432457	-1.1963751394535043	-1.4408194046034448	-0.13849182403076363	0.921679627164826	0.2763471046097203
-0.40189114093389566	-1.5264048587646488	-0.5569948506941401	-1.1687372454334313	-1.1155643757638742	-3.9788254474085467	-1.2198242600785325	-1.4209167839313723	-0.10911365792633482	-3.0599556771956893	-0.2499112980182457	-1.883486345384161	-1.7577142588743075	0.857388238596512	-1.702674183865665	-0.25345272240827443	-0.6758158545683377	-0.605141290242268	-1.3279862617532454	-1.3255961751948568	-1.6010894170953414	-1.048040236006411	-1.5531709671480367	-1.7820891086603055	-1.6643582014466072	-2.158125002412437	-2.45351290128171	-1.4687260474184096	-1.3812504746936918	-1.1211621225731467	-2.537231950456651	-1.1921910543297016	-0.8120524191320809	-2.3961139054111933	-0.24932803567324116	-1.7662233626271693	-1.633431598636035	-1.7836413729778173	1.1046052227764986	-1.454362996033672	-0.5528632670223788	0.18335566719651156	1.3286686866621946	-1.7202156640954849	-2.165456158844424	-1.492613038597436	-2.1862452933475507	-1.143002253690933	1.1343127423917838	0.3518120594983345
-1.275575817216735	-1.774059842401412	-0.5123743740134612	-0.6133763876187048	-1.5071815126122003	-3.5382905204652655	-0.713920471473058	-1.447869886873202	-0.28058257751045135	-2.243957135204226	-0.00617162930037518	-1.948500106995465	-1.5297692183748723	-0.05374849412716624	-1.4229308476994227	-0.3191406796149725	-0.5497744641688821	-0.46528275497062527	-0.24510880556701792	-1.6155173892763148	-1.2417281039364956	-0.58098980722025	-1.304834410107806	-1.8353424269330676	-1.1395512722681922	-1.7827214384274026	-2.1050640424114433	-1.2811790100212237	-0.9529785271369078	-1.9082566863464878	-1.9646707576370495	-1.5643049327843626	-0.21030018969853984	-1.9245361981429172	-0.2834740725998965	-0.6201078350733678	-1.7787907700856334	-1.6105119006346749	0.5661195604809401	-1.040344686975709	-0.8169873739991792	0.28488689835800596	0.6983868732603997	-1.3711010819420983	-1.7266592816177941	-1.1259015388708715	-2.2526710295565384	-1.720088869059789	1.2507954089754467	0.5131560832976004
-1.2945784789890107	-1.4756846375033514	-0.2829946863499418	-0.30928988965650706	-1.4496921821509527	-1.6932684259924293	-0.09488584097638325	-1.0140556679240913	-0.47137896475902163	-1.1036411891485514	-0.25412141415320766	-1.581323685154694	-1.0425883342805349	-0.9001103826296708	-0.8122768583176344	-0.11492348534244673	-0.611523175972915	-0.29714076897382824	0.5415289666380718	-1.1076049180944703	-0.7287298191674697	0.10756983538772841	-0.7135792083571436	-1.4739015656431267	-0.3068474834237515	-1.118458837424699	-1.295026544371186	-1.0336536337804936	-0.5398906544267563	-2.2185820976788255	-1.0308016878232489	-1.6061738035997615	0.10928382015176923	-0.9411151861243766	-0.014757323524926605	0.586718121569235	-1.1834919083227664	-0.9045980291322939	0.1454319696039459	-0.5575435619040219	-0.8696922001278117	0.08204909529099756	0.23389749434475507	-1.0083661689555536	-1.2003489377972352	-0.5479234813466612	-1.7337530121897113	-1.4158806788168314	1.1736634585128982	0.6574722192890343
-0.5705457698581823	-1.2506425470437665	-0.15989480191573766	-0.29966313287188534	-1.1450598616910936	0.13838835452514914	0.5630206354552503	-0.29233441678193	-0.7734187179627522	-0.35715571066865925	-0.873177501382576	-1.2657096753094264	-1.030258723062184	-0.9877134898094279	-0.34650139247031503	0.25525861773187575	-0.9088919646677555	-0.32019070145302	0.6817136192378138	-0.04693491217355869	-0.5688429482399333	0.7741297945928102	-0.35728659044717465	-0.9764795584942725	0.16367271067068503	-0.7991463868834033	-0.6912043113393487	-0.9159892975371507	-0.2859689452567767	-1.9099828795343354	-0.5918353914211365	-1.297843965812674	0.07249058938562862	-0.25465341669957464	0.20120062741104477	0.7166830842147527	-0.4033569007116521	-0.2998341774723769	-0.3657289039046675	-0.28886003465446886	-0.99259020325159	-0.2614030835282033	-0.08332059333389755	-1.2590607560151146	-0.958385860996131	-0.2131064612365612	-1.0948227658681648	-0.6395806948491067	0.8733978782881723	0.6588065346270121
0.15165164899643926	-1.353624574552646	-0.18840269074834673	-0.26034944497711593	-0.878346519041149	0.6571348703432963	1.0801225387355415	0.2276480262075184	-1.0701149711204392	-0.21875846109561872	-1.1726341425797637	-1.3273337435767714	-1.5104234211938714	-0.23025589617945016	-0.14308849577816796	0.42802123530151726	-1.011844422931231	-0.5969641396766184	0.41487409415414395	0.6527603251189621	-0.8007099066856456	1.1177772890850468	-0.5497639077229932	-0.5448472937427202	0.08208804882932845	-0.974079210598908	-0.5288413533036892	-0.9129654780846959	-0.06721000069702543	-1.2788470243083758	-0.7617808288564398	-0.8061479906352123	-0.19299830806605997	-0.21472884969389913	0.26895984201247536	-0.24042989288011732	-0.043927814412446545	-0.264972277551053	-1.0056375001987912	-0.10682009870892666	-1.1756704394030872	-0.38441496496277544	-0.4631289321198909	-1.8314933680959022	-0.9355810335300058	-0.2896201436056377	-0.83183625919945	-0.13531745750638344	0.518641460814617	0.41097083446688787
0.3243573499534035	-1.4882138009282484	-0.27485965832019266	-0.1037460131720832	-0.6720277345739522	-0.19314439099781952	1.0984104985822012	0.17347885201356442	-1.2370557504817574	-0.4447999559271023	-0.923950073722895	-1.70460301292447	-1.871902402885656	0.6180445646111706	-0.08951687650673992	0.14551302433325453	-0.6787138397439105	-0.992788928307809	0.04732540851871152	0.4332373540301474	-0.9972057675722186	0.9221004465812631	-0.9886382002461627	-0.3713815278936159	-0.1277605854465067	-1.1621819582385915	-0.6024297388042886	-0.7589173515692914	0.20108331057625753	-0.9662132618711864	-0.9971387524652195	-0.47731197155211164	-0.6568900480820632	-0.6792571329670033	0.45090512217773415	-1.2418563750951748	-0.11314430607353897	-0.7562447097756344	-1.5047862303849195	0.23273751265762518	-1.1995112144993534	-0.2293352820519891	-1.0143593403082232	-1.8240426937909966	-0.9222937867218834	-0.6328525785195329	-1.1164193190258962	-0.22188884016425922	0.31205248639402405	-0.05303878068981338
0.09454146974131078	-1.2929867394392045	-0.43422092504279575	-0.11700574663369648	-0.2904352094603004	-1.3349882981005121	0.41721814432821297	-0.28522289876798085	-1.3421855308826045	-0.7219987982562235	-0.7422919050708593	-2.090421445548885	-1.6933227765230567	0.6199804226314962	-0.1589722570209317	-0.3641268954101532	-0.24638802404630902	-1.271261742045753	-0.3857319859357508	-0.21176924190314111	-0.7312790827441633	0.241168030671582	-1.0993497405094161	-0.6122142506919324	0.03605225850970571	-0.8240628183464029	-0.6721219982703699	-0.2152559229184732	0.3467322397519703	-1.3936525193532805	-0.9007259834461413	-0.522961414080406	-1.3344935698434375	-1.350148444345541	0.9242446037048831	-1.329543494485927	-0.05661891690717606	-1.315416314885536	-1.590013188309314	0.6369005433153994	-1.021121104740478	-0.12922856589993223	-1.5657467801317269	-0.848549347003501	-0.8971990807363117	-0.9348326209684797	-1.7068989142498883	-0.6184111537461037	0.2734538912737055	-0.4982724938969387
0.0024627161740280574	-0.7839251308368258	-0.7253537653311984	-0.4929540432858575	0.43926675935254633	-1.6741974155518073	-0.6329851947825765	-0.5465977195515126	-1.4677295765839082	-0.8832220801404829	-1.2275608474918793	-2.1866051782796108	-1.175503956449881	-0.37039159971574714	-0.45387455470733695	-0.5248013504988872	-0.23256569834306334	-1.2750041948907727	-0.8888197231804215	-0.2632765120553595	0.010333521766240403	-0.555479216505687	-0.6547814474198366	-1.162261510153913	0.5960651016522963	0.032732678223939875	-0.6853433939169467	0.6217840747855553	0.13886992657679292	-2.235238657915037	-0.6551570810317602	-0.7654007080068416	-2.025227804758764	-1.9626989887910193	1.4128106332465882	-0.5582783738094329	0.5566443209877746	-1.4812114631819862	-1.3063127611264078	0.7025070225954548	-0.868659469692756	-0.36113441128710544	-1.7872765555134864	0.4251753701214672	-0.9166430147064166	-0.939558546086353	-2.163973605625688	-0.8835677704947482	0.26738924898712707	-0.6263395965318672
0.34301291313697113	-0.20048911613432965	-0.989293404237664	-0.9613451384723902	1.3625000293308824	-1.0187415325835694	-1.3575951843791454	-0.1935654436594852	-1.3879634042024829	-0.8105574672041361	-1.9972945088543341	-1.8178792923390432	-0.6860676217294288	-1.4849624920074793	-0.9757209472487145	-0.008004059078026711	-0.692446897064778	-1.0463544249091714	-1.1564948879880865	0.6210362908858562	0.8715403882759302	-1.026707359842668	0.058611012507810145	-1.5695194962154424	1.121574557607418	0.9062337637352192	-0.6124945294260304	1.3525697205475242	-0.3306560753864358	-2.5805950913368507	-0.5738192166507996	-0.8391260970641552	-2.3069071468669433	-2.244616072213467	1.4276854855987795	0.22922715384415157	1.5058985482111356	-1.1496932011307741	-0.9443796947539825	0.24551445091959462	-0.9036156532239477	-0.7624671190523054	-1.4848813812561124	0.9989691369775427	-0.7901895694341651	-0.6230519088557811	-2.151083458759992	-0.8468151291744357	0.2110987283696378	-0.32589588605392905
0.9373917000276358	0.4350262647933457	-0.8753412693458374	-1.0643790328842855	2.0927499945718036	0.03635759366321588	-1.352061227472108	0.5413394227789077	-0.6722193609347107	-0.3526886480909042	-1.9700322523642637	-0.9445112150735997	-0.14010606701338463	-1.6934351679206812	-1.4961172537571847	0.8750011225860856	-1.147376624853879	-0.7639129873452541	-0.7198336168864683	1.6337218207310007	1.4967636147925587	-1.028990703728846	0.6592304961483775	-1.3726868063364805	1.245132816791786	1.4040000010931921	-0.2712943299465527	1.6500316335845693	-0.5889526911304555	-1.7774443481518745	-0.4678859934483322	-0.6560305320590568	-1.8976136630627496	-1.9497448264058908	0.8604911989965471	0.41381048899892864	2.166957736700145	-0.5988068535049332	-0.692032438168325	-0.3219347191116849	-0.9356384874307803	-0.9126484225150491	-0.7850813995007777	0.6949235791828092	-0.13243113154935515	-0.19898826605913902	-1.5880373887578942	-0.5916102527239983	0.1608176747456812	0.22425588358449028
1.4672259593349157	1.3390767438612783	-0.237049957832145	-0.7116754225961406	2.378123631642452	0.9149045894742965	-0.8953187087491672	1.0256951258204574	0.7469474039678433	0.49095238804414393	-0.6456232187996094	0.2847550574726695	0.8626918781166861	-0.8400968373185543	-1.7234990866748114	1.4640367465784554	-1.1234231740259861	-0.5428464380619495	0.4853171768547316	1.672859680351644	1.783174938485896	-0.8173811716850009	1.0895820006915533	-0.5811036868565178	1.0535841710885174	1.6612628310013524	0.5112274966386687	1.582128544491394	-0.19348093358244356	-0.1293620604298332	0.21979258688876702	-0.5194884218168436	-0.9697095507744476	-1.0755724602755006	0.1821258254715769	0.23257279338191544	2.219956820993421	-0.185205704705077	-0.4593463990707739	-0.29770660483804157	-0.6044143564523174	-0.6273702417274004	-0.05178740697149714	0.3679919808561048	1.1298327924249822	0.11547424725755433	-0.6318327707816025	-0.1768892658097758	0.18037811062117526	0.713303488050668
1.8520623953187105	2.4650910417386083	0.6125490366287031	-0.2538747124015519	2.347434037841713	1.5696255558337884	-0.5633728845161357	0.950658881122247	2.2344273873653826	1.3574330341802956	1.2090143787433723	1.494787887749305	2.2919319187495235	0.26435831479006117	-1.5383093761949707	1.4173468657924466	-0.5950176992085566	-0.3096829006027656	1.8324708012555888	0.5763485255173736	1.8113641218432206	-0.7142664670047677	1.5224739654317652	0.2913068750303573	0.9407582701594133	2.094646527778788	1.5836827921683756	1.5134071332506744	0.8037204071375545	1.3381148316198128	1.6029780159876192	-0.6716381538908497	-0.011922098558193163	0.031884822057426064	-0.0446405394276758	0.3955652329849624	1.9639363645542238	-0.00354035670117137	-0.06373479714082858	0.589874326246997	0.19496289710526696	-0.11873707006999464	0.38092785128616863	0.944735875902244	2.42298429019207	0.3814692939528687	0.4017012914781444	0.46133766278243543	0.21828872237342425	0.9387542248781086
2.201001752858621	3.1794640899304647	1.1881422553483456	0.028248541713396812	2.3555051927549497	2.2165180481891587	-0.5082018696463018	0.7012286861662554	2.9037504508027543	1.701549872163263	2.349683632727424	2.2387955881280295	3.3731804141296373	0.7588257761564021	-1.0072904922833144	1.0035944275061248	0.14428940384515213	0.09063655185021946	2.4517012764390533	-0.6721259932369479	1.663008663898363	-0.6945188296731032	1.9553526471596616	0.7634589895644074	1.1371490452592221	2.810566591877148	2.46024196984805	1.6782995674192993	1.8497005871690577	1.8561888907504873	2.9245682319538155	-0.8329264558151177	0.6234503398514941	0.9268115057374948	0.21943790047339132	1.2098716237813099	1.8963446301842328	0.1586337396273584	0.5028595093943057	1.8364253616033432	1.17861071255745	0.3496648480683328	0.4377193660812504	2.3961766662617143	2.9107525905301803	0.9155754206583606	1.1354453096945707	1.3193847204874771	0.186884228552343	0.8796236635058381
2.4830315140747112	2.718465302476893	1.345392624512414	0.30636781009356695	2.5703585933739292	2.768414391105642	-0.31476948566597923	0.9118072874855286	2.4605360066797433	1.329032845107425	2.350970835756827	2.3109596621619213	3.261669767280497	0.5900217614516423	-0.2331092044523664	0.7079844113789298	0.8738176703182795	0.6535065596017062	2.006402819133713	-0.9885039356282279	1.3882501234206437	-0.4013220928019326	2.0951279245282004	0.8997016872878402	1.458855134704942	3.3751083396036363	2.7084583135143325	1.8999404465205942	2.3627267282527704	1.6010793429680752	3.182354377060495	-0.40614002381622993	0.9709420111923331	1.429111054051664	0.4796246554364201	2.21079309224658	2.1123607407228158	0.513379982223115	1.0581308251862145	2.592142727154916	1.957254044027715	0.799099139723149	0.3117417954088528	3.756295762072512	2.291032430668807	1.871932785449782	1.3055726806700285	2.1439440347308314	0.1160973421834544	0.5838712486094804
2.4172182749164373	1.0556764506508682	1.3618150253506285	0.8967041249705398	2.738919789000912	2.741853006621924	0.3608440066909331	1.682180956874766	1.4711611672651745	0.6872138683093517	1.8429524780694595	1.908200165046894	1.9862821318361699	0.38667646749904355	0.6801307635467226	0.6418687708565156	1.530282088384871	1.1222302257712906	0.9703974321793395	-0.2813793261154146	1.0867273481639796	0.3711882059244475	1.7140557896391153	1.1625990425974777	1.5250145442335248	3.2143938028812875	2.3181365315605684	1.7810372027184072	2.193914827431396	1.3517413707680035	2.1687610232274586	0.7787822965572965	1.238933510718295	1.6658991394223144	0.3047475627318565	2.6467035766952036	2.25028132233435	0.9389773679572925	1.4246275482119304	2.421318396972505	2.3347309284344253	1.3809187383910224	0.2458217869417039	4.068334580542372	1.1263064888277545	2.848117150930985	0.9673528766678533	2.5345099043266073	0.1316305788380681	0.07377624358269479
1.7638119236742982	-0.8369142357530703	1.4746617268305242	1.6506666304217121	2.405374422392509	1.791918626537694	1.2020721246077957	2.3519543912610543	0.7222333852997627	0.46734895467718396	1.5206352759638	1.426762924088768	0.524521334236815	0.6187862561242268	1.4918394463402265	0.4537964061187563	1.960568405193248	1.199545871107848	0.10607786143023398	0.6109043066704741	0.8875331460865759	1.296279352544568	0.9990794538164185	1.7489731352994706	1.1651841895477064	2.200898384729224	1.6500145302881313	1.1609085003278101	1.63242486061031	1.5356036635335104	0.712639497310099	2.051645537945554	1.4394063012982767	1.7587409904359184	-0.1912969126386103	2.2136504883766857	1.9906830635708108	1.0346107711181987	1.5337328732406472	1.6093784823198554	2.291067432641904	1.947963227088385	0.27072749918967703	3.186526908060863	0.2986255428358994	3.065782603581234	0.5080189759183077	2.2496704690800553	0.26936683695103913	-0.5933174501756974
0.6595356766086893	-1.7749242560201102	1.4986589164668156	1.9174341512017752	1.3864853685009808	0.26112310818248885	1.5156764534805454	2.1309609282926356	0.42853616480647305	0.8682026029965834	1.2979294539472903	1.090737857726242	-0.1353456708540613	1.0951257919608826	1.802943543469561	-0.16940380996889645	1.8386584822935776	0.8763912428483244	-0.2711988643034012	0.9617272117406688	0.804360840989589	1.7555804137641073	0.40600297645450134	2.219902838032798	0.5691302915168821	0.8039030428957668	1.0641211070673642	0.32106255623387747	1.0299092453775938	1.7741469214720276	-0.1739685806612753	2.4090330158328714	1.345622447011325	1.6110084749841609	-0.5364696784918621	1.2552674421226029	1.4494500822205238	0.5864242257563677	1.3284234190393889	0.7707420601391072	1.819232970345007	1.9917695740352754	0.15932431957961343	1.6954041632481858	0.1749936223241055	2.1143609844665674	0.33457103119271386	1.4082893519578057	0.3965277725953949	-1.2177241378441777
-0.42338560794223445	-1.430856045408738	1.0663176435412585	1.2669978402263342	0.02392207399966833	-0.9256398256577646	1.0969836534699637	0.9317979487002955	0.20958743221234893	1.3613187883477371	0.6760246985578899	0.8210002650915855	0.10485492801235116	1.3275631983608687	1.346696396084828	-1.0145651996880425	0.9983442395979342	0.510965454429076	-0.4380078841138985	0.9019834809224375	0.6894742515086522	1.4944909127916908	0.17806151742530138	1.9314201754189655	0.06012484646913101	-0.31608359849671236	0.6611137215814489	-0.2935502928522468	0.5097645146176033	1.4395386675112234	-0.2540441226054194	1.4817949942800275	0.8426767845608693	1.115727253342114	-0.47933080331154443	0.32962362837055603	0.9999014481679769	-0.046068708927722093	0.6955694926180032	0.264219491857386	0.9579047802313714	1.14521338850471	-0.3108986460481463	0.2558890489678717	0.3954127857714631	0.523283311376757	0.48495600367748865	0.40413177471373574	0.3701024316284278	-1.5039465200704936
-1.057549060283288	-0.53191531403695	0.20658493820507715	0.13530646942312932	-1.0524698247235331	-0.9998487898158874	0.5670015294110806	-0.48097222180937926	-0.22963477365033413	1.2904114593779972	-0.2802123430635289	0.46584751649336126	0.5660712871786566	1.1934430650784418	0.34193782449990345	-1.449647861718817	-0.21669328101154958	0.5128264817724948	-0.7124337021357157	1.0465602334627135	0.40990396470223284	0.9287579604915704	0.13305145411781058	0.8131425061909674	-0.21550849084537405	-0.8203909900129849	0.35442183759667734	-0.5086152015026266	0.05395795752290899	0.5288345594957901	-0.06272258593330886	-0.06670947850799736	0.22899213121404977	0.49518481683254745	-0.2427504381110807	-0.279316241525288	0.8004121627228216	-0.14237376445115923	-0.3620459528810116	0.03943487536619693	-0.02284753156832332	-0.30306711985453727	-1.0162154236706655	-0.8280812878844327	0.4532923655667479	-0.5626015393264405	0.609870223387355	-0.3660987948115367	0.212235499422808	-1.2779139824912158
-1.1642499379065911	0.011755863811382584	-0.514563525202913	-0.47831687964504693	-1.4244125745272445	-0.02966205780385251	0.6661036764545921	-1.1799504500854996	-0.6437080779351897	0.6482988035374281	-0.7708593184136774	0.07405661135662317	0.6737687480827266	1.0340239198679266	-0.5503984968008011	-1.035087665149332	-1.1124462508143644	0.9121875654298163	-0.9180738150294961	1.5615392962820156	0.033817532371972346	0.6922573687601244	-0.026347478142044634	-0.41893004602781875	-0.3511014627277078	-0.8337843723314778	0.0733219071346714	-0.5089428195885966	-0.23923796407552436	-0.22143214096898953	-0.07724592382825722	-1.1402291701337184	0.04282882806499124	0.23396085708729064	-0.19456265015194657	-0.6102882479683791	0.6290456909190895	0.6583905951439643	-1.485317441635413	-0.04980499829201394	-0.658998411410429	-1.5305197125935717	-1.451801815958963	-1.5122279634385019	0.32028776972950973	-0.4307185400367569	0.41582212458765583	-0.7298349568110601	0.039663473801343295	-0.6657102362708623
-0.9685590337973116	0.03533145639865506	-0.5497564634786717	-0.039384465085557985	-1.1733133930408872	1.1138061029001138	1.3158991020825805	-0.8896604980106669	-0.5917578472928547	0.10378095285711389	-0.20297519740245648	-0.1437529082346564	0.5107823275191812	1.124856005900104	-0.7415513375966682	0.0008559613519377008	-1.2336031039338484	1.2654175807661956	-0.5554631175496882	1.864543038629166	-0.25762829848175356	0.9179197735354898	-0.30764583642951626	-0.9081370937439188	-0.4895155302217879	-0.6872574949984549	-0.17883729763152986	-0.5151991318181304	-0.14639581455038575	-0.152691374866156	-0.15693265275426077	-1.1663629937907025	0.5238513001601262	0.572047500375604	-0.398997095371428	-0.7539400722498947	0.18362831092756246	1.852717178761953	-2.035309380412466	0.025466742191456882	-0.6660998901793967	-1.8759986284081607	-1.1316160878812773	-1.7549424087130887	0.37202405736935573	0.46491751309356677	0.08100080614935334	-0.7760917008895819	-0.1561999239873214	-0.0319852447979283
-0.7540876335177862	0.06999157304766605	0.010285109608825428	0.9059392082236954	-0.7263460609514222	1.4793257612788124	1.6328809276333944	-0.13585940540639005	-0.08053136051763127	0.20512762934254147	0.9664197386792507	-0.10534843442799247	0.46235941635000577	1.2613582100343899	-0.21471289844460612	0.9085556679832026	-0.7445242097641226	1.0425558432004562	0.47790663092690766	1.3212755501403102	-0.4581476096166156	1.1004737853159687	-0.4716439045700621	-0.4707282357331826	-0.6526395265650867	-0.6126199961188689	-0.40515160073122075	-0.49718020697039234	0.36007465480107687	0.5205489410625572	0.09297618598738354	-0.45591094578505065	1.2756437208890863	1.1536318643978385	-0.5879832824130085	-0.7137008489880097	-0.5689921328776116	2.397903789365738	-1.56696956517872	0.32657021745251036	-0.2448874646754723	-1.3866908866365955	-0.07340425291808692	-1.5206162734885718	0.7643174960787781	0.9100912522693797	0.10045688557029248	-0.7214994000122553	-0.5272097774006927	0.2914159380401077
-0.7147629121993282	0.4819540130802344	0.5093780627457613	1.2640863894690577	-0.47609241450499956	0.7887951176945078	0.950364684565633	0.3319320548026872	0.36982214191047696	0.6909473554939867	1.6202651993998336	-0.008816644821216356	0.5436640554796686	1.007560165708547	0.5114737303256666	1.0364441923502345	-0.18683759672314224	0.1481653959020016	1.4954376644972822	0.06990657591308022	-0.8179424074951098	0.7167994390805242	-0.4555083865966174	0.2987559775212632	-0.7811412908083172	-0.6704761660337437	-0.6402902342091948	-0.3143786908263798	0.8650040989103833	0.8973957502661443	0.6071913848295574	0.26781080847452565	1.5481355101731558	1.3220769463710385	-0.5049641409310389	-0.5387161577541825	-1.3960352900024913	1.6392530419811708	-0.27896593384238	0.6259703222880576	0.09440307124960273	-0.6673328103646914	1.1446703250914694	-0.9748395743982613	1.087585699731536	0.1315257071358953	0.6742962756488243	-0.7276694582884687	-1.090697191026105	0.25122083824783104
-0.9560201465793445	0.9286925641764064	0.4306623133105043	0.5265165513124878	-0.5524699157547278	-0.4280614593398677	-0.3573965292566424	0.19765757978290427	0.3238101700130969	0.759255597775804	1.1727440895937613	-0.1307441960618816	0.34010545798954156	0.27327827296278717	0.9073275238827759	0.3428837696860332	0.08078268758497421	-0.9394202510889137	1.5490988361296967	-1.0398554190887064	-1.5146554274857147	-0.13615663953764875	-0.5745346350003177	0.6918206994717516	-0.8775278877911181	-0.8564859397326493	-0.8713695458249437	-0.09076064615993398	0.7560555782677818	0.38186117671084513	0.800493966470794	0.5534009497083561	0.9320100183604962	0.7838188364979715	-0.1447607767249351	-0.4230472537967478	-2.0624132469460936	-0.06935733738334776	1.0555385018535903	0.43746370426683434	0.02513579017865804	-0.2513837856156292	1.8579366050706374	-0.5027806870830323	0.7731995990497833	-1.43598879319388	1.3697053310554277	-0.8024094278508734	-1.5222110195910705	0.07827562009735688
-1.470367692688703	0.8120366102333286	-0.07343832120336606	-0.7230086366667563	-0.8787434368968183	-1.3665396359934432	-1.25746598457646	-0.30112558422555896	-0.0914764080672838	0.019169219327636284	0.12497064035324011	-0.5042540236828902	-0.3727254193678025	-0.5275754465241329	0.8795214557492437	-0.6247816950907457	0.13408783643878983	-1.5658410115072356	0.42588590205101645	-1.3326855215123434	-2.2658452498111012	-0.8527657692869486	-1.1615822762300843	0.5449647115515489	-1.02323101757671	-1.1586079401540916	-1.0078661734037209	-0.2584579592016342	-0.16506064541474127	-0.6437850673923674	0.27920821580763644	0.4502884928296656	-0.20637135309874294	-0.10820300170974108	0.34231092376071537	-0.5252307019425297	-2.485338801657381	-1.6820078826267082	1.6738944136730705	-0.48477419541134836	-0.35066713332984145	-0.1743818090185504	1.848411088969612	-0.42971688232295774	-0.21102241057333018	-2.6168986648215227	1.5365629519265607	-0.842564870081775	-1.3894916974689355	0.04982365560842226
-2.033964274681933	0.11696442700223016	-0.4086889707148269	-1.441536370984104	-1.3257034799252696	-1.6058108548037857	-1.2016192495365257	-0.7707801780522353	-0.41865500154774665	-0.9912416517019483	-0.6239348632576475	-0.863710685005467	-1.182788614455222	-0.9342420009930577	0.7106046965070665	-1.2019614943366916	0.23007371000782093	-1.4587340056664053	-0.9817367868187121	-0.9844579699971456	-2.4305568825220436	-1.027175151568139	-2.0471088798459434	0.2167952536456702	-1.2374138772897076	-1.4885492206751478	-0.982708603539221	-1.0748752874183307	-1.3403799643944432	-1.2309208158439902	-0.5961194518961291	0.24396081261458324	-1.0176036188819346	-0.7609455208429071	0.8282183680598092	-0.7307717456888948	-2.6557507950817363	-2.3720304290529177	1.3881258006005992	-1.703214343289161	-0.7412424142837759	-0.11672888410421016	1.4025829098932503	-0.73480754043556	-1.2155973140892555	-2.681131810972282	1.0461950059060554	-0.7567786318571602	-0.6527986420881844	0.21930626617537177
-2.227972401419908	-0.48011446218175424	-0.22125318187586776	-1.1657831219147428	-1.7564784792475747	-1.3143934560728956	-0.6650151466474975	-1.0551005732805405	-0.4521356980408115	-1.3579190812395858	-0.7786321611585881	-0.9199046349094702	-1.4190594335630875	-0.9380821856322957	0.6543286462005226	-1.0947047222858761	0.4441934862277425	-0.9128331438323595	-1.462431560785438	-0.7260881948011098	-1.6360197294279846	-0.874958650559777	-2.557160843759892	0.04936992681559203	-1.3861265880579432	-1.6368324019374936	-0.8421173204589858	-2.1349905044100757	-1.851808244769787	-0.8914439303542513	-1.0626877439650961	0.1366248672806467	-0.9486043457370302	-0.934728330308653	1.1886382932906907	-0.7553085921495948	-2.54586242712742	-2.105972486462156	0.6169538563512191	-2.310242152805807	-1.00722827160758	0.1531970118204547	0.9077057273823187	-1.0861989717260299	-1.5234632877345666	-1.9787075185095586	0.46306165519978554	-0.5389043540896162	0.16246218958119948	0.36726804359350707
-1.7376492782324013	-0.4175424857428916	0.24042830162733245	-0.3506779379092917	-1.989780602081282	-0.9184269646774254	-0.4689919973560893	-1.2320868623006276	-0.3981890677804796	-0.796395911579916	-0.7551303054351652	-0.6456367316520365	-0.9423129966222277	-0.9262647415069653	0.6889574426764526	-0.5143479509685902	0.628348229961697	-0.45199667403343413	-0.7044103227066444	-0.9596832516719126	-0.29199549871266073	-0.8619395093159903	-2.1295471211082257	0.022954387901048104	-1.3019301757176152	-1.3985074441072538	-0.6746682594787021	-2.5555993068701905	-1.272060411731874	-0.08700915545894616	-0.8329758476034307	0.1748751008900637	-0.2521647113670232	-0.8482446537993668	1.2157757963115348	-0.5439639407767248	-2.175769442608367	-1.3907499047754732	-0.07988651577764638	-1.7337446238008893	-1.1635077456262588	0.5392216770942265	0.5058498199370955	-1.1673170426720738	-1.054985187438009	-1.3976122096818795	0.3941338481803961	-0.23165847920936586	0.4110253614941106	0.24604137505913995
-0.7069887326074357	0.045246708092266254	0.4257781120585722	0.24694267060471836	-1.850295810322832	-0.6529055671556565	-0.764656502864353	-1.3430018950286804	-0.4794297078472579	0.04507091493135358	-0.9314675295954618	-0.26746017638314784	-0.3687904510971004	-1.1745554420293869	0.6573189043153027	0.06979750261973469	0.6508888355527805	-0.33902954488826065	0.3512733678648918	-1.3279416583963308	0.6437885987606092	-1.0507777947047134	-0.9034846323048235	-0.04242703329310776	-0.9861249385397882	-0.7903401776146773	-0.4760949193546716	-1.7983842390887377	-0.13616843432791315	0.33224357977396485	-0.4182741860613848	0.3325500069238243	0.2975016963836788	-0.7698635132839874	0.7521608182135292	-0.4307590696183758	-1.7034784754302044	-0.6337869991161915	-0.4668481209188847	-0.36624829420726634	-1.1475541928199706	0.7639592662783529	0.16623752736247843	-0.955983224298959	-0.39825561353426275	-1.3275847601928292	0.7721248119721711	0.13775098460224136	-0.041329000001461794	-0.09801960409022045
0.2782922190118823	0.15579477713718107	0.04936073976177114	0.35998908520252454	-1.3312285924265321	-0.441372608089659	-0.9304337780049566	-1.2658078131187906	-0.608891218041335	0.3185064202172603	-1.1398195671059246	-0.016081546229731965	-0.39783216887036205	-1.5158728384134579	0.5336491117613524	0.29833496498998063	0.5579211614402193	-0.42036382354696167	0.4770103710265809	-1.2066763799840496	0.5164910314055944	-1.0347694727140722	0.3701328469838491	-0.11532599021121821	-0.6229169119903355	-0.11575576471845497	-0.1681443621441759	-0.29469998363947364	0.4990813595493478	0.06216198789751287	-0.47489059493457697	0.551509218895985	0.20934307528907845	-0.6836522887479201	-0.036673432481557924	-0.7283210480139028	-1.330563889186134	0.1129640820860723	-0.6817589972814484	0.6825626581936348	-0.8115503986167453	0.6704779011825671	-0.05946404994618688	-0.6902358947282262	-0.16500286176766393	-1.3075704510501143	0.952319377866959	0.5360106482598832	-0.6939290939419767	-0.2790114009110963
0.6792924373009894	-0.3391588463527042	-0.6620772381321808	0.3240302344292994	-0.6769137175711253	-0.13190791047589606	-0.4629504814462518	-0.8971399674991917	-0.5921100611635693	-0.11535275187281287	-1.0304230246033328	0.0675870249891236	-1.0015492002014832	-1.5504169235100682	0.45561629032185513	0.12070853143665003	0.47963655112294584	-0.4019643746854593	-0.5288140746161786	-0.5084273885913975	-0.3967691188999884	-0.5547113683334376	1.006366055930534	0.03839729520883363	-0.35702479402624027	0.24958390173667536	0.23182025991799574	0.8703435106387196	0.03427218047607826	-0.3965933763723555	-0.9518089920927079	0.7368905490632985	-0.23392024447983548	-0.4306715645686508	-0.675337021903117	-1.1831895230285738	-1.096522875668665	0.8477037725657546	-0.9238681043956457	0.5620169888504163	-0.2202863688922386	0.3683855068407529	-0.05725732522622189	-0.585926332704545	-0.3955720340783017	-0.6942574752564591	0.526934893973592	0.8453700301746077	-0.933100820537408	0.06328056470900537
0.5115892422008889	-0.7992264599940828	-1.1960319391304934	0.5098616669853573	-0.2250714932529965	0.2549877323663108	0.2940150176548481	-0.3749105204816501	-0.5054471302735384	-0.6239000415405216	-0.6825212111535736	0.09768208733867448	-1.432690874407245	-1.1099390448480424	0.5106638750588796	-0.26461261361974764	0.46370975179202567	-0.19821728305358047	-1.594764825708173	0.14804775702632716	-1.1421309092308234	0.02725793230164347	0.9364503273562282	0.4714653802536153	-0.1115037690697167	0.18273579608184382	0.5487062829087908	0.9664906234247648	-1.1029324345256393	-0.38257159791957884	-1.0888653738123981	0.8075466752327093	-0.3305407423505686	-0.04767770054598736	-0.8126512982150901	-1.0689460894383032	-0.8422262570081344	1.3019206696226933	-1.1633839820435787	-0.5316823524334806	0.21970427609620513	0.13021990154288282	0.0604856655007495	-0.6036105155186487	-0.6212502429511257	0.482751542838759	-0.1352115176080353	0.8877450809274589	-0.6164279042506177	0.8048525525791111
0.31085991356145315	-0.4582956409900331	-1.1577814214449373	0.8141000606737491	-0.12549745658887396	0.5465446267295597	0.5072701964693511	-0.005513423839924625	-0.6283457964869442	-0.5888441745971092	-0.5308994991530034	0.1847690216236263	-1.067473489787563	-0.4434303060827184	0.5822792792724877	-0.5988637142051041	0.4625627453889113	0.03029072065348815	-1.4944003860407766	0.09427978824520392	-0.9911872455939081	0.08340499235070346	0.6066391293431252	0.8353283801989184	0.2873550589836964	-0.0763208324453701	0.6299671220358309	0.27653016913413314	-1.862817378866978	0.17014698867184244	-0.31678231759541087	0.7702875134504146	0.2113927133509892	0.2139992358201012	-0.5989625021188856	-0.009764322716371834	-0.4254699368596742	1.1213251231265036	-1.1505201855295868	-1.5384085976455744	0.14319177161406957	0.1588760866777813	-0.09604016934610937	-0.4951374685648761	-0.4403145499255269	1.4773676414066945	-0.3035839123495111	0.6064203061716835	-0.10195832333855673	1.31593926593799
0.5390674394158315	0.5491353054865682	-0.5282183338546648	0.7856154267333323	-0.23119847194944917	0.6175596000578093	-0.14262044149197894	0.05642373691874079	-0.9757111659549403	-0.09297798243624285	-0.6927934635609188	0.34365136506695837	-0.13265672712993498	0.032754474662411326	0.461658901848572	-0.7026413349248792	0.4418345350673833	0.13595993088256927	-0.14282533719791296	-0.6495614180640196	-0.09581056291033319	-0.47529137499259866	0.430559909297433	0.6834214237188039	0.794854392655229	-0.17463913858349556	0.532053204066606	-0.2947216409317488	-1.558127389166447	0.7109491029726275	0.9649253151541712	0.6897546784672808	0.8866007692364208	0.21542906345236826	-0.4806488207812427	1.3593865976505026	0.0713026528136166	0.3436178623737357	-0.6639165009671041	-1.5321588630715524	-0.2691070944640461	0.40887687247315885	-0.741962744521596	-0.0859001770232537	0.04867085656873862	1.6160801361246566	0.22677129835150742	0.2099527795805982	0.22871254403972402	1.0324501724311284
1.044109892942788	1.2028446505591295	0.32224153898570307	0.19199017906074886	-0.2886602426372406	0.4823773655904962	-1.0385026308176428	-0.02185979830298497	-1.1219490101143372	0.24280886766860238	-0.6792929851998115	0.5129826660177405	0.5036057316451554	0.10511831701886637	0.08667307644117246	-0.5148307085561424	0.42195400508988856	0.18493445496704902	1.3145440587711277	-1.368209297722872	0.7221056068742068	-0.9671232895762953	0.41756378783435755	-0.011825020697321643	1.0525247369516904	-0.03368984552579071	0.41144709904717375	-0.21688578910592668	-0.48043513303954344	0.738133756486418	1.6488440733327707	0.5702591630494016	0.9087172487642123	0.1198033839543992	-0.6040763856593112	1.8101538068132834	0.4053244218928398	-0.4720235187674172	0.26009784944410674	-0.5777367102078649	-0.371099546940202	0.600405393006936	-1.455564816970572	0.48508431036376554	0.37770140300760086	0.9956756581838248	0.8408912704050368	0.03636298394659462	0.35752713958084503	0.09913428355846012
1.1785510824548537	0.7208894771822238	0.8335484800498967	-0.6462912647006986	-0.21313674202909946	0.18981343451129523	-1.2790213304727733	0.02657119956805167	-0.6629921283202554	0.000729305789172215	0.005401727949154533	0.6018685799805236	0.24175848742172537	-0.10748379433139149	-0.371652721215599	-0.10076448309345756	0.40740523453274224	0.34995139965332833	1.6749990956565282	-1.3698744558632436	0.7817221773802284	-0.6499594023890273	0.3045004125757871	-0.749248946384134	0.7155118890249138	0.03279239200706235	0.23297904398259295	0.1652545231556913	0.4040355617511885	0.33644436693646046	0.9898148596258292	0.33678660027918356	0.08760390577841143	0.1532698486258092	-0.6010451809220457	0.7632180919235003	0.42537519854833006	-0.711825608893532	1.3018103702657131	0.36586888371431536	0.23728678783386453	0.4529140165937166	-1.4274758343593805	0.8316574716976128	0.20038890332063583	0.32413233471198866	0.7569017609099564	0.20281120375427375	0.5233823871481021	-0.6546208658318214
0.49846008320484264	-0.5130132193702219	0.6113225245158673	-1.1286043444142502	-0.13169597050526166	-0.2671360246668465	-0.6153286102611288	0.21525011172209196	0.24230741983575696	-0.5903333202473108	1.1052195911569815	0.5150350004333618	-0.6348111757376433	-0.3108848898791297	-0.6550389492684168	0.33401054272039554	0.34438103830426126	0.6455830580129782	0.8053291416689774	-0.6576620410065626	0.13888896539867046	0.426105201065619	-0.05784349777922801	-0.9709270772500479	-0.10922616848801663	-0.3528041845820124	-0.2513925943059347	0.14829327983323498	0.3379776635561243	-0.0075592511172390565	-0.621474196666376	-0.009763234949972196	-0.9119980107771107	0.26800226741407984	-0.1088487927753679	-0.9630648299597869	0.2030322191106563	-0.2818666345284406	2.0296339694781036	0.3742002223766685	1.1803786971283279	-0.019051446199951652	-0.35321157792531666	0.6785504296659137	-0.3758657735107697	0.14812187873621535	-0.13823784507383272	0.4294108404219576	0.8412327980825289	-0.5145757876266207
-0.6770132469525193	-1.331965141550802	-0.23964217966605358	-0.9555284572560399	-0.153198247919684	-0.8411844536557641	0.3832808301047796	0.29029893380227495	0.994959334762592	-0.9465373274580329	1.7311537093075375	0.19385035413869928	-1.2746898505396498	-0.27326568766326775	-0.6220188896336217	0.5027713246768579	0.1918202053939438	0.8516932189778555	-0.4401056145537649	0.119749589713224	-0.5569385358726674	1.440074652409096	-0.5137066464504838	-0.6152311772344515	-0.8320926391020097	-1.1466766142170668	-1.0989255770314887	-0.4293341430735	-0.5930355160040368	-0.030063070773768914	-1.9636940038755513	-0.2728430716302019	-1.2457549657447975	0.20556686949425104	0.6033102268458786	-1.8335526706966607	-0.073177077586175	0.34955518782303907	2.140654728314872	-0.5848532494785836	1.6546610434777922	-0.4399109063547546	1.022589163703497	0.17730557076629097	-0.897457130857611	0.3634818400878497	-1.2037978492463357	0.3062345512824932	1.1395180285814968	0.3273618547970351
-1.4627467688527644	-1.0427261475931568	-1.1093282889656133	-0.41088043182884426	-0.1631015298873605	-1.2710989073931611	1.004272772342488	0.11281529878472168	1.2210470242408458	-0.7482052776458298	1.3125179399536977	-0.3151391894917453	-1.1165695644098284	0.042164623846446966	-0.3231675995675502	0.23200324583420873	-0.004966064412483562	0.7307761288009105	-1.2437762244659472	0.32873950973831234	-0.7145110709559005	1.6703282862351345	-0.7584697638287914	-0.15119360795459058	-0.8742172332138148	-1.7645079998990099	-1.8373705571950931	-0.9501559089835167	-1.5850645097682934	0.010229945316997047	-2.0528612423814177	-0.21422638915386366	-0.7653054246218285	-0.09800823712444343	0.7793408450287314	-1.0998412920423217	-0.24940876059596265	0.6633493205466682	1.6257373388412941	-1.649138310217516	1.2970142386616796	-0.39441760066403825	1.4988270853385899	-0.17772051651635526	-0.958622283974313	0.49249006640017823	-1.7234542468607865	-0.24011675986226466	1.1652503973444301	0.8905621379872952
-1.2188199377502917	-0.10405277408970164	-1.3376748677539563	-0.07082920481638066	0.07146231347927817	-1.1925698846637216	1.0357392514540058	-0.06047195937320505	1.101781910905825	-0.21516485912976416	0.24473287428031923	-0.8417743908578671	-0.3766668781816951	0.4913046355228438	0.06225412143060418	-0.33659319252358455	-0.17166636732062798	0.28160645493737424	-1.5243969023757	-0.07749849655798136	-0.2986765294386055	1.1759189536126775	-0.6218796638007235	-0.07972076021609902	-0.21404862436014613	-1.550039326964758	-1.7738167855041136	-0.7104315392396062	-1.8004362382904506	-0.3110365261871993	-0.9579623167974822	0.12981489403084223	-0.12738852434424192	-0.3456256287455773	0.04269829262835102	0.4521260992748783	-0.22540088899074676	0.5581119256239255	0.759077630071967	-1.8575906251989531	0.5403871198606185	0.10252595019458441	0.6485233024846866	-0.016636767147942686	-0.5331189237791194	0.30152901385718156	-1.527872728713703	-0.8245105251879961	0.8508356848858261	0.40106141925994937
-0.18993985743982061	0.49112454621397317	-0.8002671223375729	-0.2499446458005925	0.5758855393178385	-0.5312938321644415	0.7191530463173694	0.15883903237090272	0.9338400030756089	0.1524131086985523	-0.5701357874057639	-1.1870250001905218	0.272202952719604	0.8641523826708736	0.3266719071085741	-0.7834403022332296	-0.32921845156803786	-0.25955498272454564	-1.6090205795455883	-0.5969916178921416	0.24598798776319122	0.5317819423809438	-0.19974920979749458	-0.4623360352397599	0.5814468047600857	-0.4447589729805359	-0.7795232109938264	0.25309993171543027	-1.006184561055453	-1.0239057197536487	0.33246112064523736	0.37216495557923673	-0.03862732286520593	-0.25205825994984904	-1.0490062469327914	1.3194795798266772	0.07090618830530211	0.2968467130457546	-0.09325662998274381	-0.9706226457826161	0.03711266260316092	0.48985556798230967	-0.6823838343565706	0.5080441584143521	-0.006329264316004203	0.012792967580631913	-0.9590905602639267	-1.018940049983214	0.33044177040368883	-0.8710869960722081
0.6813487869994687	0.3077082529118612	-0.04620325136221028	-0.7313203393032625	1.018157579923225	0.2601020493125356	0.29477561417075254	0.7378411558907455	0.5793823784602951	0.017446289492496717	-0.7344288426239981	-1.2609515723507483	0.4001216482279999	1.0194321919601292	0.316579562235226	-0.7452965800801532	-0.5943759536364274	-0.6370339877725131	-1.516261974420092	-0.6843998744647206	0.4834928874356292	0.0636566767131273	0.2372485795235492	-0.9531697696167307	0.8835316395011642	0.8269771775153242	0.35554881470171035	1.1395086104157617	0.29322247947446245	-1.6667280602602546	0.7960271012831467	0.12618611354376177	-0.5095054656945283	0.004833729570592663	-1.5145524452904089	0.7880359287372151	0.5960118680749213	0.1089330710337877	-0.7176086631419115	0.3950263132862337	-0.1078725655918321	0.13741355239363812	-1.2552959831244206	0.8410151419224403	0.10899580543252027	-0.06296962774924751	-0.4205822445096688	-0.8479506586060456	-0.23867564308622835	-1.8642421753922485
0.6326679408498442	-0.23871124946647612	0.21075572493327427	-1.017639529061571	0.9836907569462086	0.5236223623386862	-0.1704310699602778	1.1153413711959064	-0.3206688155860934	-0.5570154530176817	-0.6915756892102836	-1.1207744232291623	0.15947318182003375	0.9364889253327491	0.002691073351217669	-0.25191401040216427	-1.0152753857913284	-0.7338250727854818	-0.902432990320103	-0.17431275287889275	0.3834527774040917	-0.391655568067756	0.4423803826972848	-1.2131351030310742	0.5564574842321999	1.3432080632129142	0.5869751112759937	1.1938190993715216	1.2558183912728702	-1.7508316551098622	0.2162960053406415	-0.5542152123825247	-0.938573886655955	-0.08188727921083744	-0.9888305173672459	-0.45448038382644346	1.0925018436457021	-0.017694269230419665	-1.1490600693572652	1.34485804969835	-0.3302416549156457	-0.9732342337053802	-0.7565528713397545	0.5846218941103716	-0.3993186592637138	0.055825480598852104	-0.11655461728559112	-0.7546486025433669	-0.7751312695499911	-1.81373811469313
-0.17155434515818122	-0.5629892860582328	-0.23548467426784028	-0.8225016567356416	0.4426799255273113	0.06364165749833445	-0.546137656612003	0.81477015768497	-1.5671629694823608	-1.1650035599587814	-1.018505922122191	-0.8705389820152002	0.008200391832521274	0.6413865054889236	-0.49117859401988107	0.3066688361868416	-1.4376960217306292	-0.5295843745579348	0.2668921732958927	0.7154682561097244	0.28179107974874773	-0.9519440407263794	0.35580332632271694	-1.1981409679463877	0.011330781406467514	0.8453714151281586	-0.28110313287502897	0.4727722501349338	1.3150303763228357	-1.241915637490425	-0.6995487649396676	-1.1663714699529386	-0.8563558136691602	-0.6897450998176565	-0.06891912429066985	-1.1432413702255646	1.2365079645529118	-0.15906174390413647	-1.526358810267091	1.4206213416347968	-0.8802791253307417	-2.075159175319941	-0.050763885973935705	-0.08075597259747762	-1.1738853479557896	0.07425769696848965	-0.12965398223833532	-1.0334641939366662	-1.1945454250200405	-0.9809531813934474
-0.7643539134503932	-0.5683576454606477	-0.9334533985052277	-0.31045947036148563	-0.10474619213149096	-0.5600648090785848	-0.5188969015912369	0.10064787728025809	-2.198779877941538	-1.3029441148616325	-1.5964391149203487	-0.5451182367500639	0.21072283907851216	0.11855809850469218	-0.9636638668583559	0.5779625184473051	-1.5946248950154098	-0.022935803132077923	1.314835700675566	1.6478149096238452	0.4968272562147933	-1.2257330374587174	0.14273625777438875	-1.0497550108602687	-0.23219611544211174	0.017802710441310987	-1.2830578441533134	-0.2333429165053179	0.581440186897633	-0.5321865079924167	-0.9759230265912744	-1.2514312451004455	-0.41970255937729356	-1.3027451661811842	0.42410780854804453	-0.7065494339089661	0.9939144361660878	-0.23275365818213664	-1.8499836607199678	0.8557623427741533	-1.3721432477217428	-2.2284425975506443	-0.0916020612745297	-0.5796385468223836	-1.4601845635201385	-0.16605580386767502	-0.48964367968897043	-1.399212579481184	-1.329259757886007	-0.2412085795478496
-0.3054161518847953	-0.4966115638359829	-1.2713346873341984	0.12087170800872528	-0.04273236967256988	-0.5428101147365071	0.07260881853076252	-0.21412198023251042	-1.4175882371835815	-0.6962738022889766	-1.7040017986745457	-0.11438061299989094	0.6391296098906394	-0.6212351606091228	-1.2889888024998812	0.5732952377621876	-1.352798590783448	0.692518261053351	1.422882684233565	2.3485169577031906	0.9924231239053963	-0.697234425026432	0.07874602450674821	-0.8264097189456758	-0.0010452284836632957	-0.15709806693738762	-1.2271748988457236	-0.20219837322071021	-0.25547901634342735	0.007587168727742235	-0.23497744249593086	-0.8711185770210771	-0.11844892887983124	-1.2044464118798954	0.3318854972789996	0.33626943030429574	0.7527425587246127	-0.0930168503685941	-1.9143291332202428	0.25561882355285853	-1.234240788939315	-1.1874243329737544	-0.7998270127143049	-0.5325839028599635	-0.7079021416776419	-0.4574968400064518	-1.0419250942039762	-1.2550880906866306	-1.015693572523291	-0.06298662193132634
1.0450781462011338	-0.3720208931850082	-1.0487636595998755	0.24932275674534982	0.7441121451916565	0.3057501567170915	0.8543763308471316	0.26465212230876145	0.32799378557495606	0.44055152552844934	-0.9147515092547794	0.4076487822595484	0.9827485015076698	-1.3492944528299782	-1.4948665971232347	0.5475007142323868	-0.8565019845825881	1.307205795043495	0.5771241802636387	2.6027217717358995	1.4043492136764975	0.4503087060458274	0.3402102094092533	-0.45996529518802937	0.4690742187922997	0.6296834076532227	0.06651368726798752	0.5436741339344908	-0.4799737779723956	0.34520837869073145	0.960673239498367	-0.5382049358713249	-0.1356150861179488	-0.3335420036474052	0.12946324356168526	1.0715364688637383	0.939346589512446	0.18174675927530315	-1.5191864369127692	0.0635908322921648	-0.48568098640151347	0.3304837807117854	-1.2403150065860682	-0.10474066212299245	0.8511438131505183	-0.45792250917831095	-1.3971479538671439	-0.3993313838818383	-0.27201564321170874	-0.08625527922520551
2.1813474947989597	0.048234513629036725	-0.5281114144488174	0.18856469414665872	1.6873643255236883	1.288305787846116	1.1152519377455437	0.9096610498488245	1.5381417469332863	1.4542147642859875	0.30120714619937555	0.8897924808439017	1.055878972073811	-1.6027828312751027	-1.657529802473745	0.5977229797652283	-0.41634008274608025	1.4128358672322732	-0.3098699404731373	2.2579706359867306	1.3932070364999196	1.2265162826709157	0.8539607135954382	0.032059028851606886	0.8319835999138626	1.6998795141310543	1.5697525903255105	1.3324058735895055	0.06472873414839071	0.638360283349913	1.6113041079905956	-0.6685701338258303	-0.1778431089713332	0.5386165971229432	0.13799658345980492	1.073856605756129	1.4743527433454116	0.2517404641922692	-0.7461963243124662	0.2710153189091984	0.19408408057029425	1.2668942799218859	-0.8346329732237078	0.2483028270952284	2.236864927868985	-0.08186484684080349	-1.2313216230906785	0.6553104251761592	0.645378454780682	0.25269810915217455
2.0585601926061243	0.7259941317006416	-0.020947683040911005	0.16471034423962008	2.029441769283196	1.5023368066767624	0.5241948887070167	0.710045241830821	1.1610218582938725	1.715143605867611	0.9984536108578768	1.1438267537270406	0.8937403508847388	-1.0500451280639087	-1.7274181309095153	0.515364850179261	-0.2585631194798072	0.8708184421804356	-0.3592155791933325	1.3740918813500567	0.9809373254954654	0.8097491108125057	1.3484692064989114	0.4142253143109781	0.9421390543488051	2.075955592979516	2.104470779150113	1.5347859514362212	0.8724361525414195	0.8801755692453979	1.2137299908247394	-1.146934880091973	0.056553917030620675	0.6124354620940137	0.09896035548266671	0.6083832849418923	1.7581804620748303	-0.1271433935754986	0.02778103242779936	0.5493845048282018	0.23809734639583724	1.1415776562736273	-0.08322461569149078	0.29893301525898663	2.4810265798111004	0.41365826124895827	-0.6661577633890096	1.1629992722127485	1.3792174437659575	0.8781757344561191
0.7193970245468942	1.0707078359256292	0.41876408297121964	0.21139170439463875	1.5410338237315118	0.7905426878834576	-0.4354447465300281	-0.4522916680053889	-0.24013037529341696	1.1658320976044194	0.7123593902385786	1.0682729079793687	0.633231127472248	0.04734287060582752	-1.5243629528712015	0.11686097209252759	-0.36970826410820024	0.03876012779702335	0.326321357019802	0.34964245921404546	0.54413309016247	-0.44695222171619214	1.575848947579449	0.4184950243737277	0.9056518567935871	1.470286442626557	1.4917388272728627	1.1269781925498672	1.2706125004821793	0.8396165813548847	0.2533584379459583	-1.45811384241608	0.4214473619606511	-0.042881552403948794	-0.33204272011401376	0.19204494412675793	1.3269733589723658	-0.7485976319627172	0.4445458841554763	0.6151397477848535	-0.14976065171133823	0.3877688575512711	0.09642893380191153	0.21962146383047143	1.487065390888294	0.7108460227015385	-0.20210163474586693	0.9024280913329334	1.670593278494097	1.0921551714131283
-0.6925235552616357	0.527795103415408	0.8480964814984313	0.16263165303701765	0.7331906313746783	-0.07941825172792966	-0.8958520345163701	-1.4339285514198743	-1.0717373074066436	0.39252460565225433	-0.12010288267423977	0.7454536609165712	0.38346163691897917	0.8700660303273975	-0.9615254199535426	-0.3670125192281701	-0.5479066103775269	-0.49135263241718213	0.8547918754419369	-0.2559609886884457	0.4640767230252576	-1.2600195956269118	1.4972726085229346	0.0554055845599093	0.8898340497878825	0.5416879642775803	0.5822843740697518	0.6192364058020022	1.045263186690733	0.39814645351272304	-0.2753898982053014	-1.218510624599297	0.48615567396582327	-0.56572829766885	-0.9213417783038764	0.13049116813738623	0.4583476033151585	-1.0722530706060363	0.49214752416507085	0.47410617528447074	-0.27753792500101643	-0.1747185487204553	-0.4330599527742378	0.26091122938932776	0.14442511495974825	0.7194504773846868	-0.18192121496161706	0.3446412328069033	1.4661996181368764	0.4579944427451786
-1.012375232986474	-0.6134636824893949	1.1219506642364527	-0.055087782421026084	0.32721183200388404	-0.22913335882956828	-0.48700087662545644	-0.9998568238404256	-0.4653164079102156	0.058837802727793924	-0.6771985177385494	0.4068906257772337	0.2100726804636392	0.7524973100830287	-0.2493672137855548	-0.41406984829217935	-0.5841738936273957	-0.4387788036071594	0.630661378604443	-0.1706629491384956	0.7658278894313869	-0.78245540968623	1.2602009675773678	-0.3425797251213618	0.9097375535273965	0.1614340486060894	0.25268264826302356	0.5067948495153373	0.5621947217459471	-0.1561237093066745	0.10049955223842563	-0.5485129671891141	0.11087808720121499	-0.29637457313385673	-1.0324464584559885	0.3922173537694664	-0.05097100991987943	-0.7514935306674119	0.48182150838365073	0.34101203589273393	0.1681513054131398	-0.1547241893952319	-0.8206518839720862	0.38986303416348234	-0.4802329537775208	0.5709116682958083	-0.41039109755423325	0.053732887542810505	0.9093618394361698	-0.530182066072252
-0.18243691720550048	-1.316463118961111	0.9225941325292538	-0.22140331913694553	0.5229774924832057	0.4018021199934003	0.30536368820428006	0.6974154858260464	0.7948169917367943	0.25337752241206746	-0.5666927835018262	0.2831568186070855	0.16793440426041378	-0.07538142149478963	0.21048750526635127	0.19715992668817403	-0.423358891185935	-0.06483082199256249	0.009466756642041075	0.30063053874160045	1.093442227301335	0.4339103207654868	1.0235378964760649	-0.4399473070205981	0.7967093522588153	0.4988536297413599	0.5477721495607947	0.810984380067536	0.2860937794464842	-0.31692580044216095	0.8107707115999668	0.057620811225111195	-0.30979087484358575	0.46427203938981776	-0.4764823752101146	0.7029260946370911	0.2370838296693331	-0.010989799925042757	0.6854548679480829	0.3538763797810803	0.7453221233655386	0.11849315424121915	-0.28862628334787305	0.34469823125382293	-0.11009357385573343	0.41119398025840986	-0.42500761932423475	0.04952830742458132	0.2711031199886869	-0.8548090746642066
0.7310538558639004	-0.8854495376556606	0.1818108722062341	-0.021438938113150674	0.8368421693190254	1.0285269151682583	0.701511197256293	2.106867396168063	1.239862595999043	0.4716739478865214	-0.0753800291191843	0.43405486896482515	0.27747624904090873	-0.5977088515231137	0.19569344978911746	1.0229944094344263	-0.19567471360686314	0.1850357855729459	-0.2291018348907353	0.5174277113197419	1.0450329047563143	1.0396727607301457	0.8372976827854355	-0.23193811823798888	0.39203515919679666	0.9213990838010196	0.840134225249128	1.1122656602942618	0.28075853203522144	0.10389249938160545	0.8424109080869638	0.1849084386485955	-0.26919418403482626	0.822074436624814	0.1374419932052972	0.7008759477760627	0.8838465416825798	0.5512723349639521	1.0392030168333384	0.4119519669155811	0.8030182169226664	0.06669704341200648	0.860812456423586	0.003097510409547283	0.5767687153715992	0.2808900279838872	-0.0942918239347536	-0.10654279658031474	-0.15227701486041123	-0.05599537654029278
0.6760622549728014	0.18050911728159633	-0.6086683026361974	0.5346029454473238	0.6777610583710996	0.9064716545347437	0.4545395802359049	1.9011492571047783	0.4357330879969288	0.2625240682378959	0.2871210738244029	0.6869610457846197	0.46449473048016154	-0.03037423079684436	-0.09135782830575491	1.3394556638686321	-0.09184847395906255	0.19220582668895478	0.14403369440838096	0.10526810207647361	0.5466350624258287	0.4111620258359022	0.6762880797756083	-0.01026886641528204	-0.19537859853314515	0.7855299911734215	0.656124290728541	0.9829162833602385	0.2877342295314919	0.7016765040361707	-0.11453724853541003	-0.17327953152746717	0.25499432190863636	0.34770483493789717	0.13027009293868025	0.1941910774793686	1.0634079983021496	0.5363609316433922	1.2575030209246005	0.337144597247783	0.24585039288811844	-0.4316525787563917	1.5686277513693447	-0.42149060228408736	0.7192983616419873	0.17212021556585286	0.2197816525211998	-0.6277479473047591	-0.16925182313253545	1.2216249982934257
-0.2830684973684557	0.6551585307960421	-0.6591011112451428	0.9782330611945367	0.021781954884124686	0.12840298337685313	0.016524886797764905	0.4298734450748097	-0.5486570132751908	-0.21925414409724353	0.35080676166248886	0.7647468397273335	0.5709504358911769	1.2734276328608376	-0.2071138719109842	0.9148159038784547	-0.16067188466825186	0.19548397816713647	0.6231407312657571	-0.6900932653579566	-0.08534083977516445	-0.65155579533303	0.5171767295831766	-0.0045767321179428075	-0.5470221418589724	0.19295337442603216	0.15953739328524863	0.3862571006696068	0.24655795646184192	0.846097195984594	-1.2223354445156522	-0.6699368639733171	0.7379846949210463	-0.414676325592517	-0.3427107784764538	-0.5474932177220008	0.5010006655063324	0.09406687573496231	1.2182450876672113	0.18266645757503425	-0.3875334227245199	-0.8409114942985656	1.2903936206516953	-0.5885349862743522	0.14037969778352036	0.09797664896127718	0.14167585864520355	-1.0838917426485764	0.2062345499110608	1.8339347930457466
-1.086239742963452	-0.07313331656671453	0.4291178663881584	0.7772557326897647	-0.5723402503940191	-0.5406150863117182	-0.0753054563910456	-0.7067782934345993	-0.4237868350688931	-0.41888501423540797	0.37083285012845635	0.535111509424284	0.46744789960995003	2.0793305977732777	0.08209278313026103	0.2766995399149708	-0.20887471979496786	0.3285354160004607	0.7250084353048317	-1.2801643793925546	-0.44118475798605195	-0.857005845891173	0.3227351677308604	-0.12160489161735066	-0.26396856364772814	-0.1624266239097641	-0.16112519953951784	-0.3164538584319482	0.5116810920328166	0.3469821466592364	-1.3140346537232088	-0.9295270993314864	0.6546856715973225	-0.5628689100993265	-0.4587191040961605	-0.8455087880770162	-0.2636808946778086	-0.2817343000834534	1.1317097569888486	0.28336523879405673	-0.5339375416689967	-0.49432991386299147	0.6421986030108335	-0.3667886830547972	-0.5855712055452548	0.05397405998418452	-0.228808046521814	-0.8085967947396417	0.7623184233704812	1.2423718967913833
-0.8875940569899683	-1.3051378572393613	2.1810993237384433	-0.09866656143541656	-0.627135569501868	-0.5565590181744522	0.18233057444795409	-0.5024444990862635	0.8201190915829197	-0.09685652062712623	0.6493991397826047	0.15512824557789176	0.16196909468590706	1.5240092878102807	0.5651170992121642	0.11515755849879664	0.04631335982096703	0.3231156384929034	0.6077800842805279	-1.3368619818624334	-0.39355473635583554	0.10565092349426021	-0.018921675155239726	-0.07859125217414341	0.5526015001025508	0.12571049851221763	-0.10305798168598518	-0.7332125275072376	1.3586218353056965	-0.3146090631107224	-0.15399734168040613	-0.8293634097287038	0.023219050202142634	0.1618241118042087	0.16492761024049196	-0.2279735053814986	-0.591437779312145	-0.2505175145420469	1.2426726535578827	0.8784815980210593	-0.12355407660178036	0.6598335887333231	0.6134312287321457	0.0826183829491811	-0.8424398308912081	-0.026900989143444645	-0.4505102948303395	0.29785457458307	1.1996151346397226	-0.026107538251141392
-0.0023929431429264053	-1.767951228436595	3.4631930644572053	-1.0473013027165763	-0.3271569159249433	-0.1749312761821946	0.34157647374607464	0.34998729430189573	1.8989160883356926	0.32865531351326094	1.1553510888374523	-0.07785928708566896	-0.21048440736651403	0.046197261834244	0.8338889712831237	0.4841230713446972	0.6555609789739019	-0.15312601393665032	0.7118113232280672	-1.0479517780691452	-0.2148136839693061	1.2469737176772728	-0.6384308188605784	0.24559225237546406	1.1865115136403062	0.6109293791233185	0.06304949965134256	-0.8215767110244174	2.3329275696882896	-0.4841932608210966	1.2299098356812457	-0.511302817352697	-0.6197603046248786	1.1242715496403128	0.8843009059466446	0.8979750574921576	-0.5253791608412431	0.10325865795197295	1.4054298025762113	1.6636548704697085	0.5012221687642098	1.8463236186140963	1.3138998115242981	0.4881076985690003	-0.6068773238035634	-0.19715110898541566	-0.2843675926574569	1.5039539018499688	1.2521136988001602	-0.9483677211179722
0.4828971424427167	-0.9186379080778232	3.278421472588983	-1.326238419947313	-0.3257093393967846	-0.07356016399340441	0.10946681625651655	0.38205458159209343	1.6315036797765148	0.24766851360253286	1.5123810642631346	-0.06588465988260736	-0.49800310444247087	-1.0395439247554148	0.7461356802317785	0.7371179321883022	1.2746889084565096	-0.9311632080656824	0.9580154390956185	-0.7686645370502506	-0.3349243240554888	1.4195766454283498	-1.5005080423687172	0.664997008716096	0.856919879704151	0.4445308757436358	-0.057258341045105916	-0.9073818610704946	2.3795938787532607	-0.03821235430596058	1.5487992703589875	-0.15259420528181195	-0.72865018067804	1.5066421219194226	0.8493599056080201	1.3986979304910379	-0.6491464376918287	0.4362969460030717	1.1075026640853265	1.8516112603165797	0.9653950018938169	2.0638693303474325	1.8015893110692198	0.6382863935989099	-0.3347438024505884	-0.3887238353133669	0.10339907479921612	1.8780807451536385	0.766694657362883	-0.9252710121314428
-0.008640430156006736	0.6295116006122352	1.5352761145353615	-0.7090114509691567	-0.968289806067094	-0.5011437910597667	-0.30352907642360344	-0.8343581224551915	0.12503323737157643	-0.41873953365473277	1.3307423989484586	-0.06938330279168375	-0.6154006251316455	-0.8839944838821933	0.5875760708131771	0.28501456816921744	1.411362461547325	-1.368403247607311	0.6936574756981678	-0.5429482651494368	-0.940987664314299	0.5449221101135348	-2.3049821807454376	0.903473928456193	-0.46125437140130704	-0.6305259917003412	-0.5622881032501444	-1.308641935704369	0.8743813304208097	0.4888934008734467	0.5457685852657597	0.25701918915834543	-0.20190940961025797	1.1036613659932024	0.244747120848628	0.5191431013348655	-1.2117127308928333	0.49478627278537707	0.04093515010233891	0.8681840562899292	1.0196249647789202	0.9968364411745833	1.2095827590797261	0.41537083017575605	-0.3423932151378762	-0.4805744717141827	0.5150410610660376	1.1800128800630616	-0.21655800014435803	-0.16516035939871815
-0.8599203932906283	1.8785741598047714	-0.8078078541350869	0.3275059342392032	-1.8206840779397717	-0.9701257456666252	-0.4964566575715753	-2.1649419924481452	-1.4639375895955915	-1.0975509332633433	0.5769556815258405	-0.441821688440714	-0.5340223980727666	0.09500434252575062	0.7482272727884468	-0.7102222970397244	0.9073610270356334	-1.090964689341471	-0.4122485671684635	-0.11961301710745695	-1.7536967324432062	-0.4554629590436622	-2.657494854102044	0.8916143374764326	-1.8106876828078144	-1.8797049209590493	-1.1734557613475514	-1.93360756125685	-1.4854205495191233	0.5055998841399761	-0.7835375277937655	0.8789892672074252	0.5937756160644573	0.34345663948003996	0.24880578382727223	-1.1514315632025391	-1.6679811019433348	0.2712752208859394	-1.3792906259332542	-0.9357792784584021	0.48947298689443536	-0.6224062692183724	-0.19383363792033045	-0.16377054458120874	-0.4662116509924764	-0.5095612536164469	1.063108159287022	0.08812361576085606	-1.3787739007585909	0.6591031293561189
-0.985667866785975	2.3766847690571797	-2.3694504279781006	1.0391012231267391	-2.078471869875876	-0.8580916005355942	-0.41674149421795337	-2.2696382314396324	-2.128061198003196	-1.166474302377653	-0.3223097980535024	-1.1794138542431425	-0.2537180423905841	0.7807054477017287	1.2672656391955592	-1.5128582858990804	0.15678024924841796	-0.5656426542423312	-1.6781696965210195	0.5543471822425112	-2.197117811680912	-0.8078993698081017	-2.3917262290572014	0.7893912261898082	-2.044384220642594	-2.2785185075697822	-1.4681962048679769	-2.2875851302166446	-3.050098351967329	0.00953293612573902	-1.2359104992804402	1.7317361953066557	1.138814875349614	-0.33408343412667707	1.5547676096949423	-2.075032008639466	-1.289394956535394	-0.11542724952110522	-2.2244818404610234	-2.371335551536916	-0.6087239762355982	-1.6034408091838794	-1.2786694957886238	-0.8305214780413649	-0.35423628978082217	-0.716367356123043	1.9065872762548242	-0.45699102473838277	-2.1725820839641177	0.9813881177055368
-0.13386581257896246	2.302711325933688	-2.329159166107446	1.0288982892573546	-1.4365632776701254	-0.20718442090407574	-0.4267997052462173	-1.1519269288853455	-1.798703638557286	-0.5572528503841906	-0.7455707847919975	-1.8215511291450805	0.14311909632364744	0.5865155690910766	1.745573723566837	-1.6268350225611288	-0.22374247654321253	-0.6583464102662006	-1.9621905430023787	1.0366099476874502	-1.876698224659789	-0.6758179592630459	-1.7165748629051545	0.744115488793422	-0.98450020978882	-1.5853359863837946	-1.172397190298596	-1.9356943906617636	-2.6838289063745946	-0.4667671187632339	-0.5656374925609826	2.459065807537138	1.1108437871369423	-0.9055100952947145	3.2449563005869804	-1.3255968201650368	-0.14202906983158395	-0.589103438477518	-1.911888883411583	-2.3927656507063113	-1.7988978339223496	-1.3394935970823556	-1.3034452700809347	-1.1004037278949896	0.05516416214677789	-1.2509453397877237	2.7259440885673802	-0.1157861705119277	-2.1344476061557853	0.6468400032211783
0.772811268769553	1.8993875229489368	-1.0444451918006716	0.4893588418767336	-0.44943543359527316	0.24071881296108905	-0.8067276713979725	-0.053627421616697486	-1.0823841716977005	0.2860489809877832	-0.34839761074008874	-1.903115974877664	0.40725712748981246	-0.04273818771450645	1.7222347522843842	-1.2701208103858899	0.035520253027644784	-1.547950955874189	-0.942826966061657	0.7739312249363665	-0.9871659963179303	-0.7206145934675927	-1.0289817990082708	0.7204146890225018	0.26995754679364503	-0.6079214800475626	-0.34631850020462707	-0.9787854824999723	-0.8895371741270117	-0.5388647526844506	0.4134471962627096	2.509530251324059	0.5735931903876795	-1.533680195468604	3.5829989649953826	0.33151810180059493	0.7921181305307191	-1.1067265759148885	-0.8460711501271777	-1.095657197498006	-2.242800626233987	-0.3175234834739017	-0.6469530043127815	-0.6517188189209357	0.4817160743725966	-1.8345918548949547	2.792513621356061	0.6059876640568823	-1.2932488226486112	-0.10318665139660946
0.6873339661331044	1.1763500387441217	0.2240112443269477	-0.05715394134873384	0.03751423869699218	-0.1301007867914494	-1.3109989323200932	0.07207816627172788	-0.5280600048570109	0.9158814973811014	0.613007074253104	-1.4892105368149804	0.19205213865040172	-0.32595320068019984	1.119268864089784	-0.9859432132018424	0.6479751050512941	-2.301225378723326	0.41343351048712185	-0.21063516191433032	-0.24054735835126753	-1.1140025294588727	-0.5914884160568795	0.6177478829065	0.3585784729992907	-0.3516988386527297	0.6032508249215761	-0.029346556580681464	0.6186132107983262	-0.44756176493973077	0.7567291618343601	1.6702506904883143	-0.05297504576076534	-2.0906484506401624	1.974901479240551	1.1415116776036118	0.5860095376907062	-1.5108941567922154	-0.08987595584081053	0.2978130271003352	-1.4291294948249296	0.4083492754345056	-0.22313211790858012	0.24593404853582934	0.6833226667292045	-1.86950811787001	1.7653146477056127	0.8931385268960941	-0.2581944378119818	-0.7829410127713367
-0.3271666742045032	0.21055580655651993	0.33541743602824997	-0.1971506355779524	-0.23066716889793085	-1.0312596256519735	-1.3485440613976516	-0.41275722565004014	-0.27731506693660835	1.1956784999820098	1.41018555783973	-1.1276332580003638	-0.6505731818900848	-0.11947001329018105	0.310582542884244	-0.9328362143486537	1.126021058951362	-1.786143262190431	0.850938930709996	-1.1822997936169928	-0.2662252255503013	-1.2840923600863086	-0.39315625802483023	0.49001756858805073	-0.9407004614100416	-0.9603554336757663	1.1493164496706207	0.3428114104123877	0.5222184786647635	-0.7133189655375315	0.27363438620019437	0.42736297099031495	-0.25599714441559795	-2.1182183287339758	-0.22130483208712654	0.19593658441958914	-0.6392779059455211	-1.4898297429427718	-0.319107285139253	0.5424907096383186	0.18276208901423024	0.25862200993066464	-0.3848048009802577	0.8254331824562815	0.7189344538497588	-1.0275757191435475	0.2708469206342752	0.3708660461475182	0.22779075596962853	-0.890334175531499
-1.1249657581681296	-0.5788908397029298	-0.7763165524674368	0.13100424727533852	-0.6840231028967843	-1.4542489971367158	-0.6183117861001568	-0.47424545772698873	-0.22555096618051157	1.1637510633557522	1.3824035505085366	-1.184991025960555	-1.7729653530691913	-0.01510462001911231	-0.21725583872575407	-0.7562293095296518	1.263599391067627	-0.0015148112562547041	0.16618089886565038	-1.3866439929662924	-0.9653591957573379	-0.6755907831211155	-0.2678213425487784	0.5306219564573104	-2.394881659249587	-1.582731975639124	1.048742373586605	0.15782621508087805	-0.9202108889811477	-1.3497808157385078	-0.479435761493733	-0.3306968114941544	0.16829541156547168	-1.31430477372718	-1.1134266962090975	-1.5871427815795967	-1.8128930891322774	-0.7986629582301181	-1.1364192428947353	-0.4827890882173605	1.4214306543682456	-0.3667949910243621	-0.6549720200663437	0.5339902682431902	0.7573925673882054	0.29186039767412436	-0.6007219219561348	-0.6024925226221263	-0.07518754974679066	-0.23479725241020655
-0.7507942336508363	-0.7539672867150681	-2.0656458717390693	0.6886994033869154	-0.5696498043639099	-0.7003576482231918	0.5128369328296141	0.23846104282058125	-0.23408324855830512	0.8300027302057907	0.4610952999912068	-1.3194212697364383	-2.4029235501380666	-0.5166698018441471	-0.24912009913603647	-0.1733330168215078	1.1957641826160437	1.7429933404016802	-0.6801923054398178	-0.839523456332738	-1.479589595807068	0.4732291186734643	-0.06604227592938443	0.7956289857255326	-2.4878178453203	-1.2889063750528085	0.5910189389875566	-0.005737730100707872	-2.255960246402495	-1.6296788946620255	-0.8790293622337528	-0.09801293823348699	0.8767493841311486	0.03316035440759008	-0.33818108123442997	-2.4256656452860135	-1.972741040309917	0.4109465653524296	-1.4946523327048784	-1.7129422969476964	1.481786474175933	-0.6130615657090431	-0.5098805946352407	-0.3335685900060848	0.7491765164620058	1.2363242187387904	-0.44137569219234946	-1.2809817991325942	-0.7068075782788006	0.8047056081567017
0.5044595440905311	-0.41194707800682284	-2.326372845489065	1.139087449626452	0.25605814041258124	0.8124264719872403	1.3239859515041117	1.0616812458007014	-0.1372323657295824	0.26836177441941916	-0.7820962276306349	-0.7955432961071974	-1.8863821227494675	-1.3308918655975712	0.07011811600540538	0.5175033906188358	1.0451672063587463	2.1322271843808953	-0.772381779048037	-0.2877404159650857	-0.9400795904227187	1.313470595643833	0.2943725454149445	1.0191144687619325	-0.9093900765523156	-0.0421827153254584	0.34391694718293664	0.3858994042370541	-2.2918765353650175	-0.8257156109594213	-0.7526063877016363	0.7461193671568209	1.210722503131685	1.184563983034752	0.6354619418076354	-1.5047593808881734	-1.120550108324246	1.5126224831820732	-0.7998138328625467	-1.9570394113826695	0.699280471817356	-0.12772685209131127	-0.13109640471641656	-0.8553784592804716	0.4722717892009119	1.3208324190315137	0.040549600692119374	-1.1539005433746603	-0.9745298385069102	1.420483983646911
1.4563521115000944	-0.15151567816227407	-1.2666059344160132	1.2388666418479113	1.218874356422296	1.861211509540604	1.4121256324154536	1.289334103352202	0.24584100427681785	-0.2098725721034036	-1.6065700319593592	0.6070584368658961	-0.30990887791583926	-1.6201747357960934	0.4373827797789438	0.7048071581160843	0.6922700854947437	1.222402157693716	-0.2723710351714647	-0.3455184484041515	0.6372402034893949	1.2939556981372302	0.8368262661862307	0.8212127130550501	1.1604497635945792	1.278518129090062	0.5411209094969968	1.2523541998342804	-1.1132725113840054	0.8265722936281439	-0.3089462305195743	1.2926999532640469	0.794783511220935	1.5364056977785208	0.29292345924857094	0.3125201905915581	-0.04878574535798975	1.7898990154333383	0.4778824563032182	-0.9967280375462216	0.1262717261185955	0.5887372669381084	-0.15352990132239577	-0.4256693778376956	-0.0739661582592472	0.916145055921666	-0.10694264075081711	-0.32974588932398524	-0.6118372678629113	0.9778990086150247
1.3315205128040875	-0.3699481663862454	0.2956217924004772	0.9533683284854149	1.634531896877358	1.5923740667160295	1.0098521853110238	1.0445898486823448	0.9150002954491239	-0.23838596640032964	-1.6575881737208085	2.1253736863889396	1.3984126257097202	-0.9177792651865929	0.6266756746517904	0.22198536801373303	0.018740757656787017	0.3129799854315789	-0.051676652173969405	-0.8016227151498316	2.216984620205254	0.7040959340307794	1.457473473172404	0.14358758411263403	2.2083373431341764	1.761769944861995	0.7766381882417285	1.94333902830441	0.22691007292441834	2.1031406575169243	0.19827494738710955	1.0052011858483092	-0.05922470315162722	1.088202476643208	-1.189750262893971	1.5306125691185548	0.5005436081048013	1.054574139459627	1.3149805475294585	0.33544778152434124	0.370933240823321	0.7848508234663001	-0.7560281080186481	0.5942303250699792	-0.493540751593041	0.8114886683552304	-0.9023215670830634	0.5863234353771809	0.040722393527430546	-0.3810667073626377
0.5066189403517904	-0.763727312034248	1.2560416516096577	0.4681251465045219	1.3184253136546449	0.37238718549553324	0.6501044446893142	0.9172341117420855	1.5387414112832016	0.15308601755057613	-1.123755625612532	2.6293486976506144	2.1045195684898554	0.3230677776112076	0.5721970203342229	-0.3518538944067718	-0.6997596029546818	0.4465473775957954	-0.469555984366671	-0.9217792295724585	2.6042416169674794	0.26428185078727917	1.8441362912473047	-0.5785223559652716	1.7289457945599158	1.2831469984525132	0.4623331660152429	1.846606141387143	0.8173991445952961	1.9134206454988816	0.6029604057945545	0.23450815933896485	-0.6144074319777101	0.3969449721506179	-2.2737324949754636	1.5030396612430679	0.3858112614562342	-0.06760543184108415	1.171416946018165	1.054504260356759	1.0178338354950427	0.30372374023599796	-1.2889939091290854	1.2655805220614524	-0.3795156874666443	1.290490245268173	-1.3874749311582892	0.9915100814331334	0.45058591768544315	-1.744508133108008
-0.0923009500519422	-0.7292839924297433	1.2078742712764228	0.07115806736699483	0.6036177991245796	-0.5801979556354109	0.5902498264654032	0.9871269865037522	1.6580440110763914	0.43613774478874917	-0.44097572698289556	1.7496608122605284	1.3668207659491827	1.1164749933026594	0.332302364566609	-0.290034297460248	-0.8563966401401538	1.2667528788988955	-0.8867069294625002	-0.3889502566980468	1.515258893830853	0.32820483660347916	1.6000691895120178	-0.7637681428495391	0.43541819966024053	0.4620500319397414	-0.3833362259338263	0.9469688951659815	0.5984571513932726	0.4571449239612772	0.7486582106624187	-0.19927122564932456	-0.4307779840892328	0.12003675483697739	-1.9443572024866747	0.751544202245945	-0.08968519781605704	-0.5755875127768814	0.4274019552680715	0.8979567405673142	1.2367650509598087	-0.26886864832428425	-0.9711032115913106	1.0633645342064784	0.14871637716047795	1.760061098456292	-0.8068312164985806	0.7549315457334788	0.3896381669914725	-2.1463384426177265
-0.10835413270648411	-0.2012214091877207	0.6399418718887275	-0.0534500661540247	-0.09224756187147426	-0.43137218595673193	0.6242058637944148	0.6815627946479017	1.1110930506232142	0.1296455085012557	0.08855766662775119	0.2941511828396902	-0.1890709095448042	0.8266510276710937	0.04140300826541889	0.4269261674288087	-0.114018386693166	1.5378671568786189	-0.5256486529687389	0.2643465642839234	-0.19465482439627665	0.6317960022411796	0.5994423919604788	-0.2457136707900486	-0.6465086789622436	-0.062064161125759715	-0.9797836846704618	-0.18873571421087842	0.12278548439196812	-0.873591015875179	0.5136870401659761	0.10261983151059136	0.1965749208726413	0.5284007343714316	-0.845120672398711	0.06680002327646406	-0.6061672640981295	0.011266751417736993	-0.16420093834887559	0.3495109847607285	0.7706411173684977	-0.2729981350898242	0.1442211286888278	0.334770472125535	0.46271915990482004	1.3912931558418449	0.41076625055970023	0.2711675068376372	0.015132531664853077	-1.3820080973599707
-0.04213536597778298	0.16584529222650496	0.2853987498536499	0.026294110811741638	-0.5802047897515069	0.4336111423947998	0.43308972977178173	-0.28712209632131247	0.20448102242022786	-0.5739258187456636	0.40381426084912947	-0.5340995489617786	-1.3759599957427264	-0.31690974742715716	-0.14354922160647185	1.0051782918145935	1.0878514060908857	0.6700554016495931	0.4450204431329599	0.2890228261164858	-1.3553613163891463	0.7587378676227814	-0.7468430765185494	0.5187713350952258	-1.0622934260672552	-0.1874094035743645	-0.6000201019391809	-0.9219631160883062	-0.13219883924309747	-0.852905996573394	0.00032839953122050774	0.711734847165402	0.5532307181440587	1.308898897727455	-0.3856350839672332	-0.31410787574542287	-0.977592586908599	1.1229929216941263	-0.28193802708716864	-0.021806876314701327	0.11727250857050861	0.3249764070709268	1.1018021978229724	-0.2433120725858993	0.08600957083792603	0.08786615883421897	1.0704394818914733	0.04466419309564954	-0.39535030451133285	-0.16912693131393916
-0.46154686894363217	-0.22085044356101366	0.4055741992671321	0.04488295741789855	-0.8292867711684418	0.8589785082466219	0.022604802434848616	-1.2287917276824676	-0.5688577954740973	-0.9254951481309456	0.525648618237082	-0.2823689823977881	-1.3899117906506162	-1.4500768008528895	-0.15135728207229496	0.6713029618094258	1.758534194892401	-0.5662618538114794	1.0195049697467677	-0.31959741764088745	-1.484875027967246	0.6392450682715278	-1.6674735904233424	0.8199255099366659	-0.9475809215853763	-0.21607718697920292	0.49300814198286047	-1.0144801986453353	-0.11093870488749556	0.3455207488463344	-0.42991060373652934	0.8436058238651604	0.22544413213208805	1.774260455126969	-1.0361942109995277	-0.5600771902224713	-1.0334879815185114	1.5952808992816214	-0.17840557871217494	-0.08330764051214709	-0.20176087350841168	0.9493376083956205	1.018039044788739	-0.4628528858835717	-0.7292720770993897	-1.2976314299219567	0.5412286110304426	0.17832173547053026	-0.6379897365965346	0.4984078116112543
-1.1988381145197242	-1.0873236924555376	0.7106847538304802	-0.22438193326834502	-0.7878480571926362	0.19594648657823818	-0.26486639123149897	-1.1218529364022092	-0.9258857813461381	-0.46978871788545457	0.4092058508915245	0.4618982118613513	-0.36682509797670054	-1.7235233766908973	-0.10114283292570829	-0.43225529364492665	1.1871217259201574	-0.9502454944789207	0.5679064765373293	-0.7111959386097438	-0.9705786658870559	0.4902243595151258	-1.5843528537206892	0.2968921724708187	-0.5034057754613809	-0.3360313511901873	1.1396436923224296	-0.6646143767100103	0.017082388548149134	1.3589987857284622	-0.47245140294197435	0.14660875821877492	-0.5465836329191508	1.3855332325250391	-1.8858314942099088	-0.6383798303418821	-0.6116293842468601	0.803059219432667	-0.13351919353486175	-0.03171778077916853	-0.2705947269052735	1.0402322970829097	0.034302879842783233	-0.6454546500351688	-1.2202775971393773	-1.7576924952212918	-0.5746167312611432	0.2715102436965894	-0.5570120171769419	0.20093033848070366
-1.537713780399984	-1.5063470956867004	0.8204486853584021	-0.7498119811633386	-0.43402359592197515	-0.9455054518270961	-0.16300747018767192	0.09339582868960772	-0.885137403231116	0.33598808818941955	-0.00665404649750146	0.8620772652071876	0.8722383478616093	-0.8365767467059868	-0.24340698753599285	-1.2788455206951275	-0.4179757537765954	-0.22601544366517037	-0.3405301428257808	-0.12046222819315157	-0.39028107253853533	0.40092336856369826	-0.5575424464919386	-0.7810738463172524	0.21950782364033167	-0.3925305387738903	0.45171916117627037	-0.20609198431164	0.1770001444793554	1.0856217127973804	-0.23748595425193605	-1.011199393802176	-1.1933702698082522	0.2549392064385952	-1.8640562936069263	-0.2581341835192088	0.23213100708813855	-0.621545583764495	-0.025303946466612	0.029119524169165283	-0.5273499172783221	0.5465573409188852	-0.7991325818795506	-0.9812770581877088	-0.937206257451565	-1.088273453076819	-1.173715071551826	-0.13354747283725504	-0.05406971308485102	-0.6150463587727684
-1.1137076159341364	-0.9456593239708441	0.6385065223404183	-1.2350919136056595	0.033203738497810276	-1.3063704961419234	0.16990754148657797	1.2385891958379867	-0.5845038287903099	0.5293493126360185	-0.6474647625919129	0.730208082397014	1.5428705110946326	0.8077805295620375	-0.7027413584485332	-0.9326770458352621	-2.0916360318823237	0.644957789202606	-0.5472575183499051	1.1975411371300833	0.13203977202796138	0.1897745863676193	0.7865278751580935	-1.765672632297993	1.0218390306695804	-0.1760874971126003	-1.190070858315688	0.14913954057793435	0.4257260659867924	-0.1698534774753515	-0.16719816131747928	-1.9388873880569397	-1.3676472241622153	-0.8234027681626975	-1.0184015554822103	0.5637995786595806	1.1153725179195455	-1.3068320567022549	0.41116214678428015	0.22011746340098612	-1.0546978069092352	-0.17335032093674382	-0.5854446543242924	-1.113902987963808	-0.2553774710537769	-0.01949335332854149	-0.8545133091596397	-0.989290501379865	0.7111967536745902	-1.114466168708373
-0.3813118623534191	0.07380598409588461	0.2917881644646269	-1.3368187409366332	0.2259665412991299	-0.3429584345106461	0.28216511459292576	1.109819316936559	-0.16995811208594863	-0.315675019797188	-1.2619656389678913	0.5404019934824055	1.393132586234876	2.314026150409038	-1.2546885259812761	0.5070027061508249	-2.8801604952269395	0.6353320840609393	0.3490484872873126	2.1280707849202742	0.8064518825277655	-0.28141967791110684	1.7428128586483413	-2.132244205881578	1.36978956337847	0.1998524580017543	-2.456463585627412	0.3196149665163881	0.7591777846304186	-1.0694120416963837	-0.5187644484254229	-2.177601139343656	-1.1171630985631686	-0.9882057356473196	-0.33538838209493804	1.2189627799388048	1.5703672874214392	-0.49717444519803633	1.0275008602102622	0.6029653425128468	-1.404714654338618	-0.7648397858877343	0.5303959186342034	-0.5899189037083187	0.01640794489810319	0.5462394955723324	-0.20013250627792017	-1.675449246712051	1.2274079659905022	-0.8339476410041026
-0.08092447558915766	0.4980393717517456	-0.11446891736310227	-0.9287507499583121	-0.08788328803471183	1.1080887716251338	-0.08191369980707139	-0.21758443612407044	0.14558887270995932	-1.5808240677873782	-1.5617570255367816	0.6808597373506825	0.6457581906533475	2.7770717269472627	-1.432309627315075	1.9343665718453618	-2.488386827788515	-0.18843451358283425	1.4949582612099672	1.8075023352268256	1.5775283504785191	-0.7959081587057094	1.9615704895837287	-1.7943322792050536	0.8166076203903193	0.3412380290112339	-2.39167222813601	0.2499518165088951	1.0090488041340908	-0.7013811026061466	-0.9953437463761798	-1.694769420284543	-0.6348823109910013	-0.12085284554453105	-0.4794918385600695	1.0611991064569903	1.420805180775917	1.1030423591971044	1.2332298579123564	0.93055909790165	-1.1827276949889807	-1.0661633176066223	1.5340834663880756	0.40630121413065207	-0.49146105593471845	0.33876048119578955	0.04070802014657541	-1.5610953455831578	0.9984462540781069	-0.039800756385232325
-0.3836003987664257	-0.14582145999342308	-0.5388550945003944	-0.21120396049586296	-0.6962526897182887	1.6206618442903733	-0.659131570870265	-1.5277105857510085	0.12762945120301966	-2.1995025596816693	-1.411263010852331	0.9365870190506813	-0.3382343425906683	1.8552905394502752	-0.9485718472577542	2.2041407630674676	-1.322978410670387	-0.8144507469135499	1.7055920842459438	0.47653096508985454	1.9291352790556293	-0.9290236012315165	1.511052040150276	-1.0436773551812448	-0.3778618220468928	0.0075032714464897945	-1.2901196300422118	-0.0881649130864259	0.9737729204313148	0.46662880051706235	-1.004038356357549	-0.740652733340725	-0.04182508113563385	0.9526304190643425	-1.0602483653375556	0.17894964848943032	0.8801907804033771	1.9375864222516939	0.6508951057231492	0.8310170286757448	-0.5829994479894696	-0.9820621686380429	1.5378646697552352	1.0732567197261658	-1.3056898013911071	-0.2056739381688858	-0.2264271992365845	-0.6489979109502251	0.13609037048402067	0.578435394812711
-0.7488470164763357	-1.2733231270874164	-0.8601346592497654	0.4046376689420299	-1.0913991910190874	0.6344819646623874	-0.8747206061323696	-1.8130883632334047	-0.19352454333403663	-1.6708704207009841	-0.8986886654058831	0.812862249438111	-1.2347049956233898	0.07293688860205495	-0.03688516872481896	1.1117156752638124	-0.07466778673714108	-0.46989576843161773	0.7301432706891184	-0.8032062335408428	1.4320098974476316	-0.5046974612498331	0.6789332051686172	-0.2732181385183393	-1.2676553446996168	-0.5761502155632349	-0.2212332984436964	-0.5876659587027628	0.6239845051876088	1.143702422065217	-0.2975226170955545	0.3023489655454929	0.5233772029498366	1.1923182544836795	-1.2144326181262355	-0.6143379953917605	0.2953608672166379	1.1254656552891833	-0.32013496182316664	0.2471806550905616	-0.14855228216995783	-0.4126674109267466	0.5779089111615626	0.8726307053463389	-1.5831903640576868	-0.5160448959207531	-0.5399860593913655	0.38222381309556647	-0.5452294845592346	0.5411461256240767
-0.6163424221633399	-1.8502346568996093	-0.8736147838646714	0.5488094037496983	-0.9456071768223653	-0.95592641041626	-0.39779622640379303	-1.1905671682264856	-0.3579394934313442	-0.40619269074758124	-0.24656249068576383	0.22630743231210695	-1.7042205147445448	-1.4848855913306753	0.6762721479679479	-0.49423833269809697	0.7071904460835686	0.5708791347651057	-0.5482863495798888	-1.1694615782686357	0.37541521021579344	0.1810746507957664	-0.19749956033943036	0.24639795740105985	-1.0376681510078496	-0.906369025483961	0.15051655208923687	-0.9796597491078423	0.15655721270298642	0.6243680097571858	0.7194617254941917	0.9769217938443865	0.7665575229012811	0.35400322095042963	-0.6402559669754484	-0.6232282638580687	-0.13005373410699358	-0.6384429864284874	-0.7957145785862034	-0.40906703012054224	-0.08143683933971847	0.5426383830919059	-0.5109409103205635	0.20901358570617326	-0.9220423527062718	-0.40881397987348966	-0.5755506869899356	0.811452355482669	-0.24491705801258473	-0.03615768038290441
-0.05222245024682367	-1.33786268688038	-0.5321267103583678	0.11457226560118806	-0.40815014996775045	-1.7061040775029603	0.49449960329690895	-0.4325717975196124	0.14368775154440447	0.8138398657654031	0.3383136711074338	-0.3364246691549674	-1.4148398614530135	-1.969351829436721	0.6862646112191897	-1.496180803940747	0.7888626975009512	1.3903278952755531	-1.1052690707218733	-0.5960360042390068	-0.36489924717448896	0.6156134584827267	-0.7870480152290331	0.40952408262797874	0.20012845962399362	-0.6928970604772595	0.08784467623083841	-0.9930840642045276	-0.15412036505091664	-0.4936996825481984	1.3675736548000779	0.9008095146691052	0.41219358375157283	-0.7806595792604095	0.17533603106683412	0.035600510010394916	-0.3451936386526397	-1.7611862026908935	-0.32038853066724127	-0.6258997607186808	-0.03283268663031561	1.3955386481990577	-0.91581362902671	-0.009081275271321184	0.31419254773119454	-0.09309426219350818	-0.46523037677698087	0.5320438614215884	0.9580622555433248	-0.5946290974263034
0.4025073222311825	-0.01905047870437675	-0.12384384360308438	-0.6857378746662167	0.09024477187691499	-1.0557786150475137	1.1005285509496692	0.05247718062793366	1.1839968462636836	1.5069092977731144	0.7452980751371244	-0.38629296015769593	-0.31481358950041677	-1.4089587761363658	0.006512758262723775	-1.426533314487963	0.2335707014399564	1.4310658859566856	-0.7853316835619596	0.3855285364718137	-0.18506258953353427	0.49132308134931	-0.84638990789503	0.2064814460442017	1.491056922274592	-0.1200644771688435	0.1875275102474665	-0.5661567208347699	-0.17958998583483954	-1.009523007662342	1.3218618824266426	0.05301892824375083	-0.4305496436136838	-1.2444046247650848	0.6436921527015675	0.6556647484071816	-0.30196967396038493	-1.3243676472593544	0.6145036000891396	-0.31716989368845594	0.3449517423594487	1.4937228645909613	-0.5293768895504745	0.51224760068585	1.3844658672247718	0.16879353897147303	-0.4376444941903292	0.04765117119721777	2.081612442178899	-0.6153995909598324
0.41884191866367315	1.4167605271699022	-0.08279550408671148	-1.45842162411105	0.2888126748122099	0.2160531962272137	0.8637714454224837	0.4287844889435922	1.8356628611631858	1.5920446112290236	0.9274143803202246	-0.012061407447519809	1.1160924294718078	-0.5806518931774123	-0.9401645507700273	-0.7255026978777169	-0.6741197862895871	0.925148283051081	-0.2865700759296946	1.3353372574307154	0.5968987212035974	-0.1360998282737246	-0.38601625275989726	-0.3201576566721406	1.903836340478673	0.38372333521414137	0.5493647633014341	0.10676925650386161	-0.060904522832133316	-0.40849844054504203	0.8062947797260169	-1.1060654148716718	-1.210703496946053	-0.8984851584071987	0.7060326796834135	0.7138031302812998	0.06369560630517405	0.06671722275672107	1.055906311347077	0.06216626224679746	0.8289796015082127	0.5672449260708666	0.0856891219291788	0.9975418870379391	1.7809644578319448	0.2968234169360087	-0.414925309311437	-0.15809854810717333	2.18058171047447	0.012323125921492739
0.2323478921368824	2.4083952970802907	-0.5755065066161882	-1.862743931551359	0.31028668031045553	0.9248909598978136	-0.17381412187172268	0.7689501378467635	1.1598970879791637	1.1078593343039935	0.8346926766614144	0.22980759808134968	2.0526169753383567	-0.21662421619786554	-1.764015929554207	-0.2041741058136732	-1.5336328920957072	0.4148066233902467	-0.30651327442906956	2.118030300464886	1.0506981491883236	-0.9966284916971442	0.2607070978600147	-1.038435790303095	1.271458815778972	0.5857213862767636	0.7327341633695672	0.7351353738147429	-0.11861970891038723	0.6546430837282299	0.22329063297060656	-1.9396977892135547	-1.3886190182100875	-0.4914603029716657	0.7175850529624933	0.2629407260686212	0.6769480846056914	0.9900160218038441	0.5518918779267683	-0.04837485277974414	0.8242795782967034	-0.9622272084780968	0.30123651054514405	0.43472528298599133	1.4977088970627106	0.3492264913175376	-0.16233683850086997	-0.15841257640134498	1.253933378148188	0.9938718116045747
0.2862015226223267	2.6998891254374002	-1.31239020750401	-1.7867669622539217	0.4506279501163684	0.707376243046128	-1.4064539403807852	0.6994912724097163	-0.7344756624319546	0.15131047719316135	0.43537151466917645	-0.04371966857275797	1.9362943242152366	-0.3439681022756536	-2.361448936342942	-0.27732703236411704	-1.9836060964303048	0.09324400355862694	-0.8595675347924512	2.6055952617369154	0.5908424691495754	-1.7845279164053873	0.64657634317729	-1.681958072059624	0.1536379356416332	0.6161713104402492	0.4334276433215809	1.1279112287911284	-0.5693362741876428	1.1131846808438994	-0.25756608331824216	-2.1363235903986366	-0.956809881544555	-0.7120424737131228	0.9325132520449261	-0.3481264258856731	1.2484312003884421	0.6549981528394198	-0.44936189821082484	-0.7575770223885187	0.11616087532744063	-2.271997361554765	-0.02325809854337416	-1.2054056474846273	0.8691284098453428	0.37393839523365147	0.2682514837671145	-0.4230510942801366	0.13045765644208973	1.8845319945698233
0.6795116090710879	2.2754032212474096	-1.790761546135415	-1.3651102776669046	0.8310174216880131	0.20964891813630032	-2.1259972610301996	0.004208688697623217	-2.547018087433652	-0.8875577418785074	-0.15741110919252352	-0.6467148177664624	0.9668339495132868	-0.42151822046533743	-2.7316728592928268	-0.6615523787029098	-1.8578378443714487	-0.2696125544823864	-1.3900120553177933	2.4866210654496754	-0.4397613151376604	-2.212593963720579	0.5716290980104933	-1.9172745854247593	-0.734546564471437	0.7234009103638597	-0.06405117671532426	1.249676541545047	-1.2505767295573005	0.5789435789275023	-0.670181979783448	-1.8802569355568965	-0.4343685260236756	-1.3614640110316734	1.3078546507578734	-0.85779950708594	1.4518807527507727	-0.437318731879294	-1.1260662149126273	-1.5857234746817621	-0.7741252747832371	-2.7473760176871016	-0.502805860720463	-2.764346955394105	0.2723525125224154	0.34968435909248535	0.48621658139485496	-1.1507809387772143	-0.4723511677609552	2.3203130356025548
1.1014914370933646	1.3450278181070259	-1.6970974736323252	-0.8600449160165101	1.2924883934618037	0.1548725341759062	-2.019506604760288	-0.6960389579827496	-2.8835224390240257	-1.3436926925356825	-0.611331015377169	-1.1015822050567363	-0.053188193020455965	-0.06999794120820212	-2.6823291743241073	-0.7491090198111373	-1.25022090437175	-0.8873516365251891	-1.3781507594798752	1.567990022260524	-1.1462497872338737	-2.0725983771852947	0.23781533393286014	-1.5469962863036877	-0.9579517065423709	0.9409257838286255	-0.215641077213244	1.1443691796459554	-1.643596184019867	-0.39031830207622603	-0.9354257316285544	-1.5163007144428249	-0.3192792472815788	-1.6317926224480597	1.7247780588450285	-1.081473852435381	1.1919306382921024	-1.207157953251872	-1.0742356128373465	-1.868481212036672	-1.1052306705772648	-2.3212819862034952	-0.6432814385629673	-2.977617889349707	-0.06604236274515565	0.21699061329216937	0.22128199817463665	-1.8718362243458628	-0.5868054527923411	2.110206591287719
1.2519310943607223	0.34211964265160816	-1.0727569427693655	-0.5038071820117849	1.5873577085379935	0.46418317694969063	-1.3334428530644873	-0.38473404094498975	-1.5600592292100985	-0.83521296229324	-0.5437018354814389	-1.1972967881393712	-0.4173872851895374	0.4570786057994932	-1.9039790879002123	-0.24712028809136763	-0.4528711496001373	-1.6381863855040364	-0.7647284973011678	0.17977235972387232	-0.9717371312666216	-1.407684285570702	0.016382008214149396	-0.7005882985633458	-0.41264235960134343	1.0536889023344198	0.14749063984732347	0.8657602569197721	-1.2876649608068171	-1.0051359287421653	-0.7939701718910296	-1.137110301812236	-0.600624603239714	-1.1451298433476855	2.1417652477060356	-0.7722386463664089	0.6672229126630005	-1.177928872331004	-0.5326637174706863	-1.3223885731916898	-0.7081834133690257	-1.3283626662228591	-0.2826366898515742	-1.686616398565394	-0.1417762106714133	-0.07616081558129903	-0.3153801945142259	-1.820488908031886	-0.6578017008285751	1.2847699609361585
1.156034127984888	-0.29192737066648133	-0.17885473249015701	-0.3824807272528599	1.6065902021732403	0.4394972399056017	-0.6263079695159453	1.0683571836327914	0.22681264687664868	0.19596474346602433	0.1128099269368361	-1.1604835840739622	-0.0923591753985026	0.5965821818516268	-0.40952207812430064	0.5313808700573369	0.1973619775763328	-2.1979164679509764	0.09231121257863657	-0.9506215052070032	-0.18146325124667398	-0.6104515505563969	0.06392902621000573	0.19768964833962094	0.7177976838992383	0.8742348965018089	0.6738287211907591	0.48990142991122565	-0.26974015936974205	-1.0584407482611613	-0.1601826915031067	-0.5952331219459953	-0.8427511455323564	-0.4734454455221137	2.4426858217020366	0.15472258074425768	0.17219516704472923	-0.8366928939880532	0.024581204852321778	-0.2793272348017528	-0.13940649988081424	-0.18948663717012482	0.3073579950688509	0.0699455617317099	-0.1533623660465591	-0.5139990434168675	-0.65794991313792	-0.7324138969235483	-0.8045289550028165	0.15707348415931272
1.0048922857112972	-0.4536590189361668	0.6914867450711801	-0.39284119906089077	1.414631886385159	-0.2994050038750519	-0.3318452028563514	2.4017198116591207	1.043328790077187	0.7379805923357408	0.9020973028373079	-1.3008707078782962	0.36256558921751686	0.19450486748267498	1.203611896345047	0.97631853562902	0.5025878787450031	-2.3479213841148767	0.7266686946497092	-1.3464643884011733	0.4657423315634813	-0.18980790914239296	0.19300836457225426	0.7242017230664853	1.902187881340804	0.4810952596208581	0.9269235546655089	0.1414286806405611	0.7273987114869266	-0.9854998560210613	0.5639308527621043	0.131304779141691	-0.686963380392299	-0.47435235142648663	2.326807691628429	1.2231991894927716	-0.1346270657855548	-0.9141957095526827	0.31812683986708606	0.5881150827478567	-0.05596075567077493	0.725840969490088	0.6779203587390932	1.0788202242918263	-0.3517704735805653	-0.9373045400734236	-0.6106901145867337	0.7721318747339199	-0.6990501704147573	-0.7417611003150486
0.8190381457331065	-0.4544707563860946	1.2820135359625213	-0.29288672449837655	1.1236198898511702	-1.2961812847570118	-0.4588921221432678	2.127299484733	0.5015999032908792	0.17776230281252722	1.1270652357506974	-1.6078597378779984	0.38992693424843355	-0.25196309509977194	2.1026875122302227	0.7759569696924918	0.5274820206292131	-2.072775939253165	0.8609369937764844	-1.2323019821892196	0.44049906231687685	-0.309373013133728	0.12194525836422201	0.7775957131225201	2.359168394711514	0.13813629760807006	0.787757856454369	-0.05389631274975133	0.9861440757439928	-1.234079549510767	0.7314348651388753	0.7635738165784111	-0.1852524023825869	-1.2226022495419415	1.5668781723304004	1.5525427879856823	-0.2804341727750259	-1.508560602958305	0.29245592906223045	0.8065780373922097	-0.5447663534985014	1.1158934654789698	0.5625286071253904	0.9706111805804891	-0.7935185050273244	-1.0659020688849181	-0.41235381120864345	1.662242650756268	-0.17589605699231223	-0.9766219827244501
0.43733779858812766	-0.6590734690934135	1.412720471465972	0.1414522102861609	0.7875358669236906	-1.752795249689736	-0.6273155708384656	0.2098496867033101	-0.5595904419443816	-1.0197590934716347	0.48476927377938245	-1.7520394289512506	-0.0774706235073574	-0.1527929806243122	1.92387283366722	0.23625846988309324	0.5425595499726794	-1.448506098069655	0.5787375152987208	-1.225978006874921	-0.1305773476001335	-0.5647546467522985	-0.18095019361131495	0.6131534462100434	1.5760351831900206	0.003932769720572436	0.40014370041187625	-0.055835290703867536	0.4457594466227663	-1.7143015719149808	0.11244101048114528	1.0168607418667244	0.34856786186876	-1.8338620028361905	0.3614564066517632	0.7240626040440525	-0.3659871812570043	-2.0074189308132646	-0.03805263105956569	0.4703487397415298	-1.0872646649813529	0.8922703248948037	0.07014496659435057	0.30778372642518026	-1.215773404568729	-0.7150039104971996	-0.386986040781116	1.398473078415481	0.3440652678073487	-0.5778293898804227
-0.15739043308776962	-1.0654517636188494	1.0990806075215014	0.9206932904431079	0.4100214165976701	-1.387559017404345	-0.39087111585683576	-1.7025826845538992	-1.0269905501219476	-1.7111971696057353	-0.5569130673782285	-1.4205128058596979	-0.6561043796045131	0.44467368035843763	1.1058785694214779	0.030011928833374495	0.7600638673177827	-0.5729131249154512	0.30329736509684263	-1.5930106679544627	-0.6293209909112746	-0.31209918256558755	-0.4286166800377757	0.5474250335864937	-0.09688395885746005	-0.015553725411374833	-0.0774799244942365	0.0787016894840008	-0.19105745644189043	-1.8874915100535097	-0.7498485768678117	0.9856745689592912	0.7134050894964749	-1.4225546930462525	-0.7437140019217355	-0.5634591442235906	-0.4488946093617308	-1.7640179824213933	-0.5462751335373465	0.14657350147205256	-1.0727475106184088	0.39223673236557427	-0.389922809549749	-0.11204029055044158	-1.2276879597872354	-0.046348992567513694	-0.5747904041988783	0.3940527437795344	0.29842519226480585	-0.05053983756809017
-0.6572049677507662	-1.3273623274409527	0.6287384459689943	1.7725771879019767	0.008117027060890668	-0.6283995221386282	0.4027572535650053	-1.8906212872561254	-0.5311150054110017	-1.1657113500909153	-1.1225363167998348	-0.5868075101541563	-0.925621116337666	0.8318180377816563	0.47277869723651667	0.5939767585331284	1.0715903185282598	0.38996889559105646	0.5010165012371113	-1.9250230779121238	-0.47710228301420216	0.7147348240509197	-0.2898455280318572	0.6504967389199482	-1.513896300122948	-0.10273389568803466	-0.4853500985630685	0.28154863670283586	-0.1181163189056993	-1.3165388809675502	-0.9809244711578222	1.0674601132238495	0.9796975924596485	-0.08439655453648341	-1.3546210950931385	-1.0173860499747043	-0.5082688459759656	-0.7031697238494572	-0.8506792006578052	0.3839879606928405	-0.2810567376553521	0.2676486899610388	-0.3903419989450008	0.07591171791156266	-0.6874400447768015	0.478422184177876	-0.7694990730777891	-0.3985641684377416	-0.23390648381811657	0.10101878854190094
-0.7007882308507055	-1.1943069346294881	0.3942248264649453	2.3152353239134507	-0.3598569978286401	-0.004761291420656995	1.4799930620770252	-0.2904111902210478	0.40405383896175745	0.29008615347459504	-0.7726302005752065	0.4926873350509039	-0.7658692205648171	0.42224777462074115	0.4863400441671694	1.6899789658128976	1.1088207687840903	1.213054772182959	1.228652835963513	-1.6307109311014645	0.3845387795099976	2.102271600568306	0.26404556215801134	0.7649441580768611	-1.6600695816257192	-0.26927713171597617	-0.5373802161192855	0.5324378242308953	0.7714213959335428	-0.09487596754658836	-0.24667292070821334	1.453938561278305	1.3198295573828849	1.2193478243055607	-1.5423749159528777	-0.10868242370853566	-0.4738956639914647	0.7107615217170833	-0.4999837944594971	1.2126030464254585	1.009906142302614	0.9119799957876193	0.1805675672866499	0.6805042591653752	0.12324764325301465	0.5179622912074033	-0.7912193196971662	-0.3565744144785209	-0.5068177027233187	-0.12061878683978745
-0.30037765012363615	-0.8248187301755843	0.5532251694584194	2.3582808465548903	-0.6250904456393725	0.4158822178275304	2.322518846348709	1.5216071485258045	0.998306932311796	1.6682001676703717	0.025681457337241632	1.4271857257247589	-0.3754331143426785	-0.5049771694188768	0.9301551620815648	2.504149599095954	0.6678707518597272	1.7243236924162928	1.938010696807495	-0.6844074078443069	1.376573280007727	3.070827566537026	0.8600009813857055	0.8032480217089238	-0.629917406505312	-0.33691069613141794	0.012196961457377574	0.7851665314148915	1.7543931612859311	1.1902083945000421	0.8444074184509385	1.8116702950965944	1.7622494793386307	1.6869830051398043	-1.5818460284401985	1.2282111267225027	-0.29909233264554214	1.9111535815424132	0.5010417758266108	2.0604714237186172	2.190226046897647	1.9249343332191025	0.9469621251562006	1.239225408422575	0.7363266363379617	0.2358287248735298	-0.5771039528266104	0.32017927893097414	-0.014677287744182857	-0.26745523925108233
0.11259437862357302	-0.5889804754686057	0.8702804082708167	2.04134129670307	-0.7624336885244137	0.8579667493437473	2.512798295771485	1.9609626725308857	0.8681143836999861	2.2194396390469167	0.36195734988791545	1.826756857549388	-0.078894742395738	-0.9811601988805926	1.284970912737685	2.231826310817417	0.0674379626117218	1.8775815591946245	1.8676839986147773	0.2323766230971697	1.6360119041643366	3.092019063161744	0.9622521097634801	0.9226028611928926	0.3973606681218531	-0.1943245074752483	0.9367128657816421	0.8528476567055162	1.958626064699526	1.8455734967735784	1.2809725186762395	1.5927804216873773	2.1257820606370736	1.4004250900538004	-1.4994213912726244	1.4760370459124117	-0.056378487577087535	2.520966537162079	1.4447861483271085	2.197336487790127	2.588791829437642	2.2991704331380927	1.2290193340745086	1.3464404550806037	0.9070912042552451	0.15723355371243916	-0.06675173132311128	0.9120713452325301	0.7633784022358819	-0.05725636258534415
0.11300292801586895	-0.6117984205182273	0.9553964098779633	1.6558680505213774	-0.8228638918014917	1.2761777026805354	1.9948957677952248	0.8521687942043272	0.16723968581505874	1.9092898516037047	-0.13563320040928098	1.4578963182614586	-0.11595607014282268	-0.34409869012362965	1.3051223258922784	0.7220310368413104	-0.05368991720484378	1.6674843235633652	0.7732829845404561	0.3829489009712321	0.676782919719091	2.248541315418812	0.27755491816467626	1.3157313880511203	0.28393634854544736	-0.005714267132229183	1.4743724619391927	0.46835861701224485	1.1667023508441963	1.5056800527283285	0.6355852013422741	0.6602903956289896	2.1521677856361245	1.006241418850428	-1.0738006111715175	0.13815826648904683	0.04254457241632916	2.3606636951620463	1.460282870032673	1.3604571558902712	1.8447626390201441	1.3396554957117393	0.5647364646208002	0.8743355273178047	0.7769337378837109	0.5646895477916725	0.7772238432266664	0.9120551950448339	0.813616367087345	0.1980940732003387
-0.3008665894443914	-0.6155952500012138	0.6655171337139824	1.347418392726363	-0.9063718468900772	1.2670042114554558	1.096102590557662	-0.7280057619778005	-0.6628187801816591	1.1938782115083877	-0.8332333078496204	0.4594688353855464	-0.483259442523215	0.9829417809567224	1.1664936631791254	-1.3129009030313497	0.5881554873432544	1.0607840972557125	-0.7266373552031338	-0.27313461863075245	-1.1044834272373072	1.0943463571915224	-0.9609494239500332	1.858948334069217	-0.9316940725743262	-0.07273298059164703	1.0094232424468446	-0.4322535106754526	-0.036319003529135405	0.3866573581136228	-0.48640196828669396	-0.48211922574037086	1.7039769366288655	0.9003710049151121	-0.29096757228559317	-1.6937335275180962	-0.1889119390089907	1.4630453562282582	0.42964566889183187	0.021435565639035998	0.28174603609212023	-0.5419134340592354	-0.7966857839517028	0.08222327237241647	0.6708269276253245	1.1015117437029591	1.7323719747561848	0.45089816997563226	-0.18297920852672372	-0.048365431541743074
-0.7621459010500341	-0.24094204633307648	0.23042084217440895	1.0439495521955129	-1.0673211978516275	0.640898890031796	0.33063190696486017	-1.6793061149987254	-1.1590363687186642	0.5653314444386708	-0.6917657636953004	-0.5762871813966107	-0.871497646860784	1.8116050689999739	1.1255921485677505	-2.733184348479413	1.4963862510592334	0.1432005945336693	-1.6302035117602034	-1.0236997452877528	-2.5821494732477994	0.23886585464521637	-2.058511200866261	2.0988683428559844	-2.0609890604761554	-0.46515597928417723	-0.12782826309505366	-1.4752130632294176	-0.8416123682983339	-0.7709722056307354	-1.008778818912879	-1.117108346456906	0.9061941286918648	0.9460395707142396	0.41682434606196933	-2.4504457111730944	-0.6567555771873309	0.22200380938040407	-0.74749433070476	-0.9620390447089686	-1.0997901478033618	-2.039777851789009	-1.938535422218201	-0.47724797221812865	0.798585760385304	1.1078027515266424	2.2645242141924435	0.056578707570838986	-1.31272108930874	-0.791435659940784
-0.9598884321274117	0.5297909083944963	-0.017696980749841832	0.6747411586299991	-1.22020867128316	-0.13021209307374038	0.1132340175660382	-1.7130225957478693	-0.9950123567930887	0.31746299345323475	0.6346206321022646	-0.9161728257335705	-0.8249915345121865	1.3507856570464813	1.1792551779719094	-2.7853229322321615	1.7936739391878471	-0.6816734121500735	-1.4485139911450096	-1.0873873244962526	-2.7450662827645234	0.009575473304620746	-2.2931324440989362	1.682773314902112	-1.9440091900867207	-0.8560588891615436	-0.7918790265864232	-2.0058893630448282	-0.8897363017666882	-1.1308549485211576	-0.4295590311602105	-0.9302367543853444	0.13684193897044752	0.9204164883152561	0.5637072902029457	-1.653303050186502	-0.9500412696423411	-0.6342729307269105	-0.9844725071329744	-1.0209349254047573	-1.2781586474820517	-2.081193954258277	-1.9856777831920414	-0.3309513928612982	1.1361194413147844	0.3794132814684292	1.9512713869982183	0.08211408750384545	-1.3302671309063225	-1.272975153198839
-0.9191182743190074	1.2937761242345418	0.02211513599747043	0.35723284434930647	-1.1670361374268712	-0.3127588923188229	0.5190660445980935	-1.1571542366549257	-0.13071412981238817	0.4875257596446274	2.328913098768684	-0.2799496885684617	-0.15284923804476128	0.028467203684596973	1.1160681662062797	-1.6750979316719679	1.1108721375739208	-0.8411501877102325	-0.6225737124040197	-0.33338994469618555	-1.5615274868535292	0.34435496884769634	-1.4588580967856102	0.766815455097191	-0.5906228729814864	-0.8131963105971032	-0.19494166179453445	-1.6195330267648491	-0.428858167757908	-0.39077831687746084	0.665495692510203	-0.20172231089695225	-0.19991428667688774	0.917629546523113	0.17766347533114535	-0.2679292097076608	-0.6962394702941044	-0.512683453918293	-0.12969158263915012	-0.2920014667759505	-0.10451912883723274	-0.8028684631681737	-0.9217918218287654	0.4862422471515163	1.470392308812926	-0.5192972659153273	0.9926515030913271	0.4207638824410889	-0.04240709679553576	-0.7885509799590102
-0.8430547597062178	1.5350663483575504	0.18820618516882287	0.25628375873887055	-0.7806103407141023	0.2128804706336403	1.2060780133410145	-0.37925909295681104	1.0671998014176647	0.7893895550436395	3.0737383164655157	0.8276374297234415	0.7281899663767031	-0.9048589966725417	0.8147162442126078	-0.3891894785485573	-0.007480278027170486	-0.13168665781869918	-0.036314324329742825	0.6423703197144728	-0.02618639096278027	0.8700236287429968	-0.08949146387069817	-0.09967449573224925	0.8396966025099724	-0.27646782220353355	1.0981273768438375	-0.5908569842220516	0.045919318095912244	0.8690776186722404	1.1332340647547838	0.5172027188763355	-0.02209423505247267	1.106514009814572	-0.2122861600637692	0.40794090146736117	-0.01174890951070475	0.4591899098476288	0.8562851667462301	0.5600293783517521	1.4518584291161867	0.589346275031938	0.31403444656157414	1.3815077016137183	1.4645855086575201	-0.8067948566075663	0.12595029135562594	0.744530731913805	1.407706591449914	0.352801832683044
-0.7689668253822309	1.0146312788632694	0.29426551342030877	0.28139839463454003	-0.18561745616196906	0.6992530725320726	1.5835543343646188	0.3842721627287386	1.9425833464616653	0.6817828175925735	2.2107175928794183	1.4773151716240929	0.9969039544567417	-0.6158057719538195	0.38049116757186535	0.1462798552643451	-0.6707077574544761	0.9081833721288656	-0.14130674463454904	1.083393179135089	0.7355736155110421	1.106600935809752	0.8953281563365	-0.511580362670888	1.1484666633691538	0.31183898813881455	1.5994303261851393	0.28453785466790266	0.21505223672421336	1.5645515394975102	0.3633603054449396	0.8356420493210271	0.281889565409176	1.250485441946032	-0.1976673188948069	0.008835905357446695	0.49357812311539345	1.4119439605658115	0.9120524003657726	0.9069201480378308	2.103099971537236	0.9444233952386272	0.6758349508881428	1.6752264644311385	0.7791861753523232	-0.31804390931158927	-0.09417825966878582	0.909040526270707	1.6991255408220596	0.952611551414413
-0.48946047162692147	-0.033087423873864624	0.3027525535504704	0.08557081132080652	0.28724114016603464	0.33913433659381864	1.1939519955340032	0.8625209454997586	1.9726595361831203	-0.19342951457340637	0.3010252841231247	1.124027120028256	0.20248356909236204	0.4934298526199068	-0.0016663522696120996	-0.14957257744066202	-0.5508930144432423	1.3472847551673135	-0.5853796616074396	0.700474108547926	0.46783121337655686	0.7484420210560833	0.9016180420722807	-0.5437017758188045	0.18365417174180595	0.4175546051276863	0.463017318753247	0.3747882179917792	0.06604330118257336	1.0486421381676925	-1.0918912147427815	0.708044427228589	0.1692789001610045	0.8133979472439526	0.056753077647432204	-0.7589236938648777	0.28983738647406526	1.465901141853459	-0.014835467500307009	0.5926679366068291	1.3867099449868951	0.1828687887760469	0.03452358214476926	1.1734366835612582	-0.6251615433647773	0.3252445260224633	0.15176032373806594	1.0282220166389766	0.6415475361552866	0.2009529803478248
0.16052355709718671	-0.9819535900450129	0.254995697095405	-0.5066276579326872	0.38713531514790983	-0.7451266826064823	0.07884492224584543	0.7978826979107771	1.193975373319085	-1.4733872514979411	-1.3743063789198446	0.09734235651414457	-1.0943549133848964	1.2218896918373907	-0.2361416876569106	-0.5271590303251256	-0.09056797957089707	0.7226176195749896	-0.6675381779447005	-0.16727521339569784	-0.09990327265858989	-0.11773419155882466	0.13271061198522724	-0.5007259677477967	-1.095233830746932	-0.04017919801378285	-1.4928213552694807	-0.21485484394750026	-0.22804822145919718	-0.21937145415156134	-1.948716175806565	0.3804520432911733	-0.47955004810423213	-0.3204378559496325	0.10131588617581058	-0.997860038800777	-0.48305816836138366	0.5391545502068299	-0.9689150403351882	-0.07670847044067461	0.00516481575153131	-0.7341307414458405	-0.6933020858272113	0.2708582412616456	-2.172152828962687	0.408202780250204	0.2510944876508748	1.1700676660983866	-0.7666830308859491	-1.2759586676795245
1.0000281631835375	-1.1560673945094098	0.12954854682893366	-1.1333159125258112	0.1872021623653182	-1.53577435759833	-1.1873543453107098	0.2645240268934715	0.20771497821980578	-2.1353918541823975	-1.8393695566494273	-0.7252163387887409	-1.6286564769506913	0.7900147311235606	-0.2898955746989693	-0.2314859156202572	0.17998330757664965	-0.47155231570188044	-0.09333465238080724	-0.8853239954800122	-0.10355997000357405	-1.0514000048204712	-0.6209042114954031	-0.43638131932917495	-1.5311050663452004	-0.5966046935788024	-2.5137730172622774	-0.767637899759403	-0.4657857304803609	-1.021300166089712	-1.3097199917961897	0.24392090194599667	-1.1352120991453982	-1.4368130213779438	-0.16561593031124966	-0.42210836213971853	-1.0971963794016475	-0.6204858431441261	-1.0550779229866354	-0.6645009150287947	-0.9642041349798117	-0.7745857235892804	-0.5164233107464848	-0.48517840764954245	-2.8168610819771827	-0.1138634394311317	-0.0352356330260923	1.1153745679747253	-1.4547534783686809	-1.913881064123447
1.5533860323849142	-0.3149037254681332	-0.13870439439322663	-1.1547657608762292	-0.0004322699023091096	-1.2239833498268538	-1.9001367901367314	-0.26821630130121715	-0.3054535515258825	-1.3899222412847223	-1.0725148168781011	-0.737717758391733	-0.6121832615031123	-0.42651982917124337	-0.10552541714807541	0.6757722728895762	0.3094080864770532	-1.238695608910688	0.7235083748575147	-0.985234098894081	0.560501723359073	-1.5769084314326276	-0.695736869140617	-0.10208412636405456	-0.7592497538137195	-0.7172001295371969	-1.6826915299524994	-0.6775570404462756	-0.5163794919016528	-0.5247322245929108	0.5282602997927083	0.6108386362727299	-1.1097003594490409	-1.5800979505043389	-0.3651929927493953	0.6205358988432568	-0.9712369256909805	-1.215504657829328	-0.3563735465920675	-0.9086526982473764	-1.1023823150220156	0.22225795533828388	0.5479113699440261	-0.8642519728806719	-1.8349108476639042	-0.6389146836096147	-0.2814597629916179	0.5549768132018075	-1.2391054395866012	-0.8669366234984106
1.4322982018849528	1.0448235984681788	-0.5195746883043977	-0.39170956075760677	0.02850188767565319	-0.1361873253999093	-1.7698580420292986	-0.38179450909289936	-0.14595268300980394	0.3864609862079088	0.14192623739326599	-0.10298442686809473	1.3378006751750224	-1.3676125216052664	0.30388360409445475	1.3449055770764253	0.7151582433947181	-1.031531995082163	1.040536545884499	-0.4105146476557067	1.212494641869825	-1.5302943578800083	-0.11122550361402887	0.5734319376662765	0.5681225397443551	-0.33933569302098415	0.15664042377317963	-0.04353912873305275	-0.3921133320799559	0.8842071127689193	2.284930974870093	1.4238407209239028	-0.3362909130314833	-0.5889129817230917	-0.17604281803114186	1.599540706747329	-0.271535841151118	-1.1330193906032042	0.2722704135519333	-0.8044447167502886	-0.8394796045600101	1.4698605535150724	1.4501627760668576	-0.9877828108984036	0.3526242678921194	-0.6500203057646115	-0.011291085291718343	-0.463536870993953	-0.6775942565799796	0.9826753850799517
0.6752076455857629	1.953982277266673	-0.8580041063990901	0.4909117015088735	0.14796231154604067	0.6087621137936423	-1.1303952160413078	-0.169213342537759	0.2784029195825771	1.7713387181768994	0.8735635417894023	0.5183042867902937	2.5978636688071903	-1.3964964309568744	0.6610722317689598	0.9982643721342521	1.396288480799636	-0.20937210606053705	0.43723859730880615	0.5263360279770782	1.1670876866098225	-1.1324315342468558	0.5293748139807664	1.1169982994131293	1.4006190361173352	0.0919716861652708	1.2976218259963184	0.4616157284944398	-0.2697132007378953	1.962180924804029	2.7192554489978997	2.1363586730000748	0.42972495302611774	0.6413944963501507	0.18948076274679465	2.097067179613193	0.2918030916240586	-0.8670406025545847	0.19261326023823883	-0.5275385360431741	-0.7453514590281285	1.9859705900596512	1.1970952841889557	-1.0258341277090919	2.258403950064916	-0.2752652036781009	0.5661607452546894	-1.4088303612441526	-0.25710772737885856	1.8558334260808393
-0.2754345794704389	1.756582688917485	-1.0186078611313347	0.5263686469824784	0.06405018600188825	0.3346404313411452	-0.6187153270465944	-0.10342515907424565	0.3661911621746439	1.546729643067614	0.6514400117459919	0.6502019018599094	2.0300447845757406	-0.8510379460229942	0.4935720399867353	-0.2714838191291077	1.6696963468980528	0.4106835316465921	-0.8189143030093536	1.3496984548625122	0.4115216804639745	-0.7592161860281109	0.6393923412006314	0.8497962561869029	1.1421175995446982	0.10685088903432657	0.8775654598799071	0.2873045271710749	-0.37071754534918844	1.8266221772558697	1.5669701386643864	2.0492441670198174	0.31320815668940283	1.0537560709397207	0.22685987064383628	1.8447428888501354	0.23349479062119666	-0.828139047539251	-0.4084189191090612	-0.327408585569444	-0.8663462660050265	1.4141183828601436	-0.11134869521289939	-1.007686665829171	2.4905526002392273	-0.06453770989615037	0.6905288473749037	-1.714133533170316	-0.0009763993862262129	0.9005390040873996
-0.9229275998986263	0.7345149373031633	-1.0070556060608284	-0.5540181551816993	-0.32823202737818846	-0.4802218776865479	-0.6373436148412479	-0.4502420844819183	-0.11627550262696745	-0.13195001380278057	-0.3344442419083973	0.3790003390839683	0.10148503967245741	-0.5238880551006093	-0.42323447200497033	-1.5793219019159241	0.9003039988147113	0.33030275891178884	-1.926558190953806	1.6537419250359604	-0.4896733292668901	-0.6643889138434829	0.14539838576167452	-0.338657973659382	0.049647772008044544	-0.32799778955566644	-0.4202275593699886	-0.4649015639549153	-0.7371849079459536	0.7749217772222263	-0.3595841986790927	0.9548061006362968	-0.765838073682473	0.4918710201550326	-0.20111090017339311	0.8198906138346307	-0.2471913872761586	-0.9114779827651991	-0.8860114198152254	-0.41332134985712304	-0.8597209995212144	0.21626724068337422	-1.3980668914670316	-0.9306877308472234	0.9823800144552031	-0.3282910966129687	-0.034967474334086195	-1.3629901060411993	0.17303735782683252	-0.9680122573513823
-1.075095132464517	-0.14512694776902996	-0.9046646400365576	-1.9493474029779163	-0.8135858175526852	-0.8004580012320587	-1.0984270564560976	-0.9568368471606737	-0.836805468805432	-1.8774776391119257	-1.4372228717740216	0.12050746725416313	-1.5486636660025932	-0.7413367503785196	-1.6775249990305017	-2.0696453000342703	-0.6139844820041658	-0.3363080368772377	-2.080988714502766	1.2900139076177304	-1.0174450172417993	-0.8804767474139404	-0.5368010759355192	-1.6839039322795046	-1.0509199728920577	-0.838868004822505	-1.270298690297571	-1.1864014707568928	-1.127219822818169	-0.12471552689476774	-1.8765338166365886	-0.5420165309114299	-1.956826483428803	-0.2674061627776754	-0.6510714588675489	-0.5543665245142555	-0.5849079683836951	-0.7822753099364209	-0.9055714448054233	-0.8128758069088654	-0.6113963461207074	-0.8086030790374443	-1.6981601521867877	-0.8913352928223893	-0.9622548742287258	-0.8415190897244426	-1.0601778399914976	-0.9296716846473069	0.05178131596345115	-2.075722450917737
-0.9177627468834829	-0.2171934764504872	-0.7336523706275959	-2.5144055935669987	-1.084367473914487	-0.1981595373582445	-1.6134564454840878	-1.1737720260636808	-1.2233792112431838	-2.377931044748022	-1.9702546232414206	0.13032888705426804	-1.6748408827506944	-1.0798475621765886	-2.4193568599299766	-1.6006699231077424	-1.7521666513745637	-1.1651462462582722	-1.0447312278280296	0.45353975915245465	-1.0997928086372926	-1.2660178356890675	-0.910602074948972	-2.1702821909711263	-1.419842001959177	-1.057334790001311	-1.0720515344436992	-1.356008101202394	-1.2006988139801933	-0.17553706999415267	-2.2545123196110377	-1.478196788651688	-2.288000226477698	-0.47272785630015013	-0.6201315112798094	-1.489656744554276	-0.48806724593356104	-0.40570856149176465	-0.6779757830710205	-1.2914958611914	-0.4528754501841043	-1.1556242316722305	-1.011009238536692	-0.9640801355608521	-1.9023986402995527	-1.1759801800858591	-1.39741956123507	-0.9585914045714735	-0.6387918347842528	-1.6567687284084847
-0.7702728619149458	0.1937545112203518	-0.4749951020002862	-1.8433799690542259	-1.0217200649477165	0.7598197403357406	-1.833998082229318	-0.9448536116866346	-0.9957091710896702	-1.5049247599838087	-1.6062043827490804	0.296720676415168	-0.5132376430756826	-0.9570296733395841	-2.088178036611302	-0.66926351480944	-1.671015691717954	-1.7780471413283874	0.6076027014783373	-0.3959010603458934	-0.9531529568511803	-1.553515337945107	-0.7551836384774031	-1.491915152423894	-0.8949993270923361	-0.9139406188566934	-0.3210354987488104	-0.9373910529347507	-0.8513416550947248	0.31793352526742163	-1.5331406217727872	-1.4036534566528336	-1.5577630846196024	-0.15903953842960147	-0.13785627759352329	-1.3839165315143203	-0.13611245016402268	-0.08538813871646352	-0.5056882997023051	-1.4798413040711234	-0.6900426481331826	-0.863289055901053	-0.0765786959531111	-0.992452377361505	-1.5191326986639604	-1.1431054808062973	-0.6724768334355192	-1.3432955414331496	-1.6535699420178258	-0.37648673270133626
-0.7548220645481634	0.196576668985886	-0.21365436021202955	-0.5781517738171672	-0.6957227443774361	1.2535982089813797	-1.5942309609469612	-0.4464835328445582	-0.40586849024430866	-0.17607025025198866	-0.5591937321365333	0.35601497932610005	0.6656711030781931	-0.3337303690947407	-0.9657724558504978	0.16642363127507226	-0.673013235094799	-1.879484383347462	1.8098599767467487	-0.7803825146028687	-0.7205417558547306	-1.4064999298383032	-0.18316706984253936	-0.33415661474173813	0.10910984416243273	-0.5381924203075668	0.1831828584395576	-0.24634544966425195	-0.3305727981073586	0.5371184708974294	-0.2698506754968945	-0.7745339626085112	-0.4066779150171978	0.13062830430084457	0.31118391406487605	-0.3858872760751741	0.19204789383200915	0.015163819337645277	-0.3384802619123702	-1.1819581292722905	-1.0946162726493827	-0.297589694817023	0.500487916439931	-0.6734961459194151	-0.6489780999252506	-0.8015259741911686	0.4815323956763942	-1.4275150893878166	-2.1641918180710724	0.6493245464470662
-0.6798943612046509	-0.5734144559741893	-0.14520362578671325	0.30893825171497297	-0.16117620204251507	1.1050894694458817	-0.860203891953664	0.15976416530266144	0.028762062141301975	0.6640445577211226	0.5489609483936042	0.2085795819976399	0.9296200844883507	0.2888759671215592	0.04766569734277682	0.6742929113853473	0.1440037476913951	-1.213799455471198	1.7758585076633417	-0.49370417866786315	-0.38463355713345987	-0.6153219689363455	0.5067839492035545	0.30795946720454087	0.9998103131719825	-0.005952484848820511	0.19740760681110509	0.4326360823807486	0.0008138741563466395	0.10201311825710797	0.8808423606905647	-0.4356491420936398	0.37672635437120017	0.1528685639670734	0.3978460276648519	0.6775435430236217	0.4742924044081983	0.16694595083378463	0.07640168155669053	-0.582836812063179	-1.0713118700938293	0.2000106652501093	0.721961669052238	0.05356861497293216	-0.21311641288491326	-0.1639813874857466	1.0921321779149682	-0.7574755498479813	-1.4786997039067016	1.013687422555075
-0.2576153654579939	-1.4750032573865157	-0.3381747988421332	0.3985220149825402	0.5912597801827567	0.7812044703353735	0.2609115164039484	0.876178284561882	0.03064890983448707	0.7563885218126224	1.0658063317252364	-0.01609460951374508	0.4646890441521509	0.5015662500336749	0.23516611807654303	0.8799985933732488	0.023838400686678734	0.21218615128366566	0.6662829077794166	0.26569683270995764	0.046082544193769795	0.6209771682142595	0.9978843627778037	0.0219584276761642	1.4181374127077924	0.6784120777644789	0.031803932934352776	1.0103248247809353	0.04576839202039545	-0.5944650996653117	1.429721664752153	-0.7579318093761219	0.4853595567942119	0.1856125963327339	0.2918036434529795	1.0262101026447785	0.8240251637184095	0.7149599874569542	0.709285223413685	-0.09146116418242566	-0.3425918727766146	0.4638461091430915	0.8665469764859853	0.785822876442153	-0.32301747245218804	0.8397822994087921	0.7666613337001106	0.3515038068723328	0.19180249910283287	1.0737056271314205
0.5301948425483376	-1.6037666409234346	-0.5370289255213679	-0.03220792215884827	1.4193058661881843	0.6417160079253538	1.3974491914122065	1.6040579902385084	-0.20013338772775674	0.3569302062988969	0.7068207992214027	-0.15221274509310556	0.05907060322242516	0.4355689314619681	-0.3605935952035127	0.8814459366751046	-0.8141093351669453	1.8424844232857123	-0.48319387590560675	1.0331821203672265	0.4411173113773996	1.6512217995794243	1.0943834678941908	-0.8151456263130504	1.3527867802128941	1.3622793050443458	-0.06878639239571664	1.4459606603453785	0.0636875829715063	-0.9427391963642101	1.166722361648413	-1.3648414692683792	0.09362816824757207	0.42969035341701267	0.33450278435360287	0.5868510195386117	1.1494786548003737	1.4948903172801034	1.1345573799375104	0.07534561125213307	0.6808516060478906	0.4330508193411397	0.9813941144104992	0.9706556173949745	-0.4741233564097151	2.0089591558522395	-0.11501171003161433	1.0960247328685806	1.8013495214906756	1.1393320450437041
1.2780822489546402	-0.888802905974828	-0.34888202480763714	-0.5423934464767466	1.8925342741728461	0.47635344905000326	1.95696274269413	1.9443420066143877	-0.25364870924652066	-0.2776339975205231	-0.26071883875586754	-0.18202606615422548	0.08203297218689724	0.49478661948207314	-1.1111365276406324	0.8592126058729916	-1.6307914350556112	2.764437035499472	-0.6407184769908174	1.3936794299408186	0.6959072325091415	1.7918222354407627	0.8403381328880813	-1.5688740218327593	0.9743257676750967	1.6698346049683477	-0.2397711560540796	1.6060150045981274	0.37178452723510197	-0.8122708381541949	0.25305982766011964	-1.6717426439886696	-0.5017018582959493	0.5157408533356875	0.5267779252286038	-0.05818781967607024	1.1559219134376915	1.8399899743905137	0.990314843852844	0.12657626433962338	1.3008980494291238	0.08272257791026756	0.9026796022459543	0.4816492612150414	-0.3740887517875325	2.671580959315268	-0.9524942526435778	1.0158448221648853	2.3524561410745264	1.0267215448678932
1.4225221995509467	-0.19852802026354185	0.29400049416262714	-0.9483212413997619	1.5763004538578838	-0.0874996827956432	1.5333951621235964	1.5162883621323326	0.009791907643426497	-0.9969889867326632	-1.1641110190050736	-0.21779523193804357	0.18303497860873766	0.7533687429774819	-1.4404324923117784	1.0984010320314364	-1.994868455944206	2.4327125110072325	0.2712857319426311	1.2288106631279254	0.8706348221737045	0.9311501677751264	0.5244539281670889	-1.90494707355027	0.44939959149296405	1.3052783535747925	-0.6443532564386292	1.3745606245185582	0.9678687482479583	-0.588939287684571	-0.7745605636158718	-1.5343118157159494	-1.0375536924232196	-0.08594985613690709	0.5184684097293589	-0.29971186504946296	0.7344995220572107	1.2925541017588882	0.44071428696472104	0.4442502604936066	1.2267777344224555	-0.5060704833537951	0.6664177121582932	-0.20206772877805865	-0.28104843991983436	2.1384320231299516	-1.441827264699068	0.43637567862265497	1.7025696762759623	0.5103424350113025
0.7371201775441133	-0.2922550329135976	0.930088792339518	-1.2023857450482518	0.5358431934302796	-0.9015247001774456	0.36984339274658024	0.4831572377495765	0.299952683974071	-1.4978772881856852	-1.3444432888314772	-0.34946653935077804	-0.07670205523751153	0.8133782673068287	-1.2360290606106934	1.7134985254859745	-1.9858519069010472	1.2147009028450986	1.2828538283306117	0.7094178469420985	1.070218562306517	-0.2931256028572109	0.46529434439077416	-1.8293565122646445	-0.08235966858265079	0.44514893911319037	-1.0326576833059289	0.8620621380729743	1.4737884689748242	-0.6301665248012197	-1.2706086749001637	-1.266955373243502	-1.1915414157889692	-1.2233129747796083	0.08586706699758166	-0.018814313535009154	0.18399459622131775	0.2021253633538491	0.03363897718445855	1.0787801631939336	0.7619212968762626	-1.0711290569190655	0.5994047373025005	-0.46408521439664163	-0.4991796748155085	0.48523477996314407	-1.557408867051701	0.02849982965767298	0.5413226380922	-0.10804294475259374
-0.40203072515383054	-0.8865378579095647	0.9553486304601292	-1.1332013778907764	-0.5408088457556621	-1.299852894908122	-0.6953339657735044	-0.4453335799804885	0.2424403406423132	-1.3311970491620553	-0.6254313410169515	-0.5519148229121854	-0.5753034597507161	0.33042754814162334	-0.7325922554098783	2.290956414599194	-1.7455079145067611	0.07969869844795568	1.3029071499494427	0.08213955098233212	1.2174821094229409	-1.0150627195227868	0.7001950668308831	-1.4137650645619964	-0.4462642536372068	-0.287549959108744	-0.8983860516700661	0.39113229928763754	1.4658939823393788	-0.87558072331392	-0.9541377969557692	-1.1321367223472913	-0.6622767228503458	-1.9695219772519796	-0.54950854565839	0.44409725432806535	-0.10211436396420004	-0.5626747598050914	0.09271490783866071	1.5712660629276347	0.3354688121978531	-1.2975050153723546	0.865503673818795	-0.16871520950790828	-0.8179303202499727	-1.2452956406836302	-1.3000158017906958	0.021231936003054362	-0.3076429391976098	-0.23642412393188109
-1.2695791838287585	-0.9976636351196215	0.2549283306494488	-0.5842378744521318	-0.8718471139051571	-0.8570766895155778	-0.9150248144898587	-0.6714626845191689	-0.16784136978576533	-0.3803141019761839	0.4928590486821238	-0.7313678058433885	-0.7796036930757175	-0.4408931013250847	-0.1867496014435568	2.0568916489486986	-1.187419714815487	-0.3134005480634421	0.1934157490293635	-0.5153936787221688	1.0772930151678561	-0.8965662075265369	0.9091243462546121	-0.7167808984969769	-0.4714984271248086	-0.3517748265803918	-0.10642615654047134	0.22142718436296843	0.8710505096378256	-1.0396025336917247	-0.17852581246162302	-1.0255847621113592	0.4566348117642036	-1.587831641246381	-0.9560102972298038	0.669976319899338	-0.10587741910111088	-0.5223327922199698	0.3712825296755719	1.3757168361468148	0.014978599734604282	-1.1044401776941541	1.0971212238249095	0.2528765456637209	-0.711614265835851	-1.8361976636286117	-0.7046018481795888	0.0025626497861313373	-0.4969345236438717	0.22086598172163782
-1.3608198312107995	-0.16399171478850055	-0.619375455292822	0.21521143434003637	-0.2865015427965235	0.03143528086460818	-0.3185175240574379	-0.29538242049367514	-0.5482042532129636	0.7918928769685553	1.1462625853962598	-0.8192254984885323	-0.432434709797663	-0.7956734460864121	0.2400716102069535	0.6782606244217797	-0.29904387295140583	-0.15213707941781932	-1.0851122977340846	-1.0351401278830845	0.5711641998683263	-0.358635018331852	0.7324864438302642	0.03891826358325221	-0.14891404953967494	0.19564240153106255	0.7983380725723469	0.3227403760910655	0.051716133950095236	-1.0265401796112141	0.34542593042614733	-0.735239409573085	1.5086664302392931	-0.45611688239408615	-0.9425917239514592	0.44852405423056585	-0.16480240331262114	-0.07201409310830327	0.39087869367588	0.47313056647543067	-0.4106030565893273	-0.7735049897687974	0.7409852871451795	0.3154759884724637	-0.04992795924175633	-0.9923973860594943	-0.03748719382318007	-0.4718003826629077	-0.18321145484501034	0.6378842224613264
-0.7570902686114424	0.9391875982819203	-0.9727836217734435	0.6959111161477712	0.6330984078511506	0.5080198366050046	0.358371539562598	0.07278741334120141	-0.5828942243165044	1.3308612767966426	0.7880918475151393	-0.7976593095031279	0.12731331010072713	-0.3138115966264387	0.40014539312209646	-1.1199149087959681	0.49856666372561703	-0.07367379374656331	-1.4191485903761174	-1.3699426384229936	-0.00900441905193309	-0.06436126341700546	0.18967250011430287	0.4544425480864992	0.28502740239916263	0.757936064161669	1.0610829277182743	0.45353125873856753	-0.49554775358916364	-0.982831255108692	0.18194509702749104	-0.35084493753249596	1.754970005150984	0.24811099811157789	-0.6675681465560851	-0.1849415664382399	-0.4462985166180393	0.02666603429323961	0.060886066342951344	-0.5152957985338965	-0.9547942103552981	-0.7013024496342332	-0.1962561815309975	-0.016848973415641674	0.6525426529825769	0.38668515988366475	0.28059733251025304	-1.22537855797604	0.3369930425680392	0.43057990512096905
0.03349578092593062	1.2434552171859863	-0.6580584060317343	0.552951197559745	1.1253109636417429	0.1729331017183504	0.47494134381968256	0.031216963017457387	-0.40567295140950704	0.9186498394269581	-0.3060743740682067	-0.6585121261765117	0.3808530389673515	0.6498306381802016	0.18326232760797445	-2.017807343747109	0.6235711572064021	-0.36359500128198313	-0.6283786248044329	-1.3154963026959876	-0.2191288075410909	-0.2260043600191628	-0.28386264812010065	0.3169410627387805	0.4943083308964649	0.787031140178892	0.5005888468655889	0.4278804329406924	-0.5530483784975688	-0.9668738162535859	-0.45410824560017216	-0.21476808369483033	1.126556173253642	-0.15084490776404996	-0.3653769771075361	-1.0159056700905098	-0.6210099697483925	-0.45799824313086157	-0.16852539289766635	-0.9053734569332135	-1.2389207323053506	-0.9844331114197304	-0.9685627685250409	-0.3848241356979411	0.832124751067686	1.0746726832200832	0.09756402186898719	-1.590097188161283	0.8946724644593876	-0.12286849681986485
0.5596199345033498	0.4916724256764779	-0.18985516435796843	0.19212258479176791	0.9211756629230466	-0.5049221838305415	0.15906990634605056	-0.24457768873358382	-0.4243947643052147	0.10969465873462378	-1.2364196713197182	-0.38631135779307973	0.20973031805550219	1.2992062003746503	-0.28087424380465	-1.3915568337853186	0.0267147596523602	-0.7001530533002226	0.3958397985635612	-0.7559171997242801	0.07808007288691693	-0.46245580513738305	-0.27696321380941846	-0.0684051156621534	0.32078365594513314	0.2861178193524831	-0.2673284297602722	0.25230842778158846	-0.3386474288229663	-0.7660895496165326	-0.9577698690893198	-0.4507660720961816	0.3580145020818784	-1.0436129762349486	-0.12770044908841222	-1.711460346718514	-0.2421709776827434	-1.0019618321022898	0.17810930616431445	-0.6256566357504758	-0.8778656681455712	-1.2919433860935396	-0.8503408917375789	-0.5072060412762778	0.5740099244710347	0.6461149257001996	-0.22858584893932773	-1.1916497953536291	1.4169912099910285	-0.14129758987993674
0.7449892815177037	-0.5175586938741186	-0.15924911755650573	0.3320146438371687	0.3465835737452728	-0.7566845745010448	0.10161606635844551	-0.3644881822993902	-0.7778767020067866	-0.2533539785456809	-1.2891552975937624	-0.009191893014805946	-0.06874766917713585	1.1901734462829845	-0.5510780588019835	-0.060853346215455614	-0.6084012146659197	-0.6595333418059586	0.6057372686128414	0.11072135230139533	0.5373690164765474	-0.28907782111090147	0.14820365686982528	-0.09489115935222386	-0.06971731622898325	-0.2747909632233781	-0.44306373228248386	0.02844565024614669	-0.26438381546875356	-0.18039848110539447	-0.9316456545459125	-0.7039709738976015	0.2220577503892817	-1.2309797799319542	0.021177209168877015	-1.9330654211436422	0.5919913397352863	-1.0051595904988466	1.0008812288758335	-0.237190379186982	0.008476103222350071	-1.1967755775157694	-0.02076702923464987	-0.46942837428536527	0.4962826814637321	-0.26962961880874786	-0.1810189592265878	-0.43728144248527495	1.7915491007599922	0.712473013003552
0.783403623165485	-0.860115268520906	-0.5781636345538772	1.1100696866342707	-0.1269782475230918	-0.37833676953004586	0.7077665496049458	-0.2521336384555339	-1.0962111164729447	0.1017184239159862	-0.5933165375223912	0.3506935891765102	-0.16212895827783963	0.5944367578285759	-0.18432895167496408	0.47546414320021946	-0.5399248601422403	-0.26713686912776285	-0.18797981662071372	0.8067548943652464	0.6679416517654141	0.35408671649844353	0.5205050670824464	0.5054199560988084	-0.31323944183130353	-0.47415360188945094	0.15011873418119523	-0.1729038665899367	-0.5077609859809469	0.5835159499128325	-0.47460258787182685	-0.47801173966057287	0.6787110947939612	-0.31506422702730696	0.008728530598240462	-1.5181137802352647	1.1731112620955986	-0.5240917010560021	1.6328592534168902	-0.2479651900352353	0.8052081840262096	-0.6088000377172404	0.5175009152762217	-0.5086469078340219	0.9406210748469508	-0.7822728105052703	0.3190363001936156	-0.06977287930828575	1.86978188179259	1.6025816275888771
0.817740397882584	-0.42180385853614105	-0.8426151028778468	1.784200988629842	-0.29578990491786905	0.10472060014477759	1.5758805170378944	-0.13364367789232048	-0.8959265514548437	0.7031521311740518	0.07734202569583795	0.5229668129830023	-0.10859690738157222	0.05859008326826588	0.8053968444728673	-0.38791756020060003	0.22873505888084533	0.08719926748151931	-1.1982117844091604	0.9255794524159565	0.33121676780367504	1.082825437247861	0.4820345863170395	1.3208851699550992	-0.1279946929625352	-0.29708257690066076	0.9185925393520248	-0.28369339004960803	-0.7949326795648892	0.9802078414857024	0.08594703474841192	0.30815904698922786	0.9441306281623085	0.8333893833503435	-0.16698355490938152	-0.5850147840567447	0.9140099712252869	-0.17658813156311665	1.4760147260861758	-0.48835524537309033	0.982104096397513	0.18176712977289827	-0.006405632931676515	-0.6140424051053297	1.501134772194976	-0.6589881624394658	0.7974780146142364	-0.26986215745733266	1.607552924223322	1.3094556335910623
0.7895766164514696	0.20296094830414885	-0.34019448663167906	1.5098243879354583	-0.2092570069395084	0.10587572452530833	1.8928354833204892	-0.09082072894209542	-0.15995889952420358	0.9746481456529816	0.17368868424694323	0.42298133825593076	-0.08257381996414952	-0.27326745535933056	1.8497259124825844	-1.7090967056103947	0.9892248591298053	0.17395776945803962	-1.4775042361944473	0.48947356463822284	-0.13148203573561615	1.4762168289464561	0.16768757048553823	1.667741012309598	0.4796331690999085	-0.007663445443233791	1.1455937024970066	-0.1687124573868291	-0.6344704137377196	0.6680754667407247	0.603721786303697	1.2082702076598555	0.43090545140677916	1.0604503492666941	-0.2721925182690475	0.5492121334744822	0.05669718796992707	-0.3735157324409591	0.5953482915486852	-0.2891358807947143	0.6210222912524125	0.8780295308247833	-1.2707830157854252	-0.4683488920143842	1.5109901686299767	-0.40010927224271225	0.7609854638037205	-0.3781181070693982	1.1548317534689434	-0.3642503692684218
0.5847205021482349	0.535712055668939	0.9172908602045704	0.35159462103204325	0.05704538077229964	-0.35201060439156956	1.2868132876788347	0.10835227153399866	0.6033041294956754	0.8722638088868685	-0.04863091775712736	0.14624961306707512	-0.07138834305972201	-0.7408869272120734	2.266573607811877	-2.03895895697449	1.1604454207227572	0.1532594236198286	-0.791512645968897	-0.0603989955768957	-0.2577859022100693	1.409220447857592	-0.0013922758206031387	1.3171877775436573	1.207321800752775	0.20707389532476547	0.7267421378059467	0.2660978507788663	0.17584758490310073	-0.08986242149275712	1.1361392427677592	1.7023496002317013	-0.5392886780523117	0.19805925218893042	-0.001570442181333039	1.5297525036465043	-0.5217240053908762	-0.8357662305077134	-0.34861129741853647	0.6929549326666434	0.30974589876207703	1.479766978423032	-2.187231955968482	0.18039704256175693	0.8805073817337941	-0.49704017589810734	0.24134632021551458	0.3699922141678152	0.7639306188249327	-2.204183721449435
0.24448697698854815	0.6473925106816304	2.237109514767245	-0.6885437982222716	0.4316840870096091	-0.7233334380734722	0.1908687457278342	0.6199869771951597	0.9076160294549139	0.7871643729952846	0.08959961986740266	-0.09193981915925271	0.07784235610167649	-1.5514837312187575	1.831678357738628	-1.0045977462070232	0.8872422454855033	0.24203221756262666	0.2788042109793911	-0.2655279500729997	0.07962069172708876	1.029667013788787	0.14128307841976043	0.7133984008728886	1.6204371047615937	0.3617141794106084	0.22356809376990527	0.8432488800333894	1.2525129726361948	-0.6590326450597005	1.6124327425786185	1.6727732506876678	-1.0864064835564466	-0.8251898996976142	0.615173988946858	2.037254335791867	-0.24724599606238945	-0.9585867208390464	-0.748540671490481	1.9326079799501252	0.512649407240569	2.1200866500916176	-2.0480160103474057	1.1505491979227085	0.21611851324797768	-0.785744773757043	-0.28654469112418485	1.8865402081492744	0.5730944350633024	-2.740150910467574
-0.029898179410378495	0.7728798797133178	2.7875890796827685	-0.720315547008248	0.6899403919782415	-0.6023656777732063	-0.6253923994308768	1.1413860823204112	0.7839125770423697	0.9291746381880721	0.7940423892779307	-0.13473122519192143	0.3345536910878359	-2.2380638479571098	0.9286064841594042	0.3502067034986339	0.7146308765314734	0.3388468023960827	0.9789313969534075	-0.05785789809775348	0.5582266528233233	0.5636129182208119	0.28707166327887546	0.45056529958934793	1.398662572211461	0.47774306868536776	0.2153474976797618	1.0985332374246684	1.8766399784114778	-0.6484005458563586	1.6859310798426244	1.3939112249290875	-0.746477176158028	-1.0577484357911358	1.1209223764596303	1.8236329023730715	0.5192096706398157	-0.5292478707822477	-0.6129361002652236	2.4451570944140557	1.086064076938947	2.6574195495375137	-1.2008856917029613	1.8940499778370288	0.05890374291721116	-0.6393981838906264	-0.45326325999637357	3.149950476640515	0.4490903318712744	-1.7100456269765483
-0.07926805422376289	0.8105471605904969	2.239905637618864	0.112019124112934	0.48975138236081633	-0.1415235172761643	-0.7701587231395318	1.1510578315229476	0.6328157595124994	1.0133718956331736	1.4758345956224845	-0.008789136202288028	0.41543141257876265	-1.9471097045058208	0.17712071518715317	0.8056347534047433	0.8405522404838294	0.15629373942887625	1.031917292580607	0.2252154601239212	0.689468303920403	0.22401315978305988	0.02412416718683709	0.6459096492752137	0.5579695214360187	0.4110765371277467	0.6696259654597086	0.6481482490536099	1.6016243822639635	-0.214964747635664	1.0826443255145735	1.1490221370186662	0.08741416555178572	-0.46733093713032203	1.109241689478853	0.882079617889068	0.8691354776076837	0.0854021858251604	-0.4902390924433053	1.7617702023963624	1.4330982968209816	2.6158945363104436	-0.5442719685677239	1.9467320181964554	0.21099166816017728	0.23502801049521943	-0.307542562146344	3.1480087692521423	0.05390789255977764	-0.24244283412469797
0.04399460784753461	0.46396592632666117	0.9864314054036568	0.8950293861901174	-0.2664238960489288	0.21502851007873724	-0.4350928145505998	0.5329593233473601	0.6558967462999079	0.6315601437545949	1.4350340169373779	0.13180002991783832	0.14297362457042365	-0.37490003597754823	-0.05212831542453658	0.2960418595995577	0.9416120475134417	-0.32574985145308116	0.6936047141733857	0.20989525739397397	0.21030712641058005	0.19829264050235682	-0.6394139939291791	0.9225995242518121	-0.4981954275695465	-0.012427645405024354	1.002011514824181	-0.38349844867910626	0.6379091287855633	0.2360756155773685	0.0610759882100586	0.9777878242316266	0.710522095021941	0.2622250187750223	0.7406351768716347	-0.3363361947415229	0.3063370213529865	0.44814653383089237	-0.8560325235782695	0.41886547143681124	1.112304959107809	1.6728543697539384	-0.5009747004981764	1.3129492730049188	0.019357859792777703	1.314733891722554	-0.08084314934757203	1.8572740859440517	-0.8554018463804971	0.3825296642991539
0.12277800547166304	-0.21629981022510572	-0.1952631042370453	1.032508063906797	-1.157520538997242	0.2750930126264409	-0.02362190897188244	-0.23746652018072154	0.6155955400476185	-0.1830706370709369	0.7399705695718493	0.18001713977466471	-0.25041975091839397	1.6473906816829376	0.1870088629734581	-0.19601925687327013	0.7415072595438352	-0.7413534633935822	0.3158308664619096	-0.15565536511230244	-0.71960018070039	0.5271461268894029	-1.2281242107190318	0.9386068817373505	-1.2090343085461042	-0.7072889661604618	0.7364212190756844	-1.3794171533637223	-0.3692271315910701	0.5278529759558868	-0.6614893820961214	0.7833169812976793	0.8859724915525756	0.6474897350125907	0.5781834984093187	-1.0452227348015322	-0.7728068854133168	0.5554613727379527	-1.5840238485658849	-0.5842803207940431	0.26601681362624013	0.17079304123267475	-0.650966516654534	0.4325890813538471	-0.7276837031579392	1.6726663856132742	0.16535156373601076	0.2353469545701757	-2.1042778275644785	-0.00592680508492317
-0.020777298544568935	-0.7364531423740458	-0.7331482261495722	0.8248027306976836	-1.5146103547991605	0.24525049695466902	0.24068422504177872	-0.6354908535238969	0.23553455164729872	-0.9058191846185162	0.2010870034861243	0.17392628354900153	-0.3561136105600682	2.6720608918309163	0.5798148157574374	0.057872377062267034	0.48075116992745365	-0.7586432252564177	-0.0069285083323795725	-0.5999369186137822	-1.6114635722989432	0.9300268111062481	-1.2947427756515621	0.7596620417731119	-1.2673437057674153	-1.279746478796507	0.03400221477321858	-1.7557708349331318	-0.9304694240212974	0.7874966561227417	-0.577006736948762	0.5424349370523971	0.9096073828731175	0.8423677571213483	0.8412355046838461	-0.7341445541268722	-1.5272288687066957	0.707608725844333	-2.0213381630901033	-0.7725461962254622	-0.5417712037382383	-1.0107955508284145	-0.34564021553510016	-0.1970237961297665	-1.429300056723841	0.8938353312492563	0.49688895966640895	-0.7166150606744025	-3.0756597006818303	-0.493366283621765
-0.36778378529647826	-0.7217464704037573	-0.6421932078512262	0.8947650912203734	-1.0661739645698922	0.3704531374820544	0.3190110444626264	-0.6789072140510132	-0.3005635784757466	-1.0435908628595558	0.414800439896803	0.20969011346686478	-0.12217280182786336	1.8902300050183247	0.794135830938001	0.67296676104358	0.6027047894738634	-0.4902301606703093	-0.35286075177949394	-0.8287282440095901	-1.9519277922187748	0.8919596975122378	-0.8928365634930602	0.6495919455826894	-0.8746059222131661	-1.3450563848978314	-0.48395710988381124	-1.4751004208412268	-1.055771153923522	1.1062346922534951	0.052416661552146596	0.31442076527065427	1.002389034807824	1.1671493765978487	1.0106619103049572	0.2449415609963877	-1.4733561008454215	0.9823378961959851	-1.6016153804661566	-0.5581220913910367	-0.8713734192555588	-1.2032844893571493	0.5045562889533037	-0.3812909633422343	-1.3280091405679408	-0.44964143002768786	0.7975327156912079	-0.8017638241539481	-3.119381126352482	-0.20551333877558317
-0.7198623347996429	-0.38527359184813437	-0.4118078851967921	1.261468957409778	-0.2541295445408016	0.5824028485316185	0.16567630837570652	-0.8007040453313885	-0.4555075781962401	-0.6206045806964996	1.0184134233232955	0.280033581215082	0.02830744732283721	-0.07014324632803115	0.6248762137287927	0.7397910349098598	1.0697924888662151	-0.3311829680941448	-0.6666060399313736	-0.7795187060121157	-1.5496670748087178	0.11529272364276841	-0.4995765642595987	0.6309071472446851	-0.5588200739243933	-0.8897927333586383	-0.4171810066095222	-1.0032443253599883	-1.0377288236872186	1.2945490718222918	0.42071819120627124	0.1074070459004702	0.9250496661923312	1.4961338891894227	0.4001514090026358	0.8588157853076164	-0.806840672268099	1.0598545662024923	-0.4207689546668299	-0.6297593389184312	-0.7711423940896861	-0.5595087517618984	1.3603441532061256	-0.2883523789749286	-0.42058663516255324	-1.2796655030826605	0.7438759107142662	-0.5645163096655879	-2.11981940905766	0.7718128545516473
-0.8518859108444861	-0.22801226130913685	-0.5098759406513376	1.2643674725838714	0.18863519292124956	0.5997023040668418	-0.2654820826101646	-1.1790010441329803	0.013995420914602505	-0.10855081073825353	1.0897009656896999	0.24605658565502345	-0.27299135872066516	-1.63230617989426	0.06489149265790035	0.045900437481015265	1.273155256900031	-0.4258294405945507	-0.6887715262696251	-0.5950645547209013	-0.7017865596873317	-1.070234814766428	-0.4986782223854973	0.4341459111385591	-0.6776752666406612	-0.28482075601853174	-0.019462904930202633	-0.7782905576822376	-1.0050116422223363	1.0762087166216543	0.011625418798221137	-0.13446519902907567	0.3425781136695573	1.366745849540522	-0.9021931419761745	0.3627320238913495	-0.0669278006151341	0.6533238817599197	0.7698331394050854	-1.1105816455707895	-0.6268071003798713	0.12935915468885015	1.6655119396441886	-0.2236627710447678	0.47508494268267193	-0.9986708207804015	0.2049641021305917	-0.5416935445273389	-0.6925226219538578	1.5820092446812415
-0.6720085894516172	-0.34371739359522696	-0.9426330833360599	0.4283133132912906	-0.028034710773044643	0.3141952362432699	-0.8219314978272201	-1.430328366939479	0.6687557560505828	0.05933117639579926	0.24690160224583352	-0.0023661817162457036	-0.797984884153593	-1.637577322432034	-0.6607716508323132	-0.6210357916190323	0.7397802955448739	-0.4783727536203035	-0.24568502688100458	-0.4189659286175608	-0.006655200027658173	-1.8658880293216031	-0.8077134815755758	-0.1007111711629441	-1.0859053186025347	0.06244191499028554	0.09274525639275823	-0.7943985579712548	-0.8033959709906081	0.4644948765073185	-0.8550092460104571	-0.3891743421129814	-0.581012051366169	0.6447482548618844	-1.9053005555464984	-0.8907065835574304	0.35350503403427413	-0.02784361291743304	1.1676184064466206	-1.4459088870182764	-0.7078492962301693	0.21471539280760463	1.3650552292566676	-0.3509447600971859	0.5848142190072018	-0.018262203211112504	-0.46081235805412907	-0.7269254163797854	0.2585073869506714	1.5236533507455872
-0.2840545055900843	-0.2836934435238469	-1.2761378316542773	-0.8360113000899146	-0.5083848414129041	-0.04750125551249306	-1.1352664242945631	-1.096720536533449	0.7979387424726655	-0.15562841192132118	-0.8644762582159401	-0.37730988549433	-0.9048548496317335	-0.314726518333076	-1.1782017626799666	-0.44177876492426765	-0.23391941115499257	-0.17588991186130132	0.4538592258623228	-0.27371132136105397	0.10039975256388871	-1.6983578441566407	-1.0233070789004601	-0.722639761923338	-1.312604839495264	0.047215590891622444	-0.3671077464073132	-0.7309443435621842	-0.31230769276088627	-0.17804042335132428	-1.3677097712618769	-0.5054956520953395	-1.2038930738340985	-0.17372449473550566	-1.6939630726060804	-1.74447715633917	0.3809391065543881	-0.42483933477735025	0.587791791680423	-1.1036947814721145	-0.9043607359023589	-0.2543301651257872	0.8130195702075765	-0.5842184995264997	-0.03184994468168345	0.6782966389921782	-0.6950791817374394	-0.7609192145516812	0.2772122021977569	0.6757542650499732
0.08162631070377381	0.2892553938889188	-1.0990486378831938	-1.5891700241120692	-0.6599567000401261	-0.18129798716991594	-0.943623319462239	-0.2937064659134165	0.20061102590957303	-0.4737422330625937	-1.2849506657723109	-0.6281369039733176	-0.29920627204600475	1.0411514315861308	-1.2089657030409513	0.4244911427876612	-0.8530887886665047	0.33383918622424075	0.9147491881068228	-0.12020264680857959	-0.2877771823112126	-0.772075037607108	-0.8638842392196872	-0.9914889885593553	-1.0594391944948123	-0.12386715721113745	-1.0269751880346272	-0.40449634097397696	0.25741050124756726	-0.48673996643254436	-1.0742712345185175	-0.3751171543124853	-1.0808604667053419	-0.46096498581772916	-0.44899164860186935	-1.409186533055878	0.1430633236931988	-0.2486734285796107	-0.4007924716309327	-0.2368701015653375	-0.902675046981671	-0.7256501938122254	0.3341704949969995	-0.7056374995347697	-0.6384773685642133	0.48998918729239305	-0.3417098309735047	-0.4783220290871483	-0.300906758669711	-0.30253765818120515
0.22690003509074236	1.0187009726508158	-0.4619788790742327	-1.356912693745806	-0.3283336675423197	-0.0457220071846519	-0.4025488809482579	0.34823406147267033	-0.5733114990190826	-0.6146899113328727	-0.7999315251262484	-0.5697743657454503	0.5447337412687219	1.3173839998864185	-0.8027051164558099	1.0270728624783703	-0.7025229993204253	0.5648978638882706	0.7998462756311573	0.0352526049630618	-0.6517689773642027	0.12418748458631332	-0.412908083571888	-0.7644797210773392	-0.48500072110355497	-0.19824504415769822	-1.250024680900155	0.018375257680052357	0.5099830625914645	-0.43153443758534243	-0.30735958581427525	-0.11226230120028345	-0.46286938211956224	-0.1502934939706743	0.6943937147631084	-0.26134660364631596	-0.16312023087811225	0.18675563636246187	-0.9865491936706731	0.4576493190242126	-0.5669577749200769	-0.7768027660176419	0.004194356178361567	-0.5815735590620826	-0.6633480334024551	-0.2768365365297496	0.17390565992332008	-0.11407714942008645	-0.7299516456465822	-0.8164525733643767
[truncated: 72 more columns]
