# Supplementary material for: Diagnosis of autism spectrum disorder based on functional brain networks and machine learning
Source: Sci Rep. 2023 May 18;13:8072. doi: 10.1038/s41598-023-34650-6 (PMC10195805; doi:10.1038/s41598-023-34650-6)
Supplement: Supplementary file 1 — Supplementary Information. [file 41598_2023_34650_MOESM1_ESM.zip › matrices-bold-time-series/ASD/ASD54.csv]

-0.4751636448149379	1.0749455429489008	-0.3815998062407039	0.004474265421001923	-0.13145542477423813	-0.13765402827917003	-0.5659390112758916	-0.09721209465918673	-1.0089128795033153	0.2032750174585897	-0.26693393635462065	-0.6367445493856481	-0.303156435396459	-0.8144045091922217	-0.11079804700728062	0.11980993717479863	0.25325307413760484	-0.6187839958048457	-0.6384455469486019	-0.23576307235584643	-0.9065281657114402	-0.16161863512907892	-0.48511323626196673	0.2796239355149171	-0.7841254200415002	-0.8209199059916582	-0.5305203199205609	-0.7259404790509253	-0.7561544920251667	-0.2641375852492197	0.18737636216970135	-0.4000809290598349	-1.2305796465549648	-0.4448788804382031	0.7927836662883574	0.3061187692441182	0.5897640763930824	-1.0592307134562144	0.6100735455112732	-0.6339348450155329	-0.7266225000755182	0.019237675130304565	0.5072552182577179	-0.44821473677499374	0.6926283794669937	-0.1288632516591879	-0.37924678747559637	-0.7556801157035227	0.3021803543887512	0.15101024817849312
-0.587500485352944	1.0762641932903219	-0.04342064501373482	-0.1376216488156647	-0.7881397510969992	-0.38426285789529263	-1.0544759644754442	-0.321897495914502	-0.8336304781443359	-0.2110695207240032	0.3485977129834541	-0.809267107272247	-0.6663742170348869	-0.22665837257799248	-0.03201161609159748	-0.12448005645747162	0.44788733890032706	-0.383533281172449	-0.6717154326277065	-0.7607594443722244	-1.1016077210531205	-0.6403343283819738	-1.004808477265204	0.45998619232208265	-0.7923489852885011	-1.1229076436732044	-0.7920637706671989	-1.3437596147518194	-1.0562421636888222	-0.37292573566580794	0.31993638610972575	0.16612526886050297	-1.841170274841738	-0.8849951508227277	1.1752492584971812	0.6314700790531416	0.740310230725817	-1.6815379236818326	0.743277196280594	-0.7960017672291453	-1.094733206045632	0.25048548623804323	0.6768244977524507	-0.05570977663781632	0.5201811640209059	0.6646929385050128	-0.011403611107452446	-0.2808194961261112	0.45076409563564945	0.10148918197581312
-0.060336900402533436	0.3606356873630072	0.08545218052542086	-0.11676615853935605	-0.7857395478296093	-0.5841354095485504	-1.2423881078719097	-0.260044994039653	0.37363731515589627	-0.7523907304227405	1.306601161405287	-0.7843620390033474	-0.6620829461569389	0.5067961719450559	0.1343410213002328	-0.336575461745508	0.45807477318787543	0.13229373799275826	-0.35989860011519254	-0.8757692261660386	-0.4506373365094303	-0.6501873604658184	-0.7566883138020911	0.28548910073814115	0.0005204948577923258	-0.6668110075062268	-0.8884443543279271	-1.088887053154671	-0.8184442567848064	-0.43695583603585775	0.345093576031811	0.9190600830843392	-1.5618264306090008	-1.0014159046956006	1.076687077589336	0.836355515075829	0.5351910329403404	-1.827591996737742	0.8816266689555076	-0.4871442039312771	-0.6831396487488295	0.341003673985567	0.9197146868323445	1.0148036987318811	-0.22334187743302353	1.4358531669338415	0.4894499849657365	0.5387426540162016	0.48692512167382673	0.02785034875811159
0.652205706866349	-0.4008989023321826	-0.043468462952827074	0.10303578679181584	-0.024415777184153647	-0.36664285768793026	-1.1187205825718025	0.12981622074198923	1.7440398551694443	-0.9101448891386691	1.9563214370805062	-0.5996680092204044	-0.40626660556037275	0.7298396595028251	0.3177030284102029	-0.4833725928610971	0.4237245355360617	0.4077570763282187	-0.03879766233217363	-0.5138144614411077	0.5246586672446423	-0.31143311567792037	0.10629428422030472	0.006107268676362142	0.8986820717952914	0.3206627043412347	-0.578938237876257	-0.1301611414851925	-0.2302578501601882	-0.472316386912715	0.1607284413829593	1.2663369124347506	-0.7607608089272423	-0.7963463322783146	0.8172587319255253	0.8002296805494529	0.07984122397651902	-1.4068138465504578	1.0425604260165893	0.08358589660787641	0.17800023709072826	0.3953108690200701	1.195564906440945	2.0914752300749604	-1.0253746654897529	1.6344689680592595	0.5932463632412321	0.9223977805638913	0.5140680559645306	0.14755991496514764
0.8589969888872182	-0.36652426313005254	-0.02221393960186296	0.27212905537365145	0.8072202897583427	0.2254256610344345	-0.7829325765405709	0.571120541074214	2.231267398272583	-0.2781589785734736	1.7351892082786189	-0.3127072408295988	-0.07505395839441097	0.3366876424464711	0.37558800549525345	-0.5424623814202784	0.5330852665612882	0.13962908595969586	0.08084018084595618	0.021328148046625306	0.9963270670966407	0.00924230823928946	0.7231991026298429	0.107874589632673	1.2257039575104374	1.0119950170778071	0.16453140444934258	0.5970110737227339	0.2696430001278907	-0.38469811039655016	-0.07914650838822027	0.9670555266270755	-0.11166157493409254	-0.503772390613154	0.7925870757430309	0.4865632602372745	-0.3304416994237027	-0.6516119896745632	1.1389595348293564	0.5037624666731938	0.794590468968949	0.6217811973085371	1.3646058433301929	2.299207859198533	-1.0364056719179404	1.156566030901199	0.26564081589344285	0.6527884843690279	0.7199410924474509	0.6030516657650592
0.3309483598423318	0.579156181046809	0.4286203575706654	0.16939346328032254	0.8605337112418678	0.5936089432071809	-0.1904648954769987	0.5935082840280419	1.6385536492719586	0.9672638431736631	0.7519338800211347	-0.09894748269994313	0.30986815245094734	-0.18620011014270127	0.21611634871050353	-0.4178699435307754	0.7628317140575744	-0.4991167091735288	0.07399432279252535	0.3963441111322273	0.618402891710168	0.22351232713393043	0.37915441529093763	0.7701406953428857	1.0715952768723487	0.6762182153911644	0.9180721833974101	0.3109512979597611	0.3532916162443664	-0.12680098561253036	-0.10225663590528802	0.36167680220332504	0.15146162682404277	-0.2985624072017647	0.938294721348678	-0.040990716704905984	-0.5328745269420971	0.04712030739724394	1.052822023445345	0.5016048941997143	0.7559431686358946	0.9986377982093297	1.2970808411527515	1.4589682406418278	0.14218440490296394	0.3189611027160796	-0.0370648718590835	0.36777997861355655	1.0932944438611167	1.24597123761722
-0.46645255976287264	1.6025000775465914	0.9680876288362716	-0.05875607559939261	-0.03313435455942892	0.19818232391940943	0.7857526683730938	-0.09696255128992694	0.6887249890249256	2.015853935446313	-0.27755282966944766	-0.17294699315874829	0.7269709011294644	-0.3235431582978015	-0.04752535721918571	-0.022068250960854737	0.8908024828790647	-1.0377327303624573	0.08717838065171984	0.5472604464104175	-0.22544354513791062	0.573790211438881	-0.7197945863742343	1.6064492073765222	0.9999165656244821	-0.5632586635393234	1.072251674616091	-0.752238435419972	0.04334278226329981	0.1819689796151873	0.12241891196391057	0.012654210733073679	0.3426738329238103	-0.10051920315475765	0.808206032703279	-0.6678396544546964	-0.6588777834387479	0.43983540212217237	0.7409238526767681	0.15175972614305952	0.22749870854534895	1.2015657247292046	0.9845056439328761	0.2644860756594633	1.8755165668336833	-0.5353508704548773	0.02063326704288283	0.7141143289795278	1.3213223958140505	1.7120158215413308
-0.8629132527071718	1.6622873446968076	0.9435838950791019	-0.020463527992088924	-1.1716482769713328	-0.729659015683899	1.9945668798513714	-1.256344460108612	0.11321870707205747	2.0023926809441437	-0.7267021531257088	-0.5183209364632694	0.9197089630928736	-0.06678725471597026	-0.13853268854753237	0.5292899645566289	0.7491306616123287	-1.114630298513954	0.07085419978560391	0.5957669566660106	-0.910038434975601	1.1439217021841679	-1.6262893220943029	2.0066345524756612	1.145534935787733	-1.7117163815364143	0.451430620609604	-1.526300282813476	-0.36368587295471383	0.35591298656358905	0.24652688896212185	0.12258444794905249	0.7367714579911891	0.28103440551287634	0.18935406211166952	-1.2906870093757075	-0.9066534882339888	0.5847970921266332	0.2214677924765757	-0.23156834761192702	-0.3365011194489749	0.9212429564700487	0.510157738660064	-0.481323223626915	2.8472543019950867	-1.274603907836859	0.21843490595758605	1.4117900266242434	1.0523079362654557	1.7193143050219755
-0.6648091892129757	0.5042248797047258	0.18196984173502534	0.41295237510493676	-1.6311741195871388	-1.307602622953676	2.8408943895544634	-2.1211650912278674	-0.10460359858282746	0.7907232485839927	-0.6241207539728068	-0.7913137563315722	0.5483936467019396	0.12664073842781445	0.09704502733650631	0.8828972691029502	0.3881070890865711	-0.7467023499397383	-0.1666152140116058	0.5441801561721481	-1.1639116325289567	1.518936556990114	-1.6093036138280843	1.7059731012417139	0.9614168379199763	-1.7651023345349997	-0.4140875696533771	-1.2249828230747282	-0.5831828932357194	0.323599891410118	-0.11629222707483719	0.3418230048768907	1.0970860758405143	0.8145437294742267	-0.532047188985114	-1.8110118122944405	-1.170685201383296	0.7025997521373273	-0.49343322331132533	-0.3898030774801662	-0.6482626546620939	0.20915802766791813	-0.06708921756197986	-0.6601937011979153	2.1979936256521593	-1.8253632928644123	0.07932934611845253	1.4913117322824936	0.27537768351106295	1.2654969870513528
-0.29229941668542914	-1.0745081361603652	-0.731940446930222	0.8404289105500357	-1.0883723390493631	-0.941395338344002	2.6691918907189125	-1.9338985387160512	-0.4531540159395813	-0.790113779805403	-0.4501068917379762	-0.6386835662522355	-0.3506527521549045	-0.12405534679309027	0.4586303018611695	0.7154594961052685	-0.026893966775123634	-0.2720482346545821	-0.6444842913705681	0.1970643960953131	-1.1181031784878455	1.1336402480004706	-0.8390129365993225	0.9591057642074836	0.019491095220506596	-0.6618116800545241	-0.7817568152360211	-0.17347134884667806	-0.5602222373313954	0.1485831504957301	-0.8946042379542573	0.17788679557646336	0.9465345409623284	1.1368166987779444	-0.7556017061737682	-2.076370561410774	-1.0207066140351015	0.8576999272859029	-1.3354031544987492	-0.31947193863204487	-0.7209224908781197	-0.550421061734068	-0.7260757740034396	-0.7420507983303067	0.38017499899712803	-1.9612446690231808	-0.47869612623905805	0.5068401028368823	-0.6048144641010895	0.5451351812277898
-0.2461790368802336	-1.9446392481500903	-1.0806970081127336	0.7203270348815585	-0.017128054635701308	-0.018709673923637715	1.392040857650631	-0.608623222505036	-1.0477294616453101	-1.5865828730031015	-0.44050550325211374	-0.1146847653844582	-1.2126263924836322	-0.6561769972898702	0.5515524041518863	0.07387716716759345	-0.3975792287305664	-0.060916996090335206	-1.062952465073996	-0.5469927453808622	-0.9006400851073003	-0.0405755132271346	-0.0831605298207263	0.18561323977537994	-1.18749655671748	0.6425339616437005	-0.47862284582570747	0.5740689066419326	-0.44606203110902676	-0.09078021883369612	-1.5124507700283072	-0.423694161770342	0.2277837903932203	0.8672713117053502	-0.3608699014253418	-1.8967666570535016	-0.17277103338996425	0.8262786684698077	-2.021341151997927	-0.21073170957224763	-0.672557151562569	-0.9892459146379559	-1.3525242560724826	-1.008322643041866	-1.2051780612621064	-1.4432407256410933	-0.9822138059596909	-0.7801588773386298	-1.104416985460275	-0.24944903416914097
-0.5250728030248496	-1.6409107033046355	-0.7838797071533471	0.023547305085941002	0.8462482998241369	0.505112797215916	-0.31927052130602623	1.0863338677725838	-1.3888423668355532	-1.1106033543915315	-0.28431057693919365	0.3404882694315937	-1.4277858733495794	-0.8714999774200457	0.23681541050246196	-0.5959510754091314	-0.6965700716299444	-0.23997436364940858	-1.0667440942708237	-1.4064705814802811	-0.41558514832641297	-1.3095440284621969	0.15692986284629937	-0.4346456915693649	-1.6112048864158073	1.0866442503176128	-0.06727596810253038	0.39808660503478766	-0.4016488830389948	-0.33837759724571703	-1.4393703204022112	-0.9625655654146349	-0.518276799188148	0.05408232242086138	0.1437303273386039	-1.1983822140183866	1.0225433844876672	0.3431949130550441	-2.096427611255943	-0.21838687993041167	-0.559448748652177	-1.0083305333861847	-1.674972629894943	-1.1393463440886165	-1.5067718987198275	-0.4016876926910129	-0.9639243556860084	-1.174469006487506	-1.0652491916722016	-0.9910904694887136
-0.6577214601654703	-0.6960488375872196	-0.3549081348994865	-0.6439190084557084	1.1431455929046488	0.19200037341116902	-1.5494384690499918	2.0886019114014247	-1.0564282014172923	0.06156686003222818	0.384542021144211	0.3904765862394399	-0.9686062659910024	-0.3539523950687614	-0.15398095034870415	-0.8175294793836019	-0.8363884700108966	-0.6255482196153757	-0.6357242007724807	-1.8594177142579043	0.3816582097526802	-1.853948904022908	0.05429393243269741	-0.9500453395943648	-0.8694115798792108	0.4871025624185063	-0.15290364931973197	-0.2669551625999718	-0.4349731473321806	-0.4687217412837857	-0.7603052407579461	-0.8883937428019355	-0.7169646952296576	-0.7579291391288774	0.21513862162228983	-0.1706324201151903	1.698779298235044	-0.5054460424593741	-1.3235191638397905	-0.3024344842229442	-0.4303787715379852	-0.6983185353200898	-1.4567272133704123	-0.6890233269340937	-0.7463977489848693	0.5753914320323062	-0.5522576724135579	-0.39622405312972087	-0.7253210789427567	-1.5382007711737813
-0.3044884163009493	-0.05277263587855303	-0.1383251795236242	-0.6679356532026928	1.0090110534584706	-0.38842269146211833	-1.8593993263265594	1.882564328716941	-0.39012621311332435	0.8792576395916821	1.322887155621104	0.1690368200726207	-0.3924369503723587	0.6024566769816331	-0.1673668498843904	-0.4991643456156215	-0.6688497689657648	-0.8904788062009865	-0.12202958703825154	-1.6323339570141173	1.1386530962353958	-1.4719910016299342	0.029245919713827846	-1.3232168433323073	0.1843767110636628	-0.3900555524557223	-0.6179410097608947	-0.5312817666960882	-0.41239322743258294	-0.3009395042929188	-0.08703361047051819	-0.20788370440624415	-0.37753928723825264	-0.9870804658271829	-0.10586073585721384	0.8058569512625452	1.2232528678162216	-1.1950053592530374	-0.07517890851154814	-0.28527328915944133	-0.41020873033611893	-0.14374112806074366	-0.7984963565946471	0.21351675215972588	-0.022467291756727917	0.9035370013700829	-0.3334519251594128	0.6275977077157439	-0.4353375264585427	-1.7232989923483362
0.27904249917566826	-0.1730573600944341	0.1320387504178194	-0.10999885378441046	0.6886934494227425	-0.34150154061062	-1.4923843024394556	0.8348301460749354	-0.18330598491967698	0.7982133886182968	1.737722111381273	0.05633675299738763	-0.17274353789529676	1.145557353210597	0.20802733118642117	0.020847171007644813	-0.19215364107550942	-0.8202311780355593	0.13366013181700212	-0.9899496685736641	1.2717271941385215	-0.6684617406999698	0.1404447010258197	-1.3175464811573543	0.3526294974257009	-0.6764360996196396	-0.7141903194602897	-0.1053119731140087	-0.21200537121062984	0.1585081149491619	0.12940887098047726	0.4673378339865962	-0.0051429022609117084	-0.5601166827424281	-0.3049250017986628	1.435425511605267	-0.14137261538969123	-1.1524348030587483	0.7959568938388022	-0.056702377458652316	-0.5902090749060004	0.5599733245164631	-0.18011532953659823	0.8954959140740308	-0.07332197624683955	0.5729028208260082	-0.6321276666289689	0.867080707155374	-0.366793977203406	-1.505808196790564
0.47648130087349394	-0.6970408169240243	0.832864001464274	0.3626439602808517	0.20635128012957207	0.5026349919369937	-0.9346038565203956	-0.2648567123100099	-0.7165667137238058	0.16518275976581737	1.0949623873090677	0.16593152446189616	-0.1643233805486736	0.662092509227126	0.44779878426740993	0.32834142236289415	0.2957396038800423	-0.4562033674030224	0.14595878123651754	-0.4642672515625678	0.566985768335497	-0.060285822530532884	0.09358818077472592	-0.7971474737995399	-0.5464841794199939	-0.22896411298937064	0.038544690894738436	0.4537290476388852	0.12854844114939604	0.5377261370851798	0.08220545402009255	0.5119373935275707	0.051445008058715706	0.04757636052685368	-0.092526160235517	1.6959198351089555	-1.3951120393734147	-0.28558581792118776	0.6370108042369443	0.27996246058584856	-0.8455710777250541	1.1208860794732656	-0.10079634381489047	0.8983675920857798	-0.5717440432583764	0.15385504781606205	-1.1006284786844682	0.31240479816936917	-0.49517119204755605	-1.1083575773396155
0.0025577174450140943	-0.9167582364500418	1.6662051072513027	0.23768777454302709	-0.5145006499862018	1.3871266955946844	-0.39801777624725787	-0.9224111784493045	-1.3720818573555242	-0.3155220103952802	-0.25673313845795037	0.2382004087898489	0.12839697218773088	-0.5203157376289496	0.05457618591671079	0.31260468493619004	0.3595994498830699	-0.02268973955341729	0.166251032310657	-0.3015540503844015	-0.48950186000102713	0.191235600080321	-0.20552777496061095	-0.0698916672227675	-1.4773074730787028	0.38454300317935364	1.1698751450860512	0.5461619679078697	0.40519340559605577	0.36170970513369805	0.27905370971259535	-0.09684526093775157	-0.03314505762794346	0.343265401159875	0.1722112540035936	1.7103638219826187	-1.684510600214277	0.872266495399865	-0.40831886639696047	0.47313812535377503	-0.8859856263842079	1.0729419790242807	-0.6371248334477304	0.49327631265276634	-0.6614493024254021	0.15909017463741001	-1.146619054840009	-0.22057132990997122	-0.7731823690867223	-0.9098951784327332
-0.732052722127493	-0.5305629786052938	1.7134096001794743	-0.27735854910484353	-1.2934082909088989	1.4636616027388805	0.20771978913634442	-1.1601538855976818	-1.362033844889692	-0.361266261176478	-1.407299457709962	0.08744624877092022	0.8215473310693211	-1.3036328497449698	-0.8308605658627228	0.21368291122116426	-0.20270953789576088	0.2812257093405039	0.2727479228717381	-0.24374593658590304	-1.1155113123467755	0.35000494089920753	-0.3648864867572075	0.22303188658031203	-1.3845272478556003	0.5868491349131016	1.6146972357750535	0.335061462351024	0.4089442147316206	-0.39302650041519677	0.7765238796429995	-0.7871738671690365	0.07418082398004683	0.338854402340559	-0.13149982804544283	1.4662233671331208	-1.032408720118196	1.5664216881295976	-1.513232831273768	0.3594555084701288	-0.5591189620512121	0.17484879549312776	-1.3641500529541974	0.2872436200067942	-0.017237713331503732	0.4562324990569605	-0.6858560606860072	-0.23244146114089395	-1.2030052879717363	-1.135578077381978
-1.0199992901768717	0.08992770903294657	0.43674079308289543	-0.5329167668605232	-1.6295203592945637	0.672589864155206	0.8948952418582179	-1.1296535771296385	-0.6652662677408414	-0.2612457384210794	-1.7824162831830093	-0.03488560876170857	1.4092640962077714	-0.8240790756372032	-1.4882924717403423	0.34942822502257276	-1.1548154621440154	0.42970195999371275	0.24117442944630965	0.1152428847429669	-0.9721928340121495	0.6550530996217196	0.05496342602255542	-0.33663687107982343	-0.34314966344839765	0.33556747781311164	0.7722106181580479	0.5227695296048739	0.14684016103455805	-1.1061769477499186	0.9604013455508403	-0.9929542297159056	0.30926873112537356	0.46798880049348623	-1.1214774860274155	0.7858965295368925	-0.18696054544552707	1.4058504175982156	-1.8781255169162148	0.06108435120332638	-0.04368018956130478	-1.1850217041474822	-1.7052993284133429	0.42272976324901845	0.8139558674413248	0.4269372574691724	-0.27524308918508117	-0.10779602951022688	-1.7056143585925125	-1.633507981347338
-0.5971555187206637	0.3505230798246448	-1.5160176594573738	-0.19074926621645583	-1.120602101212637	-0.27800132114129705	1.3715132854538863	-0.7476340190600426	0.010901623279413606	-0.32824648283170405	-1.5671319165871072	0.2696961407206424	1.3482017725918203	0.6608007410842046	-1.3109661196950841	0.8177583810194462	-1.9773299528363657	0.5293069592464472	-0.08313044118256072	0.8106823017352901	-0.42208802889009533	1.0418601960092901	0.9033953491190592	-1.4863402775498586	0.6685417582656554	-0.008374975165720746	-0.8498668310625397	1.366502740729669	-0.07515762224630401	-1.0547590215115643	0.2598462807050923	-0.6769842329347765	0.2727309944390208	0.988811785761199	-2.158086196601954	-0.3339959462839643	0.18783214025349232	0.6124182665098429	-1.3125652129333314	-0.0657654021694207	0.3470365183855946	-2.120177774657375	-1.3502988946792518	0.39324420356280326	1.0939959178594478	-0.27145385174193026	-0.42394178570716534	-0.43887863475858135	-2.0030193753409407	-1.9617508743953662
0.09521814474491165	0.08112923882115186	-2.7356799864118115	0.4526452478320395	0.05045045394034306	-0.6824835255658116	1.286933411493524	0.10409686147018647	0.15476486458986474	-0.42599721918726186	-1.2350704233442231	0.9276589001973281	0.7339134226939901	1.942076194949263	-0.3761858566254433	1.409697336412515	-2.2074100725353385	0.6499168033393025	-0.3981073998052107	1.4102593008536586	-0.04587352676009872	1.28763548488203	1.460562310955227	-2.412300725256179	0.963759827917289	-0.17054468916818713	-2.0652118631212284	2.1720640456226414	0.14819479375259467	-0.18534471320787435	-0.9890626062038371	-0.23770078752102405	-0.1226741634529359	1.5797905866591861	-2.4152480216849406	-1.4173261563662434	0.08065322386975746	-0.22896537481510437	-0.20150876872162352	0.2592838792737201	0.5306431799038634	-1.9498330678478277	-0.4008223362379201	-0.28925002926168936	0.6928701657658884	-1.211668880556382	-0.9103602110113767	-1.1065979996509598	-1.7592690075164925	-1.7178587868568722
0.41419883965265175	-0.3294409462325624	-2.3390003552293472	0.8966131241927802	1.1335310096030957	-0.43951263352031794	0.6463474758886287	1.097551918975259	0.023418965081546225	-0.20575589440485076	-0.8903701279376182	1.300692597772426	0.18682948662561255	1.9724568865574552	0.6850899899074159	1.7352144118329877	-1.6778557947374984	0.7185571994130321	-0.1586099873439441	1.4362269265806427	-0.014608093925178681	1.2845975160319336	1.191438556907488	-2.3810819320787178	0.7733410171209036	-0.1764435518400972	-2.0426772701198197	1.955318710182221	0.9249511457518585	0.7696897547849995	-1.639982947453402	0.007438270895255725	-0.3179274048173698	1.6370512997308888	-1.6810426606298896	-1.7208049349354393	-0.08541885225006564	-0.6305118894539485	0.901260286257773	0.9216327622884029	0.7138146065390759	-0.8411400512785439	0.7384887327566797	-1.406150767851479	0.07717400501651882	-1.5703301403101333	-0.9753830793241999	-1.389735656803328	-0.9131541731415319	-0.84731587150191
0.21594377099246537	-0.43535293523652485	-0.7538412069950259	1.0061023409811614	1.408197159267309	0.05741533569517552	-0.12486261001870357	1.4709373709374585	0.13759509877056897	0.265139084579169	-0.3010447573336049	0.8610859674913086	0.0743858637534315	0.8040138124896097	1.278485402291675	1.4457558170921003	-0.5744034637546411	0.6067284587568164	0.722283570365241	0.8382478722795813	-0.02717317181629554	1.0811584951226916	0.37656559727614275	-1.3178942361926558	0.6383688369509869	-0.13552404437220048	-0.9292030555741075	0.5591462005916543	1.816561049170168	1.0243960754494135	-0.8660620944766747	0.11019901270061265	0.31437969302513447	0.9575281647758732	-0.5619434728951108	-0.8862825580067252	-0.06779075485280546	-0.4772324227645261	1.5353214248523874	1.4095146277078674	1.0468733231781053	0.29246029190259765	1.526788765992352	-2.157470508936763	-0.3584405849533489	-0.9769406845677916	-0.22067565450476548	-0.933876371048719	0.1512158748277091	0.2859251791148072
-0.023706136240034443	-0.270599280311931	0.7831527015510658	0.9989949912236323	0.8093030117937928	0.41217860107883614	-0.5584649938250579	0.7531673486331889	0.45879277781657984	0.3694278010142003	0.492166370796131	-0.14302336453137082	0.07628505602557158	-0.581886065431725	1.2213917802702048	0.4612368316115032	0.6196636141645087	0.33731957949604713	1.5350464310695116	0.035259647510017283	0.20993160953888623	0.7245941795191738	-0.14143425659375924	0.14474418773956138	0.5520080868220352	-0.004447349464612999	0.42663613249565424	-1.0525143758541986	2.0716195697646365	0.5119168431284264	0.8691660526897415	0.25003930270508257	1.5683551867262944	0.008236257313344417	0.09013088211959457	0.6293385365978937	-0.025714617778911354	0.01915698361678103	1.374525116572284	1.2146157262237463	1.335831815770143	0.6101523578311102	1.482674344205913	-1.9315015174542307	-0.6911235305558631	0.11793408481238224	0.8478277159214652	-0.23636826855048532	0.8499049927124971	1.1112858523487195
0.22233945154702967	-0.270977868170286	1.3849693991156267	0.9521879219188377	-0.037435670459178415	0.49876825379010153	-0.5373282260786383	-0.5668013917211128	0.4508294132218116	-0.3846003371655221	0.9336034500483114	-0.8850886306128881	-0.31442439344623874	-1.2844339687770712	0.6439268293989503	-0.8948586963589844	1.3031518612105528	0.18030757369257253	1.3838153569389116	-0.46049308349872564	0.617293613678855	0.19684594450223772	0.16960799884093264	1.149353277987698	0.07337417511379159	0.3307934477527022	1.2428427481882265	-1.6780318209681628	1.2745292470883638	-0.16737684646947557	2.1539850010036776	0.358699760841619	2.3444617130084713	-0.5546573751586441	-0.0642702712592587	1.8714050001436469	-0.13635493578877753	0.5416194138692525	0.36868382044985193	0.32226765377920635	1.2458106970846505	0.10314604655628686	0.49422713039210003	-0.8376220626304935	-1.1415906336916264	0.9612776124852933	1.328217500803088	0.02317145507785174	0.8941865801516533	1.2314978388635565
0.932945170465365	-0.6551554671555955	1.1141329385050889	0.5797566226747796	-0.40987157445317074	0.38269869168344134	-0.29523775614986786	-1.3309510685314352	-0.02152245514028874	-1.6229578151219768	0.5424613816469779	-0.8330990146233125	-0.9828773508213325	-1.2143563021369406	-0.23205996569555712	-1.9978694237982657	1.1124729950804964	0.4676489592539313	0.21402568427147803	-0.4194062311555666	0.9128978786142071	-0.4567069653868515	1.0148735972618335	1.2250695428059055	-0.7939295438497653	0.8221767825910679	1.3289638949030185	-0.9949730073703441	-0.15070721423960937	-0.48944652019842105	2.018908622221635	0.16242019868582905	1.7120902539099172	-0.5645022498850472	-0.6198325071973882	2.1908979708582383	-0.19293920952045596	0.8634516517291361	-0.9836041502700634	-0.6913067958695653	0.7822313543018501	-0.46301054916298395	-0.9184987946150234	0.4863124358742137	-1.564776730994217	1.2778716774184895	0.9459460090125537	-0.11466149304229274	0.5638635805021999	0.7365038241792683
1.5619061629838682	-1.020877293123619	0.5997864329830485	-0.3441561463423288	-0.1289337321645978	0.18849765359962467	-0.09381650959629213	-0.831489135443804	-0.26350478297080043	-2.266053547749	-0.3805454208656631	-0.2637881974649702	-1.1649593851447484	-0.8750177760043186	-1.0998206164403788	-2.3087818552327124	0.2692855474891194	1.226282283191946	-0.9341482625146034	0.04795772169812588	1.0024486453319243	-1.0200406015569743	1.6398458026048937	0.5806059266697514	-1.2906286316943703	1.2474984717335273	1.031038530352952	0.22583821247453184	-1.1624236432910358	-0.49789077024838785	0.8918639182407508	-0.3879405987495279	-0.007060399070787245	-0.425194023276864	-0.8691830821460651	1.722712291668788	0.21502210653630327	0.9301648002729342	-1.723607759390991	-1.1264938331704788	0.3935762230397535	-0.37079808628072436	-1.7995004308955016	1.4177600319874433	-1.513733093143165	1.400565325726986	0.40026811405763857	-0.007994192716092103	0.44874073155803873	0.1842648391256628
1.6069992776772843	-0.7176442208212619	0.31427385979064065	-1.4607824053212803	0.36453807046145364	0.07877899922099627	0.01327032376071357	0.4203066227561152	0.42982497700227745	-1.5682182776551157	-0.932050131843282	0.1667697758177379	-0.34381561360602053	-0.6563565276083415	-1.5323941232936389	-1.7987063760316067	-0.4812437698393552	1.9783100039406616	-0.908378257403311	0.6752351439657063	1.0245762490910368	-1.224327466110733	1.5886751343190848	-0.10812386383070859	-0.7513098578971551	1.437654544339089	0.8092172966775545	0.9196774464138223	-0.9925689612896514	-0.49948775613438845	0.06258911977532339	-0.8889074784638942	-1.4217608299158329	-0.5232252452487748	-0.44937170313058666	1.0749293854201885	1.1185739091773699	0.8299146474546406	-1.1737764304453138	-0.7997586146728153	0.4539161579270275	0.29861443080295574	-1.501096054369946	1.645930974251457	-0.816104974543832	1.6479684738813265	0.5781461377005425	0.59087810431915	0.8611618089634668	0.16941420330547158
1.0651137129520145	0.35737139239083815	0.27847478392047564	-1.9771921880159546	0.5169763164962682	0.19405811912054136	0.09954462501334363	1.1889259914734784	1.6602334003834178	0.05862550931660616	-0.5900481987680651	0.2008838713723741	0.9876685431509706	-0.5343930352943408	-1.2320179447733537	-0.9931686421223636	-0.46941177817941065	2.006766638057071	0.30068619568812505	1.196006552708532	1.022724429061689	-0.9951602195778115	1.0028836805275367	-0.2425640273046856	0.429399283667571	1.4031446260996743	0.8529503159982733	0.6495941171239261	0.09142300073372867	-0.49231129215792435	0.2505054218239685	-0.8388637621606221	-1.4419151611296643	-0.7238878710144178	0.3955081546542389	0.6295477009732107	1.9364083445129603	0.6787339503530603	0.2795211343662174	-0.21812351786830472	0.7154699853633405	0.7636169069848481	-0.347404143949871	1.145957854008593	0.10978273212686267	1.7762984618587305	1.4951315440054733	1.0481081706605793	1.4903104354626897	0.7859440368520633
0.32460818895034066	1.4704320210240673	0.263859802012941	-1.4623939989415777	0.20352489280517932	0.4697688959336411	0.1583811219027909	0.7955315518580856	2.087800701058085	1.3876635329603404	0.17214599618365525	0.1215962172320016	1.6853946745975592	-0.3754253813957654	-0.4040922846510773	-0.5014357561305992	0.26325007812719786	0.9785464397842978	1.4486658766926028	1.3727008862112815	0.7737200420382254	-0.5575445612539816	0.2648186457151468	0.23959633802793429	1.0663183596130317	1.1861589574946274	0.983527794684505	-0.185773777530216	0.9660494661828116	-0.17562917724673233	0.8722446643947539	-0.2123753701992931	-0.3746080425245784	-0.6018848017978483	1.11127798175976	0.2423728917386261	1.969117966448509	0.4894950965866272	1.3652827506845475	-0.06393056076929143	0.4940419109083425	0.3983907715730556	0.5913537971615336	0.15239114087725625	0.6406194526617277	1.2393943621563774	2.190701778409767	0.6182056186044739	1.6861786912513548	1.508556273691089
-0.2711449657338573	1.6964972519504027	0.06363817050868521	-0.4004134393679926	-0.2233167947279643	0.5684653330019251	0.08437337278309734	-0.21555312990955874	0.9293847169366565	1.568292183087789	0.4484099336792516	0.16667393677256293	1.1090011245935603	-0.24357989097482444	0.2949460746520932	-0.4483506648204903	0.9954882450057082	-0.616103760415225	1.3008344729955237	1.0346184213044396	0.09613116116129634	-0.2794411790460764	-0.43696817482350914	0.8621397898941502	0.5092744799023021	0.7050842890419843	0.8557207259923036	-0.8586180942315357	0.6995797728524944	0.4662909386528833	0.800500455653399	0.43847228586247783	0.4700723419697611	-0.12054939685276421	1.3506004742760869	-0.38751614574328797	1.115913115105653	0.15164976780564413	1.1463157335652026	-0.48298704904898476	-0.48501274210012274	-0.544888364091345	0.5653243123505566	-0.7998829310432596	0.5710549479551608	-0.0307109916443888	1.7591910096928511	-0.48817912847129946	1.144558660260937	1.6992021011997622
-0.6446038923284606	0.8588440472865001	-0.3993617799758281	0.2030586485357705	-0.35809304426652167	0.15082333580965132	-0.12994561998499526	-0.7523044883206639	-0.952087225485979	0.8978373058882203	-0.007795437947360273	0.09727204773795456	-0.21945138693151087	-0.25181433563621336	0.369918893344279	-0.4167516173482418	1.07645267045189	-1.719078539440013	-0.06295512562217558	0.22605633610325124	-0.7458646631935232	-0.39395491503580676	-1.094901934494456	1.0690622212677814	-0.5734233738290666	-0.10282216650149617	0.2881881000199983	-0.9324349726048089	-0.53815719148026	0.8848153985893172	-0.2862571042364354	0.5182073687958241	0.22319279629008046	0.1422609825142811	1.2083801144225934	-1.1932557762064373	0.006416035756930196	-0.40835666453263514	0.0348604875650616	-0.9296119244715229	-1.5522547681617354	-1.1324824741885853	-0.045358384225112285	-1.0695157484622888	0.23177000199806522	-1.3098896446459771	0.3997729191286161	-1.1890236464263975	0.30552726182235923	1.2825926918500898
-0.8242663791978834	-0.26518326139252646	-1.0148239637770164	-0.1924296327584828	-0.1539062162981953	-0.7345614851142813	-0.2653710507848561	-0.3954189558036289	-1.8195924691452559	0.37578488375511615	-0.5071510409550697	-0.4346357077809402	-1.1890390600730452	-0.2710611669779424	0.01095566689101164	-0.0034492303261005547	0.5952425932691413	-1.5601356575327217	-1.3464317319732135	-0.6744697354451861	-1.1559807062937208	-0.81918388743937	-1.5923513958703954	0.726439035767783	-0.9644324911973036	-1.0047425193371595	-0.5426168316296262	-0.5143594592653224	-1.647764566027657	0.5291926015525561	-1.5044311922976505	-0.028975386269908584	-0.6613592416220765	-0.38983406089468914	0.990001652160782	-1.7099897508332342	-0.6069403159227084	-1.0192222152472228	-0.6280734140124329	-0.771141584599599	-1.6395023380621976	-0.7034173752311713	-0.1628871658598819	-0.4183847653664272	0.03323959851051729	-1.7077996198042298	-0.6981635598629362	-0.7719209433269092	-0.007980383010825114	0.8544201008802859
-0.7534654213993959	-0.7127806836606315	-1.4416738028576237	-1.122567343543015	0.08406852862113508	-1.6172512552211329	-0.042362720422559716	0.22658300106486295	-0.9361997705788848	0.5872108854439442	-0.31294999220233294	-1.2102643501377435	-1.233101209503453	-0.04828920480523871	-0.15718931753554055	0.6207197635552577	0.19775792607142792	-0.3626106774803564	-1.433654349123149	-1.0964850531313468	-0.824246773492791	-1.1907338939391474	-1.670741073397139	0.19098276164306502	-0.31536455134125235	-1.5308282930070687	-1.2305476148405847	-0.09534694205980569	-1.7009653949649264	-0.3786164556214927	-1.7391040831328497	-0.7166581539673361	-1.0344308772863973	-1.5109017487870036	0.8140516111371858	-1.5634925658033307	-0.5286201476957739	-1.2780529756021288	-0.07296792957827906	-0.02397687301127831	-0.45546718153116994	0.40200931022705527	0.7051273984905702	0.6516653766523244	0.05496830956685795	-1.0694937774028073	-0.5510469294110626	0.2318736708647305	0.5734039957298682	1.03216901203983
-0.39227454438000164	-0.24452452463763868	-1.2829136175928835	-1.589434366568857	0.05036327828796024	-2.0251309502353463	0.5417123328075376	0.26979372106350386	0.635037592983286	1.143759138404689	0.422558072416387	-1.451789287996577	-0.765706146968398	0.3713507505932689	0.13840963723763736	0.83003044051394	0.27148595413296084	0.8223216971065835	-0.5213907412290228	-0.6831747808243795	-0.1363639075103615	-1.0984175490809072	-1.26379639686294	-0.10017785013198019	0.507634695336199	-1.4514935244583307	-1.4909887835656945	-0.16983192834823477	-0.8279065511862039	-0.9172218106726922	-0.8572389980698524	-1.0284320152286046	-0.4124086497996934	-2.2672915891357914	0.5178468471971148	-0.8951038335432491	-0.17760541537063657	-0.8852815499193067	1.0268768498059155	0.6001759118433538	1.009373004106224	1.1346349609562725	1.8122536151279123	1.2475588819494916	0.12502588961537667	-0.11598965100702469	0.6169905417743269	0.6574577355928759	1.4960466723746377	1.719432732202444
0.05184008297448001	0.5567307389923221	-0.49980405522855303	-1.0330335725367021	-0.26604905035958715	-1.8887556477079421	1.0662229032409094	-0.3294552038656059	1.261759298886265	1.2074627956202133	0.852021322467411	-0.661171106774376	-0.5394067961377217	0.5859203733783355	0.47910150410582447	0.27758821959753555	0.5030174149378507	1.0560093118710339	0.24561271160252937	0.3617945763834317	0.1739929451556722	-0.41773754917651906	-0.7207941906126035	-0.06183394682098597	0.5368178124632009	-1.1185121606503527	-1.3847767913090703	-0.8453553612859283	0.023363364697124675	-0.4636757970049122	0.18990393066768682	-0.8289512574073314	0.49118611708133464	-1.8864882290036056	-0.02431082122676844	-0.24517658481886614	-0.06819420406131953	-0.027067362989229807	1.3757074330431622	0.4375139006193322	1.345492189476152	0.7876983203763767	2.0013050127170673	0.8907803936512169	0.13181356391492008	0.33890126320307806	1.6294333603720152	0.06895204469246369	1.7361250051901638	2.125824533161432
0.18349147595484094	0.99680711051513	0.37728113738306673	0.17580274856800504	-0.6131897063999426	-1.4705412924856505	0.9498519742351318	-0.8547070016802648	0.5409426571265992	0.42071384736433004	0.4955540603539129	0.6893843962969489	-0.7640376430188099	0.3662042601684668	0.34029400996398723	-0.5802154418624011	0.36198614401311696	0.31923159988465266	0.135217232329809	1.344388384988139	-0.2110026106309588	0.49180962582561993	-0.5198683072535931	0.04803445567804584	-0.13745234461372682	-1.131861492524057	-1.1718771595490518	-1.678899797544904	0.14091626509129712	0.5277562084585501	0.42226173857638294	-0.2975164989904147	0.611201893694067	-0.6028994858322785	-0.576853586903597	-0.048028699365379166	-0.3434086179030953	0.6332956855139641	0.6181032070918353	-0.381491322666622	0.1562602596833547	-0.2817755804423999	1.1052786256207954	-0.05813784933535562	0.08547592891787811	0.18310895259954302	1.5633368895392348	-0.7821875923550762	0.7982409324616517	1.5739118755557606
-0.17549709383299744	0.923421447549465	0.6598194888778341	1.133947411632307	-0.7290779815798197	-0.9669535276602763	-0.04740173374514008	-0.7096503336366006	-0.4343730768974581	-0.7656651913652442	-0.1890809843725155	1.5242453388206194	-0.9736304627018745	0.0914570503046232	-0.13074563139846335	-0.8405334166526809	-0.11859117911178947	-0.6118641654049878	-0.41730967890693765	1.578773747898179	-0.8716632623824146	0.9690349808729253	-0.7404171831917957	0.01924093467840125	-0.5709324639518781	-1.59793316827019	-0.9694078734009701	-1.9453182399718418	-0.2632814484277788	0.9714553487876569	-0.1788277465052082	0.3608205454713466	-0.27689557542700205	0.5658689834209202	-0.6774947740136325	-0.28575302179393275	-0.784496291628526	0.47355501666082217	-0.24442471825519446	-1.0188097779725866	-1.4549219910834794	-1.029025169066899	0.22554306282326025	-0.8230823950953011	-0.0568802689890514	-0.07083976205113045	0.6035106531984668	-0.9044573246474122	-0.7443036753126894	0.22006994841549501
-0.701324689133791	0.6596870404163974	0.23063312770875097	1.2219567788859917	-0.5342500193338268	-0.329571639139412	-1.515112053745081	-0.07073237337595555	-0.5273280510750624	-1.586726308818789	-0.4348660609264099	1.258385098105572	-0.6609540470043457	0.37470408554895385	-0.20995316828960747	-0.08963573447979803	-0.308684324683433	-1.0328811973249714	-0.46445808453283477	0.9143215763775205	-1.119733422030388	0.5909177104602472	-0.938904994328525	-0.039867788512379536	-0.19655265257681223	-1.8692060253362353	-0.6310077064467743	-1.2348246213328793	-0.4412616707804511	0.3915341890240521	-0.7898762851325231	1.0008881206448872	-1.3623719298764938	0.8689062407237057	-0.15168850370676418	-0.6052285531422396	-1.1066951922306225	-0.48489639386189615	-0.09935251456042485	-0.7911137897011005	-1.9211354660706972	-0.7943713962862962	0.45967853513744206	-0.9901012531049089	-0.38520564398762047	-0.03630869257269971	-0.3029027830509754	-0.20220627811095634	-1.7655848650439856	-1.1053181785672888
-0.8281688701057197	0.4799978420251623	-0.25745889693406615	0.5715636548012767	-0.13401088497908373	0.49577200782290615	-2.598446347570734	0.4487872538120247	0.1358449601305202	-1.6262915458151972	-0.14353080464160337	0.3982929294103573	0.1408909956246892	1.2179282281762545	0.4670180877011705	1.095347974237166	0.2082310639898692	-0.947558663497014	0.27076116111182386	-0.17038306784677132	-0.6969274536682852	-0.3790315874838745	-0.6311766243580202	0.11913768335618427	0.500355219985221	-1.2080210396498754	0.006021633481577699	0.1306194520654821	-0.03640271418117558	-0.47678117181229895	-0.7120861186364046	1.429420154151361	-1.7226110779595132	0.5352912026847393	0.6036162487461779	-0.6871741342107093	-1.134049477923059	-1.4961287756637847	0.902362115621364	0.11776321482985859	-0.7413188136011308	0.07860953488027086	1.5475043127606087	-0.78136457155683	-0.7635579433880498	0.10484522755241564	-0.5022651692010791	0.5331561716560071	-1.667239073602165	-1.7311043256243241
-0.3456551750894371	0.34991365726080637	-0.06887863794539652	-0.14140169646117104	0.2788769261270025	1.3120116906344248	-2.6247943993491694	0.5862028438012512	0.5362647717408973	-0.9983917716323325	0.06737780894158883	-0.021639313833463313	0.9402945627573647	1.8102733289578048	1.3233459441660858	1.6789486742717987	1.0131405337400916	-0.8229503250686284	1.1126487313239832	-0.9908113955240161	0.058697529913470256	-1.1540826737151262	0.1488761347831241	0.5043709512870039	0.6566834489826312	0.292061389433576	0.831308812098308	1.3333650728902497	0.5551913970128615	-0.4713413721976871	-0.05113185451532635	1.4461026433567914	-1.2352668853122444	0.3794494099866453	0.9870768280781413	-0.46808226565761285	-0.7868669633862725	-1.6879148409541593	1.5441537171327198	0.8744278372948798	1.054423144970516	0.7154642418012569	2.0972016117684733	-0.6294410988595318	-0.759231732027113	-0.024008476209269644	-0.21009420180592983	0.6052311861493711	-0.9089167178892235	-1.7009512817301267
0.3351675350969595	0.15654037004507776	0.7683255666131921	-0.3051731759461588	0.5086822896431563	1.8039967920443378	-1.6587842506542985	0.6208249132583289	0.1628402469835255	-0.07658864118595203	-0.21813795057902954	0.4733672971699219	1.3050115596061669	1.3934665219751377	1.4569985188776153	1.207886273565161	1.272450774793866	-0.8746344736598237	1.2994099824326377	-1.210601753745932	0.6473235346193488	-1.1587793021318897	0.8590369687594573	0.8021201055396434	0.12236341211993508	1.6219634156738947	1.5113601469459204	1.7849506576635068	0.7526658251047127	0.6795242586366607	0.5482055670664652	1.0935159724879255	-0.502350903644689	0.7935465383226744	0.8467076445102762	-0.07802618405159412	-0.11618561370861703	-0.8259830650324735	1.050604577688484	0.8997207051538325	1.9365875042328562	0.6914659526830417	1.197294681806074	-0.6667652045741981	-0.09127022313612723	-0.3832528631613466	-0.07509133325321662	0.08783728769745366	-0.4397876596253137	-1.4926272920574024
0.593517322464629	-0.031505352470783565	1.4795028774344186	0.13660879486578517	0.4342689174631682	1.8797739755913452	-0.4741775850919441	0.7843458235545907	-0.4122104026812096	0.7756910851865215	-0.5798645255448509	1.3532252824525304	1.1853290006773036	0.21604218298816819	0.7588622081344647	0.2505615043684409	0.727310780888	-0.8194776764401905	0.8557054049473491	-1.030833300915793	0.8472900014344977	-0.6046223563450649	1.0165658939361057	0.7074279140178542	-0.41450387828643825	1.8209210024146767	1.806089427379009	1.5996635213324049	0.5235271887245204	1.9792403146595454	0.6493396460942817	0.7218456022885226	-0.049224240610811744	1.2946190853976989	0.6273094684369616	0.3245996993161261	0.5688111078230093	0.4683864271663596	0.000574377990259631	0.45326002299283685	1.3041521855595162	0.4010612000028222	-0.48557461336438545	-0.7040539795772335	0.8680682721438993	-0.5344765977708451	-0.3750597384091781	-0.47780813589636856	-0.660763774378975	-1.3603934565911238
0.25755222293296814	-0.0840916595848578	1.44822054709677	0.6744135066377227	0.10488039539035653	1.7099075877589724	0.10938340387981424	0.7741274473775969	-0.42295461755310604	1.2636130067687772	-0.28072115805421605	1.6623839767668416	0.7948722193880959	-0.6616032339824708	0.0925891335285848	-0.23535794755734002	-0.003772397897141609	-0.38124163563746083	0.4195744723755473	-0.8845527831508212	0.720545899780936	-0.22002807077565611	0.6769451626453503	0.2564471375818124	-0.3408217046477166	0.9680838657485636	1.7231418620341883	1.308840484953886	0.3642900551656487	2.137373023374272	0.36541425202110467	0.6167668633522089	0.16474350839838364	1.121980221962127	0.7753913302489913	0.6212425840142768	0.7704686929815252	1.2549571167375648	-0.48606031197827015	0.25969145661113696	-0.10457247178266085	0.4544156721971377	-1.4601904222939333	-0.557035849615837	1.3011921057410905	-0.2729605545609663	-0.8098142900578323	-0.721238449630732	-1.0491720290534852	-1.1419978822578407
-0.23146424601363505	-0.0771600468201049	0.9170884114101256	0.7149236752794271	-0.236336699302987	1.3938002148344524	-0.027509546302588023	0.11954461086309073	0.032291026923844904	1.1939506343265713	0.7281073177349713	0.9273779548100559	0.3411358674497146	-0.5708909868426115	0.2193901413127798	0.08435542063161486	-0.22637591010721658	0.1752131735013651	0.34188601195143525	-0.9850251142932888	0.3858625171073557	-0.3540616923710575	0.3052786662277041	-0.23407142744567797	0.15599407334248233	0.0800030034801489	1.3308805688657404	1.171007631129327	0.5844881452685131	0.8373839883320388	0.04361245754026599	0.5940846508327919	0.4331388340195995	0.17629502057834054	1.1114631441140377	0.7100586351977639	0.2290960919152193	1.0610850836681671	-0.21091038583963798	0.6232970547483672	-1.0855604514736414	0.890319311173517	-1.137519314722053	-0.21274290334668092	0.8246954716531375	0.013800268857271087	-1.0307150800633158	-0.5546466726502924	-0.8313059106757095	-0.6882217370062635
-0.33664867681240096	-0.21528215081158245	0.610140320808131	0.18887053008511526	-0.3130989601873374	0.7753073884701664	-0.1971706688988842	-1.0188332845138328	0.18768075785968635	0.6215024762949708	1.6505363724586695	-0.48751089582882623	-0.06268060621143863	0.015017282287379603	0.7929809901915551	0.6164202471730476	-0.05917850875691273	0.27069799576907566	0.2599816703165273	-1.180256018383459	-0.026777155356671235	-0.47183607081849943	0.23300990452938147	-0.5015016306204945	0.43161965604479663	0.01013263534490354	0.5733675012537465	0.9086568434228035	0.8312290418976032	-0.990891669523435	-0.16917976418818212	0.18794906811839163	0.7544770685216656	-0.7659105667923487	1.0060782974552338	0.5189909152502287	-0.6705083179219031	0.2074662979288923	-0.10522461141318529	1.0523418319562494	-1.1065207347553674	1.169158371083771	-0.46415985968405077	0.2806452751336861	0.03154815673079031	-0.16896634300625665	-1.1365015272803953	0.1157884166663507	0.08049988978687779	-0.2449131927146152
-0.023699356555411222	-0.44647009237832846	0.7572799529509515	-0.27427726849607426	-0.0704415651379448	-0.2271363617825049	0.3844525847451244	-1.7116837513898666	-0.2655848669738034	-0.08737088041596881	1.769766850811665	-1.7490976301933452	-0.3248989148556053	0.1427701102979847	0.7586274994024162	0.5400479284250239	-0.23541824167757405	-0.21567254383126944	-0.32770498137176296	-1.1983773953716612	-0.2626113280769351	0.27806600861868624	0.3375894585352842	-0.5117681237185447	0.25771781292039025	0.5861783603283465	-0.542226364724961	0.1766085894468884	0.49451894993716156	-2.051196759573782	-0.3421244695985719	-0.6437965535188213	0.8315152600958706	-0.7923552399545519	0.22278369575502394	0.0927272073045155	-1.0813953526410867	-0.5598327096419817	-0.9067439038303952	0.8275378005040516	-0.5878395720075508	0.9133940035100776	-0.7059804839303151	0.8624755427047729	-0.08834863159537594	-0.6700048905693631	-1.4706108507666982	1.3394001624821588	0.9487547435265408	-0.21461306066930497
0.25343476564064454	-0.36642970181547585	0.7858536625910109	0.10426266815379089	0.2597298381243235	-1.1901280422737524	1.7173291859685063	-1.1319279451107502	-0.6965404418881109	-0.4938375078502697	1.2610788248465812	-2.168806653946199	-0.35261014264498386	-0.37679336539129904	-0.2677394888105348	-0.2794396827178268	-1.0372162521738206	-0.6418219724878564	-1.2695194223299309	-0.9455745555856698	-0.039005330848089284	1.9717234050740564	0.27732010429514786	-0.3257472840093481	0.07162396169551341	0.93621019713816	-1.5994320925633145	-0.8393784323291865	-0.4708282955325837	-1.748152604987924	-0.47015262607050046	-1.188571874243032	0.5781223104318408	0.24951857830322627	-0.6259183215506452	-0.35327412256673235	-0.4613372354453897	-0.7180456320922932	-2.027519383193823	-0.12946998382636812	-0.23531137887422468	0.427514767693975	-1.8580271270648179	1.3057717839172258	0.702126195343693	-0.709116303250083	-2.0003890705276217	2.6673275229120295	1.0152836457083818	-0.5923571958858355
0.14891987358357564	0.2842346356786284	0.10564322198105609	1.3784156141292212	0.4182469042181814	-1.3761046573024502	2.877490972088875	0.49470156538425175	-0.37121849213170705	-0.44986474785088987	0.8440807697879026	-1.5857024546810305	-0.1300914589155196	-0.7491635170004014	-1.387645879951173	-1.144448869417066	-1.7631910779348856	-0.2831161874074681	-1.8021212832175346	-0.5193800136441836	0.5965782709713939	3.555715968588442	-0.03845573639494035	0.036366078236581105	0.34713573255883395	0.5711143746872374	-1.8743614239848794	-1.4602061826463304	-1.3239918110896562	-0.4997838343395569	-0.3769995467655831	-0.6518262931767601	0.37057902743678656	1.6032594444156312	-0.6936882465706459	-0.5253616811564822	0.8230276866089036	-0.3063611515470969	-2.1293277972638927	-1.0793669282499614	-0.2762439414041181	0.31348667817724524	-2.600303572404154	1.213758308284163	1.5310662555301515	0.2064495906133663	-2.1429447472904863	3.123160939085211	0.33162917506448486	-0.8519775691231205
-0.1223203232457758	1.0862203666306056	-1.0179593822049622	2.570796509244404	0.43705059051275114	-0.5321018445009541	2.844260663401784	1.9858176688592444	0.5030830181722047	-0.16313329086073544	0.7626134759128183	-0.4043596807706588	0.23491539305362205	-0.3059706669044689	-1.4410015955001358	-1.2624776734692775	-1.5135643589312469	0.7363893529433481	-1.4033058528131508	-0.0033300628973576413	1.1260729201710191	3.757479028384662	-0.3065261994720835	0.47115273316760037	0.9587862965760227	-0.0644728932296989	-1.024118475917917	-1.1741157368594395	-1.2545692982051877	0.7605496863297724	0.025253495821667544	0.7777586065644766	0.6147325316709643	2.2760728999493676	0.0562042377943582	-0.26632397050350864	1.7588657511259989	0.24708313545538738	-0.7552490059248074	-1.2030503806091644	-0.3715549629853695	0.6510223071114873	-1.849354438054831	0.4314595345375409	1.3671155760995133	1.5300129652282586	-1.3797527830249217	2.0500435308681975	-0.3132546612735961	-0.5109019426468153
-0.044708558720182326	1.1717665142597864	-1.674167093727145	2.4344571317208348	0.5946490979825724	0.6272152652656037	1.5117021586840604	2.2982972916214424	0.9326055819955175	0.12423449324193649	0.4786672902206533	0.6378764144193912	0.5706669721145684	0.5030109203598493	-0.45789787365879886	-0.5493912846442843	-0.3741110216129778	1.4254851793831447	-0.4138383084145682	0.6060141865938848	0.9929394950866811	2.3540250403584095	-0.17615046881769497	0.6308921982499986	1.3250807636022681	-0.19427886753172896	0.3504875689659637	-0.16110974468918315	-0.2692299929871045	1.2815487299452277	0.4973803401628258	1.7941161768154839	1.1476545275277812	1.828081283630673	0.6709817767455905	0.2738706393058183	1.6180217530122698	0.5286296134364474	1.0017384537216645	-0.4620558031006007	-0.14321351284545955	0.7937085356233804	-0.05777958038159297	-0.5459309434085245	0.21169164698016482	2.080748745457629	0.007473139490041053	-0.0063001884039739515	-0.27040192435560617	0.2772694695619301
0.5007964704072809	0.15784324988222517	-1.3974825097518586	0.6852241281122052	0.9813003242151307	0.9918952916265733	-0.15550023301988006	1.4384275467109768	0.3279828459588463	0.4173410182571574	-0.4865177927811313	0.896503942027576	0.7297951922862493	0.5865929355924585	0.2910673357455234	0.3275660599712565	0.5280545784989615	0.9608961945749621	0.31442063239123513	1.2066995271259242	0.21255521755893844	0.42127628526905536	0.31177484696330104	0.1332479711794367	1.0663338734989614	0.2909839790542761	1.0670246462022057	0.8846759434427575	0.743285144013261	0.8648130365075934	0.6341598389071238	1.1921394648712866	1.2955027214080523	0.5988184967132155	0.23251380911092218	0.6881636302584067	0.6051609587460302	0.3919855829003565	1.638347176334795	0.3457430224824751	0.34721313510563473	0.09879470400146176	1.2435167044931297	-0.8490811152563759	-0.8746454922342233	1.2535365299426453	1.0037880383678786	-1.5887745704398393	0.2700287913445466	0.8321320776272185
0.9381014472180337	-1.2541892896970306	-0.7581813306297585	-1.5555355354287794	1.192714943978878	0.19825284240774987	-1.0127267950020225	0.2557317228980129	-0.7769213282316162	0.8193999436027624	-1.6951783246889893	0.2572063765603004	0.6390699851208114	-0.37826266613476617	-0.21240183918054403	0.6428627767449905	0.27663996841703453	-0.3687617701920459	0.3019373639243023	1.4478104000168324	-0.5991082257705037	-0.7221577193510367	0.6947330685927673	-0.9364235987561554	0.3436701723610473	0.6522586284760722	0.46527068311477454	1.3691062569687085	0.859797381189076	-0.16994145983487105	0.27813090539016255	-0.7707099425465082	0.6272656978940737	-0.6772511885802135	-1.0569334309772673	0.6076124309543123	-0.42871154179809823	-0.04811557489810554	0.8179411821555896	0.3911099837862955	0.6538520660199468	-1.247734256119317	1.0727463588503137	-0.12269652635704228	-0.9474922859264663	-0.3213207356491402	0.7954237623900733	-1.69841612414721	0.5128288242513981	0.658898929632241
0.5365848865778589	-1.835619889276128	-0.6462241634891577	-2.6965361015347167	0.648474091755952	-0.9407881978225189	-0.7699558134902312	-0.5142278521275149	-1.361566653852492	1.1634557903451084	-2.1377100963020714	-0.7504672921885956	0.34217415506424914	-1.4013939682868024	-1.4956695322134217	0.2749984206096676	-0.7536478092896007	-1.4129055726623208	-0.1622993259605042	0.9890182578271586	-0.8937256332598156	-0.7349882638978993	0.5354201249822607	-1.8571882991033062	-0.40847275876588934	0.16887816700589478	-0.8841879617781683	1.1721794937191024	-0.001834651100127305	-1.2497250217427132	-0.3087888099896273	-2.4568536895836046	-0.4632579167397076	-1.418888398295514	-2.038232325108732	0.038226559541011465	-0.8399182994512983	-0.5348189803215004	-0.45376466747017946	-0.37013526921760276	0.405910704908984	-2.301017568674906	-0.08401755645289727	0.9580684571048675	-0.16997114550809478	-1.4257986570748324	-0.37427715015750074	-0.7358209629819801	-0.05731701280894453	-0.03998560592387399
-0.7158695849678546	-1.069199195221706	-1.1022200189709122	-2.1316604692176933	-0.6802722439067851	-1.2798276334763334	-0.12093332178859105	-0.8332697540489516	-1.0661132351632239	1.0051000560308565	-1.4362557003692635	-1.3464786258260173	0.029843311893675672	-1.2644953428108952	-2.1367084726961867	-0.3044338143636918	-1.3244343277208759	-1.3368188329685613	-0.4642678270599647	-0.008474450780080611	-0.7608084819575147	-0.36464256217572305	-0.09538136530903991	-1.8371716245989709	-0.8762800986508184	-0.9603956333578703	-1.7011132066996895	0.5350186228666218	-1.046422173281378	-1.86680989526581	-0.7223239629822953	-2.444072881528165	-1.085799601160429	-1.4916471876298585	-1.8702585363180941	-0.5736530659805954	-0.6869548401156996	-0.7733861085442878	-1.0999711451331176	-1.1937991374858263	-0.31835425872642975	-2.269681630293653	-0.9781695128761942	1.2898737530618705	0.4897879274210392	-1.463914974507242	-1.362415553440862	0.08974571542203298	-1.0991019646145916	-0.5955772007058779
-1.8688481083253627	0.27175885118606163	-1.1902676617441517	-0.7243405821288051	-1.9640188421874716	-0.5564777514947461	0.10216622667633384	-1.0520560097986138	-0.432534728290952	0.12362151284650436	-0.3772104421765201	-1.1117126240604902	-0.06234184401366454	0.04476296715361111	-1.4281347106895668	-0.5926525771893798	-0.7769716484041302	-0.4003145957371186	-0.3207350869270711	-0.7874516161054032	-0.6695233925669926	-0.4559056737278915	-0.609595560456863	-0.8279447064038639	-0.9441079812307017	-1.7434414117808712	-1.2518016072937233	-0.2019239569432966	-1.3674478232544383	-1.805080607698507	-0.8000946930746609	-0.9527650169721834	-0.7728630296522214	-1.1501100653325944	-0.935988251921533	-0.6820489183801286	-0.4426631221689829	-0.5456690824864091	-1.027703797857834	-1.3063006453739323	-1.029559712690558	-1.2528369158418888	-0.9387508481947996	0.5094084170133097	0.3815727032883285	-0.8849662250470177	-1.1826802997932364	0.14747675820797843	-1.7275539721438244	-0.5312672540122269
-1.7749541691989719	0.8823343302425467	-0.15756048609743023	0.1714661755435274	-2.143205707549546	0.3849022763552149	-0.20988570586180066	-1.2936991786979968	-0.06830702420263897	-1.0509140277828257	-0.023336653160912782	-0.2629626889531844	0.08932576418340095	1.2868879268964302	-0.13504342119043622	-0.5099764161762048	0.247218052732294	0.47900701750856195	0.07922054644001612	-0.6151629789962189	-0.7235659834650982	-1.0390697460783067	-0.4309809605355471	0.3420269656898564	-0.6091285686632579	-1.4245079899260304	-0.013264802384818182	-0.6952439449390787	-0.7217668264859628	-1.1605247390966706	-0.6640307880236207	0.4659158523419276	0.045370309035736814	-0.7653325829540201	-0.3266755694095937	-0.13438548294680316	-0.39230204527298806	0.13548087528381972	-0.7933601270070161	-0.6157479088601042	-1.2027417903787354	-0.038726691834937245	-0.3133080827981201	-0.602591646893129	-0.24908590836219266	-0.4573456085938354	0.0938544651266458	-0.11948454386176406	-1.3526504673820408	0.06855946703949185
-0.19470744558265468	0.2267164090476161	1.499252836896568	0.06888618742403968	-0.9687522555016816	0.5889130717074537	-0.468145762652576	-1.3396774695467932	0.08609751658501454	-1.7053929151586078	-0.45612477793454315	0.6294046631591759	0.1558352639294037	1.3429046840081966	0.5268875975923173	-0.3085445816094466	0.650448843926051	0.7672316261641151	0.42959330742997653	0.42365177390941877	-0.4731241813604537	-1.4463448993679096	0.41569058813096893	0.7725488192383863	-0.04820861084569072	-0.2657294496241159	0.9215451617855575	-0.6568752060340379	0.36526328547695897	-0.18953046126335216	-0.4267405212178333	0.6178129032069744	0.5424472002652831	-0.5320730612304249	-0.551560769148153	0.6610811234929632	-0.41473892296713644	0.9537450592131178	-0.5990066721883528	0.30991317872561586	-0.6700042499726259	0.6972660611676422	0.24889751972402446	-0.9805929733605407	-0.7617932333942204	-0.361539028037627	1.468100697201026	-0.08686503761039636	-0.19366718099891944	0.7602854377250762
1.853424192928549	-0.9953373228162976	2.4047780218946486	-0.3664617389921099	0.6549810437392144	0.03723815732290238	-0.1644907717101657	-1.0356043238175103	0.48068011937212607	-1.420217596055332	-0.711773235700987	1.123778260425335	-0.26518846204716534	0.34317095126709657	0.3565853265275497	-0.1474975483821911	0.2093548657580463	0.7381550098362085	0.6066516329039002	1.3840098073603748	0.3637321597459095	-1.1613895783989887	1.244705161211844	0.4000321670598904	0.3096496682213387	0.7705353283247937	0.9766029032704494	-0.08699227681228305	1.134706392113707	0.8213881208902002	0.006900730140869731	-0.16690007864140569	0.3789313302889729	-0.34188364646908986	-1.0184012189642635	1.1101655458606654	-0.26226876605546423	1.4581474669422592	-0.09615617468894856	0.8829266408283388	0.25718143676856275	0.8677807752953803	0.5759967708231254	-0.39656181030584164	-0.8752373349318107	-0.15685955053225994	1.9830764376342158	0.07197507931393614	0.9749223096202708	1.1600632114147382
2.907539807975376	-1.634794274203771	1.758096350018168	-0.2869721852203713	1.4798742846396729	-0.4292992171760814	0.5362994701576368	-0.5635250908552878	1.1732566027895297	-0.5947998214583058	-0.009498572585646842	1.1061553320079862	-1.1162859926405004	-0.6909634628399518	0.2544692201592381	0.11759297271206182	-0.23881914478575397	0.9185783884747133	0.6270925709062197	1.3700648649068885	1.2044215107029386	-0.3623352467034453	1.29331812247503	-0.008975790722696051	0.07343501487272641	1.0378314968594604	0.53195157022692	0.5323144997150714	1.2176294403555836	1.5507186302633271	0.754005685177564	-0.6263327683809741	-0.03519440707683135	0.06363333455425274	-0.8463299555487974	1.0003110118035288	0.11171589966499271	1.4067284981367765	0.8092619232032987	1.040841273850281	1.017649386480728	0.7393737905505376	0.8965045265676981	0.44857643972494854	-0.7247222526703633	0.47585012991835113	1.545028007173878	-0.32680684885015204	1.5138080741115052	1.1440552777919317
2.312236298392325	-1.2116109918021016	0.20760941881682696	0.3351156832014907	1.072856548724586	-0.15338437192780258	1.026902284023444	-0.22198852047122336	1.6540356585716838	-0.014526747923698133	1.2356212237461677	0.6596383544120814	-1.7291010556163997	-1.060700228978047	0.9103609759925506	0.6909428426979125	0.08264740054668811	1.36899608005853	0.5088842905821656	0.4792930193909766	1.0162256706282464	0.3613648213896992	0.4216183191194341	0.22870353984454922	-0.6193872035964001	0.7649617808878434	0.3186364781425027	0.5129760155226428	0.8481136469750803	1.6545269440167092	1.6166960433384896	-0.11015144431626564	-0.13235606098626318	0.7534653792066391	0.04099508165886494	0.655954545873197	0.5251824316070769	0.966591155886561	1.4358423333059525	1.1652656066694727	1.223343072122146	0.48217973645486334	1.2375690414375757	0.8585874018073173	-0.3898517787212795	1.2161898398938789	0.8504637085882196	-1.3332556965011872	1.367330099105639	0.7905187814368587
0.7272263352795416	-0.22951029087976327	-0.8504794594532284	0.8123297455438216	0.10099903545996819	0.5715503052646151	0.955958804818333	-0.0934791257576161	1.4733177654854352	-0.0494681432288675	1.8507845106777359	-0.06252677986221597	-1.4223060678705668	-0.9300665503727085	1.8301415675752137	1.4536925429292717	0.9088385732665671	1.6690076397146567	0.29606972787884533	-0.307300872665385	-0.43430061499490275	0.6363294788161562	-0.7591392300515678	0.9453163588368783	-1.0992161476469675	0.5830385286297357	0.5740945232392702	-0.36490124525999124	0.5692156612210367	0.9924531695519255	2.0664325815146025	0.7536795304819783	0.12764440667700824	1.402165311821322	0.8535024014578665	0.5016853623058366	0.7225637658414593	0.531555941651732	1.0057840625557735	1.5354451259224633	0.9586133171718533	0.10102577503412838	1.2440951004888867	0.8593660288678656	0.2293673292523094	1.420259391856112	0.6075502033524837	-1.991630505538261	0.9266395593640423	0.2780295973746529
-0.5669517766550277	0.45006855633903275	-0.7300769362860405	0.6887573433290899	-0.5122431272779185	0.8520530340030326	0.5493695777192821	-0.08711954966857088	0.7728311189036011	-0.3906790487260012	1.2412248806046797	-0.7933388879101432	-0.31919428736926214	-0.7528103189339791	1.9418172609215967	1.9246339283541158	1.2956762068196483	1.484030069244542	0.11452325632817943	-0.24637162997734158	-1.9990467949056663	0.5303378368588938	-1.4684551669414814	1.3613108167643355	-0.8855301418524345	0.6541946491217908	0.8781124127224268	-1.4955724460862818	0.7036164516661897	-0.08598451189992537	1.670583518989264	0.9448462948566964	0.2799498995011528	1.4899990558591139	0.8855387480014396	0.5394248661317763	0.4725946008715892	0.31801835557957714	-0.27082699089821516	1.9338439394482678	0.6909332657133674	-0.31488903976803884	0.6586964165413939	0.8574273121570504	0.9721118239635942	0.8191728152092616	0.8706855062667521	-1.3928304634133215	0.549959834673989	-0.18382471745040646
-0.8550004983060565	0.3716509015244386	-0.040168426208646746	0.2868173993965816	-0.5489510200676095	0.19940354058564086	0.23515122755718557	-0.21271214448590778	0.031964846140643516	-0.5474882198500463	0.01356949626806388	-1.1596815417722688	0.594247859026877	-0.6043804393892573	0.9699277429152476	1.655283906677672	0.8107318121002759	0.9045366452237361	0.03095808647688422	0.2824511204469805	-2.147923253653729	0.2626843463381358	-1.4553876069937774	0.9954719040779582	-0.34538001443600924	0.47160230545195414	0.6995724351822458	-1.941438333467104	1.011735076621533	-0.8335320755599769	0.5501268505381856	0.3068030727771013	-0.0185379496304982	0.7845618749289996	0.2668214668736618	0.37453955305893055	-0.3417680971933114	0.1719920775790529	-1.2041150621038628	1.8130577329742856	0.8254199700029731	-0.5314427470720503	-0.2435100001855639	0.8536319314329538	1.200274577566788	-0.2294049415374559	1.0820602001071022	0.1146643641762011	0.24706403537948302	-0.47322192089558596
-0.5075379707095093	-0.3151419495042279	0.14979307211364823	0.20558404202293168	-0.49501493786974937	-0.9479965885300499	0.09430056572121412	-0.5500232957677383	-0.5334952683187755	-0.41948054500496756	-0.7838275349343773	-0.9388959797012388	0.41073112041269066	-0.33229825001584246	-0.19100532147819896	0.6546264213477223	0.041080775301191676	0.1884675662060155	-0.12788239260790818	0.19013564940403022	-0.5980945370649766	-0.1017785864915291	-1.1011643839678857	0.1581567398541593	-0.34701715616154705	-0.4267285073753894	-0.0527623675716109	-1.351067715273198	0.8511112991890738	-0.7055623080347574	-0.6312804518088924	-0.35008595599345993	-0.57010814755411	-0.37588578592056604	-0.3208952088088182	-0.22618013129953227	-1.4902707906495907	-0.19573426175421857	-0.8940954043550218	0.8368722486492073	1.2770902045137589	-0.45783239225898736	-0.8879101982594017	0.38461974451484277	0.3955335178791862	-1.1206901860729068	0.6826308095789042	1.1411075420716996	-0.2002273823263309	-0.6742250414313389
-0.4049975000574281	-1.1561339831694115	-0.4961748348618551	0.4726533019478767	-0.7024956956524824	-1.691931219248167	-0.1904700986496909	-0.8672260920370625	-1.057595950828343	-0.2605647945881099	-0.7973002080817626	-0.33008538968539447	-0.7233061226892893	-0.0989429113555543	-0.5573789088636264	-0.6016553739936014	-0.1684970626402602	-0.6091873164606461	-0.6234423129399501	-1.0163387876715952	1.2698649674346802	-0.6067598228070583	-0.8773665529168663	-0.49063060906572825	-1.156673973773408	-1.7039468991371076	-1.002422077360772	-0.2982685568662034	-0.21994147291729801	0.06881568628500566	-1.184188017488531	-0.3342419263278276	-0.9136459752248929	-1.3383653564232225	-0.46408382138195947	-0.9430637864149658	-2.2309434419960534	-0.8219214991717438	0.2285811883082273	-0.7510231171755067	1.4796157112103705	-0.36128910221170735	-1.0076769301153807	-0.7045107752064278	-1.0608514249465695	-1.4797148301832777	-0.33134104755633803	0.7372428915008771	-0.8620097417318205	-0.9825097011101493
-0.9578411383811326	-1.7159205936521122	-1.3529183948398649	0.46072041454614776	-0.8557255542180099	-1.5507530510412302	-0.866964727275823	-0.5339627716522689	-1.556734003822698	-0.20733571445541796	-0.5468967171406637	0.1658143980091698	-1.7387532741839413	-0.3104354201404664	-0.1956685143757454	-1.569442906246061	0.2616757779379773	-1.5481145674525074	-1.3688644121931532	-2.520445888903228	1.7676149730742017	-1.182900052622045	-0.825802684312918	-0.6976562564880996	-1.9340231122589664	-2.393919487900136	-1.6632397035995987	0.3447964780469386	-1.8914432048151684	0.6373566066793622	-0.9435107298000712	0.05377202008211028	-0.8893429047279174	-1.7060622976635094	-0.330113720526843	-1.2142436105479406	-1.6766937430945847	-1.4095551847921093	0.8836925280687226	-2.27150528963656	0.8792913642493305	-0.6237347340405154	-0.8519844058713454	-1.7729712738073977	-2.053248249226552	-1.276512223855197	-1.3883168606516005	-0.602336062807701	-1.4509646069392537	-1.3878998600317567
-1.7549008053383524	-1.706770793315268	-1.6626081165173567	-0.3111752837755527	-0.44088764020002336	-0.8267502843280391	-1.7185334652868558	0.8411239024534777	-1.7023922123251107	-0.08980501976020996	-0.6086798326878589	0.2273186380425609	-1.7839073855209904	-0.9188899037990874	-0.00026194695354565437	-2.005428162983661	0.6242218690072125	-2.416235828431295	-1.78206194661225	-2.933572572368818	0.5763505993490841	-1.6083652881165567	-0.6480165887361702	-0.7615571667035874	-1.6127597579479418	-1.8858943624468487	-1.7524738993774123	0.27411357809528114	-3.1781669474309933	0.3631175243911921	-0.3500016788728848	-0.06380839362204395	-0.7484041943721063	-1.6239322719518188	-0.23688278916659575	-0.9097334573183147	0.33147892502485127	-1.6393967087720378	0.39067130859805493	-3.09470598166369	-0.5071582349232949	-1.2702640427414522	-0.7741014096069664	-1.9786351090380507	-1.8658339237868753	-0.6880825971167589	-1.8116684492478425	-1.5591443162145715	-1.5242555029848617	-1.503974665712687
-2.1045042285803612	-1.0509543026810253	-1.3377657003547585	-1.4806709687530852	0.42199594053286976	-0.1814973931882873	-2.2011702818919163	2.650310288733393	-1.2509719771884695	0.22711361893562804	-0.9358634584950752	0.026708217577441788	-1.050352819178339	-1.1706579096428522	-0.4579644301367683	-1.9523245946664185	0.35213815592521397	-2.6867514108090886	-1.2851494270181711	-1.695675367204979	-1.0504340636190723	-1.677267274256993	-0.2082748433695133	-0.9759320645184201	-0.21177670887589548	-0.6123612773706152	-1.27256806173418	-0.09879883320647997	-3.172107312953959	-0.5113824184207066	-0.01367221020134314	-0.9684094325897787	-0.6911830610216615	-1.4670188977161052	-0.20161372600638713	-0.5196021288117292	2.688000593687002	-1.4755332448455767	-0.6262435560761452	-3.0027095939890756	-1.9885835361121675	-1.8401200254861931	-0.7693950251700565	-1.2814115423675208	-0.9628875690495151	-0.014286356172717186	-1.3325528886986282	-1.4065003748655303	-0.9139598412429557	-0.8797846999849671
-1.7553635417214013	0.05589086905453637	-0.8592730061891046	-2.1047625814186106	0.9511958988939782	0.05743321745575926	-1.9325497036837935	3.48428427800777	-0.5120561338628292	0.5228247713627824	-1.0909492719631086	0.0028383718244491644	-0.31759720420670456	-0.3958642794946461	-1.007242084823384	-1.4679081051269387	-0.3050506584891235	-2.006871762646945	0.029163830002495294	0.3964126210586847	-1.6497876091726806	-1.3178907105945643	0.2577272907430314	-1.1510057428139846	1.0763209642173368	0.39913359343431043	-0.4488195447414168	-0.2549415040505773	-1.8098524451717664	-1.113709656451907	-0.17747866502216222	-1.8539411492104014	-0.4859614475590431	-1.2963304349851659	-0.04971032719040771	-0.5632281138146412	3.671976225353626	-1.085294522318291	-1.030478755085908	-2.1625640633115433	-2.667744650171529	-1.7728478251135311	-0.5326605281778082	-0.5465448605692721	-0.3826606075333432	0.3725068221372837	-0.23069968795014373	-0.5596590569596371	0.05853272167148449	0.44102674151930504
-0.995174451022377	1.2192398152417891	-0.5534527951352882	-1.5886905466443701	0.6303537214354679	0.15441213770511666	-1.0005121309112763	2.416513099109565	-0.07940379292701087	0.46503023278465394	-0.9085692665658048	0.3721686326106203	0.149798539626724	1.0457720184330073	-0.785666193785648	-0.5243615418024983	-0.6443887943131273	-0.6466190611293983	1.393540177383923	2.0443549946161346	-0.8854777213643463	-0.5590614957594029	0.5055942276149359	-0.8329197194894685	1.2493765362254936	0.6452100566381881	0.4005590711281069	-0.09377213505160767	0.10471730793230354	-0.8305076398648497	-0.5563754532187932	-1.6324400940155313	0.25648808738982104	-0.7426422183667439	0.22090641500477223	-0.9195308442349877	2.460995129239397	-0.517242018582666	-0.41765903849522046	-0.8679181048059958	-2.09212637966813	-0.8849403637173048	0.10311910351246882	-0.5418949886873061	-0.43840936115627793	0.2522845943953997	0.941282015260738	0.16533971808290707	0.8353776671473508	1.7684096170730186
-0.1627048523549974	2.089935215343642	-0.2092520060647467	-0.2515569409314291	-0.06264721655402768	0.5742302637050655	0.15963205783073653	0.09572917407157626	-0.07832459229748066	0.12973142228095952	-0.656677177870404	0.9501187729595328	0.8696549000035083	1.9601588319077632	0.21848698209637413	0.754672623914294	-0.371379716420712	0.6774722927144029	2.11287171456478	2.639737607819428	0.46064114325058564	0.4784532258156257	0.6703324000728333	0.07520333469881567	0.6707576868185708	0.6347117243617373	1.045735488910477	0.19383681204893208	1.6383839430694447	0.14043399839565912	-0.6657867986748964	-0.13617183568998895	1.4272198822331283	0.48848991813761894	0.43313804434982084	-0.946639269943341	0.037235199026399234	0.36514367160226835	0.6223640190812461	0.6059612805634849	-0.566323346181033	0.5188794791167095	0.924489031472126	-1.0487215574004773	-0.3780547589123079	-0.16383573733652013	1.742030510512077	0.44758533184929244	1.1047627975147711	2.3072491529652615
0.6867058330017151	2.5262367893742628	0.5231477943580606	1.011996861192606	-0.15454331672744478	1.3548141349974656	1.0912934722584244	-1.6936767117895708	0.03224892457938627	0.018107768621045676	-0.5786811649414155	1.4056559801886666	2.166575566776894	1.5859588872429335	1.0659294476844368	1.8594227720407428	0.10981830078658711	1.4225547422761546	2.1865489165556062	2.494370980486692	1.4743447580126328	1.472673455885606	1.0481069053689354	1.072683176866124	0.5416327201162748	1.1253540955841104	1.4525053921807463	0.5267947237138714	2.4333784603278734	1.094242264781867	-0.32124954877169914	1.6139110096341274	2.2263867228936935	2.0371199213975846	0.5486249216072456	-0.3089259439732837	-1.6169675339731475	1.5224109129185968	1.3094255145574858	1.9219205142743254	1.0693240481655488	1.871003843992505	1.534605592012109	-1.1765443546224714	0.5116105957101549	-0.32855938586495276	1.9987068532297494	0.4673916901236384	1.0076793901336965	1.8664308616781855
1.5234541234077459	2.4823126117039482	1.4968127358790266	1.5077304218695327	0.5866500771851054	1.8933731812990209	1.5177072267518719	-1.726945260605123	0.7180308742032314	0.4098180185283341	-0.5492340861673565	1.5305511026701273	3.2648050700473337	0.44934193740139233	0.9170173497998245	2.1041497802434947	0.22667951690979626	1.5720127371814379	2.0500756054454583	2.082322135807166	1.7777546799796802	1.9053203025029282	1.498255477591354	1.4859359630912983	1.282906645991754	1.9900047703492019	1.6531109606924221	0.9389779200032384	2.672709345978277	1.4914128009319523	0.14967045287956723	2.3395476360380445	1.8203248938651828	2.9510909072036724	0.7203834332421472	0.501011478188488	-1.3797752327096304	2.420660099882035	1.3954835114081667	2.613499396404391	1.9673282049534284	2.589460516255653	1.6740741765432645	-0.45265654811255346	1.7596987783976081	0.09340545680378684	1.6975600890160336	0.35822097505656775	0.8539530216539538	0.9615072867182849
1.9508142584571555	1.8516318648425478	2.0230178687497453	1.1622679128697537	1.2129906554366356	1.4521810732240665	1.3663829209567326	-0.510154367940095	1.6067035586713247	0.8617678493361531	-0.31960707209984923	1.2236182982498858	2.8629536664273796	-0.23908047137914193	-0.06906374053877451	1.2225275305193173	-0.15978880271693946	1.3939053845268514	1.8281866276417442	1.4226530825538335	1.3803455124126642	1.4079023987416717	1.3701818731394608	1.056384731848743	1.9051242298098618	2.1488043760643785	1.505337863377579	1.2424346398908186	2.5176457130465764	1.225192922881088	0.1885530744612024	1.6338411091320062	0.23649606442782212	2.463114848258397	0.910855328021177	0.6618766146178013	-0.006522169853234486	2.323572088660095	1.04418010285137	2.294364186044135	1.732080298353337	2.2609339429494435	1.3111678524903088	0.6709536107398172	2.0801893399307354	0.8061577280695188	0.8621387970737078	0.09117861484402631	0.6974104387710724	0.22267587402699826
1.415163174719233	0.6317407227097054	1.5542041441873282	0.35684091208812047	0.6448900113229445	-0.0025063598522954067	0.7643036133272179	0.3785218954565111	1.7840191916996033	0.6272702496240666	0.06937595811959284	0.4262235437664076	0.7609002498991851	0.0937642337684505	-1.015150530260898	-0.25704157974859926	-0.7617398221025521	1.0291638390271884	1.170377934800082	0.3682944764849187	0.38923779162484906	0.2065601568099914	0.30623595611518906	0.07793034992590595	1.2705202753506908	0.8264071306781903	0.741767607550489	1.0264522871682231	1.851724940094087	0.40582916588629053	-0.45154079191114443	0.18594016439599645	-1.4889745414252307	0.761041385568211	0.6907029501815142	0.021168422365171198	0.7930976058409169	1.0618013209716937	0.35874049635603705	1.046729228968483	0.5758399409151412	0.8980306474245929	0.5538622398629832	1.4231463922565577	0.9186683925854392	1.1784247800981442	-0.3675234194579657	-0.10489602785174663	0.30059851362723367	-0.17818239831752886
-0.036968383343485726	-0.7134130688248792	0.37958689387689953	-0.44865922340166553	-0.938396701468989	-1.4782945009790782	0.03661726138427658	0.045731106528620016	0.9036696860609663	-0.37493427955957503	0.3539670930901592	-0.6853984329102976	-1.444951337075597	0.9181297687750681	-1.332256658650404	-1.3519088005625848	-1.285012776244527	0.45495077233000075	-0.04372892061704556	-0.7507787968031692	-0.8289096666513313	-0.8948173905379949	-0.9754203227790346	-0.9398827110870861	-0.29170029971967815	-1.2568993379645501	-0.572274491755656	0.20616376735528893	0.6827871010332597	-0.7881684903847349	-1.3898003404049117	-0.9730838702031724	-2.1625019021183642	-1.051045318230761	-0.27366686761427733	-0.6090695676942848	0.21793482811040196	-0.5624558551659092	-0.6187229611844551	-0.4390628757526168	-0.8493316160715751	-0.8307382742936155	-0.37408302141470284	1.5442518851186315	-0.7266827276132116	0.9923980083653932	-1.5773128268101118	0.33496630241545067	-0.448931836337487	-0.4528999676003379
-1.4070521464673904	-1.3099526471447394	-0.47209920460390165	-0.9373103347721314	-2.0780355494083587	-1.6715890037096728	-0.4209580958209981	-0.8427328724924554	-0.2596448845962764	-1.242564732493347	0.5001257867469832	-1.5063449722148687	-1.7391522157490489	1.4127158679735705	-1.2088211443293622	-1.4415676938024424	-1.6262285646401138	-0.231816857890258	-1.124305315176812	-1.1893926209202346	-1.4798495479698737	-1.1578599994038359	-1.1008522843106678	-1.6268452070165036	-1.1403526826183064	-2.291089919589427	-1.713396312546726	-0.6038168716310262	-0.4295562542631267	-1.944548085229158	-1.8463657873450763	-1.3382913288588636	-1.473732430049957	-1.838523546568118	-1.5471729105065846	-0.28587081329754765	-0.8597371991483247	-1.3462475185977996	-1.5328762245561243	-1.2603220989184005	-1.8306707736365808	-1.828734171945908	-1.1090566255704104	1.316177035995859	-1.3056848752246153	0.7278548924020513	-2.171873992996358	1.6250031344978195	-1.2013307459235134	-0.6989011340911241
-1.4894946023664744	-0.61570659376816	-0.15414260624544138	-1.002241428841931	-1.567452020823718	-0.2160956645956603	-0.41607594679687154	-1.0057355346184604	-0.5826446807935595	-0.9652770900467721	0.8384016849518285	-1.3452382806354428	0.17348540796482512	1.3900837037703517	-1.1211096311188942	-0.7640278953755139	-1.6900649913785402	-0.713662731787257	-1.1145951199547464	-0.6382947512624776	-0.882721831318351	-0.590389253380595	0.47738284947795206	-1.822816570017848	-0.21859384077528835	-1.1803465280937102	-1.7495819172053557	-0.6000382662654078	-0.7084383265404214	-2.387792559144106	-1.2562285270033569	-1.1157037193844117	-0.19623394258565788	-1.358863705997015	-2.0714385192302447	1.0102802259115167	-1.0205655134210174	-0.7872160115229199	-1.764132666420163	-0.983751606243274	-1.9904704674374614	-1.382575070210184	-1.3020962252985822	0.9671808120223231	-0.4015880865408859	0.9620231864112527	-1.7984681819884913	3.0222838123294533	-1.3846077156779908	-0.7109126823060234
-0.11063335322866012	0.843657897773014	1.0990501334409615	-0.7648527821556445	0.16244412585431972	1.7830052114179709	-0.14011338630690204	-0.1194122282665799	0.17205046706325205	0.42152798820461906	1.6000981491709154	-0.19116025796818992	2.3987558440912427	1.2124354893932028	-1.1235060798165197	-0.09175582621254853	-1.2678239765155868	-0.7339971638277742	0.007563506042425194	0.21938461818053942	0.6372177261429314	0.0905620386458144	2.558831521133447	-1.4933089015636916	1.588024308672052	1.1682067039931732	-0.5277071190206053	0.2546916674633486	-0.05095302127465832	-1.679343203022939	0.256825086444417	-0.7413555850948637	0.6164232433428085	-0.3527317538853571	-1.2236357016700277	2.2994752862999888	0.022661117123759685	0.42187590529837504	-1.0908699993495103	0.0007018431203450723	-1.4614050960642566	0.11334334392318123	-0.9307232503754101	0.4285070050584609	0.8930674549048728	1.594960176240857	-0.715869716635386	3.3170360961704057	-0.8292276842671066	-0.35049287983342303
1.5318128660535453	1.7401193638595964	2.0436875924490705	-0.4777896983983603	1.4425653632765834	2.660928728284396	-0.008105181920986623	0.8505452679540866	1.1138033003734833	1.7691083294378749	2.4533214063639748	1.0206402153435576	2.7460911046508687	1.0434003819485096	-0.8145186098343944	0.052417033757170925	-0.27037175942346087	-0.3828252620009457	1.0076503876539615	0.3070524099425514	1.7451645630485448	0.22435278879317866	3.1362638306202606	-0.7169890883144729	2.367017455199341	2.6127140917388143	0.9300518510181471	1.047763502807135	0.6309379442513277	-0.19396589761039423	1.9604946069412663	-0.3719887843172515	0.5905359439881708	0.25525552838610654	0.39075388302150965	2.5877568881023407	1.1068091249669836	1.0816185535356524	-0.1082686196994213	0.8187821275764138	-0.7015587239792381	1.4069297775366894	-0.3895921868033016	-0.25296192319131056	1.3018854443055499	1.902044420631074	0.36091540066889904	2.068140068515704	-0.046458422956855865	0.08766405708996407
1.9862512193114235	1.1988328446420085	1.5529795447258035	-0.2646132389500662	1.1548031545495112	1.7881477607524567	-0.25585234583363076	0.8740146043704177	1.2237461053246574	1.984019205973458	2.7211873495991687	1.2449281223579538	0.9795271642879402	0.6120354883893544	0.07926397483717751	-0.18681031941278867	1.002444901871168	0.010941841583637035	0.6057546028163199	-0.6511039200443729	1.3890386372486956	-0.12357765973623393	1.4431287978052858	0.2811348549517844	1.3421278691799616	1.9215699504932742	1.3340552918088278	0.908585503892545	0.2540076460018525	1.0706435012545392	3.058010208312488	0.14057300579343257	0.20782266666704982	0.23164712008419108	1.4753913595867272	1.8071676140794852	0.9618678518136858	0.6626745947354216	0.33295331949668266	0.8539628545047596	-0.0821979744356388	1.5613904081967347	-0.1297543661068651	-0.6294670002902515	0.7390834035317136	1.3938653611080438	0.885792565684734	0.12394610798982186	0.24421895844553795	0.10300306350340285
1.0229681688972092	-0.24294611924321366	-0.20776575406217893	0.05195853238875109	-0.11318479786807559	0.19107317844807226	-0.6935666994794006	0.0814206012661495	0.3822755570472216	1.1216489488521793	2.0836354426186685	0.4961984117410112	-1.0487731460198995	-0.2154926069354326	1.2877621158978572	-0.32045203974015674	2.0044860380026623	0.23306268983625836	-1.0482966720082252	-1.7391547603631026	0.05259884917568067	-0.3236601869059596	-1.1113656634138374	1.2040035901572606	-0.29915639736762806	0.007255070229027156	0.520684247577739	0.05696715434509571	-1.2085937143248804	1.4527988003225631	3.197121167811672	0.8733098945992118	0.13297672739389965	0.11625174362807517	1.4057718127653738	0.7283767385797648	-0.3763811121670178	-0.266922914528246	0.11495189441821602	0.2130503162704155	0.38480911732382383	0.8552497603072107	-0.19042085239741274	-0.3331505716772519	0.1345556149699443	0.401192564246611	0.9404366533009216	-1.267208118458763	-0.1296094179786637	-0.40677360786700256
-0.16166968573233828	-1.1489828157799502	-1.7828029142524529	0.7173640220567834	-0.8427438254209545	-0.5586003732932587	-0.8802832197462306	-0.49697622568250105	-0.7018181604956346	0.17492072591541702	0.9003094099894677	-0.10068144564748374	-1.4811048119357497	-1.0070345433556878	2.2083616584113313	-0.12425356053968503	2.3859744194026717	0.31910721157704264	-2.430343373903516	-1.797246552811949	-0.664080994229552	0.03859189280734153	-2.2998980389220427	1.8271121741023366	-0.8813125374221246	-1.1150218869162514	-0.3038322935343039	-0.43733809330677764	-2.550062389202995	1.266185340417141	2.53668690723677	1.5446350799749702	0.4948876406902328	0.47194995977536586	0.8195604810884443	0.0757095093597981	-1.670081041130072	-0.7647015617475897	-0.006466384977981302	-0.4803495135666334	0.9121879263356288	0.3561222260130681	-0.19633537134684226	0.25828306557672726	0.1054094723799503	-0.37586494316293945	0.9973087874728205	-1.7009593831646455	-0.6059981393353238	-0.9440474242004676
-0.29002884370917525	-0.7332497690063481	-1.779107174954521	1.5684604544359946	-0.34168397165834197	-0.04509649790963092	-0.5406468696016014	-0.28511412122201635	-1.3775506178717356	-0.12391884143042922	-0.23509358410262268	0.3420015453063473	-0.3791770292698351	-1.2282054690020565	2.410039908116188	0.17150120068213814	2.189903121969184	0.35558224514978976	-2.2970608420655565	-0.6727643908839972	0.11088655490561336	0.6770351589064002	-1.3580729880247322	2.027881813050836	-0.19374603644655897	-0.5004938586761795	0.058263146563579414	0.01335103103324045	-2.5386583624189516	1.2585694581599323	1.4334094743847212	1.6710791649067955	0.8707743726631475	1.1368342795153383	0.7135715080490346	-0.10869972795962905	-1.876232817962439	-0.5197809806643143	0.5884275266847964	-0.7045070060727312	1.540461714548334	0.6011468682054105	0.12799039346614277	0.24597553558976792	0.2313720501586732	-0.763779441824849	1.2398848011608519	-1.7275735502247094	-0.5058050908475911	-0.9291618455982452
0.5856434574135511	0.2754316455243248	-0.3178157380819483	1.940206827267741	0.5622730055358551	0.5904470165908644	0.19484387108670315	0.12287602702643104	-1.5963107504538707	-0.03870269469353018	-1.1054000186893511	1.2601736610501233	0.5899881863243641	-0.9926338331343278	1.8798805959934701	0.24563263265618163	1.5987304287110586	0.31082047146280667	-1.046704873920401	0.6340381843026293	1.3827329120405472	0.946873188386076	0.3038553070481426	1.7019483125946766	0.4160457834131661	0.8156122240938675	1.2997613348495414	0.7231339565531454	-1.2184478362720819	1.5058928670328104	0.14616240955193124	1.034650246083979	0.8812821634905639	1.3190748636726437	1.1727482396416495	-0.26285567334413146	-1.1790060573247152	-0.03384389869090382	1.441922331231384	-0.45904303082552017	1.9343840628406568	0.9352005666335262	0.5426658606894782	-0.7129287020151492	-0.2288097680500392	-1.253034828081349	1.2600132860557651	-1.839842358608111	0.2282712677217593	-0.34351638953581015
1.1938229660233546	0.48958320390336	0.9660176216887617	1.276831757661638	0.6231913562028069	0.031019081270684496	0.9233235458184617	-0.22049061562431693	-1.6157749164752293	-0.2943190242371107	-1.860778023259964	1.171781812368553	0.1610126175952636	-0.964169076641028	0.91777396906329	0.08281570680362328	0.6682891883191568	0.16139331593009046	-0.16690927015859783	1.0564785200161266	1.3636839302011396	0.5706930968882695	0.7321722934487355	0.8049213442267836	-0.19994383060359247	1.1120139882648357	1.8385547064421086	0.5334194043033189	0.17186129940699557	1.2117903671920538	-1.1729961355285103	-0.021592681720361797	0.6413025095206795	0.47513129489854367	1.3308104510364944	-0.6971299171185238	-0.5598051497785567	0.10591503926825784	1.4154476562558251	-0.1445559308584185	1.6530873695251271	0.34803725651055395	0.519907086348379	-1.8040501068301793	-1.2317770853481314	-2.1649649504021644	0.5554132772629962	-1.7904580414880538	0.9893363677290798	0.27164263955127665
0.5355940184769701	-0.5059891149145149	0.5502872042172577	-0.12711983493420095	-0.3085326166161276	-1.6201086072114044	1.282513850445892	-1.308811830384212	-1.4983487876943977	-1.0379190595848553	-2.4764353596040247	-0.4785558403544166	-1.2079896145875668	-1.4227432479796152	-0.046640986448256365	-0.07457663314364951	-0.5186603240097476	0.06946783929573022	-0.43782051811129014	0.515486606802214	-0.3651578346073342	-0.09995115758083212	-0.45927920613983914	-0.40744802324554635	-1.6137471016282223	-0.06892626234702351	0.6621463936566486	-0.7221018810592383	0.5628538446242375	-0.17386903359955067	-2.314724652970563	-0.8143211337432558	0.5421771309038117	-0.9671595000889973	0.5983381431866714	-1.3279050579128535	-0.5684221584991557	-0.09394718027983591	0.06874272022449568	-0.11290581599680281	0.6522049541914716	-1.155243614404566	-0.11928219373934601	-1.8537034394249188	-1.9137851692157983	-2.967745782596918	-0.7249987943888001	-1.1399389003462692	1.1715934956957377	0.4369792606315478
-0.9545462463384122	-1.6401734797836136	-1.3174829325311939	-1.1946702046615523	-1.1397305226771954	-2.8742379118918717	1.1394346626595588	-2.0464092391230384	-1.1247312662198548	-1.6127451084078692	-2.504939360408586	-2.376335686750473	-2.0703280882837403	-1.7638697493615414	-0.5904980099389704	-0.08277046306109181	-1.5308592613996443	0.24236805344542284	-1.0725468763706805	-0.18896022682096827	-2.1860077819770605	-0.5300608618409248	-1.8448954238119046	-1.2856007026123493	-2.436974332917335	-1.51617088186744	-1.3452918429963514	-1.9062970256684482	0.12146025049528948	-1.883292977725728	-2.963406336326339	-0.890168826170122	0.6628682164529713	-1.8777664649398462	-0.4440299632586263	-1.8895598877177173	-0.7898893272828823	-0.1911256699927847	-1.6291060574398546	-0.3572988316522693	-0.5279885850200469	-2.33376345576097	-0.915275456714287	-0.6851558655464889	-1.6067339138804289	-2.741473857045505	-1.7251536716606903	-0.16158851538265384	0.7694014437053662	0.21389814761114756
-1.87911900196119	-1.5706556859771064	-2.741634829525555	-1.0679486110906122	-0.8389247540164951	-2.4848364987242233	0.5790882475677216	-1.494577722017433	-0.5477315744564843	-1.3693356411479218	-1.5550264494322197	-2.628348389814459	-1.696659924281757	-1.2326863801129315	-0.5031264837264484	-0.0558155892533737	-1.7258580421362093	0.6008690516497343	-0.8168168301738533	-0.37184083081245356	-2.192424050282291	-0.5651390696211888	-1.9412581671788893	-1.1948322544833758	-2.000396378796712	-1.8187560405652787	-2.2584269793824894	-1.846638280543902	-0.16465239242663268	-2.335741325848019	-2.8593139311242637	-0.39779254932269265	0.5654411948259076	-1.4891993979375246	-0.6823607997372373	-2.173445230019422	-0.5234486817182871	0.0013693240804181557	-2.189871840557771	-0.588620631550641	-1.1515613458028289	-1.9980187855684497	-1.1840964735503507	0.6392191816844828	-0.5574309806740597	-1.3021075673109224	-1.6985830306279717	0.3014743780420701	0.2814128095579978	0.015913594959310277
-1.392837858741689	-0.2184753124786273	-2.090295941275692	-0.016946334631616693	0.40536210101558473	-0.7895207176474762	-0.16720246977415767	0.0011269031787115565	-0.029845777406142766	-0.4456432123126627	0.07674446509822912	-0.9291405166230643	-0.7184765100674071	-0.011782021627622744	-0.017037968786789294	-0.14372201346233301	-0.9041149392887042	0.7650209009371444	0.3907785648847762	-0.12280374213175041	-0.37649340090409594	-0.46321412910499826	-0.8264309161849465	-0.17520270613728023	-0.969421295729204	-0.9067239267581485	-1.2528467442777182	-0.6511447498205	0.21345901392070454	-0.8684740513110886	-1.9985527106264998	0.11271908787547191	-0.2086730584236109	-0.1729446852485386	0.13360001737102475	-2.014869626165644	0.2860666592725909	0.1309496401010347	-1.1329624122941928	-0.5516147378051159	-0.9189857160217019	-0.34786769573202125	-0.6716227245926288	1.0437050939254489	0.4905932067695612	0.4314738442679715	-0.8212077026803418	-0.05741177271051923	0.12619699872480872	0.08056885362702972
-0.03712761756775289	1.1432794099693986	0.2659985365244395	0.8151558501197111	1.466998913761919	0.7223880640665149	-0.7674028352111316	1.165692013487726	0.30881922199369916	0.4326434688234719	1.4643045046968486	0.9721179483357758	-0.16781004190233081	0.8238273422375493	0.26676935176797983	-0.28050315691752914	0.28079202510491863	0.48834881899951577	1.2732279484515427	0.021375900373749174	1.320803113891948	-0.4511715970819682	0.1770411213713814	0.9067968677185326	-0.2955849948664278	0.055683731193520936	0.45721931683947437	0.5014378404751697	0.705545286197648	1.3179420225821183	-0.6768844014288729	0.24949006677105084	-1.4721430380156626	0.9066379314935339	1.0085414408015412	-1.2718011815764234	1.0140181960538348	-0.21243822361193768	0.5666026771529895	-0.26380765850753196	-0.232195861099628	1.189030906885528	0.2519511482808285	0.630536510376983	1.1614446465945296	1.3410883693466376	-0.045467818613156546	-0.4834921108734357	0.2694829651312529	0.2758455100715583
0.9511713327626033	1.294601220502808	2.272921518770984	0.6280616706176043	1.5333349438140627	0.9996305190632941	-0.8889291144844856	1.2041875516116909	0.6305694139918091	0.7901328719803947	1.8155147626757293	1.158487494689655	-0.28309142062193093	0.5587544735427823	-0.10127498427775314	-0.2722930698864365	0.8137548469042349	-0.006136684531853292	0.7606646969772431	-0.18814664481219331	1.1687200751638844	-0.4189415668870134	0.1624836004591754	1.0832510455038498	-0.03585183209479019	0.09968582899563423	0.9953170464426186	0.754967617802026	0.4825271662668444	2.259502657619566	0.6277709288491072	0.10810723867913564	-2.3658592679861528	0.9229390107154144	0.8483981842864496	-0.05429854842525946	1.1682701041544303	-0.9006309106785915	1.5394749863906028	0.00936388429886206	0.17316740351996004	1.4187002826358694	0.9796966417996225	0.3668978347267467	1.597601734512623	1.198464345508062	-0.11090397854465212	-0.08450052043677782	0.39510385923121505	0.37807493487878696
0.9428124984978854	0.3072904272441747	2.266526328501811	-0.2018843273066345	0.826254467409329	0.3090801389724943	-0.4120396768361425	0.5993021552933114	1.021991287503406	0.7802992302242014	1.112692371053327	-0.38114871140547135	-0.4904912210823638	-0.257339296009703	-0.9082901044347323	-0.09309768832106499	0.31669864171307477	-0.30382779105292335	-0.6863830903345433	-0.5065591794825179	-0.5077838347380433	-0.120128779652635	-0.44376986289474074	0.245177029533898	0.4371691386704454	-0.5841491778372714	-0.113085631443128	0.39606333243834374	-0.46489719745885444	1.2362394836194297	1.427133891689222	0.05491686605974843	-2.1286418937047933	0.126119374440361	-0.27284249469730565	1.0597205822371651	0.9701480840605352	-1.3558687297531242	1.3222802105560918	-0.004333091146194685	-0.11282818484951161	0.4756449950676676	1.1481877210310196	0.7307810356205661	1.8576818836801225	0.6449947096343198	-0.8088226656563314	0.9337086994712663	0.28795334943572143	0.34272539880739733
0.3616949998210555	-0.732643481605352	0.5889152514135487	-0.6157295936525362	0.1210795297445645	-0.42186520702379393	0.39606801889042265	0.4136724616068201	1.196707615412416	0.7116409997207009	-0.000888717210404065	-1.896541215509726	-0.34020870191055735	-0.44519811979251506	-1.4124405490663199	0.05724016893245446	-0.554879621583853	-0.3804998451987939	-1.5807643292996114	-0.6363666695396566	-1.8727104357052706	0.42440233411929307	-0.6745187402894641	-0.7220334415781335	1.2834994300914855	-1.1501793464400978	-1.5781839772102817	0.2029160036423582	-1.2773394567888146	-0.5720692501219229	1.4070968142549316	0.2693677018918141	-0.9084801470917421	-0.5528954767207691	-1.265062013699063	1.3087560701183782	0.9959923433958469	-1.2315238662938026	0.5319787741300067	-0.3228167428954297	-0.823944839360416	-0.5698447244983587	0.7811798045492144	1.1063170016278856	1.5902727261218712	0.2231546688690716	-1.311130512484282	1.4326107030664224	-0.030306119576086976	0.21838010073166245
-0.036251088158384015	-1.0232759653008436	-0.9397164803487109	-0.11023705709535574	-0.14286117417057576	-0.7362015970703614	0.9852334568796114	1.0015944554795442	0.843399212188468	0.4898457016128502	-0.8214644831718937	-1.9598908793752166	-0.06257138312648562	0.38669509556580367	-1.101198446978494	0.049752943052160055	-0.8181413465570416	-0.6658737790083442	-1.0815350869966522	-0.6104440300080533	-1.7121043741724313	0.864826710133661	-0.3163816134802503	-0.8616364941330199	1.7846220228725422	-1.1994322568151743	-1.9616488325755328	0.3527972872833686	-1.231517321518252	-1.4639484937012848	0.6267932804955079	0.5850560585121728	0.2806369548491773	-0.5370518098405402	-1.3331936561846616	0.46164285452918297	1.3799030281654796	-0.820596789419558	-0.00941101906318697	-0.6387672905582614	-1.2669947336918226	-0.931607810178467	0.15844386444682873	0.6948999642847354	0.5501454582795552	-0.18969667188353426	-1.1374714748104573	0.8217951646493332	-0.4317503011437243	-0.047043978528848875
-0.022822255571434753	-0.7712880665265262	-0.9967897312348177	0.715935488265506	-0.09120362593558691	-0.8301787938651146	0.9131765925956352	1.6547874769286814	0.22790601059793147	-0.1944654275745741	-0.9903202891584257	-0.9254664176457602	-0.1012812644663252	1.4057220022469632	-0.26629703962633744	0.0659091299522064	-0.20023004413882592	-1.3888575019532892	0.18709245812511424	-0.6177829316099243	-0.5900994936156253	0.8970471907925219	-0.023039383594295953	-0.15007910030959248	1.26282884603976	-1.033919928162625	-1.2109426574403581	0.36648637908907716	-0.5153501383226735	-0.9547108448149925	-0.3894649573423771	0.7482921515904484	0.5019340476827603	-0.117473498399647	-0.7870566567576761	-0.7886290942370247	1.5973207242342462	-0.6641718939012394	-0.031605506607557614	-0.5345448413765154	-0.9225117353675493	-0.6915921482306544	-0.32820097309843316	-0.31413598101494233	-0.7738818555402355	-0.8480229586290038	-0.6188078839070085	-0.08079168417376369	-0.7796036850935654	-0.5082667922568941
0.07576056056756873	-0.6260493891309423	0.03162077854319212	0.9032641433631954	0.037315777019211904	-0.8294931862212271	0.20872999037237508	1.5045300943776898	0.09224059713453352	-1.1929073350837303	-0.49388080241605403	-0.12994475223430946	-0.38869007391073956	1.5953689914871525	0.30002574204873905	0.3922206339545343	0.6543627301085003	-2.0380915826570574	1.0335841748917998	-0.6071687199469589	0.1447412312841005	0.6221470350413052	-0.2443527601416023	0.5377486057980794	0.06334145005074403	-0.9203341335704355	-0.35235042337453293	0.024896903005986952	0.13683532210367966	0.06091819396295178	-0.8817589472723172	0.6927097454996537	-0.18671613117601063	0.05949631087837453	-0.43541114912240564	-1.3293116713814308	1.0959993950817888	-0.848382210094985	0.25484185864091063	0.14214794274691386	0.12196607076500494	-0.2991837838541084	-0.31010659303122096	-0.9042531304809984	-1.424864703536647	-1.391977951832797	-0.3625932291648535	-0.06433793034235225	-0.8926411417403518	-0.9489213568724083
-0.014376865586480424	-0.7247632085298665	0.7919161383998975	0.24145362371536058	0.20702467590807852	-0.41469565565423916	-0.6377357369389741	0.5304987457287287	0.7462528168672647	-1.7494895385511735	0.4139691059964755	-0.07964362896703543	-0.38709073060106575	0.9043048320075454	0.1867281035615098	0.9824628543201959	0.9808712670415958	-1.7772047567091311	1.0655468491606472	-0.29433806881103663	0.0321019638321074	0.45807134075808337	-0.5241993108714122	0.45270987577210897	-0.7693896112040898	-0.5613727965367816	-0.0003814881087065118	-0.17358321408908467	0.3876816426957576	0.6219478587085495	-0.3995372113570096	0.484730184248086	-0.7995987097235678	-0.1554788614578909	-0.4887020008803756	-0.6406254847080918	0.0058331846853042595	-0.8821587644870145	0.6212026467735515	1.061671285713403	1.244641385157473	0.09847694328187895	0.3117763705682612	-0.5192153729642071	-0.9654875506396032	-1.0951573516063935	-0.4323631022393442	0.8114806984185994	-0.5885511026236401	-0.9320157881599284
-0.1786326819603176	-0.5904993798931536	0.5822114727692452	-0.5460842180320441	0.3735146533776886	0.5886579799869747	-1.0673875511500264	-0.4695266792208613	1.4925548512349878	-1.2459392970561793	1.1987306833352025	-0.010189408955699223	0.18265077079201428	0.10799914284974567	-0.18748742280142083	1.382582347764663	0.7106377487056631	-0.45714495155229096	0.8695222368296764	0.40764225279850236	-0.21431911979513713	0.6944222668078446	-0.14431898610205504	-0.20002267648386757	-0.7277136053499853	0.4110358591729988	0.27107426465216233	0.24950596505585657	0.5907221111490321	0.6965667736697281	0.7545595212001406	0.11741941889642375	-0.4400969178021821	-0.25770351109187717	-0.4229663533557832	0.7112269838097617	-0.9071533960077138	-0.3259115812788006	0.9557477837246466	1.6161844325339727	1.7849870243257022	0.601906715646888	1.1561027127332204	0.24589912175117046	0.018248441673301016	0.11296858540986864	-0.264690260620607	1.1437352792597502	0.09544458368966172	-0.2797692963402765
-0.20374532267021145	0.0903523380029966	-0.05834674381953066	-0.6849467252995161	0.2669036374499547	1.5619127776570279	-0.8810720507235836	-0.7762299158228517	1.331332014952739	0.0016071162061121352	1.2321112470068316	0.7624418549861445	0.9186099992629191	-0.26007570672976615	-0.09608250409867174	1.2067340297542948	0.3847844553394877	1.024674528550362	1.000640566810266	1.1410605951428046	0.10202292341894431	1.1738643283631596	0.7790201267023236	-0.5625282331162977	-0.3653162921312107	1.6226927404093998	0.9860203341632632	0.8692113535227093	1.1312748756558502	0.7621667368004661	1.6830197101068627	-0.4466197960345343	0.7598579546738256	0.21916056178031718	0.12034980997499335	1.625864572135977	-0.9732871985847434	0.6001948809798416	1.0815801436021342	1.4354819785162392	1.5549586866407752	1.0660935905114184	1.5494072432904265	0.4733414281017301	0.558636842166561	1.285640802354806	0.58182355925816	-0.025658693391238118	0.7825083091517421	0.588174704896463
-0.14656287280391006	0.9029876206284131	-0.2738738219452835	-0.20264163317827943	-0.2959061464464093	1.5201174668999795	-0.3359739589778537	-0.4007328474047842	0.2458454412893295	0.9263327949560587	0.3346170690201449	1.6758447831039194	1.169811127961952	-0.41725569220080455	0.5952932803378151	0.6225866873151765	0.3865760786236791	1.5804682884986738	1.2445085103492453	1.4264099137342	0.7361039780981019	1.4263940143147742	1.2918444158083962	-0.15732035219419926	-0.4405812071297858	2.076537230290483	1.7173268927859398	0.7207317053961496	1.759573713635967	0.8416814823399962	1.642914684521077	-1.0118685149348141	1.743379135792766	1.0386375095822153	0.7001247733728897	1.4905977789962586	-0.22547460325412255	1.1871427547325921	0.7799925075261211	0.7423494169538726	0.9496065523123935	1.065595617971906	1.1191239809310278	0.14764711939338523	0.32153361528893737	1.4334203503208025	1.7636197215002603	-1.7966509482950817	1.018761120990435	0.9867716605674808
-0.2196219320969906	1.0906595833006079	-0.005502887742411138	0.21052865667773535	-0.9494932770284418	0.28713217351460923	0.13599026971587047	0.13749593466179735	-0.6038771312266761	0.7611381706218115	-0.8435510454145869	1.584529715472974	0.7474004013752871	-0.7311275385977336	1.1900509329301454	0.2107723782432452	0.49019955527395054	1.0509058715351185	1.0650612162109043	1.1824784976282772	0.9859365494683197	1.1050691624939215	0.7971427684721506	0.5667159164793253	-0.8572699068471396	1.2503313898665782	1.5006121168832622	-0.389404182173336	1.8236818999842184	0.4500474668932296	0.7202622034832241	-1.1550661598335217	1.574484737579272	1.451359449652051	0.5770937923186342	0.6496092192268549	0.6991497906547656	1.004323191816452	0.1071157450989336	0.15421358234573818	0.552913316782959	0.4538853870480217	0.2002698175268453	0.11914566307672851	-0.2099719298201267	0.6847153023278127	2.3831262617119657	-2.3095779529339846	0.7076158240372691	0.6696048430847331
-0.4177282009488908	0.3888255408903796	0.05917878402895872	0.05894475376156788	-0.9936760570575293	-1.079948856384342	0.3067807711543417	0.42738797611269774	-0.23945869068178643	-0.2174089478109428	-1.2697025963822974	0.3527578778508275	0.04148197861743861	-1.0489644982618502	0.8677173751765452	0.30436884926107066	0.22857381871973673	0.24364458567480576	0.4827766029578889	0.796373598684079	0.7182927208007049	0.29928644723143727	-0.08824945723015144	0.761745326262429	-0.8396647175727984	-0.16402335775440574	0.21650936959608888	-1.3878299224644173	1.098657406666694	-0.5453051995159292	-0.26658073215606637	-0.7097879911540189	0.368032465778941	1.0202055609095544	-0.34941435202305454	-0.04905681379782542	1.1349313171232316	0.37312975184162855	-0.523898694582441	0.08210148684820018	0.5656783419978821	-0.3171633634904315	-0.49195566596478874	0.856187287084275	-0.4799473528679916	0.08383347197627819	1.8700508817710813	-0.988421289301853	0.1827803797987769	0.06612682123951522
-0.509778137371062	-0.7032806280786139	-0.5288237267028478	-0.44288102179430255	-0.2719067970355942	-1.3180839279540844	0.298783170964069	0.3917036687850086	0.8141156804783012	-1.0654658941116772	-0.5809828978588664	-0.8250991476543362	-0.49202390161170484	-0.983130473393711	-0.43326628176944254	0.5926344963913478	-0.4663821495672161	-0.12330395188191615	0.11445407515966304	0.6652956868917445	0.432822066830817	-0.5408864375364815	-0.20299634228507685	0.1065102882480199	-0.0991447651683413	-0.900606271380559	-0.976970847409706	-1.1268741936489504	0.1337565374211052	-1.5037921996620278	-0.5777920960766411	-0.1767287945638315	-0.8161765645055061	0.10274993752396838	-1.4270587039051248	-0.05934761731058621	0.8200090010680379	0.022285296204915196	-0.7799099130198023	0.33831444188554144	0.5891033563336447	-0.6883085116904685	-0.6365355097656247	1.687037859886285	-0.4805069935340481	0.20368810598542697	0.5500327256656465	0.6670948343046371	-0.21782534776793733	-0.2529587164316854
-0.4521802198151078	-1.4517712644515868	-1.3940204092356245	-0.725139928639601	0.37490304574769207	-0.30487060015731615	0.39926995061848214	0.050134220562073305	1.0125824181065586	-1.1594537522928072	0.4029671647929675	-0.8743717781030756	-0.730176779962631	-0.6531524968189957	-1.8845350828857388	0.4998610704799281	-1.1659488543450216	-0.20520936028632414	0.34550697913617867	0.7815486004740837	0.36106722691981397	-0.9727174050344495	0.7178453276229676	-0.9193411707151232	0.619203073737137	-0.46810832797198504	-0.9038806342389367	0.10999964301957375	-0.3242067724704949	-1.7433057428623486	-0.2509447804959444	-0.3521280123686455	-0.9762493297669629	-0.5555342435651562	-2.0537490813082475	0.4827882267850101	-0.0905568532512955	0.3495577535930494	-0.8377521124953785	0.38495978182889046	0.029206877783837903	-0.6965170991936467	-0.6124138930827164	1.5875198326505733	-0.5035426429162732	0.3908379928229431	-0.6612669801973434	0.8285489787493359	-0.543992723200971	-0.21370328080183212
-0.5801846120886144	-1.5106876106119385	-1.817642825397709	-0.5462718963715654	-0.10397617948150663	0.8843263501006505	0.7278496987555251	-0.6222343328384029	-0.3232808935675783	-0.6442747394516412	0.46067173371260295	-0.14373428734729776	-0.7158437874061521	-0.6248906483833729	-2.481207490845561	-0.09069305415534086	-1.4434098619216424	-0.5578882281958469	0.819775956103173	0.8267968737652373	0.03668906440026005	-0.8998742864353378	1.6331616722282365	-1.600587152001344	0.42740072263216283	0.3849022891156994	0.1991060824329326	0.7870501980111209	-0.10393229731276879	-1.4280766043710107	0.04349560385595267	-1.3711459057768476	-0.06208535278069593	-0.6020302305762446	-2.2581502295291704	1.011099239729972	-1.211326242738444	1.1013439637170015	-1.1440371560757638	-0.033072748071506446	-1.2088873322024223	-0.8879455497727873	-0.9188592090529119	0.48633607426469244	-0.5300170264513705	-0.2651658177164778	-1.044442919245253	-0.47545561624952787	-1.0466212305552374	-0.1837940488216378
-1.1666088226777445	-0.9893176548754883	-1.5499722094002297	-0.178108512927181	-1.6549623855311597	1.2519923117878344	1.064104146670995	-1.4756221549612267	-2.0122147356659585	0.028979728220591	-0.6831508380927219	0.19327925041855232	-0.3386363902838912	-0.980006626523714	-1.8602657213960945	-0.6477194442336217	-1.2872895269833282	-1.117318333151314	0.9572604317018247	0.5723212740523008	-0.908009890895053	-0.6152067462691845	1.3873095962445632	-1.6297754653140684	-0.4935563170242074	0.6244330480267911	0.9395998032572712	-0.05002727978613797	0.33888909571619746	-1.2980935675375436	-0.18884217275813633	-2.289426838870503	1.068482963611739	-0.3237577027478607	-2.3053397989694115	1.0349323687660819	-2.0606599792178564	1.722284367831994	-1.7273579696469394	-0.568742249393843	-2.4379208736284306	-1.466295185117321	-1.4201522935738506	-0.6485083490801862	-0.21394498792053415	-1.4489294701118078	-0.5501642537532999	-1.4450058152261271	-1.6393938007341806	-0.350250499637487
-1.8620773655260237	-0.1298551935724381	-0.9187379391625538	0.015182345865743576	-2.8856134405052645	0.9049517818946399	1.0164956105340965	-2.025624028591382	-2.266588568416927	0.710070400879003	-1.9676753966066602	-0.1743949323084128	0.5322607543910253	-0.9063370663729212	-0.4972145134778965	-0.5889046421180774	-0.9521536166903642	-1.104788319939705	0.7470866106817209	0.0580312049292291	-1.831896890583025	-0.5244024373740117	0.08021583508687484	-1.1500811030592557	-0.9868715058864943	0.11965088342925521	0.46317249356268286	-1.5088945169775683	0.5473529419266123	-1.53267794808331	-0.7007148721711017	-1.9322522684961831	1.4976985622443488	-0.1611040512927406	-2.0096099911373106	0.47257478405082615	-2.191843474874882	1.8818383985039915	-2.0074867836951635	-0.6303087632927031	-2.7008797468581354	-1.8194429026390944	-1.4306813165607006	-1.0430943336060878	0.5072614901466496	-1.6895927966466386	0.35652764547464383	-0.7590068104870668	-1.7914204299175445	-0.41323528267077353
-1.8569724735285218	0.8408510271243026	-0.25100217048913603	-0.009297413740583443	-2.4315809631068834	0.644009362793431	0.41581022928785877	-1.7898608893799663	-0.7932612844323532	1.4880762494490927	-2.0838066424094075	-0.25344171739341126	1.6010546027173944	0.31846973148159535	0.7680963981780935	0.03862535943011422	-0.5516482928627472	-0.09188138720769663	0.6680763240625425	-0.5761897519356626	-1.5540226601394185	-0.7818110998483174	-1.0492793594133718	-0.37548875203256027	-0.3039555153670602	-0.34990931412462856	-0.5215807911320738	-1.8329575611386464	0.5129637904303679	-1.3621799290388181	-0.8078969585052952	-0.2426718208088107	1.0315288428617022	-0.17294679383868694	-0.8788353384789654	-0.329196619461727	-1.4473801090782	1.6238201630606819	-1.4861940968693645	-0.023974235777905403	-1.6659294528846547	-1.1828432867364331	-0.6233913318291434	-1.0010147833358556	1.0981362213312458	-0.14958042318950315	1.1453574485416054	0.8258416809518151	-1.1337466950761446	-0.03574687343533118
-0.7571332370053765	1.583566898080967	0.48825011103976435	-0.04982377565116312	-0.5050348213482101	0.7948855633568647	-0.4303429758717914	-0.8352971987644687	0.8137753481010223	2.166017527503917	-0.8433994905917798	0.7684510366451848	2.1190570290631086	2.0770316116038767	1.3684927075594375	0.5998822571684781	0.009476810750298239	1.1864478314607072	0.832552246543603	-1.233692395896387	0.12247629414880731	-1.1549239687150248	-1.0696671068468555	0.5763681383214094	0.93046596078329	-0.1685499931685828	-0.6727838257779534	-0.5377588285025244	0.4505212783176963	-0.13008997693582114	-0.20683848449968872	1.448559348787368	0.22270939229700293	-0.10886952622636044	0.9960792858307217	-0.835382942300815	-0.1784594633931415	1.141042877529644	-0.4842282865832926	0.821293274401297	-0.01870238098301262	0.30158004660363263	0.38464731738681696	-1.269262961110644	0.9507927578097333	2.0456050803535453	1.5126017417474797	1.5024690753562213	-0.05666527950147389	0.579763421496878
0.8328286088173498	1.667269224086228	1.3718453442185687	-0.02670143376541237	1.2091295372523236	0.8547742774388408	-0.9271311584918122	0.1809421694448217	0.9217096572084506	2.1575823730050647	0.7080851613391781	2.110177946478584	1.55716005445199	2.7202852633270767	1.3070179485268472	0.5652746269002186	0.7002748426239573	1.4955300634414401	0.6131175600866937	-1.7273633224840164	1.7964492289657696	-1.2549280181024116	-0.3610882766237206	1.4639118673539935	1.4223133056453052	0.37492855462804975	0.2801001097674591	0.9336965770727452	0.3460562395187655	1.5357102436846344	0.6266763803642005	1.7267255079794972	-0.26402052322825137	0.09463430492815243	2.5849505934722674	-0.7048954090660756	0.9012301601880937	0.5717460025735879	0.11958232403352237	1.2640899953302815	1.101267025256684	1.5189672743082292	0.6252138217973491	-1.8180301930753175	0.11110972151711451	2.789518432613215	1.411248883528395	0.7188463581996417	0.577333215708098	0.8446249126283452
1.8167787175351466	0.941329317118501	2.078137634546156	-0.1173684602495463	1.3365755594060171	0.3399340602127502	-0.730415925195478	0.6421019834379501	-0.274590523616566	1.1193591982922266	1.4843069266952162	2.1240954396633307	0.280318630738501	1.4006157484724142	0.9834307164861811	0.01742961186562899	1.148414003613683	0.565791834500215	-0.569837910146644	-1.6564395481399048	1.834435275391516	-0.933454001008538	0.007035997200180382	1.7884634907911683	0.758096969004164	0.576214142268289	1.1970047326202973	0.9317633250503767	-0.03480845122800135	2.151861545944068	0.9116664848762691	0.5997903367696816	-0.2541743346973578	0.12021830647366492	2.811535512472226	-0.08416931684848704	1.2428340039828232	0.023616798920893814	-0.05301603406344245	1.0133615648948338	1.1048184054006538	1.5313111012602605	-0.06959498325648085	-1.7889497345396561	-0.7583411942899466	1.3383647095687496	0.9689381055656855	-0.17231081236446721	0.4143597845755447	0.5405910308124575
1.720316041105446	-0.16754359899577226	2.091215491545564	-0.5027098655174057	0.31098360918307344	-0.4084787798505979	-0.12865271901171668	0.5648709109436556	-1.1241729257627302	-0.4345489026460117	1.3988320526971645	0.42971948777235025	-0.653980942095289	-0.7448550189883186	0.7664874262946247	-0.5892677554520245	0.9184028900847833	-0.4797723373281289	-2.248293452509921	-0.6971047316529743	0.2783343079524963	-0.4553472895547529	-0.3118201116206168	1.1396229470523738	-0.09715823702817171	0.31415840366064474	0.9445431167297574	-0.35766344839577313	-0.7183026760712432	1.1098609158955193	0.3847642513462224	-0.5379126303674486	-0.08272902454537517	-0.3252517723735405	1.7358125809024754	0.4793393987973589	0.8996394493424349	-0.35166873982318425	-0.3620576420035992	0.25973685950813213	0.4010231446480511	0.6084092781997198	-0.7937803596821744	-0.7511060457296206	-1.13221591313256	-0.7580944596616395	0.3858188981675749	0.28660002415712377	0.09503004148726901	0.16094829013222334
1.1334915317132406	-0.9246680538396019	1.3453460133300539	-1.0631084939129354	-0.14978120354240584	-0.5974188482356917	0.1840185745885123	0.43224017972327183	-0.6212890256120548	-1.4167860546021027	1.105589496923042	-1.304744864497864	-0.49425262289803285	-1.699098463386692	0.6742577403103545	-1.0343007667188344	-0.006633008124132801	-0.38435882643611713	-3.10920973694853	0.8678639183142028	-1.0527905048686206	-0.25022734343283337	-0.5142859651675833	-0.2876499102971034	0.027177631461328487	0.22043980870785665	-0.23153676107104051	-1.078526080048536	-1.342337819134976	-0.4303284234555087	-0.4288378380371664	-0.4950905880021508	-0.1109065609152199	-1.0251735495289527	0.52562005806532	0.5247636256866637	0.396587967105673	-0.4285254875734997	0.04989672574722821	-0.6463209365993859	-0.1400839586534441	-0.12555263903442618	-0.6206425180189303	0.4679246969389263	-1.0965689665986507	-1.3492354381185108	-0.18885176281288948	1.723554542730646	0.5116203728804045	0.2848548298203316
0.9496761732153975	-0.9275933071841426	0.4288894051484111	-1.3874939659918617	0.9617259853725351	-0.026567845646548842	-0.18753275375042328	0.48685714666356095	0.38309767940702727	-1.184955236307619	0.9589626560765676	-1.150875253330973	0.45458161012982673	-0.796371870496632	0.4351546907364594	-1.5056977165833203	-1.1219533946370495	0.7681910618126232	-2.3678778599699273	2.0712673774484376	-0.5701566022903559	-0.4772748873971117	0.28232364418774314	-1.6657790780629698	1.0810539393512648	0.805364737758752	-1.047328020884433	0.05566622372711419	-1.5396174158475293	-0.7596376948273076	-0.7757206659863985	0.4113161732394548	-0.29439058059770545	-1.3474384650424762	0.15747746615042207	0.11821610149834615	0.1418367031874612	-0.22370924877835147	1.0525003431297608	-1.4927480519298464	-0.10455738442643826	-0.01567025930592561	0.23233794602597663	0.6353383527324935	-0.9787510906432768	-0.0672102705209328	-0.7291338957958553	2.322104867486723	1.6141359576677947	0.7343725482077247
1.2946549742768	-0.4002248458760312	-0.004507327362291493	-1.0845027631314483	2.7310716709250484	0.6296023089452156	-0.8567172438740251	0.4122457969494595	0.31382184332664503	-0.19045231120628384	0.6070922271920253	0.7811324063255367	1.1508131062885083	0.6087560545418498	-0.11686082677026775	-2.155908195826792	-1.8161069851640348	1.6672194627879175	-0.7186395820837393	1.97370105595023	1.2543184421682698	-0.8553231982744354	1.8119497940971607	-2.15998290312688	1.819734944744345	1.6904518657584144	-0.7131881935921893	2.1287346441305575	-1.3750881325102624	0.40738090945295186	-0.44596158975142736	0.856042134651154	-0.2534595541532829	-0.8721935918241621	0.406184159627652	-0.2682439810282541	0.020497371257158573	0.142263660514976	1.4891515072744061	-2.156657473636688	0.143765726208547	0.4326897045037122	0.5867993480710949	-0.3562183374855597	-0.7698832209784634	1.3853540248002567	-1.2401846673082	1.0375932857455317	2.2470502076704038	0.6691676539924518
1.4140477622458825	0.17723021216837007	0.08414910378734616	-0.10685499247113779	3.270395734538903	0.6938168762513204	-0.9760863242233622	-0.15550393655400307	-1.124882422501783	0.4924076847883636	-0.32044722090975936	2.385978795146935	0.8545628090734295	0.8710622477710465	-0.7207451548057233	-2.673403291888847	-1.8485532586567257	1.3396002765709256	0.3447747334657483	0.569542942241334	2.408758316721351	-0.9426514694751505	2.788494361567282	-1.6138891211927653	1.229233180311302	1.953836486103544	0.2663667048969472	2.9758765526532254	-1.2119050220970051	1.616452916431699	0.057926621630665025	0.16660767041714336	0.24052619163639	0.14912180613361992	0.3478716371767469	-0.35021023376741	-0.3708194634725285	0.5840408202569215	0.5196372164384052	-2.4185583259016648	0.016635825620184005	0.2940678044584068	-0.2910950257873494	-1.2958757164369699	-0.2367147298566826	1.3110909140203773	-1.5820240193345823	-1.1059790554011084	1.3763327199486506	-0.3639247837077956
0.6399918739289359	0.5921179671213613	0.1887315126428304	1.1537648816074755	1.7637826866845192	0.32498000156911017	-0.1338097142964821	-0.9444107411025776	-2.5541872327010906	0.2585815997900455	-1.448441300822856	1.9733691392571107	-0.21481533832828584	0.030081799251854592	-0.8561166052283135	-2.4875621028428094	-1.4133064186503312	0.24546394649278472	0.10487728006395865	-1.0916193552861861	1.6165880775649588	-0.5677704649606294	2.2570666420872088	-0.6103491353781628	-0.32561193539269057	1.1738891206175446	0.872212502258175	1.619535284087626	-1.165979477416739	1.435672085551274	0.09611010022834106	-0.8809777037887012	0.8923761644958961	1.0085695292651489	-0.3151369003589215	-0.3801763624255865	-1.117730257740109	1.040189194571116	-1.2129032175341001	-2.0326305645104985	-0.5547010701910855	-0.5762574255836429	-1.710506958127179	-1.1216862784025132	0.4542868836586502	-0.07314074092376488	-1.4868939177505105	-2.1789593777891207	-0.6343780816801293	-1.6962613289994521
-0.7222728285903465	0.9184536025885038	-0.05369561858696187	2.060335980823036	-0.6453564707699955	0.18383448368919073	1.0883629089846707	-1.1463353816527333	-2.530568177137629	-0.4844737940250814	-1.9032929872372801	0.1406564971802358	-1.2070388234990095	-0.41766339303834205	-0.309039253002378	-1.4071979956255856	-0.8200973772628557	-0.38302803975637073	-0.7294428677180043	-1.8026777480943996	-0.29679416952417764	0.0414953772022959	0.6064626691040935	0.11358515805258657	-1.4996155789134888	-0.10172771359893544	0.767763444156942	-0.641233091303006	-0.9167690927699529	0.13978265370812662	-0.42139163152551823	-1.0505696185275568	1.072447322057228	1.1676464215854652	-0.8330722208440294	-0.7551489818699096	-1.7231132520437893	1.2851933157595272	-2.0765519043938165	-1.0450309688213428	-1.023319024651031	-1.3571218813073331	-2.208119203313332	-0.17135757560171974	0.6455063881867499	-1.0940657272185104	-0.8665128518249349	-1.4741120087529296	-2.223417732555156	-2.1197352699227436
-1.6316965212207988	1.1145022072782447	-0.4606106215473893	2.1308767748291126	-2.029026685529462	0.4034538345245204	1.561742154279533	-0.30427126853979836	-1.113680553018023	-0.8389111156567258	-1.2880501714132837	-1.1116974680246237	-1.4815181728746671	0.42521394060269846	0.4955415619404363	0.07360908551517069	-0.20179944551468534	-0.04050809709776386	-0.9869038670386734	-1.2575678356815556	-1.4636437350318063	0.5285892271443662	-0.8651627963962027	0.2857488489159423	-1.3690098040077021	-0.9854906938675485	0.41753367589977064	-1.673134238062145	-0.19060746233351142	-0.7274592851933813	-0.9387845813684346	-0.12496439404179302	0.45094888851103965	0.63900483518336	-0.4177893516478435	-1.3292631508389252	-1.5326197069823226	0.8953841963000179	-1.1534562672497635	0.06946878632393734	-0.8354220081695215	-1.2385518760072172	-1.1240968434902816	0.40145727819321103	-0.0023392821804760324	-0.7050052946789893	-0.06942367326846029	-0.06973277448637992	-2.1700802423214003	-1.1986312751995132
-1.3883587796268195	0.895029493280751	-0.6473073914743696	1.4260233774849418	-1.5627227926329468	0.3239961124929666	0.7014029958981549	1.0452506906445662	0.42466438210889523	-0.3601263868604345	-0.13427302930596335	-0.8149402416696818	-1.069750345474486	1.6641757736845444	0.8810581084646353	1.1785866376252918	0.4872977369676081	0.5921767790010324	-0.37240869508100877	-0.2205700034787822	-1.0775210118901652	0.733814534055851	-1.2649661628106112	0.20342440569061676	-0.26869949625226297	-1.1654582054724865	0.22059091098330322	-0.7453482329535484	0.713249762153731	-0.28459690851998753	-0.8163902789070929	0.9620900513932817	-0.560738938718151	-0.15230892554402137	0.6662165104225126	-1.3740784218438504	-0.42934977232946564	-0.3870664652739146	0.775422457550832	0.7292204134039363	-0.021724766683552908	-0.29640645541667077	0.6914283603658888	0.22930482289980086	-0.8165291061024322	0.4053403557199718	0.334726073424763	0.6168786516541008	-0.7774707979473126	0.22061950611403022
-0.3311722274039036	0.1783144836849054	-0.556248396719279	0.5887979327763313	-0.15412182973782473	-0.5743691169613274	-0.8945913487044073	1.8050081120227803	1.150432690503282	0.5685971585625077	0.7275433997777678	0.018078528168166356	-0.44340370121413825	1.792038872641254	0.6824476750285069	1.5032098342492752	1.290900592793416	0.6618978769357525	0.3956372169440815	0.30369213097880216	-0.056223061292912505	0.7218378341398924	-0.8459706647347095	0.34547823275437967	0.6969704107353106	-1.0469344830451555	0.007727797467404925	0.9134076559364249	1.12756343591948	0.7169786309530901	0.029122197980251913	1.402429021533778	-1.105400976813244	-0.7264895244490877	1.3800539640105116	-0.4064695705966897	0.9397835796497798	-2.1902761041057057	2.0797904835944956	0.7403942740404201	0.8599899156449494	0.7367393872449002	1.7990207586952234	0.1652604937509385	-0.6561891225745256	0.867990349896182	0.13586583656230455	0.3313601003518006	0.5761281559816621	0.9125932137535899
0.5609431070870702	-0.4978251218619594	-0.42561540719866847	0.35274901200106373	0.6491556735418015	-1.7821433909891748	-1.9511305243793917	1.4086160578786282	1.2580811426340917	1.1905584151602704	1.0438783512465064	-0.05098672323030946	-0.02012224559823913	0.6349477826731109	0.4749168901168749	1.2199099024273703	2.1235698099723614	0.18584575986774107	0.640312597181209	-0.0014155193596586742	0.3087901275603668	0.5661116292307747	-0.5148893996565244	0.9204391574594543	0.7545849420474102	-1.097946700911904	-0.45429696013447673	1.6141833741796954	0.795276524032126	1.016630807042484	1.0204238711636964	1.464383396159534	-0.7304807454218555	-0.7552106339225622	1.204219317709544	1.0551639826803165	1.6667376100019018	-3.5543390144201323	1.957966333730459	0.4272640931888746	1.288882355095196	1.3413578804322408	1.6085105221902607	0.9420597422161402	0.7305527683871216	0.323401689278021	-0.22876269618833048	-0.17402107649606943	0.9076668156724456	0.5280371657460284
0.6425349946594169	-0.3374910698350159	-0.31752310799691924	0.833425062705153	0.15947299243238006	-2.1951937395034173	-1.6905193730127788	0.36518453901098874	1.334343584822034	1.0643361907998525	1.1748862135950917	-0.9855821206822016	0.07077372677248507	-0.4982962632126465	0.8782981202550819	0.7273295554153278	2.7728545178954316	-0.19885512436396355	0.5272437679054086	-0.6289383297888085	-0.1277306429832214	0.23866134915565915	-0.8219994350954262	1.7009038155082812	0.015369245895585443	-1.298037929403296	-0.8458433447308866	0.8924000298305734	0.24595946918922726	0.48848497644023303	1.4261924075059231	1.8774522354619474	0.05446236056921863	-0.12141547419505844	0.747473343857567	1.8330673566485913	1.3392738067879644	-3.637590463315758	1.0570722128069971	0.25771954034241545	1.195140348201129	1.5546901551297776	0.7546674098829806	1.9066439713716201	2.1948979100281973	-0.37203242384576324	-0.12029396534293064	-0.38851738430262456	0.434181655634511	-0.2223949826095735
0.10966185931956716	0.7825090882286082	0.008812044883686688	1.3030970981195433	-1.0081621205773437	-1.430381569284788	-0.5024466632267438	-0.3247053744183266	1.3779933864605975	0.32472987400453523	1.3729971583028178	-1.4743006306562536	-0.09451075971997693	-0.5991547025642974	1.6812423417868727	0.26250991175240607	2.9713201987420774	-0.26291886772943457	0.6434975107010718	-0.8818628436012108	-0.485991213009267	-0.23579811784225566	-1.5233827612386879	2.1874106917051424	-0.8500906972059827	-1.2985249528672638	-0.6201069919068866	-0.35986329128254385	0.21569825124317918	0.14715129176300343	0.9947457603415613	2.531161856311581	0.19290758291322674	0.9775232263973958	0.8564880250560818	1.2933926741676927	0.3533547897641329	-2.4681719383716745	0.493769402840021	0.38824562118279476	0.8505143848898131	1.5029034568021389	0.18954711387861395	1.6811111948922892	2.325247189390773	-0.45833458197431115	0.5449895680266786	-0.5823366208064001	-0.024746338649745847	-0.5291752049266278
-0.34387015251641845	1.903996886452928	0.6063620596123662	0.825670795040691	-1.7023010255579596	-0.3554664903664282	0.5284192550159211	-0.1881295357277368	0.9713954391785575	-0.5571771118609558	1.3646258888893625	-0.8290043526539121	-0.36669297729468436	-0.2421597632040078	1.8889358822030577	-0.10507497512404301	2.511625056338297	-0.46220194523788716	1.0400021449353591	-0.5164394894501538	-0.21266719420550537	-0.6084429661140268	-1.983827029285184	1.9494743471333407	-1.2472538682300123	-0.9364320853424103	0.10136559380148315	-1.0744928172322665	0.753599175568902	0.5907664114396207	0.14651705761893377	2.3302179075433416	-0.8291013616723144	1.9518338664668204	1.3861385982596595	0.04855511951550303	-0.45757055704230104	-0.9518393060528126	0.5822163545404847	0.6024430202928911	0.49811145903879517	0.9864945134587968	0.20204698543584584	0.03177489748669667	0.9981402494894299	-0.22992754437209675	1.1187598753163297	-1.0786424576260707	-0.0914444375881166	-0.33048512365990385
-0.2034453847442423	1.7767967508235325	0.9478714141632127	-0.7643218240721953	-1.2407327555757584	-0.10312263144236396	0.6902828943054111	0.37490765551664046	0.20829945453199428	-1.1394177875781817	0.798599142757119	0.015098538261461188	-0.5666153305088565	-0.6419084613543768	0.7861833206491914	-0.27001394661503325	1.4029730655295207	-1.0866725099788506	1.0759327164100132	0.18841285179312228	0.2172170310388199	-0.5320597574049698	-1.809117834994136	0.9431918238617297	-0.9974147594563599	-0.4029063968383083	0.40303465362914603	-0.9756084825862493	1.1160460295147885	1.036070410853282	-0.42470011891422793	0.5538543198590878	-2.324364852405049	2.0615790015496827	1.2738428995577518	-0.7106559129997156	-0.4966974873766076	-0.07821514364354516	0.7238812722887822	0.6288175861490408	0.19035014281414758	-0.1815061530752429	0.4122421750200273	-1.526686744012892	-0.5178651192737799	-0.433571106024852	0.9065141690087112	-1.5088478550561126	-0.02614710652697139	-0.09556205758106799
0.5251822680611965	0.1524941131060466	0.3660914168884804	-2.5541087146824024	0.1962598886307812	-0.7616981684434433	0.2045330081145498	0.6706801290167829	-0.126350633104875	-1.2146648590552493	-0.11629971779791005	-0.27394182306849924	-0.5351747216212602	-1.786756254692434	-1.1591472913297396	-0.09468224507786059	-0.033809136321937085	-1.5711437665033328	0.28024980120530224	0.8083459229615809	0.08203863032453605	0.08704642451004967	-1.0851997088737573	-0.39806989562318196	-0.3078301738906555	0.03712754458856346	-0.38268665521025685	-0.4782342554499167	0.632426857520451	0.300584987191087	-0.36487834428684035	-1.9712184820074927	-2.9563138719255893	0.9900623749337705	-0.09971290596440394	-0.501873476651963	0.18768673199218822	-0.11092899844867417	0.3632837798105037	0.42438557625647766	-0.07283616893576751	-1.5730468937744633	0.459798455197707	-1.3694548830651594	-1.0458538367076518	-1.073213090392681	-0.037029182391008934	-1.208445477044928	-0.05712362316480277	-0.02943336410298342
1.439903709996095	-1.8220137246301973	-1.0489193660238687	-3.3271935362657197	1.8207411948124514	-1.3519265753112144	-0.19772204096867158	0.44196608828318223	0.47092976307307416	-0.8610703595160084	-0.7301822082420398	-1.6138742480928217	-0.25020149701123856	-2.2421456877119263	-2.6584209742480946	0.35741662378333644	-1.2838258716640658	-1.0923020865266473	-0.914997236431153	1.0973417266022365	-0.5050561882810315	0.9249018821076155	-0.1940662844710886	-1.4137020940077898	0.4030328272019953	0.2857283586033894	-1.713134114314552	-0.04462106789341509	-0.4639408653549429	-1.5171486001228005	0.06888658528441746	-3.480620004277899	-2.030528656900824	-0.7556423777280482	-1.9610262153409344	0.058116654587238956	1.0193785292958162	-0.5390491777692232	-0.30733023508302304	0.15114113441561874	-0.20473927997563243	-2.266334284552728	0.3825970790913256	0.29312108075319726	-0.7502033019730711	-1.3240742474700906	-0.9405555242046357	-0.19161138707132871	0.05495920342898736	0.15952376004313906
2.03182853224755	-2.6340968152914916	-2.2501971425665643	-2.6703121514415096	2.7305908747792236	-1.068884499805857	-0.1017959868586893	-0.028836327336967275	1.4176872931938065	-0.4024581795628785	-0.7124990855439154	-2.5148029944948913	0.11445946585348474	-1.0083773928587452	-2.8873384878979764	0.7570219087984321	-1.9368138591928517	0.24222133782658636	-1.5469140212719223	1.0191989929966911	-0.720837766092802	1.504143901294503	0.45969321430597276	-1.6647796467438094	0.715578508409544	0.3232128339182484	-2.2769210034814953	0.13421513401168783	-1.2310649385884551	-2.8884790138969603	0.3126270027263757	-3.0724979001027783	-0.20235727809132645	-2.1332450867423054	-2.842095256232945	0.17513818774267215	1.367755272065316	-0.7272688006065076	-0.6895776047110479	-0.014688246737028149	-0.1114355949365654	-1.7411663812670615	0.3359266634427684	1.6204145643040688	-0.6446393737214852	-0.6717361432684001	-1.150457448748573	0.7267243467335494	0.5900714640801853	0.68401871777111
1.9206868525358056	-1.840489179020497	-2.1769033996774714	-1.2672797038738706	2.3766504359757197	-0.20442248779047373	0.2673856782124373	-0.3642542700760504	1.6251685718405875	-0.23502711898310918	-0.4239333327056949	-1.912243409760779	0.30236631095751704	0.9809496040931657	-2.2321819571154666	0.822849124357356	-1.9036159643102537	1.2697899237480037	-1.1556465581543869	0.65319043094102	-0.18052534820972374	1.6171197398998038	0.6195414591440828	-1.2101098297063664	0.44373714003047315	0.07392143173263802	-1.436201443168739	0.027580554486146644	-1.0181178095118215	-2.5327451047340848	0.06714842413795717	-1.5816936625677647	1.1635016200806023	-2.389987958254221	-2.138289520424858	-0.09952362471950615	1.0065113692865146	-0.504465013278629	-0.5598444692487914	0.0239768470803784	0.1476460557167654	-0.48126338246179406	0.2611414340217525	1.301654021894378	-1.0860239126884055	0.29752916250985134	-0.7779753810095907	0.9095682667690683	1.2593307213753844	1.2033932488384467
1.0400796800793317	-0.4318187362354943	-0.8648035226071845	-0.12137461073109457	0.8998342786495301	0.3460921016286151	0.4553852122846291	-0.4359927760609976	0.8201483694677982	-0.5320287417382752	-0.3757792113870997	-0.4640224394459442	0.16512805616654957	1.7806285401150894	-1.657621247530737	0.6630186397259118	-1.3502735714437886	1.0549761584019013	-0.2224739923258291	0.17026718013229333	0.4592608116623694	1.428605531842052	0.2802737606076457	-0.45617727099962435	-0.23622814359598354	-0.4466138949505492	0.05667553315986137	-0.3186582136379302	-0.11802161301240385	-0.8776686246961908	-0.42903002311435096	-0.5113947498592262	1.3072038471150613	-1.646372802887619	-0.6958989843711544	-0.05517081360362486	0.25596119728830674	-0.1296056210211653	-0.2402181474572192	0.3018080924907012	0.3684946929164632	0.5217202630810756	0.05465516375885359	0.011238400189864325	-1.2739037346515651	0.5600703932788785	-0.41309954578055624	0.6639401210233968	1.3951694077212435	1.1965872681362397
-0.26340276391975065	0.2111524524482081	0.5699984643965992	0.3839163010058946	-0.8704500916996746	0.2537832179306533	0.32963625885783954	-0.2951727691014205	-0.11412296978763446	-1.0507778009982236	-0.5062330414888034	0.33082109135327276	-0.253684472064468	0.727033268768876	-1.5111941834942084	0.6614670739449804	-0.4854013730751147	0.006568260210674469	0.45755467432474833	-0.17786010118724702	0.2842630937940877	1.16128957448744	-0.2740655740898359	0.2383477169119288	-0.9235376397129196	-0.9116034880784332	0.9484130581943325	-0.6936596435095078	0.6231374579695512	0.4807368462477566	-0.6920832656189272	-0.3633137844440785	0.6664625612523076	-0.6612460641404224	0.19520429526651675	0.5565820985746588	-0.2798075021522028	0.1577180218553433	-0.05401778129926338	0.7476800818580481	0.37833520663343206	0.8034928381411022	-0.08150825829753393	-0.5970521014964206	-0.43078078255569957	-0.07166649927313778	-0.3234209886796976	0.7319870403613069	0.7930869478205262	0.7001748076614367
-1.386928894533283	-0.3477695579023555	1.091198274246643	0.591153051657915	-1.935627072612745	0.08250494232614639	0.13394348740368245	0.0010154104288935444	-0.27050526456205687	-1.2833846148676376	-0.2830521564484834	0.01810387853377492	-0.7661964934666883	-0.765075598587517	-1.2356504370301413	0.9784993163853107	0.4975498239048958	-0.6477028225210213	0.630527280383063	-0.19992788700128267	-0.6988636534766136	0.786523861738371	-0.6053466949298217	0.762633744606873	-1.2976681324492447	-0.8523653319692602	0.8818493649756219	-0.7768070545805853	0.7056735043878067	0.6063351653321453	-0.530285663641597	-0.3635696811536768	0.19110106903250995	-0.056729014594869794	0.13836732777115102	0.9875709310127525	-0.21279282462547247	0.39616213495972746	0.08666510716164869	1.0884594322346193	0.15478520177786126	0.7564459920554595	0.2240104937871861	0.006054967390601388	0.9223818567271465	-0.7197595355554102	-0.18104183942258933	1.1906240129587624	0.05927556559631841	0.34471037461572124
-1.8916537562590976	-1.2995364134350513	0.725910523162395	0.9001216648930584	-1.8851890950356855	0.4497436508019186	0.08708421128715267	0.32852863818794636	0.13486925795680008	-0.8714370389771207	0.47138691886808737	-0.33596949409139354	-1.1024407142023065	-0.9113488707437348	-0.29090688048963403	1.2798919524522885	1.288496244289202	-0.4084897931570803	0.6569594212864944	0.03848848492548349	-1.503649074318724	0.1394841901385852	-0.4205746442122197	1.0888955682771142	-1.2732701392289536	-0.1766103950847567	0.6121494513104944	-0.4531483859430803	0.3487308090902715	0.09883486745891104	-0.2378565127719193	0.2443550799308759	0.26505463196504314	0.17106976368559598	-0.22011768417314517	0.3481647748144313	0.26515474100123726	0.7279529748301448	0.39845994935725343	0.9425735597100462	-0.21809384740290957	0.9161913347138666	0.9350456834218136	0.7088301099765589	1.3904461739929301	-0.5409901996826165	0.3510468623636318	1.289521736817608	-0.1130216676779276	0.5306340596939201
-1.8361602500445593	-1.4971373361980689	0.3029652570802649	1.2499846522352192	-1.2006862756144938	1.2080586993804765	0.0992211562433807	0.3776804343192157	0.11415089598560207	0.0985513534563893	1.1573623494299652	0.3742325761465067	-0.9671664233631343	0.3586081184919489	0.9488310406575763	1.0918123120146817	1.4540187051835052	-0.08079763603500255	0.8648677448671742	0.21676944645289367	-1.3047846581435534	-0.6772144606820263	0.20441437494292064	1.0634661695302976	-0.888199619240438	0.5986194126280692	0.8804350966221582	0.004785810685885587	0.043859733912186394	0.08400605669594195	-0.2257181797021162	1.1134240965268607	0.48445034504939766	0.4055144525664356	-0.18848699876492814	-1.1625757722512287	0.5041039507192938	1.121838716276913	0.7212882883526364	0.18815446087063634	-0.6204928425850953	1.1914919519851925	1.4014549829178422	0.3791510873623419	0.43234969616290286	0.26000179803321766	0.983987894104802	0.5067039231783397	0.13738012635817845	0.8016629083369478
-1.646890631004724	-0.5594801903120356	0.38487837571006256	1.33276429713948	-0.7308707014847236	1.6882877808187338	-0.04231993130022493	-0.1375142686762101	-0.6937998897869904	1.186757137766202	1.0220970858897336	1.8046877358173259	-0.20534216407144476	1.4698563512661451	1.5212033209322207	0.4046789866029456	0.7632012469774542	-0.6106380547298819	1.1051849190313066	0.04372561033975832	-0.3564373142347834	-1.1631723197206763	0.9004123329051156	0.5292268519048495	-0.18364325593473574	0.8117283516374763	1.4431522632629972	0.21573397178305748	-0.029292829152933988	0.7439253678574018	-0.5048915728325039	1.3016645964151488	0.42131502305546875	0.8127448467043625	0.1823099288363823	-2.2481374261361236	-0.009741973423418348	1.3896823215701666	0.5929381914819458	-0.7451281239450357	-0.8764891664462676	1.0392187749332573	0.9880235507693177	-0.5954583336183732	-0.7949881718244333	0.7459854288400389	1.0250636992488678	-0.588302763005825	-0.020801194143788795	0.33236469209453995
-1.6257063636587827	0.871672807020972	0.7170231435454671	1.103384168354586	-0.8296034379174834	1.571138148730625	-0.3008292599077292	-1.0359720213264332	-1.4318207814971118	1.9352152767355306	0.08592172661769684	2.547670708360478	0.9533334359370517	1.1820438497326493	1.0525337341412913	-0.21642505658323968	-0.4524998977889418	-1.7026828903080915	1.0384105533878463	-0.4324485903187502	0.4025285928551425	-0.8493238126957149	1.3033663613388171	-0.34232947225070476	0.688321173702335	0.3683221043956744	1.4544442804197804	0.11837904371219903	-0.027242875426264496	1.2241342919381784	-0.6275748228921292	0.6253855659351016	0.29072403176291695	1.1125455626086342	0.3918821570134063	-1.8653346507915896	-1.0804414700252003	1.447160269899109	-0.10881107584479688	-1.1071728010503936	-0.7642818175363452	0.30140972109331987	-0.10825224057913202	-0.8707857852565931	-0.6811188305730197	0.3998387511047209	0.25551139410469187	-0.8987187004867938	-0.9775147511718684	-0.9679659522500927
-1.6338771895491784	1.804747183457243	0.7464224310479418	0.8263294259189012	-1.065615230154179	1.1882663108502685	-0.3508876017588635	-1.5926319390731152	-1.0612784698701345	2.1034067601766324	-0.8297080077756004	1.850111579751104	1.881049755424897	-0.06327478656199384	0.2954765469494263	-0.20772468486541004	-1.4243538573939398	-2.07876346934942	0.6725312544535698	-0.8255092489370834	0.48395844512236863	0.12962594385522666	1.2883791889842136	-1.021103455220342	1.3362686870164273	-0.13791583384934417	0.6174344835124085	-0.020974119220033168	-0.03552527867262089	0.8596484754002954	-0.18418542669161972	0.012759045748458637	0.6309314148054841	0.9403847260507205	0.2675001627969916	-0.37017222588707765	-1.8490916243996336	1.441034603425233	-0.8121786562563769	-0.504517287164251	-0.2147443832301134	-0.4539528259926468	-0.9040855642656024	-0.0018714870422909414	0.9110494484458438	-0.3591247578698034	-0.644137211795056	-0.15353322171550193	-1.986668884225219	-2.1216022429144283
-1.3086284175038874	1.7390965926405904	0.4061774868239002	0.6385166689512303	-0.7971342118438686	0.9477393338265164	0.04445609679573625	-1.146041324641131	0.2808176804392178	1.6840308470317171	-1.0477119528393335	0.4991623884332512	1.9962585608087213	-0.9461997997497356	0.3018356730118604	0.3674970991308161	-1.591369727040379	-1.1115625085177352	0.39749339068746126	-0.75014515965733	0.3081427800105015	1.0161611852579353	0.9805514050697507	-1.086461451410327	1.3654896027066425	-0.07059350320196461	-0.40468526675096766	-0.018842893369374464	0.11084673991394835	0.02853871847207864	0.6944536333936312	0.3483711694629923	1.4411348715704992	0.33718263404995247	0.12348053092241036	0.9008332296843633	-1.5429366086589127	1.5602707371496194	-0.7575399950611982	0.643858276527212	0.45934205460389377	-0.5724563543696948	-0.6374009579170388	0.922289276201528	2.3879542689484614	-0.8153209779792011	-0.7467566991763788	0.695526294127036	-1.9182756726308385	-2.056733620436806
-0.5438242926941911	0.9389170435428982	0.14167639191527756	0.33641214578514333	0.07105061239401182	0.792452160354097	0.7002271623939536	0.1457144594057046	1.3502179372458316	0.8619858486547279	-0.7733464797196536	-0.13988938110071314	1.3468792255324218	-0.9303105097047001	1.2019610850956337	0.8713439795874812	-1.121854794460627	0.2806973426618738	0.4923764509921422	-0.1702323152933777	0.5229163005380597	1.1066185626137848	0.6360154863165496	-0.6977817575851495	0.8720755988154975	0.5794776766063292	-0.7809809520472765	0.009849515684019977	0.5263296174030554	-0.39997931972739875	1.4118524311321976	1.2923801979839875	1.9825087293819732	-0.20112893048404043	0.18419855866788012	1.0921754629744889	-0.27322452719068446	1.7703862913292117	0.14280793323970886	1.4222011796643368	0.6860354876351069	-0.10900771559394995	0.36427677066547903	0.7249820477308818	2.214290111582778	-0.7810159856473335	0.08535691930138188	0.607521798231329	-0.6540695341759332	-0.8217236824050368
0.3346879592775439	0.06045960239358145	0.24003200904432814	-0.2283987575888648	1.0003197208843453	0.4492607911219724	1.1507424070793595	1.2842255516813887	1.2125717130247478	0.018134633765522004	-0.7071249102877311	0.35097452216805675	0.6511121112093102	-0.6112650259112011	2.063171911197046	0.7684366571477479	-0.686734567867096	0.7070865776047853	0.7738158536675929	0.5760277856108206	1.1484239434166692	0.4524952634902333	0.5192956310451645	-0.4329923505920562	0.5333651418292842	1.2521931986076835	-0.4247344363663254	-0.04348415965498085	0.9572227775334992	-0.16002640984204128	1.4880308050849758	1.6219115399377952	1.6194548965104247	-0.16629672445892058	0.18221589192246235	0.5917806468053711	0.9467782342110196	1.8084184298841706	1.0999514297083852	1.249432563926456	0.17294054279711846	0.25464714452331133	0.9836771441156652	-0.26654448615440673	0.6372013345119002	-0.5708312072734446	1.0011069670971087	-0.27984085305824985	0.6068849745433782	0.40310759975893323
0.8792328121163225	-0.41028028229995744	0.4217008048942639	-0.6998583677669951	1.4236806538680822	0.008454999540757723	1.1282848987362837	1.309052041500402	0.23278216367077356	-0.38016877547294825	-1.068380348854632	1.1659009502974487	0.5717354724998307	-0.5745850822071455	1.9831048778036726	0.15187281670522318	-0.6811092759548412	0.03461572892361192	0.821748507434976	1.0731419167032212	1.6016595326034706	-0.20099257505305457	0.7599808829161371	-0.5815551200584503	0.927275795362155	1.4569767396936923	0.09577695480429912	0.04294955344552416	0.955475348251085	0.22589305662198264	0.9961795719334817	0.7087694829100595	0.6802867830134559	0.4824692632054534	-0.25361553479400184	0.2858636652684367	1.0946545690708167	1.4529664629174293	1.1866579518306486	0.37476010913472946	-0.6658694944292701	0.05953638732242901	0.4849550428930635	-0.6409010005937644	-0.6891421494263685	-0.3757367906764745	1.0704305654569082	-0.852720878725295	0.6402654334674439	0.568438485062711
0.9238181391596355	-0.43943084350647693	0.22820970758498982	-0.474931383170025	1.275213847265372	-0.12156128516514408	0.8274698790857585	0.21701160628025065	-0.5334116848777595	-0.12781895408258193	-1.3130611418550941	1.3571315159125679	0.9252574058764892	-0.5674611322965537	1.0893602547730905	-0.4596520113481749	-0.7753640279983625	-0.4414422410985166	0.4557152016379574	1.1468119284641245	1.4418163549105854	-0.22915005230847887	1.1783606330439638	-0.7221605495302911	1.7142866322330452	1.1936016796001245	0.37489781088945756	0.5397918861816978	0.3833548107484898	0.2735692880841672	0.38154213738170933	-0.694862604342037	0.1698919943002348	1.2499640606160598	-0.9498728447865724	0.3677293195910186	0.12774096298422413	0.7644186400975739	0.23393473374905607	-0.4702548599825606	-0.992746748400331	-0.40566361466791123	-0.7470018889921086	0.17029469012937695	-0.6738312899825466	-0.04677838368322194	0.2833234122093317	-0.4431070454946891	-0.37034934060072866	-0.12689888794178453
0.642957615128084	-0.3193382609735025	-0.3507841320177547	0.49558357079721316	0.873002019049629	0.11356247175509773	0.6462695884061656	-1.0420454378442248	-0.6568147265624641	0.40249367027195376	-0.8982711327281208	0.797310939192301	0.7930747105195364	-0.11445199378731014	0.2864283959544612	-0.7659200503768218	-0.3462301779707462	0.3447525645399529	-0.1275251105825012	0.9266689462199775	0.8223325138652913	0.1772908934775021	1.2700801265269022	-0.18305003728050548	1.755574932051766	0.7426905842892658	0.5493211123348546	1.1527756300149352	-0.38461427185652475	0.14112850610588903	-0.0735355320379088	-1.3227973551740548	0.5625505514758442	1.485833770321644	-1.2167738460461512	0.2210807183396274	-0.9354544201930446	0.04439010090666102	-1.0544130909010523	-0.8464933496788558	-0.4039972062923904	-0.5440822923149531	-1.6887546689765636	1.0036851136120195	0.029165906207744112	0.45280251298388874	-0.47675717617647245	0.33080697295421624	-0.9891881332823406	-0.5235748286828427
0.30246680092469275	-0.3312833153806988	-0.8497961640608065	1.3876276277263084	0.4454844245950592	0.13563858835949733	0.7072332368172609	-1.4765505834168777	-0.6606438476064365	0.4553899683714003	-0.0628805434887778	-0.009368931675186952	-0.417698538111132	0.4937934607453163	0.14413721228992846	-0.9901761312401101	0.6883082827728133	1.821258061053388	-0.639422908378667	0.6488545700965829	0.1674980329189298	0.2334655634521877	0.5569599900102661	1.063549104523171	0.31357838120835596	0.2519418769192798	0.8125450539613321	1.0406923844791498	-0.8415246070594707	0.22429817090772075	-0.47039256586387934	-0.8328690347482959	1.1352793257100275	0.889732640463339	-0.6134921226855984	-0.5591992649666695	-0.9831461968473032	-0.4210076929249136	-1.8187249874225213	-0.9487734176656756	0.5399565318569928	-0.2390842823761034	-1.7711080149808764	0.37002279606722943	-0.021504435364107295	0.7425678726835809	-0.4123482399833834	0.3670275369888197	-0.16699831972992157	0.1561002638460955
0.07244905453670465	-0.4927513930558002	-0.8972312650648278	1.2421317694666547	-0.023973774451165802	-0.5764255755630308	0.7186007014045839	-0.9041579953227957	-1.0662552927442048	-0.3737866102347799	0.4269774678019123	-0.6903073013862264	-2.088922415172789	0.45181676573973645	0.30703642096417877	-1.5050822733509353	1.6181488808628537	2.4226786790894645	-0.9714542460855997	0.421652837557442	-0.344940975837827	-0.5081471791528165	-0.8759229619816594	2.1354965819612244	-1.8934453183621835	-0.291870405772805	0.8919681169572895	-0.2363991816785576	-0.8639501314796325	0.4389747513878082	-0.9550222399605485	-0.09201005549730436	0.7561910126317624	-0.2383125824947055	0.4766866874429309	-1.4090305898064444	0.10611341392469228	-0.5723606474071732	-1.7809179995957483	-1.1932606621691435	0.8113728618509789	0.033609143588746185	-1.3425038890410883	-1.5698505553450215	-1.2056235574085938	0.4784547266434245	0.37353915319267533	-0.49532013226694976	1.5148919199844502	1.428185231168383
0.06560848678485735	-0.5699979585748377	-0.6030888627785461	0.014594275047806025	-0.4996687011554908	-1.646524129139891	0.335364246226162	0.07601574548417059	-1.5538415450477059	-1.5530694421231646	0.25341247551105534	-1.2156070887496346	-2.7909938088099926	-0.32839700743802025	0.06748430600035987	-2.252651693902278	1.6152595919656545	1.5157087362301664	-1.145584745257262	0.16849900733136788	-0.7708765124093827	-1.5597208813412076	-2.2208542134923857	2.0239316007078005	-3.1053774306899666	-0.7690696456694223	0.3372803983489973	-1.879036274914701	-0.7502898469853573	0.2963900357438096	-1.3025916624874638	-0.06253984009682008	-0.71945940928334	-1.1850315331524686	1.192717739289885	-1.3278131370753046	1.3482443749924853	-0.5718723362022219	-1.2932445692539247	-1.599186866941613	0.02659456225614184	-0.1291175683561402	-1.0787487012591226	-2.9913817523931434	-2.3384151828942428	-0.019632889255081113	1.0717770677854703	-1.227149982642299	2.4422245734199257	2.069341818323243
0.386534940559997	-0.3173040294127665	-0.2976140098957632	-1.3221861181429557	-0.6826945581697011	-2.0171518030291193	-0.40190573739394675	0.7981328126568382	-1.3781845973380933	-1.9260790408639923	-0.031011855712568464	-1.47597016315938	-1.7031596155665847	-0.8423091119032702	-0.6992804879317072	-2.656026472188091	0.6053592274474696	0.21423811605547577	-1.1332001430668925	-0.22906697349332394	-1.0001622948195725	-1.9625331635075314	-2.5073554075304134	0.6332003900117265	-2.182579126257525	-0.8690982332092283	-0.7365690215639633	-2.345267413007539	-0.7623171077766888	-0.3157946684736411	-1.0318256067590663	-0.7155512682460927	-2.1224483216458134	-1.3410326428263124	1.0745913387807091	-0.06226086931757502	1.6168238614522694	-0.6252840411763687	-0.8099134985043318	-1.7015448042075227	-1.0317844658406001	-0.5194379189254484	-1.1337265200753655	-2.4521724566040723	-2.047095404535041	0.030861884696658733	1.0454327062493478	-0.85008416595148	1.7213871122911366	1.4087394371198505
0.9980901831392271	0.2705592009122745	-0.06456361526660634	-1.8137989765823612	-0.29863114202325874	-1.1325532343728895	-1.0590051621679746	1.0719585116130714	-0.4267891079273615	-0.8054892795043785	0.2927688021735206	-1.1243383129998397	0.4403062081585159	-0.24244148328337325	-1.3937037075631347	-2.140476062217694	-0.6281279865154779	0.06573267237184142	-0.8687137864691161	-0.7498718904487532	-0.7050637169670517	-1.3537908410140147	-1.466905587387628	-1.0648709699565888	0.1948785561652075	-0.4543235247754312	-1.5357850334038814	-0.9143703161304534	-0.7557255488732073	-0.8068089616758268	0.005304449377643495	-1.2221478494628872	-2.1902764593300272	-0.6862985264970213	0.46087672885255815	1.517064927899146	0.7026165874816949	-0.7927445633788	-0.4487091750904403	-1.0703310059393374	-1.1480818458634134	-0.5996607961557916	-1.0293520836227739	-0.514653385312907	-0.3444981663660256	0.9194527584183647	0.39498888102763613	0.3683921877672805	0.09354057829430736	-0.015629987343256994
1.5785257694033465	0.9054701951404562	0.25117983944290867	-1.49679519508559	0.451102693848055	0.3341315449420415	-1.24007749315043	1.065222407767364	0.5425720023688124	1.2006561274971006	1.1600713366767115	-0.09520162476931338	1.9682305705014391	0.8703524603005554	-1.4357592322099908	-0.7096285653945165	-1.2109011184143874	1.2125595551231778	-0.42604553751472574	-1.1991643854909688	0.1534722891418302	-0.43217702049421547	0.1600062193239933	-1.9439688541535314	2.122854137024436	0.15455973501253797	-1.3980524295415373	1.3931276521169946	-0.36206491192081475	-0.5868042631562973	1.257031744416499	-1.0269150430170528	-0.9688591560610262	0.16546870257746615	0.0023947038591024777	2.290835282729524	-0.5730771480825747	-0.9323556971454751	-0.06637912880485015	0.1785173386294503	0.04368237361610924	-0.2079831910805127	-0.34148661544400727	0.9960527469648908	1.3853473037142172	1.9450712889152177	-0.2974652620607169	1.2116317120276905	-0.9661051858275034	-1.0585500688035885
1.675290107714777	1.1883134877605244	0.6154062650342937	-1.1547319581264672	0.9321333909693518	1.1739574515671656	-0.9723529868494316	0.8764798095665512	0.7972804621769904	2.559429863546972	1.733082290847809	0.9483837875241814	1.8556149786868115	1.0126148545398725	-0.9235719813176086	0.996619289006182	-0.9725258342439077	2.2349531529536297	-0.05149583258706352	-1.361895224508273	0.9500416363799309	-0.22577780408890935	1.249627518443483	-1.7202952654935075	2.261611592496444	0.45199162940967297	-0.5614639192205401	2.717042762354575	0.4936683773104872	0.0840552286603852	1.8418397751286204	-0.4262264888513845	0.23074546432236812	0.4700819715440967	-0.07489750303213132	1.961427523506778	-1.2221012749103004	-0.8290885576861626	0.36410003009975156	1.4335631002401181	1.5993959799500186	0.22498508533592668	0.67254477277765	1.1079483262150969	1.8357811037101577	2.1343627275934662	-0.6182745581317781	0.9016677351356843	-0.85420876149927	-1.1039076394921559
1.1023876533641785	0.8726835663340179	0.6544840806274057	-1.2024481445043724	0.684621304508945	0.95561990757333	-0.6294782982961029	0.41605304888705813	0.43993345380633475	2.1312111496398956	1.3713655990952207	1.07900519580901	0.5993701215082468	-0.24752506148640946	-0.4502992975163308	2.1674773249555024	-0.4624446337278039	1.7951988226606372	0.042621678846607024	-1.1948112141440597	0.8229299117753953	-0.9226759014531681	1.2583813396082655	-1.019654695691461	0.9294519389051674	0.30389542757393384	0.09438403930831156	2.192877827227831	1.3616526370573332	0.29506781152808276	1.336188475239202	-0.06473130644336131	0.2718619412024582	0.006640376975975702	-0.11600526374001811	1.1360669394498408	-0.9827709594639915	-0.4304192536877392	0.5796091130501612	2.09427498782704	2.1503012354337665	0.19053006643319145	1.2319764042732664	0.5922912234675061	0.9576856085285729	1.362947281512539	-0.6386829871089847	-0.09674870283884866	-0.3324262125401891	-0.561010789879385
0.14932861807669903	0.02394792760643151	0.10972392502803605	-1.1392184002446795	-0.08647815100266588	0.35968524444475475	-0.5145349839002026	-0.3133874181230401	0.08218107617294411	0.17886321926464885	0.37233724807012564	0.1127501617048471	-0.4909366812584658	-1.47136952483242	-0.40507823011704697	2.341194250894234	-0.28034540654403955	0.08249032488701345	-0.1397182076214856	-0.8602492708751617	-0.4162650436700828	-1.6011064450755854	0.5690036535672882	-0.5825112728029862	-0.5388269290707198	0.06288947731252306	0.03985992026601413	0.6934130284031444	1.617146094425139	-0.41253041472541097	0.15721962616132729	-0.14260074192495553	-0.6370059703899902	-0.7361952989799548	-0.5176773853179932	0.5136391106740058	-0.37485351989894233	0.015367415779428892	0.27333645150666147	1.9810692096588072	1.2105491455465704	-0.3319192244335484	0.7949267281949663	0.6828692021700912	-0.2897708756603772	0.46371948832573184	-0.6819181647410945	-0.7273078489816488	-0.4758140027528308	-0.3188567916318003
-0.6712546565497112	-0.9997840933338173	-0.6746653172446686	-0.295571819819967	-0.7344662634287663	0.17432660068455524	-0.5886649027915918	-1.0043065475456103	-0.08136589483667461	-1.904513040839539	-0.3903795741107873	-1.068992256742954	-0.7080350388720126	-0.9233761000575367	-0.6296840418500156	1.5830611517010882	-0.5031344884986155	-1.547693554613724	-0.4493752270503165	-0.5631167796085567	-1.9241425672962462	-1.25091097197828	-0.054901049032422045	-0.5681214179370884	-1.2572326825815419	0.057245458942915745	-0.3920287665324775	-0.308537096834508	1.0363274735798522	-1.417744948956513	-0.8574599615954409	-0.33048683919705896	-1.3418802662533262	-1.0606261553502412	-1.212749706127773	0.24912993382230536	-0.015506149465318671	0.10414572504031154	-0.5061986819883739	1.3107550425346015	-0.44391129293202275	-0.9238693070941955	-0.38356604737353295	1.3915354085108245	-1.0614423782660742	0.16339167874520422	-0.9188149437955483	-0.5511911571941831	-1.3984494110515604	-0.8085874289929343
-1.0703169710912233	-1.7122988285543195	-0.967883966108179	1.0713518945165497	-0.8538368514255322	0.2889816951742507	-0.6198391049480935	-1.2546865202911626	-0.46145626548929075	-2.829770964376943	-0.43732452514301173	-1.3875312903129564	-0.48797978967611333	1.2409484814503469	-0.7413223537912652	0.32412428682877337	-0.7526839895963363	-2.1109869915271346	-0.7796059237777951	-0.368635333058706	-2.5222738348864064	0.006550082490974747	-0.2410229169766213	-0.6426793611863664	-1.4022617215336721	0.11622039406871153	-0.5508127354239444	-0.3656973803492757	0.005887470341172713	-1.7034651501073648	-1.2094238137567084	-0.3375929374487619	-1.146632730661844	-0.7630658719219361	-1.7189866826798093	0.11799674277475608	-0.034554943416252065	-0.3552005137258395	-1.2497586866227803	0.40775624541833605	-1.6303087187232785	-1.230901936109924	-1.4434034740282824	1.5486368645615118	-1.2790847640905163	0.2128234135273794	-1.218391110487721	-0.07397445817166173	-2.193012267460685	-1.6068489569329465
-1.1318610670645068	-1.7474400245594526	-0.4440164126544988	1.7980898852863583	-0.6272363818195701	-0.025896415518768933	-0.519467112102872	-0.9774095803137864	-1.2678078873459933	-2.378030132349289	-0.09439237927737903	-0.6827455151081471	-0.6092819164938088	2.9217963831266567	-0.609296213195323	-0.900475431072733	-0.6860173892961	-1.8337807102742352	-1.0899469767314713	-0.20523156003713247	-1.7783799453349989	0.9206436485328766	-0.2065992435153065	-0.5499161093054361	-1.5097676255170112	-0.21109101574734898	-0.31513219354515226	-0.29452402943401357	-0.8297434729740641	-1.0350335021507215	-1.0608346327863798	-0.27213102955222834	-0.5349416534392993	-0.3075157973127803	-1.6220104063905694	-0.0028170106812172514	-0.16597175649620868	-1.0900159140863102	-1.3489508443578773	-0.49287020380535734	-1.8505278609330265	-1.2517441585521212	-1.6442751416606662	0.40655356250271535	-1.3051515943140297	-0.1605219393918511	-1.310166691098981	0.04240468608628306	-2.024092678840459	-1.89328704446557
-1.061074637408064	-1.0965019287371278	0.38051456005940065	1.0730580798344473	-0.48271468311048293	-0.9802983947388532	-0.4407359863257093	-0.508005668586708	-1.9057653331886772	-1.271475846181892	0.038934152957765644	0.18729561321636445	-1.1373069501867348	2.384900542920963	-0.41232524626188394	-1.6543667060341358	-0.3130666591996542	-1.5167697934418773	-1.2772234627413606	-0.03591805834299334	-0.3667572576053619	0.4501446188713177	-0.3224684004527864	-0.39037954532133956	-1.5800452499114204	-0.9952183933797865	-0.168255806218545	-0.9016243877468123	-1.117438994098055	-0.18565995370166558	-0.8832894309712214	-0.36000930211648335	-0.4382835601860372	-0.28449206300266233	-0.9438931341738166	-0.07629835524294257	-0.23773464872971065	-1.5408386933926197	-0.6393912433966134	-1.2395177514414726	-1.5027347452496105	-1.1476820819476492	-0.9449983731421131	-1.2922705791735358	-1.3053116657675419	-1.0878546844348174	-1.0340499628504798	-0.21357063686358707	-1.0444608013097987	-1.2594077086444022
-0.9115272549067167	-0.1698528630597625	0.6501509901905742	-0.5236823822215277	-0.5499755517730838	-1.8191143780908174	-0.5392339217558473	-0.26418346898150513	-1.55830066082823	-0.3014007669416312	-0.20071849828037455	0.3245664159850044	-1.3807598559776109	0.23063078654963295	-0.32586102960533525	-1.7355440131177748	0.1232839748832297	-1.4674274387913049	-1.1729359215726136	0.03928071014146153	0.6141026787816725	-0.9914783317310547	-0.6575530099461143	-0.3456350773573883	-1.1598563439976677	-1.6960633907211626	-0.47810233644225403	-1.8685676206297734	-1.0195695313466973	0.03791565376466389	-0.9194131599607949	-0.5172007710963348	-1.0303496790791864	-0.7519216814121495	-0.07449028093669073	-0.21379612509458923	-0.37251080998084474	-1.3574669744168768	0.3872655861269462	-1.7078638133593385	-1.1802648991827986	-0.9576955069265715	0.04087046756425891	-2.0951994400676224	-1.0989252873729776	-1.754283638065656	-0.47046414281901616	-0.32671137623041824	-0.14596673517663816	-0.09553052925719963
-0.6235405283130304	0.45197480370359894	0.0890572449597905	-1.498232428386927	-0.5821398621226122	-1.6879213698253523	-0.7221581726620108	-0.3285737887833186	-0.2866626403670047	0.29227425705772925	-0.4935405332221914	-0.3021453380060536	-0.8184222329765516	-1.326126136749722	-0.3030157844493538	-1.241848408286437	0.44922798957830384	-1.3227567528721027	-0.7523809886634997	-0.08333824675048745	0.6260864732988445	-1.8209977973974325	-0.9790104838651225	-0.32124033899869064	-0.16681503824744148	-1.7087796518684324	-0.9581289219655611	-2.1363778213126956	-0.9421140663147122	-0.26665154057479384	-1.0299767520062038	-0.4105671050139843	-1.504746086319826	-1.1788099864903372	0.5831777607343066	-0.6930821398180588	-0.6769626999507239	-0.7209385930324904	0.9686852180110181	-1.818044006530463	-0.9887488315908732	-0.616012893047224	0.6159526516875137	-1.436631615924556	-0.5077958464805639	-1.4108345896710712	0.11525840568491308	-0.0018821836992210003	0.05612641453432288	0.7799366313518963
-0.23440551941302185	0.4670817335923203	-0.7018688317103807	-0.9787493008905993	-0.35556278986741013	-0.6862473608703199	-0.7154449159425139	-0.39256364794026044	0.8538682897748201	0.6836713047118256	-0.5449764139290165	-0.9585435861423265	0.20129346259803488	-0.9791459769633072	-0.17094252863516085	-0.5057265970312819	0.6796597102928326	-0.7426586809259653	-0.2519382637377958	-0.28913136411164064	0.04349769498238416	-0.8982720301198317	-1.0485301548577335	-0.021870086455864354	0.7547292555838436	-1.0216159236279128	-0.9806544429784919	-1.2093789368112933	-1.0672243923258637	-0.32457775868434935	-0.9612705267890745	0.09981598708087121	-1.0287543014734144	-1.0228556149510297	0.8989013746472527	-1.4987186522383882	-0.9001801317240598	-0.13231876256497815	0.7611447896372198	-1.5741253013718801	-0.6108396225493496	-0.14221245807310182	0.5734915744289802	-0.12046142911623794	0.34648790289484627	-0.4024239156236638	0.4728507226443949	0.47609110450976966	-0.17524838238207788	0.8751105284923507
0.09639628352117596	0.11963262465293091	-0.891201888945879	0.4074498464580176	0.029304635947017706	0.26443052810351136	-0.3696342007689635	-0.09087300069602347	0.9869350796342113	0.9714602309630324	-0.3956792955016651	-0.967160076448261	0.8324486875185545	0.3382622839578143	0.16621081947970345	0.1070214996750334	0.8959147121170856	0.08815630953485527	0.07074227504550301	-0.25107954893744894	-0.3273290153924978	1.236173667114697	-0.7843308020952617	0.6441638302994614	0.8935209758440664	-0.16592614924869595	-0.29756864971011376	0.2662130644604975	-1.1511256941084855	0.28731641587184864	-0.619037458077505	0.7640013369586054	0.3100989957436657	-0.2709798724129283	1.0235929718906818	-2.037509420560228	-0.5955731311587621	0.11627366537502926	0.17899187735332114	-1.048326231901897	0.12619654429766805	0.3568831809605494	0.2893541916022296	0.7312651809505835	1.1100737344216314	0.16680695303427343	0.5744125716678203	0.6495829257402637	-0.10118906242433341	0.439428151190886
0.28120827022282285	-0.023213863132960984	-0.26337581843857727	1.281209698760196	0.3078150670040287	0.5513632594610051	0.17743051833783755	0.622831137781651	0.4584634902975197	1.014940617247542	-0.20616117095139158	-0.2822567919947497	0.682877096492523	0.7596967742225004	0.6603910024002537	0.4039860478185051	1.092617717404146	0.7279252406725778	0.29435467238914553	0.2568680543487999	0.00395909132908684	2.853610948614256	-0.19988295859096128	1.3642498283202409	0.3240463361469019	0.43859827810535956	0.724359711672359	1.2673359753327915	-0.7832302436614601	1.1211253359060467	-0.06668260180589126	1.2285357286947483	1.6192220354663565	0.6286352552068587	1.160119916795875	-1.6183565161748357	0.33180538200822157	0.2020491032103725	-0.0013584518000429515	-0.3497615331815868	0.952550242210335	0.861918479836628	0.2853462510664918	0.8361695789719692	1.4485904811679258	-0.23752836047125497	0.6303382346492961	0.4382658930734611	0.6340268215628824	0.14850167774312134
0.3921022352647093	0.37347675693058874	0.6349029335732744	0.9947949954234935	0.3803922301198224	0.5155297015100598	0.6807382211277475	1.3896161046911601	0.3909127599054783	0.7188469478663992	0.030111043507247776	0.6355516193321348	0.19336352708530785	-0.2953803742582521	1.1610648282961147	0.4251034917971307	1.166665029138337	0.9888395731801118	0.7964020464032109	1.0614733929584719	0.8483077226383876	2.7529829382271527	0.6157207380361005	1.687347828562359	-0.15147560684604208	0.8609998103689493	1.5387718979459646	1.443503488331265	0.14010196525430585	1.4303273562287067	0.6096245840359404	1.3704162741907135	2.1171840483946136	1.2709598189683868	1.3063013422172713	-0.2856767330705803	1.3517908019971154	0.47669376793441115	0.5713878858920439	0.3592457290922357	1.4457983334119364	1.438950717399577	0.697843659250808	0.6887153606482402	1.220123708735815	-0.9357574426248609	0.8421053036467423	0.12749094908929742	1.6342233597359914	0.39663971607727866
0.4780291807160947	1.0764959420535487	1.1001437353165435	0.19154337434367943	0.3424558983989694	0.7969060643244545	1.0725400374824359	1.6866628874774228	1.2489617815239937	0.2920299547181149	0.3683225937352275	1.2671371289629543	0.050195263679116066	-1.607674080423174	1.448494067613731	0.34517706838778645	1.0248061173777554	0.9862135638901568	1.7481784690789506	1.6866493544104926	1.557845859523334	1.3779759321341984	1.3742684723549528	1.4489173496039025	0.0742467748975944	1.2896961316791802	1.8873627921243141	1.1941550704132753	1.2009621264561472	1.0474010333891997	1.3049963649842247	1.2523173419062763	1.7636290080242474	1.5977321593856915	1.2163873700288974	1.018538537095719	1.7143837882459294	0.9787852751557135	1.4464864571694493	0.862193385845861	1.475329578792108	1.9789576288195305	1.1771510327337877	0.6336201605769752	0.5454006210966961	-0.905113745935804	1.123755716028169	-0.08760810185753014	2.1867469203889285	0.9412461771438644
0.404994792318057	1.53490924193955	0.9000056632199293	-0.07250049689780887	0.24267767145629104	1.303092281737941	1.4731959403542199	1.2034113443297128	2.2091913880196086	0.08551020145625483	0.608433213786559	1.3136714762411306	0.40035715356878876	-1.7143596637457483	1.3120898181466583	0.34524395513797496	0.6888476026623935	0.8261554368427336	2.729003086089712	1.799306005208156	1.58105001997741	0.2039000460893822	1.6041651810584996	0.8926304458408922	0.7550220788908337	1.5049036241535716	1.7848645338899176	0.8964765326003716	1.7613658271750818	0.5043217471240626	1.7946976252979054	0.8869567482087122	1.0525518072849909	1.7099768115220455	0.6750006575697824	1.302302399422808	1.1653604368139894	1.3428541551263653	1.8282915733971918	1.009331304146525	1.2551404831200403	2.096084093765909	1.3127703042672438	0.4227404896169365	-0.18247894138888335	-0.06706132373243105	1.1526668799590476	-0.3221776282002508	1.9677361106859503	1.2650007897529147
0.052270317893794084	1.4516868680570143	0.32898956938125756	0.4698332637429588	0.011851832998453455	1.2278794022897606	1.8998999539617414	0.11214642132493584	2.149983143985299	0.1967299706778068	0.37816019638446174	0.775981226160607	0.7900534998006982	-0.4946343707840367	0.7557200492169733	0.5421547518220146	0.31640808953839483	0.523474717341972	3.017487815356283	1.5245598779421077	0.9329436321656253	0.15869496239581388	1.0242613596857275	0.4103597911725553	1.170315147175007	1.0354905127072949	1.2640111178428959	0.4530514934311872	1.5346620773775308	0.36442212277171493	1.7848003843883264	0.26783897587249855	0.44814487809297054	1.5590266621152116	-0.1412678107025603	0.5048797697664831	0.21566703827315567	1.2141468039624042	1.4033162064731803	0.8885880664315119	1.0206885018812042	1.5058539416769667	1.1137253736975918	-0.24301159306511017	-0.4554827371680921	0.6323624741612013	0.7787178724077527	-0.7046351155180077	1.300541526037019	1.2150578903270934
-0.3353838195988142	1.0435128495358887	-0.18217466558727483	1.1154032079539884	-0.28177762973361187	0.15191036033894284	2.0580306154578945	-0.9534597868718846	1.0398817222840844	0.34425905476919455	-0.3681505183835894	-0.002894482300474435	0.7954574218557353	0.9586060907455025	0.14570741209527965	0.9453585275877355	0.11692414724428743	0.2414619235592968	2.3213594844322922	1.2568535718789322	0.22567029122417656	0.8105289858555145	-0.039382466931059346	0.21946657687762713	1.01166999389149	-0.10223250141268704	0.38809922090507754	-0.27588733506869245	0.8658234304126764	0.6532560263480018	1.181776067551451	-0.35936611182945744	0.15416804171160434	0.9970953106794282	-0.6417673069925857	-0.4849731584650597	-0.33547267270519326	0.6677171552017468	0.6450132984440892	0.805864461525129	0.794451496904866	0.5119844867646639	0.9849336795239336	-1.0641212547960586	-0.030855623236878463	0.4252108896548244	0.32624679491427655	-1.0289009595782348	0.7838818539980331	1.1456323498502101
-0.21037262755805164	0.7158098258177963	-0.3943312324449635	1.0833815461475969	-0.2709986276897	-1.2038947634975372	1.5483426159018756	-1.2712355876944275	-0.006793172855934608	0.19069510395979156	-1.0914847785617618	-0.43557315820651216	0.5032776655013483	1.6625861789577285	-0.011663412620545023	1.4025719581095977	0.19297183565335468	0.3180573905222062	1.1120885113692003	1.1692286007333532	0.16929868688008434	1.0779413198871441	-0.7700043056131161	0.26972804747917395	0.6608441850988312	-1.0891376641613046	-0.5099836063689924	-0.9068713303655587	0.4002669827782022	0.9891800815761163	0.28809786554049877	-0.5038474965722943	0.23943238930207025	0.11941762045584588	-0.3135958300440539	-0.7811442574649604	-0.13587596876793911	0.13321902318827905	0.2661046230913117	0.9862756506335321	0.5032875662970056	-0.1033311796215249	1.1978247185208362	-1.340509795562124	0.7576886413172527	-0.3341874364146029	0.3251498632150472	-0.8967846915954523	0.7166353057439827	1.3735118538735045
0.6653712121422574	0.5680679589645083	-0.2901184365393204	0.35315015231166286	0.37494776839573013	-1.6155663265049538	0.3314194352349837	-0.5705990424637332	-0.06923096911035623	-0.25279349610076823	-1.1199473510853062	-0.10921053664084278	0.29088300958941005	1.5243620662392883	0.4036087581267329	1.6096572479396132	0.4135918084055784	0.828557786472875	0.14388200518513578	0.9983040735765183	0.8848755458395697	0.5060633787347042	-0.5736307853701968	0.3659794068620968	0.5772988844873823	-1.0071985455172479	-0.8817457400451008	-0.7832176190367254	0.44195949246494987	1.0747733813126585	-0.3770918004558796	0.07426740441526626	0.6665651346959012	-0.6214965662347209	0.6843179980884854	-0.34189850576380626	0.46022798519919406	-0.06909808462745631	0.4420194693849744	1.2763128530575878	0.20680136844370403	0.14658281093033554	1.4727825297589812	-0.7757327632439679	1.1853633703841466	-0.6537222049635657	0.8602882020741223	-0.2184896094064836	0.8674508583393409	1.6215823533937672
1.7233977961168707	0.33292063808178124	0.02284085576591521	-0.4431817562628495	1.4102766621012335	-0.6832377397713477	-1.0662404798674197	0.6777169591455593	0.5144226653822316	-0.6072704613315121	-0.37637930026969657	0.7415489048657633	0.2839233653175036	0.9282357987508573	0.864172984821853	1.2862504642989088	0.4679116063206963	1.2549752510799501	-0.2944857779964723	0.3809126464094106	1.6664643599528544	-0.3413835636989372	0.30487699193886275	0.32392342224316506	0.6519217140885182	0.13726562056784633	-0.46693497644280174	0.17823763599271902	0.6647872900289064	0.8921321158472574	-0.5153708940885755	0.9300258416023938	1.1173153054115663	-0.784181885867342	1.5039267062375081	0.17515361168895813	0.81182667025957	-0.021143698912099263	0.6780657559188674	1.232245815777152	0.07881490823906148	0.8505724134815228	1.222204529411003	0.15804398295990077	0.7904230060634417	-0.15224157833545632	1.3031310232516544	0.5705489917327256	0.7581839577371073	1.2136050376074867
1.9465595711793104	-0.19698782141400156	0.35466726790299474	-0.7775882510823476	2.0066716028519376	0.7273461343617099	-1.894945815283495	1.556181844453224	0.6480575865455082	-0.5159036564411306	0.49005377565959396	1.3087809409784719	0.22776214337467868	0.08923784505705393	0.6404608228080867	0.4424770374278904	0.12510023340752685	0.9031142528366984	-0.5260599774593868	-0.6346834160982712	1.5508513326171782	-0.6660249769217643	0.9826129438846967	0.06385553755208316	0.3792354302952368	1.3002912014049626	0.321499202908879	1.1796033654443463	0.5022512206301691	0.5144639882595453	-0.2903650514422073	1.2272032561974366	1.0383087306452599	-0.3982610568798801	1.3374923042537035	0.24009940486593312	0.6044526311061059	-0.011476639651017506	0.4369768185516944	0.5895853964431914	0.16588087086929926	1.0587637715877045	0.2454740825486348	0.7407478628085268	-0.13524138734990396	0.5180188467268221	0.8807144853142093	0.89584262491818	0.15801910046753603	-0.10090623252460079
0.8839209763110775	-0.8122228697811994	0.4823684929360347	-0.6862882499038051	1.4967706169437878	1.4265940677457971	-1.781421235456391	1.4261845215514022	-0.12720859258546327	-0.014107890444847684	0.776743214831628	0.9595268470809875	-0.09703913139106889	-0.8870348730677661	-0.4007708910446773	-0.524060424681119	-0.5099987475622788	-0.25344630677593716	-0.9105659713151295	-1.5118198229709445	0.2663688925432833	-0.34663818081908815	0.8126997048111668	-0.3431032960627869	-0.3941070723633592	1.430026558255175	0.714927067047471	1.2997753028031451	-0.19100079556432212	-0.027872417387705645	-0.10728585239163836	0.5833857064849991	0.14252431310373026	0.04996979724989451	0.219943566534754	-0.0465024234807959	0.055388122073689566	-0.14356189582918966	-0.2301254404842392	-0.37194016211593584	0.2739488623905281	0.3027208240826781	-0.9194122606211154	0.7355037164182804	-0.7967934925024281	0.5504607776000291	-0.4375513720303645	0.6143794527471464	-0.6761389488086674	-1.6499934798172495
-0.7622069840431036	-1.068891630798185	0.30037668295888675	-0.5169382891157989	0.12979733995823262	1.0872773972151146	-1.0045761141976715	0.4604330074304301	-1.0826000773184106	0.5056796955906204	0.44232962563412986	-0.07509340112272035	-0.5100324970591107	-1.599392227882929	-1.5325341814952627	-1.0743112773297878	-1.0305574797337593	-1.3532952958967954	-1.3130379071671108	-1.70839994104896	-1.385610598692322	0.057085267840737836	0.009307960622653247	-0.6905293267305198	-1.1405356965727305	0.5192797437158105	0.35832397752718076	0.47787500376568	-0.9333513171091166	-0.6156541713145687	-0.17912533304109002	-0.4781133085747369	-1.1225680336011081	0.12406534261504712	-0.9634036874553445	-0.24672273606338366	-0.3951409463025093	-0.2454535644481235	-0.7704363721565683	-1.014380105127054	0.1664103650424303	-0.8652892318252687	-1.4547310521391086	0.47384090213045643	-0.6805441920200268	-0.013497242517729026	-1.749176483487709	0.12369436299235541	-1.2247489273004373	-2.3525999331220553
-1.7268075077828255	-0.7994653406145811	-0.052603552415311165	-0.43653072276350735	-1.063282701089869	0.35727062502554857	-0.19642207412897636	-0.5398965955199401	-1.2222929184619635	0.6700051399272962	0.04742034720650478	-0.897191196090113	-0.6199897951400276	-1.5103862791230869	-1.8310851539181074	-0.9502339978049177	-1.077286541179144	-1.4786073556665695	-1.2886185924147961	-1.203336427163027	-2.2045180699235822	0.05950761995780294	-0.6433850730030923	-0.7648875468784426	-1.2011339467651592	-0.48549448517431965	-0.33996046298897215	-0.4532766430229652	-1.1066707328535388	-0.955262856006975	-0.3561441206792637	-1.0505425866737899	-1.8246436713011314	-0.13874756694567061	-1.3302578931493667	-0.16351761271214893	-0.5060985024746839	-0.15334405561274686	-0.7813554834657715	-0.9353987507686099	-0.1627777946757621	-1.4556394303845017	-1.0765949420252765	0.3229750477875559	-0.038010463447734434	-0.41346098179302015	-2.0458988416190294	-0.09156806912677457	-1.175859372540625	-1.7706306787895034
[truncated: 72 more columns]
