# Supplementary material for: Diagnosis of autism spectrum disorder based on functional brain networks and machine learning
Source: Sci Rep. 2023 May 18;13:8072. doi: 10.1038/s41598-023-34650-6 (PMC10195805; doi:10.1038/s41598-023-34650-6)
Supplement: Supplementary file 1 — Supplementary Information. [file 41598_2023_34650_MOESM1_ESM.zip › matrices-bold-time-series/ASD/ASD55.csv]

1.118870162429167	0.08553142987811209	0.3255292959879169	1.2040872356435768	0.6756091635176796	0.2949625678492646	0.8699487366128165	-0.3363775251682648	0.7742725523935322	0.3386081421690147	0.6434068174490681	0.693684609176123	0.17825813668230356	-0.6237738221422424	0.6424854092933109	-0.60952024148756	0.08618980078085227	-0.6175081503775006	0.17434467834032621	-0.03558877392679839	0.4420140648855194	0.20753485096670213	0.9953224703018475	0.4484110564891344	0.710805593130375	0.8680180317291405	-0.08604927546422346	-0.1028643694837258	-0.06966672073010104	0.47567485390912	0.3888671153017706	0.4818385876219283	0.23267686376118463	0.3048984096631548	0.39621634462470906	0.23029871830716392	0.5443044328697609	0.7504617966422832	0.03689291486430625	-0.3533823109555293	0.10674605806208512	0.8749814711937761	-0.21335251219277482	-0.12444059945297317	0.4492290587738621	-0.8795593020986553	0.8274788836804277	0.4452471706038868	0.19998878559143593	0.2929348165719537
0.7186496340045738	-0.1307156744016511	1.0468054974119816	1.5778411257367937	0.43095327252812715	0.9241933672981493	1.5449292620496098	0.15587409442502956	1.0827869995103814	0.21420174415002993	0.9008925748786955	0.5824986431478583	0.1477719577129831	-0.30174246018907797	1.134374829124421	-0.7796548661007344	-0.23541047888300365	-0.6214879434633297	0.059388646106535034	0.3598822617186134	0.31648765969736015	0.6990693395285322	1.006215283972196	0.6282345935312827	0.7052593026072067	0.8363315895163858	-0.1269627571797059	-0.4675589729948485	-0.0440648267453304	0.4139921313998169	0.4726631738517999	0.187645749359623	0.6865820919894646	0.9121019557872875	-0.04018999026020632	0.5202576740785096	0.47060684350922954	1.4282263345764479	0.3413890345369062	-0.5011891559662222	-0.5386700354378033	0.9874750587572028	-0.018307152891817273	-0.05520651444038465	0.24085619623503216	-0.4564592016136285	1.5035945541102054	1.3350449969455964	0.08801483047138428	0.17248733629521446
0.2871517359392448	-0.28071089487544815	0.9418736455851435	1.3033011088629018	0.44537612123961445	1.3135248262588912	1.5311681021201278	0.6908502813939607	0.6507473915579468	0.16101773650414453	0.394288869679664	0.47370058731493203	-0.005119375093559153	0.1749539144369772	1.1705516301815897	-0.8282476574852897	-0.6729601213993567	-0.23821664677855958	-0.23177889373716443	0.8687760501482936	0.31224618158306183	1.113959086602844	0.8831997972028043	0.3774271563269149	0.5820584554896089	0.8824935026834757	0.25290311594683446	-0.17457537741877643	0.06940125521220937	0.37718063642493266	0.18436546224591913	-0.19931703303119525	1.2274184970334214	0.9550454233756516	-0.484489425485141	0.5116561789497025	0.6482523335695232	1.3432428712122424	0.6441331055557895	-0.3415058625749662	-1.2197877610366177	0.6462376665913158	0.1914370721525661	-0.03811321449223056	-0.20713675213446647	0.26517655514233746	1.542504763452292	1.2197224950733985	0.31076511959649444	0.1727137799750707
0.3668939610729553	-0.298887047481629	-0.017836991169937342	0.7224824354266232	0.6429044848695173	1.1212495982258648	0.7662555013014841	0.7004692166612932	-0.35398851824492555	0.31557895160182264	-0.5071891817988318	0.5394726495781282	-0.2624026389955025	0.4953709903672913	0.8527797217494162	-0.7522526211284563	-0.8957851481370442	0.04820360881282609	-0.42597789900516725	0.82419320637857	0.5029325672751032	1.1176979728721088	0.6965630616730264	-0.21000941165281575	0.39285153226829495	1.002455625899928	0.7476391954591994	0.4813421153963085	0.21132139210427672	0.45946596091216235	-0.1375289328217418	-0.3160750322592834	1.5510553618297274	0.31526717585761554	-0.6970690349261308	0.08140758399854015	0.7700976947358753	0.4926165121738602	0.7887162407686085	-0.0024137427105360427	-1.307008689204247	0.07733873600002414	0.22150048441388814	-0.07740982393575653	-0.4781774236247786	0.7758569550130334	1.0333590521184064	0.07229920570747216	0.7631046671897171	0.32381817499148263
0.7342241208877438	-0.15964361293488974	-0.997403199796252	0.3483257844051673	0.5818619625755548	0.3791346324822391	-0.23248009569491204	0.09782851623243488	-1.0926506750511404	0.5356688667312356	-0.8731069125559157	0.69140807516162	-0.5354631259386208	0.608632439036464	0.5749921110727241	-0.507088065301665	-0.6324663095180024	-0.08897436449243946	-0.17841859955288988	-0.03875821095791977	0.7538507474822059	0.7075230362354127	0.3218521185262488	-0.6056554367355877	0.07883429852318126	0.8505638141714996	0.825132877147596	0.6816750435220915	0.2803346047111922	0.5989571673361669	-0.1763121710357633	-0.0345251900257055	1.4038305452834683	-0.35580363887099237	-0.496580389879103	-0.534515291963452	0.29086892858839597	-0.39864353990547025	0.6758936420366303	0.24448580653833646	-0.4981140423562593	-0.4314599259881931	0.0755406984297943	0.0049827479300722935	-0.31280684589135677	0.8641839590592034	0.48828599638707965	-1.0248085254872779	0.9331741421881001	0.44361965536790804
0.627724563919528	0.024463125850541566	-1.1949868536841275	0.2638747326109011	0.047803587598400664	-0.5392010399663357	-0.9040420052756095	-0.5950170576891372	-0.8708168004187415	0.4658770497175048	-0.22757914119757178	0.660897838639474	-0.7560345073560643	0.6506851587797844	0.4421349782889751	-0.11368492058158063	-0.010221581134617545	-0.38392291128619527	0.453949034568745	-1.13165770467409	0.8256871728102597	0.18990061667477665	-0.2791554702870339	-0.43487254554891397	-0.405787366575747	0.19470382410203108	0.3372176245485071	0.05628109011970927	0.17319668304060284	0.6043724116478001	-0.1063170918097255	0.3831221986379013	0.8112359032791752	-0.33421858728286985	0.027280433044802696	-0.9666820964372648	-0.8399689797184579	-0.6711752087640477	0.274986812656063	0.24160347735343826	0.7251949404809555	-0.7561946801795623	-0.11653788010623035	0.3161838369147154	0.006301040433442774	0.7098901170053236	0.1764990992823112	-1.0096537171429143	0.40406374884267515	0.28094251990457675
-0.3162153177502314	-0.013957823686104464	-0.6464768536506924	0.07846595242508797	-0.6129110326856907	-1.1967858521184502	-1.0848958635439714	-0.7975745312556469	0.15067113226752327	-0.10724889422059819	0.8725357660728258	0.3149272981117202	-0.9088501879041578	0.6566410558400865	0.11519616180660813	0.2820551023808187	0.5024506722070846	-0.24890844499537942	0.9315741228240092	-1.4902805847080054	0.5754813863385275	-0.1225190097577557	-0.7987552346462237	0.0764674168731475	-0.9335384386565456	-0.6830235275990688	-0.27052563911390737	-0.8162356904724163	-0.11932869332369274	0.3416460992505027	-0.37377691951857195	0.5475118689701314	0.0865728483844024	0.3757212691544154	0.436078445632816	-1.0339035793197682	-1.910886515178412	-0.4186872836291258	-0.3278817513384645	0.08056341391338805	1.3898416147304953	-0.8779582304569196	-0.25981511088807946	0.6904396995639854	-0.08790374912190285	0.588716794060932	-0.11380764931522415	0.03636904166717978	-0.635877998561622	-0.18123057944578488
-1.566784720130469	-0.47107093740405903	-0.021225005420008054	-0.4845086213215983	-0.8928100435245065	-1.3475524834610741	-0.9247001357006535	-0.4759713680368534	1.1429647121432407	-0.9693595033589449	1.4181572813984087	-0.15425797587475645	-0.9636273872487826	0.5011995846037954	-0.651693656999311	0.5350355721121925	0.5749805766774597	0.5309640424702528	0.7608775894356139	-0.7745285588560696	0.08374407808460592	-0.14066822092805675	-0.8032154566516705	0.38483613618019935	-1.2634121094227773	-1.1968182747213243	-0.43160049356270497	-1.0445456147745178	-0.4278561007731519	-0.08977972274694182	-1.0196048241869502	0.3537575678115627	-0.4102120134969904	1.1006500426759571	0.25352818783250375	-0.8272667617866701	-2.0888331558785533	-0.24773322016254407	-0.8780028798911268	-0.005386592494732306	0.9311920976053296	-0.7255028638447485	-0.32784377004803045	0.8356604584400353	-0.7537628740631173	0.5928525251536537	-0.5913805484904325	1.0459311297046727	-1.480179872828428	-0.6055184790591321
-2.240626269181364	-1.1472414882369582	0.25298778285684426	-1.1047901295257632	-0.7669917553300876	-0.9980097398379485	-0.5451745502291856	-0.10016376689310173	1.4530136561654765	-1.591004417136962	1.03956307006449	-0.41006919446182594	-0.8120509052854837	0.1435476760393389	-1.4657903577160623	0.675753508541545	0.40652078925117396	1.4799408870122766	0.07836034457725082	0.3086925669548006	-0.4016745075036689	0.035351694206637134	-0.2586101164360778	0.3156432533972427	-1.2722426313691955	-1.073522945894728	-0.06868400843234819	-0.46121997942901255	-0.46505239664038767	-0.4040985963946258	-1.4471525866751969	0.08896156542604398	-0.542579922920531	1.30762488918979	-0.5117048707130318	-0.5269635198494899	-1.2957825657114492	-0.436055935451695	-1.0447523159341467	0.1421469792826548	-0.18514345422032516	-0.2424514444601753	-0.2892206829046121	0.6750814900361048	-1.4136531460258894	0.6319794603652922	-0.9613353783743773	1.1684881680302108	-1.5492385366674308	-0.5791924199816789
-2.002428502412436	-1.4340675820866136	0.41102189198479694	-1.1466836003924525	-0.7306419742217579	-0.33981631067850604	0.038371550854783075	-0.028094143582213817	1.1396074617867293	-1.5610810174522094	0.3377983855863837	-0.3438045538771201	-0.32834372802779127	-0.2135340966293589	-1.5380980178426518	0.8744322761183693	0.5319022037839399	1.8748862035786342	-0.43350155740803714	0.7042809149623396	-0.664405528707626	0.25954281642396837	0.3042002254801899	0.2705193258889654	-1.0529994985267948	-0.6407477281826905	0.37335632059231816	0.20354376838006796	-0.0626129633353584	-0.4043573674154164	-1.0350101857238476	0.1076868281317685	-0.453889862256173	1.116820097711428	-1.2141241997773167	-0.20540222924992627	-0.28866944022759	-0.5730096444451359	-0.6830042904633503	0.49366832060748095	-0.8428107699637158	0.3633006572240953	-0.10422876788987702	0.4572753264257507	-1.2586145341393362	0.5958765430753171	-0.6783732622264841	0.5989882954890978	-0.9056053181865094	-0.05838154097182346
-1.2638292130226494	-0.8053957880926359	0.8394302331187007	-0.43860636996214036	-1.136099739480108	0.31917275855228744	0.6780754994228186	-0.08667934714951664	0.6780102039143198	-0.9326106996549172	0.09167608019133223	-0.21516541552359794	0.47204330814565354	-0.326149504880379	-0.5628135698214801	1.1793793427414916	1.1719796473640547	1.4703443254592894	-0.2854730296765814	0.11571445086088751	-0.6928307071306687	0.37281778779788377	0.2917309105586186	0.6355607865000925	-0.7532260566994169	-0.4433404247023459	0.4683788034881453	0.22302023270294175	0.5994277357167259	-0.21304417656364402	0.0858421970922841	0.4190553130572718	-0.3993953475701136	0.8941330389108832	-1.1187496874961995	0.16989894017165225	0.17790667349558414	-0.15892495896284084	-0.028139940911137296	0.8812280001786561	-0.359939551615961	0.598170488955598	0.17614667847060217	0.4774846350891301	-0.11524492632252253	0.44508771045537815	0.27730464427621837	0.15418211867837736	-0.09817630585516463	0.5119329300412527
-0.5703954341425612	0.5807182624375348	1.3749715355466674	0.37728892803699593	-1.6613608411636238	0.6335998447577742	0.9791185534980991	0.13620212032203302	0.3184206752866468	-0.17237433320663942	0.31970955801172213	-0.381942219597359	1.3340985202463487	-0.20766190780502775	0.7766444858093465	1.3468104039239277	1.828509376476936	0.7183888058764932	0.24456092086083503	-0.6986501699757562	-0.6698955959481632	0.16544824253676063	-0.3093630643329768	1.1094260003284881	-0.4015566332424671	-0.6586443091415098	0.22547873543595517	-0.27115682462148183	1.0345587930440927	-0.17838485589941916	1.0436273514504193	0.6278132937963808	-0.5531165923812668	0.5518626910242275	-0.18550485198310454	0.5804729384072608	0.1281976788931326	0.5974697171157537	0.44277683811907803	1.1045816078280724	0.8147936114275945	0.10206717976260125	0.3816637261131951	0.7302096306572355	1.254371988199761	0.1975094165035912	1.1109008009993366	0.24520253260210623	0.4257092293970697	0.58658748906237
-0.05577875192960858	1.8378228531509417	1.3846147304365968	0.4154516623225055	-1.6244334885562874	0.3976381396036878	0.5994179205489825	0.6782286297165564	-0.09103720358602921	0.21117314518640073	0.32243946935658163	-0.9088146544411032	1.856467333067538	-0.08320750543675341	1.354218463812486	1.043487615554037	1.6516159357624323	0.271694167599454	0.3975852753397873	-0.7665246704418432	-0.7861910090035209	-0.5210543875466105	-0.9195184831561266	0.8720394680109967	0.013483695745831241	-0.9895059700977061	-0.10164749476430454	-0.5293262239956609	0.8168636207095542	-0.5161277757607323	1.0705306694233123	0.30324997936716175	-0.9422083992147161	-0.39161211095774023	0.7806881747152601	0.8631472710758453	0.1855424726460955	0.8535116696327827	0.4247907545397583	1.003985978140708	1.5391848802190227	-0.8748949585532502	0.373645411426354	0.8974579647115225	1.785033901427067	-0.07828673928584298	0.9186566263995745	0.5150447937240904	0.6414321073821482	0.039056820848973904
0.3995985255857457	2.053110887228997	0.5686221949047184	-0.529105877857738	-0.8013350869037651	-0.23859161610042398	-0.3323445329805381	1.0771591637894755	-0.6935191197204622	0.04106212479417135	-0.3790661491707151	-1.48795235886694	1.745542142902034	-0.04926502640870353	0.6922286218024042	0.2690746993487475	0.3067650201896937	0.3296156338820057	-0.19919401102487966	0.07331601982218328	-1.055743655127081	-1.5423429586522017	-1.0304014762813973	-0.45791037375808596	0.35123168012273004	-1.0857069194634077	-0.46369839236340826	-0.17651270681846423	-0.008038896244342666	-1.0676878297781247	0.25710568366847025	-0.5797387520796756	-1.4608617495356027	-1.9657753405969922	0.8934839768581848	0.8151829510088048	0.713178371912785	0.09590013365373236	0.07423261233604579	0.5250047401211796	1.1116358360154737	-1.5452644316472808	0.22112118129142058	0.6763660892683065	1.072004583983119	-0.2558183784624573	-0.323270996804307	0.4537539503517825	0.7151856230453516	-0.7280292227615957
0.7167554738327432	1.1179346278208728	-0.5311962062140682	-1.706171225554603	0.2591397394026233	-0.7622601931340053	-1.2040785240324636	0.9296131220364816	-1.2586648208144589	-0.4055066403646049	-1.3667028701907553	-1.741564751485772	1.0502283591409163	0.04451764603886609	-0.5624565616214504	-0.488730947592963	-1.524482907307942	0.5025989120753038	-1.0550100741928043	1.0845755572613305	-1.307099040507136	-2.3491776218772085	-0.7587256971676359	-2.1497554414017075	0.3874566224525169	-0.9139022239730127	-1.0370652894553016	0.32556995780418635	-0.8638365276041409	-1.4480216504617978	-0.5699532785818696	-1.5420126496841764	-1.860335854510654	-3.25302389117487	0.11379322429153688	0.4196757668864906	1.3540029338388344	-1.1331878685169967	-0.14824328443584237	-0.19620634425041536	-0.06691177315256606	-1.271919732347033	0.1629137990480826	0.07312941592188008	-0.25971768649756166	-0.23192401762229722	-1.6280120786590344	0.07973093169053752	0.6543912339907653	-1.1694867877045299
0.6520139892278006	-0.15277811454436202	-1.0074480797532799	-2.092804076085657	0.8352474149178296	-0.6536168522737119	-1.398942797474736	0.43632442547026407	-1.3735786322669783	-0.5744090380126611	-1.724198709229823	-1.5429326502645686	0.18105551275669848	0.2573418737448336	-1.2838571503410094	-0.6367198246415463	-2.5912241578737185	0.27445002857422623	-1.2857568900932843	1.485282724556639	-1.3337653288644828	-2.2899252201296756	-0.6169058902383708	-2.850376100333949	0.1651035823167306	-0.6503659443080169	-1.7549704505517474	0.32186905694364343	-1.0627380988149333	-1.409659447081929	-0.6336814249258909	-1.9311227375131526	-1.7736619795717707	-3.096771767391219	-0.6710542118154761	-0.03432930929719116	1.4948723779935527	-1.6784523487571597	0.05655599537854206	-0.823922353366656	-0.95423489631854	-0.1981694097762829	0.35602441416085756	-0.6247431302581982	-1.0990405946408257	-0.07587030814168982	-1.9391764706465586	-0.1827737872614843	0.3582653158790066	-1.0441367659035086
0.288522219280668	-0.7647647013815135	-0.5409599201543838	-1.3217330833035803	0.8250285820120363	0.12870595716699648	-0.7985239136045224	0.20189074403285232	-0.9318802617478178	-0.022821008602786293	-1.0339041542274325	-1.0168980692487193	-0.34551948165704005	0.24516814682726407	-0.9436694589568968	-0.07754382618014752	-2.1270435908172582	-0.4582977933442699	-0.5395792024914831	1.186578654548218	-1.0374185253841806	-1.144913084150391	-0.7939147454806705	-1.8494072443213447	0.1369411820894792	-0.3438989848549938	-2.046357856149228	-0.15081763934854184	-0.3956477024009285	-1.0063893160980517	0.17969986618824987	-1.4032370536472514	-0.9314526843845936	-1.3642113127679638	-0.5457019052246413	-0.11201609995228619	1.0108142003265088	-0.9675420749822282	0.5209462568737236	-1.0145919408159003	-0.9132393812006672	0.8763401476778165	0.6763641084949857	-1.1039963952546072	-0.7774669389521488	-0.04374394170693964	-1.1552264487435908	-0.16404068455819043	-0.05293766684099929	-0.4994942069264396
0.16161666831790392	-0.42068691463410146	0.2553435541242608	0.057160297940383825	0.7594960059097149	1.016506479101322	0.1590299372245434	0.4714959347099685	-0.286842741268007	1.1736240411908052	0.16876044699737502	-0.31793798145851837	-0.2835109583355204	-0.43231744003152217	-0.03178313030335987	0.5967026995173973	-0.537623430288267	-1.2905358924098262	0.600772033176835	0.6259566299695044	-0.4598719736154355	0.5986722978144848	-0.8699343737028664	0.1732632201397264	0.7248745599201909	0.12763188210751295	-1.3165190801793343	-0.41016661349594585	0.6116452626438963	-0.4207144024552936	1.3468851142154485	-0.18631353181984836	0.4851833251096574	0.7224755753246267	0.5012426449505338	0.3880516625994005	0.34859357625531207	0.3564994270211215	0.7614891043984127	-0.7270702697972938	-0.24814316883419826	1.2691189482531862	0.7884438692074531	-1.2259703720215986	0.4136931644814678	-0.3495525803059194	-0.1706031368314024	-0.19601415130141384	-0.20930952147474138	0.14742062447489798
0.6227229251002843	0.3163505292352768	0.47922660946000273	1.1329180199539524	1.0232639712629032	1.2764636421009883	0.8428669032718382	0.7337198693556226	0.1020299432536289	2.300585237667013	0.934884621833015	0.44842319904463335	0.1382952437703596	-1.600116331381152	0.5047222725978693	0.5838447021469275	0.9361596351238494	-1.685255757313458	1.1302264531397417	0.07380548341676979	0.23712547509950968	2.0226612280222103	-0.36826361962266285	1.7102832669103485	1.678948954502267	0.7425286605023498	0.2635280576947433	-0.05897066753205676	1.041922953274555	0.2396728106832067	2.1316540151362355	1.0496861062668017	1.7231609454903967	1.6925712151660173	1.5878444876954065	1.152615327489292	-0.08572026605446059	1.0684065653749915	0.41101353638892774	-0.3415736790077201	0.2368701814544965	1.0074036641262902	0.4083252099097882	-1.0518924209739962	1.4840384243505476	-0.9059561667017022	0.041307185816676716	-0.6167316153879081	0.05671448368285037	0.581383066247948
1.19577991693742	0.651582403621082	-0.1579043409714637	1.3604472407141421	1.2581275326041572	0.6659517833983498	0.8298290002281097	0.24172261674932582	0.06627356332539165	2.4198083316712897	0.7688111492405054	1.0648423292625984	0.3909212166363526	-2.2906408630186106	0.14172548857425626	-0.3931286820510822	1.2698386560609534	-1.4314679718427201	0.49726100991039585	-0.619567363250127	0.7753001982715807	2.3775157264493574	0.5160673484181753	1.737137689245033	2.0709113279001397	1.1382792398675141	1.6393096482751155	0.41964917144462055	0.3051998356036065	0.875668792239719	1.9908605386705192	1.612222471043719	1.8816370300146852	1.1954111279782083	1.8313627194529936	1.502707319492211	-0.384092374105359	0.5572920720029279	-0.48597325572335637	-0.37264904874377897	0.0786554539500585	0.6263627350820296	-0.48466184494497483	-0.7811219804484916	1.5223556893961532	-1.3601035855307475	-0.6954002293829519	-1.2340639771152777	0.3480666783374159	0.49992805103152743
0.9232133962837894	0.28202889714188273	-1.1043063394047201	0.8166761896370686	0.7240331833228253	-0.3401787332210995	0.07760286313447254	-1.0851718581200502	-0.26676158250813126	1.156833510558774	-0.07469630812506947	1.1452670727908654	0.09852591419876001	-1.588964701562593	-0.8561886960032445	-1.7942021356865068	0.4488469916211471	-0.7961149486044812	-0.9789519604274949	-1.5573110992279688	0.8310850470300828	1.5147961993099206	0.961878886520799	0.4902444818280822	1.1622943775221977	0.8908090329099662	1.7504155817581506	0.2199000648734502	-1.3277816838383916	1.2228505194544836	0.8506333447509891	1.2224842793563477	0.666945328432366	0.13668396227976398	1.149506023275107	0.9591936582706192	-0.8597780717136854	-0.6800213670117177	-1.52728372458674	-0.9765672945844989	-0.494131548756647	0.48107647320698355	-1.6175753713225018	-0.6684990334118188	0.39969632723118653	-1.4335085201088835	-1.7421707767523544	-1.5005991868522732	0.03761969807586791	-0.29448240834789696
-0.48578602181831704	-0.4562481929479967	-1.5448444319193329	-0.03091554904103586	-0.7565049691616359	-0.9936602176952793	-1.0864254622811385	-2.415068262481574	-0.7244815261993749	-0.7943744972392612	-0.9865809128897236	0.47344189985635254	-0.6132315083733385	0.27575413915811414	-1.7677078066105314	-2.692868766845004	-0.6766670496668119	-0.28939930190044183	-2.4117373498695933	-2.338792304700662	0.28326277452713744	-0.1021924196401961	0.4022045017893331	-0.9262000557151844	-0.6914836963848401	0.005335424269186659	0.5687064606846765	-0.7378604715434588	-2.8336057960128924	0.9838384388716462	-0.7441251705870957	0.19918525142877946	-1.2080686951168527	-0.45206391430056886	0.20023185090408854	-0.24562924408814857	-1.470425864483382	-1.6552991352768225	-2.2215501940345757	-1.7426813734654418	-0.9361293377276321	0.4145218148664403	-2.526157658367122	-0.8749099557727357	-1.1080940509062982	-1.1923529392655838	-2.3273267211470343	-1.182797615605192	-0.9477013908781844	-1.5949453438814531
-2.0573707470003897	-1.0031250425000118	-1.111212552277652	-0.6418188946754044	-2.3610890238536046	-0.9414611812790464	-2.0615854998873036	-2.736721325345189	-1.1708685389962525	-2.0644248802486658	-1.5023651568651304	-0.5544810112175707	-1.2111679736934826	1.8913184148621285	-1.992387452368791	-2.5228698646781678	-1.2276306547332654	-0.2562445481557803	-2.9756118999749486	-2.3343078788011904	-0.5193527775041423	-1.6747965117222887	-0.7346904423521116	-1.5460301808345391	-2.170498678102617	-0.9591172944167283	-0.8147636380858805	-1.5923735924308386	-3.156145785204752	0.2683704480827024	-1.8135409529074282	-0.7301894557733457	-2.4641944819848267	-0.4013942279543208	-0.3292772713731852	-1.2534882429126677	-1.7572264369338126	-1.8159275900364351	-2.233692440864428	-2.0290035229426553	-0.9434550172945573	0.13603394469325508	-2.728570129851047	-1.280105669258565	-1.8903428342175745	-0.9327747320133892	-2.1435706905682608	-0.6404970954462295	-1.8330003606093603	-2.6266835706181992
-2.390574779174135	-1.0301598508948917	-0.09563940049689866	-0.5834147920536125	-2.8820697969968343	-0.4492319227478861	-2.207892610029254	-1.80336181129144	-1.3662786280811363	-1.7315845669181205	-1.4472622417622365	-1.0323902181248366	-1.229890997140573	1.93218699450101	-1.3946508300294982	-1.4739289975455203	-0.9642501922762367	-0.6079649908347887	-2.359844993251997	-1.4154351751976433	-0.8581872251878222	-2.4026320137600936	-1.3259315000486558	-1.1534625668174594	-2.1679124527838547	-1.314294569235886	-1.187244125201508	-1.4722107516165166	-2.0058509733304	-0.24404179716691757	-1.61006447168072	-0.8897333236315684	-2.233157477638335	-0.1743539635344699	-0.2766606945571338	-1.2902887203974607	-1.386724473777838	-1.309228937128175	-1.516724979486662	-1.5395795433368156	-0.603383001375407	-0.23911921978931985	-1.9727139787493218	-1.474413941005573	-1.3735208675189754	-0.8248465788257486	-1.376389973066862	-0.3565768220453814	-1.6863966333449258	-2.4610227416680046
-1.1212087192687579	-0.5685828218388945	0.8496987544681418	0.3045482084213957	-1.7948585989936596	-0.009861112613353753	-1.2467860607353247	-0.3099437642377343	-0.9883368352486371	-0.180585286363306	-0.8596124075865772	-0.34884204022362686	-0.6881398891044574	0.4800728063938527	-0.3044732557967405	-0.24752841971280196	-0.2299858159570197	-0.9063441745420058	-0.8706163988129234	-0.20499367563716966	-0.24310773189503906	-1.8163387133832931	-0.6583566822813044	-0.1273301058519837	-0.8325697639268478	-0.7971746235881745	-0.2934269670778434	-0.46487141138048127	-0.09769535632124354	0.13000028752208964	-0.3411430861233244	-0.10780554123216672	-0.7081024950097526	0.03842950704646386	0.051349175554864984	-0.37368086339386364	-0.5619261356495447	-0.5223881923651993	-0.349465413796645	-0.5655581292148697	-0.13600269029717424	-0.24056296449330003	-0.48021691240106334	-1.084559518085253	-0.006287823518265552	-0.746174363373572	-0.36102523344547177	-0.3548640703559504	-0.4316396011301082	-0.8455360296968937
0.6484997995014338	0.10594112250737447	1.1557066752380916	1.6915430527880149	0.2680050967621104	0.17254695789306643	0.42086849163968826	0.7996707034586489	-0.0019415379002882985	1.195433845437264	0.0045543118924956175	1.0572543810949524	-0.05366521348295095	-1.0402809282113357	0.6954271780516539	0.5290928878969722	0.5624241610903817	-0.7581974310967198	0.7500098198569626	0.523636027567486	0.9884914006564812	-0.09706319051934235	0.8163771636448732	1.0260100285901292	0.6197983529394409	0.2622889276675328	1.0400427098918121	0.5241826101673094	1.3926399097051032	1.2323936266634548	0.8589616343177756	1.1362152218352748	1.0976858831140475	0.5604784239395076	0.27578958556933797	0.6828603943648741	0.2301912009052418	0.3626178347729517	0.7503477294361304	0.33626012399222943	0.33153478723728497	0.32341743793291633	1.0476208248905419	-0.20269227384111685	1.098088198858621	-0.4851154165085173	0.6683042458675081	-0.27488053757681485	0.9552393970038863	1.361237084174863
1.4827159222715462	0.6051612029122443	0.6494814401232017	2.748410444857918	2.0336036818499656	0.25968824585889216	1.8601278879366123	1.1001063339904864	1.0404435674676162	1.2445225877823953	0.6563136730484833	1.9310664049384043	0.1889307037817835	-1.2783746794835216	1.0879054904916612	0.7056664763503981	1.2261548142779113	-0.20231554170597948	1.7117387806311974	0.6002198238758024	1.8045082012488045	1.8389241639682334	1.8805276597378047	1.8938414743979732	1.09791980812275	1.2339829731356418	1.739478904911546	0.8030922227473589	1.7296634876558565	1.9692838934708492	0.9168597082586347	1.9949714729873103	2.1903326203979447	1.4947082818801265	0.1984911744033531	0.9980627544838153	0.7525659526669801	1.2814578574018172	1.2901494865805845	0.8528466932933769	0.7072261525465293	0.9440651650598227	1.8221242599501473	0.5705968229971654	1.1045872100719554	-0.03137654428872583	1.563057700275996	0.03340972882095189	1.3493530867016128	2.7568970335115734
1.0302879051541836	0.569187331445322	-0.3352705704180545	2.632891564613406	2.5496857937312933	0.4197315225817865	2.248211957164095	0.8023212813538922	1.3161125665804647	0.06383252280134209	0.6392519861673895	1.3954564204121587	-0.0622868583880135	-0.23135125088676875	0.7540699857511043	0.5693092298928846	1.6255428491169677	0.2883218856360665	1.655558028818797	0.4812694881530648	1.4206205948844173	2.7905258295937916	1.694332239837326	2.1267038192244585	0.5570553941706012	1.6117741058756476	1.3797247185684984	0.548990925523397	1.1293986355314323	1.3352501846415592	-0.13509214118898896	1.8154275640810602	2.2402958877870804	2.1459003511888155	-0.19876439421942166	0.3739326177357456	1.1009896991685293	1.968006057488665	1.1335934320758188	1.0716531589375848	0.8065727528777241	0.8181733662371588	1.5402024540727666	0.6481863427121173	0.14715294195158382	0.4103559606482811	2.1603804229830783	0.24678625338037352	0.5431056343654398	2.5613571681895753
0.16264528890272553	-0.08392466787322836	-1.1148339144323538	1.2341024731660157	1.7707671841926003	0.5425392706116456	1.522558529283187	0.32112077130953065	0.5341930811246913	-1.1978970164092166	-0.003167153967308582	-0.08062704595535242	-0.5054096025933714	0.917077490094915	0.11604211052686654	0.514409953680364	1.464760021478915	0.25599552684941795	0.9280922838579467	0.5895170804226408	0.16132507924906728	2.146934936975917	0.5336123655639803	1.5190142478231272	-0.21018344516965173	1.266503891540609	0.36461364025751364	0.37213243617118646	0.45842872248969885	-0.4133576989804808	-1.2051507016429215	0.6229336037761227	1.5762931810388845	1.624399075018996	-0.7907426432582321	-0.6358092938421488	1.2952051821562032	2.0091797717053645	0.6163519559553791	1.1912594200998734	0.46185011184085617	-0.27846894402903516	0.6354434289349006	0.07842267695175828	-0.870919917862743	0.6686773145768158	2.3026166365043084	0.03794341441232416	-0.6275214250844262	1.2664972604259
-0.17542875067141103	-0.9429318740093451	-1.110978886161078	-0.5432888939458652	0.4323195561751399	0.39057706364462164	0.42430420313651773	-0.082404167854597	-0.6202230909274539	-1.4697210714452096	-0.5985438324313801	-1.0593573749612573	-0.7319394759489203	1.0904196779522084	-0.12087434486175488	0.7390757915320415	0.5236088769706868	-0.2410556980875055	0.3358910579234995	0.8439554232586957	-0.7609302813992697	0.48797394017572654	-0.5528660664725978	0.2812100290479281	-0.4853248860537433	0.47206708279685006	-0.5650406191403569	0.46232437320853625	0.4155812766393027	-1.8084736423826957	-1.2957898544762718	-0.8288865351730711	0.7631003858717451	0.046619374929339805	-1.2899354169472952	-1.312337237988971	1.076570541238358	1.3122686260834162	0.2792660755191233	1.2072873994086724	-0.20373436695521943	-1.6273859453599984	-0.07464913123249972	-0.42174876506174697	-1.1393837339208557	0.7749857879824028	1.9646229199634129	-0.35131121499772966	-1.1450796200958084	0.11642815989780532
0.05944273924346876	-1.2729112515790972	-0.3529188145676976	-1.4196526847637343	-0.5331985503552062	-0.039259789165019536	-0.14472015925854728	-0.27033009624912524	-1.016998812142296	-0.651493910555691	-0.39184489517004367	-0.583912154031224	-0.5253573532239846	0.3106719877688215	0.4623386341585641	1.1515886184589244	-0.8570087647344523	-0.612189265287502	0.4646932496126301	0.9258298051505977	-0.45998630920221617	-0.792625153548162	-0.7358801376764498	-0.8885999217394361	-0.1821282624018203	-0.24883262628108202	-0.910283317202918	0.44284949193493484	0.9470370863471821	-1.5900480498420506	-0.5057468181549581	-1.548750682553345	0.24989504152384684	-1.256944276201462	-1.344495698247696	-1.3550324514440641	0.31490103543355796	0.3737530957355003	0.41725349552347635	0.9661787870520897	-0.7256829953016494	-2.1831692978698323	-0.05431488000962783	-0.1491440916647557	-0.5996030348053603	0.8539859417253677	1.333172679078954	-0.2733879379460743	-0.6943955304215591	-0.04599991591169972
0.2849576784604313	-0.6314398014786271	0.46516610774854283	-0.8658286016967129	-0.5866500780588468	-0.438597044269793	0.11522016348686531	-0.09362472107649247	-0.16427391784948298	0.510288059036795	0.671559757071581	0.8038779094754777	0.04244247124269079	-0.5369058509972763	1.5741097741317613	1.4678222467394955	-1.7630547160390235	-0.29709653391225777	1.1445570574423614	0.8195741809746011	0.6687938891608007	-0.6941651861146799	-0.06341929894925188	-1.2555552875207134	0.3641887733627813	-0.4343745416233576	-0.6489584791886805	0.055875648134617636	1.3990730587653082	-0.05351281858425146	0.22041792597981147	-1.0547518678581584	0.24908688873681648	-1.0639968746852877	-0.8337915834759901	-0.9421761125475638	-0.5291097169452258	-0.10620306445052904	0.8578452382092017	0.4742989986238095	-0.6592847321125801	-1.5586552380910663	0.5726359743903525	0.8527871071611886	0.18029312894606941	0.9184685871553874	0.7303002565793778	0.5269579136240976	0.2605759059242629	0.5768574526055266
0.25439359428608943	0.5892612056406855	0.5740303996186472	0.34944528978328937	0.14094556723614113	-0.5131250934413478	0.695997674716739	0.49918013646192044	1.2642946480719257	1.2187262824821994	1.7743395482335795	1.600505703388945	0.6801273181265008	-0.6992444933826417	2.3689289919688234	1.3996791195188918	-1.464177825715232	0.6262098887338109	1.6134515838342	0.839159221295906	1.3378794949415451	0.432993516877131	0.7408452178825772	-0.7159523644963609	0.8527569780649438	-0.023303330456582155	-0.12645937444246758	-0.30605913609263724	1.2020097556456557	1.1815798479154345	0.2287229691127848	0.17999259376198884	0.6811832253812736	0.28734391136108983	-0.08767933225723179	-0.3921414382112936	-0.6802682368279952	0.08233064928690177	1.1680988420181082	0.017476250051956188	-0.03201611639993262	-0.3490441128751877	1.230547298945627	1.792847415897288	0.6299902406095533	0.8564052130999072	0.41144831027266376	1.4734312027737164	1.063096351614072	1.1343598095960157
0.361737820082643	1.3524075266962476	-0.11353124815585994	0.8194000641292326	1.0049227170270263	-0.3000991039868668	0.7861276787690935	1.2433966851696432	2.0525142556093137	1.1958719149077381	1.951038222895001	0.8922401557677923	1.0203646735892749	-0.19633807873920145	2.1221244379566233	0.8498381840847907	-0.23924058164865653	1.4454392762705066	1.2718838171970444	1.1137946381914794	0.7371035185732311	1.1868530336536207	1.000021845612727	0.03563090488723786	1.1260711926286475	0.5689548286903731	0.2142645079174056	0.0058923568488155305	0.4050590749048026	0.8112391272523322	-0.18925974390844402	1.016572475232083	1.1366776515157218	1.0972238459363326	0.3110135820258243	0.10574493794939052	0.0811012331700702	0.44761125067370006	1.0624737034450706	-0.09960863963554976	0.6228717055903656	0.5193574429020477	1.4148217251930437	1.8997866845479394	0.5848568814230527	0.6130109147365913	0.38233737189187783	1.7102998383806254	1.3759357072557281	1.0139444359414242
0.9460369765181048	0.9011307072164413	-0.8597499857412063	-0.1765829517692984	1.345446346960725	-0.07574087017065632	0.012161127340467677	1.6402035438939544	1.608017520221068	0.6311031178262688	1.0156645880930308	-0.7223147521970397	0.8283289132534898	0.3867190853773594	0.8502550833352099	0.026766668927687642	0.7462571142643329	1.4881487017924664	0.2949990569312583	1.2946538274596668	-0.6010994394382362	0.4858028556115257	0.6100393045462094	0.14363539538691408	1.0270650524752332	0.8130714317816226	0.13298146324733773	1.0374423347443134	-0.4089362581454823	-0.8386615607873482	-0.3112633578152977	0.5533980005219035	1.062304421805279	0.11242725168638008	0.05113762875017325	0.4856068998578262	1.019168225575562	0.35259642984811135	0.6175489975234502	0.11916111496564143	0.7577038210309794	0.6906434963643104	1.0401373643313596	1.1796864263876599	0.19169777339176505	0.30843339590528174	0.40094723233448787	1.0542587595525057	1.2228097645510037	0.30789625262229414
1.62534438560347	-0.42090041307112475	-0.7944169474646566	-1.9562350155752208	0.9935896156970131	0.013362853710362893	-1.22056512963226	1.3874655833784175	0.48987017882559686	-0.13007295423472942	-0.26516856851312287	-1.779570411230048	0.22002886642490102	0.5183015983934454	-0.680454397369501	-0.6223438733737698	0.5805240386607361	0.7969324244892965	-0.5120805471846509	0.960911422205049	-1.3818211200061492	-1.3168466225684274	-0.009273074627795181	-0.5396945189685968	0.45629799971044666	0.5853479394831521	-0.20950283713780488	2.01322470488896	-0.6692760913403243	-2.201903669977425	0.09678109469034243	-1.0665542310664657	0.22986837020494508	-2.030779271076431	-0.5813767785998093	0.7127940641630902	1.1496791742014474	-0.265347940108956	0.14540234360208085	0.38174337355727506	0.3544559826901367	0.5900618530129715	0.4025544224881043	0.38800533389522646	-0.3300263875207043	0.136082600742632	0.21035272246218167	0.2054009595319302	0.7923099331211995	-0.4337985962190795
1.6322877547017725	-1.3453485749587428	0.22180925691841905	-3.0625334039828296	0.36556597011344794	0.09772797028864794	-2.0476875341919274	0.6855859177029103	-0.21190849252612778	-0.7296432604779921	-0.9289703876401889	-1.4082213105684904	-0.3270319854989434	0.11147364066787518	-1.5649491761115393	-0.6872099125190193	-0.403738815938604	0.08970730376018256	-0.4650764927803521	0.22083337141121054	-0.8984668439174923	-2.727734793240129	-0.3484881987323609	-1.271500731494342	-0.365880176747092	0.28235133184994715	-0.3436542231280448	2.0992994733202037	-0.2721280181859197	-2.071866074546289	0.606634711092431	-2.693124176507483	-0.9238625900467373	-3.39642885126568	-0.9631257473375825	0.7849370835824208	0.3236301871251285	-0.8303837812874444	-0.08427938561152473	0.4561865707857734	-0.05339958304872275	0.7976190716090228	-0.08914979526605028	0.2574915740294728	-0.7031392743052604	0.1793964968557255	-0.18058614079399984	-0.06262498621958378	0.33339589793965263	-0.7221522125329728
0.7585260707427454	-0.8149779133719518	1.437481463893542	-2.6462205770603497	0.02917311570187966	0.3114704117976675	-1.8386487919355787	0.013270388021412477	0.02642443905331662	-0.8418070255464888	-0.7070210963475582	-0.05456618145835096	-0.3302377413905698	-0.4884705552027209	-1.4441399435823317	-0.12027532430711069	-0.9575224426365369	0.02532239362925348	0.3825388658195601	-0.32664844063704873	0.33381243810705646	-2.550028220915535	-0.19674413441043634	-1.1748965059064995	-0.9191234139266475	0.33929826224465354	0.09238557375764461	1.2776237811059317	0.41980792921105364	-0.677409072179511	0.7666152428650085	-3.1077506928803267	-1.5841737490287926	-2.7609000496499756	-0.7435439787861702	0.7362697168427339	-0.607693850915593	-0.7966472522859185	-0.015248506626992531	0.4127226709552604	0.06399184519570693	1.3239460226570647	-0.17867462917355784	0.7750587074211094	-0.5451541610057248	0.36132260129165034	-0.46950867939036833	0.22534745939336237	0.10725572871158141	-0.4132847553781755
-0.3216574650257234	0.9656421325239389	1.8979560718758905	-1.2359809010821319	0.14310774816316246	0.4815720777301597	-0.6918062179424891	-0.39009129694145794	0.7044114523528571	-0.3778454851865172	-0.1516615119267834	1.1345518643577623	0.2139891813648492	-0.7425255485523139	-0.6850535939285013	0.6671090945575623	-0.30497644210775976	0.5404675378463019	1.3110843541845105	-0.2868851932858809	1.244938285321591	-1.0040777979023592	0.2744056827821298	-0.17641999259206914	-0.8709135010092528	0.6649675056555824	0.9376354805595244	0.3242282338880978	0.9207258669552973	0.7659945626817667	0.5924661442431561	-2.0601512672155855	-1.3398648829419293	-0.8285656724944953	-0.17466006435620957	0.5340846609903699	-0.7788178764344914	-0.2768476729241632	0.206175500118604	0.4655212596307955	0.6570421133963154	1.5641395330764967	0.08591519825233514	1.2216485307564793	0.37476317938887843	0.5412893861982238	-0.3755747375028852	0.354911377266717	0.22393795649092707	0.302456474062632
-0.7885124783235125	2.616395840419126	1.271900606794263	-0.1393313697447145	0.3428811468545703	0.258850570270373	0.6686787258665038	-0.7006135264003649	0.8945558216105958	0.2946730450817571	0.05219188387463591	1.4214188605068312	0.7523694489627637	-0.25325771843160383	0.035284272579281316	1.084677349658521	0.9451497898481098	0.9583963131120822	1.5562707843669656	0.05766453454961338	1.2786072282294139	0.5892810693214213	0.6949939691370566	0.8755007887601877	-0.48435114205970875	0.6843827044806517	1.547044535914092	-0.04442776670545593	0.9513066329045015	1.3130263043585058	0.315831916295007	-0.4401139253435366	-0.6452930446112837	0.6374746568246331	0.17921391979404083	0.03164581520239026	-0.26293203806967047	0.10316837979466154	0.3478440383212446	0.6369409242561216	1.1078779668524446	0.9392274584117629	0.3676326560080806	0.9099525309563673	1.7064551437301296	0.6161277576213281	0.013788202177735917	-0.13302286188036444	0.48780522410944993	1.0101727337195734
-0.5535808740693172	2.7852867616073995	0.05331404767112727	-0.11799285833878201	0.19206129481262407	-0.39315113656498285	1.5004485615902243	-1.117793941847618	0.23983888580083043	0.5561386664797018	-0.18918137381822306	0.9048649043315976	0.7155214472105584	0.881628014510836	0.3084160568158304	0.8314215335298442	1.4583228170096239	0.7459014602075057	0.8908476480418509	0.12480343026433284	0.674868098735669	1.161772970888194	0.7617036196892718	1.0634294204756578	-0.3354724340279304	0.010279150169037453	1.3405926466828135	0.15092257082619973	0.54294259922474	0.9521327727736015	-0.06518829851152498	0.5782870611933588	-0.3558223503631364	0.7021500448185493	0.03449924709289278	-0.8021796525129397	0.15287340017422776	-0.04015958738259163	0.2433556371847704	0.6967069361469007	0.8492836762532832	-0.46085581967008066	0.27950111277202405	-0.11402981967894425	2.5402412121080524	0.5570034267489191	0.29086311264307735	-0.8176702170838099	0.5473437554015433	1.2345996690689838
-0.20589619414777746	1.352338138322284	-0.9212434952110949	-0.7168542446098507	-0.3134381851109462	-0.9604766380220362	1.6194720987818108	-1.4210952064077502	-0.6681295685029041	0.15647234662392773	-0.36111957856335913	0.08139044084193313	0.16433254229155564	1.9614522100638356	0.21669659272520173	0.14480073423711418	0.7049686768329374	0.10048349644375243	-0.2678673158275342	-0.21957483283242527	-0.10418513119565347	0.8266220788530941	0.41696210759899366	0.33231238487457543	-0.5872014976882086	-1.0133982366336691	0.3591483056668244	0.36043489853070626	-0.04169950700764738	0.22408527109850773	-0.6464158672049949	0.5750522021206336	-0.7614838264982735	0.04834007637619212	-0.33466941584931753	-1.5681527842465972	0.028088964754901868	-0.37104113488806195	-0.07152382540535378	0.4701989360725844	-0.02419275902801654	-1.860473777876843	-0.2493073319974734	-1.075133296441501	2.1377451054260086	0.4330834683006218	0.18223155716095762	-0.8576354773057843	0.2884159204156668	0.7318528280134544
-0.18413985516764572	-0.5010507456193187	-1.090270831595469	-0.9056334561920455	-0.7667110798161382	-0.7853337108160534	1.420091944126974	-1.1150974495269985	-0.9018765592819376	-0.4313653025820243	0.01768523314590541	-0.68874636233306	-0.22560793462437345	2.109233121351418	0.07557667417372416	-0.4143353990512416	-0.4046015086162122	-0.26244123598810354	-1.2006086807158096	-0.5231719783482396	-0.8690684642728567	0.46875539040441805	-0.13701136531717606	-0.4882606391532306	-0.7437542978872337	-1.5685824269120785	-0.738492469392135	0.22266194126999475	-0.4582729690564255	-0.4389764833904198	-1.1018073585933015	0.09828140411697799	-1.2184057834688917	-0.06296445825734964	-0.40198397541211395	-1.5607092840765273	-0.22146366537114792	-0.22144644562258073	-0.3435201645473845	0.11916711431742008	-0.7919679375140667	-2.391107286701275	-0.8167941801941423	-1.1710367796419303	0.7087538478689628	0.4142900842395196	-0.1017939182327099	0.007742465746402186	-0.01533912355701181	-0.24302233833013986
-0.29903297776674476	-1.4024781277024108	-0.4351382960444006	-0.27484594312185107	-0.8580724711959119	0.24681320520233016	1.3379113487435403	-0.0831415170514899	-0.18351333160590472	-0.4846670902373243	0.8099555305600785	-1.2151387797196103	0.07377703843547001	1.036006319333224	0.04020248268757155	-0.4550439424327616	-0.5619547513051556	0.11042172176658342	-1.3717502440336	-0.397545905145279	-1.5247820177039884	0.5896178072592831	-0.5768762204977428	-0.5805791896293215	-0.29020309775651937	-1.1822600387174458	-1.2400146724259353	-0.10380500664694696	-0.4562606238651024	-0.8585391654676285	-0.7502080603433263	-0.06981233797326368	-0.8796886877878259	0.6941773517514103	0.05598601589303127	-0.45988598976744227	-0.002205117604689627	0.5761340484315378	-0.2991657204994416	0.008578511825894246	-0.7873996979794706	-1.7449755738560642	-0.8720935284756813	-0.32480515190139403	-0.6954190878387889	0.6461902441123106	-0.08864489113925698	1.0939946776199934	-0.06730287439113311	-1.0493945792277455
-0.18625895323146446	-1.0010392140394646	0.6267823697175782	0.5515507531226757	-0.7463672244342889	1.4956769625927275	1.3319429541594578	1.0363565101375838	0.7550185359149847	0.10315584524058614	1.3399267460643065	-1.2672532477959646	0.7719763815162792	-0.5865414377459928	0.0036532768223986427	-0.06834653623484795	0.40000197607422194	0.8986917447180224	-0.7617987595755326	-0.07699958998868724	-1.712952115907038	0.7697075779232472	-0.6589814741393027	0.020722763595735227	0.5422236598106019	-0.20257913360386376	-0.9421512238508326	-0.2962527129234387	-0.04048763867728707	-0.8679547782839581	0.5685321447003265	0.26575720663046565	0.2561209784369454	1.4627437070439337	0.7193734794774486	1.0929386584087684	0.5304951421697531	1.3811133287017552	0.06291330246672668	0.28517040101117425	-0.05204547587984007	-0.36730654288124026	-0.2955008801873255	0.7048635274629919	-1.1845232964418781	1.019959596944096	0.36350491162142096	1.4570189012415173	-0.00012321988761132454	-1.2138683839433317
0.019305970026962414	-0.14362672102617843	1.5009027471508944	0.7202850307855369	-0.8321293410509746	2.1056267443530627	0.9658061224234725	1.316141655337158	0.8429291772640752	0.6272127132654702	1.0460441722806377	-0.668410343102694	1.0210458011579324	-1.6457528208732948	-0.15349095922658237	0.3168319546380904	1.2684554214406425	1.3036491319808905	0.12152302326917715	-0.11329893061640162	-1.0353263750912114	0.31307720825016633	-0.35833260097954933	0.5305655231189703	0.9199117607666769	0.5831568601620528	-0.20882330959884346	-0.34977804221171405	0.49701452355308995	-0.30481526545285187	1.8930697636577623	0.6743737438465973	1.211636898214871	1.3479998007037295	1.0348104456030407	1.8603103141522195	0.5813401960087472	1.369006662914603	0.3987677982853065	0.6660386332291618	0.7010653365851953	0.8987963146500794	0.3917152430670208	0.9766747890047072	-0.8587824559671615	1.113528868750245	0.8076909655507019	0.8286246388553626	-0.2593133790720384	-0.9095186177855749
-0.20662481911220426	0.08328280587175359	1.694313908872574	0.21386436439380926	-1.2033489408257947	1.7512727153491217	0.011474344162026563	0.45327396324373154	-0.24346418798697186	0.4026873840483657	0.047100317251415766	0.3546562789280766	0.3874897910280189	-1.5604057590900966	-0.31667224622274076	0.3481469677803158	0.811956267926156	0.8290236856390979	0.5779734277003138	-0.5965648655868518	0.3032325425204033	-0.7621916772419226	0.13243546559676284	0.2975384147433218	0.3932910410962276	0.7226407447866283	0.4139278708317355	-0.5589349980605345	0.7587002316654103	0.6732709296191168	1.8687045040530395	0.7663741654134963	1.0413064630667985	0.49147007801279696	0.7734250196480179	1.167761968907452	-0.22110400277237097	0.42684852005995877	0.32677623521573396	0.6986361617034867	0.7800987815217074	1.3940380695155554	0.5145519344606557	0.20727749355506297	-0.5347186205637692	0.523623722576998	0.6516602156622118	-0.22363781254593013	-0.9581970701883481	-0.7784333954310902
-0.9722203673208473	-0.5562313351932342	1.0671593982594005	-0.08183401513769503	-1.4415494230835304	0.8326158683164558	-1.1291024245771413	-0.8484896414413555	-1.6689988285408546	-0.331066698299571	-0.9365969211469334	1.1520415430744497	-0.593737590613729	-0.6996885663614727	-0.2386877627362675	0.006191943077747532	-0.8260780164469346	-0.2662063175633542	0.21674573374041312	-0.9652852222372164	1.380983654780431	-1.5983097976881833	0.524493462064224	-0.5186224391829924	-0.4759449388980387	0.403902924706718	0.5798508757815036	-1.079609364082293	0.523616727249455	1.5065092129139122	0.23561782202627002	0.6897949162997051	-0.12024592275310934	-0.1553367208328527	0.2911467837371884	-0.3410644205055686	-1.1910714551715222	-0.6877356639500142	-0.16035196507070915	0.20084197738497145	0.15006665964466603	1.0289135464823673	-0.04097584237703724	-0.9787138186891033	-0.7262111560664182	-0.6544682469657304	-0.17569574353292167	-0.9850183176038748	-1.533723035088573	-1.2031327856440595
-1.5724805653238976	-1.3049207099403108	-0.07923240095911052	0.5861734521931198	-1.060027222993041	-0.010442562739888523	-1.728685044947828	-1.484601901732161	-2.1870192105518735	-0.6133240505269725	-1.227698297012847	1.1857869871140154	-0.9902538875224011	0.16037952280406048	0.11013498534954862	-0.49654453630351975	-2.28751973483092	-1.2717063021993487	-0.7380890526076525	-0.7132040568338928	1.3714044331555397	-1.3956367741179638	0.5865054065013602	-1.1740849878126567	-0.6991473173523324	0.054740699507608605	0.24043810438557262	-1.6679937477036766	-0.11902695462144154	1.6875913159974245	-1.6777190788398733	0.8568880672482181	-1.159793222430445	0.02721212112235763	0.2102913668342011	-1.289660688069876	-1.280524499992107	-1.1269122887796075	-0.6566759811889724	-0.5986305133125032	-0.6285646564499838	0.2415083103674841	-0.7010749557347596	-1.6429751769902445	-1.114520654343001	-1.7617810492013706	-1.121155908990594	-1.263027417561501	-1.2890153407986336	-1.8204254113043148
-1.158229715384117	-1.2943107635422857	-1.2124608769157021	1.893069237024242	-0.08838780727214593	-0.47792270129440145	-1.4709424151092092	-0.9411907125056282	-1.3581495915064254	0.0641612738690166	-0.7728354850632357	0.5498957259071475	-0.5352593476826244	0.6414343919193121	0.40255639499780244	-0.9609883042168104	-2.4653205326559937	-1.7022511611627162	-1.6237770264995335	-0.08412671347045315	0.42132137371547584	-0.2803295893872662	0.24904336540404814	-1.1403942880470759	-0.011804298317752747	-0.1751503015902321	-0.44140114618612925	-1.9125924185634886	-0.8935998071846565	1.2504810995234337	-2.234017383571299	1.289595662369829	-1.124642801184156	0.6646930134122978	0.7902601182245497	-0.9540792252720306	-0.3049860196609368	-0.812846492235033	-0.7753762187379997	-1.3170941109397676	-1.037851165184115	-0.3911834971761196	-0.8476696772764204	-1.409310917449692	-1.0901909194953634	-2.1243753045692797	-1.59186843596395	-1.3200967181315748	-0.28445027748679486	-1.8643124951641448
0.2445382295103845	-0.4808431581098811	-1.9405403676725623	2.7090397422376506	0.8732727626407382	-0.6984065179634462	-0.775216852571214	0.3266436911743959	0.006046912037359805	1.0377123262680839	-0.10306374144050223	-0.18722196160032778	0.08663983904535104	0.8836145886011877	0.28315880456001463	-1.2786015642939406	-1.551167796567345	-1.6170527385361164	-1.8787195148634686	0.19595839865233938	-0.5158405672854206	0.8587210676283638	-0.3744816963717765	-0.5648227175077913	0.814863306049641	-0.43633195346239956	-1.1734717931462528	-1.6474174156472603	-1.5507330746990637	0.6371479535774571	-1.18540596085892	1.466316827782814	-0.12859642256474166	0.9159723293850944	1.5978992730355297	0.07813514437893924	0.8177288973854939	-0.42161336997713234	-0.5762509870048947	-1.7237154404709056	-1.0813492171513595	-0.5657683336148617	-0.49252907900886134	-0.7497267237243882	-0.5886371553392223	-1.6808325734562766	-1.521537523033506	-1.304709547872121	0.5481175646141274	-0.9867136512995406
1.6068933419264215	0.34559658933538007	-2.1781055245960577	2.318598116055255	1.2044273899784443	-0.8780030409192021	-0.3149561963405007	1.4294113375527808	0.6812958530352983	1.1828342482657686	0.25042033982410483	-0.6517495865880852	0.0849574872205791	0.9859532234853696	-0.1680219808239005	-1.335713263630112	-0.5534095236096801	-1.3258006448261839	-1.4630291439620078	-0.15134673247254998	-0.7707725191042647	1.3368823317144038	-1.0503292136114344	0.038232779852000576	0.9018656307267245	-0.8096221918692806	-1.624394906026672	-1.073164706386429	-1.9395477488684243	0.09599773362976945	0.1800866697753929	0.936141284460115	0.9158997081426938	0.47411848767392795	1.8590109058826356	0.7099794699655597	1.1216395205312644	-0.5386011470388702	-0.47167504953375167	-1.7821135386456513	-1.095776398570772	-0.3695462390553144	-0.18661965957856153	-0.39561460991193786	-0.11751202153735954	-0.9748172528375605	-1.2665965361182763	-0.9784700644730875	0.35514445145520634	0.35260593534879237
1.8742839746296118	0.4376690999060374	-1.9577850031532706	1.1986752365381914	0.8146587979666621	-1.0272152618791026	-0.2925565610899832	1.828959817736095	0.29087843490728504	0.263690169878928	0.24852325850489076	-1.0001482134770794	-0.49484805547692307	0.6706302108882547	-0.43214901518850973	-1.0174397992680388	-0.04130033124507274	-0.9444447846364807	-0.7835504394497707	-0.5812300710188908	-0.6568177911895468	1.2943300224195466	-1.5485592032422326	0.3901411384350828	0.28167187377182507	-1.128842664484351	-1.6107582269839562	-0.5332626789203397	-1.947812902479253	-0.5592746910716713	0.6021165659930107	-0.019174089302552	1.3071613668464355	-0.1418062842319002	1.2072780621991912	0.6139103074376993	0.6333924410334778	-0.9855675569238811	-0.7113411199989045	-1.5230657961862561	-1.1986729051337144	-0.05772668345787725	-0.3078715843148808	-0.5247275611111887	0.0002704304718971996	-0.518026637608101	-1.0540982993466022	-0.08594003032605627	-0.6714403500121929	1.3287131947498405
0.9551216196810431	-0.14312855406150732	-1.2123988482191264	0.4550348302991607	0.12516545265332563	-1.0621965821930353	-0.33245078868146066	1.575374617248235	-0.3829779331935883	-0.7545269903257763	0.2241154622884481	-1.4957103826221405	-0.8931058464241569	-0.28263871761214554	-0.12261449148260482	-0.4205207526734923	0.3121397530433333	-0.3853054281316574	-0.25678562861405196	-0.44177081292724674	-0.9016408007911367	1.2885958380658373	-1.7678003973398568	0.6182029707565887	-0.25062094551501174	-1.2333599045256685	-1.2673095178334408	-0.26852336644180164	-1.516129158540803	-1.4661165435503372	0.21689163170599876	-0.5350844002168603	1.1150710573512876	-0.2647779878727675	0.07791830322180125	0.4469577553096902	0.14443134757829704	-1.1003574570932624	-1.0792051993717395	-1.0309319048107342	-1.1090212526960732	0.23273852774379053	-0.6389175876269545	-0.637471219665224	0.07054117104112445	-0.3085263767936349	-0.7528643296873759	1.1245098066195263	-1.484112043971163	1.484225258127296
-0.34281731791633496	-0.6974426738039647	0.07316642969669626	0.5651186393533524	-0.4186388198998788	-1.0337248061062403	-0.08792004585616281	0.9437791271859133	-0.38847103483790324	-0.8772504704333309	0.3346128989330826	-1.9185759297893457	-0.6428071692093209	-1.4412050989902456	0.4868672281679439	0.023422343538291555	0.9649974358082549	0.2463827039157039	0.010394776664486257	0.12576411474590965	-1.5423828575383287	1.4431053750799847	-1.7656727552599156	0.8908015558348669	-0.21510054016146676	-1.2388526483798468	-0.9492420114561043	-0.35558448856813424	-0.7842985326398701	-2.1862620683022147	0.1115482602513061	-0.061208164408638195	0.7906533505451758	0.134840175032218	-0.7161436720021979	0.8012555320319406	0.09728354736149836	-0.6040368980467153	-1.1778450344812903	-0.5544025639018543	-0.5892487583633184	0.5211797547520921	-0.7415025078005041	-0.2586547228499198	0.4997772656025654	-0.09233975325998199	-0.24145649822221296	1.919911812828559	-1.3449585375311615	0.9738040225795853
-1.2155263566567278	-0.7315326241661915	1.4829874162618721	0.8778021543309115	-0.7087395299727248	-1.0934466569091805	0.24278196121673903	0.08683177786830625	0.24601391488796193	-0.29471773450266625	0.2896089762039197	-1.6683007723787857	-0.15435225485080487	-1.9308013281864786	0.6614085060263298	-0.14132399350056332	1.6656670333965462	0.4687729756533632	0.14888622785083272	0.31829305196133195	-1.738842222064595	1.252975100406046	-1.6448259824500733	1.0823157886348242	-0.024809070516433343	-1.3701053915126165	-0.8604789522670458	-0.7090712405740632	-0.13036066392702622	-1.9888643254529803	0.7459054807137903	0.9751297970105237	0.5001913264022908	0.4593580613854121	-0.8258372567227359	1.2879611350170725	0.0733812293534881	0.022433147518116446	-0.9170746692955215	-0.44692439476929735	0.0783552447037801	0.7800874859764068	-0.5678012187838156	0.3841361728091939	1.027433615107394	0.04271301791625804	0.21807586728443806	1.6958949960896597	-0.5812733530635594	0.22380436810452314
-1.4937442799342764	-0.4476933277501682	2.181982537461426	0.43157775595016923	-0.8507985822184099	-1.2166078374067713	0.1785620691007896	-0.8735601374949997	0.571479347474757	-0.07293523704636047	-0.257444194729104	-0.5209375408234461	-0.1136213343186085	-1.3906396622374546	0.01259904521929855	-0.8277018465706121	1.6920514994014038	-0.13317959201543775	0.26637273401242145	-0.26102646702157184	-0.8124465578963121	0.29986140808961437	-1.3807704766266562	0.9245242722777299	-0.3087651066534126	-1.5280747424428953	-0.7826083542570922	-1.0233675199512493	0.1066499162575679	-0.741509194358867	1.3243460786945007	1.5240496855547836	0.06096907747129171	0.21719465931453022	-0.7009857049014452	0.9857966230057285	-0.4763679132742235	0.13526391511824715	-0.5546172136861636	-0.814068113326337	0.28990619556140185	0.8149388796072834	-0.4435578344357682	0.5700673145576559	0.8911838044387845	-0.3485854656503335	0.22151878379649265	0.5495625028081713	-0.040550040669254606	-0.4352760650844351
-1.4136544124912855	-0.32439213462620403	1.5880735523426652	-0.8787263318027805	-0.8232827143254724	-1.0915237842295171	-0.336600534942012	-1.598742992471663	-0.05010335513955531	-0.6730247617165517	-1.1068506869648225	0.9171308011160239	-0.48591810060926643	-0.5002160745733771	-0.9857120793696175	-1.2558580100320957	0.8463363427861191	-1.2534394471485517	0.34961221709312124	-0.9669820687152112	0.7799074648167386	-1.03374828933281	-0.7816962011473151	0.417499630596842	-0.906884528172368	-1.2119955887895109	-0.2618061605816561	-0.8170293018670852	0.0022981596495020937	0.7211642970198355	0.9139734980459843	0.9532893069081814	-0.5611395716225196	-0.39616404405796424	-0.9910037030258351	-0.2763970444024375	-1.2899060501136077	-0.22741548399102765	-0.2521711978240007	-1.2313582389059339	-0.12609311779988522	0.4567063110770394	-0.45876416537944686	-0.010204972226599638	-0.12300006540534028	-1.352164951875685	-0.1868299429259525	-0.7809946764060315	0.022363231610294434	-0.7845985385663917
-1.079828554748466	-0.3742357340261682	0.08162632181601699	-2.1312781916106607	-0.4292136138249709	-0.42084246119897045	-0.735816121342647	-1.660104108783883	-1.025875529936503	-1.2243559679400358	-1.5127932392206727	1.7183237509428613	-0.48050532293810316	-0.27680676253598996	-1.4356365732900467	-0.6144892379428387	-0.13327717213196685	-1.8628599815046467	0.37472692328903384	-0.81322323263803	1.814640114687425	-1.7970696194543567	0.31206666816981926	-0.07628334019140856	-0.9440687607879243	-0.04059052370814967	0.880667802924767	0.21485354772606308	0.030573082000929078	1.3601999918629752	-0.19965514694917683	-0.3290205556507978	-0.9941896876100468	-0.7126426703034682	-1.6598299308184181	-1.46634986998009	-1.4710928420989091	-0.3300882667432343	0.18896593144108492	-1.0041498803339917	-0.5190065476650335	-0.1388644014385338	-0.19851277266123313	-0.7525964179964715	-1.119308146408815	-2.192401448827361	-0.42843551984693534	-1.5317474547742478	0.18680891666268676	-0.6300411004338706
-0.4263253165723086	-0.08542699351176573	-1.1590897439891654	-2.3580055771759714	0.36761760079187566	0.6552527194372317	-0.47735899521235575	-1.0209112061307546	-1.1128700716579112	-0.6096681242877768	-0.9391498436683066	1.5681623167065575	0.39119285070312326	-0.8719080693535046	-0.9803346353086518	0.9995002986378012	-0.3363231446308661	-1.1120815901774082	0.3792378985739925	0.28399041017215154	1.628477265330591	-1.4501868987618276	1.7322155020417456	-0.20734872372695412	0.013877231734111926	1.6605381028484203	2.2531487488758914	1.751047546472586	0.5332286226882664	1.0138063998260158	-0.7549154030684487	-1.314276651044109	-0.8668713227695707	-0.33126290417009324	-1.8877591013933976	-1.4079795141246259	-0.6324856359842599	0.35305816048838584	0.9562545230755348	0.12569880161650007	-0.0180990192188728	-0.5199784938496843	0.6585861317162583	-0.7380538256382928	-0.9597275427820263	-1.8155170061311046	-0.06455795833065432	-1.471508596307294	0.9386021641244263	0.028456390309532304
0.374052303665444	0.8207967172954184	-1.2279212215712827	-1.5215313708521845	1.1714521980358736	1.5337291732569835	0.24151545625245135	-0.25038124082157565	0.10482211784660479	0.92386074155955	0.24934670726051386	1.0167574063091145	1.5099359852285648	-1.3451342615124349	-0.19567908502570933	2.420544744982054	0.30116709599260116	0.7005692167180503	0.3764540905334817	1.2887947778802618	0.8029412135172553	-0.45749176372421024	2.91035641627733	-0.014922971866778958	1.2135848097753015	2.93626542652459	3.1554804505224943	2.855636428375316	1.228046270695209	0.4926380875289219	-0.09990188106551605	-1.389102576380822	-0.3427089384331135	0.4357732620586848	-0.9902509877646021	-0.13413211118306292	0.4797065438303096	1.3792322594656525	1.68655595860596	1.5553305810914233	1.4190959373251297	-0.38530903519115167	1.6157176749163655	0.19209214529891458	0.3230461909159002	-0.0870964213621667	0.5831216566516851	-0.9286701651126226	1.8248195658630573	0.7667428074814847
0.80457284461223	1.7979988122352781	-0.375932733080767	-0.4275775721245144	1.3823411379491093	1.6442843495692134	0.6481277508975267	-0.05112057128760724	1.607551666441363	1.7600187095100062	1.0464057115823304	0.7622071843841967	1.7286950847524718	-0.7855689688781555	0.07474038215902852	2.4196192509904084	0.9721368433599197	2.216394998134022	0.30174156307226746	1.2128386862601526	0.39349688454781356	0.20948884436952353	3.210458520289178	0.16948385033155156	1.4553533759315802	2.989037138579494	3.1468968549824683	2.6786211715902746	1.4179155038711806	0.5508943151507152	0.9263121932464822	-0.8302365281786702	-0.01572305016253885	0.8702063962358382	0.650441697247576	1.1104304366720767	0.7713829384639547	1.7042925814446819	1.6186455800541968	2.261456748341652	2.733408868332953	0.02619100334381682	1.6408343903647533	1.1660170395953318	1.350776747718725	1.8232750446379542	0.7476834182434389	-0.37747305836521855	1.8825287088744806	0.9617138340841626
0.5197984598473169	1.9355243631389343	0.3185448077462625	0.1936944198812155	0.7763264155791746	0.9973927164538128	0.30677834544623916	-0.5250535817679832	2.005239407746657	0.7582244505500206	0.8375060580522249	0.8695577487474473	0.7348672911494055	0.5306305649709412	-0.31852919713801137	0.9627028564319557	0.9673310609835686	2.2487787573148657	0.15615415117923193	0.2839297425519263	0.689876131114347	0.08830082050443526	2.4512362815291793	0.1518532153814694	0.5149947201594747	1.9151458396845418	2.3624698869937837	1.282505972445736	0.799160309284767	0.9982981085934541	1.0019291193879574	-0.36082758449744423	-0.22539618828152022	0.5601635008253024	1.7912508800909333	1.2336282813656767	0.08987868645519771	0.8442171217534281	0.47961352494383436	1.7761559294230533	2.737373588617665	0.12931869458828	0.3800576358932814	1.2137133528304664	0.8898085804630935	2.505248218522142	0.18853264490570712	-0.046788957100344926	0.8791745787784084	0.44661392381274095
-0.15457782819177998	1.0531174049088174	0.1802936721090403	0.3136987612079137	-0.17863018347843201	0.20949095569478504	-0.329657653642178	-1.031116107761306	1.0728113975837323	-1.2044504397763676	0.05173142525257088	0.8647625609219527	-0.48775283370581146	1.38518586565977	-0.7076678605652379	-0.6419872540475894	0.4275682336826205	0.9508168907376165	0.150487735884852	-0.3316302404195296	1.0235001959184118	-0.3952496474301229	1.1341935280586304	0.07978544871285588	-0.52281771253501	0.6310671899821508	1.3231647674003548	-0.2856650850751187	-0.04327919778670454	1.0467663787494756	-0.0315460084493269	-0.35552890154402206	-0.6390227987084923	-0.21889014846864543	1.5729172582741222	0.39492482655339206	-0.5905827637160822	-0.49124862048771023	-0.9345876318616476	0.6896176136062752	1.3757385783995173	-0.3454085378323101	-1.1434439652356791	0.3613910124063273	-0.65253361915859	1.7250498426898013	-0.3989947349040751	0.12475873667743281	-0.23609841833851936	-0.17112208969647244
-0.482818681014624	0.0770281692470007	-0.3397413342129305	0.3265893119859724	-0.6745874230947908	-0.05282374439815673	-0.44459054267512754	-0.8742789237862102	-0.059404577453347505	-1.9954842142926321	-0.3625326090508878	0.48830841683201476	-0.7510720690806709	1.027665991639051	-0.46344673399588804	-0.9919112857179111	0.014226248226482434	-0.3471724488778228	0.5237845562891471	0.05523998743771898	0.756424986954305	-0.5484873291055945	0.08873687107263284	0.17675664999150884	-0.5167509565032993	0.04864888851743571	0.49762772191444377	-0.8772696965788876	-0.15743727073475952	0.4117410023510183	-0.9925259008945598	-0.565645220169394	-0.6498661191979335	-0.8087434992297007	0.44498503134888173	-0.41121767133086257	-0.35472111800722794	-1.0691912340465524	-1.3822757183377923	0.08613509311228983	-0.13261240378175027	-0.9634714287751986	-1.4187627541074834	-0.39618340656394274	-1.5694105050357083	0.5758957013193376	-0.15956050323122858	0.26733595171111785	-0.36410431550459565	-0.09762242815081341
-0.12938124843974083	0.07016932573185053	-0.31198207690350593	0.4025945018679018	-0.28928026844287136	0.3243009238359364	0.15817835891223894	-0.07516937339103048	-0.27691431764755947	-0.5935593964930176	-0.05079196223147302	0.05668855741993396	-0.0325838736989287	0.06863444326385904	0.21933747395706804	0.020901322913565168	0.021891542577685528	-0.5064827586956538	1.1326059363995584	0.8307035296084824	0.10091559039340703	-0.22100824321599252	-0.20591131172314314	0.3867484222632418	0.37581446708441957	0.3038782146047468	0.026734415487543153	-0.2550015538296175	0.6895189045960474	-0.2827713655082209	-0.8904711749322792	-0.5538995122085669	-0.11602238762628186	-0.8084106576819989	-0.3231854844539584	-0.6346450533895095	0.5456808549286161	-0.40005723582358127	-0.4894032354940715	0.45954255417314865	-0.5125992655615901	-1.0022191094005657	-0.10188728365906552	-0.22516654749242404	-0.7618129036198075	0.18831181246385711	0.8342100004256492	0.3970914323153011	0.4195941542020417	0.694597405862306
0.4638279336145729	0.9412147859822894	0.4259321639141633	0.34076700224806084	0.6302651889305227	0.832634808328092	0.8270677166013253	0.6805830824363246	0.2603395248525496	1.6677630505384213	0.3802033306891514	-0.04776581057350704	0.5568306898133629	-0.2307102240792517	0.5749755741280699	1.1744346853682592	0.09070331685052345	0.3043988457117034	1.3679835089822312	0.8671165212313304	-0.2716260886465718	0.14729315712431915	0.002323430661784635	0.4179848290540091	0.9106346080250554	0.7508083794253663	-0.2450245094461209	0.7879050414734017	1.600022161145711	-0.34097359709696856	-0.19463936556429923	-0.2407288971599323	0.46811348118931684	-0.3991351164001062	-0.05129717813645183	-0.6590859598800525	1.030525066742415	0.7958802851627369	0.759361704260984	1.2520817113714917	0.26745974921193566	-0.285110664534571	1.5014655633914114	0.6409263876569474	0.9815507978496891	0.5407492828975927	1.5548193800317118	0.4516659465654102	0.9073583298291351	1.3182188906917178
0.6286004439316906	1.4164042294019898	0.9701991481502236	-0.0003815939261138047	1.3103694296133939	0.8547916158650686	0.8781092656848773	0.8650571294158175	0.4854382913482153	2.50645836163736	0.19776478106924175	-0.023133623895220393	0.18687377540376615	0.5674713596303559	0.24541175701280374	1.2832351153635413	-0.19135605554412866	0.940054135291439	0.7162516909064809	-0.034970349184701176	-0.2289109280426597	0.18181675505083758	0.040069917591095024	0.1312877959372011	0.30287621938550036	0.6542368568900387	-0.5688076831984081	1.294851576037956	1.4169562913908644	0.019316329772650614	-0.17987043218740048	0.057190620202703706	0.5634741685207829	-0.07374755896632655	0.6114479351263882	-0.9784280068045959	0.5506139642081291	1.4004028638528914	1.0623857706586939	1.4994431651603772	1.021241311236655	0.5191155034516822	1.832473194193032	1.2575064563923963	1.8591280459395023	0.7508197921752329	1.1865510081405732	0.4463027508309501	0.2070858628527826	0.9590157579730765
0.2772504045501198	0.4747847583873314	0.44328049252546825	-0.3926089160991417	1.2631343237502268	0.24860699758863247	0.4250032228085459	0.7116727786993303	-0.10642421638192294	1.1834272570768747	-0.45815375863570545	-0.4672164091036055	-0.6397383256934809	1.5793562322987462	-0.23834560433422503	0.4532438935199915	-0.670328417255147	0.6252010343221029	-0.5409820516795314	-0.8339129878009178	-0.38224144196667803	0.02688646923755813	-0.5012039246594573	-0.24900090542594977	-0.7810028993417599	-0.12598742153591416	-1.0852017492808437	1.0416045840612655	0.022143697437713945	-0.12966839675511319	-1.1582476694033306	0.05587777077777984	0.19452221227841512	-0.11022471097788179	0.476962160555543	-1.281241676367397	-0.22627720903670573	1.030591356237079	0.273194364537372	0.8576198594168618	0.6522079252173929	0.5537551374445534	0.8154636564502242	1.098434641169809	1.081123777997193	0.3611329815516306	0.11487936674519736	0.5250863644796511	-1.1205318648560525	-0.09520560169454799
-0.044111576046782675	-1.3459672031984116	-0.7979265111019536	-0.5040144472485752	0.6558419115796571	-0.5503375539230903	0.16987246290586397	0.84792864115141	-0.7843394092013939	-0.7746775859177057	-0.698750683515663	-1.5092263383001177	-0.7157856258474569	1.6184901021386544	-0.09014033654270924	-0.16558037735890602	-0.8189713268424603	-0.23527387883562234	-1.3718304035282542	-0.47555423925360296	-1.1832551149984603	0.04183077271447483	-1.379618042442594	-0.3936536121213437	-1.0123193334071692	-1.0769323131310726	-1.6902488083944267	0.5277663925153506	-1.3951576505339587	-1.2063655822541852	-1.8866556600570588	-0.1541489670685694	-0.1537836102095427	-0.353807044550134	-0.7508647214819612	-0.7574904948648842	-0.25210401099588564	0.2555589471723542	-0.4294677630599771	-0.10509269242959163	-0.6935853846885659	-0.28725802514940896	-0.11514788163098677	0.5752626887169827	-0.32084986303336527	-0.08897580028378417	-0.4889278688614973	0.8132108663358382	-1.6370963905390843	-0.6815217670812458
0.09694129261763189	-2.370959733356753	-1.362014618031545	-0.346871528016253	0.022802048937805082	-0.976190450361071	0.425501278586102	1.3971602567082702	-0.5681807396146314	-1.3946953344100652	-0.029369910699243443	-2.390432541702489	0.3210763511002551	0.49277969118030307	0.7498073837082294	0.1958164866793983	-0.44914826713376765	-0.6547155007885787	-0.9495736312182672	0.8084567721125953	-2.1190570062493035	0.21854889826452079	-1.9946531162941112	-0.269381785168657	-0.018224471753105837	-1.5725955700242147	-2.0528687548184603	0.20121653816578178	-1.4951416446080787	-2.411888134426233	-1.0126693914123208	-0.231228919940866	-0.15994122704583247	-0.49113598360617355	-2.0448174666722387	0.7146739581612671	0.5869014949981703	-0.20664963019547522	0.0534886044036846	-0.6092363488888805	-1.8422134319784995	-1.1947918729839218	0.23653160757014205	0.38273620085769494	-0.8000063418556814	0.0746157402905303	-0.029764717981410824	1.2151379167952356	-0.6719164936618933	-0.09526156156901436
0.4555041760909269	-1.5883623217106817	-0.3424217453032904	-0.2524430499864398	-0.29912598477427066	-0.8745557483091453	0.6426912164177431	1.6923613053179534	0.40319334380513167	-0.4369055122461171	0.9201626307565043	-2.1647626247645935	1.4339327322276494	-0.8733891513822378	1.497684364023894	0.9930135833555966	0.017328653436591738	-0.26967788820263494	0.4232121443714588	1.699448416482838	-2.145729922748368	0.15335237536541269	-2.004113281775827	-0.1687897600448645	1.1313503639696239	-1.4430383636424688	-1.855035936160496	-0.08505566894561331	-0.1728053326794101	-2.499053432049033	1.1489572296954584	0.016476780432926115	0.0006784283518605968	-0.450039710551204	-2.127496409303291	2.0746446720229446	1.308027003455477	-0.2720361769506353	1.3810524792143488	-0.5084017052273344	-1.8501909251010145	-1.2689475100842733	1.3757155575364626	0.5763185957639785	-0.10616935889548657	0.5763559786746932	0.8249464117484593	1.3990554176655383	0.892272419292071	1.0200080837437118
0.46825946031741145	0.18553579156013073	1.5407660534047192	-0.39187322665118823	-0.40176345598650093	-0.614540835067992	0.09679843495948676	1.0411837760311375	0.9204942673317916	0.5579725908783838	1.061062883777587	-0.7836994473082429	1.3304219590726578	-1.463465987571191	1.4248570637401965	1.0055830523251685	0.055710833641381956	0.3136025425153455	1.494552155311094	1.2563878868094653	-0.9107594991745259	-0.3662057127790587	-1.584654155471545	-0.34432736505984296	1.1402277928498614	-1.0467184816311137	-1.1315002144638433	-0.737336506337295	1.317411827220971	-1.1712189528279506	2.7071713982338816	0.41384216002222174	-0.013695351352406031	-0.44967764535990035	-0.8515949558580461	2.0414113903796567	1.0184307405285171	-0.38548098557856914	2.087215412368413	-0.334382180123765	-0.9060465560944234	-0.42870280604348865	1.6979829366079084	0.5562947254325424	0.5393756332687444	0.4353036006730497	0.9431003105908509	1.0449594299476765	1.5901597384511887	1.3377363905499382
0.054723561753976566	1.1485010530787463	2.5427740166009594	-0.5173624327352102	-0.5425853002406644	-0.679192333956734	-1.1017078905834852	-0.3351074293889928	0.17080855905732348	0.23739649017177547	0.14637880178577614	0.7351551497792056	-0.06684092436957884	-1.0536742626284215	0.6771361884379161	-0.21609988737477384	-0.3657328975480903	0.3762932598273286	1.261231139136845	-0.08212965834876365	0.738527252821835	-0.9591912415184574	-1.099569503335142	-0.7246392461408	-0.06893817100756736	-0.8425583587255203	-0.3648454809148972	-1.6849637123187255	1.6122150370737804	0.539381625132889	2.1386619522437513	0.5877179915015419	-0.21443080226057223	-0.6675738829627718	0.6294607917427003	0.4704007213867127	-0.011757485884346943	-0.815620209325266	1.234913546475905	-0.5808925370034873	-0.001720904212772908	0.5828939047705849	0.39715798747186865	-0.08710709480278643	0.0205391197081427	-0.6699115455779743	0.029044808994082124	0.15419925022981643	0.9249073875500519	0.33413654460126246
-0.2201095944986603	0.45055938877922863	1.6586471241840375	-0.30925849332470645	-0.7878395170125589	-1.1498191625163212	-1.9761007709311533	-1.3744261886934885	-1.2140542689439993	-1.0166962362488372	-0.9081800544244588	1.314875569050494	-1.5654526663984392	-0.09239500532015552	0.0380993900306985	-1.782368055306013	-0.8454338865711838	-0.003609576975232799	-0.06664879579555845	-1.0943242378840599	1.6118885705643171	-1.027486129511031	-0.6401302657212535	-1.04622208417292	-1.3612287005817834	-0.9321858591875791	-0.12324149720813851	-2.2415732956010523	0.5051830864430649	1.355428267123683	-0.12181912520881616	0.31174810150646015	-0.2784586097906632	-0.9585061067448085	1.0443799328580325	-1.4772821175071131	-0.6933037020142738	-1.302797597199363	-0.5286922388145162	-1.1266419881352756	0.10951463578843441	1.0380478319076878	-1.5834242000311272	-1.0126390364658606	-1.3037371259337776	-1.7187871339384235	-1.1089390268717492	-0.8893503898604904	-0.2768590579955538	-1.149559209889034
0.12572236426376687	-0.9506699865973236	-0.35776479808403705	0.13596002391881062	-0.9835506232585878	-1.5951025256433682	-1.7477422033009264	-1.2817581041519712	-1.8746612652046821	-1.70820328837447	-1.115908075433708	0.870492496733196	-2.0557840388374378	0.9519441813983311	-0.018831477441803662	-2.407168951285019	-1.0871661969734454	-0.15367175391969123	-1.3547128132671096	-1.1878171349646924	1.3805982324725363	-0.47929894260337375	-0.02510808118054582	-1.1630500748625787	-1.7200267580261146	-1.0217002464742908	-0.5174794672121075	-1.8255087450094756	-1.0435105800186106	1.0251848883732302	-2.189781678414017	-0.297316292160015	0.006865315125860993	-0.9936860771983259	0.23375829547404695	-2.5122532209530912	-0.43574155207338783	-1.4386013263856143	-1.7291117962750793	-1.4479949185611851	-0.4842829003011207	0.9125825644131544	-2.6364308958315985	-1.5666797308054847	-2.0396591449024446	-1.419834521723368	-1.5426107987828679	-1.6033341373542147	-0.9632865359295384	-1.9012729144049725
0.816164649779353	-1.4486240847018306	-1.8056701622961502	0.37437784758770354	-0.9950822305992606	-1.4703998024599945	-0.729450895867245	-0.41297828640760287	-1.3269380043676913	-1.0691781663007416	-0.5694394007205581	0.2412299641787948	-1.6019788307297387	1.8323666301772614	0.2073281931370539	-1.7402128011148896	-1.1414757067440289	0.18149972291975122	-1.703164853431127	-0.929353016292107	0.7357691478488131	0.13064931564582272	0.7737001507762439	-1.098082677882289	-1.2406105207241402	-0.7840164291439041	-1.0502477884129169	-0.6939817369217078	-1.9643659999108936	0.36736093195095915	-2.631991247933659	-0.8546503915666517	0.47905237730853417	-0.6605481598622924	-0.8194369704967869	-2.3448798000219284	0.17646026487144206	-1.1832164517035624	-1.6727298825927988	-1.2745323733652385	-1.1581414292447871	0.6990272650427294	-2.230714863312628	-1.5893613427189883	-1.3817437158956722	0.14989044206510108	-1.1819314913933634	-1.7838532742412203	-0.9686357268556431	-1.6419663412700478
1.120357259713937	-0.5909077261604605	-1.7505857362554547	0.19203547576551497	-0.8270786270667615	-0.6284156150498572	0.052399637721587664	0.138590539848752	-0.44636421324247294	0.16225240277904268	-0.19180974149729474	0.17672706630824672	-1.0534079985348326	2.2572440684430344	0.18899807375926383	-0.5867851814642139	-1.090465167185184	0.39293177988094574	-1.170842993198736	-1.1293299749573762	0.4412908458456062	0.2620978070799514	1.3963056714438888	-0.8357597985772817	-0.7009241587107493	-0.18786957604000745	-1.0770599581459377	0.2544414096236951	-1.9389555580393683	0.19644738873700462	-1.6097201645364483	-0.9608462064647441	0.84396652868053	-0.2198677961174194	-1.04846656379038	-1.58039947152668	0.1536151002622651	-0.8224185479978804	-0.9851175447700409	-0.8401340730265522	-1.4106477552897312	0.7099152584663294	-1.2414441692852378	-1.4926989244114361	0.045875377824070925	1.4211385000161432	-0.6061551833116039	-1.6080355658695347	-0.8663786890635921	-1.0836059427736142
0.7907367330631427	0.5138451382745528	-0.7938129317127004	-0.08797237795771347	-0.4805093617804145	0.5547156583978664	0.06472701520657603	-0.18822524516667677	-0.2602495201443702	0.8135042283007509	-0.41515678927068955	0.596594577744597	-0.8468529867175423	1.832303035332128	-0.07173839394653486	0.10844135317553401	-0.7657693500203292	-0.21748233898048488	-0.39388302462509023	-1.6780398939286172	0.5204502277917803	0.03702576849555873	1.4486594649195792	-0.27577498512931836	-0.45335983580599953	0.5522201021113897	-0.4179215610277053	0.4617599286055251	-1.2804284835364004	0.4829813436210877	-0.24764870558433283	-0.4825940983527354	1.03016312301246	-0.0009477278814258355	-0.2781464417691113	-0.778400982269176	-0.6444284755011128	-0.4904825787390947	-0.5653013515388302	-0.462109903705682	-1.1550229992031753	0.7825266498573453	-0.6587750358408193	-1.543425361412199	1.0162806232462076	1.0626099974521048	-0.18126696462109837	-1.3713105481621235	-0.9706722510426851	-0.8152068495639606
0.40676621937173213	0.5510607723723667	-0.1969882491238018	-0.0346261711984867	0.14771380510750587	1.5295229988527839	-0.15876312975268875	-0.7886224929956099	-0.6361123373363994	0.686599302962903	-0.5402592919574691	0.8801820725696589	-0.5746381792027784	0.5359809794871297	-0.11209087193417615	0.22025083539207857	-0.02931469383079198	-1.395461694668079	0.22433969387739042	-1.5955574886570232	0.48301393393825265	0.05026261054293958	1.0505423221483932	0.47781445702493264	-0.11978604311263556	1.2661412589081749	0.5337020139030154	0.3346708862109203	-0.3208096371286489	0.6326180018588826	0.6915842411878043	0.2853313560270339	1.1321206948861273	0.002689492366689034	0.7748849996624583	0.03912273424705934	-1.2983740148555527	0.013199877461221525	-0.41678706070703825	-0.06951033392482353	-0.558298874108876	0.6701508866310832	-0.4419214987533958	-1.4022159758834951	1.06198203957574	-0.4249718488694834	0.2761294041945913	-1.1596069577746992	-0.8964030466997973	-0.562864129595556
0.6025728955885595	-0.5080811610499587	-0.46892842811464075	0.2583079099088679	1.0411215766485407	2.014242008532925	0.23149479992566604	-0.6640375411687214	-0.5596510329353053	0.5578295110825492	0.2961799496134915	0.6665591640266237	0.24047180946085422	-0.9232041227571528	0.19059380011543697	0.2734199976800226	0.7625334756252569	-2.0184134848162336	0.7033274596983201	-0.26003299560930976	0.10526549647707276	0.5755260984692023	0.8238677815208133	0.9239141433874714	0.6203690762942559	1.9275883363009036	1.2811081550397005	0.7175808509984273	0.7791398495654706	0.3372411896140801	1.2454443013346141	0.7305796076106845	1.0635012098977383	0.12401899406779643	1.2805613944522427	0.9686271958007125	-0.9183806475890796	0.8163395373943674	0.12933096871199062	0.6446864732723798	0.1620123902355538	0.47785887753278794	0.07829197541860977	-0.6347270904415174	0.7613909035317457	-1.2157802572830965	0.9011577203654971	-0.8214318828863952	-0.21734471156925672	0.20566263845904723
1.1263086159069844	-1.427903218523348	-0.9624755746187947	0.21775842119605357	1.7680604970688605	2.09565400804015	1.2555445374274425	0.3115474915178427	0.39776328191735405	0.9565144177153074	1.7412199977064995	0.16686932308625005	1.321026811270676	-1.5855095837118287	0.22324766182424155	0.5485383701929194	0.9249938777585227	-1.3270635223205525	1.0000244805959742	1.6577881295032835	-0.32010851719447936	1.178431965988894	1.1934902286771945	0.5489376019079736	1.3394059632621047	2.4220914386531347	1.6864657507570295	1.7764351219861658	1.706381516878333	-0.1073449548890492	1.6358529063881952	0.356058958085309	0.5251999892179124	0.5860899384694158	1.0064197151853027	1.7175323605572448	0.2654884961482756	1.545955287942216	1.1807537608543075	1.6267170869557552	0.7721931478703145	0.49438274365325524	0.9640266223611482	0.47464016780491164	0.8103976881553827	-0.2588069236896852	1.220889641383581	-0.24826345342112877	0.751763859165899	1.2197514848579465
1.011790949880496	-1.0815911790345802	-0.7589841484496238	-0.4447653021493825	1.6627237677834943	1.9692242766647663	1.9785188789248844	1.1664873208312483	1.397550914924592	1.4300482502328054	2.3222134127354526	-0.22874776993238569	1.9011293102935314	-1.1954512979148715	-0.667913150522029	0.7056250286617195	0.2682133698254006	0.1614251049939173	0.7621174162116213	2.71018502575046	-0.47769727520292893	1.2379702711542258	1.7840017160074628	-0.4748564755003808	1.294168759090505	2.370495090604903	1.910339037415569	2.622471800534221	1.9034968520727562	-0.26764036434871397	1.734757518244699	-0.7153784330604338	-0.5210925196121254	1.1720737874336737	0.39736597574390065	1.8461817662597106	1.0972444358468605	1.5648756372185892	1.8014822831851234	2.2579939373269986	1.0738755222471266	0.6676488190384723	1.3899884114679653	1.0240957530712704	1.1819734644899336	1.4859226605170295	0.5940876487064632	0.40213129128123243	1.188891462747546	1.458615210348504
-0.2015030924501366	0.41976236819524826	0.28545457078171577	-1.1999076847642578	0.5303402323065893	1.6841997949658045	1.5824539779726308	0.9572450283050606	1.3961961948899335	1.226262538581669	1.1434667561192484	-0.38249583347264765	1.6983784177788688	-0.4880880901612975	-2.1472272365916036	0.3750159352655258	-0.4293504634695186	1.2163789093516182	-0.15072946036039225	2.126462758501721	-0.44987294127717614	0.7195639756060782	1.7223728759148627	-1.1580005576040364	0.45753314274459345	1.429073624282706	2.016730391407618	2.211534100057754	1.113520216395633	-0.07654494320737447	1.3460408255448324	-1.6534526088150545	-1.479438985384111	1.4323330694041638	0.11916822390985464	1.4235671951198976	0.7517860896823335	0.7108743078656509	1.0871889910331072	1.9504701708232934	1.092522712872841	0.5357918209036691	0.7636312108434413	0.5848283936326015	1.3522108609474468	2.1481203499223844	-0.7872786183248451	0.840851896114438	0.7848197844916829	0.4341809081754027
-1.6706118078649632	1.9540254749351564	1.4545612544307573	-1.1606929824821843	-0.8736828444850235	1.1880008196871719	0.36665902436997594	-0.07610095689196887	0.5893357112763888	0.39876617990778396	-0.8118840568373397	-0.3519314458796113	1.2496336055162913	-0.3468246196304853	-2.880065797812757	-0.16104414367343742	-0.101828838464466	1.294969755660327	-1.076514348362776	0.6160567685536106	-0.46386134675365304	0.22111967861963844	0.6309282814653551	-0.5461941401644164	-0.2531404882847762	-0.1400277479465557	1.8394133386489009	0.5634443474665908	-0.08048339282959427	0.2409817361483196	0.7297388891520968	-1.513466342782738	-1.4995270574552417	1.2032457521472326	0.5040616187537463	1.0901855366246742	-0.37199969140546363	-0.34912858798177016	-0.49611994013636046	0.9069279846368459	1.143342332595373	-0.15809467350551856	-0.2605887780756193	-0.06511759694071337	1.098064394040247	1.094549845835758	-1.7018104407442927	0.9942430340317282	0.22452519706635465	-0.9182423611012339
-1.9874304735913737	2.495451798865443	1.9671744188248381	-0.08547961119365184	-1.3470892043316574	0.5540574192201094	-0.5087443058671943	-0.7144866906422668	0.2875243022840389	-0.1872632774545508	-1.514811615132297	-0.12744300406984577	1.146203982925144	-0.7773677169568033	-1.797949778332683	-0.1960607442774556	1.3578452539633388	1.0819596692425981	-0.9335008206032185	-0.3527598290962965	-0.429615415383478	0.24279319525500342	-0.8074364286968566	1.205636950293732	0.021896126710117234	-1.37266481247421	1.2871249285795205	-1.0984866849127746	-0.6114279085202191	0.5392313625655739	0.4546937155774064	-0.11448709952763948	-0.35991733566629375	0.8106003170544498	1.2712843736814787	1.307260112305709	-1.0921225247108317	-0.6695486777922953	-1.32603870971281	0.07341234055174106	1.5179399428520512	-0.9408416847207354	-0.3456219856909614	0.3320528871815296	0.7290778093218283	-0.38792207240367405	-1.0189093831153637	1.1199772699935757	0.4268727159778731	-1.0587077992740344
-0.7445565243901942	1.8641422054236034	1.6700866099841254	1.2602515440897788	-0.4369087695495274	0.04399931382187699	-0.24377848243733835	-0.11714873577514873	1.2580120295326604	0.026511534160359344	-0.09839024139357104	0.2985814965935813	1.2174669671214304	-0.9540745370852476	0.6640721736071388	0.4879245478316868	2.7510774552447192	1.5030539536619338	0.5621210708014264	-0.01572516110634452	-0.06739715018295801	0.6124616067534462	-1.4526206991819497	2.7687992048265593	1.0246116519034252	-1.3579401637408204	0.6060030663190095	-1.51434407837152	-0.017797934926703844	0.7973966236578359	0.6886892467653238	1.6377291771849283	1.1428141417980222	0.6978487240833066	1.6948451531989168	1.7387347484208986	-0.6791168055168127	0.057213753837788296	-0.3650327092704778	0.19182526933901964	2.0551060215434327	-0.9895004283328818	0.935211589119057	2.000693315445255	0.5263516920507264	-0.6232496593488606	1.011686882523725	1.4997633868259688	1.4103847438339896	0.41610862214616684
0.8864791004270242	0.5852025921038875	0.970627856356848	1.8537899734799081	0.9317531107949466	-0.12192217188236638	0.7988608174689539	1.2330912597115105	2.6104736465837854	0.5325510319464914	2.077210531413158	0.6283837127644624	0.8093920995658267	-0.3151459468737575	2.7814976855313405	1.20981957989324	2.703352495492428	2.435016039594449	2.252201769112797	1.0158909223019426	0.48379358182732296	0.7704674353398374	-0.8953749899227627	2.8333942814536024	1.5995325451561433	-0.20047015517995417	0.1464703440711185	-0.6171440198706322	0.9610158897576492	0.8410487171778188	0.9167271538401692	2.4359297794268433	1.8545418164187812	0.9159764726543426	1.1577918109656382	1.6299674598107803	0.4668280940807024	1.212192265138291	1.5621041572202121	0.9656410294444574	2.172792981198478	-0.12193260449439157	2.4349959785478585	3.634336939369005	0.2809993444271779	0.5446535368794441	2.8207704351922995	2.0405416504469756	2.1777343069755593	2.1752243077667366
1.3360239219530232	-0.650567293192963	0.30591410967824884	1.4298475320914603	1.2566595837743608	-0.02581927145873415	1.5509413700181378	2.062953082274104	2.7280356310572724	0.38479188682369003	2.8124339969504133	0.3405457928422436	-0.1797746539076305	0.6359097443397043	3.0849615763221916	1.09365562279474	1.1177183897078131	2.731619758241572	2.4755023748798295	1.4964263795949693	0.5340098154527891	0.49403463219014776	0.08799961798333589	1.3788618751589303	1.0008035445739472	0.9120062174216428	-0.10459030482112078	0.4909654632671588	1.1134348695042942	0.32903055286290617	0.5566264828446423	1.727043161450237	1.330085195207821	1.0772011321048791	-0.2689827399555784	0.7591172584525979	1.3322981958657132	1.8757699605758824	2.536786740782593	1.3224912727246438	1.4681685310243324	0.7970952418878776	2.600763844368023	3.6551888608639347	-0.3644136545446454	1.644533113830064	2.980541529987967	2.2769348653648884	1.8037320353051387	2.514200564635776
0.2998321591200878	-1.318235502300898	-0.16574541966240844	0.6134561808877224	0.007415922201246294	-0.020900193192734718	1.3485081443518332	1.6567826616443433	1.1888096104420112	-0.5694228251442301	1.3887999387613905	-0.6908527198190532	-0.9392398454997413	0.8456646129347599	1.6511489375709736	0.09132622624710152	-0.6860051395302005	1.5729027692627036	0.7807001954157247	0.8258581994326863	-0.37945088784231584	0.10051208020239673	0.351878028335072	-0.34165511145028876	-0.2539663140195237	0.7948654619968576	-0.549698164068144	0.7261569248147702	0.0925944838461974	-0.7735137291543251	-0.28512135276044176	0.22295897229227496	0.1546365611072327	0.8088726310988882	-1.747484567260869	-0.2570181741361749	1.314593471946892	1.6453839020689507	1.5614541532890764	0.5423769542357204	0.2334380783251088	0.6749428635904833	1.142452253392503	1.8870340446847689	-1.2480243854733999	1.2711789145147436	1.5172671715924324	1.8270590846597103	0.4549857449427504	1.1562391340271627
-1.0069622015184605	-1.1717314643405783	-0.450028471795528	0.10356608794586772	-1.7323227620462531	-0.415558237267341	0.4510584516087591	0.4732204592258543	-0.6875494431375414	-1.4390126414401765	-0.7846567801442448	-1.7722164925822235	-0.6805394060002696	-0.041478205213942944	-0.15515723546672783	-0.919897503505955	-1.3420643705654158	-0.49131429746306937	-1.4782519851724107	-0.4676967651725427	-1.6826041367532443	-0.09217783198978687	-0.426938381674077	-1.092164703510685	-1.0026071711688747	-0.5543786512114388	-1.415540603321589	0.03088004938265801	-1.1784242436139734	-1.8408171115331866	-0.92214001714984	-0.7873620613324571	-0.7854083058362347	0.15600808062063815	-2.2963707467173964	-0.7249150481357886	0.640894052024434	0.8043596896751743	-0.4610601092366172	-0.9859287134815472	-0.7849029969465436	-0.5905958777287631	-0.736974735998392	-0.27175737537175193	-1.6922008463323421	-0.43849418449933053	-0.2987624660503794	0.8083731277859979	-0.8430493827946477	-0.5727312011374398
-1.2879105186073394	-0.3853630685276388	-0.5461661232376815	-0.0534326626482904	-2.3241567513095185	-1.1929334043457949	-0.4598909585602438	-0.5543640157089456	-1.3821292094960125	-1.3669114825578503	-1.8459698950239531	-1.889627169061292	0.24988505092095797	-1.2041415743241308	-1.0978546017979818	-1.1031114120421763	-0.7974033036331438	-2.0718225642071197	-2.4500056983811813	-1.4183209104702554	-2.0972601612317097	-0.2523666631474356	-1.489253538059877	-0.8104431947642178	-0.7827122902927962	-1.971584330067958	-2.2852848228126703	-0.8253229126791755	-1.555383329087945	-2.0008191769802033	-0.956541342098717	-0.6619770614539731	-1.1890373684926119	-0.5133628754557854	-1.6360806914655475	-0.7373486516623441	-0.10882815177931136	-0.16591756620941464	-1.8385898056172811	-2.2091491490038946	-1.173861298723503	-1.913533709124527	-1.7349073235860866	-1.3747554188437476	-1.2981342862739917	-2.118196386567754	-1.3369007779161468	-0.26584854643789435	-1.3658535732541428	-1.3215481109871274
-0.6095499921517351	0.3997528625614576	-0.5097727643120076	-0.2755369329678485	-1.2626965195180269	-2.020474632340504	-1.0544743934513872	-1.0594273970034505	-0.9338333372678627	-0.5902076653427268	-1.4647148030378763	-0.7642441919872939	0.5817223511926732	-1.523099846203571	-1.0955462945248928	-0.5417707808013565	-0.17489267151880908	-2.4077358689034027	-1.6415680696824262	-1.6167897041691817	-0.9703319177888584	-0.7551867810603334	-1.8828058257935054	-0.4188616704181108	-0.2942478941602271	-2.3470442626596992	-2.417912976215838	-1.2419090891340905	-0.9711774871309413	-1.022564191345558	-0.784002764114672	0.07431442592503322	-1.3886561331725904	-0.9199698123244692	-0.43672737667617867	-1.0072586474972784	-0.6598513689548103	-1.029107205408432	-1.9048701343705639	-2.51270005912625	-1.2573905526148046	-2.1521776731396804	-1.7409997127071661	-1.3805000349962893	-0.5336629371306	-2.690794973690591	-1.5775990436791327	-0.9992489006833386	-1.375907414748405	-1.1157882665880465
-0.176455283677206	0.46408468754695653	-0.5538653011520337	-0.7161607786175261	0.3383729009763808	-2.488095248604546	-1.4907267099061299	-1.385955532322241	-0.7607066060794812	-0.14835644112255028	-0.9063634954502121	0.7411596875190445	-0.42777423845272816	-0.789888670575584	-0.9047120700800674	-0.01722021700942994	-0.4007908662349674	-2.036108815872714	-0.29615495216645793	-1.4444041196111497	0.8968230538491063	-1.50939739435742	-1.4286523239863056	-0.6335917524234584	-0.4569756147005215	-1.6982228897012885	-1.589439207189473	-1.3360124324007234	-0.44178210739766066	0.34692260797943236	-1.0503466254871552	0.41526246908947745	-1.651343233565287	-1.0823232413574022	0.32297322227201947	-1.8573425763429532	-1.1140418598563322	-1.7230804212789639	-1.4435441843529961	-2.2174938486120914	-1.6019046960374166	-1.3181211713996068	-1.576019722975138	-1.3989412709550177	-0.27912204919163613	-2.291355884773865	-1.715403856733385	-1.4470551744203626	-1.5794648312048367	-0.9868433946330202
-0.7528904351855394	-0.318295217294293	-0.8772545692155999	-1.0048508569309962	0.9905557259030205	-2.3437153274336033	-1.9070717583388699	-1.8329063310196962	-1.7926878255992271	-0.5964232870722355	-1.3113496485525353	1.4516178809172777	-2.0044992441657965	0.1432952296519822	-1.051358857321026	-0.02985794035849453	-1.2272509787678936	-1.9504114378426418	0.08177759056990055	-1.4289092767436686	1.992939224340057	-1.8778222539191016	-0.7109394136683571	-1.2008846664392385	-1.2343893529187913	-0.9228906460003282	-0.4558812652739092	-1.4912954149757323	-0.7692842463628723	1.084312341452771	-1.7351574769700313	-0.022340511885406242	-1.7277796746025325	-1.1367805441383108	0.24997209421793246	-2.666998612191469	-1.5008488815647107	-2.0632702494862087	-1.4230944814134083	-1.9753584587725337	-2.2259244567407666	-0.480246434917324	-1.7253817573857375	-2.158118960008631	-0.797868631892923	-1.7593483695936658	-2.0730057668131705	-1.8988288701036113	-2.121027078290859	-1.4678392729158019
-1.6559543676789472	-1.2483611816603073	-1.3508764250909404	-0.776056897824147	0.4079939176839452	-1.6036725207695073	-2.0405102974330136	-2.1060028466426166	-3.2412182403951313	-1.3149016653887935	-2.3520081977586673	1.0755934004404106	-2.599771529718794	0.37506746695830545	-1.301534565427302	-0.2873237365529362	-1.698750020450187	-2.360919398050765	-0.6508174561931611	-1.5653962699470472	1.6561271036966239	-1.4277855213987458	-0.26202014515064453	-1.3686713427805863	-1.6531634289453876	-0.6231414498897831	0.07638686980334959	-1.6340506154647088	-1.515978786559528	0.8903609774317206	-2.064754040229261	-0.6743022076592112	-1.2458084232099038	-1.0933227718693497	-0.2312414285193051	-2.5397205759531483	-1.5167295618698082	-1.7686219586697873	-1.7616439644047948	-1.8899488562126698	-2.523279417839196	-0.4972994218065258	-1.7701681034191015	-3.088011946756902	-1.3844769994219872	-1.580854024063116	-2.193389343246172	-2.3943585257544773	-2.399503119788374	-1.9228077563178385
-1.5542242983892638	-1.4322326252377442	-1.5323717750410304	-0.23552248817205287	-0.32088433695307866	-0.5583194029066053	-1.4895552169620223	-1.7006148351788206	-3.5100411142125894	-1.2575044239054565	-2.768251602530448	0.3950494350207223	-1.58156280879525	-0.09806630203932222	-1.1451687739471093	-0.21569240572822249	-1.361319998208836	-2.551437370755588	-1.3041639167205124	-1.3772992557212211	0.6672164709850422	-0.5738602410579382	-0.013776028867596823	-0.8925310032570394	-0.985535806094916	-0.4652784597690452	-0.20036516290264042	-1.243668185515067	-1.5184220462448368	0.36070786223830353	-1.4377451460959927	-0.767254899911865	-0.3891810606645092	-0.8642395291299837	-0.4834589140822618	-1.412076421887365	-0.8573111533445876	-0.8338604515387247	-1.625150115046663	-1.4658735437350565	-2.028830667062238	-1.0785802300943996	-1.1542687382781402	-3.064672303888232	-1.1688745849579347	-1.5496570847416349	-1.5188705433497374	-2.572644472477604	-1.9042785539340072	-1.4931819710918157
-0.13576045964201	-0.6901154906589463	-1.1396186561953865	0.03400308352537047	-0.07802052876745376	0.3305475936609881	-0.27907073989450354	-0.6572441746200083	-2.094215577046778	-0.21180033355519148	-1.9298519127272997	0.24063562242962866	0.0864759867738939	-0.5370832190057305	-0.5388992172579806	0.2546240385553146	-0.7196265216668666	-1.8858848406493238	-0.8743485488656084	-0.5689015594841076	0.20746749200203396	-0.18101606055236258	0.3860259257749495	-0.308625676827959	0.3342109625962178	0.18380735497237433	-0.6254505891862221	-0.09845721295283923	-0.34418503225188674	0.17684853881992874	-0.24541870062139232	-0.21023281765183172	0.11504135039835181	-0.4627308492475542	-0.3518398921346561	-0.22646767303785578	0.2735987190886826	0.2782771046852032	-0.7158414971827934	-0.4065813464236396	-1.0606163106821929	-1.2475831472555374	-0.13289249431929437	-1.8099841663475087	-0.14335451885615905	-1.2887588197699111	-0.2274136243386761	-2.046643710735157	-0.9655616631635813	-0.33959988860885704
1.3571845296580058	0.28010264358568515	-0.4596012915269101	-0.1880867127251078	1.0089165975467238	0.6873778057738817	0.9948986186415969	0.3539275322951281	-0.14539721386713791	0.9451596056238462	-0.4705843719937256	0.5014678053063789	0.9673439381015991	-0.3986437806433354	0.038459781523414345	0.6505872091858642	-0.4787358598996319	-0.628706309512576	0.28951870038978156	0.5501147916193552	0.4535517894101287	-0.500748405366058	0.9401419995782081	-0.19875505559829354	1.1564020549563105	1.2278658515944059	-0.47150595214561347	1.225397422497743	1.0797704156111319	0.32196868315414195	0.46631423138370875	0.3754311753672969	-0.19593298128247438	-0.03139163090421936	-0.1817445177852624	0.09382442773583063	1.18360042067162	0.9693920365149687	0.22368907639319666	0.8048282541397933	-0.38199429344729396	-0.5853891447767366	0.437984443807441	-0.22408023981743336	0.8175525208473857	-0.7566370336066454	0.8291802374548992	-0.8647508118972989	-0.4170510783079607	0.47862447508729017
1.422033676353363	0.6967446120131744	-0.10321352532504602	-0.4342850437860785	1.7719572247137625	0.5290484204255987	1.6454869191958041	0.7575297744836222	0.905083758825936	1.2588232104619106	0.6153384377095622	0.3701239066754287	0.7339323672201981	0.10110210001008227	0.21614909436450988	0.6428530078969673	-0.6093909340920406	0.4005733894988848	0.9830016004807793	1.358905732229363	0.4919113564374749	-0.7727534337054812	1.2393655099248249	-0.4329784805177264	0.8978065704576891	1.7961768800686349	0.24071914530545574	1.8068310614112153	1.470332785464582	0.2409692059759121	0.1617986537689228	0.4431218565763862	-0.8786527051769221	0.3462561683259263	-0.2556391692076579	-0.3283919016637115	1.3233095445204688	1.0313449795388336	0.3667421773624123	1.3429458274302686	-0.264195802002497	0.2821379569326187	0.21644247632827543	0.6718062533898367	0.971782074801656	-0.14122084789715092	1.008382451828157	0.4728212323806623	-0.5470664356177719	0.33482838599092396
-0.026508151295747462	0.5150512136650048	-0.271543380319535	-0.09653041873572538	1.3495211057595367	0.30927026550433395	1.4741423968795344	0.6754264335920745	0.8975551966261042	0.7341217188056729	1.1010675667192673	-0.5037509252620904	0.35793867923649847	0.3649331659215613	0.19334717873835616	0.4794328127986277	-0.4163182479950507	0.7917493929866507	0.6128182951290743	1.5482231316618291	-0.3908343521497124	-0.10864933479833866	1.0246754283269315	-0.35091064957216456	0.1618945056521564	1.291341857038185	0.8587017433075387	1.312854443598492	0.6605964776675458	-0.32531190079392647	-0.5455710010584044	0.1367972137313061	-0.9572201199090145	0.731288631494451	-0.40850092594808796	-0.5002045278016286	0.8310665011638192	0.7586303716049096	-0.05540480408823465	1.0025537710205257	-0.1391891415602674	0.5252065858398387	-0.10443630484262095	0.8114441413485237	0.5460917362770339	0.5065207948112064	0.5324231136375996	1.4367350279175304	-0.6547107507886832	-0.16096977311743818
-1.5034716563160093	0.3169333224222398	-0.4019272043163665	0.7976497800723483	0.09876615911013342	0.5224484220733426	0.8415371858271897	0.6462266759201086	0.816599362455663	0.21011807031445187	1.474724024659409	-1.409918538298392	0.7549204487082976	0.15304412557474328	0.43815831710912945	0.5698492461748582	0.5138794394800467	0.875045190081171	-0.13850992675436805	1.3208068640834008	-1.6553817062225138	1.334123235520298	0.5720424371873434	0.3740174669932103	0.0026549953436898355	0.21102281576487436	0.9412172094132465	0.3325201142546491	-0.211245651711592	-0.9053925895432299	-0.5482276723525936	0.024842477235598175	0.032576919677340874	1.1268435087653452	-0.26234173172249825	0.2851421142963147	0.3326068984318039	0.5317581850319217	0.024040709957026216	0.4853285369754078	0.6624642684764724	0.20800037746314595	0.37080085447558125	0.9011634875029514	0.404136599217873	1.2788825521310692	0.17361747679355638	1.8335548739028171	0.15564791667651864	0.05328493369370377
-1.5008785232788726	0.47800181348796567	0.2496028690306922	1.5350316988839066	-0.8668953584732692	1.1720089302605512	0.22410458302546016	0.8644016666117412	1.321155396240584	0.3246491511569773	1.9732095883691743	-1.315962054201927	1.5799218697533894	-0.2043752204659085	1.0170317472466677	0.8047526432645719	1.6929790195442942	1.1003491212362337	-0.17301350929068068	0.9888720783991775	-2.002236725508992	2.356051096334795	0.35113396631477256	1.293358032884044	0.7146986140099273	-0.34012362544180774	0.7665178074156319	-0.26524759626470984	-0.036365726949532426	-0.7973753339655394	0.5306857377333318	0.3492459424700354	1.5052670568050908	1.2769699857295544	0.2946704545476498	1.6537290407525067	0.20819929036026869	0.39053874975549174	1.1226228662781739	0.5991686787098873	1.9698087662617831	0.2583119663772743	1.5549367980801077	1.346556861068544	0.9567608336574954	2.083754984453524	0.37196688528176547	1.7597797547127467	1.820111463981707	1.1084975685326999
-0.01567396523189005	0.7113543986843056	1.6357666562037347	1.4736594387897566	-0.8508690913571101	1.6895869890984276	-0.2124112073827832	0.9565234766841371	1.8918054819279708	0.8359837921057958	2.126753851489979	-0.09057993887413789	1.638065044502065	-0.2504830796189984	1.4232851259148749	0.5920884810732113	2.209626304036537	1.3982637850987956	0.7246935927994674	0.5535815512749277	-0.843162899833291	2.0027906484651328	0.40732518432387244	1.7080435961582183	1.5324984163745183	0.09731765374512891	0.9090842878430941	-0.1941660958253768	0.9752738491767187	0.11342936887431682	1.903511384799639	0.7479663006890217	2.4130241455025017	0.8566852164160635	1.0034932120842972	2.5711254757935422	0.2070915036952678	0.09549491542798694	2.402773014171578	1.30008701876698	2.821826164510611	1.305461789126863	2.3505927275471423	1.7224678403010727	1.6147754144079918	2.5451818813902394	0.8058001518633118	1.3365934003675688	3.1915421833650433	1.9930777852297195
1.5636662341813876	0.5580488442433462	2.705214331595461	0.7221639534991777	-0.1338157409102242	1.4934594145396518	-0.6000631689594405	0.5764030192965015	1.6244038869575075	1.0132611700925882	1.4349674785331672	1.2514595374497768	0.39515741200040366	0.12357158852924624	1.1600665377439197	-0.3476752280623145	1.721731798040443	1.383764215241539	1.6626968185939606	-0.15910728827825163	0.9698777358133612	0.6519098555519193	0.3120349532391164	1.4726210507015491	1.5236858325117446	0.8411899741366184	1.4520170980427816	0.11953421188388724	1.5618893953669708	1.180371639964062	2.416749008674926	0.7593486937579926	2.2893168455957635	-0.07420528439604067	1.5514995496903414	2.4086295267365623	-0.10199853158682332	-0.45311210506879956	2.5332630148510216	1.7397686956190417	2.51155167482121	2.7715185185176354	1.8812607278747315	1.4217867739297267	1.4302591511446248	2.3631861468845883	0.8604937989345534	0.6388090714518347	3.1863492319438844	1.7928252689720683
1.9536553354600235	0.12795146210063235	2.3619152915351984	-0.02661134006781738	0.5141067674919249	0.6334294648612554	-1.038758540748245	-0.005576834283258267	0.531629677840474	0.5055084813505659	0.20514895011444018	1.5815023655630638	-1.2475947834644545	0.6771095013006785	0.3878070423526405	-1.4393648424830903	0.7842823568088224	1.043174856011753	1.6624517842094322	-1.0070154680512624	1.9767243987965788	-0.41305814324265205	-0.2211846270234609	1.0635834149442764	0.6071013116840676	0.9261289647475344	1.8174252250548826	0.17600444185585185	0.903064598977275	1.6182210027799526	1.6688904657476553	0.4149771529864938	1.5896509739032236	-0.9510973445524471	1.811957968707303	1.4476792628681812	-0.5983998816531539	-1.0010057928353342	1.2480364752105957	1.2848349409835031	1.385313054822798	3.329454757033155	0.521866889003904	0.566635284490047	0.1894369241923161	1.6822270906705827	0.3968280708584765	-0.1330380042463636	1.948721319134583	0.8126061230824368
1.1494995326528927	0.047049383432856216	0.6605923776245975	-0.2618297605108943	0.6210468890631795	-0.22154878903911024	-1.3910053662986344	-0.15458673230205144	-0.38259501703206317	-0.3427269048392931	-0.649198139249047	0.7699369614138973	-1.8593558945146225	1.1318951146089171	-0.1738572989850182	-1.741807296726743	0.1738505326944465	0.8669425645778328	0.6875625996895569	-1.419302398463786	1.5212691286745714	-0.45947473651781123	-0.8650204835273441	0.8654127949265894	-0.43186059032847357	0.24824485910695362	1.4068561382082907	-0.02505073066139141	-0.41703519022789387	1.1807358987643994	0.2843787962548512	0.1485787263466813	1.0288769406839444	-1.2132498541151313	1.7202529174479801	0.40336707269129707	-0.5769147453087912	-1.2024898427011323	-0.2716090058203064	0.2905810418317252	0.4334925773484815	2.261154796634264	-0.5006789638719109	-0.04188996446879823	-1.2718723816082214	0.9668787967096498	-0.08690277429346711	-0.6029294268499108	0.7039797915453596	0.16577786403798447
0.12294623820028183	0.6125729874409289	-1.0913454688322746	-0.11541726185208549	0.2535445482403894	-0.4911430611127223	-1.423374673703239	0.3110372403993931	-0.35448152601077254	-0.9559332106734809	-0.6470994023274149	-0.34587172416607914	-1.0227808664623226	1.3490841824106554	-0.02694438511418289	-0.9695732387777504	0.06507549026710152	1.1724274329434259	-0.4256263020549812	-0.9517436284086254	0.20909936295193712	-0.0643983111410492	-1.0139700523636503	0.6465877266524769	-0.8471496749163205	-0.3956737317917214	0.2779824310457693	-0.11890692742656903	-1.076539742118961	0.21605341673652642	-0.7970213313082641	0.17242987000037835	0.7676002902817516	-0.9283671607003623	1.111909561225035	-0.3147011056523434	0.4022903541920948	-1.016895130573906	-0.6808246246134338	-0.30396948261649764	0.17830088436476424	0.23505930596523203	-0.4518752331077669	0.11473043923373065	-1.8555038549866059	0.5284896720297769	-0.06678624895411388	-0.5151138146524018	0.44001014288682044	0.3698950667194248
-0.3710514548821952	1.2471422756315145	-1.5328848272533224	-0.05272640040091358	-0.2919466667748649	-0.29119515041467214	-1.084949131217549	0.7957767325031115	0.21939456887991965	-1.0876554221151407	-0.26507739894538107	-0.9670821493261034	0.2492493520571326	1.2674415058201278	0.5406399955313373	0.1587397565822797	0.021265094294650715	1.5355587255362695	-0.8980589245710396	0.11020528853694835	-0.909688920307486	-0.2865656968554675	-0.5458490024184155	-0.04617394109741871	-0.6681207126761582	-0.3610269876690202	-0.8980528247688069	0.0596105934798343	-0.4999993680732158	-0.7747152663936313	-1.131233908141564	0.18534130910135263	0.39423316590751356	-0.7472962456614658	-0.07105748847806342	-0.752789993162941	1.7453323099941505	-0.7368624545632336	0.07523820406657754	-0.07183790783297313	0.20450680985977165	-1.2966471642728912	0.19572651690955245	0.6311464962907467	-1.2206200988349574	0.29147662705359323	0.3606518929606964	-0.06396895239806925	0.888459874416573	0.7418133748250887
-0.4390224588062519	1.0401955044247693	-0.5254350038266311	-0.2565737558868632	-0.7764599581112439	-0.22169819349366768	-0.5800361620865997	0.5718508930152724	0.3521333067044967	-0.8611488256243104	-0.2411050438100598	-1.06188072418502	0.6555078996309522	0.8667005931528906	0.7927691230340385	0.677048577121471	-0.28154366861951247	1.2004681383905391	-0.6780175054550835	0.9085903639376427	-1.343935475401582	-1.2792300196104016	-0.03552879596486231	-1.06412440800929	-0.4857666290704545	0.057157033188820566	-1.4744521168073021	0.23629051875849702	0.5551622073517968	-1.4719655454987113	-0.8868861009066404	-0.16536443086975544	-0.36282915173121794	-1.1356425563170627	-1.4048280510535798	-0.995118963040325	2.1758445341544026	-0.6201602809144077	0.8143032164110103	0.4350979432626515	-0.1465234358011669	-1.3884983918923848	0.4415504593214741	0.6800501809087979	-0.0055661290530320375	0.04227846110273666	0.5776530515699446	0.22781978453971577	0.9374912952813198	0.3511717115706252
-0.5730041688963196	-0.18689043408730374	0.8215736834098123	-0.45684359018277404	-1.0243384494470436	-0.587148495711923	-0.16337066543046402	-0.3540809722834678	-0.2320419334250417	-0.4487216712573573	-0.5508371617000136	-1.0573904625825936	-0.02038066209358689	0.2853244320902377	0.4173543856050795	0.3554269460743388	-0.5588921787510437	0.06313061524381966	-0.2308478978475553	0.8677968033097674	-1.2851643878468906	-2.0311822027705224	-0.09999187594568842	-1.5350807312242665	-0.6641147814674261	0.06716613252227975	-1.3226320825401807	0.05324323713520309	0.9184504647083577	-1.7012163120352548	-0.39426754146395554	-0.6793476783870008	-1.1290334498217356	-1.744655681254586	-2.060769680673453	-0.886351437020522	1.0124822598793777	-0.5883910025847424	0.5461207155494702	0.39868512740012607	-0.842127337357183	-0.2867803800849374	-0.05751422035864643	0.035717859784057775	0.8521484672980283	-0.23053878272999823	0.19796539871642038	0.055749000273834254	-0.018945042512349648	-0.7019989651452572
-0.8517624183152955	-1.5544106292083484	1.3335200438672732	-0.34551429848027315	-0.9116958139950846	-1.0074204007496956	0.0946281915814424	-1.203360158440454	-0.7385444392646223	0.07156013994194352	-0.40804565228130624	-1.070948436968109	-0.8039180092924931	-0.13946291121583632	-0.09751767063774294	-0.19805916032017704	-0.2837674927653998	-1.0158394862100806	0.08553175874255664	0.2866086019233555	-1.0018456214591374	-1.5402262460106948	-0.6489456534723669	-0.7735020303532485	-0.9544873367584759	-0.5623996365561593	-0.753466974374022	-0.46253955373144207	0.3041678870842732	-1.3250246773375696	0.18006007401066287	-0.7257136375527243	-1.2355458279330387	-1.7131197752095655	-1.494202068174286	-0.29460871280880824	-0.9869522984034126	-0.35896602902162567	-0.4381615919441829	-0.2524992123648589	-1.1643431538902829	0.9823622979181625	-0.6839908622539083	-0.646731019916154	0.9130839424773185	-0.36013356372732147	-0.4097424235550651	-0.31299947444712595	-1.3402501589508062	-1.3336573199145985
-0.8462244460963011	-1.9562871738778131	0.8377274525627478	-0.019152730627153863	-0.5272658945289824	-0.9107033320889809	0.3173129568804863	-1.2664845671306737	-0.32132261696071396	0.5621828085689977	0.6611566515363725	-0.745745831459026	-0.6945651934029404	-0.12193021500768543	-0.069247492394521	-0.3338888450855652	0.5442725104516384	-1.0683175734126131	0.264022845892431	-0.051416829341761165	-0.45865485769676617	-0.004335184944083305	-0.9656037770949198	0.7702582417724846	-0.9065178543520804	-1.1928182069500013	-0.14063090914187973	-0.8885894145443388	-0.48275269550876504	-0.3734892216477838	0.7150699070082451	-0.04617736764759203	-0.529406815512699	-0.6248045856879619	-0.06645356291279758	0.4881730484708717	-2.240621449927172	0.16455094433498613	-1.0356789667360167	-0.7593486415558505	-0.6245838362646405	1.5025069540514102	-0.6888336099067793	-0.6270128369541789	0.4205184371020402	-0.2982889248618335	-0.496670277780243	-0.35444183653926997	-1.8348489401355865	-0.8112435348257767
-0.24156205551049342	-1.1272821431164703	0.042885998522851035	0.08048241402358913	-0.23346841513993713	-0.29474133660202	0.6251119257552519	-0.6283947703406993	0.829603970146712	0.760323929502306	2.020387743376361	0.13172567527171472	0.26097170083699045	0.2452579141567651	0.47249402579807953	-0.04424620605847215	1.2007472348637618	-0.09562356944041824	0.3747507794966811	0.19785578771896567	0.38945240681804005	1.366552148832946	-0.5422217169176339	1.7175727496344935	-0.4914731597247621	-1.1177529420817538	0.279484826000827	-0.8282208780747093	-0.5601818923689511	0.7516947833363931	0.9470837565535407	0.7535297435819444	0.3199393431620806	0.9590260956092003	1.1701150385856973	0.8401969060007527	-1.8662423065127056	0.7275503437533493	-0.6929097814118029	-0.46821914305675827	0.3767471045285742	0.9994337509219708	-0.0893749008746815	0.03169520579770185	-0.1100462487645802	-0.22523435276574416	0.15340569923812206	0.049968178324694405	-1.081297593999238	0.29511472424602675
0.6947950639253901	0.19340262709275982	-0.42177049203735983	-0.3666287182471908	-0.34069580184038717	0.22039005938812403	0.9735239059897421	0.023030630951923998	1.6766134731177615	0.5291167949187745	2.45186373839249	1.1137748746682472	1.1044991827257733	0.5195377479533639	0.6797717804918121	0.21144352157624471	0.9157775222003571	0.9104990567920781	0.306069644739344	0.592229817934642	1.1822576959573985	1.6469757841644275	0.31966630467097235	1.0646762502673153	-0.1571173621207537	-0.42856158240970665	0.36483969399527294	-0.2586891810461157	0.04126594690593389	1.4012606576476936	0.6488779495102591	0.7348765783523593	0.41966129311864236	2.012897909294068	1.4003398075396933	0.40792089286543015	-0.5125531171697462	0.9849570490413448	-0.008967657260566279	0.35145393908312494	0.9578045330908602	-0.19154262012609846	0.3878343768308155	0.5390529303671946	-0.35495918063154397	-0.31390901807804483	0.8282284256594677	0.4069871981450598	0.11641212657196694	0.7451453962717856
1.3778887449868868	1.0506669544163765	-0.5847744922789055	-1.2123384776342214	-0.6790922305627328	0.14917432211885645	1.1995293086392143	0.1810648035729642	1.5077954969623644	0.10094179302168153	1.4349517296635335	1.435610244510481	1.0212693498128533	0.35051408956676483	-0.1969946849343439	0.1633986245597191	-0.3011716130391793	1.0389186572552487	-0.09155022339056997	0.5375003297049886	1.3359041714377489	1.070929949221541	0.8451150153547775	-0.773668727819344	-0.27784547602927717	0.1402787793259308	0.057171237730054995	0.5203681335842476	0.502878735224691	1.1684283653988077	0.005634370419306536	-0.34687948187711704	-0.451207475642896	2.029136004797878	0.7291475296888047	-0.45520266570165735	0.3784378574472186	0.877126534712881	0.05807571498874569	0.7840547206474355	0.706096753436073	-1.413063082828229	0.15115499203875365	0.2866197867416081	-0.31170439292856744	-0.5018308622983095	0.5683598455790253	0.16764202597327443	0.6091722219985916	0.0704957076138388
1.51611468206878	1.061592424242703	-0.7529207214673859	-1.9457550691900456	-0.6724477512072086	-0.23263802680702236	1.2012669289004658	-0.053147987018239834	0.6315910820138443	-0.11095354201593244	-0.3145771087797942	0.8717110649210966	0.11462518661959625	-0.1435335944798125	-1.8616515758407846	-0.01634863862579286	-1.6120351063728386	0.3711311010969705	-0.7020338920006524	0.07408132978592305	0.7028036770550414	0.5646515905587789	0.6443195001564883	-2.329864139131585	-0.6912811698772147	0.13800464246014182	-0.490367262258307	1.1673158959827183	0.19695226882044392	0.2844202011360803	-0.3929738400679925	-1.712911230425092	-1.5861653360730497	1.3889704170411623	-0.07577694560977842	-0.9585039799575531	0.0464576484601742	0.6841859060918583	-0.6524747962702728	0.2951372200811676	0.029349570381417805	-2.0008141298710465	-0.6420831732884661	-0.5000812458304992	-0.1554358221853999	-0.6097581458120924	-0.7340144687776802	-0.580112732642352	0.08503902950771304	-0.9342586474160949
1.3052441274958688	0.4732261883599495	-0.8630801494486756	-2.0887031390107653	0.01806217098239645	-0.2067659560714144	1.038141359758589	-0.27853979356509506	-0.15606804908747837	0.011428249842990174	-1.620888085850442	0.06720250634367331	-0.8183032474318777	-0.5280536703767469	-3.1067485224863316	-0.08900300726378016	-2.1327634943180396	-0.28069395157512855	-1.1490925207782088	-0.206118636164537	-0.11697390037857253	0.632343865939037	0.10155615920114089	-2.48873028892471	-0.8668385547902767	-0.10401213743810936	-0.8812529098699247	1.4723427434137244	-0.6467557915986224	-0.5242604092630625	-0.11572690282827937	-2.3380625406075595	-1.9940366853557017	0.8077033258386358	-0.4169242256485584	-0.6246212201819291	-0.9568125038033259	0.7025983034113102	-1.352755722335387	-0.6988934222459688	-0.42189398397988004	-1.6377207306834956	-1.3196326930379594	-1.0694258463534954	-0.06596068687149713	-0.6340249356703453	-2.056332984578572	-1.1270344309234281	-0.7432045617604279	-1.2214423876151552
1.0487775875369152	-0.27409063498032493	-0.524943846366311	-1.5035496093211516	1.0015441885846066	0.4835043401016936	0.8498238689094733	-0.29218964993131147	-0.517845503964248	0.1364697501559441	-1.9662286163880784	-0.10201921026266629	-1.0964417805592768	-0.5801392131799412	-2.9614945159583104	-0.11380742687783063	-1.7020200667431096	-0.39578161946379403	-1.1436390022139185	-0.0031690350824443137	-0.29469368798196177	0.9262261941178229	-0.09524262837008758	-1.4466633207507953	-0.47793990865970515	0.006349078353417219	-0.7306267814189465	1.3580054037562932	-1.261223458162677	-0.6254059701988393	0.5805989181522248	-1.94349654054052	-1.2889935184360897	0.5943463745742016	-0.33285093764488227	0.24943198902021144	-1.535146479825274	0.9119454423474651	-1.2500243682591528	-1.3323189418530617	-0.45529636926265243	-0.6377544858718543	-1.3885502383850692	-0.9616962868357066	-0.12184442896432865	-0.768325745382174	-2.2072230684874308	-0.8963238482624525	-1.0374015987418201	-0.701402098808832
0.7712261535909876	-0.8292964634889533	0.29864188640166084	-0.42504023384312883	1.481972009784295	1.2632559153359268	0.7021194592671809	-0.14972990576567693	-0.7351156507938934	-0.08071413025450282	-1.702792898566693	0.5529736450717132	-0.6602097506034523	-0.5589210234448255	-1.626523884028418	-0.2644242091880999	-0.8652278534352443	-0.26517629100385776	-0.7471350020025681	0.22088218903927775	0.3793722541664512	0.8509585750357287	0.31458572858071987	-0.28481714963835847	0.28938092492046813	0.5122983192830478	-0.01410466974784318	0.8723808435362024	-1.1635486536324233	0.017388205840151466	0.9463152396933364	-1.0926632557160971	0.022014986689411094	0.5439982453748099	-0.20350297542674317	0.8928755639044135	-1.2121184203743829	0.994366837592502	-0.4153702042459065	-1.2084818935604253	-0.3388167975361954	0.18540048014426705	-0.9043639890609136	-0.391367716264615	-0.2356919639615976	-1.084253515597303	-1.0571618282564954	-0.07980956029819639	-0.7059782974244821	-0.1818204426336928
0.31525687084560694	-0.9160620492919725	0.9583555213637476	0.7059861574564391	1.1025641894235685	1.3728605977035069	0.5346683961883999	0.11176667013583674	-1.0487316795633665	-0.4788511809015831	-1.3355887369208146	1.3531210962443159	0.08459084808703107	-0.8607460965619408	-0.18694066167469636	-0.4123991903838033	-0.2122486675210206	-0.46482979265057994	-0.2480058968175657	-0.16311257098339912	1.248403296204154	0.30924854501351556	0.9756614125528599	0.23470682186170197	0.9849719660584317	0.8664200805842635	0.8645852872035291	0.2304087746531747	-0.541906768323651	0.8571410917154142	0.5468406661966508	-0.4000801393349712	1.062213144726144	0.3984140963969296	-0.21918858834259106	0.8010636775900633	-0.40954228098763945	0.6759495789572324	0.38411106743745993	-0.6755810129633726	-0.28512162253175455	0.17043563845847198	-0.2512493333962156	0.10973284255239807	-0.17456098598544287	-1.3087160938002407	0.31732505537840583	0.5693135491021678	-0.301808629079021	-0.21904734618192237
-0.2765042689427234	-0.3959308515530992	0.718578303270681	1.460961965598903	0.330293116036015	0.7566622925698322	0.2558482372031102	0.5417300954228844	-1.2202592281886224	-0.48481795389739774	-0.9366794614394923	1.4758814270309792	0.7032288482618831	-1.439977709522831	0.5345577941906176	-0.1702117477128386	0.1288931009144657	-1.0415938951586738	0.15501277204994524	-1.0050958274590287	1.4298887703100458	-0.2984259562719047	1.36398866558856	0.2731361938940651	1.3362554857586175	0.677929990696879	1.3774869330582105	-0.24071326265579157	0.09237932021211927	1.2272336423104562	-0.2175281245580614	0.09252932774102036	1.3556570227828884	0.16143364827008339	-0.28595430967831426	0.1632125124677591	0.25791275469571695	0.030215936217246248	0.5774099945503337	-0.2594077804169197	-0.22456429548936976	-0.5435502775272557	0.26795158608601527	0.23268187958295203	0.250299435489693	-1.0563279170786388	0.7772281995056726	0.5218364088415812	-0.22850291730317596	-0.4128430571651481
-0.6558036103416247	0.4674317500639866	-0.36050736951661544	1.6141654876590643	-0.07859390981452183	0.11394448243343781	-0.12768386597225115	1.0209666159222115	-0.9339490975021143	0.2079001933536302	-0.36884847158472356	0.7616653923945682	0.9609129304233541	-1.702308941172582	0.6839911507647851	0.564240571123173	0.34821602528614076	-1.4422599606685471	0.47103983109632025	-1.349803381697013	0.6689383435503624	-0.643017796765002	1.2807375241868932	0.377783334218097	1.3825849450895882	0.2556503915698455	1.25235162526543	-0.3174793402215674	0.4589273830712142	0.8370635733146882	-0.5379888404609977	0.6475908126049575	1.126421227626308	-0.08064575453591467	-0.3466155948911296	-0.40911517966597316	0.6565750610273767	-0.552174246770447	0.3356303652694606	-0.04261284568059183	-0.12641467153567754	-1.0980874853655396	0.5842263891441265	0.019005596237739866	0.9257132450613219	-0.27778807590807103	0.3055905104101032	-0.06676559343493424	-0.29716436417255054	-0.03148941129568022
-0.5005868614687186	0.984179169315459	-1.37415296709005	1.2471041229788737	0.12214036404872672	0.06677353765487608	-0.47542799507395184	1.1803292482209016	-0.40924390537881467	1.1776789832715586	0.19980653108135696	-0.24013975550360195	0.8028349517703204	-1.0781079120542214	0.9203398989058417	1.3025166139506938	0.5010784992597536	-1.2086045703249682	0.7608304760250949	-0.5085931187780091	-0.4764533583354914	-0.7725954463935086	0.8985531338401395	0.6332165088267293	1.267192297059287	0.24456180040546935	0.6088837418419011	-0.06081241752939903	0.6570004216741719	-0.07366454668164564	-0.13435810113897287	1.173088382254968	0.9277331311793005	-0.4162372294707103	-0.5515357445415103	-0.5077644512367696	1.0190437243936135	-0.6807154513577357	0.24496303444906803	0.28160614591702987	-0.2556195947501132	-0.7633567225162622	0.7478504386585089	-0.3655393340548171	1.4125131817090992	0.633410589530246	-0.0825901079613171	-0.6542965214179498	-0.11213448626133238	0.8996051070127395
0.13284444404355414	0.5892015106622304	-1.5048568936223627	0.689561667124017	0.5513030524891224	0.472346492316748	-0.5926291988396679	0.8105209399267844	-0.2622547988394697	1.6410814506038196	0.36349015210676267	-0.9335570529811712	0.3416571053762424	0.294312869824624	1.4598969045030619	1.4247733732743753	0.4124827864696799	-0.5203375649639339	0.9829094516532563	1.0221122627426127	-1.255417567928092	-0.8368977455212867	0.465915239167853	0.6005241808201209	1.0568183618500733	0.819783121200687	-0.17717695376326228	0.2642524528338874	0.8827282348652226	-0.9829115792938151	0.39500106077893105	1.1781781224080732	1.0341095594955905	-0.9533126121803409	-1.0087378575597377	-0.24344843627254303	1.4097569831432655	-0.27014740708540513	0.6124827429528821	0.8690001020488102	-0.8312120748991549	0.29751275926402015	0.8127568530202185	-0.7604624573916199	1.3059135772007204	1.225541328224668	0.42230486735084777	-0.8758314160823242	0.31665661651233284	1.5073811550130825
0.854477285142747	-0.4913224947695666	-0.8658765629646691	0.2917843071696577	0.8083850365359566	0.6857019871384632	-0.35875253167630317	0.2942861227291928	-0.7015224342935062	1.272126115715296	0.0821589287954028	-1.252505395400775	-0.08753976828434694	1.5249696415536065	1.8111122537669135	0.9175252931435509	0.05297758894662707	0.05602875486996453	1.0436789835941918	1.9692336400104646	-1.4470157559367756	-0.762416438899053	0.08658023744970932	0.05561395881900609	0.8049915821518074	1.4377277791413807	-0.7088174923762003	0.45244565734012715	1.1413334066390555	-1.5008272657684754	0.2720459119655401	0.4665731090461094	1.1898608219103335	-1.4585052727479315	-1.4976021135827897	0.01728205886964495	1.6031471780037327	0.41158252785483185	1.1954032346175154	1.4458245675840797	-1.5010148601901254	1.1903852300349524	0.8328086006223272	-0.9198270744818237	0.678813117456349	1.3977283280306672	1.4745388355346631	-0.6834612322229805	0.559982446357782	1.1305866431299494
1.2784249892410704	-1.3066046088374719	-0.26739955164882306	0.17813248386013011	0.935159732619046	0.3782394605048491	0.16301470558285494	0.34652845662415543	-1.1355914270961054	0.5164632077223933	-0.09444395682685328	-1.5535070179213104	-0.03927874888130471	1.686202610544048	1.4649634859468537	0.4358072375225157	-0.1914527525789986	0.21547245801128492	0.9197198791653144	1.6124043269629755	-1.4398435397472826	-0.4081826491630075	-0.2516804221733468	-0.5150488782454642	0.650965898378077	1.4238760823834007	-0.7772181727927725	0.4924178468857275	1.246811125999549	-1.6154190694459696	-0.5081077663144383	-0.3908274267594993	0.91339607703952	-1.4247477115731382	-1.6126540453141816	0.11617646277762353	1.4834200795870975	0.9459883764736782	1.515973642185882	1.6088336445699112	-1.4976077706921214	1.2163670770128217	0.8513624519885059	-0.5363718245300256	0.08777564964256411	1.349536946532981	1.986600246240635	-0.07998210271639013	0.3345299133129338	0.17064116908670093
1.2324189956722826	-1.1040163952341735	-0.21984339906433328	0.1904562037304552	1.1286088584511984	-0.12863260349603475	0.6864617413440736	1.1545450466496	-0.8199648537384521	0.018477246882168497	0.34195641148463796	-2.04076449451333	0.6539050472335582	0.6293630854447511	0.6078411706419744	0.5163295128471463	0.14986295744115516	0.12747453213625526	0.6389297461389947	0.4839461538344415	-1.6588540617786656	0.04755153735578261	-0.566889587573937	-0.3991224432985319	0.6866603355295158	0.6705530297662989	-0.49532732178930666	0.4328434384228891	1.01004969583621	-1.5799394374983164	-1.128656938315051	-0.5656309923849655	0.02301289207673944	-0.6694433418671785	-1.2096206473384523	0.210630334617765	1.2672705269375157	1.0230039357519407	1.289249839654296	1.25575161414341	-0.5222883499916361	0.5409405257616924	0.8183419906822598	0.423974150258823	0.0181425391059465	1.1919208738317928	1.3808286185810905	0.9574217766720406	-0.1319752543779371	-0.38414862237792574
0.6851904138808559	-0.15965708130826906	-0.39438707534620476	0.07774234219045986	1.1816336745814202	-0.3694403379864804	0.7977964252276634	1.9136975525942406	0.18807400702765886	-0.14880967994793642	1.1046679391863192	-2.424606830354163	1.5497372724895415	-0.8663428977028504	-0.061459009878259245	0.8699916106915644	1.002538584451785	0.03812170090434435	0.1783415385951315	-0.3617523617353735	-2.0162409807669674	0.14353970738830807	-0.8588504248587897	0.4203902299157752	0.7217121990460728	-0.33529035951245123	-0.2509941284457694	0.20697817958726614	0.38731465689359973	-1.5642971009228077	-0.916986144149669	0.06069550017484188	-1.1313739262850617	0.25713325562974065	-0.5846049306217754	0.4342660507284275	1.1265834011507379	0.5776532378673487	0.5561409364184413	0.6042712023655442	0.6907473029422677	-0.10070317052930326	0.5747987916240734	1.4442721824198557	0.3088290037533528	0.7720010843149323	0.2071406882597809	2.145326390307228	-0.40741749278085027	-0.18384356751086364
-0.34362537142579114	0.4704115656040674	-0.14891824553454203	-0.24005964247196937	0.5496225346040179	-0.35437542144578515	0.21397947400151895	1.4903052370972536	0.9852281597924413	-0.5027039459783929	1.2926074322131518	-2.1911939934527216	1.7962269911848134	-1.7466863374210926	-0.15917241344376307	0.6733588486280372	1.6229108904916043	-0.10584040675848186	-0.4834204640726775	-0.5696087407471659	-1.9865819619175633	-0.3258997530023783	-1.1236355674086858	1.0924075663244446	0.34833896658852354	-1.0743553090493743	-0.39686910089027183	-0.3038003722719291	-0.47480552230244993	-1.4302636674051366	-0.18298747042299832	0.6974477532727027	-1.9376343708822845	0.5063012922160572	-0.1389466587282852	0.5835502096332165	0.7582971417215466	-0.22882549215399928	-0.4138574850958961	-0.1297382610888866	1.0075399759385877	-0.25003225038445603	0.02920301321630583	1.7411457605789982	0.2436049051072107	-0.04134063558738316	-0.5369887356838182	2.7231677762539475	-0.3849066866974208	0.07022748223564194
-1.6612542127662244	0.08403756595715722	0.603151904872205	-0.5769953355368648	-0.8979017719680947	-0.4940884044963462	-0.9261283748293598	-0.3460023108617513	0.8270063452794447	-1.3741466395378714	0.44371315377462733	-1.1649895733592823	0.8581196320317821	-1.5341163191202378	-0.019506421790485888	-0.415410893859432	1.279467020751618	-0.4815414589814758	-1.1554314580222493	-0.695288616483759	-1.1988127020902934	-0.9553090084929293	-1.31057532686896	0.8019190227534024	-0.6056355137600999	-1.427170126721976	-0.8666723253075694	-1.0275351915696267	-1.252704603961881	-0.8888582172009756	0.11849287275727721	0.5606764603083504	-2.016216590297815	-0.1548486792097761	0.060727733311000204	0.28578071785916026	-0.31637658415204434	-1.1066769395165101	-1.215919999405404	-0.890791706245963	0.17304878502083287	-0.1262773256258206	-0.6239071114595611	1.000205714146926	-0.6689428213497666	-0.9991618028295601	-0.504581556243818	2.0022491570012613	-0.30558822801239827	-0.41708069697781885
-2.756235055630859	-0.8860883024187713	1.2726787166030131	-0.6409626248257454	-2.3894042387373036	-0.9809108146829526	-2.0158899277617714	-2.4722397305985697	0.0030154117650359503	-2.286037590149671	-0.7869543330336497	0.25113247685774387	-0.8756939000848879	-0.6338435328484864	-0.1743762386419872	-1.7190555535310104	0.057073012928103885	-0.9514765910314746	-1.398408147025307	-1.2264201493324598	0.1176628022920707	-1.1006519445889424	-1.282989715997339	-0.26795983918841	-1.7072359114085849	-1.553340602090959	-1.1412690757681363	-1.6135210508274334	-1.5511595327967267	0.11036330192584112	-0.4572611861271994	-0.1621685300470513	-1.472411482733592	-1.0154710697508995	0.2930386632587169	-0.5002981970647132	-1.9157135397924803	-1.743336596121422	-1.4125842276675848	-1.588074693067529	-0.7685014058365297	-0.19767132790846678	-0.9456262373709794	-0.20382402237783373	-2.0186269815398403	-1.5570907968450498	-0.22413909119521117	0.22113410541564396	-0.27680208663183814	-1.398121316513583
-2.9912204758843424	-1.3190619630306026	1.3086790623115896	-0.30631838211073553	-2.7848494626959224	-1.4802641631505002	-2.3471820270781456	-3.344709062775955	-0.47997632960866127	-2.3095071523119115	-1.2451497114600563	1.4007738860413956	-2.2806897626261775	0.11945556973108844	-0.6152603792374823	-2.169249060626175	-1.153399931465866	-1.0472453800818067	-0.8874546436119544	-1.7556554286763226	1.313795680951592	-0.5976882267564224	-0.9034543173973176	-1.0928793734464777	-2.157500586099925	-1.5202978140456218	-0.7364367699913683	-1.6622759117519994	-1.1562480414056426	1.2026608992376917	-1.2672158936538473	-0.5041410887219365	-0.7096054449109128	-1.1480476615754485	0.7811777889890691	-1.273925133638049	-2.944969109221772	-1.907988378610608	-0.7969662648702058	-1.923382845402281	-0.560568724228998	-0.5437032595751387	-0.6191279911064917	-0.8660558466095881	-2.723360168548318	-1.368103884561433	-0.3056564730106712	-1.3789860043381728	-0.02308766687975994	-1.7414107341125464
-2.116043434945739	-0.5849082589765356	0.7933969462146687	0.23938708139231357	-1.6678708053389637	-1.5304755825868008	-1.6712940166914834	-2.407588281747855	-0.04251570007252405	-1.0844954181225066	-0.56081668163989	1.9107656400093633	-2.422413428722194	0.21998990638423213	-0.8143169237266846	-1.4210810063532702	-1.5384796798745273	-0.49548542712591515	0.13209282645589193	-1.4329545432028925	1.9129435394505327	0.053186939121219	-0.19757832898182773	-0.9564133220979575	-1.5293963822320928	-1.2029251106243894	0.22649850924824014	-1.0518610146126344	-0.29077318145532094	1.8840409286991062	-1.322814339154546	0.11499925013919175	-0.0508619734482981	-0.4046345463905133	1.3928069730554702	-1.4192285835935727	-2.344264852315439	-1.5570626014241253	0.30875718682385067	-1.6157144336186764	0.8078344408442322	-0.797286232279959	0.18962792970217027	-0.5084819715037614	-2.0496054586577577	-0.6278952888959811	-0.6992919658935575	-1.635810271161412	0.6924290234612871	-0.7815113130204381
-0.6098746066450311	0.8207336973098438	0.21260612481993493	0.609949923201866	0.19288779589719734	-1.0946211011559097	-0.45082192569733104	-0.5429454125916412	0.8396028164541844	0.6297223664638035	0.4096267923770003	1.8973454899972868	-1.3791725653582905	-0.11478331253994128	-0.4703893045839059	-0.20561499254862253	-1.1504114920500712	0.3648722008318429	0.8774002662448813	-0.14637558329678493	1.9613453314319231	0.28192341585409214	0.591913492414258	-0.2461391682887986	-0.2708874478795271	-0.529650703073231	1.0356248286786551	-0.04112481963122433	0.4363259267035921	1.9545197058408441	-0.48408134251455	1.144879564067302	0.4312855008304651	0.4671187666779971	1.7756610274202842	-0.8557909736517212	-0.3438837148101381	-0.8855046087824066	1.1219414281893472	-0.8045200185442145	1.9710624535664791	-0.6591484163127505	0.8792508015253198	0.35640520741714926	-0.40876536340417025	0.11610776477214363	-0.8844067545598403	-0.6600668009183362	1.5128152848374856	0.7525235582924281
0.5739607876950761	1.8009779097696546	-0.17944047710858457	0.5182056310727531	1.5170574582595424	-0.540482559221189	0.49732519654083496	0.8244804117853398	1.218139955079831	1.5437212822853792	0.5438519757804149	1.6816254010132983	-0.15057983365374447	-0.2144698040525422	0.024202096100309056	0.4352132642007503	-0.7105912740614135	0.8604271782941146	0.6818082298386453	1.1125107554201377	1.7887001670011617	0.09118227663622139	1.1374756330208258	0.06446104683351798	0.6043134664277393	0.2934635902614702	1.0744113206305128	0.893120253100256	0.4796525961690745	1.6241800125729853	0.3556294042915041	1.489285958954507	0.762207455148067	0.7096583621675948	1.7081556157402262	-0.16041070364554083	1.491784488021196	-0.23843040686906672	0.9778524829539337	-0.06403543842390032	1.626060746486515	-0.278658099244557	0.8878035176741469	0.7640675704590527	0.9400379595694093	0.4552618843560827	-0.6171464622632951	0.2533019078820844	1.6484376849291253	1.4040241306856651
0.7066660673930832	1.6981291309335496	-0.5101267386052201	0.016901429027827406	1.5777650817106195	-0.12817239976330067	0.6852895776200261	0.9650981275543284	0.7236448763621746	1.0065662426800375	-0.28834017940910833	1.3803192437210199	0.28471044189057826	0.3883572109937157	0.04771269123846307	0.139989940816585	-0.6889950631220934	0.6905860458262199	-0.33738004605247257	1.2627379425815013	1.5243685581813828	-0.04098789778836449	1.2129462231254338	-0.37030101222074047	0.3960385874063235	0.8699875600385766	0.45950978532179293	1.2897885829931224	-0.15628413376014746	1.1791566857077143	0.34528175065013494	0.7208302375013507	0.8608024457011823	0.3808197991851656	1.2450499550170635	0.03465866683943569	1.7146626201201045	0.11566278293709378	-0.05357981071152943	0.11372298224469007	-0.03682666094377918	-0.04581357197393878	0.17322339799990533	0.2756123942223335	1.0425540319651334	0.3749618648478754	-0.20900451443041898	0.031035667987612186	0.7334139528167114	0.5447533435859775
-0.1731677751297395	0.7875505435756274	-0.8351171940072569	-0.5311650910443216	0.6065774361100215	0.26456491852670133	0.3222469234757792	0.23264977291765113	-0.12571408309660573	-0.41886138323018196	-1.133336319895098	0.8480776685667047	-0.1449349049900096	1.4926494563989836	-0.4332142769342168	-0.5828121571801438	-0.7801659521692985	0.23912062180004925	-1.330151612923931	0.35768391272258016	0.9894108325044072	0.16901419911944784	0.7908054153735705	-0.841574544938844	-0.6637673416536881	0.9147323716632519	-0.10529846881364373	0.8931263804036194	-0.8964410874803873	0.6591264447426064	-0.29635945480781467	-0.5051559243223103	0.591228802143195	0.16976705674485523	0.5805284323491336	-0.2856129253882258	0.45503931443507417	0.19637479219220005	-1.1757118858681226	-0.17785813347739712	-1.5152070562571374	-0.12670164110679707	-0.7463110725745826	-0.6244331899125063	0.11644432697236114	0.09443901398736045	-0.02971371239668804	-0.9929340523301379	-0.6257001376654168	-0.9442329720523339
-1.3115527858442877	-0.10692055490348029	-0.8549106126684216	-0.7438862805569961	-0.6408783513059019	0.8272085409258996	0.024635764314065663	-0.5338807078263278	-0.5906368689686932	-1.499070719380591	-1.0925770478821466	0.02644760029253881	-0.6203959332735297	2.3387169958751524	-0.7644044513320623	-0.9860592746753775	-0.39807611866438264	0.11968989151368506	-1.4843934928712958	-0.4574217499694334	0.1012353438641794	0.46294873834047123	0.06510740235327785	-0.4820937363524339	-1.6124397666875223	0.48327279037233917	-0.10285518165280862	-0.1663039753093892	-1.10347080342488	-0.01890035768583462	-0.5702380668777796	-1.2451137141621167	0.024796951349324994	0.5066629184589956	-0.10146636535359033	-0.5420011386683374	-0.7398496528474355	0.3042332668278779	-1.567614302292891	-0.362007739825482	-1.5617277257472089	-0.34631822431276826	-1.219180650969266	-1.0732715939840953	-0.7212678114542873	-0.19315402119301933	0.012983628700865004	-1.4902640845294663	-1.3701647162434176	-1.6124795418685884
-1.7906182394195445	-0.3243834547588164	-0.315253622833211	-0.5157189104939938	-1.4821512366562044	1.407503541274327	0.1956208108422478	-0.7719214083998912	-0.45656136671919256	-1.3854023184365725	-0.3042619263199144	-0.7426716373530033	-0.2940803111437521	2.198812345913318	-0.3878082563749095	-0.71252066557972	0.46155063774855376	0.49635970363870674	-0.7259645939748265	-0.2198572629723751	-0.7504281105108553	0.46111789623799526	-0.5580451006647806	0.6147602684868289	-1.5453679266930929	-0.03804091136295334	0.2994667151093087	-1.2784754188579674	-0.6123396117183573	-0.671017463750046	0.05643295333170489	-1.222447660280322	-0.4486318208386361	1.0911712206203221	-0.6193233900363396	-0.24460134609301573	-0.5592373963594169	0.7473793341017824	-1.0912488836475756	0.01505141622208168	-0.3723667977833761	-0.4861309772126488	-0.9582298391419156	-0.6812818860150056	-0.5482901779147527	-0.35847927100465815	0.2844505101843262	-0.6983822587383713	-1.0648404416413413	-0.8989949995497498
-1.139624283576153	0.24101388343393942	0.45344453574300714	-0.04620173495916202	-1.5375840355945318	1.6257085748934967	0.706293888563914	-0.4318475973742035	-0.03722687885122062	-0.18477970157334492	0.36497507577627	-0.889322769615561	0.8701955552870732	0.9781350011508785	0.4714776540665535	0.14167387856753072	1.1150551501691564	0.963450352992048	0.35523072761244373	0.8309730210143736	-0.9274815546816398	0.2570054842636732	-0.6092857770725183	1.4562520214423973	-0.2941896720982046	-0.17544606773742127	0.5805461887294115	-1.6187140933345052	0.23082367286616268	-0.7963457810852618	1.0014929103957624	-0.8266109633898497	-0.39321037706183387	1.361678318140522	-0.7714185619659886	0.46859614413426137	0.7283530886377938	1.5051840365268796	-0.29438405885697083	0.8483953630733613	0.839247294455976	-0.5123054081964333	-0.19654358089024396	0.1828623953353768	0.5603298778682785	-0.24371189533974633	0.810071736711774	0.6816469475521871	-0.28967532354515935	0.4825949740757546
0.3709238785628618	1.187661308981554	0.7368993268408272	0.40069853783759024	-0.7522641531037888	1.3571964375583647	1.1274213855537618	0.21798690388309339	0.35712372648981855	1.3142136691141522	0.44321393964653166	-0.18603896993830177	2.063614378449616	-0.6462785335056312	1.0775510436334632	1.274132107414634	1.01330198947296	1.0671010917996957	1.17591511176766	1.611391894731803	-0.22044657658568703	0.3394785753064038	0.0680448005068061	1.3442709358237712	1.475057199419474	0.26341113070451627	0.5412404672204958	-0.8155917032936966	0.9790170357443749	-0.08615703321418887	1.315034871608408	-0.3571912100135818	0.23536040466842986	1.2177080649305811	-0.4633602293919211	1.0403274490823715	1.6680762003686425	2.134833346351978	0.21901113047390272	1.637601432658081	1.2243716757311451	-0.4350145181459268	0.5565967218213438	0.844763719365358	1.7379898038161143	0.25816585406851306	1.120537617214073	1.2860954846436652	0.09890940340873591	1.4789307015714788
1.8835047851460267	1.8617057703350806	0.2882526164714842	0.7211625148125609	0.48547739747527946	0.8702082119036086	1.1639897484081958	0.7796923030619064	0.6896070348475837	2.294244361640748	0.3579555357352618	0.8855872426433639	2.358951199038028	-1.6728945027474436	1.0455645457690432	2.254876779258437	0.457928770962416	0.7954081571934739	1.614355888638021	1.3974883943183305	0.7971053417987368	0.889449180471493	0.9811453854548344	0.7192137681249624	2.6940593919556357	0.9271007102413943	0.4402858558630597	0.524230051936165	1.422814282884181	1.0631930260520406	0.8519814284535757	0.34572068023576913	0.9585565326456709	1.0457208687227462	0.13884881331736645	1.1290059606926064	1.2086020457503774	2.0541776383470958	0.30866984951993315	1.960671062188155	0.9972860400525049	-0.10761089079437838	0.8803679708167531	0.9233953629722393	2.181434926432335	0.9515796022094749	0.8062132648776901	0.617942370351701	-0.08420477442345321	1.7208493979253165
2.4820122400234506	1.6863767827832532	-0.26447455828048144	0.93445224747005	1.3415911160068394	0.3914706246526801	0.8268631799473403	0.8246815178002794	0.9373756079399126	2.3309554761040756	0.7360911562853452	1.4529139808624203	1.4640954380621176	-1.4944629930825652	0.6872029179795307	2.4996142851643137	0.2587242938013144	0.4735006192650597	1.7945578170079277	0.45690564804334416	1.2389779397198881	1.3832584141126953	1.1980623991910044	0.5683566634408941	2.5299057303021892	1.077743032245922	0.4686366313290894	1.1551532931943478	1.5251331062621654	1.7414450241907098	0.37124037208003535	1.3879576274808092	1.1489565027269744	1.0747264005395234	0.6774310242641999	0.8693153348029113	-0.29766552446687244	1.01682731128961	0.18950011247944715	1.702272586807497	0.8052849460832981	0.6058166807605864	0.6382002521342223	0.49094148880519245	1.737214438561677	1.2913435794833286	0.04973480828394038	-0.48969005945621713	-0.33393478460147313	1.5245152389759389
1.827823032881591	0.5421482700905049	-0.12388339481708058	0.9866365432238446	1.0613174246613513	-0.2520769837072079	0.29449354182415854	0.13292277385040016	0.8506620577995746	1.44857758028097	1.4594177773360597	1.0303070021616099	-0.13062905356340646	-0.35372867048816786	0.4558907871317537	1.5618205249177495	0.7085905140360512	0.28468031682554873	1.6276780665875854	-0.4551704894846183	0.7681395973629884	1.1198212466133315	0.18829640185580332	1.1110621381146393	0.9194007534793027	0.2317903517527101	0.3623485573596573	0.34689654249532076	1.1996013007744155	1.354757986747372	0.4659346584816944	2.241346410456327	0.5842722720353274	0.9893734702548045	0.8739480780808768	0.5163159592120325	-1.636538635617506	-0.5932446997086411	-0.01650034914193655	0.9316616770504897	0.7648893981513389	1.4489553954639343	-0.04039697109203718	-0.17328249777857416	0.7739025393534756	0.7889273459747169	-0.5751605759049145	-0.9349005932681728	-0.2840816673581712	1.1548248223875937
0.46331953618766825	-1.0117930582932313	0.6414060784684219	0.7243024281388658	-0.2309448917594778	-1.2878342724418228	-0.2301478290792115	-0.9748594232165552	0.2291978754294914	0.043833214896664634	1.7302530890989425	-0.01294007069498361	-1.5897757588024692	0.8298246861718174	0.3157385225091371	-0.3004694724895257	1.1714719049678426	0.08330791810553347	0.8312074188808467	-0.9217834349429535	-0.0903665530159655	0.1112709408675104	-1.4484803184554624	1.441189229792351	-1.2674010793406576	-1.2110747208165353	-0.222360505233875	-1.2337197474315458	0.3729256307043921	0.22188371153409017	0.7633683889404548	2.088828862848246	-0.34709971924033595	0.36715500905323917	0.7032812640049559	0.06906154210803285	-1.9864878724262858	-1.9158033125057443	-0.4046767425689684	-0.19597202914253006	0.4269536135615576	1.7903686721287184	-0.8519349397286757	-0.7978802967573242	-0.27980722057048063	-0.44065213371596107	-0.7599804894114821	-0.5678480217519112	-0.21486242491147703	0.48154014637630527
-0.5571477152306138	-2.0106055313012945	1.0889652351453523	0.14159997780123174	-1.3866052709846783	-2.3318489399478946	-0.513810477212698	-1.6697118995555476	-0.6091943541246814	-1.2110035630638196	1.0911876915105423	-0.8064572913888028	-2.2660512633618444	1.159377466675477	-0.07515884063730917	-1.9866839134556584	0.8689870872477726	-0.27268059775262093	-0.5284528411890711	-1.0182920652036531	-0.5490846732520683	-0.774306564089571	-2.2982186156901903	0.6668320682577187	-2.651144197552542	-2.0927465570465316	-1.0370986593568945	-1.9929360518818364	-0.6899747590547255	-0.7517828909096983	0.48819331326499277	0.8300454059742151	-0.9780524914700064	-0.6309856714341661	0.3025000931248445	-0.5477899144178051	-1.4527282302964581	-2.1616319561340314	-0.9351650135832345	-1.3093832130170417	-0.38148524057748967	1.239905433326452	-1.3974701200274169	-1.1078835270963738	-1.1418414806133952	-1.6046382704374513	-0.6972390209367858	-0.12718422435478732	-0.5355964574762645	-0.5413545052113793
-0.5220068848586201	-1.8163352174057128	0.5649254548334982	-0.42622310802339974	-1.2102052500369789	-2.423360756096726	-0.3345584272411398	-1.2445607884048298	-0.9163939186848605	-1.6268016253263136	0.09574412894608883	-0.821501784925797	-1.9525325324986431	0.44724814269188135	-0.6508010075610096	-2.321124741937534	-0.06838709730510836	-0.566484782708031	-1.7122138255529644	-0.8573656393593421	-0.4016998717847353	-0.6974293469741724	-1.4483818708723952	-0.8185051016771102	-2.2611190974400075	-1.5034110566442223	-1.2742949486623416	-0.9632465187075541	-1.3156468442170177	-0.9833568430664335	-0.336834732047422	-0.5496783150771806	-0.9080647961102889	-1.2845872176998472	-0.19025889806979343	-1.0285036958020641	-0.5499305461545178	-1.187889676402293	-1.1617984335305283	-1.7846576432079702	-1.0501248700272703	0.21695551586395762	-1.3096170322784766	-0.8311243537765448	-1.5602016081753411	-1.8352882954125982	-0.6373824659424608	-0.13399576463384613	-0.9680430375483234	-1.3658403364152114
0.3332983459640744	-0.695942674292305	-0.38046339232268656	-0.5319733500850513	0.29137503102792495	-1.0176367752811284	0.2725346264659475	0.16934676728116788	-0.2671413998727399	-0.9437976318721307	-0.2736162672635514	-0.34424126774655417	-0.8653628790099591	-0.678643321875611	-0.7890961618105495	-1.1432500751737034	-0.6361378689368203	-0.39934989036904334	-1.8032404668382986	-0.35716737352257727	-0.1669173852238825	0.20681552813454743	0.4671593369133183	-1.5828521697797096	-0.3366028008681024	0.2253254952848118	-0.46832243803252954	1.1302818195241375	-0.9282245899545806	-0.7084923419214535	-0.7033870836019679	-0.9025653482815825	-0.27891028114218563	-1.1200235650379589	-0.6212523472253131	-0.7506067235271638	0.43697911056609523	0.33528192607260354	-0.562853203494087	-1.1625505015673943	-0.7767402650892551	-0.3162599962749436	-0.48128856740398035	0.05507007340961943	-1.281021892846321	-0.9496788900490238	-0.4735727243072297	-0.2581186391836043	-0.6524503009826695	-1.2034381535321175
1.0979064824134643	0.38143640132684675	-0.5751346694351934	-0.1279911238956559	1.7926275644262066	1.13611127548361	0.828875298225809	1.6050254090472074	0.840825873674434	0.3770991761037709	0.21912849103581122	-0.10943054588153449	0.4706330682769259	-1.3434534735480825	-0.10295419296070496	0.4529733847243757	-0.13302788630990564	0.24921547143938766	-0.6370153789706584	0.4239309810489681	-0.41052360130033677	0.9211538826696651	1.72642707340738	-0.7715544601601589	1.748121558077813	1.6637035397026902	0.7833414580599608	2.5110817623090216	0.28760651619743016	-0.57053793722634	0.1572986785960253	-0.1764252428213492	0.39783476790201	-0.5181134451351533	-0.7340499343518629	0.48772885527839105	1.4013367044907583	1.3535502792083076	0.7936573219198684	0.2590140362129782	0.4194506540465663	0.17043275833543936	0.7444664185524577	1.0738955458589072	-0.3191643886875659	0.3780777507389944	-0.003907453174634274	0.05607678197751368	0.7722729203244401	0.02986251856103533
1.1101657304009571	0.6043735871150108	0.29434962275893345	0.25029011554362784	1.9505589339086589	2.4345884151460107	0.692912901567287	2.099204862136661	1.3373873180392528	1.4075477583143705	0.73450830739723	-0.5122352070415601	1.4021283513655394	-1.1611696833509884	0.8191947149120746	1.120190084514179	0.9178056254784889	0.800990607783876	0.8664399894931859	0.9858734278951341	-1.0678021232001738	0.6052909731293951	1.182793659505958	0.7947160859636945	2.544959850716409	1.6007074015730327	1.2870399604929998	2.1123350917400505	1.352408247757554	-0.8540455861972677	1.625257291984279	0.49559862118222164	0.6432727917735972	-0.32208862089096446	-0.3111506034625168	1.9297233502023756	1.9932439427335973	1.1921706937320042	2.0653260769553716	1.4136026443378478	1.5340950792386514	1.1467349860867788	1.6774083667037056	1.4507411887110997	0.8008535236386757	1.2156965506669248	0.5098800754601036	0.6391608448761436	2.4398824884589434	1.3593582262018258
0.5821199888561424	-0.0036743307447808793	1.1508743296828075	-0.01044068811532109	0.7758005177402063	1.9226673478338183	-0.2906810271614134	1.5409949260297942	0.6271230001144892	1.44992819008846	0.3254909571720675	-1.22977251115494	1.4551820832893185	-0.468015450893605	0.8508832825769734	0.5106914041121758	1.280223939874266	0.5978286828859869	1.4600476131071136	0.7397671295840181	-1.538318042766948	-0.5431543673562264	-0.5697918771086017	1.4255160227628667	1.7124203207246744	0.23602679920618702	0.521135392428093	0.5943183656324628	1.298926504135201	-1.2459413146976843	2.1674782097845298	0.07077677446473789	0.31620903171368653	-0.8693716091417453	0.4908638685895284	2.3789628287109514	1.6817315788530147	0.06982404659757852	2.3000318491587235	1.317000242287928	1.5439997850537326	1.531176689355195	1.72808860296137	0.7797434853201757	1.2867266857023287	1.1634986791592816	0.412033502920408	0.6984054295029477	2.947354903275714	1.591049175553464
0.2535565307020973	-0.7462214656273146	0.7398408407216569	-0.8575254995466597	-0.4458483900817026	0.24766807434855778	-1.468415097534591	0.6501634794165482	-0.7706894841371363	0.5699546877529458	-0.9129820811372769	-1.5944947094074615	0.6610632424929606	0.1257487290612169	-0.3665030486863285	-0.5388249005466433	0.41775670101867807	-0.33298599163154846	0.7182535836375327	-0.30354892569204645	-1.377831559011923	-1.53336104261724	-1.8128988260240997	0.42490913344272496	0.2082409931187536	-1.0495639354598094	-0.7438789486631722	-0.4646969732207315	0.08632018239780645	-1.2913509451392513	1.021838447011635	-1.1923883882888298	-0.3324068293177138	-1.601937234950884	1.082417653757609	1.401277031365055	0.3988484777721271	-1.0982536443873496	1.3355770920817773	0.03800581010783738	0.43749723410457225	0.857885667979245	0.8767887001159635	-0.4715181181385346	0.7221015573368978	0.5959530580815008	-0.532654500852896	-0.07783802598435215	1.8268527008139088	0.5217315157479784
0.4832314847898769	-1.0060936643466654	-0.7910562476673475	-1.4604582381672186	-0.591660057771948	-1.04781600957894	-1.8952667113003674	0.16291880527455016	-1.6973476340330158	-0.539974992163675	-1.8704218433417334	-1.2571719621826873	-0.4031314492293823	0.3611853691373055	-1.8005101050833108	-1.0262538795769198	-0.8518693897347519	-1.1545000264954675	-0.6044465429411676	-1.4054269914850928	-0.7404248246905061	-1.5845692707932066	-1.465512465125643	-1.129161477660501	-0.6961005572853359	-1.1370002480710646	-1.2548437994510042	-0.26838855483202495	-1.330670494365209	-0.8985742951380847	-0.8908941458872001	-1.9841160475988053	-0.8209973920329955	-1.7159931689203687	0.9385163978024011	-0.13601905504150044	-1.0913162842756208	-1.4893899156712838	-0.031937703116351024	-1.2781488321295162	-0.8273494392841811	-0.19195436025103751	-0.2845254362522536	-1.2522676295097437	-0.5140580189105567	0.19319369643676534	-1.6023034999626569	-0.8874632485382271	0.10204497205349929	-0.8323550148620056
0.8342838789887658	-0.7613738275317035	-1.9082211789283479	-1.0052956025602253	0.1303201101458043	-1.124246645535639	-1.2734622821425012	0.1530172812621807	-1.4496122227001003	-1.2059838780521246	-1.610650985608866	-0.4517108153018381	-1.0139402068674475	0.4722555489953054	-1.9977920595517515	-0.8056058191957536	-1.2573694232523458	-0.9907056190319061	-1.3716220002118111	-1.7941226807028217	-0.11100060945714517	-0.7789228807061008	-0.09006085139018516	-1.6025191246504777	-0.583559466763867	-0.261785476928044	-0.6226837393726468	0.4936568889726639	-1.8919456344265702	-0.3224227345146043	-1.9525314501871833	-1.3720829465488904	-0.7254478200768935	-1.056684876353334	0.1995416932628303	-0.914590198404591	-1.7556361382923393	-1.0656084243674013	-0.8244419837626198	-1.4834398394281814	-1.329019074486591	-0.5261882673595227	-1.0314064242895842	-0.8676615010071541	-1.5311655293207298	0.287916536879158	-1.7304983505319755	-0.6337941796071332	-0.7836946277067862	-1.2814530212485888
0.6296545798378135	-0.4169373647199924	-1.410101058398806	0.37169790271595793	0.5624153358366584	-0.5335184791428014	-0.2915289379648391	0.17271853187280106	-0.36828720227559003	-1.2755526087314883	-0.3753342580965791	0.304264322155012	-0.8644281969078813	0.7461412749860216	-0.6727248185441703	-0.497851253054772	-0.4879807217505063	0.15207421938977433	-1.163541827155574	-1.4002832008685993	0.23934437411697135	0.21020587324333562	0.8859102348184067	-0.6115651933721338	-0.09039516372358021	0.4102892531098329	0.33490406353619623	0.6257446489449142	-1.3888255469901742	0.19635113434182558	-1.5811240215461737	0.19730667537771146	0.017029159010813904	-0.20906808343302452	-0.3982995474171272	-0.5274602368330306	-1.2831817025747543	-0.5090553110458237	-0.785159835362406	-0.5365115225227522	-1.0060543628172534	0.14789743351789447	-1.0813218290839297	0.3296232632685658	-1.6748271357246691	0.6520124400521817	-0.7105261692388761	0.6862583336752243	-0.47111262771830464	-0.6497848071915412
-0.20024477759107318	-0.30191187575807726	0.1461745856153471	1.5520799302836978	-0.005440630977393684	-0.295527810864335	0.08713317147832902	-0.09008691950360836	0.5925321757697198	-1.0465375848870366	0.6930515189658984	0.649504986507898	-0.28059580075552676	1.069563724754113	0.9007791594236284	-0.5485746860059567	0.514354538483613	1.2924252071212408	-0.5438164125132837	-0.7802771176356293	0.3840729561207483	0.8216093875667557	0.7478859750096106	0.6381744271597793	-0.05089305054457057	0.1644132435928092	0.6040211339815823	-0.1425253688663932	-0.5330762338768507	0.5765790378709421	-0.6808218019617827	1.3767474174892824	0.9753088910045152	0.23556395205067704	-0.34528976711421466	0.18276364270723539	-0.3758274799792911	-0.45292954790509643	-0.46113368324353915	0.512378924614485	-0.4874989561090538	0.981588897716482	-0.7182342525029242	1.2289116461374971	-1.02072148601084	0.8308096712117603	0.46602579536740435	1.765255745804763	0.09152264456361076	0.161587582238807
-0.9962974575600423	-0.43013255069472106	1.0373711788605267	1.4379309480062363	-1.065255366570051	-0.5741578675128132	-0.35349450616485184	-0.46611983522379613	0.751367629257846	-0.828166018477482	0.7261715671144643	0.5302628192410439	0.1276731992484572	1.0230402659995987	1.1987231997618681	-0.6614942566615456	0.6665644040718434	1.3595389280494736	-0.3060849636861999	-0.3858476800787229	0.40595435070212793	0.9299057540482808	0.0789733571313293	0.7793929293926831	-0.5994837631452635	-0.5294940123617058	0.10009978890976283	-0.9163798794438135	-0.13439783925311904	0.7071259636183519	-0.3758114987149631	1.2416265984748096	1.4495363208725176	0.27507477527177054	-0.031740193659264816	0.18031586318447268	0.030023570231507934	-0.7931444751310895	-0.4410574300293936	0.6318456504927276	-0.3039962955723403	0.8861360982358674	-0.38086436297076365	0.9888864371714792	-0.18157276428022215	0.596300300002481	0.6742598986110528	1.3528902302590908	-0.1050921405500725	0.22080716655257723
-1.1059122490395428	-0.6395285312947535	0.33406388140673093	-0.0022906607623697684	-1.547229127785314	-0.5687249415421023	-0.8905581271220273	-0.5996772429267108	0.1471248147465917	-0.6570943692964212	-0.11289630330958356	0.08182322814810661	0.04932804895467589	0.40365674144124203	0.016450604956042118	-0.2675699878526295	-0.09348343961753806	0.19119485653820784	-0.594121515720948	-0.11834222116462714	0.176853309563684	0.6337548199193224	-0.15877301580238704	-0.25113794332602235	-1.1598007895300144	-0.6928910499769293	-0.3891112522035197	-0.74806109348672	-0.2941670962496917	0.36374455778036774	-0.6682625501945456	0.013664733996627704	0.9983488896752614	0.26944502313914054	-0.3786230918463094	-0.5746282945422471	-0.26427576695745847	-0.8181435575346537	-0.6489313032730722	-0.1753768243458523	-0.43605928575099817	-0.3204074359428767	-0.18967538006844842	-0.20077533004696518	0.30590488432262675	0.07059385076533324	-0.05695248614066726	-0.31662132824854505	-0.9439988848934106	-0.4829373080010593
-0.5792801601917895	-0.7596620737605841	-1.0575634668672165	-1.7048634141409034	-1.0204970693953141	0.3252176976987277	-0.7109260793792064	-0.4105327639123899	-0.7076165575553154	-0.3971367406560001	-0.993091249552596	-0.4739872634741141	-0.27049934549172505	-0.4817672717579021	-1.4124387427800966	0.6412002011960962	-0.9064472529907234	-1.335984396912977	-0.8329221874478716	0.33732665377723964	-0.38457899041960003	0.017177213975069078	0.20891639478883164	-1.3411783747256025	-1.174850356089729	-0.017356275686109854	-0.25438399413625795	0.2793032194208182	-0.4279572885311361	-0.4811833311111392	-0.639939795649702	-1.3961575987126493	-0.13277167437964496	0.3200321956034184	-1.7077229473982467	-1.1870257665392516	-0.6354928047837008	-0.03492511425719284	-0.48484965158886945	-0.9851989536679574	-0.5710632840912538	-1.7461474666383154	0.07385009555857487	-1.3486116458182602	0.39615217010534937	-0.49909768881543	-0.5782420962177592	-1.7120548650224934	-1.431660964752922	-1.1625496458019868
-0.023633529250709683	-0.5976390617267272	-1.4678313870225412	-2.4859197526598136	-0.051177060988384065	1.5993105126227996	0.1868359002197538	-0.14149342430529838	-1.3050211914720493	0.012670182032542743	-1.3101411230438136	-0.8288854607667038	-0.3208232653050885	-1.1307324647677535	-1.769209840452304	1.4013179784082779	-1.087803433025044	-2.129654904221836	-0.45475259729497036	0.943095970780849	-0.9573628826133243	-0.7580158976968471	0.5462007082549358	-1.5858991952629138	-0.6657183216361414	0.8535051675368057	0.2396278470296945	1.2018483149941475	-0.0008872744590525575	-1.3385410674247165	0.1892065063398998	-2.2777312108275884	-1.1277726721458883	0.1556420599944378	-3.1371472989385643	-0.9856188104290139	-0.4603503993207809	1.2063105278720032	0.37946676473935975	-0.9718374576186698	-0.5630903476271464	-2.3470625382378576	0.5575825761334431	-1.5973024839775076	0.4285065710409293	-0.9747934211576471	0.026480149208594223	-1.6160048071655997	-0.9836501425573371	-1.1533843581147323
0.1289035747106949	0.04705371371955209	-0.3608555031162189	-2.001631483156978	0.5403448153080314	2.1227628670805765	1.0526228616531401	-0.024018417255444784	-1.3766816246446048	0.47439155285897794	-1.093072624236888	-0.6762989300951348	0.15126484807925922	-1.3731038444440378	-0.8968686200512527	1.4174542962775762	-0.828036383415361	-1.8077514038025064	0.4325353513814787	1.3034701398637651	-0.9683648445792993	-1.2976607791941073	0.3893262919560395	-1.1898133948899547	-0.07020450843672026	1.153777706633679	0.4083234214193522	1.243083614561472	0.8558674905101943	-1.454542339283765	1.1456227089219224	-2.4702207659039552	-1.2615278317061283	-0.3336448598897807	-3.3202684525894446	-0.32461842203137486	0.1684645147575692	1.9933480086400712	1.4730140002527425	-0.1966911982436018	-0.5016135124114977	-1.8987382528372407	1.0195526344048638	-0.9234588702346794	0.7058441203588038	-1.316196182886409	1.3574243454192374	-0.32928631296564614	-0.1392587552520704	-0.553808222167637
0.009173913555804256	1.134096638217193	1.1299425876869964	-0.8171273131644462	0.5218044968784356	1.4269330692924793	1.259639569059672	-0.05601159954183033	-0.8928761744903086	0.8281339408330541	-0.675541683400758	0.025205318026031386	0.8888955670506065	-1.4350338020081157	0.3217702567835762	0.8111789465435519	-0.7416184125063915	-0.862089443694281	1.1339517271059876	1.2079928410930647	-0.20543208224803192	-1.1874446054857082	0.07512547945813997	-0.9345851904333663	0.2784698738079016	0.8313913813017517	0.06435324770920677	0.5149590669189186	1.4656384918152958	-0.55130087371527	1.21527379810126	-2.089098330325222	-0.5410911836602282	-0.7179456491598823	-1.8311160759719904	-0.08289893704145862	0.6326527510959151	1.7508323499807692	1.874924769885825	0.5926295741629369	-0.4467324687884137	-1.0468346441939107	1.0079403867911767	0.0022724384614570014	1.1834725504322536	-1.4291308996112333	2.1527145028763157	0.8242992159993666	0.11845206457932661	0.019619905322840494
-0.04888756326155792	2.1551985573704364	1.5334155103544125	0.27575396739159413	0.27271781719232535	0.2101136752930069	0.9200351631779464	-0.1315281846407471	-0.06405344255115183	0.9416026908304552	-0.2516478629362763	0.8765491807714224	1.3549454715392864	-1.4626597417342457	1.0447717963699068	0.20539946454540475	-0.989661050844169	-0.039042386441506614	1.0538086029871199	0.9476522805169867	0.8295514470644108	-0.453142536830799	0.2301232264052769	-1.0830256344720868	0.36908659667631716	0.4231946015811815	-0.300423002112191	-0.30783588239127213	1.2752871418664908	0.7520983295011561	0.29243632933344166	-1.2624512167492663	0.3049776695561133	-0.44357817565830837	0.3060423353841239	-0.5492586856984362	0.5692176205336639	0.7839620257289608	1.091408653416677	0.7902924366879122	-0.3184568572829152	-0.5425481412589782	0.3617060976603473	0.5142935734136356	1.503122440251976	-1.1560655337140373	1.6998003376412474	0.9879436009496703	-0.45871149672486955	0.13262583662581853
-0.03004095565428016	2.377833378959401	0.596184779048059	0.8702225113000129	0.1830160869333445	-0.5029677798350868	0.5818817417109265	-0.2336707427736778	0.6669055098709978	0.7306172705165681	0.13972745936560968	1.2676760830646467	1.2072957680632292	-1.1754865398492484	1.157589699507041	-0.005684168713463867	-1.1346025676985685	0.32922268988977743	0.24713713712827845	0.9551615547029546	1.3323039292756091	0.3282733878499101	0.8631882917985095	-1.1505775644401963	0.3138998298363951	0.28742280052131763	-0.23554679366908524	-0.7409554364734192	0.3782957216214518	1.426609998717098	-0.7218659316664435	-0.21417599399495793	0.5201643110442161	0.40933913708061137	1.5487994625034291	-1.0916859630000648	0.27896108133568337	-0.09256000141578614	-0.43103589091299505	0.4546946270445994	-0.10178317873765963	-0.5736312854891633	-0.5259219487020452	0.4669938373013752	1.3009656068666045	-0.47656182630161137	0.5346997188212935	0.5117818304743917	-1.1354683368376732	-0.11748178092014197
-0.1880075357623232	1.5105176408560448	-0.6613996930566841	0.9826816152946561	0.2741867094907183	-0.4606124320777232	0.5163878825690389	-0.3636918555883987	0.8567784264137468	0.22484925568495068	0.3862015245025432	0.9040740564641747	0.6010194982437453	-0.21086747520033416	0.9737084733673038	0.048438835658756084	-0.8251861157586822	0.4061795999370163	-0.6547097626281364	1.2514686223300193	0.9755890191215428	0.5438585758707472	1.2957342706446233	-0.7085095418795195	0.1739724405557825	0.25019031273534337	0.05397302707526793	-0.7540980252263813	-0.5657089647022826	1.0056351479074759	-1.0206511889163443	0.6429512997744957	0.029775354271969885	1.0523759209116503	1.2479002628696219	-0.9655191839965801	0.32623582220225383	-0.3673945973675434	-1.6459918752487155	0.08821077813592017	0.006543232493832255	-0.8158019571329831	-0.9857798748929907	0.169185330212596	0.5467344598060324	0.3355086027570059	-0.29090595093870897	0.25308899350544334	-1.094143709231724	-0.35034499212746456
-0.5394380291938564	0.10996014775517245	-1.2182190006567188	0.7637444488958833	0.3940976635502275	-0.22888702750699882	0.53002547723137	-0.3497312707763756	0.4656346476431531	-0.311438934969791	0.3233632095575224	0.11055830124449917	0.07305469756268165	1.1910065601476474	0.6383621630418241	0.14133001928924663	-0.3179401251939299	0.43572778728848194	-0.9780716814316571	1.4418587372117506	0.19525758710843255	0.178655027482612	1.0295816156833422	-0.03722771881572114	0.067046871956442	0.045633435369488023	0.019921350178055214	-0.45793496907564085	-0.8666295373225119	0.016054579896322505	-0.7363411237935569	0.9658058504108833	-0.5431956428840371	0.8412361882064606	0.09388328646020808	-0.20001320759949257	0.8629327508513079	-0.17170265573745644	-1.7496952096845497	0.07385173408588186	-0.17087213871818416	-0.9447466098123118	-0.6248707073438681	-0.01873100821479041	-0.34371260282064653	0.85619516472965	-0.3666092608370265	0.4705856438577306	-0.33717826120156136	-0.3174218062591968
-0.684238152283336	-0.8265414066000557	-1.0259831999376638	0.35960889498327253	0.5287636579630088	-0.2688350677923299	0.437649635159642	0.06446326136990486	-0.01185174791310896	-0.4268799398640378	0.024297790001836243	-0.44697925097895336	0.09953434719829507	2.088611975977098	0.08736908408743346	0.38951663915839246	-0.12243936928861604	0.41626144929763087	-0.48719924345226545	1.2480073109098841	-0.31165989047211246	-0.17807750977557077	0.4076300009386281	0.2591020224045288	0.2608650738936069	-0.1674002866190175	-0.4236292432379164	0.134187408980851	-0.3062659605831604	-0.5904199013524281	-0.5206879632582606	0.8417697666817258	-0.5617598311696259	0.08860010268064067	-0.7181907499290632	0.5120721676626462	1.459883555392454	0.1280208838425276	-0.7663313139343938	0.39211769820100567	-0.44514521637171905	-0.9322595363180903	0.36529445046589804	0.03802014299732108	-0.7639061442818064	0.8663616406359732	-0.13155116759586888	0.6510714094405231	0.4366247621260259	-0.029993867567014994
-0.2955740558622447	-0.765575267409185	-0.6808331248194938	-0.01826143700067622	0.7433770061250169	-0.32651682051170383	0.42629625937638255	0.8317516615772905	0.013495770757426561	0.1537402410249855	-0.12895909433437167	-0.3686889758965325	0.6657485023722315	1.6641685523528778	-0.5449844782442456	1.0134721302495662	-0.2701052318111271	0.21420334697663837	0.5157054866302532	0.8338855240245416	-0.2697414243031324	-0.012608876045451651	0.1838644865440256	0.11923517636198912	0.9076838806220855	0.016197289490588702	-0.693955441435399	0.9055415451307093	0.7431669324801914	-0.368291257917814	-0.5540765397772933	0.7166565376565351	-0.035940753442213084	-0.20767179190569723	-0.586329513510365	0.6841820187716299	1.5691773312262507	0.4469889090109348	0.554257899497451	0.7702088379113382	-0.3339505273835435	-0.8683413575292634	1.3715939302869318	0.26041235053118916	-0.41832911820607116	0.5396644448822027	-0.07978699374939374	0.30383190187007936	0.6919582423941472	0.3780339589646605
0.34379406877346486	-0.10336733666058137	-0.4837786786588114	-0.11809278154640941	0.9154957415470764	0.08577738716030468	0.7406356745274121	1.4141766813160583	0.5791090121122875	1.1284374373048809	0.16385113837467416	0.1592456083698935	1.2068200598182819	0.16068018204006462	-0.8240024736038657	1.7330308834482173	-0.21970773205642405	-0.12456297177251928	1.4318556053704672	0.4863633045815619	0.05782210662437554	0.513088676321552	0.5342952362465748	0.16340852737856973	1.6607124918497145	0.6042849641489212	-0.24671337194583123	1.4078987936835732	1.5925012877624256	0.31121378028101604	-0.3619950142731275	0.8798963127246867	0.4287086709763313	0.4907905342430349	0.21925950938811598	0.5180750500468959	1.045127028408424	0.9216745226421768	1.3366194581156663	0.9493511161678755	0.3970406571999013	-0.6727011662970531	1.7833499895650058	0.485843003901493	0.339587375605073	0.23782707481011847	-0.1267697520169078	-0.39690078274759655	0.553278643090264	0.762168995749869
0.5468132300415349	0.3098988482703189	-0.17011806035776464	0.1282411121515818	0.7557771824885288	0.8178931238081237	1.1347290373859482	1.1828298918628404	1.0570663418174162	1.6928174353498329	0.7061008624380046	0.6285743639622482	1.0287674963931797	-1.178833787591664	-0.46709658928979214	1.7374533829750438	0.43414757283208233	-0.3229328525381202	1.7368023780606554	0.13089810901187485	0.32544456232231544	0.7486158710684014	0.7785729370428128	0.8722672053010723	1.7793042479889312	1.0081731922726591	0.6810593642553702	1.1288291454575707	1.6814039265049368	0.7922954961664395	0.3620289281099729	1.1311688954704044	0.3169231432062436	1.557587318823616	1.0984600183654736	0.45890542333690726	0.1976214349813667	1.4210403997046317	1.1665278021515118	0.7977790408706914	1.3355174444868663	-0.1308951402855569	1.3386229999023762	0.5512947994495395	0.7285057901068411	0.13268564892720322	0.08508675965370457	-0.87965062366536	0.44485259954022166	0.9645284600122473
0.02606631289021678	0.05951109617681457	0.48491974383614833	0.47731649334907894	0.17055245318441256	1.0458721433760918	0.9543276205924209	0.08508216256151721	0.8047866734125724	1.20400112791168	0.9515260852503256	0.7242647254154019	-0.07644283509772218	-1.2461835184718362	0.2604687639124934	0.5069963449270125	1.3568188650598536	-0.16534107323808384	1.287532770714465	-0.5771965702084665	0.4882867893141099	0.32619975541705637	0.1991617282108469	1.865916143220352	0.8323077923787909	0.6425841869303981	1.2433212621663579	0.06287586775817595	0.9291686996437803	0.8135354169499244	1.124802523705006	1.0770934790184004	-0.2298359714570944	1.8116420307933125	1.6739228713089733	0.5225514984666589	-0.554143146269497	1.4014740442312987	0.2859914538664415	0.3129264254355144	1.720135692077153	0.783873002494453	0.23585822352484367	0.3558099242959305	0.23858064134055865	0.08440087075201008	0.49987450530707006	-0.8802124945691404	0.48700648083845427	0.8572230603273443
-0.6854120121209645	-0.4909368001863242	1.1517924991971151	0.5964107202840174	-0.5238469877073003	0.21288512800869244	-0.08939126069682327	-1.1696230394333864	-0.08465220984418233	-0.15012797558345892	0.6263594964956009	0.5408006701296435	-1.5494083447112006	-0.12377520701335078	0.792038989666574	-1.4049848288459832	1.7739724132905696	0.23528487549626884	0.412130226579361	-1.639762601281607	0.6792697433759475	-0.3803262395977706	-1.0329655368509338	2.2483568634385804	-0.7144115665468452	-0.37180547550159804	0.8989367183361139	-1.1330110312099149	-0.21664426670077203	0.6097939692007529	1.1298855405713102	0.6918664086497659	-0.5733154886931147	0.8039514352867014	1.8385858773029495	0.32606709224175334	-0.9856016127747907	0.45385252170289864	-0.6509663508981534	-0.35216412528096447	1.1960107193241793	1.724221760254577	-0.9712733412840948	-0.043311650911762686	-0.824323100994355	-0.09649761019016605	0.6071818428834223	-0.6459681049759994	0.44476868481711984	0.48968971826954977
-0.7848174441130845	-0.7067421363615807	1.2654848431414703	0.42347163144398425	-0.8760232693687746	-1.1970790927918962	-1.3913277606450127	-1.698622386679292	-0.8017583575128946	-1.4139350629502307	0.0863634618499037	0.34912162379467754	-2.4366877431951313	1.0611789081285472	0.8665600913342899	-2.664991702278453	1.3354944702042784	0.5381296351095065	-0.31010886600734605	-2.4261221079451594	0.8624812687254537	-0.6478057189971607	-1.9589786403156175	1.629993142065313	-1.7844840233413772	-1.2716673769986202	-0.006798897722789661	-1.6904674932306396	-1.0854647903355894	0.4821450034973238	0.296673872021237	0.4002828732839359	-0.2741769434585271	-0.6646152204953246	1.5615432703050287	-0.26133471718403967	-1.0829903635585316	-1.0623123502715726	-1.0504021575124247	-0.8894423268960931	0.2057312535817246	2.183549423597672	-1.6533139305768199	-0.3994371962155958	-1.5565257316986738	-0.34326275498688164	0.12124278174556005	-0.48246504806589546	0.18520374561959882	0.13447044222660934
-0.11680198900270752	-0.3936757973406273	0.7349148617349417	0.21762074522495736	-0.7577041213201807	-2.04512671199764	-1.9352353212883129	-1.240418067401983	-0.6529854016983226	-1.69651454302939	-0.06952696911229259	0.26419604245707523	-2.162648184992051	1.302724232278132	0.7219014824304768	-2.3794814522415004	0.49789317978573905	0.5304968835209213	-0.4773626134759694	-2.226933883126636	0.8011919754634277	-0.1989041487711341	-1.8456740240111977	0.5789371988197316	-1.671990803528932	-1.4233980664315522	-0.6464601925417442	-1.4163321866722276	-1.2533239876023665	0.44887488604228043	-0.5469065854564035	0.5436631947900235	0.4373115117870723	-1.3738287985309487	0.8981340616997754	-0.7858105316826353	-0.9132643181476962	-2.1476512836577	-0.765893913978239	-0.9998559115235072	-0.4406241302177986	1.9162415120067726	-1.480412237712801	-0.43971545803239653	-1.3082793122214786	-0.38102506211815845	-0.563281871853145	-0.3515031423242991	-0.06483453761392201	0.06618282105117033
0.6389114357770402	0.07541402022576743	0.08607097432921895	0.21989505535024326	-0.44597734931151795	-1.6845973750297514	-1.336946825587089	-0.33337005461183644	0.1941832104192114	-0.9696041603911727	0.30094527908948976	0.1915579982754706	-1.0150459599826223	0.6332352694238085	0.6625309567649902	-0.9635359196614713	-0.010146543177635825	0.32275320623054243	-0.172490888798269	-1.0812705210173423	0.3889120106257738	0.5046761735315005	-0.9262191065148101	-0.03171407029141815	-0.695033350201773	-0.9100977735098573	-0.5835353615069359	-0.7652886321431682	-0.8206952685678339	0.34482935163172346	-0.5975618271101254	0.9076526357607907	0.9086456416540296	-0.9205558591726054	0.14274397131986474	-0.6970878909267045	-0.5699189861587807	-2.0566796018262803	-0.14716741949340365	-0.6490361458122015	-0.35681038793139763	1.1442093862011373	-0.671427937762395	-0.12737897696587985	-0.3257950092245038	-0.08304955370305216	-0.7919463748647656	-0.05161705555845259	-0.018577258579768843	0.265903420378024
[truncated: 72 more columns]
