# Supplementary material for: Diagnosis of autism spectrum disorder based on functional brain networks and machine learning
Source: Sci Rep. 2023 May 18;13:8072. doi: 10.1038/s41598-023-34650-6 (PMC10195805; doi:10.1038/s41598-023-34650-6)
Supplement: Supplementary file 1 — Supplementary Information. [file 41598_2023_34650_MOESM1_ESM.zip › matrices-bold-time-series/ASD/ASD56.csv]

0.02070570957567071	0.29607833333598366	1.2219432602906404	0.12839590173996562	0.6332366981282704	-0.03067869353647945	-0.6791031929742369	0.6456216766403466	0.8617657167385421	-0.39026695279815293	0.7274640028313147	0.27249153616216376	0.41537616758144	0.9709984153679753	0.22519275862014726	0.9229079144286875	1.1103869618365005	-0.04473105850899113	1.653985618324583	0.019227353383662646	0.747216863563502	-0.7084739804412618	0.15326404105344035	1.5447125712437348	-0.2049314331481895	0.04364082930111086	0.6283598211659648	0.3987187980312253	1.4904487977948782	-0.18613788258692812	0.5977160540919713	0.45110437192832686	0.21385397504902967	-0.34282171550371976	0.4420971285522898	0.768085831959875	-0.31482234497521183	0.5525200528931101	-0.25903547250911513	1.1052910050062614	0.9085738533280655	0.4882053223172037	-0.20553337434266272	0.37822417466480895	0.26822354728621567	0.47415136731026514	1.1483323050050966	0.5393272059883027	-0.700959141014569	0.17533372721330606
-0.6404515488258447	0.887645659285087	1.4302003893940967	-0.45718933064458855	0.5074788878294929	0.1317324806122743	-1.2589943186244519	0.5968450610638556	0.6949427956406787	-0.5652529971584067	0.45368113594014364	0.05506045770140165	0.40216698925332217	1.5832091080424076	0.12209472418797518	1.0032185573762777	1.323019483484364	-0.13746491884440018	2.0589777879908024	0.1876212192344299	0.2267095944819087	-1.0377279771015178	0.5967691055717925	1.3063393107847914	-0.6314783572582393	0.3003387754708925	0.4798807412948406	0.08601451587358742	1.7675438422877234	-0.07553873498882466	0.7457611705538005	0.22651837689022808	-0.024198012802982654	-0.03464091524017723	0.39319603931665387	1.0006802930442968	0.061336652998820636	0.6220242344049566	-0.47181039425412685	1.2760272205957348	1.0796598565742646	0.2714455699884145	-0.4540857379597392	0.16132097760781106	0.6042490220010229	0.5187871228848657	1.0026352084313284	0.32895625164199466	-1.0992102932275964	0.5517681852301882
-1.2692574398555658	1.3758905761567182	0.24527408226894187	-1.1047847412359997	0.1993638009902919	0.24531623164251123	-1.4071676442872476	0.1459843221294998	-0.03249757194256042	-0.4815912918764973	-0.4067624158981592	-0.5146561167919301	0.4494036522622479	1.176098839858795	0.012279297405975897	0.7711041222032177	0.6907697034440811	-0.454779019638548	1.0718740297337674	0.1497331574853195	-0.6479469530862432	-1.1465199716034233	0.8554387400441053	0.1453010326205742	-0.7390665487721303	0.35426648563701935	0.07053328306949237	-0.4687204546403224	0.6373606572281432	0.2399366330735108	0.11526533112166058	-0.39084935561717593	-0.3273225988821071	0.3678126622202718	0.2034795239488086	0.4807940378159879	0.6361140322107813	0.4685317232967976	-0.3568588279697518	0.3942969221104045	0.6824880746540674	-0.5439792991961254	-0.6056839601666631	-0.09851792426389563	0.6435857066036468	0.3337771343615808	0.3655643902056508	-0.47634589632318725	-1.1156600916817736	0.38990566251562725
-1.0341935999432985	1.3840223599800454	-1.605598625759266	-1.3694179729313434	0.046997106397534946	0.3444756736223656	-0.9126070854781912	-0.32841251386392367	-0.469555815628465	-0.18526778798629354	-1.1617187827597732	-0.7818221557617098	0.5991424427773517	0.004965715878310451	-0.0040864728662992405	0.6038433677037717	-0.3391579765468747	-0.613715523488928	-0.5101421956937076	-0.1762781552178895	-0.9590240240039998	-1.0766448279718477	0.8583334616556907	-0.7990685663418107	-0.29231943089053086	0.216050783261569	0.0007636385855040541	-0.5812794834066901	-1.1028147935311354	0.4402174329314618	-0.8513109898521082	-0.8184116989439322	-0.5196800545501986	0.576468108438246	-0.05769742656230518	-0.45800859078389483	0.8294464659379959	0.4065201950715	0.08591855118963398	-0.7626346355496861	-0.009079409207149449	-1.5014672900190362	-0.49620717521854973	-0.07359330395524716	0.31706531908028895	0.34524563409884296	-0.09412409003371117	-1.1660220550649323	-0.7924527621556979	-0.519846626230396
0.29081620713431694	0.9573227704402667	-2.6001636341086423	-1.0083809801383234	0.042947437244642804	0.3988081003719755	-0.10397927430994432	-0.5559383897589208	0.042235585371014926	0.13809805823130056	-1.0729735196994752	-0.29203673688082565	0.718587965770397	-0.8059459604013758	-0.02772161773795113	0.6326992102996081	-0.8970275929254106	-0.25772953191980663	-1.3601289494057782	-0.6632447301781718	-0.253864147040428	-0.9882108781482004	0.7299295124745855	-0.5741056146891799	0.4764675564332532	0.05918187647813356	0.5172264888350503	0.04202376043428474	-2.0840776982407245	0.25794520222225786	-1.2058602020764835	-0.5721275287137344	-0.6116450578075524	0.33337200945020096	-0.21850199463799386	-1.1325163163541496	0.3694720156878574	0.5125394373955611	0.4088498128729472	-1.0557366645434114	-0.49169007364234313	-1.9268595374832025	-0.22887299045362433	0.2400541097821171	-0.049348059449781344	0.8167178095148389	-0.04078274186861132	-0.9143357771881319	-0.514673672839141	-1.6365310230814871
1.9075048544938649	0.43464791797388663	-1.8899782699849954	-0.20909638192086596	-0.09914513814519889	0.28164292001418784	0.4525629219464148	-0.6235710464522538	1.089779257449116	0.3152896672550236	-0.1642444785030373	0.5768851498704394	0.591554849076298	-0.517609802198869	-0.1824116372005776	0.47103208255232426	-0.5699262055006189	0.45635166437566527	-1.1484546398772781	-1.0336309097934326	0.8348466826754982	-0.9035355249334759	0.5042798460231843	0.47524000426974206	0.9948052327476558	-0.02785603671399339	1.093402300826989	0.8904977828397225	-1.7746520917831716	-0.1777362437548486	-0.5548068701335801	0.23357518673740849	-0.7101331671052652	-0.32342293346737655	-0.10039732180428856	-1.211432655039126	-0.3899738370246788	0.4858461884699631	0.10195344421692787	-0.28332934425641304	-0.5479208626164763	-1.5025404373275342	-0.11940970096284781	0.42629551666089666	-0.09982867394078383	1.3487303264907964	0.13689233766818243	0.2846132982793868	-0.5876817836370284	-2.0910294696951333
2.608811301196241	0.06746843793350295	-0.06563341953969251	0.5146851956476587	-0.4123146012280188	-0.03862709723193681	0.5062547833376867	-0.674731810123746	1.4985587486424576	0.2812881263475288	0.7617455106703468	0.9643393632289307	0.16064165937337754	0.33613990788547304	-0.3549233103256312	-0.31923705796826857	0.18853089396289824	0.9406569408018864	-0.8099217697422774	-0.9976618309569849	1.2103991417187872	-0.6043675893407237	0.06205148476326976	1.059555457902644	0.8605600682189918	-0.08616958360140214	0.9598823782992812	1.1645163027816	-0.8734904348592435	-0.3906988326912088	0.44503572463788443	0.9828500083700897	-0.8035795445413287	-0.9370895070913562	0.3270818076851647	-0.8866464431249556	-0.7915063148962377	0.05713160522595318	-0.7642378203968885	0.5661862974695576	-0.4066449390633783	-0.47190761432074546	-0.3087614465614968	0.1086678286777636	0.12841446399901746	1.1573826060141668	-0.1561374988930032	1.4987493312134754	-0.8016245860162422	-1.4667568410053229
1.8668636924479574	-0.14334172988722058	1.5292181357828796	0.7337582808934868	-0.47412257503848343	-0.3514911218663601	0.3400067107792738	-0.5398248829734906	0.5950617798051503	0.08489245474236674	0.9915763616761616	0.5315175052330772	-0.33964704564440634	0.5688721170094887	-0.26881468460427493	-1.5353294816233956	0.572435678417855	0.7959090122262715	-1.2014184243170305	-0.464423433499165	0.5317894513879411	0.12543703668515038	-0.5858106274615935	0.40236603087349965	0.24614416041467918	-0.11496658987362508	0.009154462308034572	0.6477081205763607	-0.32531467866700997	-0.011062669964868339	0.8072537605649366	1.1362674168401636	-0.7220570933564768	-0.9180161843944875	0.8599860528242588	-0.4243222080177855	-0.5150519461689137	-0.5658231249855693	-1.4091576126488952	0.4624362203396161	-0.3699139835480396	0.6418487019071137	-0.5068340716291491	-0.5251115252578725	0.25270635326136814	-0.027109165181018954	-0.9272888582823284	1.7773634589745169	-0.5676551306133251	-0.13854071737422732
0.3035704973848245	-0.29751176327547557	2.0488491840090313	0.4923631161805743	0.06217841182244493	-0.3770487667957676	0.4226077806005537	0.07966978070053635	-1.000261582574041	-0.13898394579940837	0.6634500187118789	-0.11433791997662762	-0.5624965135293898	-0.22232398353784905	0.13098641822315757	-2.3316269084654113	0.2694716492797747	0.24332218765535651	-1.8828599157702954	0.28336159641289377	-0.416713127570631	1.140434352171626	-1.109749093530323	-0.8951637576324369	-0.2555651010171775	-0.017135009245419414	-1.0389720144240153	-0.08155791965168914	-0.2667957898857997	0.7982791690073731	0.3304619895679058	0.6830123985048866	-0.33735085431932876	-0.11811370126048239	1.1540584261379814	0.17383331843241068	0.12643363871342966	-0.8350683863024628	-1.0617306230638563	-0.46831785209351473	-0.40656914297252766	1.4118819511140812	-0.2806806815563679	-0.8165671558608802	0.02025678347912372	-1.473309908322636	-1.5164722865610116	1.1081755198741565	0.3910976411059765	1.1109181980526996
-0.8900365661870541	-0.4321455470465204	1.6323823335673668	0.2862596740326031	0.8613930774327463	-0.10003570950251131	0.8806241047466008	1.0385415634366133	-1.9783232772137491	-0.21174122012929966	0.50891420155804	-0.17367335198044745	-0.40550722415060364	-1.164160823884211	0.500499679205712	-2.0547765130376843	-0.29852401835803494	-0.14509886123596633	-1.639249553148648	0.705690897018495	-0.6807609944793804	1.909335891997023	-1.1461000597907833	-1.5776875617865112	-0.22617908440662904	0.20830825018746882	-1.4499038355154021	-0.3192656888097455	-0.16418854508153358	1.3877544393983015	-0.21749554808372534	0.0615621303191357	0.2503274121738198	0.883472243688718	0.9688182851329077	0.9278129945373919	0.5400844194482564	-0.48314913985687885	0.15224891772345128	-1.1181902517644124	-0.245126856903887	1.6441687463071966	0.3688182616139686	-0.3403676439586979	-0.3658341983608014	-2.067118734982241	-1.3403130103867074	0.3485989144481174	1.5607197763793155	1.7281144295804782
-0.9578852461072195	-0.5428938085319831	0.897126654968112	0.5821599590353665	1.1385833274754398	0.18093360161560437	1.369773425031696	1.6142148936061844	-1.6538169584178766	-0.003066912288446479	0.8906818082574338	0.31290091417067645	-0.15160058706963386	-1.1904369264456311	0.46018558545574073	-0.9966295183464261	-0.5378798073042281	-0.0636925563811766	-0.12137767123492783	0.4904562341313713	-0.2606482028787244	1.9663969673470436	-0.7545981130087291	-1.1483002328686809	0.16526148361102405	0.3467036890205399	-1.2728622373050362	0.037377181479713535	0.23194880685615787	1.1490256534642107	-0.04424798295467861	-0.2723104123998115	0.7800513284922297	1.2372572697427844	0.37260370510785834	1.5140200853131833	0.4795786759030259	0.12406867585224671	1.2086297827229073	-0.7006912326902472	0.1781519234212321	1.3508493171797582	0.8701363500242917	0.5766826059022937	-0.4674932845025878	-1.4387258615689866	-0.5539364910181087	0.26122650114517804	2.0461370375604826	1.6762544292821928
-0.07590097533337277	-0.6392628909658976	0.3011235088803946	1.3116688623344384	0.5940140480071076	0.2127677677774568	1.4763498115084646	1.186504972430169	-0.5140341972364942	0.4532206497078453	1.3350089829550926	0.49743403922852153	-0.18125753053229918	-0.3552075357852637	0.11264659718082769	-0.1390028429713375	-0.3360733886313181	0.3150971007269142	1.5141053620540126	-0.007871519913117185	-0.011188852685619984	1.412033500611873	-0.4029659896826668	-0.3064285008246064	0.3884358891582639	0.20725482834099626	-1.1370691971641094	0.5231721113378865	0.5152375604877555	0.07494805672309142	0.7523370758618786	-0.17173501003430716	1.0741362986669918	0.6954973402697022	-0.2871563094368969	1.4677484153984575	0.2810494990010375	0.3747748374521791	1.2172105534175817	0.4003681995904184	0.548588886331782	0.763474770834809	0.6736267851761292	1.1765996448651346	-0.10781536275579817	-0.3108677417291431	0.1558694083046312	0.7841072932503252	1.5382581986053427	1.2627469535716576
0.9467366715475461	-0.6649105219148744	0.032253502590815025	1.8783297721439873	-0.12649342148831616	0.11657853521437833	1.1861177021494866	0.015125152300761436	0.4868464886301828	0.9401670686306017	1.14772860625186	-0.13052285198219699	-0.5298099756433178	0.2857888825515084	0.013506287222760762	-0.12066354062984269	-0.07627092233244448	0.7059445912645574	1.8609005208314187	0.020592273091579617	-0.4446107087398176	0.8770459046135216	-0.39742638904641375	-0.0014144689473472036	0.1675999589015786	-0.04913564360528059	-1.3345292461247227	0.726609282428457	0.32152793040764693	-1.145370941151936	1.3657540570342868	0.19660670072829978	1.168340349481894	-0.03888464558168456	-0.6499279650527802	0.7956771998785078	0.44726933378043626	0.10230799528047471	0.3905642502082676	1.1848627876949718	0.540307432131067	0.31144835189640674	-0.0619149059730991	1.0954994237790425	0.4466403920352495	0.3590521849857511	0.3485561195647787	1.285728730695316	0.7312001285157488	0.8287447244908397
1.3202147272744336	-0.4331041220206099	0.15621288045829243	1.7364644393784654	-0.17079831158050046	0.22049829447154598	0.8842838573414668	-0.8919274840680498	0.9125596114666139	1.2037115939410934	0.3303132049467257	-0.9204638602792744	-0.8002000528262324	0.07377117324737452	0.5096737851081958	-0.6014718750061689	-0.09875052769668956	1.064908071658357	0.8945819063475805	0.9750557029502293	-0.9731184800032519	0.8931222569340059	-0.4692288720666576	-0.34668370095000367	-0.2132592467006953	-0.027324392915598437	-1.4009475793471484	0.6564463853853227	0.025282211158491455	-1.602404917527369	1.2471258595709938	0.5339249879254426	1.1934050349827028	-0.008101458239209075	-0.614370256509508	0.11987645746421427	1.0074167160464211	-0.25766126193126393	-0.1950459944371218	1.200183290720059	0.23556941628151626	0.3534392759962803	-0.5596635495522373	0.7155013296548375	0.7915016526288925	0.4270491101236381	0.21563702153629433	1.339813849026715	0.5962313031893369	0.567285871286682
0.748628570183192	0.17934390789253193	0.5323133859703444	0.9736112850527074	0.3938618077440249	0.5625687161332499	0.8822798646292985	-0.807462329107254	0.9854035111200852	1.1434522654947956	-0.3835980296151349	-0.71959402025775	-0.585462739735324	-0.38807784764919	1.2066813830471619	-0.7480446754776858	-0.3117272080955713	1.4397676259054522	-0.049267944655218124	2.1887062337849468	-0.6148423336746136	1.3050681584793677	-0.12789227401911177	-0.6678081620550105	-0.26318955950881673	0.354002011372811	-0.7629689067859646	0.47723250960372643	0.3262256614270987	-0.850560690929407	0.6413969995784633	0.5885898184354771	1.1792960811003461	0.9013540329430991	-0.36384495484328	0.0032789810295043003	1.3495898973106182	-0.2397648905548949	0.16688831308602642	0.8770427629586539	0.01251613528778279	0.7904115304097686	-0.28408603041087543	0.6178343755702755	0.760421046658089	0.5442627790484034	0.1726053903653857	1.041122801628626	1.2635538801664734	0.4687273813809641
-0.4437165239763501	0.9183913942342297	0.6755684082198838	0.2544575320325979	0.536141116717525	0.721374293516848	1.01381316654855	-0.06862677123943318	0.9715226338853551	0.8462260812429928	-0.4371560290554139	0.6513678952849666	0.041586487265406855	-0.0621734365203385	1.288847041710321	-0.23679631365940884	-0.382454397589478	1.6179567747178514	0.08714347356807453	2.3699690462685816	0.6635864918026136	1.4045412179393684	0.5959132943292279	-0.46126397844942696	0.12482313012583077	0.5951478289005939	0.37906983554850054	0.13654955850187148	1.1896272704555577	0.721140993510255	0.13131543993687622	0.29281228175744406	1.0241204308677028	1.694140669294639	-0.13636300632425422	0.25959173023059884	0.7704012117206464	0.058188112972785394	1.0028915637841045	0.7686077909782152	0.03283711476226696	1.0419296755463698	0.4208495932127174	0.8190115802679969	0.4374239952778793	1.1338414519985598	0.26934065344937486	0.6220401861316448	1.829196295320531	0.33879502136839795
-1.4883678009101018	1.1863144722807604	0.09398597633846108	0.12978237855441155	-0.47592018486892823	0.27968877103928586	0.7861883489200838	0.31885722910269243	0.7993993518068647	0.4342456199272286	-0.1517857225868251	1.9161809334126756	0.5435594692156422	1.040231495026979	0.42282868013520997	0.4187146699844227	-0.20524014186056114	1.2212223143308805	0.8682691647745078	0.896512736191814	1.66972847177664	0.7113887365698385	1.0070837663902314	0.013848862065040792	0.5387455738020844	0.13240415837067673	1.1055835036963138	-0.5051862766996424	1.6312231054356352	2.110754346804285	-0.09905952102323694	-0.15887386406624454	0.6444707306308187	1.2635032956048724	-0.0020317403680431795	0.20369778254720705	-0.7659529226927712	0.10478300376479104	1.2340350356301104	0.8036040466783558	0.02844743816315963	0.5872747916836458	0.7163558835571794	0.7484993550359791	-0.09453070108327759	1.6884587222496459	0.19012946115413615	0.054479767319032577	1.3834098981383767	-0.058456536134950214
-1.6296277565734107	0.5750297854846137	-1.0496446600180387	0.42673907639215614	-1.9834075790676764	-0.5945336256129821	-0.042440607661560374	-0.18321521576322408	0.3709995710213244	-0.06659029089445775	-0.313641803110718	1.6082525368174905	0.4601220672802313	1.6801142328581917	-0.7887822672576514	0.5492722923368858	-0.057020145588241235	0.2531026916930983	1.017461371605521	-1.3803517784640948	1.229293472215339	-0.43144987317013817	0.5207113313748908	0.1614912391760007	0.5115038051807992	-0.8822908416735097	0.7673694952061232	-1.2400248527950928	0.8260805583355658	2.3653032799711564	-0.3268744556428581	-0.402856531905513	0.11036045065390863	-0.3549011098638025	0.10187898393596019	-0.4068582256515537	-2.4463823428248523	-0.36594018114141136	0.4534860111824134	0.5003490342134355	-0.295957475900248	-0.44111019902392656	0.25198740225544713	-0.001977022850264911	-0.8299870507296273	1.3217091916067116	-0.22432982674996962	-0.7792522686267411	0.08407570364003018	-0.7491792646738462
-0.7185024025081003	-0.6241136312314306	-1.8473955612077486	0.40731354517339996	-2.466616604555765	-1.1996725807849968	-1.0903434089249788	-1.0819687070720565	-0.060626457167114754	-0.6567159660474536	-1.1513246946154159	-0.25431189803659554	-0.12143360124073127	0.8669807610944689	-1.3774746188946227	0.13141867289605913	-0.27896338953613437	-0.6554193756741256	0.02029746981411079	-2.81861308691143	-0.4593313159630819	-1.1507224990308842	-0.530556308434497	-0.19015634123032885	0.02066732168963711	-1.572874995772568	-0.2784389976164817	-1.5035147745788822	-0.7770723847581884	1.2274532011037926	-0.7245856514619594	-0.21057668818598607	-0.38383977159351546	-1.8799608701107016	0.14292439850498118	-0.9887398531206141	-3.2550040101879865	-0.952745102313637	-0.620257466769594	-0.2665318755429228	-0.7769019616450514	-1.3319152915857868	-0.4413880032461564	-1.101102557621561	-1.6135879618380926	-0.08024669581414207	-0.6843102661073407	-1.660079515445462	-1.0127378975255708	-1.430930947303697
0.5205516039854298	-1.5876730669713712	-1.5388137857323931	-0.42400179428895	-1.238917296187139	-1.0090196229244166	-1.630832095524104	-1.4730925786980935	-0.14233641160429472	-1.1921186868604088	-1.9891476141319753	-2.0210386432972927	-0.6994077586221398	-0.8106147891667744	-0.9899523752484449	-0.2556240067889899	-0.8727124280378763	-0.800341978100056	-1.3295987927661561	-2.548313402209388	-1.9564340839538739	-0.95991851681966	-1.1143193948896986	-0.6639135828655465	-0.5441021987689838	-1.2845893598776952	-1.058556512221867	-0.9763779071071272	-1.8194064841038715	-0.6733260482765494	-1.0406354393706174	0.2445473380327039	-0.657097699675781	-2.032029702723356	-0.09951474198502805	-0.9015076432103616	-2.842203438383492	-0.9925654312215073	-1.0265110884244937	-1.0388416893665664	-0.9108934860813686	-1.5339976351048272	-0.6289330746857799	-1.7972378114673055	-1.9948925039643366	-1.5497103511926875	-0.7828605955533742	-2.06929698018697	-1.1767165713875878	-1.7019016485994032
0.987832229782014	-1.7304800175132562	-0.4759500608540586	-1.7116100785262167	0.656512677073724	-0.23835244139335895	-1.2732005340127843	-1.049974089579632	0.020839367307050403	-1.3866676264053874	-2.009428229614641	-2.0424944209855216	-0.9200527312625404	-1.726811529367767	-0.18584817455449562	-0.17582932115244887	-1.4469267520741753	-0.20247988896643473	-1.9762930159415688	-1.2450511461090035	-2.0608901794863375	-0.29459947681679843	-0.5982147257547963	-0.8533022213972614	-0.8362287029767009	-0.39528475721824047	-0.9865741369254897	-0.0686996571025817	-1.5406887077818465	-2.2184730562969994	-0.9725595037236968	0.5049884093703542	-0.6425902420279371	-0.81567292961114	-0.7976687361283052	-0.39103245806436504	-1.7445164661328394	-0.29919314826376103	-0.657670339903012	-1.350892281624365	-0.47100647602406154	-1.219322683489112	-0.25675127376722073	-1.7278807669976106	-1.5273911981095496	-1.9959302786939168	-0.4828669651394397	-1.7552457617387758	-0.7966168344640004	-1.453489659606671
0.2180435450836861	-1.250648419562544	0.11574936533340008	-2.5180796533268084	1.4795969363400865	0.39983280090670903	-0.34239936029100293	-0.324182331093645	-0.09570683025635893	-1.061450081023262	-1.1755784260163487	-0.3198556545796026	-0.8879957559855248	-1.0639421841438188	0.2325720298233831	0.20304485740184514	-1.543652070805969	0.36184413373307606	-1.7643093712185491	-0.26881666416501404	-0.9555987116869524	-0.030104210347312983	0.5409160325878293	-0.7030483791781676	-0.8325463080184912	0.09026290666024304	-0.2929931852675142	0.42609545089623485	-0.6002540168658729	-2.5250407163386464	-0.656763454384447	0.3058100863058698	-0.3964414440775078	0.5475531718614713	-1.7399855861763898	-0.36264265435384285	-0.7477816023358306	0.6352137661886688	-0.22407587139526755	-1.2598709078389967	0.18086556924680466	-0.985209552425157	0.08679576377144853	-1.2218405949513458	-0.2839284723298722	-1.3029514325711327	-0.10173380323631512	-1.0976222516022527	-0.7732799383204176	-0.9594459568970152
-1.0657840223349566	-0.8261212496959097	-0.49153896664715724	-2.2293723632610782	0.6332181576629334	0.47202094488570195	0.4426924173458027	0.07947139173285196	-0.6877146103844516	-0.370914535695749	-0.21252773988346454	1.5929723081633673	-0.873044659016432	0.26608847769880123	0.03797383221362521	0.46300089572036357	-1.024413554635613	0.23614645152856908	-1.2884834353118162	-0.17137181141141766	0.19383302617048873	-0.4836020319316268	1.2654912607289452	-0.34944387345435607	-0.6493443175070718	-0.22212035165183575	0.47279128965447254	0.1884336891288186	-0.18294628142829497	-1.5099137861584766	-0.5304163058174146	-0.09709484980949272	-0.05796254329967515	0.9278882966391561	-2.3417706991407585	-1.1331149911296863	-0.10827642835115846	1.1877099199886418	-0.21217611884974957	-1.115101413930996	0.5167167623174369	-1.0650895018256419	0.06713709946266783	-0.7886913013494774	1.0280731837114712	-0.29743140980041627	0.14960739275936213	-0.7261372639963746	-1.2840114766741482	-0.5087166575038382
-1.5663696753013703	-0.8286837629928406	-1.6009178821686445	-1.1699460079064006	-0.7783478613540162	0.2288163533433267	0.6423634174805294	0.09140630719291624	-1.1674111013310022	0.28970143586998504	0.24201948285257188	2.2247270183210026	-0.8353000806566054	0.755581073538071	-0.35156814130452957	0.5366469792451342	-0.20082663195426126	-0.3612829546065203	-0.8686298917386274	-0.28007558746502387	0.5729254014831596	-1.0326758968502594	1.1401214118751546	0.14167664412711048	-0.2648690240781098	-0.573864112859066	1.0670659544924521	-0.2956106166542333	-0.5096322305490991	0.09012387417709995	-0.7299120186805925	-0.18532294299172844	0.2083891992727893	0.3688077702280583	-2.1227339030048085	-1.7912674816749348	0.506848893399847	1.2314339643293577	-0.23858503398374556	-0.9732212047505852	0.45462364535951677	-1.0555242283463748	0.13931273922870832	-0.5325634130537371	1.591060258379671	0.26866278885510897	0.40674712035210386	-0.8166477121776226	-1.4976278670954355	-0.03263471711345253
-0.7055593952514314	-0.987126188954291	-1.8201764907713225	-0.29655487063819364	-1.2512313957942374	0.21228104535132378	0.3998759329536806	0.059220089295069805	-0.7916597891656078	0.6213495801089592	0.22083116557997515	1.526003811293244	-0.4322092647700002	0.0989525698149776	-0.47751945492787656	0.7168015435691055	0.3781404660746245	-0.651951598767973	-0.18710322128246834	0.24261514507080614	0.4159143605548321	-0.8331199057192612	0.7163585199314793	0.6738478960592956	0.3782372852031848	0.017787482198419764	1.5259442091485944	-0.3594944946609117	-0.6225652633520666	1.247546043493249	-0.8867015123850708	0.2067629867551442	0.29845591530515797	-0.20297517854605926	-1.2122898417017793	-1.1934933892980102	1.3427112008777242	1.1333116770583156	0.343938442157224	-0.5561796947543319	0.35379825943147875	-0.5184790172949034	0.9298019356470573	-0.2459093658578898	1.1477421069512548	0.42281780771919614	0.8413533199701351	-0.9432990958368415	-0.6456497792108585	0.7441343462237116
0.745426773355035	-0.85066802683206	-0.679561386264319	-0.2913800711119245	-0.46936393748651856	0.5927313597774723	0.09009560071926823	0.15000787562333845	0.2833459107170611	0.6236317165177762	0.1258823879073458	0.5898257974723632	0.45712376408551697	-0.5405395060165104	-0.2993562531586487	1.1093664660297933	0.34636796327509695	-0.3115971059296439	0.9521583205372023	1.2286209103488257	0.43442789414159394	0.13560908858838103	0.7161094428680935	0.927967200604273	1.0251047844392631	1.4335233266169072	1.7503065880465996	0.039642487070981745	0.3069845433632148	1.3350174699738453	-0.6551839455285072	0.6405479559152982	0.24547830082764543	-0.18546314548296222	-0.3064725852708677	0.49393883160361235	2.016812524646978	1.2090095521334836	1.3989663020861527	0.1827770687840932	0.4273262326073915	0.33615873590957773	2.2012124064255993	0.0567503972109879	0.13620449036512433	0.5985168307228989	1.2759281441418224	-0.6727101292465721	0.867242114841022	1.762473197272295
1.437303083307022	-0.4007296002989425	0.7985475094573544	-0.9654663737910814	0.6087260906630069	1.020079123264917	-0.21499442128734603	0.17407880491231406	0.9410711134192762	0.45781387197678314	0.12042551366022765	0.3078157134491197	1.3767409972595699	-0.07520277701924767	-0.029012269071947164	1.364346358673225	-0.13805808859590812	0.09552583346517587	1.9505478408009809	1.6732606086996769	0.8640826378533245	0.904609405835048	1.079078334017694	0.6217432367092481	1.1202768422430511	2.4139270595906517	1.4933092968264088	0.354990886058678	1.8282902009300135	0.48133961101502337	-0.2540037736821898	0.541263790070279	0.1957579152600652	0.027384156747054064	-0.03223476037458144	1.7122013050636078	1.8522446051844923	1.3397007921914412	1.9498695265987809	0.7665396355259945	0.42322189331036403	0.8305303146640933	2.8083150885450427	0.03284119015152402	-0.7860687643586401	0.8562999577823659	1.3340474799859348	-0.13441337273648687	1.7364195073739124	2.4241828716458977
0.8326734291079231	-0.011425179990101245	1.3018988213633151	-1.5192450972544522	1.0596071567853969	1.07973258795797	-0.7866868805306878	0.02082646518391842	0.3385935030227277	0.2066217820333054	0.07948153691768241	0.539432207761254	1.6560836298463701	1.106143040270768	0.2661807569773915	1.1382320872804674	-0.4420224329484572	-0.16353630911951006	1.9476859311845531	1.012372771615701	1.277683888890335	0.5009281435380932	1.0786399249878629	0.03936142712842714	0.3840848950636656	1.969428609563251	0.8374113191271703	0.25156197477661846	2.6728009667062955	-0.6336487474162252	-0.20556404162454872	-0.12341183992683423	0.2619701443137666	-0.34667092748457395	-0.3392908695383162	1.229661187439884	0.7534025779705368	1.178281631048861	1.289296849375412	0.7199595280975088	0.06456227939129869	0.6835119743042957	1.8995943249275888	-0.42750044343379234	-1.2466693691957038	0.8121015712850109	0.9792538071978212	0.16018961126608622	1.1565321514111524	2.1210022863409463
-0.28792494447479683	0.1480887251789142	0.7497881654670753	-1.328203022272587	0.9905073886483677	0.7279675939146726	-1.7193776597738655	-0.005366437740760903	-0.981120448430638	-0.12101330317888084	0.03471883958481213	0.5447506203923865	1.144225788949402	1.6123117065810526	0.6782113589602596	0.6795217076734495	0.026690332850829643	-1.0151275090138454	0.9584694326332492	-0.09680080925294064	1.207419359206844	-0.9473354201330414	0.33226848008964516	-0.0050763306286700305	-0.6764519214531006	0.5609510477822959	0.3752662447345911	0.0869624646847559	2.2238726604667547	-1.3310317184359444	-0.5423908088691283	-0.7712775538053697	0.3881305798918311	-1.3747555593301062	-0.5696266659250856	-0.3146908715477516	-0.44752854737209363	0.6205715892600755	-0.1085164467342127	0.254585239648192	-0.35953566875154336	0.42014776684742927	0.0011629052166668306	-0.7755771792483108	-1.193511480397701	0.311265475051084	0.6807765465960723	-0.0042318590933999554	-0.3030375601300821	0.9497239869950467
-0.740954910160381	0.4123068217283805	0.2667445322766225	-0.460926537865629	1.0929772892827807	0.2184710850729417	-2.511908653305269	0.47379786807326324	-1.5652220279075357	-0.3844532288314173	0.28947995703137797	-0.05074308141086651	0.427857043728355	0.772402137476073	1.1186507615795245	0.6528058961177646	1.2125603664456717	-1.6044308229656181	0.048349282178864784	-0.47826073619292797	0.6763933083111149	-2.2166339576449126	-0.6106227444275804	0.9570684843776677	-1.0868116876284897	-0.4250823623524255	0.6078453626370677	0.3937362428845074	1.1480500530366495	-1.3722930797401158	-0.5818804976502423	-0.8631972762674798	0.3822297583614711	-2.1436070576239317	-0.15347673763138567	-1.023580441526237	-0.707727194090256	-0.060002005283333534	-1.0567650945180032	0.09349546659468291	-0.1819170031726121	0.6971545621588693	-1.3957877834154317	-0.28392442421930525	-0.6320161848466731	-0.18972945490273638	0.8681478257760729	-0.2687946578512685	-1.3682386296114553	-0.2866476751444948
-0.2344221412378723	1.1464666116182427	0.6630091106479905	0.4986028599664412	1.5139338792025376	-0.2607881905764257	-2.372474517104075	1.2958681386785909	-0.7026122698381391	-0.3058079604462424	0.9025485042228749	-0.901015300881965	0.1992040242225225	-0.5446477184528636	1.2038239195822023	1.2844525528996624	2.3283982073723486	-1.326232809855251	0.16114726899103604	0.21203754233977207	0.05205764840964723	-2.1621460253197853	-0.8822972614117122	2.280764910302497	-0.40241332798477286	-0.30338284595435094	1.2192377768664184	1.0280794245288527	0.4644713331505489	-0.9787025608116962	0.2597796546476737	-0.5207788408671056	0.09159921133499214	-1.6669356646394284	0.8010437144386054	0.04637392774119725	0.16537521871579777	-0.5391471273851606	-0.9793487414292984	0.5258692410050655	0.7504335983914907	1.3351623589271093	-1.3917079173155589	0.9906264771622575	0.4123471214894851	-0.1673240861769359	1.3030976682619055	-0.18633537121210936	-1.4355884382054676	-0.8902020611877405
0.3851334249464677	2.0881131161632602	1.3505702595517781	1.0371503854973787	1.5743602093683002	-0.7138673441405073	-1.0401611710828846	1.7446743777186107	0.6935684727305775	0.17258376551015395	1.30151696642052	-1.4362843550121345	0.4788086971758341	-0.994447970244984	0.6358111247812961	1.897068408554225	2.512633909244683	-0.5779604353067518	1.0092403650119568	1.1022252916290214	-0.41990319698890344	-0.8478530633871135	-0.3618239438884713	2.6554449037330636	0.6980972635042794	0.1673955197146915	1.2621545415916673	1.1632744924191079	0.3123236672043731	-0.5156497997406247	1.5396938607490687	-0.35332521095387553	-0.4677295075280665	0.03349732507441648	1.646558715139386	1.6711720455293875	1.306952620638316	-0.7868277895277573	-0.47924284802236256	0.916899540695288	1.615800360222737	1.351279733508569	-0.6107529803782945	1.9957248981665385	1.6099938384194064	0.20176088599330752	1.21770085005301	0.16839285977751164	-1.0236907263010901	-0.9628117311140517
0.14326143357150947	2.4317826822278255	1.086835474343064	1.103199531536449	0.6599236231540149	-1.132127792636485	0.7656065784824573	1.2940184453492984	1.098876130770579	0.5933647263549243	0.7951976146641015	-1.493702080597606	0.6332255636031376	-0.34894277985334365	-0.37018909001821015	1.5492280476905582	1.6646839590902116	-0.27858898082769773	1.437879834327412	1.117118308147285	-0.7550402432448666	0.5458843552218657	0.1417568539233181	1.493799890362963	1.0211522982291126	-0.17234459048724862	0.21875470367660585	0.2590650992813304	-0.026746768722800816	-0.1868918287076583	2.0134734128797263	-0.6911739619585889	-1.1399094569178114	1.8378495161268167	1.889353339506084	1.7928137533854056	1.7057013264741256	-1.0231999775988725	-0.47375920972460106	0.4413267280148032	1.3547509713478716	0.11956505936904392	-0.4051567898257951	1.698374871770158	2.2337359824025413	0.16880665664887845	0.16928822243944983	0.27241604699253363	-0.8858152933643966	-1.131721024896862
-0.9665081045295383	1.6987348926227768	-0.35589534687845614	1.006686309819743	-0.9109538644992865	-1.356043928062307	1.8531794252677738	0.26212047959025686	0.1402862127792154	0.28866230895697914	-0.4659910870843702	-1.3911698496982383	0.1980209901469114	0.3258311003072555	-1.1859349165407667	0.14214404147405288	0.5833293257130433	-0.7411384210333385	0.8283389365564097	0.16352109503182824	-0.9912386424480101	0.9147899331830043	-0.1646806811329782	-0.3063572268832518	0.13417845295617303	-1.3687543974698704	-1.2941328386315933	-1.1607249226742504	-0.9825586514717479	0.014107367878193668	0.975163681004693	-1.1526379735487404	-1.7207498620801962	2.5030328236111483	1.6706077180537309	-0.058970475161255406	1.2150305858606267	-1.394397077870112	-0.9974938798348155	-0.7802215980860041	-0.10872422410337196	-1.6705128740249184	-1.240363496454089	0.2787014204180403	1.6648930782879188	-0.5954125932148808	-1.3614630685341444	-0.15749963841639708	-1.008579554076746	-1.6326828306283878
-1.9758287496001512	0.3915262165944511	-1.6856478280090608	1.037736098057666	-2.138624351366832	-1.256483272076552	1.5931058235875954	-0.43904042464177157	-0.9769137033840453	-0.8601802693241007	-1.3545244823780769	-1.4972643171242195	-0.48651780075477585	0.03567457003584397	-1.3250698501568385	-1.322312274766658	0.18636556248732675	-1.2965564010866857	-0.20032519139366767	-0.8607879316742828	-1.0366586026238227	0.2609069205308714	-1.1193939582348753	-1.2273484287985557	-1.0846234816589397	-2.2509165653980694	-2.097307903684238	-1.9428282216092307	-1.9867968524718163	0.15709920684956352	-0.767707529346204	-1.078474096830565	-1.984589286123698	1.704781955664907	1.5355977238525382	-2.0793357566391384	0.5442454119067911	-1.7866154868262714	-1.168145766805089	-1.6142981059186499	-1.613232899377727	-2.4893370918416813	-2.1369151286215633	-0.9187688819162598	0.1122013907090507	-1.4097819929641717	-2.3644440236521524	-0.7226077658844201	-0.7493396286328612	-1.9142280023221527
-1.9399754180395565	-0.42190018158755105	-1.445919757032466	1.204424045102657	-2.3495036146670207	-0.9595697426930748	0.4464949120345185	-0.21990143946988971	-0.8774091133800033	-2.0577949540000424	-0.8755316562868235	-1.8376247556130676	-0.6402879262526004	-0.9754467059214167	-0.8330542283842186	-1.7280868791522677	0.5941543963945786	-1.1246050307334299	-0.612761514710025	-1.128521875609429	-0.8228978549899464	-0.4634854928546	-1.7829391920177604	-0.718439875519907	-1.31029113113123	-1.8386388843002266	-1.6849515368989691	-1.5051478625824148	-2.1195945878954356	0.2644506855927465	-1.5234568833803885	-0.3229570991956811	-1.7098006353725752	0.19601886695099438	1.7875890090367743	-2.094347002575995	0.32003517767617706	-1.9615855547180578	-0.3461185905336417	-1.1378114147501428	-1.8870661645334617	-1.476272266085664	-1.8148863343689985	-0.7388915866122469	-1.328505925946988	-1.2739177433428215	-2.2718328619150387	-0.7133793236299678	0.16109618263363712	-1.317620442264645
-0.8383135786211237	-0.21319470615557579	0.32470319523600316	1.2805175568489187	-1.7219601831355908	-0.7291973718492066	-0.5300876128685248	0.6168841879846622	0.4227670647142798	-2.218501661793541	0.6576031535943881	-2.089175235004533	-0.014871643504855486	-1.6402932013478133	-0.14309205391591395	-1.009723855875975	1.0618013332976484	-0.25397470409678147	-0.20336501737818005	-0.7107806371875248	-0.455692107831394	-0.4259511395995424	-1.487063958603494	0.31345558123514816	-0.17766862620496782	-0.49815846397341224	-0.6772916931812899	-0.40582848068538646	-1.2452018829234677	0.34327698175101107	-0.4211531727688645	0.5340662397556232	-0.8507563651363751	-0.9199951998609674	2.146043761059858	0.068213461099747	0.37818907668911483	-1.7928161428998812	0.9545103186290526	0.2695727779958746	-0.8466480586017651	0.6511155130412262	-0.21970952266673435	0.5856774508860056	-1.5689638019672574	-0.10661790306379743	-1.428990471122115	0.12126701432156411	1.1098255901222345	-0.02578169267391359
0.46760277869439465	0.45207459674962674	2.050906557126826	1.051741864771997	-0.844078183671822	-0.617121995350132	-0.6503667547451907	1.2288896875364212	1.603986996735435	-1.0670121432367397	1.830246663784952	-1.8678993735227363	0.7086565698085255	-1.4250696645358816	0.3216003383968714	-0.1894703203207773	0.8295613869179093	0.4812615927886888	0.27933227377354863	-0.3009157434117236	-0.07887372935378698	0.288273295452065	-0.5204881862874096	0.642422812390844	1.2841227100050916	0.5362317303147078	-0.00471170871030678	0.34765323281730803	-0.18018618295743408	0.44281097395295377	1.6132730567741596	0.7946174097399281	0.23832796526361655	-1.0327944892291954	2.0450050804291315	2.378064325005246	0.09879858066421895	-1.3266453266871077	1.520532138808046	1.303322539281089	0.3701514807395869	2.274704805237348	1.3032186207076542	1.7036836806720053	-0.5704995422132693	0.9995639064493923	-0.5987252640939942	1.275751697831472	1.2557324040815663	0.9404316845623498
1.0234060412570425	0.566008574621074	2.224208418156823	0.5312936906585239	-0.059699249712909706	-0.37981579658325554	-0.04921892607330814	1.0350289850048957	1.5617301109928834	0.480954719154789	1.5945062944371762	-1.0285572792664994	0.6405411697718093	-0.8904910291950882	0.3490833614014697	-0.2640616299177844	-0.061662078029388355	0.42695641140390894	0.16125927085745453	-0.3337451263924412	0.32904176121977374	0.9301625399357479	0.26505937084078246	0.0890631807594853	1.6684547894744772	0.5894853815659513	0.11572878596472373	0.36286735710985635	0.2666243074216003	0.5973980444094433	2.6942771700943022	0.3597522506843368	0.8865069425477837	-0.3020937785608182	1.2093581527075288	2.7163882005119264	-0.70177194255751	-0.6766117807577077	0.7210536528006299	1.1538658028570912	0.6148677713610563	2.3741114833686465	1.3639628500226568	1.5399718647335763	0.5971100850812282	0.923075040764961	-0.14687375660771354	1.956774067092905	0.5135059773088212	0.7891805521288993
0.5128673578148073	-0.18460000867408638	0.8476638462866973	-0.00903307543164762	0.5599202455636421	0.16002665116472745	0.7154759931117219	0.10850400664852816	0.5062681124150021	1.180676431610824	0.338362161907287	0.20949209047461445	-0.277689060556198	-0.8328088421177215	-0.07978866308849296	-1.1987205099843017	-0.8796773231871409	-0.1867741776154932	-0.3768770388251167	-0.5863662710557621	0.8449177921297227	0.9879877861203477	0.36226877781008116	-0.4846162239718287	0.5776587749624875	0.14165610503832854	0.17963106774917362	0.05291229772698669	0.12514737079904387	0.7148831593419402	1.7844448916119833	-0.23047747743225558	0.6473681620842	0.670403903916092	-0.08549622430569329	0.9335080425306792	-1.4541598264289368	0.04893712417324154	-0.851332360115178	0.28481499637099544	-0.20776904360496418	1.2715338866865418	-0.07757677684313614	0.2722374267358801	0.8396640566910452	-0.23074106141710027	0.16462899768575226	1.7761370829440697	-0.3463731332903655	-0.11985550780664617
-0.599920733762921	-1.0786575555330253	-0.7584772758178002	-0.21139611269583652	0.8254905462174663	0.7655565283617962	1.308143459237441	-1.0750463024841936	-0.5256218487464718	0.7003619456727274	-0.662730501214824	1.363222953841673	-1.1492907438384914	-1.1869471538689718	-0.7637587953940355	-2.0843636416550364	-1.0470643360730718	-0.6132027362811308	-0.7041464542785377	-0.5898042450701013	1.2847027794673032	0.6972504118454887	-0.012318191686808646	-0.4000402289780817	-1.0524931957229162	-0.003110513320954203	0.5133779492490749	-0.10962081242143785	-0.018556494737193237	0.6038741956471739	-0.3668628669229437	-0.4041335030405839	-0.15228845930506166	1.3424012679429678	-1.2611801357695376	-1.249745251226049	-1.4661645606166873	0.7136103603339881	-2.0119764257225015	-0.2894857047797057	-1.2945292318584831	0.02270213992831211	-1.7125514082882922	-1.0519649681775087	0.159487889594657	-1.2313266973789831	0.6595173808625012	0.9872812081333175	-0.5537375898876059	-0.6093047968198286
-1.454438606229132	-1.193427206654472	-1.3702139560044342	0.09202980739732225	0.43716082836777126	0.9665692524067349	1.7605533242370481	-2.0520482368314146	-0.9323661257978639	-0.10833564236690046	-0.7038019338694275	1.970214157742513	-1.107643788802384	-1.0986202728685588	-1.2246806637497063	-2.155284181491445	-0.7205320462696334	-0.47394075612548003	-0.6492554985686712	-0.1986032378240643	1.2080785128062674	0.6573396335654463	-0.34169102024703357	0.006078842166664038	-1.93256345649897	0.2487471543597601	0.7577440783452474	-0.18555470669662702	0.09114620874990116	0.18475047132909075	-2.02572638786006	-0.09539466304870294	-0.553383194211113	1.5061650960837625	-1.8773341912197596	-2.1046454284328533	-0.7061612793272186	1.142376551608064	-2.074505160427856	-0.24421666706880954	-1.9009698963981176	-0.6679513934340683	-2.1600344776451914	-1.6327059098559427	-0.4023614210710277	-1.0661844382424168	1.2297457512265537	0.166538089356784	-0.08607764495224547	0.04632414357993172
-1.3668814536690579	-0.4559941946448402	-0.892994134151093	0.6903875551796275	-0.47861870417346064	0.6135714966337044	2.0965279841334055	-2.5080778570797633	-0.993823561896784	-0.20383926025301602	-0.27221674092778403	1.887325428259345	-0.29213427534627134	-0.03863489843735385	-0.9544649951145814	-1.4843336450474751	-0.4880936431923812	-0.062357544806865436	-0.6509348235353083	0.34399991288076853	0.4142927943338124	1.0714153586852249	-0.3825385463572822	-0.06481190708863233	-1.59974825688402	0.3661197933212855	0.39306958409218345	-0.4621392002022019	0.10859630468536016	-0.3384294508584806	-2.098657879658979	0.3048714217934982	0.13243151170893397	1.2543361244385711	-1.8730676371682236	-1.3928659067819233	0.18188735015677027	1.2254710106248845	-1.2605231788119227	-0.17137673937200057	-1.9038726167171889	-0.8468290318994425	-1.163048654575863	-1.4887837411947686	0.03882680136682884	0.01597596137819286	1.4410527492304894	-0.24069526584025705	0.4943328567991861	1.3157499928473109
-0.28864353200190207	0.27378792367525007	-0.11787406176743269	1.0790188021516836	-1.1305876026811068	0.11593424923092706	2.064899139870046	-2.244937670823377	-1.1514097638466998	0.5202122427095027	-0.20177616900757142	1.3652593332068292	0.32087152662575896	1.4588110985770377	0.030215251247235963	-0.7019944529227051	-0.6359159947216833	0.1914231935343151	-1.0141172600401667	0.7448901992264495	-0.6368550972782043	1.4910016713412715	-0.24548684052204775	-0.7517738478819067	-0.6345733489582199	0.11544190459029556	-0.44306030794829543	-0.7972270427778296	-0.277379567628124	-0.5920271274001542	-0.9603591891483055	0.3956928482711823	1.522892741372433	0.7936755117616129	-1.5076011603788926	-0.1433920167657749	0.5686051277630553	1.027645602158606	-0.2497063846119685	-0.6238596106568226	-1.5131307503976883	-0.8735058730949373	0.3652587794256229	-1.0628891968808891	1.1849962041226125	0.8861924691657038	1.072783173862589	-0.1369738695268821	0.7369871443407449	1.9465625784644804
1.1099302259036266	0.1735986349239913	0.22759018672247613	0.8228395322224894	-0.7234132346212155	0.022198095714761026	1.3945296681659713	-1.278955652819924	-1.2651230002213345	1.231759439914641	-0.5500431369801103	0.8198308401845268	0.04481852845248068	2.332595796326779	0.9528509276472924	-0.24176876399513056	-0.8820328999401521	0.30217920147201577	-1.3673885016810503	0.8782979161806049	-1.1144127414377993	1.327460618676052	-0.07337384113125514	-1.3216201834863877	0.11490708764987335	-0.05350417474230769	-0.9746219880573423	-0.6427872120023957	-0.7493029901694119	-0.3729285261758597	0.16610392258424103	0.08896208354869754	2.4253041183852244	0.29206231917187453	-1.1453442640970748	0.6345863353829209	0.37276686826038696	0.7461479447535212	0.422167226814828	-1.2814097631780486	-0.7991631683042467	-0.9045372478879964	1.2739331092238502	-0.5855096776707773	1.8411005454558804	0.7933183366226855	0.4137297630932504	0.2728293362841548	0.6365511868369769	1.2392128427962714
1.88938825121329	-0.6110509208076208	0.049182525817356	-0.06821539537372648	0.6081150303709747	0.4229873671952946	0.23731721118765517	0.0010363701094931023	-0.8459529469065692	1.2025910511372253	-0.6307054459245657	0.5177147724520696	-0.7337523295892043	2.1276600050874714	0.8993433016874647	-0.011448215868326056	-0.8267757146030381	0.6253619854514859	-1.1021375766028527	0.7156808292030786	-0.6255731434791566	0.5343334059388382	0.15716758909653808	-1.0970201430177864	0.35126202137230417	0.311551442274439	-0.6501896603687326	0.20080204795684575	-0.6618544191902735	0.1364602201486578	0.46398788791586526	-0.40504376268615083	2.031663362548302	-0.16435516744009465	-1.0355116038762717	0.7700608244768377	-0.0861303654373985	0.5493720596904347	0.5712090696068989	-1.2965453976149335	0.2555171744613568	-0.868675343911607	1.1119803424846852	0.015983924528579434	1.2087920062206068	0.053540290771374024	-0.020564270893717918	0.6517601934064162	0.38035330362190956	-0.2791344894936508
1.6023566080988416	-1.1172453233584343	-0.2912415664843363	-1.105704067243641	1.7780348857516128	0.8918696831186641	-0.8295715283155896	0.9664094231744437	0.1493806775524736	0.6236272839948307	-0.06638485343255424	0.4745432200093313	-1.01508738359396	1.388460977491082	-0.16503830859096666	0.27683651643972057	-0.49872747974815884	1.2946044855444252	-0.21437802467724335	0.2644810003342026	0.3522490354415601	-0.30099745254007615	0.5022802921438135	-0.307665081183445	0.3973507886011153	0.919302711409536	0.23601608500696156	1.1347948885524444	0.13677596010380622	0.5293779345511804	0.1366145697557977	-0.7487637846338361	0.7955049610062471	-0.5466603053233504	-1.1655600284999315	0.6630559776883778	-0.5368153478277743	0.48145877128017356	0.3085310688508272	-0.33688285303985127	1.3857537947885938	-0.7252346339336067	0.3370989954381553	0.7420895664042191	-0.2426602197929522	-0.4604174454450865	-0.014845373687606123	0.7394736533439721	0.07668652866128933	-1.3891408623954735
0.7158773974612953	-0.6388405116064275	-0.4457851658362081	-1.7124747589243396	1.8269845288611293	1.0072840039569748	-1.3288377240166196	1.2054036315036327	1.0985329731914155	0.26917850500670387	0.5831202365165935	0.5910372480738729	-0.3479230514289409	0.9417778498696106	-1.160957144358624	0.6583783535122545	-0.331524239981952	1.9783534601025317	0.5736954911198328	-0.31679591273942126	0.9400339903360324	-0.5612619267472836	0.8656565793116318	0.1749770523762557	0.6420785021154096	1.0202427885156307	0.8972229057553599	1.3353749752782016	1.0294716824360892	0.5548204672945972	-0.07567899589005606	-0.629498262922996	-0.04323998942104137	-0.8710119252955377	-1.2713230969657145	0.5894632233310387	-0.880785979144389	0.513682659657552	0.00194882581915233	0.9846566613861798	2.0547093185961844	-0.5337692707406185	-0.1956971551147929	1.3122660882206596	-1.2897420693905866	-0.28128836763361315	0.13192987014249602	0.5170700860303858	-0.1448186497224352	-1.2835679785468992
0.1891647581807618	0.4490766762203426	-0.33455745385141294	-1.691677539548816	0.9051532540508047	0.7842368936152508	-1.3359377106300243	0.8448840997873663	1.3636202732737324	0.5074951840432862	0.4617036504749404	0.7742407438476208	0.645855443030902	0.9910033911391923	-0.9223708018235748	0.8813967363533906	-0.6439440243630841	2.2331789932966952	0.5840254107880188	-0.6865594564791695	0.7056174171210426	-0.25632800869393546	1.0388844835796187	-0.18257459127895104	1.0673251142886981	0.37299921020240945	0.860844856058	0.7163892763388338	1.2534700151495706	0.31729914584198227	0.1865625526630361	0.07502755997673063	0.1665210367333246	-1.2067219832385958	-1.0527229183862425	0.43004293175312935	-0.99505572798363	0.615844950416072	0.1481519337522201	1.752338903787189	1.9571575996944044	-0.3074689521633714	0.0396434480351953	1.3881007940446521	-1.2655980866690086	0.3044673366244065	-0.09938963266146121	0.18541359337430174	-0.008323539302042412	-0.18459167512175348
0.5250672750171532	1.029674529881842	-0.10934575105256782	-1.3104214964427723	0.006670746788449323	0.5079207040220585	-1.311138873920157	0.35546130127017395	0.9441009284216888	0.8983862743722071	-0.4948515597156996	0.8910879044276002	0.9704235431854534	1.029411263402861	0.5292445220622009	0.7246694897065935	-1.2519891786897603	1.9515356898638183	-0.10651553387253646	-0.5999387378740548	-0.042764605040140964	-0.028798494287699677	0.8797082326798044	-1.0731700725735114	1.3056274982073892	-0.4286483507447832	0.24417448778010506	0.05594365766362616	0.6586754880113815	0.1111477843670275	0.533462449143487	1.119657870293557	0.7538899926702936	-1.624812613888764	-0.4570130913262079	-0.058560287334974	-0.7200649176415199	0.71838758251233	0.9606153158823404	1.6145543625361138	1.3557424401559992	0.017153726521075205	0.8398074043418693	0.8813795691881496	-0.6980224020190493	0.6979951384887101	-0.93069819898983	-0.07106056285815578	0.6134031283789302	0.9443102244065082
1.2740791968119105	0.417891934505217	0.010785096417945677	-0.916837999057253	-0.20184774387940302	0.2667848167337718	-1.5053209577645255	0.07412504292299628	0.3414180623961634	0.8193810312056379	-1.4078639275104006	0.7296356750149149	0.36554754014650465	0.5263183053976832	1.9335641159401664	0.24521251662187726	-1.6119488923596206	1.3698601976007712	-0.811577201382332	-0.21924573068323006	-0.7336454459389926	-0.4719678455197608	0.39726922864858194	-1.7704654006143647	1.0587184689267712	-0.727192195626547	-0.6423766525548443	0.07758723504723063	-0.24377832043087516	0.11299432221442628	0.33366649799382647	1.925131252867025	0.5177438332123526	-2.0539631228697757	0.2573003971475482	-0.8788411616234922	-0.17106223009615193	0.6459430810847011	1.9847826719398591	0.9125257623559679	0.7721442781103641	0.40880469539534714	1.4780752794474694	-0.009018484605261046	-0.5837211037406235	0.5598244767006308	-1.9974676321961387	-0.2894439377074888	1.2850407138706228	1.188701079826158
1.573722419043966	-0.8637005266193192	-0.06928255856989307	-0.527894978885282	-0.022011841415428654	-0.142814695155684	-1.6540566322382613	0.014511861170403165	-0.05685671910323244	0.27402576212068774	-1.415836670659302	0.18275811600532016	-0.4230216415872038	-0.47915670018107737	2.103205029706905	-0.264112604679765	-1.2867106638090249	0.7459292493153229	-0.9318260503691627	0.024199014006191306	-1.0929253711513605	-1.4399429897237932	-0.27096367549376377	-1.7982799375010137	0.4193138663364079	-0.6144889166478026	-1.62246455313242	0.6247480044876643	-0.8493561685707196	0.2695901985997936	-0.4835660772771697	1.977627731586934	-0.8236485850267028	-2.1878469506572196	0.7860382318024943	-1.6826207677918872	0.15121125005531505	0.20568809546219033	2.3416111169921474	0.15256826689787556	0.43826474499719803	0.678630261865854	1.3740985675843513	-0.9332391011510532	-1.1627338783428183	-0.027520776548825458	-2.554856761744948	-0.6184021378320721	1.2160890708224543	0.33192259921889367
1.1490661354196958	-1.5447566436496163	-0.19198644810123025	0.11661746772924791	-0.10111951337851291	-0.8084313735037768	-1.3274747542112022	0.11500794724783542	-0.20956269153249416	-0.1330962376862626	-0.5515030620667337	-0.5009147907241677	-0.48114984896970414	-1.4568502539862922	1.125789656838394	-0.4808191196140743	-0.28455777012548605	0.19051494672836575	-0.35611322380788724	-0.03985310067184796	-1.1490953284649124	-2.077117739956155	-0.8594794404176531	-1.1201939941225612	-0.1692397015969556	-0.6592152713459924	-2.4605401732337153	0.973711913332833	-0.8969856035263989	0.43365289546022007	-1.201863417580295	1.3078105367204471	-2.203188034168852	-1.6531615447857415	1.0910093876764695	-1.9372125133013063	-0.14590545398141022	-0.5806001894757915	1.5861555675747936	-0.38003325700870966	0.23456186921713762	0.7112013129986099	0.6662130338981148	-1.4523934339357536	-1.616143599952954	-0.7203832801883835	-2.077229588099483	-0.9926626784666539	0.13214541555011522	-1.0093403679989505
0.6168152066384147	-0.8591668641474565	-0.045977818694613204	1.0718214407183582	-0.42873779843275056	-1.3745011849975066	-0.5105604203074107	0.46502376925319294	-0.09527027986280938	0.026850816750442243	0.4586199981880099	-0.8018256168419732	0.28995848425271914	-1.8852744785559694	0.09436459323675231	-0.23880199060181512	0.9359142406245418	-0.20574054475462736	0.6837971178329176	-0.05662976363118299	-0.8822376544682358	-1.6071105769168745	-0.9908044969120714	0.045812683601126065	-0.24854681622712935	-0.9300941797358494	-2.6387104639295185	0.8634004322647788	-0.41683264887653415	0.5131416143020853	-0.9538897159645422	0.5116395600515385	-2.331580225288618	-0.40224299241439104	1.3641579157531256	-1.2650418226906328	-0.7249583285008844	-1.3634052061613149	0.28474899889922045	-0.5233420153702121	0.12845674463402068	0.6867396180593658	0.09729591637160882	-1.1112125489879205	-1.0401164139572652	-1.0936126128628751	-0.7902479587269462	-1.049649271498902	-1.1729394731789584	-1.7961677511836833
0.7104895194225667	0.6862800874165985	0.4906634361647332	1.8682046628597255	-0.3009310291019756	-1.3073821363689488	0.290766081451466	1.108169789338149	0.48938787302209646	0.4860175352943011	1.0690725142322621	-0.41706590402987914	1.1075825895216476	-1.5945143552029828	-0.22417359684748567	0.361396368595114	1.7220192415687179	-0.282578884301973	1.8326919325182147	0.42536504112234924	-0.16176357910393238	-0.14836290826425208	-0.38873539304480864	1.2968596810685569	0.2759437378407377	-0.7262209415962977	-1.7279090104670396	0.8623695469028954	0.4495036219814945	0.4668216926014954	0.3811672046297603	0.1889183648268358	-1.1095291147698643	1.0573286727029596	1.6639829260709524	0.1931846144013912	-0.6592651295102795	-1.6741284870757336	-0.4735389041880001	-0.11084420817148095	0.3838648110068596	0.9055029179088804	0.23046232846891607	0.23392733086095735	0.4220903393635659	-0.8079657694183022	0.40131473052508365	-0.5161965339815788	-1.4587581808701917	-1.3036242267219487
1.3309571132770173	1.8078554552907227	1.1004742339331368	1.8383416501398788	0.6756938050028997	-0.4895389689585526	0.5608021641700689	1.6940143318379242	1.5548652339896976	0.6302147793448374	1.3227275943242576	0.3514070405013029	1.1609057232045794	-0.7558556057535692	-0.12244592763536459	0.9595140583691613	1.617819681382072	0.012857644153250723	2.597396562462547	1.291594248046895	0.9008026131486976	1.2692712056727582	0.7754548325412393	2.0209482946112667	0.9847903689609434	0.48686781229580345	-0.04197055515328034	1.5272803339420884	1.3892822239302953	0.251894556945957	1.9363637937651907	0.3612575989809627	0.28784623471401066	1.9602289467251053	1.7151958135725998	1.6887836123530606	0.5803241629389888	-1.3046192707129518	-0.2079264157496677	0.788144206868758	1.1311204105119603	1.355033941723124	0.7814747968090081	2.0094921979767806	1.5986385402320638	0.14306530599087436	0.6831097395034762	0.34541705942669515	-0.3284541981908575	0.28040874440738
1.573918558238167	1.6779687832799532	1.2481345500406615	0.8381160853147404	1.847880329263591	0.5761204882085064	0.32159815507146167	1.5915095239653276	2.4959488771154668	0.20510334449392403	1.4285047126847945	0.8186403877401858	0.4105453675018023	0.2683662424195715	-0.2723766451241431	1.1491550739767626	0.7291937131440491	0.4360472019098248	2.4208701878288124	1.8144242066979124	1.7543190854086361	1.5783890138976164	1.8169225468772423	1.7127017885166456	1.1866961759271442	2.123203503431669	1.3780244157645178	2.4137069335587964	1.848673406126327	-0.11480644438926627	2.5711244030968747	0.517675445649283	0.7225094514982988	1.937615015834386	1.224524180534255	2.3091191912003346	2.3505168892998474	-0.48074709691392886	0.4678458154673147	1.6119186050069256	1.8697975513558907	1.59052893375336	0.8758397384166082	3.041346624989232	1.4660366778599663	1.2880575009635011	0.1548150721588283	0.851727644563372	1.2638471998612875	1.9094845079611762
0.7455719699060027	0.6269688424701104	0.7336348925737756	-0.44067246918500563	2.06488989050728	1.2147990776589277	0.09636052407462926	0.530618792405597	2.41331109121873	-0.5186257568604318	1.2778758070976757	0.5726019001317483	-0.4811053350593892	1.052969440892129	-0.6636641343072021	0.8304904732086074	-0.2359930756127171	0.5962415270370005	1.143665311343571	1.3742432820605044	1.7938494430080576	0.6407435482463001	2.014241868390752	0.5556110904334806	0.4538854656139495	2.8615650075183052	1.6878634898227896	2.3081515012562543	1.3635715170154408	-0.462607585568781	1.8675172711430494	0.2257125735576955	0.2600283681701679	1.360555132589752	0.3783173006463718	1.7271802082884586	3.2819258959393727	0.34841349814489964	0.6127479581995883	1.622208403942379	1.732053785357972	1.1672126416865871	0.06738061477827792	2.4142314948342305	0.19398091737304676	1.9452567426214828	-0.19418161182665597	0.5710364049877669	1.9557169209990544	2.471572213901996
-0.8037296107514547	-0.3425892000113985	-0.05384566871391376	-1.0293740680546737	0.9268972812146956	1.1709367185933013	0.3330097645664072	-0.9383353871650351	1.0261492468742257	-1.213598064240084	0.6308040024170455	-0.16244638895656105	-0.8977754255793223	1.2833112956501878	-0.6405245943230826	0.36205182299136857	-0.47620220927917745	0.3335590394958803	-0.5836610407747758	0.1412930125272857	0.9539225258432773	-0.6377609047767024	1.2593005344606745	-0.5013809058658701	-0.9531288442629112	2.051472233944661	1.082998173080683	0.5825344172430011	0.10065939634570505	-0.5667749981375235	0.4265786516716328	-0.4209054548870277	-0.11994615019062384	0.9250223500261588	-0.18218894553766998	0.5330132727968624	2.5937722320905396	0.8806643003578339	0.08209828783674739	0.6391827712870122	0.395669028878801	0.1472972328047245	-1.0090157554796735	0.3683982203230987	-1.0616518702761304	1.7926084061334902	0.48815194200541295	-0.1920029549242434	1.3507563063230519	1.6981427124449648
-1.9975332455109933	-0.6029312849225424	-0.5429648845028664	-0.6220064195326267	-0.7461966296361856	0.7147571083544295	0.9216357702575377	-1.8200272816698606	-0.8886393473149219	-1.8432707970762956	-0.3448402367829588	-0.8448465637537536	-0.8239156483791479	0.9780126939068156	0.02556801416450695	0.23822307934954864	0.14501896738607567	-0.15342822104177922	-1.6512730392378907	-1.076105379763456	-0.210128801570126	-1.1770848572170025	0.1775777803963204	-0.5819124192468457	-2.1976211800516046	0.45270478751047954	0.523446633776867	-1.8878256144974608	-1.0962489490525114	-0.42543526415395183	-0.7894565331712393	-1.019265905282144	0.18214902482249362	0.868293537884901	-0.055946775265922476	-0.31326798442876236	0.8501764837071636	1.1241850950391687	-0.354108600237342	-0.6684407242513075	-1.4071760372542015	-0.9366559268538882	-1.2086251410119135	-1.7657229126422167	-1.3329694723093313	1.1473198798222637	1.8876760272493587	-0.7171590278723031	0.27726139826702745	0.3377922115864298
-2.1362734638804866	-0.35227839753238654	-0.5976751017825891	0.10602216661163506	-1.7727995435346091	0.26295550292717906	1.3111992649084325	-1.5974277894921722	-2.1601785369567064	-2.3979282281052083	-1.038964833739369	-1.171793888332563	-0.6685729431118826	0.5210102218267668	0.570766120376481	0.5406954692648638	0.8644062236869852	-0.5981384897911008	-1.4855077536531933	-1.6140606663780803	-1.0553567681738651	-0.7174155287297214	-0.4715213314370085	0.16748171993879674	-2.5093424840433083	-0.6173650620252239	0.6402517971690458	-3.4107536828499083	-1.41567392282424	-0.35721242420883975	-1.32490445037532	-1.3899828351814962	0.6975138524651066	0.7164900259417366	0.31914159426817507	-0.41409622800520207	-0.6804581501100381	1.249647955949417	-0.03652772336567681	-1.3983655533385722	-2.4829131209068476	-1.6157558189585122	-0.15436097439683535	-2.6821287689721105	-0.682572172238054	0.5849605508799256	2.7088855881592213	-0.6614145848377069	-0.2900700555839124	-0.5863746324498853
-1.5473691156141631	-0.09962366170311598	-0.5827950520781564	0.206210326070793	-1.7666574946074594	0.03261038792368046	1.0768304304790637	-0.717976817539801	-2.2965539559893147	-2.5038445163747385	-1.0225621592917185	-1.1859749316189303	-0.681540626246401	0.33098032709630654	0.11520684015037626	0.7960734007658683	0.7396716922126558	-0.9692808386871052	-0.6189602374694506	-1.4484768705356246	-1.350311210315233	0.057198955040674467	-0.4813055963387518	0.7213726010461909	-1.8109883150917345	-0.6950249835156651	1.144025394503768	-3.100699095854548	-0.8516310148914062	-0.6699221008661758	-1.409534234554987	-1.6998947695270423	0.6012968622604773	-0.070685866381026	0.011395937665528585	-0.22516431681931606	-1.3009867071130095	1.352675792880586	0.6972685147945171	-1.292318982941155	-2.2737667416209093	-1.8589142153290528	1.219197997647856	-2.1864781882136843	0.10128199161775885	0.31525131950428287	2.0483678340201577	-0.3846916232517609	-0.29686978997465874	-0.6760102256736492
-1.127682636849545	0.04133286265247547	-0.7957706020603735	-0.5251533724213252	-1.2886289729751554	0.04734302333372147	0.3408057238496793	-0.09826768997294033	-1.7599348424180359	-1.6684072601239701	-0.5362706201663622	-0.9239447984722591	-0.6751978182368519	0.4328313736983454	-1.0642431214354362	0.5052382565503271	-0.29960411911438334	-1.3642259696388808	-0.08658400358954851	-0.9425696250443347	-1.2144277286262313	0.34490797657450495	-0.23176894959578387	0.3970214592457468	-0.7344361337730458	-0.45247341223820914	1.390400485434558	-1.6737939618166937	-0.15123485811823698	-1.2004483331786024	-1.4032754693936038	-2.0425909939735214	-0.13021598285937036	-1.266023408807106	-1.3176171579039315	-0.36190836094856554	-1.3548214305395434	1.3749226127152299	0.8766123345178769	-0.8707970305022098	-1.2524414571877756	-1.878382748718451	1.564956567551629	-1.1685215715041404	0.44664270251739263	0.06838599901868214	0.4851550430114506	-0.4224560515394558	-0.42821782952264303	-0.32032857217087785
-1.3846391992261748	0.33838980658418016	-1.020783739644175	-1.3308723079613132	-0.9758009030221381	0.2822270565626416	-0.35758131549151634	-0.19640472839901177	-1.2247437854209866	-0.028374412483440314	-0.19288968246235005	-0.25641081748758615	-0.3243028984890138	0.4290501458171414	-1.6236270484845707	-0.20762594514090987	-1.2636859753782053	-1.6712554063230018	-0.283145229612649	-0.35669741062284926	-0.7610405819348195	0.07014394695985797	-0.1182512061879108	-0.29932461422206946	-0.015703871917050544	-0.6295780194298872	1.2548891441982735	-0.5877619369239555	0.02573247245116027	-1.3314034968724955	-1.295907485340114	-2.1196873095478903	-0.6048147138637814	-1.8955954873021128	-2.7988285487831575	-0.7709905911123552	-1.4936972427964805	1.1982979444082495	0.06005436438025344	-0.7214817416478648	-0.26477288415074535	-1.7208064754359005	0.5279261868870425	-0.5875193853471194	0.46340954235775395	-0.3939566560005606	-0.4546031048701219	-0.7791404843682938	-1.050702542518184	-0.09024904928702912
-2.025546207654931	0.8070348718620648	-0.8243188064743228	-1.3407882917095975	-0.8174178478073877	0.6366741903709833	-0.578933031169154	-0.6546467846284666	-0.8253429315652487	1.4124855412606372	-0.2775583273347795	0.746105902159743	0.36829244284272317	-0.02470780862114351	-0.7160053283359418	-0.6337378013878593	-1.1446973130397708	-1.5595053190309538	-0.630431408368167	0.19335184582599113	-0.03964082229643906	-0.17244132143366	-0.12707155841576348	-0.3300545409173523	0.12166285962307691	-1.0645523486251267	1.1302522857001902	-0.5441805195767854	-0.2385627371017427	-0.6273475797207344	-0.8685528395398561	-1.5602582860917522	-0.11245728291249668	-1.2314017404914663	-3.0751437798441827	-0.8153483411924842	-1.7834893678306105	0.7598103441586257	-1.1424093795342476	-0.8615849901287912	0.3005121888402198	-1.240553593018111	-0.9148305983308509	-0.6200800956562339	0.5424900589004602	-0.8558807263840041	0.00293987194949746	-0.9372756231839254	-1.699440522154267	-0.16256533991832917
-2.3863539862589014	0.9158271050128348	-0.22092925300631316	-0.5541607034596161	-0.40660182682236096	0.8266426917005674	-0.36828564251064705	-0.8194768273555719	-0.2943661721324136	1.62374363738937	-0.5366682447015493	1.4777403889710974	0.9972847153273431	-0.7563251294445089	0.8457249791622048	-0.2576222218594355	-0.09574815482423125	-0.9254814870970304	-0.4360694146002119	0.44150939414284956	0.6969033060107465	0.05477972498485354	-0.04256144144960337	0.47045724234092096	0.011260380653220811	-1.0273371448355475	1.1400275728761995	-0.9779429304187143	-0.3802540687333286	0.5610924003001342	-0.1992556281262697	-0.5232009872694685	0.91922806002168	0.31530992757088633	-1.7212716109894306	-0.18170278160963435	-1.743637463609326	0.09565461327822253	-1.8038926875716466	-0.9203573482972462	0.5754559489965807	-0.4627995602838593	-1.5537447780449902	-0.7814601612065407	0.7560782370839794	-0.9145866577774083	0.9460918143971744	-0.5583434596938038	-1.7360212765290817	-0.3831738832523649
-2.078126892584878	0.1644230403041757	0.2026459890351038	0.1512707659133363	0.31130188981977874	0.5172414451586399	-0.1522010960787559	-0.4692659516678256	0.35230256996600284	0.6609881402386681	-0.6472217021804062	1.2038549899201758	1.1374924749881743	-1.1984665950320759	1.3959566069405465	0.6037625445853527	0.6730462904763093	-0.22261175321490045	0.16368343132705895	0.031215032163350618	0.9727330992911883	0.45840528600966773	0.0962865694371975	1.073471352671545	0.06777022262692527	-0.30895005196945713	0.8042447976290582	-0.9319587127705296	-0.12910559297172594	1.301655252401614	0.2590760793286342	0.2662149665858461	1.3248995826686416	1.4784604230642575	0.19724539732086407	0.563542982465512	-1.1257131554110387	-0.6534226707658568	-1.7224437729199373	-0.7758313936502862	0.6644122366631784	0.24081433582647432	-1.2113506571870107	-0.6467510090960871	0.8304433816311361	-0.5836898575297956	0.8054376857057023	0.035491176050801106	-1.2456518204972886	-0.6798790667901045
-1.2001386331059003	-1.1408469198224518	-0.056019851526203805	0.0069918760146231015	0.8386533575547356	-0.3186122201180826	-0.2724453646331662	0.045594632341229915	0.6352643173397697	-0.29957992634101865	-0.641170157276384	-0.04639964060580009	0.736539106875518	-1.0055031082128563	0.368606470590872	1.0962387881056062	0.28992142900148227	-0.11864186586650954	0.38607162628588515	-0.9173390183439556	0.572517803861917	0.4043593835514071	-0.021951291835261216	0.5583525667483868	0.35767076326545644	0.4143676795106599	-0.22325849672505374	-0.1874580680945535	0.19157669050126427	1.013556586834581	0.19307823483367173	0.25469846310165384	0.5340519774645428	1.3814272251302704	1.1422995598884231	0.5488421123095408	-0.32073696839756466	-1.252576213484513	-1.4917325524377953	-0.7185802629779835	0.3907451916689841	0.49361883386055916	-0.7499154242235807	-0.2427367441085631	0.6075286734939481	-0.36176733791142246	-0.7364639518666622	0.22315951961767416	-0.9476509683137446	-1.1359057532779622
-0.12442004126791952	-1.9973487748882364	-0.7737161522037224	-0.7758417530674322	0.7059588115549644	-1.2514740474442683	-0.621750310321539	0.2805747334801327	0.2348841384604659	-0.2041613728269217	-0.6962753749106957	-1.220954039090666	0.10999121933225399	-0.4629432535681826	-0.9544635687957801	0.7609641689689978	-0.6818691966606328	-0.7487272807291404	-0.133397394024128	-1.52094212032506	-0.05517651222656889	-0.19885700868648715	-0.5205964334258788	-0.5555653210303635	0.6344984245014388	0.390786301906411	-1.3238232001369707	0.5876615530060352	0.16608735365299068	0.13387548626910994	-0.14781241788282914	-0.24388207756134078	-0.7261434785990524	0.3902067473957482	0.6512563550935168	-0.35114268992482517	0.11976002967967668	-1.4543505787252515	-1.5989166322279087	-0.9305068406250115	-0.30278944772492716	0.3572481523696231	-0.9156824797357896	0.19598504204056053	0.2810489232407188	-0.5843198969033727	-2.1941066701463883	-0.1667880679770732	-1.2149285564397487	-1.6357656463151142
0.7539327831670452	-1.7470761348835546	-1.1935731955454332	-1.2443769997417293	0.031363589248389785	-1.7329048225576393	-0.7493561093069242	0.1571481555961938	-0.44753585356592224	0.7215782005282192	-0.6793124689361529	-1.1887021780298468	-0.3835640011180637	-0.18809071397856397	-0.8934176069404817	0.012756491583672432	-0.8261862591822864	-1.4347014938836133	-0.7843523374585297	-0.8326243928739139	-0.1618873209917261	-0.6413918935746272	-1.0582178730379492	-0.7551760175002499	0.6941119677101852	-0.32050724306734146	-1.3193570261262435	0.667581501053131	-0.11738985717605036	-0.30339163241136324	-0.22960838127766545	-0.29414371152487595	-1.1928336982827896	-0.377259779945271	-0.28094439636390095	-1.2884919084918605	0.14127311469023598	-1.165096718516184	-1.7619236258913034	-1.0599352102376134	-0.9653197939996806	0.2651777606827075	-1.4551332144984774	0.5763364325840985	0.08504287212009523	-0.9035323709234897	-1.86083138883985	-0.6523434091969317	-1.4955388197088912	-1.7141922864905084
1.1430295308832414	-0.8433491102128561	-0.8278261811218307	-0.7760967308902419	-0.6530593382454567	-1.5910540186008735	-0.3466061997051918	-0.0697796833336248	-0.6378989283368427	1.2795516908346138	-0.23081581371166862	0.026291035432274817	-0.5812685770450239	-0.44055211199211786	0.6500215297830223	-0.4035646301046633	0.426957279628025	-1.2937017634283468	-0.68260468283962	1.009556065562526	0.4359176939221031	-0.18221854416448177	-1.1734443195966342	0.6027793869175855	0.6079448351162939	-1.0059206796708375	0.10781925512349404	0.03578808056882987	-0.16393655259072065	0.20146507537573374	0.10772194201483404	0.6455155546043525	-0.42195084684991796	-0.31497189628389266	-0.3955518478468708	-1.3424261834281834	0.12400753577033606	-0.5633534493934371	-1.3437491818323273	-0.5788413329644637	-0.975144354234905	0.49245872368983484	-1.5181007356555607	0.9079416453971407	-0.06925662724271411	-0.6806859634534168	0.2014131765339297	-0.6531868436436353	-0.9437934576468751	-1.0154042748540064
0.9935966394877942	-0.3325785570309103	0.09213826191387618	0.2459080492566288	-1.0160737257402184	-1.1185104511670472	0.3823321635682038	-0.16823018321730676	-0.09429781643153479	0.7578442274758858	0.6112431180000741	1.1801155084053176	-0.45652927149753547	-0.835174842766749	2.044275822567682	-0.30734091706689504	1.9618014707399187	-0.1415590340061304	0.2323864083208554	2.5677027577275973	1.0487952143744974	1.0149891775635715	-0.8313553801402127	2.2665034422496624	0.6223124265794546	-1.192521668582483	1.7078550552826977	-0.6894051775851093	0.27187125280180197	1.0222310029123238	0.4717788711297143	2.0618515829444464	0.7935558903344473	0.0836862173392598	0.42589091778641497	-0.46542677871008054	0.24978835067552638	-0.012695265751820294	-0.2636155358302246	0.4668324092607473	-0.2997526036443112	0.8377698077692014	-0.7614335059275745	1.0783674052777292	-0.42393156842037316	0.10719894318348823	2.0679214571110114	-0.08364345571569189	0.47861103782707803	0.14443477249544764
0.6332876994511011	-0.5890645385401313	0.9742397771509017	0.9197920444257123	-1.1554203252992714	-0.6826305331931419	0.8899675789723164	-0.14267606521204518	0.5672182238929029	-0.18270967744261762	1.152342409574641	1.1118553665690558	0.02211972822479599	-0.801740979008223	1.7962714129867843	-0.23331773449355508	2.0803677601424893	1.2689063584537756	1.0785956332486133	2.3674981367391505	0.8638342804216635	1.928817369647875	-0.4464051468752578	2.3022240302497954	0.8921656031648773	-1.070545059441436	1.7630645576515425	-0.9266194801990258	0.81935536755009	1.0698384722973178	0.45813755733649836	2.8541046379664006	1.345329350465172	-0.045342614501254	1.1236321049915496	0.6118886231664061	0.25137465414089416	0.19094284143344664	0.7938852383507731	1.3127396193773893	0.3152363246646258	0.9247887293654462	0.2331094735207275	0.9163282029370914	-0.8727865545504927	0.6301857539581973	1.9413098947436518	0.6864370764857024	1.8023873660194287	0.9361391726769331
0.6074323141041265	-0.853663360374623	1.4628357900871114	0.887887469518291	-1.2189971077924193	-0.38253268167626014	0.8672628351621007	-0.13176096254717465	0.568792628642507	-0.29057352814445386	0.7180558404160139	-0.036045867831297575	0.8064560753858948	-0.27449212287995167	0.2228159422574422	-0.6798134750007884	0.3846795782764583	1.9113553719799232	1.0422298138345545	0.4464777823496965	-0.08578754899781221	1.7440888893967699	-0.35241063743017864	0.2620331656204502	1.3116676390655615	-0.9966956205968366	-0.08347160340603149	-0.6181271577145369	0.8830726398111268	0.017178709575830425	0.17248711427812688	2.4332398634854866	0.9517182550961769	-0.8022222040773738	0.7727259222832265	1.2616622685747139	-0.06834316739695884	0.00013576878464280587	1.1418613258786465	1.2310821868641546	0.09310421859417242	0.7093554882348568	0.6907262011615513	0.49762790236684273	-0.897016651655852	0.08444800459179587	0.031248444210598778	1.2931578412763545	2.0400237548616893	0.8765621726064189
1.1599785376069307	-0.22671463152972765	1.540478307547825	0.7250745357229509	-1.0568676578721488	-0.16353262068178626	0.6055542963157486	-0.2014473555390661	-0.15017709905394785	0.7182353915146399	-0.4242108948852563	-1.0949320771356565	1.533826754689327	0.1831907515802145	-1.001033290445992	-1.4172356558551569	-1.6843710309914866	1.348262563554747	0.28585281603524615	-1.5438082163168403	-0.9482710246802211	0.7368874671196417	-0.44470843304792784	-2.2038271506951514	1.5399781268381554	-0.9133745612351738	-2.3673962431305675	-0.13767311850095393	0.3180333085094496	-1.2788666493712384	0.012650133549635132	1.2623387283443628	0.25603269096994213	-1.3519764078899232	-0.30124010325891526	1.4561709675462864	-0.3137071664215704	-0.4383261467547259	0.8621260109823061	0.34032642670115515	-0.9076273481577908	0.5172261427892193	0.5595827012511981	0.17608481518342134	-0.19463708585416648	-1.289413046463166	-1.739868440638543	1.5855559962628427	1.2194397667329129	0.3914042013903674
1.8484567204152202	1.0590864350498146	1.2237931792624066	1.1960001901458328	-0.4554948845276137	-0.12499599339789635	0.6606345044405921	-0.2592973104614489	-0.9195388548497201	1.6949343137125037	-1.110046976454148	-1.2800199557778686	1.570475011522183	-0.013130093542204886	-0.7806952889702006	-1.7253384410941415	-2.2766346596918146	-0.007939039287031416	-0.29816615065112256	-1.9257151933406438	-1.0912957668396006	-0.06310756295451836	-0.4701413552206007	-3.022230535814446	1.1942586977544498	-0.5352797531075777	-3.2941364503947113	0.12476225956049294	-0.4015875712612937	-1.6491463326648572	0.02835638469226568	0.3163738508654429	-0.08128898232463033	-0.9199676723703514	-0.8700999722746009	1.382387011021725	0.1593958151208505	-0.9596040252817211	0.643279888654155	-0.484293034712678	-1.8249278077615172	0.5879396292209541	0.47695098900577	0.17238298476089048	0.7428109665402858	-2.3146076170145573	-1.7988409288977254	1.4326625824201404	0.2906809607130287	0.32578553664163923
1.8549803038376	1.7311996423499387	0.5022801288559491	2.2465687615040975	0.3881746998737419	-0.46419763840978084	1.1146702206701722	-0.09692839026301811	-1.12915159218059	1.3068207889939836	-0.44417289078123084	-1.0038033228261936	0.5408667813749268	-0.7820189264608605	0.28989188073720895	-1.2494851223253682	-0.9527424632140402	-1.314227284693965	-0.10817646827564659	-0.6232390872838419	-0.8444189545414564	-0.05993835197215763	-0.5006679685146936	-1.754795480943732	0.15487738880035498	0.04404076435785842	-2.4958913550748214	0.06989967475025391	-0.6752263176499538	-0.8274648442848217	-0.17751168146865415	0.13175955250137852	-0.12326656736652263	0.23850410570049876	-0.1768816785760287	0.9371123994343468	1.343109176227432	-1.4405983872406793	0.9280147384489246	-0.4936568281809124	-1.878461395730534	0.7670356107714366	0.8794639089544753	0.260082985396918	0.977770548177978	-2.07484263412951	-0.43118918815883145	0.6604944643124021	0.08509244043747903	0.9243791009216863
0.8216022515442667	0.9739974951932769	-0.34449974491961116	2.9100880825345596	0.921759430616571	-1.0406640553449737	1.3032731714881687	0.5068354301867017	-0.7968948667910165	-0.4024470459137573	1.1731271338506228	-1.1318885756979145	-1.095448150877912	-1.3677758260884623	0.8176508072090769	-0.4058778720727286	1.0365439036900748	-1.8709859144942416	0.600442235629822	0.9023227094947192	-0.9588439555532717	0.2614510881311906	-0.8204573566050533	0.2010392987611757	-1.1762315837513986	0.3313885006312758	-1.1103798355205932	-0.07595821547245162	-0.34436778921004396	0.3075093142222708	-0.7641146981459803	0.4494538646267064	-0.38783206023151157	1.0610224438942106	1.2258462664409848	-0.043488611970243	2.3268464072995436	-1.7049992049033804	1.4219405736762993	0.26135898045630673	-1.076721489949387	0.7563065825514629	1.4003746075953765	0.06770201982807171	0.18366046817443632	-0.8400679587967478	0.7949017132306778	-0.5769624495957341	0.546550464299734	1.5191098896232398
-0.6754743509149338	-0.4315064891002048	-0.6847972683233342	2.2686697592442764	0.893058338216794	-1.2057646303729752	0.47790036355815774	1.6084395951786297	-0.2876432531118567	-1.9468418826836882	2.384488442778928	-1.6875890783685796	-2.151467807259866	-1.0516943207114033	0.24635554298110973	0.13317462546386746	2.1352027804976417	-1.425549109512088	1.1359291061890486	1.266682123283052	-1.4548167157257592	-0.005560358690802362	-1.2955999383898023	1.258832286613389	-1.9680209909401198	0.1505000558002181	-0.27815301563074807	0.06744312271031168	0.23648444498276397	0.6777048643460192	-1.1304075253604238	0.6674131417085731	-1.0163036410113713	0.8568293801588158	2.05225042202962	-1.1573713069163425	2.204740898417588	-1.4942206998753826	1.4964809219099358	1.1339238549629	-0.01455975633607851	0.5355359089063075	1.2979919674926832	-0.33046536648727476	-0.8146734222306362	0.3243427261512807	0.8141006127947545	-1.5152885231177442	0.999067675203559	1.3346120813677878
-1.6113331553385746	-0.8102625216005466	-0.12698311143967056	0.4295146476858406	0.7631330483755018	-0.34848275849542587	-1.2076366528850864	2.885092869391089	0.2807172996335803	-1.934905338334291	2.251832368578215	-1.707382796694848	-1.663060128336852	0.12943678913427598	-0.7189631765682875	0.18418183611131725	1.889346799778387	-0.21082079205687312	1.1060920549941504	0.508823989203662	-1.4090184969840391	-1.0115384427350733	-1.1700839870852078	1.1168953836852418	-1.5536429434646757	0.07833598028461641	0.03869261292314374	0.7440329408692588	0.5833705156935505	0.06665854069033247	-0.47050825790761325	0.4522285334379623	-1.4767056791177469	0.08429971661579637	1.5670441675664684	-1.502414956141322	1.1442531242746288	-0.6703294430011899	0.9219672437141692	1.5806178533867408	0.8362393443642897	0.33567437931481736	0.37591908631539733	-0.3801566837100941	-0.8108375734002202	0.7402914775358341	0.0014307185760268017	-1.259343486523793	0.9632367739248754	0.4321190404854083
-1.4833131530718817	0.5298459315611822	0.8651545741249609	-1.5165189158874435	1.2019630839508926	1.3171602515574927	-2.5463582516491807	3.6223108844651746	1.0581377979983475	-0.5089344167220905	1.1285881112897862	-0.48277593448952516	0.11872765104563335	1.3745465170025792	-1.1805504186317646	0.10656774389875301	0.9833375098088399	1.150678358465273	0.608553128122884	-0.22588390387726143	-0.10646527246749311	-1.8753586160183717	0.16398552460631774	0.5678406621145956	-0.13611693989123025	0.8161254272326554	0.6004312108660379	1.780066776872202	0.46316127708755533	-0.8086538965328964	1.0850416365965372	-0.11704939831023609	-1.1858629910193357	-0.1705471596950229	0.20630073076131983	-0.6593172737209578	0.2652084192844689	0.51984501444075	0.06729394595951427	1.5297261276053986	1.4335540146150316	0.21218032412823573	-0.7169482529200707	0.2370169076927723	0.4303900680104855	0.6827169257636654	-0.5649545516845992	0.24443390483641053	0.5375973130470119	-0.3757937927485742
-0.7111193646730076	2.3912932832377045	1.2767758376346177	-2.4627098755061105	2.157536654652035	2.6834545396613345	-2.3421759062304117	3.120614368565813	1.916166436815101	0.8636157566079709	0.09551015398070399	1.363806088657898	1.7529370118534224	1.8202921148998712	-1.0955307809914296	0.18937854272194848	0.2244640604913664	1.9168218453337929	-0.11500535564987849	-0.11931790470675575	1.8158529711824123	-1.6678111930489754	2.194896722437477	0.2792560879699664	1.147118260996209	2.155398640403339	1.5905336539863615	2.5625217063695307	-0.019879441423672685	-1.156453592320442	2.227221263195585	-0.8126368342540254	-0.28514183945648464	0.5700249381042473	-0.9729463687257709	0.5809476671083803	0.3599946558339694	1.4738843079194328	-0.554456430598013	1.1739171657244147	1.8340709174045207	-0.11200101347611173	-1.1434939056190478	1.0102893951333742	1.7743760566315148	0.7722370461360032	-0.39274328974742834	1.8679533733509448	0.06854251921065393	-0.5198205649256631
-0.06757179895074093	2.8611907956490144	0.6302009469320291	-2.155471238829322	2.676301442501332	2.6691955754962904	-0.6768635545168591	1.313473715394824	2.216098404055048	0.9367719159748396	-0.2809849566245291	2.370680971153436	1.8088066947758614	1.2728184581613737	-1.0550555511006	0.24596548111495442	-0.18346700335880156	1.6820306876630913	-0.9141510226214928	0.48031904397078223	2.7604518493979793	-0.5090026545498373	3.4178202497590453	0.17593982749101683	1.1090100416004964	2.9164709275083713	2.2199532982079213	2.4459834877025086	-0.5553062455598434	-0.8682280663643037	1.713668753918976	-1.4637979924134545	0.39199216846758345	1.6052829158703337	-1.2785551387567566	0.8658515067185152	0.9454268848640978	1.6508337962613917	-0.7663206354613862	0.6563530673824198	1.8571666862752343	-0.81620083237624	-0.7140515472295255	1.0113590589655577	1.8269551337433587	1.0920185659977864	0.08155570387541097	2.2081536196317333	-0.29958928975046384	-0.3149943362794624
0.140762298965984	1.3016414484077339	-0.4222923246367654	-1.1759732842656536	1.865613941219588	1.2559282042193753	1.0331777121527914	-0.99746958935787	1.4019970726309572	-0.13707325180402924	-0.38880308397407126	1.7840627036782442	0.17084110820803156	0.30437053593126917	-1.2989062167272307	-0.04649387773009305	-0.437094666603326	0.7129654331761716	-1.58258718845885	0.6588459955788614	1.8144451684513356	0.5140029167970651	2.7103632260339587	-0.06637643736764003	-0.35342589909467653	2.1380388232240692	1.6977315078608388	1.338269850411868	-0.8051538481241056	-0.41003508159262514	-0.17824140543984113	-1.913987779579265	0.1724190091230202	1.771830024351013	-0.8127569109577009	-0.23175615380637138	0.8166128683627112	1.0264558750977189	-0.7266577628014941	0.06465321980826284	1.2892007998738078	-1.5315908654065964	0.014889785032496721	-0.03185852188202983	0.3923158838224198	1.1572874400214408	0.23353206348175734	0.9184171373177834	-0.6308775173864005	-0.44899399956382957
0.20862391535455146	-1.0280557593395363	-0.8350716115509856	-0.24959980635836201	-0.01828786158859766	-0.4582772139275889	1.3876956618935943	-2.648002661918998	-0.22466894215352867	-1.1488193161724551	-0.8016473707475953	0.3535790543780987	-1.8353126984419281	-0.30885513012402366	-1.3581900111937886	-0.5619201404191775	-0.6099772544082086	-0.23389066165865147	-1.744028443563338	0.09678388806073909	-0.2164803449838913	0.5210271764044382	0.5500083590696287	-0.3920550458993348	-2.0355004303196664	0.19768912263809257	0.2714980025639032	-0.11308917409813508	-0.5840249927722001	-0.1413549517122723	-1.7505627175944583	-1.9630015604215787	-0.7223194331830524	0.6557163475914132	-0.13448667797237196	-1.626130273385545	-0.506496936855757	0.1340280835275703	-0.6075236536880669	-0.42878360819430084	0.3335350372271668	-1.592859866959583	0.39669047366130744	-1.2851817010533548	-1.319667027303987	0.6789404755145536	-0.019258414834028056	-0.9622281035309703	-0.902649081807597	-1.0019730112777447
0.45668633769664263	-2.313491303867017	-0.41302719035361657	0.3073412981181951	-1.6581581158658476	-1.2651357376200152	0.38146097076014995	-2.9738481550725977	-1.5759000726974242	-1.1347459671548528	-1.3813733342535257	-0.5231712353558148	-2.645822586406111	-0.23401412104637262	-0.7346498393264344	-0.7346794905656115	-0.5978124034286022	-0.5445214693728965	-1.1409512418179766	-0.614706131952648	-1.6115669213203165	-0.24772660711987324	-1.3414214386963	-0.5003678152179087	-2.468844445749833	-1.4841537543862153	-0.9736840019584472	-1.0252836833190353	-0.008990233239220583	0.06484786254760798	-1.5938532706274193	-1.497979389615116	-1.3655380758238853	-0.9804526506304921	0.2986599427854861	-1.8426931842420975	-2.1319925391402355	-0.3701696023325131	-0.41555678249588496	-0.6394716923053022	-0.39139511586001824	-0.8141450865337825	0.31810533915704114	-1.6248645640060184	-1.9415735441739568	0.05000010687381226	-0.3082553301246015	-2.0407815541191887	-0.9171086350117115	-1.2834422577508378
0.7672421936327875	-1.916629814913863	-0.005645548573270628	0.5542516019872056	-1.9471351676801112	-0.8725028954088513	-0.6808805595472673	-2.2227748810678127	-1.7559879461127768	-0.20106312620181357	-1.4124673886794197	-0.2578294901124819	-1.808824502646057	0.2557779809831909	0.3681676271080368	-0.20699661883334833	-0.44340185590403003	-0.2226688184484752	-0.021612430266374605	-0.7602470202562412	-1.4700773796063904	-0.7918977555700459	-1.633101347292605	-0.3824785885468667	-1.2597028208544925	-1.8506160978789432	-1.2577934903592487	-1.0390284227353324	0.5243127825659911	0.5102048089777448	-0.0355489422763718	-0.6639231279752403	-1.0321161133709826	-1.945149537518129	0.37970023841331363	-0.6237174905521075	-2.704877694252625	-0.21009851839158852	-0.09581094804291523	-0.5991706703273688	-0.4205137113995782	0.17918923616294705	0.16322634040118741	-0.8309519763899965	-1.2496543649887808	-0.08732951242093018	-0.38076599072297473	-1.8178869254572856	-0.5496305109413687	-0.7165520176028286
0.7944571210370389	-0.6784142350575246	-0.3716106481356939	0.5831447611706788	-1.064555850612448	0.04492319841728568	-0.6391568461955076	-1.1571390217705135	-0.8849054949707654	0.8135390388052864	-0.5799859720594635	0.5240617459165531	-0.19931279922338857	0.6496405541257378	1.2209632082413016	0.7042637279155337	-0.39460629471535297	0.27486814147999133	0.9500519290498354	-0.3371727406634066	-0.4281056468990374	-0.502426787501232	-0.5548582815409983	-0.35092076284183654	0.6150736609265657	-1.1271036488789519	-0.779866779756455	-0.554419037108295	0.6282466326478985	1.1384728499575225	1.3078618308782186	0.18362802484680002	0.1196501868060085	-1.707105432893136	0.2564611606154388	0.8409701327957775	-1.818398967892499	0.3838298201659404	0.31942955668636785	-0.5479825347504412	0.08306597536414415	0.574117366592361	0.28679248199171775	0.23690276111270536	-0.15303278060517167	0.3890568468011982	-0.3313024062139831	-0.871015043773404	0.03444996641371689	0.35690962106876767
0.47210143465576937	0.24218243406273307	-1.162312680977633	0.3690425701573906	-0.16843553541221143	0.6720071245389564	0.31711380706237163	-0.33636245223407546	0.14948350122935739	1.2240372086971743	0.46667914433488134	0.9183622534686082	0.9596719076533571	0.6674004582863788	1.3528686754745742	1.3255568400332536	-0.5477903849518806	0.5992122847460963	1.2648629026190796	0.04054632517371554	0.31616380515818654	0.23943032123965813	0.5987225301268055	-0.5082542716000463	1.7960830527185374	-0.30768697362154274	-0.22821826906735151	-0.2033283162720296	0.27479415769208365	1.4733663407770818	1.3160481069586667	0.7150621701525692	1.2364485903593865	-0.7412919745196176	0.13016393318668115	1.2870529547747105	-0.35584505558073726	0.9690613367078622	0.7066614350908234	-0.601883320115966	0.5364520504997053	0.24824629033854545	0.6337891820601599	0.6622200424077553	0.4295924606095457	0.961908328265374	-0.3183475314901772	-0.016554648861379934	0.4963985106694437	0.9946315734478849
0.09268558910961706	0.47116783929609546	-1.3623656538414903	-0.07798867065927508	-0.09501922622800812	0.7941080783362023	1.002419149571576	0.1629447883084937	0.6693831180378462	0.955650643651061	0.7162736769410204	0.7536671500289237	1.1458703662921348	0.40770072697971615	0.9158784527042857	1.334457296891427	-0.6442387881056669	0.7814313850012827	0.9854036201297802	-0.05551930780278996	0.36230846314572995	0.619984788586895	0.9317662807287173	-0.5066704694606837	1.714203086110562	0.015378763766973235	0.09596127079263654	-0.17132194742314452	-0.1467528754237147	1.1198334173927815	0.41399826321958705	0.7855420188087068	1.5602820402399975	0.08290326457322578	0.09416721493509206	0.6880778863862448	0.5033680127474439	1.262813367750085	0.9217319192394849	-0.5303953894029024	0.5907123122680966	-0.18290741644867348	0.8584844731539282	0.4359757820021925	0.4156936517726024	1.111762013239086	-0.2879423156459501	0.41920207562368833	0.6134367661153939	0.7235278928217582
-0.10995806922372954	0.3505231947378162	-0.6313488223493622	-0.5614952129486984	-0.5621277709014324	0.7534663464267707	0.6562013004451802	0.43463614210201185	0.76068413757078	0.32244456729545384	-0.10137446799689515	0.5312657247508992	0.6600809367034346	0.1464033492928517	0.2891636754400969	0.9939431468442482	-0.4106699832130131	0.9501155791965374	0.554302442697032	-0.3910323630854759	0.26437334237148796	0.3405623718415714	0.6870468971599132	-0.046103712902216265	0.7898379256665652	0.06845841760706321	0.4322452044508468	-0.1365426408849838	-0.17364504843946402	0.25865591894414564	-0.20524099544066404	0.40047914559573444	1.0210722531102971	0.3213191788439964	0.05296051822307198	0.015965955420731048	0.3997908056182486	1.2595464932585818	0.840867239963816	-0.02437355798460654	0.46246586940316253	-0.2112653837021116	0.7205873535714593	0.2429793456809613	0.26918762382536165	0.8658984367751011	-0.08811021592963036	0.5085496766693547	0.39595395493505586	0.04784006544344541
-0.23607379857391464	0.16645682283974486	0.22257914981700366	-0.795767376794462	-0.7139413300871942	0.8618995902831831	-0.25171987402754975	0.3924655302646006	0.8499676208589022	-0.36497249310341395	-1.1854355159402878	0.5914968418212064	-0.012771023233118997	0.06796218036559781	-0.3868573993256777	0.6990057541012163	-0.007445768837629739	0.9693858324802093	0.2851357206085526	-0.44466561146994177	0.5213875572819067	-0.16704762248962862	0.5890396684022364	0.5683822810427347	-0.28318977339399165	0.26434008456610775	0.9605901222903265	0.16569091405370862	0.2994023046530477	-0.4321978588127084	-0.06260409700443446	-0.3457931898239194	0.14664686574620367	0.1654113858164736	-0.19566110517555876	-0.07731197846421836	-0.12678866598765182	1.0811511508515497	0.42399302362020214	0.8086813012606391	0.5825234595053231	-0.08089070468999192	0.31730201713407674	0.46093327485970115	0.1816938043874409	0.6098078818576155	0.25798819788972877	0.28324263987360226	-0.02056385787417132	-0.20409261960822403
-0.44905950839028447	-0.1670662027756712	0.2838356519131066	-0.6519335961850236	-0.24419760240370217	1.013266113869007	-0.7099111706393902	-0.11421839017528285	0.9699774529367899	-0.9038234216987898	-1.4918600314297659	0.6747228868439641	-0.6696214491674936	0.16506492078976454	-1.1065254442922197	0.49708422735561625	0.09846558298541204	0.5535268566178912	0.14427780223591133	-0.09180538652830411	0.8435481942152742	-0.3879307338388831	0.8018919104422173	0.6749686704079515	-1.1438597527745384	0.5358929551227216	1.376640767990246	0.5052574384289192	0.911696204103879	-0.3867077285446386	0.24516034722001054	-1.220056983685865	-0.4875543067604782	-0.00755744258974411	-0.6907873059707926	0.06735467878104583	-0.43010578614728556	0.7939667309519195	-0.16669103680030337	1.3642105361187498	1.0039489363764553	-0.38095403218459006	-0.03501125577749518	0.701462397234755	-0.1237649810702422	0.5088484796125172	0.5262220193010286	-0.2677190886083174	-0.47821128602427193	0.14353615344970708
-0.5850400674640535	-0.6916311495174429	-0.29090930073092774	-0.2821111790575923	0.2832079977978345	0.8635847235191267	-0.42198009339408127	-0.9076350082147419	0.6941437630534465	-1.1034180339663278	-0.80151667605523	0.3670009671213344	-1.2096849918351325	0.29835931929152	-1.627213801287853	0.19526119492627733	-0.25087994700848154	-0.27290713142841017	-0.03525774605535388	0.26233156161194027	0.6165395544137231	-0.32936308363239664	0.8158843742489528	0.07886772755621548	-1.6440093276175012	0.5092069737908214	1.2169287995401339	0.4228491459127446	1.1246010634252899	0.29767159926411185	0.06333295280287553	-1.831304561092155	-0.6914435517312956	-0.10974653421868141	-1.0969042889520049	-0.165979362497759	-0.3699212022018911	0.3838017952846046	-0.566811993952875	1.0728189599249036	1.2525993233153137	-1.115584991224971	-0.0992547304068126	0.42555841165050645	-0.7776859831782121	0.3383905244642301	0.5055219061817418	-0.8426843982132959	-0.7836485546942917	0.49977089248999623
-0.2967614164837329	-1.0458118837777441	-0.5428490054784947	-0.0015149498474945802	0.23911654653665226	0.27829548327622544	-0.07464277185741694	-1.4191095431035816	-0.19855695119581396	-0.8112267825143127	0.11874086010780358	-0.26121177450681243	-1.3049939803479087	0.29601204877315923	-1.5409770583886941	-0.18684717426539948	-0.6297124037361813	-1.0240395881890296	-0.30341061288872906	0.21937392303460343	-0.14933702722567696	-0.3491574686958694	0.26678246378176124	-0.6434711010990105	-1.498028372333376	0.1524302838335151	0.45364570285696243	-0.1293332257698457	0.6237285951202701	0.911092997390775	-0.4007832619530578	-1.8376298197345364	-0.6411733986348283	-0.3085253190092918	-0.9020831511260193	-0.6595603851378181	-0.1752554853534353	-0.13031898939619818	-0.48624179010614926	-0.005759867057590761	0.7785097984493101	-1.5110872475539832	0.09107690967619804	-0.2639810505145642	-1.286749000996447	-0.10528954078901549	0.14123545210236801	-0.8691294260300912	-0.7367481220705296	0.31710014756862237
0.37174103410618103	-0.7814794732209764	-0.07141146955171752	-0.03501846084749549	-0.21169220741804506	-0.461136884002872	-0.3324508580681158	-1.1660187386168048	-1.2211645370293431	-0.09066424382885492	0.3828295581707837	-0.6718252028115395	-0.5904817762330159	0.05493829686372608	-0.7858308387842964	-0.3300742615433636	-0.5441723693207245	-1.1928572091595548	-0.6007880330350042	-0.1018149912624475	-0.6991469977076668	-0.532484715929611	-0.47766290301908443	-0.8265170551770333	-0.46981163311789287	-0.07451591191869106	-0.4345362209045067	-0.606950642251608	-0.46223003001325114	0.7761413138983398	-0.44880231246050867	-1.2431584738827886	-0.5481899977872617	-0.6212207445090551	0.023895692333265783	-0.6652064805444686	0.001161989586836493	-0.5991698886394761	-0.044767255944585825	-1.186863202887096	-0.4577196146294187	-0.9036801966345451	0.2919873571620597	-0.7290269923424021	-0.9681907978750046	-0.630010021098947	-0.4852080223628601	-0.13623210908420894	-0.3047137165989703	-0.23620032185362455
0.8004317529414257	0.0681178187898981	0.3936011591727268	-0.3136271916737193	-0.29624820388467754	-0.8665290116313971	-0.8632972049374926	-0.272261775799026	-1.5383748933755033	0.7192805644422566	-0.08468016103393447	-0.46035631386794906	0.7758083470800743	-0.3424548911972309	0.16886769357407627	-0.05995567459827495	-0.11292479113481572	-0.7718734826087507	-0.8592423952789517	-0.20130672878398595	-0.4186568289212368	-0.5031429524516075	-0.7288709286530097	-0.5229358182009398	1.0540427002461497	0.2115169882619668	-0.9643774484108785	-0.44890010108497663	-1.6081015374358256	-0.07660446321360725	0.055980124352567155	-0.40571495974944627	-0.3907100500737394	-0.7194294834848702	1.1049425573713534	0.13745373771841285	0.18193905746933708	-0.7855556921622607	0.28066777506608204	-1.754470617656386	-1.8185322347079083	0.3743816144310863	0.2798237324891078	-0.6226737007575823	0.16942173852017892	-0.8276284645670178	-1.1459961641656462	0.7961757448071318	0.2624697552654847	-0.5407997135439548
0.42726190410464854	0.9805382544317622	0.06297219426549536	-0.46610193242879644	0.36757159000203476	-0.6467262393412927	-0.6603428336679835	0.5811892030598523	-0.8238658730794671	1.208633132748563	-0.5179225751574067	0.2300110217490412	1.9970928295212274	-0.5865796065912087	0.8544460509468317	0.30433382245112917	0.02361492306057832	-0.19991612928506008	-0.9624102548021177	0.19817462962458735	0.4208199453180619	0.06283287341734242	-0.3168956599996698	-0.3622734159855656	2.0408588527145994	0.8092740012797859	-1.0569879984729778	0.23466491275742715	-2.1526569814399963	-0.8415664209145771	0.4478774990926042	0.33978811918620627	0.05195090073812403	-0.25067408662677537	1.4798886136418132	1.0915657054322658	0.32734457838503384	-0.5380434078730763	0.16336463215368457	-1.5146104531957463	-2.3956486512183313	1.270497699022278	0.03683477117665308	-0.29009921300990793	1.2400674347596818	-0.5500927586075488	-1.3966776868019135	1.1382066350805993	0.6219424375600437	-0.3071088581478876
-0.47307321063712604	1.5252514214851094	-0.624852055452837	-0.07105735316722779	1.2152184841401037	0.023875516897438283	0.67673107882108	0.7668386294976076	0.3655065138175781	1.1761542994629968	-0.1543875281970507	0.9055992006943897	2.319980331584211	-0.3282107189975905	1.3870026582752242	0.24839546446171884	-0.4624261751762266	0.1899956075749794	-0.7093580113519085	0.7952822651688319	0.998907084218764	0.9062349089455987	0.22192174913789164	-0.6355412449068851	1.7131785558644408	1.15334981572996	-0.9178336535348998	0.6907338357115804	-1.6966912119855564	-0.6232038984496736	0.1640069504779061	1.020506817786349	0.9175703619590572	0.664177859052302	0.8651136224605913	1.3098693915789752	0.2583829801158113	0.03290946455359799	-0.16649511008673673	-0.8131829690779103	-1.6957134577993351	1.1823210029522981	-0.2745600219655887	-0.21514763365749956	1.3371650229094822	-0.05508664866539532	-0.7442093623639163	0.836923368069648	0.6916958191663958	0.13429026579119868
-0.9020801975646626	1.7397872796616467	-0.37216227156320913	0.9299773003620452	1.340394753736656	0.5709710870882897	2.2422173836285895	0.25953032793337044	1.1280634839409782	0.7189255870290859	0.9482052522873892	1.1732237105788499	1.805353553977138	0.4542626862139076	2.225072170031405	-0.3097222987214284	-1.0602772137886043	0.49818356402806413	-0.03990981869797729	1.0026506764244263	0.8993520154737624	1.37005135099328	0.2947681732413515	-0.8368569579697884	0.4579264738549661	0.9389820638686044	-0.6906150046894426	0.28647062913171756	-0.4526932908077909	0.6792063845197063	-0.4588849513134421	1.8757457541098153	1.9931637195828953	1.368756607994959	-0.08523790432414444	0.7643499708165503	-0.0928409290344605	0.5439931236644356	-0.16940388282121951	-0.146062308568774	-0.11158365635758155	0.614981377460923	-0.502793738738998	-0.3201553593057605	0.4919338819294422	0.3106835851319596	0.8339077778414467	0.7029683660334616	0.7256037364887891	0.3197197683736852
-0.19199828359079812	1.809395022975119	1.231212010152202	1.9891238177155715	0.5517815244565046	0.41475950350908913	2.6000756890856054	-0.40419182243516727	1.0695134713711243	0.10941040436607834	1.9379812822395766	0.9214881312818746	1.2234992770720208	1.263758957322348	3.300672872631592	-0.8718248626002228	-0.9478059745392788	0.9435512167627527	0.6719530380256012	0.5524494301265402	0.4633185446074997	1.1235622698049241	-0.128781773352892	-0.3151426378255076	-0.4473939224373997	0.34731533205222775	-0.3896849765912299	-0.8208934989880065	0.7807084187573994	2.1207583707075064	-0.6134937696220832	2.865981378741961	2.721782099631679	1.215199321010784	-0.4300650110590837	0.2821874073024945	-0.5024021618844026	0.5665240705396984	0.32600594438075475	0.18479993708035378	1.2270379334525032	0.5231905609300824	-0.6344830829034377	-0.1347048960433799	-0.3804340901862633	0.4120994081692734	2.525260375076729	1.365830890116508	0.9536353367468879	0.2077021446182952
1.1486436036607457	1.563859572488498	2.838753657919724	2.233133117943734	-0.38859877942882914	-0.5390731959969586	1.2220605274489524	-0.6464691091190253	0.5628925481762929	-0.3652016894293804	1.9748297897735212	0.21726097774280376	1.11405223260045	1.3899920740430272	3.703890646773315	-0.9191056554210039	0.007402944721874725	1.361198604358283	0.7866218201792052	-0.2321125269404061	0.16668009321796975	0.5449717442981472	-0.6557752419456787	0.7893776304644434	-0.17382726532335513	-0.31010561384712376	-0.09781774174394699	-1.8254039633233623	1.1750031517901551	2.4364322445005957	-0.12257424830717542	3.4807185064237944	2.547764828797681	0.20485042285515373	0.04002950610946463	0.4378432821916953	-0.6689081445134657	-0.03808675586706453	0.8504466210550842	0.15290649910008616	1.2503157626881076	1.1451609298350502	-0.702678247874895	0.3829783000518478	-0.48432592152383364	0.24874701814138295	3.114064455006385	2.2859294345703347	1.2114233063329514	0.10540219681727088
1.8371369513959954	0.5986053356311859	2.6899897755473288	1.2041219933942355	-0.6337584176184896	-1.707043719866793	-0.9676784475561832	-0.3060273186312304	0.21614650557527293	-0.5003845176298072	0.9982271777441819	-0.7523450340845307	1.1256511988675664	0.5394026008840185	2.5551656568156025	-0.4934087682361004	1.0085808254724837	1.246908041222272	0.0831433023640391	-0.7468424835907154	-0.06785785785036275	0.2824242837799061	-1.0409598125087347	1.5659973327168315	0.7395118032124075	-0.9270567542215405	-0.007974383451063983	-2.036185273059076	0.5823563366112057	1.161162361382108	0.2876068214675083	3.17405745453692	1.3796928838753941	-0.9435667528759939	0.5725477983976651	0.7931941474617912	-0.5545318193657488	-0.9570970035631092	0.8284468885427617	-0.05839754009934919	-0.138988670511284	1.7375350371128453	-0.6158326245014002	0.5773662579732148	0.06057242422079006	-0.24718054658466612	2.0392925056554287	2.170384436332229	1.074357586214341	0.16975066315869988
1.1111278284993296	-1.0392004210457395	0.6856868087832433	-0.5793546630580362	-0.19355390382050994	-2.2022724413440797	-2.4684111592794324	0.33204016056207364	0.20688055846519035	-0.25414239730442506	-0.2761423573069362	-1.6220089870339534	0.49276786883073004	-0.8219694825573086	0.1676464051666872	-0.07886924362248675	1.187417138568808	0.37394648974378014	-0.7978457941161843	-0.6415605385113925	-0.6646785231710579	0.5163865486884287	-1.3500616125364213	1.3363969278763745	1.013926832973238	-1.4626553289563682	-0.17425644807386922	-1.4393587968941304	-0.30171372752030384	-0.9108844421652402	-0.041967725037276166	1.9661552256192458	-0.21722358282225102	-1.4009459125647032	0.32214045654276996	0.5022461865911382	-0.36335502698592675	-1.6258555450610026	0.29344421303364615	-0.15609644371234813	-1.854753129383639	1.4915108451703216	-0.20218173328745792	-0.08940494513405921	0.495770852849658	-1.1049426522074128	0.021911756595920553	0.4758710884375709	0.4029516591900502	0.2188261866324067
-0.4863005878488969	-2.52691420753281	-1.3738087380579813	-1.9134771430156041	0.15061981963650037	-1.5634107027690856	-2.501917450433765	0.8367497906687302	0.20933079326446416	0.18368226160129408	-1.0682506018071225	-1.9455143003567867	-0.874487258882717	-1.8213162082561993	-1.9555868447714593	0.035038915516380685	0.5425566873261835	-0.7802695052661194	-0.8680864085156205	-0.06136544612798844	-1.5672628499423518	0.8046071081232069	-1.5481710548618635	0.40062470999751487	0.14014635413430102	-1.656934909214009	-0.34706898147030385	-0.5482325361138569	-0.5897909135216247	-2.4213067110255095	-0.7592985162442167	0.4852946498540288	-1.341987556306628	-0.9194444193288525	-0.656799500942246	-0.4885836219712846	-0.1781644300412089	-1.6511933804092935	-0.13820771156083292	0.08507635863883237	-2.470192031041249	0.4886892515175908	0.49345624775735103	-1.129316742526607	0.35548403935236444	-1.9977567747632443	-1.5293975768756893	-1.7595384810967638	-0.3646214474154587	0.0840034980567854
-1.6761940939362492	-2.887214705458612	-1.7820202473076918	-1.948305691622205	-0.18244700872465647	-0.19488644069665456	-1.4448366024509443	0.9431730823343351	-0.08452471942597263	0.45446757283967826	-1.1947770207879305	-1.5365713712987343	-2.0434996705648354	-1.9170426425307319	-2.474685349956381	0.06877970606146927	-0.15341032271523794	-1.390076633517249	0.12590474213185987	0.5541009266600249	-1.9529409008480443	0.6694018013868975	-1.2279297180019308	-0.3771557356330172	-0.9913625495137723	-1.177346205958465	-0.21070952308474422	0.1617580493154619	-0.05969618718026914	-2.648326090526925	-0.8833000689791937	-0.6233869166729344	-1.4110392945703867	0.04966801523571168	-1.4530979279781453	-1.2268873640548477	0.20048500114588744	-1.080717920061627	-0.044995069318037866	0.59943794159758	-1.461731311296688	-0.4205998523892518	1.033036214821469	-1.3307001363448931	-0.07378857235872217	-2.2669363388128283	-1.805480829346566	-2.8498044898283497	-0.5979085910359992	-0.05114399730855204
-1.7066449089195141	-1.9550907200459027	-0.7750410119481466	-0.9974565799907685	-0.8919641207800506	0.9603254161364192	-0.19566564409154086	0.6838074219304323	-0.5090530064992783	0.2828130199889448	-1.0265853780136305	-0.6921780073284285	-1.9932541554658483	-1.2846242008575672	-1.4761449191095886	0.3540342838304354	-0.31051009139514435	-1.0747086690936	1.2933372684938507	0.8265853436377485	-1.031531640722395	0.18607580199997512	-0.03774743777132123	-0.5715534777874816	-1.1012258788068794	-0.10495432605653646	0.22723149942877963	0.5883863256038397	0.6889500095251035	-2.0218146751262323	-0.08470568316984563	-1.2264630587139653	-0.6112328449104455	0.853105572392163	-1.3393040792212796	-0.8720357265701498	0.9193228990290453	-0.2740658865543819	0.2537802108046727	1.0034886389054753	0.33077713271091175	-0.5877254808910514	0.8874157765987621	-0.1192840540994536	-0.23492270488080716	-1.4882433131467607	-1.2101185966012935	-2.1832686332062923	-0.14940859602186107	0.14499938012432395
-0.9475382790043627	-0.5839833580849233	-0.02497637136278507	-0.22146978598151762	-1.1870110354405168	1.2590651996992184	0.6497478506896198	0.3348752281821797	-0.5844050003193614	-0.2751018431650865	-0.8859383742917248	0.04579836383619182	-0.809024042042271	-0.5111382564314362	-0.24487852433518284	0.785078097513371	-0.13748947220361657	-0.24942333859659482	1.4718812300840982	0.6124305092728186	0.915127549778345	-0.1461122925664824	1.6444440069133845	-0.5261388015009757	-0.00018244266155164425	0.9336841692826727	0.6085536932467244	0.8673585838104276	0.93826809419318	-1.4674983627970595	0.7910142189039598	-1.5724614365046528	0.27428937660312264	1.183114630560914	-0.5959305386329459	0.2292990477598419	1.6760595092025794	0.45971826455332065	0.11348250733652793	0.9174932363640161	1.5259351311574596	-0.20542687192591247	0.013790078183966801	1.609414244719667	-0.04179360329256746	-0.0127876171065435	-0.6747536420385446	-0.788670412286362	0.45214407878172697	0.6512309300527778
-0.30251810694510384	0.17635062957194056	-0.49846860125678916	-0.4238079864111606	-0.736799474197549	0.8903766308890703	1.0257696156947296	0.2290544587240931	-0.12145680644947236	-0.8610251681673969	-0.6491250207276645	0.3768454279157464	0.2911834842469044	-0.02370746222656192	0.14498559986408624	0.8813580269087756	-0.205976962288831	0.3262588708985962	0.47630985893513933	-0.04555173691973249	2.5168494274602815	-0.06886750711743463	2.745384864634742	-0.6900407809978598	1.1847966809181933	1.3011749743603696	0.6278281902287367	1.0818194646393944	0.596368046185325	-1.346286426126653	0.7010553038785982	-1.7607746504120079	0.5446698268842541	1.1643077966458997	-0.16421047026249858	0.8797578206840756	1.8801297324647148	1.0584657840978893	-0.5737964057728453	0.3642819646719757	1.4816083505781104	0.034205627857856705	-0.9597917259265376	2.292960693601529	0.04792003722639024	1.2182943409929408	-0.5488639585039973	-0.13642509357549307	0.5182326867312065	0.9900486170345904
-0.23312109471992837	0.03444036956137991	-1.381709166307423	-1.2103805182261724	-0.03595295843835638	0.5687372781208748	1.1035919419017437	0.5077011581194616	0.431236958998034	-1.1220931623118948	-0.04687412891020305	0.4191100862123825	0.2199947654086089	0.11673770449233527	-0.20781513818858513	0.4022241855496292	-0.6001895286812484	0.2618782515403326	-0.7146897404567696	-0.979945836294829	2.491509396682191	0.08096275175870303	2.423982313576849	-0.9209971123927584	1.2675483489657948	0.9650254720296569	0.37354072223334883	1.18608644010543	0.1462836690899665	-1.169949898446531	-0.29733949272333415	-1.5647166506477221	0.14965973916766503	1.0427921435943388	-0.5572789737717712	0.40967353606718926	1.2919949742475803	1.5560809045970843	-1.2059275447890994	-0.22424700969280836	0.7194523665388035	-0.2818232592170358	-1.2888920891803783	1.327815343674449	-0.321496504058788	1.5001467517916036	-0.3792028075425259	-0.5934029237966865	-0.1545980520021484	0.7178054570292484
-0.45721687909337716	-0.4391348608625727	-1.3144087360484882	-1.4445808076254227	0.2076254281442725	0.7316309003328104	1.0288245208544489	0.9702929779194506	0.3635357500023492	-0.9736511736075003	0.739585789268774	0.4091660102219855	-0.8184551710170173	-0.008990086050428902	-0.5018762175849576	-0.2929665841104162	-0.7699291602410963	-0.23267130431456454	-1.0552780043332037	-1.8547567764133899	0.8413543668243156	-0.2044087640865739	0.9426176564410582	-0.6771847676554323	0.25737102108471743	0.4370744297069663	0.19636029306010222	1.132419968069606	-0.03985962270248947	-0.36256380625701373	-1.0641248018481644	-0.8517797795460569	-0.38051403200530093	0.9236257181467284	-1.3067010792540894	-0.5666870780948307	0.3679046425971341	1.8296333886542873	-1.2448772821263898	-0.45364061666577454	0.14764140281268773	-0.9775843174690909	-0.8827852092011892	-0.31430816399435774	-0.8691648130086946	0.9715383637736719	0.2642767343501566	-1.2433574383311634	-1.1827807346639696	-0.07378657325296106
-0.46533488157753483	-0.5283410721606776	-0.21016595552147965	-0.5249578455387593	-0.11199707778401187	1.0937653441774606	0.9139764725399778	1.1921699172680327	-0.5191220771830573	-0.5550567085337149	1.0392203568943839	0.36906799265811324	-1.5806519359666629	-0.3503432660578031	-0.3742702869469785	-0.6306293956205649	-0.2525610793079691	-0.7025664336548068	-0.513736924571513	-2.1655125326265563	-1.1557375830899939	-0.8948640294639637	-0.5299063680518101	0.20105427594119585	-0.7821605606254266	0.11981937867987232	0.2973052625748718	0.9458214371063897	-0.09531997018849726	0.8740982070553491	-0.7195910143722919	0.0034476189435736835	-0.5461557436962282	0.7956706013112944	-1.5399218745795746	-0.9192887390937302	-0.18775281398613258	1.6082160289769194	-0.925356895392185	-0.35621275554147325	0.07470994262636997	-1.6104159171942942	-0.39761646795616645	-1.157489401885433	-0.9231138970630736	0.3579981873835132	1.0523693398385965	-1.0961957537202562	-2.0230438680584637	-0.8548161955092567
-0.1113289468525701	-0.04243279436484379	0.7058855588412144	0.9226852609489095	-0.43700304275174323	0.9897315892313722	0.8524925074342357	0.875178575947551	-1.5517985890942916	-0.00784820655175191	0.42889446938799136	0.1775700935437437	-1.1583872645262654	-0.7352579790242467	-0.2617402596189221	-0.4815467874650488	0.6892447131398713	-0.8814578221732482	0.09302467891061293	-1.4942756142733535	-2.1221088278957785	-1.3101825410479304	-1.0350902162560203	1.173769617158226	-0.9738541997679286	-0.10591505849470102	0.5415661730038398	0.6575554004454857	-0.2828932565419217	1.6427214066790365	0.3238814513833437	0.36048128116521994	-0.39169321759489467	0.6529696938178436	-0.9447563114478823	-0.3473305274376896	-0.18708317867992744	0.7685304284164356	-0.9229534415323881	-0.2510050981851615	0.12909081236218123	-1.8639890685584632	-0.4724901560117376	-0.7239584934426224	-0.17311327810830984	0.1742862148763155	1.2103241437415195	-0.1630404845167958	-2.359684195384251	-1.2154918884359103
0.3450145115951477	0.6739944856008686	0.5850345555422166	1.7090550019284854	-0.24578305081152926	0.08694767035351601	0.7993595023113343	0.12801601367030715	-1.7709454175350337	0.5858846332296717	-0.5773978055005538	-0.12849211680938843	0.0643866294684572	-0.7559624105681133	-0.6502815661934405	-0.2690990729118884	1.3328070118742288	-0.790043927478481	0.178141792322258	0.0651695398942129	-1.72793484522616	-0.8268721002040456	-0.6807685764341442	1.5553629187125464	-0.47517754119443356	-0.5618373951836177	0.6553705362180828	0.2599400621642994	-0.4431557699733544	1.3099500781251325	0.8766572082350657	-0.0006343229003329401	-0.4008981311007751	0.4646912811685025	0.0002720272844018651	0.3036689117272968	-0.1226279133321263	-0.43800244092002877	-1.3819403398815586	-0.27327042100806115	-0.008344224433679662	-1.6164923037588832	-0.9678795327147999	0.1827996831622626	0.9217776745386305	0.27496735248343424	0.46892537635738113	0.74568629714468	-2.11178414015348	-1.2070544008704602
0.5979151911331257	1.1702111526848178	0.050470887089397856	1.3505671433804052	0.3549164000931552	-1.2771476839499896	0.5330862905798982	-0.6144268482017861	-0.9031772977057889	1.0379477807359756	-0.8547866958671949	-0.32928531537473066	0.8837588643101765	-0.12056725211397798	-1.2997806030821302	-0.41346503474572466	1.3191837774701192	-0.5909087871293307	-0.02657651675818153	1.732387894617004	-0.7552200396071952	0.330597661373416	-0.361579862362437	1.2298987943537103	-0.08469015887856189	-1.207772411037626	0.48827946391728255	-0.20878730156930597	-0.12341078859332759	0.23651375468815644	0.356691016246752	-0.5967138597531427	-0.9147163006971278	0.08257805953535016	0.6858787213525079	0.0741320850890263	-0.511246068944968	-1.5249164934905104	-1.6226076517141585	-0.21646988181126403	-0.1432176042559796	-0.8849787875112975	-1.1377811624632383	0.5415017200293437	1.513835496273317	0.17138502216992535	-0.5548700967199467	1.0140274839854562	-1.3115669017255842	-1.1206784679406385
0.5348766619459248	1.1976186275407739	0.23664734823482908	0.5268793106167995	0.7992512981552546	-2.3997152861056747	-0.09770607808815945	-0.9710050434031385	0.24714853667047237	0.9846949557139898	0.1398530858525106	-0.3446719234295161	0.5611603582726832	0.8206301063157271	-1.473398917741477	-0.8282244903560139	1.0069948480336415	-0.48016907957452426	-0.021782509760948275	2.4549698209433704	-0.18037666812869257	1.116313807174717	-0.7308869691490507	0.6827688100606243	-0.2773653631928071	-1.6178432354836916	0.05445301151568461	-0.5967006268078294	0.6978732007680533	-0.5667678718260669	-0.6374446945508528	-0.7628414939975385	-1.7135689984917803	-0.6453979689648263	1.02666361064469	-1.0001570377936015	-1.2031841024687377	-2.1438621959827566	-1.0177302311486656	0.08323041972006454	0.01291040137408407	0.07902277877701233	-0.5708790545360595	0.14594762659641988	1.122865234443378	-0.34478282340361704	-1.0013535615785112	0.7283689509677734	-0.19332138277492328	-1.077499852457881
0.1834449139401144	0.7317335183728902	1.0954781198895502	0.25659839994894457	0.6981511707380368	-2.768861532847789	-0.8785010769032521	-0.9143943664976459	0.515540122947469	0.17896792629801678	1.6027207152952416	-0.4044076279064319	-0.5120176109354193	1.174130825018045	-0.8493140907712483	-1.0707776351429308	0.9553152033820741	-0.6438314723875986	0.14716056957967147	1.7111988408307208	-0.2803510715863297	0.5863070332677557	-1.5655684741035907	0.4141407636758244	-0.8409094801902395	-1.5236973328571064	-0.5449406906459918	-0.7685551686923886	1.2869440897407114	-0.4662110901293038	-1.1525170083738232	-0.3774883607051818	-2.2091139194760423	-1.5836354324867594	1.3449815932801004	-1.9700626677903903	-1.5021747058820547	-2.2852976262787514	0.05530694529770418	0.3541010283037118	0.2094059838731176	0.7413601358217986	0.24257792494570343	-0.49585696145691904	0.01984214853402673	-0.9817377966528393	-0.619297483315494	0.27041614301901845	0.6723372912566548	-0.9637646625050795
-0.368755858505834	-0.05858381354353751	1.3017848883263794	0.7691746573536005	0.16355421908133602	-2.3555589150753535	-1.3171849939146458	-0.705389781973242	-0.45359590067406874	-1.0924536185582772	2.049372719141012	-0.7310632615333592	-1.365089476270456	0.4162584175325998	0.06832725561872692	-0.8857495875013173	1.2229256540886295	-1.1309132371969828	-0.02366266021953004	0.01707527021209339	-0.5808739667705285	-1.141989723207017	-2.1194881155167766	0.49366826566484295	-1.3317835143066794	-1.177682054484703	-1.1035295069356417	-0.8209530958780515	0.8302673185126219	0.22806608072567702	-0.9710228275843374	0.0779210451580482	-2.021894499662337	-2.235216991225773	1.7621377369884723	-2.040436362970267	-0.9702844113694822	-2.122063230853223	0.5178137453345054	0.09927620096325626	-0.17793807973652598	0.6353213021574053	0.4661947535325719	-0.9874824522687107	-1.0532556512365472	-1.2838806171106336	0.15153546098508797	-0.24385263543703942	0.6516527251236106	-0.7085644433701153
-0.9055243680596563	-0.7939955094178576	-0.01599471099268121	1.3348111911458178	-0.45890683416703965	-1.508753968617402	-1.1177464724663748	-0.5759241213250175	-1.7978382306400627	-2.0048926104635756	0.843526706275872	-1.1277010365618827	-1.429022911848681	-0.8355602898292714	0.5384832574661166	-0.4245198615917761	1.3483943025741227	-1.6971938682740417	-0.645559296029146	-1.3985377147730884	-0.5381586448818293	-2.838351681879086	-1.9454965289357236	0.6790327279653312	-1.556640037769706	-1.0387320380636318	-1.2804934828296368	-1.0531466551024635	-0.5788701864349423	0.7246538266632478	-0.6423981267912003	0.16699004446496354	-1.3192852041594358	-2.1242387747974125	1.9624015984397656	-1.3258504483740865	0.02739207986575911	-1.7402392272422595	-0.0750633301688284	-0.7585264068905603	-1.261062119504639	-0.09498669786053714	-0.028162335456407304	-1.414166360533082	-1.4678903280644868	-1.070364329055531	0.7935953760578548	-0.9124531671120909	-0.30105776110907434	-0.4450347063509415
-1.070546583260256	-1.0177470787174092	-1.9432970560518517	1.1655813033207127	-0.9769329318684482	-0.6656460970416792	-0.5024480185674871	-0.5170336706126557	-2.257885497686911	-1.7826152223222125	-1.0561832704586762	-1.1015350585223216	-0.8573830580934587	-1.2761120997318058	0.3994212385852113	0.06783298978877005	0.9845117003195104	-1.8834955718748558	-1.0481076910690788	-1.5518737822043727	-0.16313974681482413	-3.1191294313245197	-1.2599930468577927	0.7687606933799687	-1.4841776104684963	-1.1922257670655418	-0.8029678826075737	-1.6004092216378343	-1.8532071187270982	0.6387853813122993	-0.5800453711630705	0.019604242276865493	-0.5799588365036911	-1.2888335074504242	1.6296078896268387	-0.5179915300205028	0.6675693934974726	-1.0995828483976335	-0.8141295429253875	-1.605540214475408	-2.1992158387071736	-0.6538210044982262	-0.40697532084284876	-1.8889585278293382	-1.0672568438405554	-0.5297903056113034	1.1433532771488133	-1.5997428338227357	-1.3283535709993244	-0.3177326629226108
-0.6330846564329797	-0.5487350339098345	-2.6368534440324134	0.30477992519994285	-1.3431699864598647	-0.09255015840235077	0.0345542667038565	-0.3584386052880013	-1.3866884754324447	-0.3827974458533588	-2.0043505073865795	-0.467253502601893	-0.05231746545959853	-0.31886136181999863	0.11407351863833923	0.5778953378543621	0.3663081736622689	-1.3785432259416242	-0.48840401439335374	-0.4749126869820387	0.04390745629826258	-1.591274270099356	-0.5653001272079474	0.720021011025612	-0.9448980270780926	-1.2488922099124533	0.193616502504971	-2.103679027006969	-1.9333160080010492	0.30348857974519067	-0.49239030604174167	0.08339260641922593	-0.08690060214382811	-0.2923570929662952	0.9399564653439322	-0.0259309971316428	0.49632903010684726	-0.22953709100891484	-0.36744000358282586	-1.6582055713828239	-1.9391681869850945	-0.318775625067487	0.1911965245266598	-2.073581729933454	-0.11459709257529367	0.022307008497266637	1.208094016689193	-1.844133455900028	-1.2780117076646205	-0.23666666986454787
0.18142556863980128	0.28793948506887573	-1.3925168808338868	-0.47063883153021613	-1.3747742077918153	0.2549990746973012	0.2605202983733613	0.00622156744343874	0.12312161873509474	1.402794059469998	-1.2815513617997196	0.34862524728469385	0.8224308255225297	1.1279823293734716	0.07970231031191832	1.1864217587957406	0.04825404475109691	-0.3089444745711943	0.8923680946419856	0.8780084659271571	-0.26597150400852865	0.800471464422063	-0.07841347472056293	0.549336879433511	0.22889716621939216	-0.8140127952135732	1.1404297700514117	-1.8820449468486566	-0.7983991372264874	0.25476034629374705	0.14718915733672322	0.4640999212920487	0.2828940225358357	0.32625967753607554	0.42686302854978164	0.34983481137578776	-0.1784323853298435	0.6498630598696151	1.4167404392039078	-0.7244733824530883	-0.38039034211815004	0.773039812583905	1.5934645787654163	-1.444261523874046	0.9650160503242913	0.417968793808891	0.8762093371710155	-1.3020506297806056	0.18108430080410914	0.03689808828974009
0.7577497212528644	0.9089647258169963	0.5931318537900747	-0.5314889555782022	-0.7391542512642488	0.6799769050531423	0.36276063377847284	0.4949434436115097	1.2778836217672094	2.5491053887328716	0.30908112479353217	0.7778272032993632	1.7504692396023251	1.585318303245917	0.14298471703776774	1.7086792815402876	0.25466888143393546	0.8909303070101019	2.1035933012614563	1.4702359627713564	-0.778043300215623	2.498523335919674	0.38788485166807835	0.3081011505209152	1.7192921391264326	0.09839247093869016	1.514229887409109	-0.5744712599529826	0.6442561623730536	0.5771212806376855	1.2898184979103233	0.731567526578828	0.7775617943628279	0.5450113875791431	0.36698803585496104	0.9474309003755053	-0.6894171399861572	1.278181547627019	3.148870501550753	0.658801546599768	1.4257484234180795	1.7129630333588655	2.667896306586862	0.009480658893643721	1.7858549524040508	0.721842413985442	0.09835849546096109	-0.13570776703023685	2.0884437363650794	0.5615140864499105
0.633298705169125	1.008448939985309	1.6400041027582053	-0.03163723152804991	0.6280357317742099	1.4517789618857964	0.5476550098108105	0.8825723833053425	1.7760999756890878	2.5335011078800265	1.3981972515072016	0.8011897530150458	2.4875411783890997	0.7067741481679372	-0.08741385473130324	1.7127755141017775	0.6111615131791143	1.8751701096125224	2.326619002045861	0.9942249980640174	-0.7186083564157105	2.5093782749904845	1.0561204200674683	0.1319801132209291	2.6638748650357753	1.1657835593439534	1.3376194615864199	1.3594787617775785	1.5570960675966152	0.8468301928393063	2.2446520398087184	0.44802955882586587	1.3656852156781367	0.7102758490592825	0.4656433687091338	1.6868365736753714	-0.6787873981132799	1.5916088387305283	3.3030032805340372	1.810758217517123	2.3252516652037647	1.761072375840192	2.4861579351750076	1.5901181701464644	2.0765395774476505	1.1133783090444498	-0.7400215133425246	1.1438933192338738	2.9908041257204796	1.090340832665792
-0.00969392045309818	0.7823274035236464	1.3789169987499197	0.3359025595246741	2.1654628306018227	2.447764523605576	0.6403612564008299	0.9197462507055638	2.0453373536094452	1.571244590674755	1.3757788810921407	0.9317628179187403	2.5625647509518306	-0.2578769038445751	-0.6076262078131263	0.9997229056924866	0.5276317343640202	2.5616234685008403	1.6812742899181499	-0.015741535665658522	0.35132185701556007	1.0891611965776726	1.824556356081083	0.11116240000882427	2.3560558205440203	2.100049520084367	1.0668578173914192	2.8531368774251504	1.833964092285402	0.6450859598368288	2.4093593861946663	-0.26175875256695025	1.693428066619548	0.9593577250125794	0.2398271082327028	2.116304035531863	-0.3170570197599075	1.7326991672574703	1.8297440533782736	2.457200323653973	2.143181319496156	1.0839450454459787	1.2629632579706378	2.495512903634587	1.7166101332215524	1.6590072640738407	-0.9945105098736742	2.11477977852043	2.2965431101870513	1.337394089162671
-0.47282277521159805	0.5873002267977485	0.8041517748400482	0.07901536571230473	2.9387138541016995	3.110965954600645	0.26948117745711186	0.45932238359823346	2.4172564661763607	0.28153317129089245	0.6635063904639448	1.4477232951819285	1.7477853511578576	0.07014884108091167	-0.9245931482818963	-0.05463704733652487	-0.22796049986057695	2.9252085301024597	0.8742214187879259	-0.745815645136022	1.9303260017556034	-0.548086668255849	2.316928078445537	0.03807476169343913	1.0099583131735939	2.7268032779764146	0.9544611642756173	3.0486650181951696	1.7736168077784773	0.006853517479705034	1.8467201942769225	-0.8216782006656446	1.4617088577466186	0.9894363288505534	-0.38370934137584034	1.926625279165434	0.034253061481317466	1.817308094228963	0.16722715737212723	2.6459951651180558	1.5833416827257618	0.45129244155324016	0.061802797037445796	2.5059807283119517	0.7965515758330374	2.129933831400019	-0.5018410597667198	2.6008041591950213	0.8174471473320692	1.3010230687392268
-0.21225280201588517	0.4857736879820206	0.7696321570677108	-0.6738179741820267	2.3843065427457226	2.900257926570073	-0.5545790359626712	-0.40353510739170706	2.5739419236291323	-0.7748245198553929	-0.08776199513206277	1.8759843431106595	0.41163464401334476	1.45652093286309	-0.6210101590476146	-0.7846226576137298	-1.3470522147382973	2.8056506040716216	0.3116285224715585	-0.7595336966411705	2.848868154513181	-1.1892706348312365	2.2415213790024584	-0.5154462833397523	-0.33802142491311715	2.828031571276272	0.6990117088291362	1.9805792763906693	1.4280435874414472	-0.6443177054334381	1.0581880452001846	-0.8380504963062967	0.808680073467658	0.5076327105247805	-0.9928613636073321	1.2729524163572727	0.22549585726222027	1.7708893168927435	-0.29177838767339764	2.339726502284334	1.2170506674380606	0.3066183831321447	-0.2981209865954436	1.9913062652036986	-0.353776063287537	2.0753437997067357	0.05249818955950284	2.505774749931974	-0.052618414339566856	1.2329542863478478
0.6338478105682774	0.2603067790901289	0.985839564945396	-1.390081323486635	0.8295934481793671	1.855538767000344	-1.2406669802158925	-1.2471597198746198	1.9937973994137967	-1.3034305881567976	-0.6825548484612756	1.4928536996679458	-0.721463706594637	2.1801136951185827	0.14869379136883187	-0.8464776719267769	-2.274515563882921	2.1061879871061517	-0.15670052534036372	-0.22482404803309966	2.280601238841182	-0.4663461421983799	1.6567432549543684	-1.6412844216332525	-0.7655988514415467	2.204026095343016	-0.10240377062082953	0.5011623774305447	0.6076687361883079	-0.9130114321658825	0.383628653205376	-0.45462491602187627	0.273823421746801	-0.22841738572359002	-1.2041486096256422	0.5810270447264642	0.3593843091975526	1.456208023054316	0.4946818432565953	1.4036737955546112	0.8956668198966423	0.36097481695852823	0.12034483825012614	1.372093943150464	-1.2700282217130785	1.2188807640528472	-0.18469982693464876	1.7772116964865938	0.34044768626583327	1.302969590760923
1.3954148901899504	-0.16263200125846872	0.6960120881181528	-1.6120079318631533	-0.7392816270149043	0.6482807103291904	-1.158938470333036	-1.4731279853450576	0.7926858938093022	-1.2525246045919403	-1.1800184761451935	0.29146595487155186	-1.1582271770311743	1.0170516178408668	0.8355560797838848	-0.44377148852220544	-2.6155155405027855	1.1331518869837862	-0.6798661373363494	0.3439196333746459	0.5572912918954744	1.0099990661948484	0.8988206752067988	-2.677455838976259	-0.24046338381859547	1.0354129765152664	-1.2378766326390338	-0.4516824244055788	-0.5190942859681297	-0.7461080791157594	-0.17308006099050932	-0.040438320392605705	0.35069098410421934	-0.5614753192710482	-1.1074019612525567	0.15131231734433778	0.5440213918549979	0.9157066894002639	1.4729936056496418	0.045893314200366186	0.24185998367254352	0.1467475900471691	0.7339851047354076	0.7787061373018499	-1.603336153763061	-0.136582012255971	-1.1635697425690168	0.6576463320921817	1.411652983567302	1.3862701969439413
1.5009760984367901	-0.5035838401906568	-0.08344186834408801	-1.2209622942451979	-1.4409127269732627	-0.02498082459513248	-0.34649017835928997	-0.7351877643721885	-0.20336214439192365	-0.77034439496394	-1.3780002539306921	-0.8359435611202275	-0.9392450655856517	-1.226182630818766	1.0828301461884837	0.02953000268754153	-2.324253909850095	0.480677237480289	-0.9898134878031127	0.5181272745113434	-1.0539008047798668	2.2066117791244704	0.28946842232892744	-2.6552185020943098	0.5418354305223254	-0.0027240272278070527	-1.8893014561972519	-0.5552535672995449	-1.2328590329531923	-0.4198747155283957	-0.6266943560661655	0.2929361356379294	1.0372363356053038	-0.1895321085495379	-1.1011982255740587	0.003081904421543878	0.7200578861089941	0.37992528646723683	1.745955261969344	-1.0238200310530712	-0.5888574939388697	-0.2710612668597527	1.1252961595382072	0.22562788330371195	-1.367266661112376	-1.2093497733091865	-1.8153322686650017	-0.23654887905244226	2.042873187239744	1.2131769282124718
0.922216676244311	-0.4662735010569261	-0.5216123473600475	-0.4096969775400352	-1.1004012437245236	-0.09192438840049616	0.4789636128704056	0.655252240714887	-0.35478742845994077	-0.18105477384003502	-0.9397907420423509	-1.036448517881425	-0.4252746446864149	-2.5179639433485566	0.9933739972208283	0.3878772813740162	-1.64702080805841	0.4022632064464026	-0.8011737880370743	0.23706562726082525	-1.4603418764591318	2.395224620817104	-0.08129078573689053	-1.3550249739354638	0.9297942198432795	-0.2700914434223542	-1.5036885864023808	-0.19222592766993332	-0.9795418786636777	-0.3068810973598485	-0.8402637156122406	0.6756666221053526	1.7878415689215599	0.4102887848723712	-1.354668924687515	-0.003575168300448324	0.7410454784346038	0.0010644281516045749	1.27506219547266	-1.1901479408660938	-0.98997622378887	-0.3971908123543419	1.1903010303598962	-0.14608582846078894	-0.955880204163298	-1.4274131524994802	-1.2075178581690316	-0.3911810704528862	1.6425029566167624	0.6595855045744267
0.05266990907875038	-0.17804477810961006	-0.16043169945868443	0.4425778438218988	-0.238831795503292	-0.07755174412817074	0.6678714716262426	1.797590692056273	0.01296455031584934	0.15391397295020073	-0.06536524508938199	-0.45311371828126057	0.061308119609344514	-1.862316941860068	0.8305057363979227	0.601270006714076	-0.9563653987743079	0.40601780752009314	-0.4330448869363861	-0.19691162086162856	-0.6789254381042393	1.5258516002121023	-0.32481139593454267	0.221895903360158	0.7760825075199798	0.15585823798928095	-0.5140697652638287	0.0333141938009886	-0.18118950806813358	-0.6068593197920754	-0.8139164781607111	1.0421235594061349	1.9161838631658532	0.4986359555614338	-1.5777693120831788	-0.03396338600111169	0.5643971673570406	-0.33279045970220145	0.45696488951046427	-0.6889666729008438	-0.72960404415517	-0.08001210022317276	0.8130220632366152	-0.2195172808351293	-0.8383891096163288	-1.040612091535777	0.3099555251459432	-0.002750546334889323	0.5060265134701109	-0.15995125041534963
-0.7172339534901971	-0.0995476279885269	0.3393976582661293	0.9083007119871658	0.415150822403833	-0.4360000083156919	0.3053042482120387	1.8381543510336336	-0.01957240815033888	0.08861446475095862	0.3665133947681918	-0.0008805863213384037	0.33214129167895445	-0.34101948449010705	0.636480645000579	0.5275767423922186	-0.5686990341435174	-0.2707211710410154	-0.621555255404906	-0.36843326159275164	0.3131715422487469	0.10817399482464626	-0.5496180815459404	0.7016786028637098	0.2390900788626039	0.5308920317201266	0.04360969087013673	-0.1556373635476122	0.01638386862308859	-1.1554462943228045	-0.9187528867729966	0.9778283417502922	1.134983285193285	-0.03194094142913561	-1.373277316318728	-0.25044706635191666	0.3286193427405959	-0.8083162478280742	-0.5335334543416747	-0.49595057604113313	-0.3545750714748138	0.12057622846854903	-0.1950198865368933	-0.20690389583805305	-1.1298552279386276	-0.8737181630443772	1.3773724541660768	0.1085583501910646	-0.678150669926054	-1.012828005488561
-1.2223573811415458	-0.4541226661063494	-0.02879972198040942	0.7272125208985522	0.44565567549907714	-1.0196886909948601	0.033157856096988486	0.6833964930230377	-0.819359571172952	-0.17743895252952677	-0.3103182090598747	-0.20812010786350985	0.23648388238588172	0.2980969040704723	0.28248228821634375	0.003028798158500184	-0.5894223899228885	-1.6946115615000161	-1.5726290816921398	-0.07706473163000327	0.6183518094935018	-1.1685961811356822	-0.6980274847474993	-0.2771141395976475	-0.5518140005693971	0.3070427737916489	-0.33618011131894965	-0.5458012536608425	-1.0088891475350341	-1.4317083691115908	-1.5163131611124423	0.1887603370373648	-0.1819204029517851	-0.4899728494312302	-0.7260823181280068	-0.7463233310649331	0.24883333912125055	-1.3189013585311697	-1.6777335128845277	-1.2603229090758965	-0.540127268114681	-0.43734474539314394	-1.654408963338144	-0.5273708725833259	-1.4305899898445613	-1.3392133377503095	1.09036881211394	-0.6173577318859036	-1.4631469923035225	-1.6460588227991837
-1.3985656218457365	-0.896785684091991	-1.28678044491427	0.03550319568756467	-0.027669593708254614	-1.2858679765412486	0.2622269832765837	-0.8757924008348678	-1.6708947579567834	-0.2789414389641613	-1.587504007568918	-0.5577877819475408	-0.29257569097676883	-0.2374115814892757	-0.1793898090056999	-0.7284912307426843	-0.8589957103423789	-2.914353834540047	-2.4634395471808617	0.4984787862169595	0.26083191781574144	-1.784661689384603	-0.5827749240409852	-1.672492211165216	-1.4401563389145062	-0.19897329539365477	-1.059385866912997	-0.6966249637311048	-2.5025826996919798	-0.8804220053300126	-2.3110020382830134	-0.9677324138940564	-1.2331599411995668	-0.20056372500782518	-0.041160750121586216	-1.375515724304278	0.4246490517063061	-1.4175938355251747	-2.6025157787072297	-2.4455120811232827	-1.181533262374708	-1.5724334615925204	-2.7585236456986655	-1.2521505240309412	-1.156778361400593	-1.8190986414983645	-0.01955476052605945	-1.7503192658191864	-1.7778692010668289	-1.7849485601265083
-1.1243182571573902	-0.8827204966329271	-2.307018201054352	-0.6465467080873168	-0.4961906144231873	-0.9493210541432746	0.7141566709822149	-1.793055576749129	-1.565708405370032	-0.0287361623876737	-2.0788256391957955	-0.16432049724399453	-1.0287248971618346	-0.5620807363571172	-0.41331328982589627	-0.9533060773067495	-1.0556633679982501	-2.814812372304003	-2.19374033985877	0.9592657093052811	0.0066420589825221706	-1.5792783044286045	-0.09561615382515672	-2.1117828887159966	-2.0179112011713345	-0.2179033628572974	-1.1153672083995152	-0.34380718618516076	-2.966101963832512	0.5701478634827554	-2.378551418860023	-1.658062047216634	-1.3801397922377252	0.6670494399255859	0.29676909929762646	-1.7036566452286024	0.7071877977956696	-0.7641227932625315	-2.619635681596202	-2.7693459778562812	-1.4342163446393146	-2.271414106254163	-2.6332295041862603	-1.8279987479121638	-0.12256901834604048	-1.2893385748923645	-0.6233301568231036	-2.2164611608862286	-1.6584727691845629	-1.2223980788500795
-0.3311827175911515	-0.3107083307268849	-2.0572518331335066	-0.7838603586091589	-0.4705509567393147	-0.2852830808536015	0.8070742331400538	-1.5998216951077073	-0.41261259342030504	0.4173883212172579	-0.9805463748198457	1.0371880016265038	-1.4534885339603318	0.45836392642913065	-0.1509457001786253	-0.18036078926469043	-0.8930780400861528	-1.305599304652155	-0.6264463827108343	1.0460899303032818	0.44250947009480207	-0.7831794230870716	0.605715156323874	-1.2290598588220956	-1.805739941888525	0.4236607904208312	-0.21679437522013117	0.37341031068119923	-1.6890776886974768	2.237507658879232	-1.1154029736310331	-1.3841478803162952	-0.657368437738864	1.2761244248719688	0.3146966166784149	-1.3072363748267652	0.7499155992173785	0.38369127330950076	-1.503900559207387	-1.5745383360511744	-0.7206691037354653	-1.713932264932947	-1.2765569468167417	-1.5773046696940427	1.1775667171750934	0.3706416271254931	-0.07829803783487646	-1.4242713569427634	-1.1011428158097454	-0.08130488198783731
0.7338822531157108	0.34735936727072764	-0.7334877451427997	-0.26980242031674057	0.09567503613202784	0.228307736634602	0.3796834007748399	-0.6971661506113136	0.7765269711225979	0.7198741587293659	0.9290533373909009	2.0581301763268653	-1.1735841717722375	2.065294206134607	0.42720886392198776	1.0990153924129429	-0.2753603887356358	0.4888945404736628	1.1544375188013982	0.8377053507615877	1.3280802023506615	0.104460675394622	1.1275524129562124	0.1806450431482477	-0.8118470500601583	0.9467445198701622	0.9194977186751951	1.0040997544743413	0.47958469836488776	3.052390081920508	0.8868769634696754	-0.5147640299950615	0.23453221787332362	1.085925691010808	0.3606393574705652	-0.23291986242373972	0.2709037902761125	1.242819268631745	-0.013545641048262448	0.38928158004143054	0.5295437958001193	-0.1982869109656671	0.25363815182250815	-0.49221170292059296	1.9139838908209348	1.9318719855389188	0.9667748805638249	0.08529014716245147	-0.23707416184417948	1.0428050269828275
1.4911021730360283	0.5849972238348822	0.5408865777104568	0.49027545283467217	0.7048420037821547	0.41839544495895137	-0.1282395921318528	0.11401678571365732	0.9667610715159038	0.6391267242317489	2.0075130020483365	1.8836064786775208	-0.3767029728646437	2.3693140366638326	0.7828220049233713	1.6507037798880335	0.659249554999446	1.301634058282107	1.9225563400273957	0.558050312992325	1.854388694392615	0.5870226047471789	1.101496497760854	1.1830706438553547	0.25913042185663887	0.49650201008971406	1.4055285536425364	1.123356723756129	1.9629292700814733	2.389233317249023	2.1850511647677777	0.12189625880717088	0.5034856860131788	0.4142660785806586	0.6708570540665596	0.8914310857900335	-0.6390734585740305	1.1802460180273073	0.7035278693347893	1.6907962904935563	1.3257118003360933	1.1026987873721528	0.7994674694613628	0.6409543463765562	1.6181795645356383	1.9653207962775305	1.4431001889755373	1.1975016908210325	0.5091968060818093	1.400381277989683
1.423928414858891	0.4036820192600736	0.9723572555982183	0.9413769472856116	0.7146920997137498	0.4513719492495707	-0.23286658089193646	0.37098776469596745	0.1893805063102026	0.17458531351904114	1.467859893486548	0.5565578682958516	0.25687053627834505	0.6564490224576517	0.5212052097898763	0.7434534826913053	1.5786665618351845	0.9013892624733056	1.4937705925962506	0.2177013038733044	1.453974216938682	0.465888946733186	0.4751119201368373	1.5722090712092902	0.6025243264060273	-0.7679971710867255	1.0849813840184215	0.6728828569810699	1.9660039089452759	0.639813092014009	1.8635540410125857	0.13690439969729956	-0.061858676572553825	-0.0601062016126883	1.095715834659039	1.3308700654705403	-1.4718261328287154	0.3317413495936731	0.27762264664274316	1.659950163300999	1.191954793614807	1.2967524757969637	0.23164616388425988	1.0165187484836486	0.5812601132759975	0.4445061953663254	1.0483147766983099	1.3275063238878584	0.6395465924481312	0.7106866922595411
0.5645560735364539	0.22767868870095526	0.7712674866614015	0.8160389686685755	-0.04039339084613825	0.45301094707095585	-0.004618561158612739	0.25907454934387925	-0.5973684846548787	-0.47696465160304896	0.16594733348534188	-0.8968556952578045	0.21368733759895397	-1.5808614417594795	-0.242787865049944	-0.9351493859093246	2.0713809610130123	0.12689292870221075	0.7017350079246282	-0.43033117412216587	0.30920827116892363	-0.059405103833364184	-0.41760916721771374	1.6626891451598498	0.15225608763951615	-1.74289851949176	0.5015035245987185	0.020973361656705033	1.0639662082485855	-1.0487149861331975	0.48634712355488874	-0.07494734997601338	-0.945609910619007	-0.16187067495783491	1.2648130435537757	0.8962337679915009	-1.674120790599293	-0.5070297978523565	-0.5205804623788476	0.943855382193698	0.5738921244686808	0.5707492740525769	-0.5245723058014631	0.6167839860352832	-0.416109257975147	-1.0603399223601073	0.35233740176959505	0.8306327452127172	0.03701808938003138	-0.5369016566467373
-0.4447521532531497	0.3572581061693604	0.6020382177048852	0.25054744563984366	-1.0163588401536525	0.3008504058877076	0.017606129854949807	0.2638061016476421	-0.6400419840983712	-1.0058849552443927	-0.420588181110766	-1.5158689933972505	-0.300504865976135	-2.2069557930284915	-1.020780321223337	-1.8806334223338952	1.868202669743917	-0.14703972734618545	0.3296304544873265	-1.479108357266232	-0.8698364492189389	-0.5874921819326756	-1.0787119928874218	1.5627729084570865	-0.3353937384864664	-1.5983675200543992	0.1453292844182418	-0.35619105449282334	0.3737902112303993	-1.6743934483465588	-0.47517442170060303	0.0768585775319435	-1.4391003745199331	-0.322139357814454	0.9839663426002745	0.10358873682809984	-1.162079605766561	-0.6470606430389783	-0.7092551739383496	0.6089194806574804	0.1711824994184168	-0.1677643789492089	-0.59391852983894	0.11411531864741903	-0.7576715953336298	-0.9834938276043296	-0.1107243530304638	0.3831442894419856	-0.8517886157541087	-1.4917555488624392
-0.8595994189253952	0.6482919016552198	0.7015438418102307	-0.4168122000482499	-1.4340259352018265	-0.13411670381283192	-0.5067093103850548	0.577832827489275	-0.15851317753886002	-1.0752541662973278	0.19372038070555675	-1.2054142377836203	-0.5575381840307646	-0.785559462046286	-1.379696505463899	-1.3736676949531272	1.0930265427654637	0.12337416641515622	0.33594665746406255	-2.470445660499282	-1.468900437645687	-0.8340146781344876	-1.1904742185710246	1.0474278301952842	-0.1264007940850043	-0.7100204416228646	-0.008419269478365705	-0.3219692153117461	0.3495263839337526	-1.1105767190249558	-0.15175315119337393	0.6049351105439723	-1.3179119906296852	-0.832049193106898	0.4445627200778965	-0.34746694694818875	-0.4477896969369747	-0.15615848079950356	-0.22703699547104886	0.8839760511273809	0.11750856598189958	-0.291349754063016	-0.09646793321761238	0.01771490724968198	-0.4051509632891468	0.5398694378015853	-0.46972657148319324	0.20042530902456948	-1.362080107754847	-1.6799324395416215
-0.4765019528583511	0.7408711437940769	0.7671922588589423	-0.8668586377707425	-1.0322026860872238	-0.6912373268673359	-1.2557255950556567	0.8759673911054493	0.06918048911459514	-0.49832737601562455	1.1310811153642133	-0.5506014139161965	-0.08236724412461592	1.0409280334942161	-1.1976249017401692	-0.27279444914443807	0.28749405117419563	0.35157032250629067	0.19226711804928528	-2.600824029206804	-1.3854246975526803	-0.7756742534893933	-0.8180971591526137	0.14552012498546327	0.6691381504220846	-0.19194080377777017	-0.20266051891734005	-0.21200153160602775	0.49620507845757356	-0.05505000178471278	0.9158920031915783	0.9350724865290947	-0.9520363300656747	-1.3043751774239414	0.05408247181254232	-0.23495230671052206	-0.16586125363553805	0.26991768784725145	0.09220411752182202	0.9903737614365983	0.004383565734037799	0.03126047107823897	0.14129798146289907	0.12243483896957809	0.2406760918102209	1.8064528524221841	-1.0862632569256758	0.0016630200146890686	-1.16376295994397	-1.2995968173032724
0.20923559569442798	0.46706170603201125	0.54794476748437	-0.8758567395183845	-0.29633326347621475	-1.043483736080538	-1.5252676014500555	0.6730538462737742	-0.3121008403043891	0.5278602114146258	1.3162330657967813	-0.11233905184099958	0.8278834854027224	1.4948621715241368	-0.5878158805561247	-0.0020594642981140916	0.03980929393680347	0.17410864280961047	-0.2739187681365927	-1.4804784329178928	-0.9663438739952	-0.5262782038958542	-0.3327584863709039	-0.5422633375319862	1.2534683222027043	-0.6115939806100364	-0.41622182211107134	-0.46072144256033853	0.15184669304885048	0.6482220793020813	1.4980864404698402	0.6534102942600132	-0.7565262946350784	-1.1292360839803206	0.06964876658504782	0.07189986192698326	-0.43811225683225913	0.06002819863260833	-0.35299410521194263	0.19173033262203631	-0.4193029565511369	0.24091218682926369	-0.3080549102349375	-0.09030208073721656	0.7679050800221535	1.4065657795835476	-1.7696204797872384	-0.410348452268347	-0.4797603791585654	-0.8104628356721546
0.5088318261873486	-0.05155191052027406	0.20902737069603555	-0.3639862363699197	0.1034849923215511	-1.0958829026915735	-0.9516244717321296	-0.1119257890204562	-0.8782412361977557	1.4083633563364184	0.6934383399447936	-0.062095050926012495	1.4060039554570913	0.5510294284798303	0.26377354729353725	-0.8525716241514931	0.46189822907211003	-0.13562041298990898	-0.6491840412267385	0.3229076863688997	-0.6542618680635147	-0.15688061208251997	-0.13156625984533324	-0.41963431426235104	1.0674052558512799	-1.421275620829151	-0.4111464930170233	-1.0691115459391154	-0.6553485893378332	0.6484254144521946	1.0347648556466729	0.0678637317745388	-0.6529175372188737	-0.35567550379855256	0.3739483821094456	0.11674678462485905	-0.7606402182897353	-0.654488314771044	-1.1126350764388369	-1.2071782333285794	-0.8625954782911023	0.09941887532932919	-0.9246613636420729	-0.658426598370431	1.0057258631757156	-0.2603904140737872	-1.8076821358239952	-0.8083901373260977	0.1983720331644075	-0.3743584132736047
0.2231541207726379	-0.6075775527844801	0.03379653880929598	0.48512184546649467	0.027670686779766168	-1.085327096687703	0.09644486103936498	-0.9760316581923454	-1.0094458948021559	1.54969409651059	0.10509662927423015	-0.3253483400834267	1.1982914675507224	-0.3866786413857562	1.1108386924099787	-1.6173608650758473	1.0499120966114035	-0.10941606301068015	-0.5216762917965169	1.6288023399709333	-0.6677060512738069	0.3004294163225942	-0.36338555229404274	0.324467444548782	0.37669514796399406	-1.703853448008346	-0.18012085143965345	-1.5104312087894038	-1.2091429727543206	0.20319609286212054	0.10711950791037399	-0.12364430500488624	-0.21615327589924163	0.2141901603303136	0.5848190565938024	-0.1291202693386035	-0.5677089835434314	-1.220470609238929	-1.2001930125637286	-2.077979023481357	-0.8845810922104913	-0.11242711760194814	-0.899182302482746	-1.0000858198657585	0.9573832764170715	-1.4993064268607825	-0.8607552434393273	-0.846165950459894	0.547310629074965	0.16950396740644907
-0.18861231503482997	-1.048472593203357	0.01100224919187366	1.200807810064473	-0.08663413130164357	-1.2044070689967252	0.8511066780061455	-1.2525166146503717	-0.6028835846584373	0.9019785011115464	0.15437356292382595	-0.7606807728819073	0.4859995061377742	-0.3902283077957881	1.6030405789345616	-1.063558111497255	1.1628027253565543	0.27328190201809993	-0.04926601841763541	1.639803115898721	-0.9001902000300713	0.7141495031781947	-0.8472197357197088	0.8364246345045705	-0.12311892581196718	-1.2296918940066108	-0.07144149261654478	-1.2565717641842409	-0.887526088037548	-0.17482517511499912	-0.38582618471373037	0.3352646009644493	0.6490302128179336	-0.04233843962973264	0.4015802259301051	-0.31303228413394685	0.1366226947604091	-1.1672764967012126	-0.3166496034499151	-1.6530004960648066	-0.4637618792731242	-0.008687273953220366	-0.1570696500467229	-0.6335351233180081	0.6556461225885295	-1.223994670711156	0.441960831131058	-0.5186257953996359	0.5671678633618243	0.8365783119754823
-0.14020809903374906	-1.22211544259482	-0.06716805499085039	1.3062545542960065	0.14121283470944235	-1.2660150531783678	0.8432436565450667	-0.7344024986626962	-0.0862498184719493	0.06638409896363734	0.5272287017776975	-1.1231265754883961	-0.0584057998658994	-0.0276385561436921	1.4247123696323605	0.4760873831436546	0.6774544492064567	0.5478745962046745	0.20609909929265977	0.6184940862805943	-1.0534772883675585	0.8481169425996009	-1.2297365762753663	0.5925292128702974	-0.10989883676361747	-0.5551615375156069	-0.3415048581452905	-0.39875827840644884	0.14663493844618306	-0.16608052948656205	-0.26861155502497863	0.9375833430391299	1.366362443313435	-0.7467062425501091	-0.11010671728821572	-0.19170666457742586	0.7894659275302123	-0.6684467464872126	0.7207750271199725	-0.35212806977179706	0.01611797493440328	0.4541578670085914	0.5209666147149966	0.15159337066870696	0.1742357758125391	-0.07147613028057075	1.0585572515498127	-0.14840403975715502	0.4057773454110762	1.2357146927486031
0.4025165267077786	-0.9693174618541271	-0.1973755965381679	0.7508542882217388	0.5451803318433005	-0.9253774529519705	0.28033842470178044	0.1323752791611415	0.14170546718699795	-0.2577375782977599	0.519652330249672	-1.1009749509074493	-0.04723301804918557	-0.3353906807919234	0.5941881500323327	1.3556851593420554	0.11167869703590155	0.3116719781294846	-0.08365000321767577	-0.4287551465334146	-0.9085069480921978	0.5869780638910996	-1.2587184030905127	0.04188308771793081	0.15129079331744016	-0.19437652351438164	-0.7337246918075229	0.3560621568611416	1.0479500318072068	0.1241731805746689	-0.13756433527186449	0.9999512008162519	1.2188572226865317	-0.9076798538832399	-0.5578539521219892	0.06716049140100504	0.9068321436986831	-0.29854396933437627	0.889592985328859	0.6431281714154798	0.267107359475199	0.9743989597685285	0.43135640356396143	0.554892453825788	-0.28447238230281513	0.4616811113192896	0.6566459400251755	0.0211946481489113	0.15821540098161543	0.9515133976356902
0.8345918769944213	-0.31477996138791037	-0.11797722885011783	0.02745039723286078	0.6823956109357225	-0.21686400292294647	-0.2075640093780134	0.7010325876872264	0.08059342706579746	0.019782432829874533	-0.028539062329790907	-0.631684099283231	0.33190962396031526	-1.2429732666443747	-0.40897042943309503	0.5384298244286513	0.05364893840731244	-0.3475063814652449	-0.6816473298091025	-0.7127689241261519	-0.5399999263361785	0.1312637925020897	-0.956916350431595	0.04957576397466795	0.33278908776220245	-0.027559199677763317	-0.7079022265932525	0.3899962863053264	1.0663680487272726	0.2612365515030684	-0.47396215784380974	0.46865898700017705	0.22568642663074187	-0.1272471764062883	-0.5797522529326302	0.13909189412069478	0.6073143840376127	-0.3948472901096892	0.14299066417529951	0.5894311466859015	0.35656090925875306	1.2336956208036018	-0.19845800781264722	0.19463686241253295	-0.46076475802849715	-0.2456576300927589	-0.02960395674080299	0.03322997569571222	-0.1263760303178981	0.13726626098753722
0.5463797486479183	0.3964085337248126	0.2595131194725486	-0.2537387832701606	0.4732476262067339	0.3371703702273661	-0.1529622460207428	0.7526759997192523	-0.05815786965064126	0.28189707246899254	-0.592629071445805	-0.118974095411551	0.6200277759981065	-1.576765933268603	-0.9341900139879266	-1.0299213003368233	0.5200343731316383	-0.9956460808019385	-1.0613869294379352	-0.29550403615258536	-0.26880140217077714	-0.14582369867924627	-0.5538636937857137	0.8093397500806836	0.4938248234504878	0.3340240374792795	-0.09016211159840382	-0.1600694116925747	0.25343145933251865	-0.14968132424357022	-0.9821412836041369	-0.008652689738758481	-0.6968762248916501	0.8517786128007265	-0.2044754448564906	0.0019415787952965222	0.4185335522496164	-0.724888084643358	-0.5282005748265458	-0.11810076646017809	0.4234183001977007	1.1291407741621544	-0.46323600541349597	-0.41121212473582214	-0.2865737586247567	-1.337390588676568	-0.04455317003881614	-0.009191591107664819	-0.34013015880006453	-0.4784942560189271
-0.38458452797064474	0.717907270107689	0.5667799943916144	0.04515571645816446	0.31658829267697236	0.28769137627046715	0.38480752890640524	0.6201892679859939	-0.19405104550345662	-0.13312710012616255	-0.6966285142514946	-0.08703414802538917	0.552040643533404	-0.6455980853971989	-0.6749837714633524	-1.2974986971397697	0.9516312034530383	-1.2943894676031145	-0.879104390029658	0.15633971139296668	-0.34681035102696767	-0.08869306031849689	-0.24632933439432445	1.5786205375095246	0.8237352267181222	0.8335933983062491	0.6686529926287981	-0.5444172484736555	-0.5666588808366743	-1.0485728058844956	-0.9720418334543659	0.1616577520367232	-0.6173699421653686	0.9840089826413375	0.1494591421236972	-0.02630038050139145	0.6097407990341788	-0.7790359079552783	-0.21645629479175052	-0.4418769862465504	0.35494297620724125	0.720086453570695	0.15907732462413335	-0.4277712076408557	-0.03691444312870714	-1.5742795787902382	0.7260161259838318	-0.18292376672898183	-0.35502522061956926	-0.30964969211160526
-1.2104300181153764	0.5128492381127261	0.3189910497626454	0.4628381357068895	0.4819704542682542	-0.1705271482062729	0.954918927947526	0.6747632999908253	-0.3722287156796305	-1.2026763733807049	-0.49876343943438817	-0.5346685707357295	0.18868225137853042	0.6878177552388755	0.07057752726744325	0.6302538300909991	0.8183456167521281	-1.2069609129148005	-0.17007978648733282	0.12456143029929381	-0.6666650981898778	0.061015012501650666	-0.02817173929992656	1.5434318821751376	1.092881380409829	0.9416507196001154	0.9638705340067591	-0.23912990498575865	-0.554560539274146	-1.8288337718886134	-0.2987687243183468	0.8043903444334009	0.39153754294193277	0.1699132305781256	0.07531474500793889	0.23837720104854643	0.847713435809021	-0.3165169863003799	0.8981235791171832	0.16886211418335154	-0.050096152972563375	0.0776153949532892	1.185790822398912	0.30346179545233104	-0.14232054990766996	-0.7243266795640757	1.4793560793917264	-0.5870120038668806	-0.19907671203356622	0.42325081248861124
-1.256109679218344	0.062482230944182905	-0.49462576154210947	0.42652162858447973	0.6024693443172067	-0.3763469578672146	1.1575227739589178	0.7899813368275771	-0.496558580445467	-2.2115822662166074	-0.48774411331569867	-0.8169805221443646	-0.3009012469625853	0.9271816644022557	0.6583649515498149	3.3549998660494156	0.12755164386660403	-0.8552811815203339	0.7547038666276897	-0.2925226292318993	-0.8281952974074862	-0.03359584555002062	0.23617706620649606	0.7140731779912418	0.7003907560638625	0.3730772935868607	0.670135741037853	0.44892897990438524	0.3442993949708813	-1.7797777230846337	0.3219142987692383	1.122112760604559	1.264406722746321	-0.6012163042383184	-0.40105593388177724	0.47283228838764096	0.584999027239168	0.43551597128872616	1.7794202797736913	1.1986711022224064	-0.6661445965356745	-0.7280934444267242	1.663549717919987	1.0276813371401572	-0.7771890132123914	0.34064967401754653	1.4248308430763457	-1.0162136242180828	-0.09603292825217441	0.8899602260793328
-0.604897333824626	-0.2814166907503126	-1.3163002571541522	-0.1702838279809924	0.054074404934234266	0.029344134475527053	0.962451795755158	0.46916183166595915	-0.28693281886615857	-2.452866008327389	-0.7446281882876379	-0.34997166212074227	-0.8376333748737355	-0.2125622494004221	0.6379879608927655	4.4908536372590895	-0.6843464260462407	-0.3486780253595292	1.4888127349775084	-0.5667521346165022	-0.534567676682493	-0.34034634179430434	0.5871871465076542	-0.20573219879961177	-0.5692674667420574	-0.4263912311368596	0.2055296030075136	0.7186371890000415	1.3316562273280466	-0.7631140849280621	0.07512355430057961	0.5528416474630703	1.044336297191471	-0.4054341145595196	-0.8269554693378369	0.14674303052686233	-0.26710086127204724	1.0827160726884901	1.6813154751638126	1.616558831161122	-1.0279838817421367	-1.5187489166834822	1.2306839607376105	0.9025082830740965	-1.6133053894506908	0.7868310308872439	0.6140434410697373	-1.0185538801385245	-0.21579439630166364	0.5553739713758548
0.01059424451366562	-0.4551716026319158	-1.55500546426999	-0.9047666279041456	-1.14338278090279	0.6791001272579934	0.6373725363210467	-0.4494991983099184	0.3865959214033812	-1.852454467878525	-0.7638392914184912	0.647059610062483	-1.3708063435488806	-1.345969724635984	0.0780026440110757	3.0265492781284045	-1.2309875969035817	0.19275252660849326	1.7155391174717785	-0.279559822965116	0.10111718310281241	-0.4206935004594601	0.8675515067374329	-0.675875008501012	-2.005261199549921	-0.7107190745136653	0.03188233230720694	0.19355259664929783	1.5339459509864493	0.554902262445396	-0.9500376645676627	-0.5927179613141743	-0.11176862572877676	0.5438426636311963	-0.7780385552260748	-0.7568179239458855	-1.147790770510265	1.4475952909885295	0.8928946704684023	0.9687175928437486	-0.8284580367781474	-1.9767771971295156	0.4949941143315727	-0.03579695989532365	-2.0056285358752377	0.729131589452596	-0.2043930962048159	-0.3880668608567551	-0.3909675831511911	-0.20841760186455308
-0.017476683245666844	-0.589209557481471	-1.1182839216496911	-1.2808827589311627	-2.072174557473483	0.9401111631177479	0.4062804706286591	-1.3559376718085945	1.2108436106782088	-0.8794514338429661	-0.08262891860864593	1.3342436996978246	-1.7091288707257974	-1.0044247353760205	-0.580457677683691	0.2320915177456798	-1.417364265837448	0.568586877072384	1.4172347353007075	0.5107306243253289	0.6887556462840726	0.05357700261913196	0.8804054790109767	-0.7597432969404898	-2.464660039837867	-0.2656074824561687	0.2352839421955132	-0.6251028014030917	0.8749589554073532	1.2657845033814137	-1.7011356511610924	-1.392805365036463	-1.1270964150490685	1.1773599224020246	-0.29740434489466827	-1.485312556189909	-1.3487164499441935	1.5902163904268725	0.30541439305058593	-0.12705414722640074	-0.2882608506056014	-1.8039988487958463	0.31797979418691397	-0.8599636664590512	-1.4831211048850106	0.8738766236485986	-0.4118046638131824	0.5102713022036883	-0.20823508731037405	-0.5176162295732644
-0.5809685711266874	-0.6340231285077924	-0.37806427632731426	-1.1572712224102915	-1.7959341406523754	0.6977637495250625	0.21484479599217418	-1.3421568544119271	1.6084064198808108	0.03875176880553751	1.0507129387653962	1.215819227812917	-1.5427363047423885	0.5874554050804278	-0.938399935540263	-1.7434680193040193	-1.2765705731717136	0.598473834874094	0.9403858685383979	1.319848313517434	0.981507543449808	0.8067694401572648	0.6334932487960727	-0.7214975643054538	-1.5027578750916617	0.39682748292694503	0.5971454182134841	-0.8994569869886501	0.1165102474693921	1.073319358068224	-1.2178381881963263	-1.195563532104524	-1.1537337899498616	0.8409745352886603	0.14973867981479663	-1.1904779580415314	-0.666596693169228	1.5264779388834508	0.37804989331247885	-0.6138266621954046	0.11300607589874614	-0.9638111151067624	0.8276834883831494	-0.7189248756519724	-0.1429582638329125	1.4573501271511942	-0.058735889876412824	1.0572916977416538	0.511839990036588	0.03482477480728927
-1.0584442776919223	-0.299801318574587	0.25916358763349	-0.7284900963381762	-0.4334427879449505	0.4849013317123461	-0.14038154296633792	-0.18709405461715475	1.254365324853057	0.8539283792197391	1.777510929169557	0.7115828122412606	-0.7048242432812508	1.6902945266478346	-0.9110429554219892	-1.9476622792361895	-0.8061957008480506	0.3126105768809518	0.701443540760458	1.5993024196408683	1.0890468449670523	1.1348362464181347	0.37528989664191054	-0.5421942096050215	0.1095724209979724	0.6998436463174155	0.8936955809739452	-0.368562042036884	-0.024336990382603223	0.5166644107513351	0.291182893669194	-0.22680185739003517	-0.378834331633598	0.03641871928767031	0.15595932188751654	0.10262261382169899	0.4433524165643382	1.102151870332939	0.6881448587610566	-0.11196242192692653	0.2000815996233737	0.20856951178453698	1.260747116774086	0.2715312717861968	1.37186559415157	1.839339773256802	0.3611130944266176	1.010971934595683	1.3657981199638993	0.8992406156046153
-1.0201348301109578	0.5209848750293546	0.6204934838587362	-0.21861455774176064	0.8801316670866605	0.8000321855499439	-0.6594509738717432	1.2450787420413911	0.3873227740458731	1.6517075940972243	1.4015330575596028	0.5960219717400004	0.5856921505277719	1.0217191920252588	-0.6591620246467006	-1.1962921934647575	-0.11293699103204753	-0.030878972199553916	0.7241333236496746	1.1485786714086228	1.2457352223101823	0.6514006425403385	0.3660499730912009	-0.11343180843061698	1.1138066167434748	0.6665416975437827	0.9909816126787758	0.4166002573772498	0.2793383602805062	0.2773783334193614	1.5452640214484392	0.6407323660538132	0.3543072611111341	-0.20004191362961918	-0.23414097083795038	1.3532035702510536	1.2892748190059422	0.25978132548845323	0.5112174893228627	0.6649163656801246	0.21809185652642424	1.1573365655477654	0.8027998558157793	1.1646621349215156	2.2983721203258662	1.2440103204871122	0.4776029209420879	0.6998638988040078	1.6451834192253452	1.1465271227950153
-0.6226602928174907	1.406408844624732	0.6923837600500673	0.2745323413521095	1.1875574691919153	1.4730559060661128	-0.9838952304940526	1.7451787437033695	-0.3924066244104706	2.2618025981104966	0.023227436008659272	0.9983047036724386	1.7649701846518249	-0.7586542894168562	-0.3444289910258064	-0.7976826101329186	0.40725738664461386	-0.1572925908799455	0.5718818065248091	0.30632165429351177	1.4488992153225098	-0.2204623234561478	0.6402161445173926	0.2545469820147304	0.9695470690994276	0.7783779728574669	0.759466023943596	0.780990907904843	0.16656051187621346	0.3589081476023903	1.4411794296422062	0.6761100450426555	0.5623685510761688	0.510116252177828	-0.6242180797425425	1.4868330624946227	1.4643316169822582	-0.637693276997081	-0.2887626582673959	0.6826608658633506	0.3863435316378489	1.4476438373597138	-0.4851287637366062	1.1626920203719824	2.2655045846409814	-0.2446231631533282	0.29440021520121085	0.5589640403479224	1.058113491253496	0.47225929524902194
-0.3114244667559623	1.6905650650198685	0.5064617865848756	0.6589498922712307	0.6940880896199291	1.8604868018523548	-0.6916065305327995	0.9301965575520639	-0.6020817016177931	2.3152022121950253	-1.5465348131336167	1.249477174474968	2.242831041763302	-1.7541901911400402	-0.004309298781760433	-1.0689095032082474	0.29784994111502844	0.02034640560970859	-0.10519887759768043	-0.2728078572656422	1.4393422877624866	-0.6364577201909617	1.017890003912806	-0.05208360457650649	0.2407901180702801	1.2688644552302566	0.1410407525269634	0.6931070256823778	-0.8154549300689858	0.13940687942570223	0.18283304440016776	-0.1255427390229668	0.5560555017727226	1.5059371931445311	-0.7102987147998411	0.5062518462249215	1.0196197886545306	-0.9458463357988252	-1.0686933437068167	-0.2397853379448487	0.5567116555015506	1.054391979422414	-1.6449870953738337	0.375306641245398	1.5111187584097368	-1.5980244958649426	0.001138880513553097	0.6028401302452837	0.11633741889529817	-0.48253816330258636
-0.26985346722400994	1.12871858839867	0.19034991022799194	0.7435933361751753	0.3875236034094484	1.6008191488774788	0.2025580728546805	-0.39776082746881425	-0.19191863411444957	1.7063904843580877	-2.419234075683511	0.7954373910410965	1.7570239608045657	-0.8964836863844814	0.35310047746212014	-1.2448105618085992	-0.4427488296962451	0.4027139868738175	-1.0012220890374635	-0.17939657071723558	1.0529581919910505	-0.24266099179823128	1.3122520902124892	-1.1451760244246423	-0.17932954678971344	1.7739729382083	-0.621122761075053	0.6995332743652097	-1.9908219226501938	-0.7231565605144094	-0.9075229460042764	-1.1397941152187543	0.8629818060888507	1.8512310438112072	-0.5589600554864299	-0.5122227685307589	0.2774210055931428	-0.3472679649957854	-1.1005810858270124	-1.1483435015571994	0.4763790719851968	0.35330455376331465	-1.7347077042039312	-0.40720186031013156	0.6381619974365432	-1.7804548164578777	-0.2725847743665203	0.47915591755283415	-0.3285882152364901	-0.8467323662214197
-0.284278526019756	0.13739070772660292	-0.022226955977435865	0.3908945499420433	0.7706548779407195	0.9861701517831443	1.087427846259434	-1.0906973052019968	0.487143141878228	0.8392082739503529	-2.2226388589797192	0.0012499896388936667	0.524485136165988	0.9553977890084088	0.603129772834496	-0.6193842179009953	-1.2186298709114833	0.8264764803744878	-1.3523971298022472	0.3107297431598311	0.49025159588257333	0.40074613447454943	1.4575624853277287	-2.201227058915883	-0.052280740196293994	1.7514805057403209	-1.0026492932366473	1.1389734675263266	-2.159233470868167	-1.6466946579151716	-0.7333840240888893	-1.6993069249134098	1.4410203312985914	1.2711915930283777	-0.4463795538730085	-0.5859359255402814	-0.42789194402456304	0.7034265339018824	-0.3645456744646587	-0.9537668510586007	0.25950632053968375	-0.2064315534352306	-0.7394571816470545	-0.5994255119744519	0.10344322237825909	-0.7182780548264898	-0.47861284346773714	-0.013014898390402263	0.021620446108787352	-0.4745230827531438
-0.11446549108145458	-0.6935257942866475	-0.018431290782339065	-0.24683375050163703	1.2511455915315495	0.5392629737137551	1.204563834690696	-0.7737414307532782	0.9390409978903802	0.2706233300180183	-1.266355841331892	-0.23047487605833608	-0.8782538736832038	2.016677291614406	0.5227576421060265	0.5586218763609185	-1.3940713903083763	1.1178942903277425	-0.8133925020859681	0.43559785314509963	0.14491554288865774	0.412362180490731	1.4306479375753394	-2.181983996478991	0.10417420764160532	1.1081967248890379	-0.6608941572923159	1.624952879286822	-0.9453115967574192	-1.633133753947309	0.4639190152516712	-1.5984131477488266	1.6672389727356942	0.2519710545100257	-0.502464284812058	0.1214428909002188	-0.8763043517031345	1.285709178283954	0.4214290259800292	0.3185657229620631	0.3229511251534456	-0.46663637069824626	0.440797292305531	-0.37221108671800995	-0.12726984283145243	0.6568875156088829	-0.5629112684823983	-0.6243132647100853	0.572503522072328	-0.07957503950050056
0.16373628525402165	-1.1827412737695566	-0.011828074180723598	-0.7610471692596208	0.9159688825395857	0.3915496174510459	0.33964571274277805	-0.06300096305368959	0.8219295002720273	0.12988849728509697	-0.27433952563909014	0.40424871703600485	-1.8158616614026821	1.447582816886331	-0.015130581204984932	1.398545726980635	-0.9834335671232416	1.0858621217628313	0.022707505096947793	-0.25923998825453864	0.1828642074031112	-0.4064345021419335	1.1437132936843233	-1.0072181088536367	-0.20981467263485068	0.2758494744643892	0.1257375410167848	1.4544538932370599	0.6574005962976172	-0.4391284357816461	1.3835677380650027	-1.1287886794226374	1.076909474917506	-0.6079495306492428	-0.5848515834837056	0.544193814012196	-0.9757422266926488	0.8692601528319225	0.5521758935983552	1.4292558974210223	0.7842764535092464	-0.6071938493365938	0.8980560996832573	-0.3163475543131091	-0.44159568995094234	1.2578397205313898	-0.48982984511757044	-0.9307903944801951	0.4876298909572625	-0.3946914873765151
0.2849470452805767	-1.4932486915630658	-0.3253807997328678	-0.8240996900837886	-0.28144269305824554	0.24106519557683284	-0.9250278892131676	0.2429643638908384	0.1736191628019089	0.012170683370417474	0.11511463503324519	1.1496241991633778	-1.9176454784984667	0.04309156142233706	-0.8685297031755814	1.3515123180723385	-0.6174116033330046	0.6128176409464513	0.20493913420370946	-1.304980168553059	0.37162262780901717	-1.269109124461019	0.5211502676276598	0.264209568531135	-0.81550816246231	-0.2853054284809712	0.6524660769160547	0.46719111414999526	1.2613925367424634	0.9792878747657906	1.0311659789877399	-0.7263481991094265	-0.0795096225885292	-1.1187335987610374	-0.48098030056247715	-0.02740525391159686	-0.753509523724291	-0.15241762825015492	0.05332827497894507	1.1751237230719664	1.1521706142284733	-0.8259330679279372	0.5809652188903602	-0.6671186947786698	-1.0841567885940397	0.7268271419197662	-0.3420979516256727	-0.7940612895313599	-0.3513019865006393	-1.2839001002594634
0.19371558625473112	-1.5900872152206011	-0.8904453141979412	-0.465747452008609	-1.379706577720212	-0.14508642821388734	-1.6877476568876255	0.004099339136273236	-0.5712069951166606	-0.4991618628602095	-0.19357860839829386	1.02112029567603	-1.2589153877643884	-0.8219539049705297	-1.6571888043202452	0.674554278985279	-0.7460736975011403	-0.16730575642673612	-0.48325901716104147	-1.6406648407794784	0.3491743462868108	-1.184866907514241	-0.3173235864493964	0.5802026818315071	-1.0613720902870982	-0.5091321456047273	0.5070272407800606	-0.6781605743304487	0.5348707097939173	1.3816047590512455	-0.26972352849475834	-0.5994804708470312	-1.1094742908921833	-1.3934614826235905	-0.14626459863170338	-1.1157343282463084	-0.3385852397598767	-0.8567650928450344	-0.3934951855947041	-0.32264638910084376	0.8468631482572346	-1.0122202769956348	0.2362614439282065	-0.9926361054631015	-1.8004644017772926	-0.3997701810075758	-0.29209359817652636	-0.4337673584405041	-1.1620974771648829	-1.8008360145970104
0.17117187821220683	-1.087973574802017	-1.124026765817626	0.01667444916730681	-1.4706490036754523	-0.6109124627947875	-1.4996028120307374	-0.29102368641532034	-0.8791491694570372	-1.2831843198750816	-0.6590026838734238	-0.06297102534754453	-0.2888951274242846	-0.6404292872500906	-1.9774693041628546	-0.02217524191975411	-1.0160862936683746	-0.8548657093502036	-1.2362823719047795	-0.7024631584637268	0.0007111229677170312	-0.019926481570301833	-1.0509401573322652	0.05215998046877139	-0.5834220495686923	-0.6260478717932413	-0.009781245380661671	-1.1587689457031134	-0.5131066171936496	0.5549955219141903	-1.2571650997602268	-0.6282878754487828	-1.5886450475098433	-1.480244408270934	0.2979083067268678	-1.5870095537670035	0.0938010788729154	-0.7361017115017647	-0.2245315081667252	-1.708233287247343	-0.031688850875062895	-0.8162337605728662	0.5071868815858163	-0.6932975039672593	-2.016035994192144	-1.25373027772465	-0.41918980274355067	-0.09807891926404955	-1.1030403154267387	-1.1659677039854883
0.5061186314205003	0.16555316078383464	-0.5064308355023462	0.3792040618707532	-0.6681025481600008	-0.8816067152159598	-0.6986978790785606	-0.23530149229263234	-0.5805358843740157	-1.751701465174551	-0.5401202227669213	-1.2107740204504442	0.46728540598759283	-0.050794043306695014	-1.622616521149952	-0.4454999631587747	-0.6329037039662461	-1.0747871346780138	-1.1540550370511635	0.856435058593216	-0.4738662277802995	1.2902888329442115	-1.415539430835304	-0.2681350232330573	0.2882881187773971	-0.7885440807330609	-0.29465787713731534	-0.8263998212333112	-0.718815454400203	-0.468859820775067	-1.041149138447755	-0.5402469040801159	-1.642652235652772	-1.301876221147427	0.7382590779531731	-0.905371230728387	0.3954272060492563	-0.19215349873435408	0.37060960530892445	-1.781989413742725	-0.7123472025340405	-0.0758443146718189	1.156110337171415	0.25893606586470463	-1.4030497296772761	-1.3370598502454865	-0.5976211914178726	0.17955872232160366	-0.212340858929303	0.366744595194538
1.1136838981142878	1.5299317994590498	0.730405863883989	0.5969451267215163	0.13703317624393777	-0.9891799235491842	-0.021249170413746497	0.035447705740673636	-0.06531047812840089	-1.466004554467239	0.4108305284525663	-1.588258862233181	0.7366555439101716	0.12489774742527203	-0.6680403337038422	-0.7169444579410374	0.6510250110726602	-0.8172138656151076	-0.2982429958818551	1.6916496395188012	-0.8105879034706	1.614170748827118	-1.444090590350054	0.2866605950621492	0.8931566881920106	-0.9235999637064974	-0.19665949802939897	-0.2861968784434511	-0.02751120735636971	-0.558917457395596	0.06648858056379611	-0.1624963187605749	-1.557777774354915	-0.8991500513475699	1.1479380374989099	0.32621235485287897	0.48754465777115635	-0.053969568176221776	0.6397491830466654	-0.6814666128142127	-0.6330624923702737	0.8836441729079022	1.2637715303977157	1.180578447544988	-0.2551115781424342	-0.7957258640057042	-0.6206044901007849	0.45065353219809556	0.6171897254653681	1.6817531643290424
1.5716653589576717	1.9499187875028223	1.6800474708771083	0.73225881964389	0.3433148708765157	-1.217229824129522	0.08239380562153369	0.12170269094294268	0.07257265019104331	-0.6049151416126478	1.6367545662870742	-1.2710575729317108	0.6162391866534521	-0.17887409807440177	0.5743565321971342	-0.9532071849303265	2.087769840433349	-0.4297306266298437	0.40627911334083777	1.0872127440756634	-0.9090175473148423	0.6863445970020001	-1.380532330614264	1.193901312974352	0.896297556592785	-0.9126003589641174	-0.17103678031784733	-0.17544406452517286	0.5966236772531988	0.3048933007076299	1.0094967655381595	0.44559124100315334	-1.3301500831602193	-0.519965771726034	1.4829424683383825	1.0884618532561743	0.3692598934650643	-0.6544499152149131	0.0886768819507839	0.39717983189200307	-0.1303482811028998	1.4642181727255148	0.23023444922371786	1.3153667461924388	0.7352978729900685	-0.15315427286378253	-0.4261967063973103	0.6221427155092655	0.6035603089044194	1.846563816772483
1.5346216621279323	1.0418560165561408	1.6347897900915944	0.7533375190146844	0.19845153661274118	-1.6234276583037768	-0.23616076693501492	-0.08422462361617061	-0.34861631300814144	0.21662399602377583	2.230271469709296	-0.9461367455777744	0.40467937985083136	-0.3668036814504566	1.6650495349750474	-0.9996190569322219	2.6076840339868532	-0.23645276443928234	0.29570920546879165	-0.3244050071339183	-0.8141113719726085	-0.695639657299167	-1.3527251272135592	1.4100396259606427	0.5159675212674067	-0.7696839110118577	-0.6284377512492063	-0.5020310821035809	0.4013531913391157	1.105234982732063	1.11399798165248	1.0399910019351193	-0.7589013142771324	-0.36637000849740187	1.5924194785899213	1.0168551772415273	0.12087852280225415	-1.469833252470014	-0.9463184286144211	0.5367955278829293	-0.035414570343544574	1.3357723406322428	-1.4745947053754584	0.5810980887945852	1.0766940184855682	0.1750523126313308	-0.15577878672255638	0.5180563047139028	-0.10970294997113073	0.9547880522811575
1.0514346325175696	-0.3703612192976158	0.7945855565319759	0.5721518804613479	0.26756237191777416	-1.8221901184907427	-0.49949850258238004	-0.29583517609949933	-0.8812758676092138	0.5376030832557832	1.7733368937684946	-0.9641120019106348	0.31758756585769193	-0.020317968705847955	2.190643823530946	-0.6633407305992429	1.8905227998440826	-0.21786518680938638	-0.2762932103260042	-1.2354308997013492	-0.5836911874476284	-1.466315419256049	-1.214147080681742	0.6470999257972442	0.1770531808518408	-0.5850024488791057	-1.3087439700585566	-0.7563414896893341	-0.3059948991680662	0.9883170773374544	0.6305131830453943	1.3544985028258734	0.09729389689094146	-0.34924748655259447	1.3265661335053611	0.6024107653619802	-0.1107498864772553	-1.6852600620902414	-1.5950788529853928	-0.033737170425812965	-0.6315358140003182	0.7246441177049099	-2.6395959633885946	-0.3592179069034105	0.8426911773073126	0.16350247717294256	0.014150166903335624	0.16181931829720775	-0.6856097403886808	-0.06613321426747114
0.4637975085554424	-1.0221386744515721	-0.005540133654219063	0.22788158115407156	0.6124771466541437	-1.3955002228507911	-0.4041414336351258	-0.24748372499273846	-0.915617553157818	0.4007224717208851	0.7180019383147487	-0.9774848065454065	0.3445834748512741	0.5880148074397027	1.962996435332987	-0.0719267598956619	0.6456012114162984	-0.12247739419665342	-0.45701861767516594	-0.9927964567226826	-0.2664675959790672	-1.2262701011394503	-0.7696182738770861	-0.3071644367462367	0.0716387117062422	-0.3834409985515417	-1.5035849060544346	-0.5681628721786005	-0.6444547807543061	0.1722297957181513	0.22757380761404322	1.2664161210875222	0.7809048136263207	-0.21568469919173847	0.7398549288339341	0.43429145172727945	-0.18883865158075808	-1.0374716544923408	-1.3124055763014113	-0.4168817343793861	-1.2663884806726278	0.14631313008168345	-2.424921876465085	-0.7564172911295006	0.4672926000978309	0.07300660342573191	0.05279871167340308	-0.150255995786201	-0.5542435212222647	-0.41410134097056467
[truncated: 72 more columns]
