# Supplementary material for: Diagnosis of autism spectrum disorder based on functional brain networks and machine learning
Source: Sci Rep. 2023 May 18;13:8072. doi: 10.1038/s41598-023-34650-6 (PMC10195805; doi:10.1038/s41598-023-34650-6)
Supplement: Supplementary file 1 — Supplementary Information. [file 41598_2023_34650_MOESM1_ESM.zip › matrices-bold-time-series/ASD/ASD57.csv]

-0.36697066261446265	-0.5382789479909011	-0.09424001103421378	0.18143792784462953	-0.7401210363076747	0.3647651069754097	0.8926690124425454	-0.23507023681092729	-0.5774744351533598	-0.20746712750371882	0.34396150129033226	-0.23366623227804906	-0.14394297420974916	0.05582493764148195	0.11105358165547065	-0.07239237633971848	0.13552708981602726	0.7324073552286329	-0.414412403536838	-0.03195537641970148	-0.8079390261128665	-0.03312251310138682	-0.33893076518242343	0.05006922117182728	-0.684442523774073	-0.7027518793082488	0.02393183617393738	-0.2125817180390903	0.18542736947035793	0.24486354181771203	-0.06253491547416531	0.17757010237459978	0.7987819738823851	0.2167839766328747	0.018089917369294245	0.3379697819399586	0.5756498507176815	0.23217338392124348	-0.14817109346128268	-0.08510518218319449	-0.7309504369795067	-0.4173300213791116	-0.21268468234818497	-0.6289090237904842	-0.20810877661438454	-0.4223447548919639	0.253609481660636	-0.027241159820949223	0.07698738866389129	0.061381590016531436
-0.265987926944046	-0.08826019204988582	0.23631921560407265	0.2762554014398117	-0.9365866949427492	0.6189302074533174	1.4921135407023145	-0.35063697525935245	-1.0620204174039634	-0.4787512187936071	0.39996291081615476	-0.12789198793703727	0.17651971933587293	-0.08621956741894907	0.6486729273842976	-0.13517806199111662	0.29942146587656665	1.0286622972364439	-0.18486208120181555	-0.3789708850472029	-0.891049367327685	-0.035893290629694076	-0.3019365104806845	0.07936507326349392	-0.7091148396200816	-0.8064460657150124	-0.0663135976274384	0.12567913783435838	0.22052453009835293	0.42803128833348364	-0.20023484561652527	0.4883798395859374	0.8552999823238331	0.2910276371596024	0.4439031310345431	0.6520939152563536	0.4290667221041767	0.4947710636475375	-0.21490523831885266	-0.3289266117062616	-0.8042045180856445	-0.20712010582122264	-0.10142379949780267	-0.373350058906143	-0.09566642954702628	-0.7200608718437684	0.20081107171950924	0.23460707391853083	0.22989808441300522	-0.026409758522711723
-0.42791367469931857	0.32705039526141266	0.0599636784060668	-0.40259169964106406	-0.718404496231666	0.7517867188889998	0.9994351827488672	-0.5598608795875886	-1.421688675281289	-0.5862603550393376	-0.2847589476147622	-0.07088519810198153	0.1603617783773291	-0.14690924786420456	0.6458771378780584	-0.21560983557486305	0.3556843340192611	0.3452333167830844	-0.12737832738633423	-0.8624985807310127	-0.5158776134348424	-0.3862908107136465	-0.565114735172951	0.09476230558382956	-0.6241569233936302	-0.18628775097009634	-0.16953088233457517	0.14328458554510923	-0.23765732783664345	0.2866055870468162	-0.6089729315476408	0.2649054919941799	0.028255578590346515	0.07598072786927008	0.8174721275094088	0.5408777035047785	-0.25264592969354077	0.5221993507873903	-0.4456145558102973	-0.6034281126819047	-0.3393861432440401	-0.17285109827090867	0.000768465104553547	-0.09988416735407125	-0.3108387069285258	-0.8414923816936046	-0.09075223109083358	0.11763302081707065	-0.10681866331220013	-0.6453427642635516
-0.7944710929132657	0.11432234857994172	-0.5479691737010899	-1.598760290375797	-0.29720298696692793	0.45759548620592466	-0.3271290317883991	-0.7468461821067965	-1.192734115928927	-0.4030946969823522	-1.2841236476365545	-0.16734027564388423	-0.26233584356363887	-0.2596862905968198	-0.10605530050898017	-0.3563729620743339	0.2189949567619864	-0.8473847453023166	-0.3886673093156399	-0.8966575726816672	0.05815469207646028	-0.8985495136331179	-1.110183008453862	0.1820049231069141	-0.47135019794117683	0.6106482037798171	-0.05160558868479514	-0.40736982913654995	-0.9403909795369302	-0.10035167675228372	-0.8410093354224334	-0.40903658288933836	-1.107562743725458	-0.4198361293260873	0.8335957600638207	0.07697216435806006	-0.8166032812143942	0.15228513218972833	-0.46555479379068976	-0.8542045774954291	0.2992033722320509	-0.27408730118970204	0.14658117476017657	-0.1881183479295669	-0.7383910566365457	-0.6231342032714654	-0.4342698892919382	-0.2815467141989113	-0.5452449254731473	-1.140028306942808
-1.0056223325280804	-0.710574570348508	-0.8701962815635462	-2.3274906885805633	0.027385422553064226	-0.3111485682324957	-1.4169552030291444	-0.6822090259966913	-0.15818900377365633	0.001923688086851881	-1.6085262371436329	-0.3427878660780966	-0.7461274766754245	-0.44526154676856877	-1.0583898228672644	-0.5575106303908439	0.007617391300644533	-1.3864885955299309	-0.6238467426661637	-0.1425269019331146	0.4441019512092072	-1.0953719836064415	-1.4564787788345848	0.36257703105090955	-0.1957923247444871	0.7609136729354747	0.3386067280878474	-1.1598224977936682	-1.1841798144903368	-0.38814523399229284	-0.43469835059150097	-0.9147072056038695	-1.545067788561197	-0.9430549551875536	0.37432956990221394	-0.34635785928878104	-0.5906709977766383	-0.454460461384619	0.07572048203390497	-0.9093368980211598	0.48986989377465695	-0.24973565473376783	0.4389289499654534	-0.48169920594517707	-0.9013545809482751	-0.012577874596859917	-0.5689247682882865	-0.4436532391680649	-0.44018867072425205	-0.7344469308391737
-0.7809265547267271	-1.4510487706558972	-0.3265061374572414	-1.7910611010438584	0.180049505559627	-1.1553475596739764	-1.406929594150248	-0.25592073636697593	1.266242728697278	0.4231538279796505	-0.7268078995119228	-0.38613814904784954	-0.9265604184829658	-0.48079949051480775	-1.3505611029686835	-0.7246491070197214	-0.06350568603257775	-0.5738804323282329	-0.38801231225876387	1.0072322143299477	0.5062095598100885	-0.616757794336079	-1.1417181512528158	0.5227279083069569	0.1515077416935586	0.06835741220684079	0.7476750851364378	-1.4311489416998857	-0.5499994320481503	-0.2735753038028177	0.5009769406370629	-0.7262473536781312	-0.8441475121136255	-1.1505898424903132	-0.3111545649145025	-0.4423864358967577	0.34415442184128375	-0.8947930358248607	1.0321742410679506	-0.5349233313507187	0.07188722340611393	0.013287433970007752	0.8404601289021654	-0.40214588212839025	-0.4888826572151566	0.8322560450677456	-0.3309258689948313	-0.04207032178865865	0.36379218157496496	0.526406920963807
-0.2554675518540466	-1.4292868136227954	0.7197209404647061	-0.21838312785325859	0.27279733148359014	-1.473485729087763	-0.4913100830882231	0.32666290800827547	2.1668890999700863	0.6449624866205548	0.7368695300349857	-0.1758708424354802	-0.7989733952648076	-0.17305733915629506	-0.662146006410862	-0.6916309263662419	0.0675792620079307	0.9886965589153229	0.2431078213601396	1.6673315921909413	0.4032143540761252	0.3749322638597006	-0.265778168581626	0.4851902761125896	0.30642274183195833	-0.8009192412509956	0.808354996569141	-0.9383389401308294	0.5187027742849101	0.18053577521265934	1.2344615205327916	0.025886442954774738	0.396173746575701	-0.8859075278266846	-0.7627612963486882	-0.325469496452205	1.1149838722074148	-0.8771092589201892	1.7241662732284342	0.2755068745646125	-0.4280401648211666	0.2745505011162578	1.0495183114134512	0.29491699231929935	0.21120723077112188	1.5014229590891577	0.19080639960758847	0.5791274971849205	1.231249506374584	1.6145761712421411
0.14510892658796332	-0.6814496043127507	1.1637463761665778	1.3149320387484933	0.3333196074634684	-0.9905073367950321	0.29913125930347517	0.6431813233896593	1.8117749317401202	0.5315409074870028	1.4911101363024417	0.16322935817118003	-0.6299363042426132	0.27612160358739635	0.43616268124697555	-0.3452291859057232	0.1962916317738814	1.8522175951149393	0.6449941432364396	1.2611097915072327	0.30750054634072216	1.2130836214474612	0.5847642265266884	0.1666443666508653	0.049823806545767485	-1.0411767152587414	0.3643133658275319	-0.11494997898264159	1.0612311058168853	0.5418295919003464	1.0693997248796003	0.6860245070768777	1.126128550822374	-0.3274979297359249	-0.7149927526868385	-0.3433336968463288	0.8885626265956356	-0.5036000292203816	1.4757632851930096	1.087936381509432	-0.4213158286683666	0.18441213588868333	0.675868599681273	1.0394976804065417	0.5530125477574224	1.5162757809514207	0.6392295432144086	0.7077823659240173	1.2897798932503364	1.4586744869598247
0.16629765506746058	0.13587938332118205	0.3306876956691567	1.9153571468094117	0.22605859110724533	-0.07124452977372091	0.14937028656891196	0.4132804579435445	0.31725541585262623	0.07143782655332698	0.8287472228395699	0.3723825070572025	-0.5495925553264102	0.36189699401030323	1.0435710961400293	0.24034544788923745	0.033350002946600135	1.092594391847137	0.35284922511831107	0.06752355439093811	0.2050399465335701	1.227426242421309	0.9750390976456732	-0.333419022323198	-0.4356369236670019	-0.563134319144327	-0.387875649648111	0.35899900344153496	0.6043404998748919	0.3829694363722809	0.067621504584149	0.7491605851877544	0.8796132929768925	0.14236752706646802	-0.3500658132941095	-0.6443489386298226	-0.2582788645745974	-0.1679737220391905	0.2544635534938623	1.2712066287412702	-0.014252109779378498	-0.2928706921842678	-0.339058328727782	0.9553307932522744	0.24273161290965584	0.7212090256739427	0.6024502194967385	0.0739706803195516	0.31074990738561564	0.04293196694587949
-0.016833895180319032	0.48599248516213345	-1.1304630209148592	1.6325634900921508	-0.10290659367471508	0.534664973309658	-0.7657678807780909	-0.22759902417396985	-1.3439183695777992	-0.5852521422019953	-0.66335664773616	0.3304762664466462	-0.37004592617223303	-0.15084233419261586	0.818140889240815	0.8056243147862063	-0.48456116981436137	-0.780621416273673	-0.3113395873663488	-1.059029747330805	0.02718647824414975	0.3194650403555055	1.052213134761452	-0.8021870072968535	-0.6331329156275017	-0.017101883817091365	-1.0633103283129428	0.2733690201802421	-0.28453243036943393	-0.29077983277529146	-0.9604607375392076	0.3410949761435257	0.16009222525010106	0.2411890086283268	-0.10167560560345619	-0.9800819224487638	-1.3646670588511225	-0.15420160223346244	-1.2130306328250369	0.5926945806114735	0.07645582621707434	-0.7818172429329061	-1.466382077897851	-0.1176193245828567	-0.29602221575506826	-0.4563406267558644	-0.046851983976842544	-0.7785628413309956	-1.0065696252926442	-1.5365992085837346
-0.04731410226040583	0.4530565409352786	-1.7370440440243984	1.1724646622605817	-0.4198997803318618	0.3210460187197218	-1.5462586632212476	-0.8399740632520712	-2.0788036678967967	-1.127958536765168	-1.6900324147664045	0.1759278104160306	0.1221324436770254	-0.8389220287098362	0.24612616548751753	1.0762505319938982	-1.0888322075007748	-2.311266880411088	-0.5167509027034785	-1.4783201527226963	-0.11056019078093789	-0.907849479933789	1.2386431915355096	-1.076232663033359	-0.2374803135304199	-0.006847888254149591	-1.3861579647452509	0.020770010513815405	-0.5866489631255232	-0.9851615174941839	-1.22962484971838	0.01816685335092924	-0.19045536580049455	-0.005974126302830777	-0.19140774869341337	-0.9788787570825965	-1.5152301213161032	-0.3572709349566019	-1.9903804664768858	-0.4545593755835589	-0.58354279218565	-0.8528542847003392	-1.8861652766702879	-1.2991875183464183	-0.3623220136513325	-1.2383151895232716	-0.9795483894393453	-1.0569438822737915	-1.6622538866767855	-2.140812564137829
0.1714149736447327	0.4566381307852015	-0.6728166533898577	0.993048258528589	-0.3917649453384668	-0.5552016844446234	-1.499877225207482	-1.0794495492229603	-1.5453710011463437	-1.2115356152375891	-1.5031241811933573	0.1351509713954514	0.7654973934947341	-0.986427913702757	0.038704582464368295	0.9524064813224643	-1.4096756481376378	-2.4617961771726478	0.1274475995662477	-1.2281408668191227	0.05307679864504254	-1.606833932677694	1.5888234217212447	-1.1484391691378422	0.426659115121496	-0.44066015634571	-1.3501402815690664	0.03272025111652327	0.04248923190411585	-1.131423233048917	-0.7041461909882744	0.15728557235081925	0.09512998518573251	-0.32521145371005056	-0.40502932316560464	-0.5892768024063272	-0.7137601420111446	-0.43019217873392246	-1.6585716988517898	-1.0516784429146813	-1.5318740365631691	-0.44021993937263326	-1.2063109245796444	-1.5383171660071306	0.2557531297825449	-1.1269240014172097	-1.621985640920991	-0.6114793240622431	-1.2577372268297171	-1.6218664115848123
0.3813409110335395	0.6187728473973442	1.274707249988984	0.8619782710577487	0.01233917057399975	-1.4455292843824814	-0.7338222846754745	-0.965854690528033	-0.3907188822088788	-0.6978604848891177	-0.5293110729309952	0.26027386427432303	1.0501788603053788	-0.381417159044465	0.36102179659570316	0.5396179512062097	-1.3118941219920528	-1.4616703949214411	1.0493127597212186	-0.7566181969338692	0.5976052085326344	-1.3401482049774387	1.6532182419811532	-1.131949857667478	0.6804371266448355	-0.7348584889064033	-1.1366346290305238	0.24569748166902183	0.8801449973902086	-0.6058853905178212	-0.01606112434790416	0.5923271980175272	0.49943636381123274	-0.4418677338556846	-0.37106175596035396	-0.18268579758761794	0.19760901234346656	-0.19791466772316563	-0.5854011188035174	-0.85007608244897	-1.878712632976514	0.12510931645971482	0.06551237703460935	-0.7518611155886773	1.0587761268096494	-0.3531986607055296	-1.607090487947431	-0.10928146621893313	-0.27454718361827507	-0.7410292378866321
0.32436997590402533	0.6235646411631992	2.4043912298941423	0.3129981073492473	0.43179296815280405	-1.7699601984601832	0.11656140133210739	-0.7449921577758842	0.36305342793987166	0.1707723616172647	0.19675857791043683	0.38820027867228596	0.6171055544783967	0.39307027676385764	0.7308632032022071	0.019505590485983406	-0.9845601746443559	-0.3589212012204363	1.2821353622246507	-0.34721397995756587	1.209117716527311	-0.3728881501493591	1.057769316429766	-1.1267324956880687	0.2306869513269751	-0.53609988769471	-0.9091632450729221	0.25005938082428664	0.9368168129262922	0.1496007879862988	0.2722112175894471	0.8124753933797177	0.3702261931261789	-0.2886583689624087	-0.027368946064434123	-0.1649656421709279	0.44733962391652593	0.12388048789777346	0.4510595045992643	-0.3118884627107451	-1.3213268673581513	0.46791176419421937	0.8728155637200823	0.09658348737731545	1.3850606010950162	0.34635850203357665	-1.0411851265218135	-0.2479224563927587	0.4862979990902957	-0.18381407545441444
0.08589813597928529	0.23486294798073942	1.751503498167298	-0.6569045786881695	0.5107819718633587	-1.4141797471588948	0.5835545502643367	-0.5277757543393011	0.24036130206953724	0.8737307273795264	0.10750216266334196	0.36436730682827034	-0.2930152606126146	0.5875695790868336	0.6207433709488612	-0.4692332321812948	-0.7015136262389108	0.12320359224042612	0.5210103917582872	0.0846215249294978	1.397857692841511	0.6138411140257543	0.07937570662302912	-1.1115423546113112	-0.46164883066686935	-0.06115996255873726	-0.6798677527929046	-0.10273734328539513	0.04417063090980171	0.5411862210035981	0.20318591209070277	0.4488097580249788	-0.34665641324898494	-0.012564875998090674	0.2752665504296969	-0.49513414353344964	0.08212627304467626	0.1623004580417479	0.9004153559839259	-0.1821624632782191	-0.44797161179060485	0.5070533477379531	0.5722674725489278	0.12065923808108588	1.0666984689854755	0.44160668198202185	-0.3244903069611762	-0.8973806331131127	0.6651187173013191	0.12969930344473685
-0.005102120086442524	-0.24456465825308624	-0.01377566695677993	-1.524119037616678	0.3179501184179448	-0.649226110968456	0.7069527238116861	-0.14703187714220647	-0.29102221020635444	0.9719642901447644	-0.42206735952518776	0.24875785440901624	-0.9525917542466711	0.13247751903331872	0.024327618648690555	-0.8199853682802943	-0.5295677051060755	0.18257387883826356	-0.5276781549183169	0.6900820890513547	0.9518641993651851	1.0827611702083806	-0.5416651277493854	-0.9525548685986116	-0.6437882711216892	0.2892040316180221	-0.34775169073602297	-0.43000852032697384	-0.9925250460521768	0.3699341193822929	0.2002360301934881	-0.4217518700830136	-1.080978800679583	0.1892375956524975	0.17036264020470504	-0.6497014261734355	-0.20814243791337528	-0.16948560159326356	0.7837826403458369	-0.6520349406276807	0.049638603932314826	0.45224988447524134	-0.4184952687536035	-0.44565308825243205	0.4659756254514355	0.08510529804921901	0.2625693568722444	-1.1706668213503704	0.5405521036534292	0.6965278744512253
0.21980879577500703	-0.2423946067683635	-1.3353140782346702	-1.8290195622718994	0.2513970257165413	0.21737540722367893	0.7777260313678018	0.589241956779534	-0.31603337896746625	0.4390873082967574	-0.570356663383319	0.24039338067991226	-0.7573777037546675	-0.32110681302491345	-0.6212202477216997	-0.9020144057665832	-0.3080022800030644	0.45972945449704067	-0.8970029497845711	1.358124044108882	0.1369808526170384	0.9755301633657812	-0.3845938470384527	-0.5234200529107234	-0.06503672693675347	0.4640650858214226	0.14426422973290268	-0.23871998065982497	-1.2990687790747646	-0.03316815284030947	0.4448772298113001	-1.3493652044091364	-1.2734518749744261	0.24396216018169664	-0.28525058543115583	-0.12886493226769152	0.07896202740467567	-0.5095903369603448	0.5142260257420794	-1.1488570153680908	0.23972011730813103	0.5249483987782159	-1.0050686518710732	-0.5200490281225448	-0.03733099589204111	-0.13825495941871463	0.7442580690117985	-0.37009966742095046	0.5642297699656846	1.5888849519160981
0.5815942615959736	0.35694753111608774	-1.3068774653682464	-1.6365849296612884	0.5237104270858851	1.0350585718048122	0.9239998275186655	1.5538236608011318	0.5912462725532664	-0.3319438798458603	0.07502100138034525	0.4062426795922999	0.23979321852072305	-0.23015268773251488	-0.9633246960856758	-0.6175074213575712	0.0951389059012319	1.1475777059646353	-0.3551939950696175	1.781629347568793	-0.5661976051332404	0.6083656121934649	0.18889916447769445	0.15435523779120291	0.7886014008936992	0.7408768114348806	0.681023390991505	0.48512164949154046	-0.8183772577571149	-0.20256862683744836	0.6487467666597648	-1.8174009359503953	-0.9320913179952869	0.24728974259790365	-0.6528784172433962	0.979232496713323	0.7168655563736489	-0.37183459982523703	0.4360038710023902	-0.9899372777852096	0.7610951426977772	0.7205549407647288	-0.5101646358079481	0.5268829494530235	-0.4073484187812773	0.10808748865374224	1.230462261152307	1.2329642636256324	0.8170949866498208	2.2163556001244498
0.8123726316323779	0.9522328791654505	-0.38348828073350283	-1.315502886547896	0.8741228414881302	1.7138513184953492	1.02797813742869	2.3033237631637737	1.8808687223039304	-0.8469223541191898	1.146433391258301	0.5557463152399119	1.3679059342599298	0.1765817133461585	-1.0385583296612264	-0.055215345390283874	0.56277247953781	1.7163054136126028	0.44086400370458056	1.783039516446258	-0.8828239030237408	0.33696205480816793	0.44425152171027266	0.8658344700540338	1.2545350848243113	1.2223830505806175	1.0084536144285061	1.245017850324449	-0.21105882319926605	-0.022056685529225118	0.4752015565778167	-1.5506137946440695	-0.541230732277484	0.355303343659761	-0.5915802134697383	1.9668215560571427	1.057859638557332	0.35517936667431876	0.5238033053673234	-0.15317048196887148	1.8194111780458726	0.826238831754616	0.6397762711369892	2.0452626731676884	-0.7581396955145935	0.5634088223006287	1.616317310187174	2.617696197360575	0.9629844198563848	1.989378115304956
0.9054155905043216	0.8524066501071824	0.3336925261317141	-0.9918147216727305	0.8923963349962054	2.0939897825345994	0.9619366993200303	2.4701253769616436	2.4921496204750806	-0.8536283903407506	1.8699896184186813	0.4390046597808737	1.8970066369746397	0.25926625105609535	-1.0489303331319004	0.4703646980517078	0.8125079762904953	1.5165648207041773	0.7189260081002323	1.4617904196008016	-0.8794315628201723	0.3295610505193822	0.07929173368740501	1.3120408449029388	1.1715560432219851	1.5693674342965167	0.9390394245028522	1.5832940231847688	-0.014050623336720174	0.22288282529593736	0.04722410138697142	-0.6793606350090748	-0.5015814209194723	0.6207756755822347	-0.2130379949204862	2.0927890868306798	0.788848667286245	1.247294419649028	0.48311514486498325	0.7016042818278279	2.7110235513977594	0.6424326266908404	1.3723454505162813	2.7306848656725005	-0.9734882235237926	0.7251887810825307	1.6208461217946646	2.9476384760445615	0.6739687131721714	1.0573207122627304
1.0860934056500589	0.11671011162989972	0.29898109705798914	-0.42768415166204693	0.5577532497996878	2.037491023692479	0.7692536312437958	2.114064527820779	1.862971137535867	-0.4237421211443468	1.7522861088461879	0.048601123775920047	1.6039935254167565	-0.09533271171471647	-0.9927088945277683	0.6267473230318334	0.698796459122077	0.5497295640453997	0.36539164988151973	1.0222421187559165	-0.744987613074919	0.5615529921852296	-0.4963670961656403	1.3199620063030664	0.9162275530098086	1.3699949814065542	0.5734789215131527	1.5278748016703485	-0.11161193613115407	0.24231724788785236	-0.12125929695359153	0.3156010424706196	-0.7345408364003921	0.9140970465786814	0.09525727887444208	1.2503875661585033	0.27410004275921146	1.700766257030781	0.11069089831639381	0.952635969567565	2.5861144567407757	0.20155147327492612	1.0911494870682155	2.0110883939702577	-0.7321768174790135	0.4774128867630277	1.1458530413475279	2.2174176625511444	0.013575007565175394	0.21560050337633502
1.4339626557160348	-0.4133090110352229	-0.09152782788170626	0.5232335813168563	0.2894930049827334	1.6353589736480865	0.5830972162569882	1.623345716324037	0.49965289890138687	0.21650431495027503	0.9659997583245135	-0.3431615534315101	0.8653912995453458	-0.21056124539809304	-0.6675929998805809	0.35293173720979215	0.3929309923325825	-0.44665937345539025	-0.10553902067877025	0.5686447787469284	-0.548823742436424	0.8939773973652676	-0.6835744493998227	0.9961022207691342	0.8398943715635053	0.6914657376311214	0.30938479579903005	1.4188001427637702	-0.06350154647944226	0.09339694382532986	0.28263567009847923	0.8876553266419147	-0.8191264536610672	1.0103685367291046	0.1419788752309837	0.07530038708091091	0.12709604502081137	1.4609038355961694	-0.44923190798808577	0.6411551124261622	1.5466732721203786	-0.196960106713899	0.25619242272282505	0.6405742573840109	0.057110785105901875	0.2535156806203535	0.49898065893406524	1.044927218503118	-0.6179379152320681	0.08847106939398934
1.65573564998314	-0.025187297002478147	-0.16332803213412037	1.51735778834454	0.4017392908700005	1.1996438896568362	0.4545240301462709	1.2637208186736049	-0.49442006031018887	0.8616743322137749	0.15740551887983412	-0.4782108894383246	0.24560963473651937	0.5164724778678412	-0.023369796240611244	-0.080613912919496	0.23387136882534923	-0.6862318744038305	-0.20891529034435968	0.12848226145660216	-0.262891186861793	1.11212834565791	-0.3729832611831647	0.674606578716443	0.8329104802456269	0.08041828935489777	0.5474626187974712	1.388132575807868	0.25507805424241686	0.06819647321017348	0.954685360838613	0.7959506693394688	-0.4411144494701848	0.7879120020327652	0.12063919664057458	-0.6152948890830304	0.5076520974241368	0.8093116148098265	-0.7991983238323512	0.3307922373229543	0.6534486373276305	-0.19062932224757878	-0.18021776857330196	-0.1402684768695907	0.9945148277519775	0.5285153604286935	0.15221434464605052	0.005082406424543437	-0.8601201754469704	0.5341201092359453
1.3380358589317476	0.9966369147393243	0.23525112392305317	1.9592689453647814	0.632378727518489	0.9529073519019444	0.33836846487983235	0.8905319463356284	-0.49367749244307774	1.342803605415056	-0.1200476774035929	-0.3990159655689624	-0.011450524289523315	1.6543629427704554	0.6435760298424709	-0.32856644112770667	0.40749163937153077	-0.07727765094502304	0.03631229440571371	-0.22073550463945887	0.05065763348300698	0.9825111445276966	-0.022890762702672485	0.6640042462904694	0.515850809642743	-0.045557992641758215	1.2957006508341327	1.1743063931498012	0.5381053293106358	0.28091026341952674	1.2374447520190868	0.2833258392196373	0.32296374388794574	0.3658829385553399	0.31031615205784163	-0.5215273537638085	0.9102402198716828	0.24809000085975996	-0.640244505483684	0.4367442060356423	0.7297572253380887	0.31490600304494365	0.18471498297460506	0.08891312535678893	1.4888420755182115	1.200733600054627	0.26966838917078984	-0.7362101516831695	-0.666880902567614	0.9036218823097854
0.40995634257045216	1.5640504018746786	0.6709435423451754	1.6353541265758451	0.38291570296624544	0.7546525887493922	0.21786919500012275	0.16524603949484545	0.06374175705863284	1.477264371152766	0.13533031444748536	-0.37448685814689997	-0.12148652474773874	1.9827979930168609	0.9616148875396066	-0.28020891110447904	0.7919410259481233	0.7216153732196483	0.2581949930531094	-0.3986588466111276	0.20252536482560693	0.4187184279671985	-0.11811856868562957	0.9869664000459526	-0.23016024655940964	0.11564161817807407	2.045566954827637	0.4941749941861726	0.5158762704861276	0.496879803481243	0.7857140665420571	-0.12243760636845485	1.1074098257857694	0.03244027961748828	0.6957813997701519	-0.05222124870659859	0.6608281791817281	0.0245169578447265	-0.04605822383497356	0.8132895911331701	1.3829766057619979	0.951925934885872	0.8455100542901248	0.5863994652635388	1.2953858236970237	1.5698008637431007	0.5468361235476578	-1.2491732465763827	-0.24345259842283187	0.7695837243267953
-0.7247094468018612	0.906386949420883	0.7012095923855628	0.9706732685720502	-0.5461793523071016	0.24668805647805525	0.15004100217455235	-0.9598326416462832	0.1990367334777085	1.1385877200474817	0.4159519909647046	-0.5354353338753404	-0.42419484024930476	0.8344467547758642	0.9091183662250696	-0.10361606013582399	1.1093888986975022	0.9621215056262079	0.1865035173556332	-0.5085762622446414	0.08616715253451976	-0.3523289244520622	-0.6563526716499993	1.348874404004347	-1.0502418506991955	0.010258852604232836	2.1177935727307156	-0.5126748292741891	0.30720072049303443	0.4419732149964402	-0.08760400026151009	-0.03980983984262675	1.5676209081130712	-4.804597815434615e-05	0.9946365511820886	0.12934574189475725	-0.38977940285440577	-0.022130478893642322	0.5918113860928126	1.000297292546942	1.4576717475679188	1.0848314147923985	1.0430651545756386	0.37028719980056635	0.6774236208111847	0.9905337300301446	0.5588026065978233	-1.530541058151497	0.1925591938157085	0.26976706777879766
-1.5345614654321067	-0.5662353816986841	0.32144951133765304	0.5752070725897239	-1.58637997042057	-0.670056294557147	0.15266147561186266	-2.0467383641138808	-0.5253933002431979	0.4345513165021175	0.22756869283795347	-0.6609092370346902	-0.9292146765954499	-1.0032952401628188	0.8463489509675641	-0.016737697499685657	1.1905528575200222	0.5093340980510108	-0.13552306208330794	-0.8256419924431107	-0.13058804399245738	-0.8693434824434533	-1.1805814975846505	1.3858708628251166	-1.4437971014578375	-0.5467734810982164	1.2429212488972434	-1.3276201042068223	0.19544213846562083	0.20269599232367	-0.7288006548845647	0.4774104696281193	1.5961307549100825	0.21130158194428733	1.036853224761538	-0.2614462397117226	-1.6522477631153918	-0.17127360088253668	0.879267316917196	0.7543934973205593	0.39857409740575844	0.3483250538112735	0.604237741114146	-0.6776939362240599	0.062117859012613366	-0.43825281853781745	0.2205781506146606	-1.474607932155818	0.528839228478727	-0.2250425369030711
-1.7843719011414876	-1.6067579780840078	-0.15037613496037214	0.6052792185383088	-1.890029238997694	-1.5642408583527387	0.11137672270965054	-2.5153730413677184	-1.5324867247870446	-0.24130651997683958	-0.3854631347255476	-0.414487756736599	-1.232632478611384	-1.982861531267476	1.0733648734695782	-0.07169459499538125	1.0685830370423823	-0.09482862016205329	-0.4951133433583052	-1.4608212976660564	-0.12645842312944158	-0.8057379603944974	-1.2376307498652046	0.9811542039046229	-1.2272139634952188	-1.0636369801273582	-0.13984941125144917	-1.53642691251745	0.2010879554451045	0.17035273174131216	-0.7506284717803016	1.030217056374767	1.3155129036291529	0.4004142331816011	0.9804694983398478	-0.9042873393695002	-2.2506872087336505	-0.4418196804614938	0.6968492350288232	0.2554918154224144	-1.1082146509301392	-0.9089165677373897	0.006483702899020422	-1.7142419283940786	-0.33933262554569266	-1.8523782927851216	-0.16114280543278528	-1.0721156916349333	0.6882706057042132	-0.5920296455892547
-1.596383578439163	-1.351867904260308	-0.44880998914769055	0.6792529403687219	-1.1891663222795252	-1.7933129698719468	-0.11521679404218041	-2.1786461630366603	-1.8769034662794837	-0.44779458417835594	-0.8508473938909997	0.20004136309004386	-0.9311290104836739	-1.3966303689582802	1.4302600941076586	-0.1697786636531905	0.8502551148204173	-0.2358134499600929	-0.7087954727657569	-2.075409524050766	0.21154464579862764	-0.3041146671016411	-0.7664502962075873	0.3591818530099503	-0.6419404574378494	-0.897786295520503	-1.1842533510609528	-1.194718982046291	0.0926372295417367	0.5380185371371511	-0.30907355121017427	1.2174019983677986	0.9325915885081988	0.36143868613402286	1.0652260337704114	-1.2101255279324343	-1.7254519603869243	-0.5584175044784152	0.2212677079945966	-0.14412163834294012	-1.9488555672551395	-1.770663533044423	-0.2976645042459649	-1.8610520147249392	-0.5314329825371946	-2.325956181403533	-0.27206126473811226	-0.5114858847801631	0.5660717858277086	-0.9823067009924823
-1.1859789644361702	-0.15935723863490403	-0.5033325351566971	0.4067193664371292	-0.09186187748453936	-1.147120018170094	-0.4873510403695967	-1.4092778651283182	-1.2820381936560583	-0.061173182459585265	-0.6530096844381651	0.7048954510357096	-0.11982577459214082	-0.07869780457454033	1.435747017699245	-0.21599165155054206	0.5685306443372855	0.1328097116084472	-0.6647728172265368	-2.0970673304278664	0.5883388951789501	0.11482659803457121	-0.1068591612091749	-0.12794802119468932	-0.07730015522672729	-0.03571868305044489	-1.3132362120641372	-0.7004999599882288	-0.17050544593048558	0.9625947500807747	0.15017893864349893	0.909851311135693	0.597843747563878	0.15077056724711763	1.2257914931592795	-0.859507862678034	-0.4009284153513061	-0.30398533040721987	-0.25412946574000306	-0.24815739120491812	-1.812919169212067	-1.496013876285442	-0.3886526365826819	-1.1022102451299138	-0.5058526942145702	-1.6613016825365157	-0.1337339317259323	-0.06150292618363401	0.12831081411868273	-1.4458103007442313
-0.6631898185275418	0.7873065427800713	-0.31249994497771105	-0.13020792917160026	0.5071324386047783	-0.1319657137231918	-0.7460866649922744	-0.7754034940493091	-0.4068986709744071	0.5923895903743718	0.09576116828230825	0.5709264310678119	0.5943163960749548	0.5840456194332667	0.8290615291901191	-0.185326112525527	0.2012243286697392	0.46414491176983963	-0.31227226061096325	-1.318110182289094	0.5459225471450474	0.04699751529778081	0.2937042930183792	-0.3095718790608403	0.24231314999664852	0.7941734315525111	-0.6714226881782446	-0.38216666539006267	-0.22307889707732906	0.8724584611452609	0.33068660232668934	0.27432903029360206	0.3483957341033885	0.002176239661024517	1.0996703964677963	-0.05657555929775868	0.8497176681604506	0.14625538200899718	-0.49414789346597743	-0.08116558444524674	-1.3659562782827321	-0.22707711770739034	-0.6091492908741156	-0.2381408205824687	-0.20959054848567302	-0.545132467075055	-0.01969055979339913	0.09093136594709898	-0.442599334432393	-1.712261306900331
-0.10481557650486198	0.6723547896945442	0.11739889620485072	-0.5003620968674295	0.2678509101787859	0.4515656556408356	-0.6454059481266481	-0.5365372010823498	-0.06832461891116527	0.9988840771554259	0.7329151160979201	-0.19512712113990122	0.661806219060373	0.1624776660428296	-0.10448707940484833	-0.05750038319515928	-0.20238161527775492	0.22556031486329597	0.26822616282484635	-0.20968327594813843	-0.04216852798880461	-0.3878748444382785	0.2208247124432304	-0.30062695973896203	0.3394996759807936	0.8497310938353752	0.05439904763037248	-0.2706058173201177	0.30000061278108	0.13177344291701584	0.2717370146470446	-0.38386434264038155	0.13811768302378225	0.04607685955652793	0.47235076275166715	0.6795704047821222	1.2386771054848673	0.31815647993328783	-0.38676303866606243	0.24562582707267772	-1.26784162252666	1.058963653762556	-0.9413255631354004	-0.03952801492417771	0.23810859858503516	0.06339748521149687	-0.09922219732470657	-0.10312117378787396	-0.7954791933608143	-1.4361608794985927
0.31387965649638505	-0.18756475998897618	0.643499711922263	-0.45237048049117595	-0.36529304905963145	0.2273957447248774	-0.2231192866559677	-0.5022228453634388	-0.335938122742425	0.8750814545257422	0.7271778311087854	-0.9384612350657271	0.1834751018261791	-0.5134105680663329	-0.7980366238357167	0.2121710203754214	-0.4906924751948635	-0.5019225399430841	0.8205600533573953	0.48394369414906013	-0.7424117564448733	-0.6721381724206981	-0.13511643882526944	-0.31827245892901207	0.37300572724749814	0.14601036779793147	0.2641257173726846	-0.22269445025040177	1.2050204832656792	-0.7124439517470511	0.191517092133502	-0.8041021134512959	-0.08143788999939597	0.15225033757724382	-0.38220405835655025	0.959029249248766	0.6170499243409732	-0.09206424684035036	0.040655391042800804	0.6153733655524317	-1.3501102570304055	1.3968039218649688	-0.9069616629846776	-0.5216774841447135	0.4759910882515301	-0.24485002459247512	-0.271061129506217	-0.5472247520348863	-0.6838267663724243	-0.6017952847082313
0.402098199387157	-0.7446302564082677	0.9396724185696979	-0.18611669574388784	-0.7088848764000868	-0.47820541562344077	0.20057733653707646	-0.3411749840079699	-0.5318996526371045	0.34879012054418956	0.22640337258002816	-0.9095736949737324	-0.14498483264959808	-0.5025689756181709	-0.9498146352799309	0.5917472651956451	-0.544008443546987	-1.0747350799179558	1.0636710065765456	0.47988863686446276	-0.895584837869793	-0.4282937624608282	-0.30465676859364926	-0.4254967491536695	0.4894856975020035	-0.5909732761522042	-0.07317930030198312	-0.15404594914685688	1.7891099047145542	-0.9421370759370103	0.2289555480723471	-0.8955190757740397	-0.2868742120126726	0.08596818308866931	-0.9232539500063536	0.8117459233518184	-0.46243608153681454	-0.8578177033328108	0.5951874365779598	0.883015810060595	-0.9578751500408441	0.703611713630197	-0.16964728051063113	-1.0222183140166698	0.2196385256796045	-1.0262434577126203	-0.36237915019270733	-0.9698792990188221	-0.1999706017814754	0.40093101110486684
0.17438578881182673	-0.32160182538721105	0.7518241683473419	-0.06414874674967043	-0.5212742434965192	-1.054864806346149	0.32073836005778866	0.02807078028563344	-0.08498876787149015	-0.23334031797059573	-0.14508894398312808	0.024557567573032055	0.23746936007292055	0.11446293107571696	-0.7371813809588583	0.8907319391860342	-0.409663709085993	-0.9464584758429667	0.9352754336977083	0.1940771165554885	-0.24063797564687706	0.20751537890748017	0.06063735409791994	-0.47977796902708825	0.7044937719727753	-0.7242952744740475	-0.5069116144594974	-0.1058773724798835	1.5359505393375452	-0.4041314003893202	0.3346006115553856	-0.7673285097395546	-0.373568971353008	-0.1941001764619947	-0.9035908731774304	0.5951318846759934	-1.2231019535417245	-1.3782261207469013	0.9539813139336736	0.9033949552620958	0.07437392037186966	-0.1880357139731953	0.9155603539896562	-0.9042586947408018	-0.3661810813606404	-1.446133851270957	-0.3881774391294536	-0.9867631822908847	0.2997533835745287	1.0988428531526357
-0.11521668641301536	0.7155483305560795	0.21314745500259172	-0.15406703458305662	-0.13086181950246134	-1.2274292966642006	0.13378091376391013	0.36086171052479593	0.7959735547470008	-0.627807859687969	-0.007069705341661977	1.216736901210293	1.0896540451022982	0.4516566151449963	-0.5010120320661002	0.8801780775400393	-0.25251444973685816	-0.2316138861255284	0.6222424282929134	0.19783788201966518	0.7823626538050896	0.7585631718648371	0.8011933106377613	-0.3322152772694546	0.8412300145310738	-0.3552200029459765	-0.6155858652032733	-0.14771966119630484	0.6581200326992073	0.34119352085836907	0.3508227413159556	-0.6235569663239777	-0.22815755986846614	-0.44965798562649284	-0.6090403977586909	0.6127025518645717	-1.2984708008113794	-1.2261297774727835	0.8459394207413616	0.6550857013784088	1.107154631920609	-0.38791103665937887	1.5348738730084757	-0.14859488260652973	-0.7610327136718553	-1.0577037556783202	-0.5139293934692949	-0.3746315500512507	0.5191223647068555	1.2767854429712757
-0.22699395047149598	1.3460836840867936	-0.21867124072565938	-0.1711466103789358	0.018165861877397448	-1.2087957333491648	-0.0903779599771266	0.354459467131699	1.3939470267549134	-0.8265582202492806	0.36764700747958656	1.7957077065862668	1.5130644380498284	-0.003878398418678445	-0.3280371212655796	0.5299349866347058	-0.1663712293719353	0.4395233690722021	0.3021461434946751	0.5266031459726208	1.3859795588096306	0.8861975548054296	1.2966727458277183	-0.04863925760169233	0.6181751310229151	-0.11633594629593925	-0.40662895457250003	-0.28964596679711785	-0.16761203822676554	0.6043764014801243	0.16205696178134088	-0.5605905966178948	0.1631894692192459	-0.41405381536150465	-0.48809606595110194	0.7875488201353247	-0.967672708398442	-0.5422058022999897	0.27911225980406446	0.2847164743554665	1.4132567129826528	0.15529718296433692	1.2070590140408646	0.6900600865880719	-0.6337337479366753	-0.1812731434454894	-0.7839705553131173	0.6300249015032697	0.4525050188448309	1.014206308328823
-0.17773864381882998	0.894862118962508	-0.21970752451268138	0.11994935747537895	-0.14996971180905622	-1.2907909731598886	-0.11226401301741945	-0.038447819335244056	1.311023423699831	-0.9448835531375146	0.40957140727236807	1.404523504231756	0.8326421198815394	-0.7717492176915468	-0.04328960586653634	0.0702585804755075	-0.08374787371388483	0.6073956854054401	-0.07444371953239637	0.6603773835442397	1.1360988552182827	0.6233571808087232	1.040987970094371	0.09822979603066005	-0.08363197818325332	-0.39000716143255465	-0.23874766349694643	-0.477733323518176	-0.5460982665943306	0.21598496879285442	-0.21156399929405914	-0.45706287292474584	0.649104641601273	-0.11141546062854922	-0.6189486556011254	0.7150627513281576	-0.7558651507192183	0.12277544945827064	-0.4262516298263886	-0.049289598068353035	0.9697951885958261	0.6262213262321106	0.22948987598036696	1.036026745387993	-0.22626627139332758	0.43952377364683315	-1.0004705697366305	1.3995201137546094	0.2905113709225643	0.4973275760727999
-0.15396226907583516	-0.3601678724020408	0.05588240443290084	0.5369808189726422	-0.31088211482186423	-1.4064922189947213	0.03294207941070477	-0.5347089660161896	0.8428098289387417	-1.0660759926048484	-0.07321958009146441	0.43344513572830834	-0.670099681988641	-1.0338846198649974	0.41226346377684797	-0.2347099778706884	0.08688101138675812	0.43225755814646516	-0.6341476556158064	0.20134087378146404	0.3232819979203325	0.1717691165053844	0.2281252881585621	-0.1278347345575801	-0.9842850031005244	-0.8609567626090217	-0.40829638420356645	-0.6070274655058882	-0.6848871844366596	-0.43254666603583153	-0.63364019519101	-0.126942258073174	0.9472603350412075	0.1318755877697576	-0.655676909623057	0.0955036660559465	-0.7809759859519426	0.34904885404554825	-0.8861848048459506	-0.36156053383258974	0.34571743614632483	0.21610437697200033	-0.6923113112729863	0.7932391429098622	-0.10007410703897861	0.35085049540685287	-0.9357310967680645	1.4354616530072002	0.1538753830945418	-0.10839254704839564
-0.200873652994542	-1.507799514834105	0.16880304627646858	0.5913907589504293	-0.11167609316204917	-1.170286457177846	0.1142984343087785	-0.7114197847056503	0.5205920275497083	-1.2045414051789172	-0.6894195229741088	-0.4038707145687213	-1.9425021708018828	-0.6477285855339792	0.7367604487706285	-0.34051927123273373	0.2616714501467992	0.40201707940224934	-1.2243173379412646	-0.5615918027390345	-0.35973188736624123	-0.3754765978842152	-0.34382961861528155	-0.685825515097377	-1.512412205197787	-0.8856135964237188	-0.8479472232902442	-0.5254713398021721	-0.9433011942546158	-0.8732201070168302	-0.9614638660873387	0.38694968291333404	0.7848992602994332	0.029808873742500408	-0.3043990132708795	-0.849889957638378	-0.5525915061962942	0.22113853179220203	-0.9530353206649439	-0.7823982445983027	-0.06663318500490811	-0.9878916675449398	-1.1307043822752718	0.35763032616740276	-0.5126564544924836	-0.20105294032274337	-0.6053058377133327	0.8670228132435684	-0.00015446585253789584	-0.6351769375869755
-0.10521418615354225	-1.8418895553586214	-0.09523924719987095	-0.02169926535196871	0.4790944916272936	-0.3105047271758267	0.007031679116744878	-0.2899219204988332	0.4759407466346472	-1.3344205550482402	-0.909690703849	-0.6743473853747259	-2.093465973768593	-0.2174247584224548	0.5194918780472053	-0.37979153242475466	0.19703564768598258	0.6666312461916296	-1.3639405084404361	-0.8866782659166338	-0.5010290139412656	-0.9887256886271133	-0.08360801346412311	-1.2526126833652365	-1.265324246464592	-0.21660197066283193	-1.208453462774711	-0.10523710160935154	-1.2462349626449998	-0.9342631163628157	-1.1514215682795819	0.7510403984016112	0.09194368922361391	-0.32893950336876776	0.2667725642294882	-1.4467314769628805	0.4755110188249901	0.1787354957610151	-0.7531001637053255	-1.2851197287423621	-0.41421788113915625	-2.004009215218529	-1.145133077916351	0.1966068844659723	-1.1296801041790068	-0.5104866699216352	-0.23129412081826697	0.3560183335090565	-0.19668138622475598	-0.8999681327239489
0.3396039467277013	-1.3675974603218002	-0.5113396030343755	-1.0630479836488291	1.1605458658413208	1.0130854449729219	-0.13938047889798974	0.6686465696190446	0.4230061162095647	-1.367693355594875	-0.5848378588564537	-0.453073468706064	-1.1422522743770762	-0.20639024325298294	-0.26359516082998413	-0.3801458887181376	-0.24231186824104964	0.8159500648998681	-0.7040255216934118	-0.36365475492577526	-0.31391265581244254	-1.4498134714038253	0.7039208632260315	-1.4570644429018456	-0.39404960595926214	0.7413425640286194	-1.1797633609558777	0.6021015735902266	-1.1523827613842832	-0.6551191347552205	-1.2496342300668086	0.6829072666587901	-0.8710246108108389	-0.5387047753323443	0.587799067843324	-1.1545780532278482	2.1258392374878623	0.5337082374752498	-0.4476156658998052	-1.553209562527937	-0.9115370264066062	-1.8624453191548491	-0.9169970084924207	0.4308779794684182	-1.3734292797550887	-0.037855586364004844	0.06975961756459563	0.4401827684008221	-0.2616891105229456	-0.8161627339691143
0.9994189147635782	-0.5740863126614967	-0.735449668628571	-1.8831816338650071	1.5705668386480043	2.31009536680153	-0.08370132915329148	1.7535643315223124	0.18641519721485725	-1.1268333732637446	0.02578654951112096	-0.08594449820505475	0.11532835570517765	-0.3098031856753445	-1.102224397117474	-0.14507775723634192	-0.8512144941241384	0.3857368997853702	0.46521917340976143	0.6308376774723277	-0.3070100114151007	-1.366026687258656	1.0873880572860715	-1.146041809032105	0.5181503178021081	1.375233108516234	-0.7154154657232835	1.2846530471553135	-0.4976529192985215	-0.06106675521852094	-1.265367586860818	0.34838476414928915	-1.5894881887080237	-0.29778794692892985	0.415227369438642	-0.13257806248552928	3.3861722068986366	1.1505997185827121	-0.0398181223834992	-1.2305131523515394	-1.2736835072105288	-0.5320265452752548	-0.4374950336310792	0.7966984402598252	-0.9825196276809828	1.1438698048760532	0.4530655666762416	0.9947115659011879	0.05797979676526507	-0.5078102219990228
1.437594419585658	0.13694475933938285	-0.723358661116825	-1.9301621821487105	1.5527797568864405	3.086047544712659	0.16134210128633691	2.403964020899855	-0.005211511895749823	-0.46290139791661505	0.596065067587264	0.1549533036513895	0.8883180660555576	0.08631720253941412	-1.3815405321984082	0.47842906642115296	-1.1857916045207493	-0.519648182516628	1.3054846663813633	1.2929134358563243	-0.6631558197899171	-0.5955402581791636	0.5353702455222996	-0.4743752258663064	0.9841965379606915	1.4403380486674053	-0.006072081368484552	1.5315614605222978	0.23965184865339542	0.7667550440094565	-1.0830879431002631	0.2761624778852235	-1.6108465640932792	0.2407483450023789	-0.011709307374822361	0.8350137708118079	3.248118209904147	1.5750961888477069	0.5137862342925155	-0.32934145104159573	-0.9207584237497722	1.029904759756542	0.30533521568465805	0.9626475726430799	-0.190936047393626	2.4032024628732818	1.099352946172398	1.391410998900751	0.7541271576020833	-0.24395487010104255
1.3334817230909026	0.7033387456363674	-0.7066998458477767	-1.185129798958877	1.2128734738744995	3.0492595172658405	0.23811511873850102	2.2511534211490316	0.1249996405064993	0.5037963741154826	0.9247727774206812	0.19214708622100066	0.9844649773333136	0.9877342596635473	-0.9620842960425509	1.2484996735423857	-0.9435304889306788	-1.2643376442780143	1.155726447541526	1.1401148976333615	-1.0116743267582928	0.3990077111945467	-0.4365961219228963	0.2205113364269629	0.984885343717826	1.1349052194356875	0.6742687784821986	1.1596625115155699	0.38802424915450184	1.4475062205494555	-0.5703333244223833	0.7621937860052401	-0.9107646623011761	0.5727392970988737	-0.2723609929447395	1.0509772525800674	1.7272069219339652	1.4390759321328468	1.0446810949804102	0.6743579736089518	0.24126361385363368	1.7346901502593095	0.9810120162977717	0.8372115296508416	0.5520429799883042	2.9786361039392477	1.8255787301225292	1.1614140473348453	1.4052057900033574	-0.22216733643928102
0.8196333723350391	1.1547527747774637	-0.7807736665800243	-0.1681910600409394	0.7852524337658084	2.1470088804903718	-0.2069379246765439	1.404099482568859	0.40580019349180546	1.303126223966137	0.8294912037753582	0.06216952753064649	0.7128525587692802	1.6483396962494699	-0.2886137448054277	1.591569345147557	-0.2420471498116623	-1.3568036641598926	0.18976184090928933	0.3605322700808282	-0.8322887379601942	0.826359516063317	-0.7850861713223536	0.6406249075170156	0.8123949587335105	0.7138675610825749	1.0797607905597413	0.40440274089100514	-0.1376994846963142	1.4074373879056907	0.1922600552784256	1.4192020711482165	0.020947454459561223	0.3239034926132204	-0.22506168909596938	0.5413729410520375	-0.029820844797057006	0.7533173398274936	1.1630746150877251	1.2141072114629905	1.4810233238464336	1.288978592511516	1.041476408651899	0.5688842659510029	0.9206216152770623	2.448891574546038	2.0700414172388384	0.4259715305131141	1.465309202603165	-0.4200830334310394
0.3519038776848396	1.314518402209023	-0.679876665554343	0.4821831938974331	0.46771823285192626	0.6185510163391591	-1.048167063392505	0.42555654851528013	0.324061546059923	1.421161959336813	0.12942818723824692	-0.14617779815663015	0.38758222711649093	1.4205535859731193	0.09272400713948446	1.1262339879954801	0.49576600193341	-0.9506858781917851	-0.6924000991416854	-0.4951679910312409	-0.03008047108034952	0.3325252196662077	-0.08159806623021319	0.6947526328313006	0.6498807165021949	0.2223587466821739	1.057791758908238	-0.23170896192118917	-0.6586633673687429	0.45737652468824147	0.8484655220280457	1.4907008877105583	0.5400754441380708	-0.35968942327301506	-0.07243828929040472	-0.06621362930364942	-0.7708526008419807	-0.12439908430356489	0.6163232682520783	1.1084903054800888	1.8577829464164701	0.33294563603628485	0.31435904758827293	0.31638159470949123	0.8172126445273743	1.0054663275814755	1.3818262281904088	-0.3210917172076025	0.755329810345236	-0.6473036713027353
0.256375964785529	0.9268875323067555	-0.07860290989832959	0.5227296342304346	0.3435091531206826	-0.9271067059738256	-1.6225296800141753	-0.06715958746570753	-0.3125336330953226	0.7962639935372194	-1.0336751657305836	-0.26906996105231357	0.06385039329830042	0.5326429187010709	0.0907694813167125	0.10368075157535281	0.9280707350974028	-0.567340319573759	-0.6628318200599571	-1.0231153350838103	0.9493328688500169	-0.5542582475404676	1.016745092237313	0.5257011238672129	0.4347799732690279	-0.3227781098721723	0.648061978333989	-0.3500519629186636	-0.40705456165895226	-0.7818259668347501	1.0393166886451155	0.6911697861691146	0.40204214681430345	-0.8971186045875688	-0.012689695448053012	-0.27807874834455354	-0.3055590900419853	-0.7490058663879475	-0.35400187214758755	0.6628100487003142	1.1326866048594804	-0.2585194767718514	-0.6528099032149708	0.11239009286507726	0.3477048987485672	-0.5796726965340996	-0.054570970098340645	-0.7375590383434136	-0.33735371259204805	-0.6978248350550736
0.4441158824913317	0.08892873926526765	0.9324746355271499	0.29657109003879345	0.38798259606767793	-1.6861001203787842	-1.2709433934513923	0.10310699567620495	-0.9910796435794341	-0.01411580573412638	-1.9418991464233228	-0.11173205087345825	-0.28159583413357847	-0.17376686374694328	0.11128631635823323	-0.7618870636115864	1.0515456554111768	-0.41239557903223767	0.31668199968463534	-1.1444585666439757	1.5573115844570378	-0.8752880372468342	1.49764144525956	0.3973493715273383	0.124153939194734	-0.6502281479123588	0.16145541650943052	0.07335672797234001	0.6736396961448664	-1.2694341865919254	0.7758020893203883	-0.3724712812061039	-0.007076973679560545	-0.7602348137598228	0.02304797713139317	-0.23305170892602553	0.3878906267659703	-0.8489759361223241	-1.1068660566197521	0.3340080109200496	-0.036933978892103106	-0.16214132777018056	-1.0228964459654526	-0.030198674884499094	-0.16475359485233815	-1.3448516115670348	-1.4355771030787459	-0.8487736663734561	-1.1566757218206283	-0.43800906669316847
0.5603527400513336	-0.609816187296223	1.7967342453738782	0.41374194853464025	0.49123022600231114	-1.2070936200765157	-0.015732407719273794	0.5255624827802892	-0.9553669433540073	-0.27617856314069206	-1.701654610948179	0.35512200996444915	-0.4981699903436539	-0.1880907824429737	0.5578690970468326	-0.9389681021648295	1.0914011598346847	-0.17514506239212918	1.5036830231343898	-0.9351690217633166	1.6112739660068804	-0.19163699776487353	1.0532104527995312	0.5095236552037583	-0.08925559048049467	-0.3820835099509095	0.053542557069957586	0.7071052062753722	1.8465856102409834	-0.5319839805859726	0.46675856681485817	-0.7669259821350644	-0.042320968843151674	0.07760590945375516	0.20150734754422475	-0.39186658686071835	0.22622207094511612	-0.44587219310124626	-1.1278521169202627	0.3306478552443387	-0.7698548672275988	0.26382722387694274	-0.47915221930907037	0.012662322906780907	-0.2508795927570249	-0.7907833719715958	-1.9395362013721615	-0.8180514215240905	-1.2784256299944547	0.17885313804190808
0.34740135640568925	-0.5631813891293873	1.955534388601872	1.1483995366731525	0.4715229708036925	0.10976862645996473	1.3298726020248808	0.5759143597142702	-0.05419852167614295	0.22563193674657173	-0.14857551312943942	0.8325172453740081	-0.3478443052757055	0.2196695107641348	1.3317913892952922	-0.5285238752919406	1.185494868363117	0.4224151412809195	2.0129351438265535	-0.4713659321396602	1.2917643587120553	0.96741168381054	0.24970765136313042	0.8514799960139505	0.004064491268074764	0.44038104369113407	0.556901231536868	1.098590666903137	2.2388802637989773	0.7688897288465742	0.48302016626106054	-0.22986300491423245	0.5341638474866861	1.1068729810037992	0.44207767882485827	-0.8278641606494388	-0.8699337737811301	0.18395489299901288	-0.4775183820338904	0.5037047519912355	-0.7041237521777135	0.503640939120584	0.4759224426450813	0.3503605503836736	0.35807654834739283	0.6200233264958732	-1.3647121126829922	-0.6869615028697389	-0.7641756546782871	1.064003783683696
-0.17108389179886532	0.19119090743083916	1.3054595700897027	2.0777282258648877	0.13154585822423373	1.1847344827415573	1.8172886909520423	-0.010084854831049483	0.9930991599318715	0.94238923295858	1.7009750553750373	0.8301041293044431	0.15585394146549247	0.5130415199064353	1.846489057946977	-0.0726405826146914	1.2102473014514514	1.0553526211943094	1.4493992618970237	0.1230434514949383	0.7644171002091864	1.6417354764190402	-0.2939313842443386	1.1937500293642282	0.2304655837688945	1.1197574432017188	1.3679007223258735	0.9341646124593233	1.5161903132549528	1.3795670912617612	0.7006597268753574	0.5157896578683828	1.2464831779590442	1.6492597840210095	0.4025951313193561	-1.0380506740049755	-1.963546506340122	0.6635333196748493	0.27868159860137354	0.5266318478545333	-0.10396900971556694	0.4023870896533319	1.0500517345043052	0.7823703069523068	1.3276345545334283	1.6549333642003425	-0.2368146651851723	-0.43358619337314486	-0.03073528377444868	1.9113508852496643
-0.7969615795794355	0.8895918358491242	0.18495858532189755	2.351406064380157	-0.6034101067970488	1.134248735557606	1.1904947921706013	-0.9087064078923132	1.23538730765425	1.0652608668170231	2.3503616126017937	0.07948034620309181	0.6158294002433594	0.5837722519398861	1.5300385347332457	0.005804133284528969	0.8982194946001724	1.0175109341899702	0.05866960434086009	0.6186281483383795	-0.03282303906150138	1.37047188249684	-0.6300184757315385	1.2315557520398954	0.05775375500768757	0.8171079438865734	1.7715831128256	0.20217303735860936	-0.00670861136234776	0.623641072958717	0.5852205629590013	0.5137286205888281	1.300837871200863	1.3032425191696468	-0.12695455250688437	-0.5624023152165515	-2.117827614763572	0.7137855781937739	0.5600617814680925	0.13100544261004027	0.536482858996642	0.14348262109045595	0.894201641870721	0.7599582258527598	1.8080619764683645	1.2633997159771149	0.6501154766868265	-0.18179702134332473	0.4432541625261654	2.2481784634053104
-1.3419854881575939	0.7393213326021839	-0.9737468287210145	1.4297189734739695	-1.5474754384936074	0.05855427455569895	0.0718663469874173	-1.542926305050927	0.34586965913013695	0.3161842636675746	1.153546227123663	-1.1472908621602058	0.5666805462826408	0.6958854110785025	0.3293303414986905	-0.29299591575374273	0.09028385432107455	0.06133614505161398	-1.549271842659027	0.8206726794614466	-1.1464809294963916	0.5243474534636114	-1.2213275123838654	0.7823918224482355	-0.8251781376630589	-0.5932757723401846	1.212762429357712	-0.7899244620950282	-1.703949338091793	-0.9816964383314793	-0.18372526070054257	-0.42908272309689705	0.3341953812696573	0.1602978284343121	-0.89832631649317	0.3367999323970053	-1.2996652599197902	0.29080421339981904	0.19507704949888802	-0.7465941000154857	0.8161645953213618	-0.14580225324473148	0.25711043446774645	-0.16712056885366106	1.170251793976051	-0.44482832709141246	0.8042977880408579	-0.17555623455163324	0.3359812172585457	1.7195144716901793
-1.6842289118044607	-0.2792089411127002	-1.8592582457166005	-0.36016207272036505	-2.2841290022219636	-1.0937047773136899	-0.6666518330200834	-1.6304553129515291	-1.1610670735145836	-0.7556933986461368	-1.0435477849252466	-2.159314906946085	-0.06270044828769451	0.8473117217783012	-1.2119206236352251	-0.7331622055490679	-1.1076739089107839	-1.1543375053020737	-2.752558245399091	0.7747943541059702	-2.242764103346635	-0.22159339994448904	-2.1071508774032224	-0.0937345886340985	-1.9998400790797999	-2.2487168954229033	-0.17384659276293069	-1.5737056810068542	-2.9604656869805095	-2.2457015891332937	-1.2076615579481083	-1.5839960859517381	-1.1962499596550038	-1.2758470560466475	-1.3753187550467663	0.8280026076901977	-0.2603746603489533	-0.42151228829053033	-0.5452770564279765	-1.8911298703136927	0.4850881008679327	-0.5651259809225465	-0.45385079903907616	-1.7864272289544567	-0.2644691894151562	-2.181833003042494	0.27420428917277573	-0.4945837177557679	-0.39217155965514844	0.42598944782605797
-1.73417401374202	-1.3585132975381224	-2.2230713553524764	-1.998189459247878	-2.4248146986216588	-1.4791283546851164	-0.6785004034247972	-1.3878977239972825	-2.4298140790119453	-1.2625415127149813	-2.6352482608598216	-2.342093171728273	-0.845064380692541	0.5522687752583754	-2.3064036879920917	-1.1590580891876177	-2.3321489275819216	-1.6175188382529124	-3.131953873689323	0.7333979450433544	-2.6722598481207678	-0.5687061953259966	-2.6409537259151934	-1.1091054134772866	-2.5576489592620875	-2.9862947527369648	-1.6031271803435623	-1.8089033171502895	-3.307554473040711	-2.355058404906262	-1.6087418086427188	-2.0857755259542836	-2.346112806163063	-2.3465620393236275	-1.2323637219715975	0.4000304084329337	0.32129732044279785	-1.1359131705128076	-1.2015268256561786	-2.820009353516335	-0.48079777526183975	-1.150077766085155	-1.0453344490934977	-3.1884907118619683	-1.3642028684007794	-2.597984424937745	-0.5058897600607907	-0.8965348550815931	-1.4149331077937028	-1.022944527439144
-1.457738946697649	-1.6377693085494094	-1.8681253675125835	-2.5552993206993184	-1.914654363249796	-1.1205198539284422	-0.2850708149477349	-1.2138174286974204	-2.8500337570960395	-0.7673421674361843	-2.6290591321110903	-1.601689331871208	-1.2388827457420148	-0.522607854466315	-2.3954704688914004	-1.5174448611120757	-3.0766637370220002	-0.9401753304392045	-2.5777121716873848	0.8593754694573489	-2.0294526658479426	-0.6584955276268171	-2.194385765252794	-1.862627463589877	-1.9508830871954292	-2.348744366373122	-2.249300075046214	-1.511299977482705	-2.5637983970743634	-1.4119121968405401	-0.864933670525074	-1.7338938141144924	-2.4153429286756674	-2.5384275730094914	-0.6208215478167417	-0.5408416415221312	0.40269832096539737	-1.5848057251036718	-1.3853789828984922	-2.982183914099719	-1.677945296333846	-1.5608800127945137	-1.4293979812793887	-3.440778531828186	-1.2202664346842018	-1.520557879181703	-1.0283438690502906	-1.0372269250631536	-2.1035140843444697	-1.871423398646436
-0.9600858697547908	-1.0006273282343352	-0.8965873754463116	-1.8819043074693143	-1.0949235679968365	-0.6816991097716021	0.04935608846860333	-1.2306321965405738	-2.2474327768736453	0.3609491015728754	-1.3191654591573667	-0.4012892698063682	-1.0656724622709737	-1.862957953465301	-1.4473252014336233	-1.6539219890282335	-2.8944566253077553	0.3271557198927067	-1.347861008035923	1.0133664305417207	-0.6456790898697615	-0.6023389195121414	-0.9643710729518883	-2.001120933814228	-0.5764626106008954	-0.912669262434758	-1.8684574702104997	-1.002473348151562	-1.049977060697054	-0.11429862461570581	0.5926333401655058	-0.9927896147512668	-1.4316606172152861	-1.7415752232726551	0.05730849031399276	-1.0947979123763651	0.31436627055052996	-1.5756057118818438	-0.9327018988388952	-2.136470372062706	-2.3144989375023135	-1.3002396565544405	-1.3714705886670837	-2.381182388239024	-0.06762716665284219	-0.06355938320799104	-0.9703432610772169	-0.8201834264888141	-1.8852844267021183	-1.7351216616031346
-0.48571526706389506	-0.09021827489513654	0.10073842952683497	-0.6084616352478727	-0.4337809479478726	-0.6015237818042658	0.21609773236926563	-1.1915274996226353	-0.8103010272951608	1.2836601884738639	0.24052935782926868	0.5853160894643817	-0.6019764865065002	-2.376230534476179	0.025436291325336376	-1.2972571030950686	-1.6920657809568782	1.330377434926586	-0.008504564397766168	0.909940095142241	0.5634631941071209	-0.2258587506080576	0.14235684156572453	-1.4025877699719365	0.5514637655427459	0.32403952936548674	-0.8907461838254871	-0.6018716393547682	0.419157086603416	0.8694530762560773	1.6666227015352615	-0.38529392780217114	-0.046213275596180596	-0.3626159398078704	0.5353826427205534	-0.83320144053389	0.17578158942631253	-1.0391610638555064	0.0032666337537820686	-0.6308189733127624	-1.7729189863472405	-0.33780538231190876	-0.6327654263409773	-0.7511632248241852	0.9027913476249916	0.5168509706561558	-0.3402536931189656	-0.4497045831156839	-0.7451657661012653	-0.8500921625298239
-0.2673044840450686	0.40047444408167454	0.3723575204605521	0.44682767881456464	-0.16975492759353777	-0.6505235831441192	0.37388297316025854	-0.826259488619515	0.9353861661697407	1.335490644129775	1.216650962985172	0.9008182261433505	-0.2353520150745545	-1.4996405830680424	1.2157409034426814	-0.3743243466446228	0.040020396645907536	1.6832703811072045	0.8281594878201095	0.47648571829522646	0.8317469439766669	0.5779774557217006	0.4448460439352216	-0.3223968447513281	0.7167131415415166	0.7933182058629339	0.009483902673095106	-0.36724402194364275	1.0190305725704736	1.203313149109816	1.525886606519158	-0.08719016930219382	0.9613455047820835	0.8416563272483855	0.7674153179011571	-0.18272576070138496	-0.20627497320681296	-0.1301797575488522	0.954615297682119	0.745367371013543	-0.27449775377450286	0.6207594421985698	0.580280172968908	0.4622393642247191	0.6902841480487526	0.011766200810768856	0.5049725675907825	-0.15236761250161612	0.6111230119166534	0.13858250977316425
-0.35178741933966406	0.36156786444289435	-0.2815953140282389	0.8478418196349831	-0.20026833475751252	-0.3974069365363442	0.5121941414491472	-0.20419625654702947	2.179662822631674	0.4286575312380441	1.4276774841126902	0.5467701617073059	-0.079513122162442	0.08780841234499695	1.4649420184219433	0.7210669397305128	1.3622891472729117	1.5248232623412419	0.8717753344010813	-0.02195048519516292	0.1872237934284318	1.3862060909826646	0.1506153007948999	0.6417707731610217	0.08362114469088254	0.6239521677413679	0.39351073705455	-0.15279609068859956	0.5818332109650317	0.8476180938893692	0.30420065176008937	-0.07024140105247013	1.1440809070618823	1.2199381346920228	0.7201236528843166	0.1725361296613029	-0.8825797473534759	0.7262346970174706	1.369964012511763	1.3090775011945215	1.1435992007417464	0.707521844208072	1.5176030556932618	0.8153370244016109	-0.5787682207640241	-0.7444760487790109	1.0304951406264178	0.04738929369414644	1.2446403910692236	0.6496640774536111
-0.5761482537085254	0.20354674151740373	-1.17019881942374	0.6384769037979514	-0.2722739733028236	0.08839953037789047	0.347088778679596	0.3089596134638435	2.2115381374197374	-0.9783471288641823	1.069004177716541	-0.038596148196378355	0.06567505665513478	1.0283805213458135	0.6969025486799283	1.3318874855636924	1.488829294269134	1.015062371264734	0.36030160124089805	-0.2571866545958713	-0.5864245559798864	1.4212388555229831	0.013218836585217206	0.8751238054012727	-0.5627256998446543	0.2600552068690715	0.20761526751374526	0.1189935345734055	-0.21940241601173316	0.03448955120628206	-1.053818361894509	-0.3499818493195023	0.5664574167570604	0.7079453369565034	0.2860924220210522	0.08831119093128559	-1.4433246835307714	1.0265101186805905	1.019776008533071	0.9813997032545162	1.4955220458426077	-0.19121375803078494	1.466682835215459	0.5966944150592594	-1.8381532838943293	-0.9538130051486113	0.8663223171674176	0.23148837689835033	0.7839083732942876	0.5214761838756135
-0.7034621279660536	0.296881620763323	-1.2628854709771893	0.0899287615484544	-0.21618410669545324	0.2607113341745735	-0.25301808720356994	0.44401950688144604	1.0135881670499514	-2.1723643469681138	0.3548874959792251	-0.23947849816024397	0.42761118743015725	0.5719644632624524	-0.4786205010583055	1.1012672732684496	0.45386454017563577	0.11047545642823427	-0.10006276120234187	-0.19156198471605934	-0.6202549585470689	0.3386319656276895	0.4604565899344446	0.21844716469529984	-0.5490220369501783	0.0264998578135233	-0.34542381048260373	0.33763720597594593	-0.4540650524792932	-0.6986416312480588	-1.5865832142377778	-0.8653581005799458	-0.29420192728118755	-0.07953332132418571	-0.48274050402392255	-0.0056920986874334206	-1.352348200162451	0.5838492858438776	0.21832502554802508	0.2886423311259808	0.729626804735622	-1.208963818984763	0.4660837748606189	0.3635428145249697	-2.103144258382844	-0.7015895406153833	0.10499755146080565	0.37663748277460546	-0.2349074153591046	0.019211039838992375
-0.5785147128994377	0.5926376397236257	-0.17619244644578472	-0.5024333551115028	0.012547974513582222	-0.1545564036292402	-0.8971028633460062	0.3105881458790005	-0.5583992386256195	-2.517755775244603	-0.46989616476487606	0.3224612398042234	0.990929546870957	-0.7676443237344739	-1.1777380843040748	0.3109369285179146	-0.8177553762749792	-1.0605463682077265	0.011849424798286655	-0.09496090503743138	0.3359085380416082	-1.250819057931852	1.214085344722633	-0.8120296110887144	0.20923115928103111	0.06644475373224604	-0.947035576008299	0.3911883959938237	0.2288830821415342	-0.7338975047217213	-1.0078499633161893	-1.2165553709206496	-0.8304507105020471	-0.32443668474638787	-1.1628724159227828	0.21577064432066406	-0.573413561357477	-0.23245076361685685	-0.437565066256532	-0.11157210353060713	-0.3066967742223446	-1.3249386902375515	-0.6793055987714788	0.40376895236402505	-1.2504743117355674	-0.627108143006901	-0.7310141800408685	0.3760807833479589	-0.8844376678920364	-0.4440883472913462
-0.19191759131135244	0.7709492999806707	1.432956853392792	-0.8355690257737849	0.4156295872135455	-0.6811430749255244	-0.9668394394986587	0.2441914112839396	-1.3953034470334547	-1.7475981369310376	-0.9908416584501374	1.430240800737507	1.5066044352388643	-1.8032782670417948	-0.9243171657567611	-0.3867407264724466	-1.249112500821158	-1.8778640329540535	0.7193768736609475	-0.21775725446468222	1.7377441481660425	-2.2250648147502687	1.7181781963774039	-1.3616516203853772	1.2902365825896132	0.45579058574983666	-1.235360616449699	0.378006965330767	1.3304369009985004	0.08864500587968843	0.22198958253485843	-0.8458378611496483	-0.6693374556060221	0.2861203719730161	-1.1997619618211561	0.5231771621516851	0.3074156494059143	-0.7510484846093826	-0.6113954723909873	0.07642461210675582	-0.760668517365001	-0.4032552869672809	-1.162417063641666	0.6293864344701543	0.09576762957258021	-0.9351288343509497	-1.0883344688294967	0.26081723205583907	-0.7281624590040147	-0.6187480143775616
0.3389511640535974	0.6283846658877482	2.51315552363035	-0.6436976298158265	0.9382206475050752	-0.5925722098155208	-0.3412146585085026	0.40483629560182166	-1.0599729685015775	-0.14873500433074094	-0.7973371670228985	2.2988434810704357	1.7117241917135713	-1.7888506371648258	-0.02441426419780951	-0.5618726141835823	-0.5445113089908972	-1.6560855474968847	1.5199442780867936	-0.5139361296507915	2.6774626494389264	-1.981726695174095	1.7294582418634301	-0.9379312734104576	2.1401367000530476	1.1270048867123497	-0.9385053941422308	0.4975385280511365	2.043608387037729	1.1568363968482374	1.3542951980581361	0.33170264497225427	0.06507544419373407	1.254181744604479	-0.4670593561806823	0.49466806129582064	0.6784907560415875	-0.6006519957359553	-0.470911567464973	0.6798201629208204	-0.5286215939051251	0.70769758475386	-0.8922834988742967	0.8425549367527889	1.2284865838550925	-1.047663734934598	-0.8161123810146746	0.2463300938660307	-0.15400354153515963	-0.5273059068366182
0.8311594982629	0.24374737010558087	2.6176494095503995	0.08395504316200829	1.3612363665799976	0.16734962230927505	0.3440522061810988	0.6043702774715645	-0.07709701136335476	1.5170388509314032	0.1114964222114963	2.130998425975181	1.5075674679598272	-0.9277688331099755	0.7430991620554837	-0.3019591481747283	0.6033159309676658	-0.4678836581199016	1.8038062248079203	-0.7218440318555228	2.5477516774378053	-0.9614263193715477	1.3917048789174262	0.15353664743792705	2.3761556702487745	1.6958666628162857	-0.08430399850757904	0.7205960912799387	2.019250418019595	1.53449165649706	1.8815750225421015	1.6025751013514045	0.822989899131702	1.7051817698745462	0.5036055867180218	0.1735544008702201	0.5464799775669411	-0.06592430115564907	-0.34438960155314563	1.320111469168576	-0.1057196180134203	1.142067840101962	-0.39595303567936113	0.970209995050402	1.8178374785186788	-0.3543492883268385	-0.22707351403448037	0.4642505789496875	0.18045055187453418	-0.3224638233401053
1.1427722455149638	-0.16017223550332732	2.1964300864623407	0.941280475831132	1.3625602734847988	0.832959891869242	0.3440184820495678	0.5708190663243413	0.7093289396654775	2.435566721027755	1.21440251412422	0.8481603779438592	0.9682462797111971	0.037988475801346025	0.8545917061407765	0.04560153830661396	1.2733566714725622	0.7117108470710135	1.398182079497325	-0.6720913582255106	1.456639851002537	-0.10166908580767581	0.9020463475091264	1.1019759096633641	1.9309642112505405	1.6280538979692978	0.9446574016259962	0.7204118109006112	1.586775543886393	0.8865818593011758	1.7732929874287582	2.013735208788439	1.0635359785317047	1.203879166851286	0.9953259904420626	0.10615348286717667	0.4677953611515607	0.22544671861553056	-0.2067949129327529	1.719921978243555	0.1472741381293368	0.9512231069862116	-0.09613193050723322	1.0529226330925736	1.8781304705089514	0.8899981313845519	0.2655751016104476	0.7406824268295565	0.15356433588012158	-0.061743544951982
1.3005084032153602	-0.3957634576597237	1.9393043488900978	1.324858596678437	0.857571931681889	0.728888408431817	-0.3099358477761249	0.3379763273205781	0.9709647242871795	2.2730777271853055	1.8809629620545207	-0.6875839341645706	0.2663907644045043	0.539777004970051	0.4857904368810161	0.3154605465051555	1.2590984473221194	0.9299483960070373	0.7513012491129807	-0.4522334684146465	0.12489629658047456	0.150424522120096	0.34659793757845914	1.3693916505952815	1.092652379744471	0.7972367137339974	1.6801872213608566	0.28116183094809827	1.2904643592594882	-0.10208493317183547	1.353676413133398	1.348544748849675	0.7173967020684102	0.1809569442903541	0.8276128087423664	0.6629480145540818	0.8441706316776908	0.00038145659751740704	0.32833587758631744	1.8090897106683403	0.3866701330109058	0.9362388068195671	0.14226562037599272	1.1269014385277005	1.5437901576742654	1.6938369552190433	0.553084790427321	0.7979961595733321	0.31671754267199687	0.3564026871206129
1.5206237176734712	-0.3594271947697341	1.976057994766394	0.9519705866855448	0.2735916393678423	0.16642213430550953	-0.753987514916048	0.2818043787459386	1.0072979975335414	1.3800496569394174	1.8860975048308137	-1.312784943981275	-0.3706861337433592	0.5227856951971879	0.24494798653103303	0.6333470548159893	1.1801821796583578	0.28278306749102006	0.5343172262250944	-0.2758221182081708	-0.6498308451907014	0.17317530296498723	-0.1306196263274563	1.1748609458750727	0.38298672683404045	-0.177747326480789	1.9460070772521185	-0.26217473526841284	1.3050640870881494	-0.3856930764688522	0.976260505821556	0.42365345569646085	0.22989181129972716	-0.4605725217013754	0.5047468075915621	1.499691062725598	1.4117526914944138	-0.3291794620181063	1.4264837656702438	1.6548587806117139	0.9288364653580509	1.5950926438856112	0.6947139247649025	1.1894165346125745	0.9802301496006712	1.4053206290265792	0.8580388623140696	0.6704380540313035	1.1975377193485155	1.0086422485585467
2.011702793487435	-0.046653124470151054	1.819850019331304	0.16260339626599934	0.2922485625090804	0.14752224729299285	-0.22819872485301465	0.716140104150835	1.1296409323029855	0.4625318527624388	1.4666163752222972	-0.5904308297764351	-0.7022674524830106	0.3330524253869972	0.5030316203128158	1.1240505684628437	1.650869271076846	-0.2030126545675831	0.9755592182958613	-0.26102215824549135	-0.5764554053224754	0.5493787862124998	-0.254916450601379	1.176047400493788	0.20842801033994302	-0.39331608487666186	1.929359327057168	-0.19440124968578937	1.328274547204096	0.33277357179630895	0.735125334755711	0.28384889063831814	0.11274680031506452	-0.18891824381123565	0.5896823235965856	1.8614583538237601	1.5213680116341242	-0.09685427402263287	2.5557524936168	1.3644267842675597	1.703353975121073	2.4426808624274754	1.5495265670589273	1.2268354868299236	0.3909638042081978	0.4754168977012132	1.3777177475734017	0.7278008761406688	2.5549210679141825	1.7105070085082585
2.6780141055178017	0.3795604634588877	1.0312223092214652	-0.36544681060519285	1.1386497836140974	1.1189436685155079	1.0238832318388804	1.474480751082696	1.1784625405966849	0.019243806189737336	0.9307762698472744	0.7365467311415449	-0.5966073949188759	0.4338932367422263	1.0331343433781341	1.624772966638947	2.461884296823375	0.2200932913977264	1.5631338239454369	-0.3758892612748698	-0.052885479651893816	1.2842258339778068	0.06376142886119085	1.68930949867565	0.49550322141112774	0.39512937737920323	1.86322454546152	0.8113137826765288	0.9720400400791318	1.258660690762774	0.4336882287763736	1.1269742005240173	0.4524283823179443	0.6833168005069029	1.027671730546626	1.379781159849452	0.8817752903709881	0.8664213707845947	2.795944830832634	1.0293820091798418	2.2312594692872407	2.517978382919027	2.176450858365161	1.1921596754788308	-0.0528209345628479	-0.010752570425967011	1.9560776107530284	1.1471714760353262	3.4454484353669397	2.036345886678067
3.0470004318709223	0.6134427255793854	-0.20940023190850646	-0.2326776495394155	2.15080061636115	2.259307362354594	1.9472578736562844	1.9580315505416936	0.7912020986874488	0.062148464917497294	0.35791275451235055	1.3695976779474233	-0.17540466563228344	1.108476141287823	1.3034271863940854	1.7663180408398065	2.73833083274461	1.122364010929029	1.46974998659231	-0.5447297058302777	0.21539498602472504	1.7846732985004268	0.414984585718902	2.3022085346308025	0.7136150899082172	1.3742425251973414	1.7241240872250803	2.138003849484525	0.17992224526719547	1.3495511757902912	-0.13912905715142154	2.1272146222203125	0.8872621992685819	1.3362382716337542	1.2387497130737652	0.4202733326560868	-0.08182783613972205	1.9688933147776118	1.7228497714272524	0.6952779665802317	2.121255678224431	1.487748896238875	2.0497968537547426	0.9679172190970067	-0.3107266726671869	0.4958490328944131	2.1589144858903944	1.4781715533679944	3.0751421460987767	1.6659120308329591
2.603349738280195	0.46731101378606416	-1.237702698065987	0.37001660644871476	2.2499334628927787	2.2543613883484137	1.7767431858368288	1.648977047487477	0.025548437615772433	0.3097849888691424	-0.26644486306984905	0.6222310039179344	0.2117874442492999	2.180282498082901	1.0516302653378586	1.330432921615267	1.9249626917329699	1.4066505317169051	0.3539109120217564	-0.7169113146063432	-0.153847227624607	1.5776078303743453	0.1517195931591351	2.3078020865857223	0.3814202323856389	1.3937783683962428	1.3373536100154746	2.6170554084012014	-0.7296678522387312	0.43626118458012886	-0.8700591181587353	2.3164746582111437	1.0516295862868528	1.2131577552593857	0.8855185456810724	-0.3688713430632091	-0.6367430082347347	2.366959752747321	-0.08005783418322106	0.35714313310712137	1.4484469808277214	0.05955995356340246	1.1911471148646096	0.4518147658773748	-0.4210552099688292	1.4648688278272348	1.6819507438860677	1.0019415527684694	1.5578839415877253	0.7415617513772135
1.2836728964808317	0.15232888326981447	-1.5311513385875688	0.9455712191156392	0.9932105811218503	0.7590956719848527	0.8104893709867823	0.5929013353573293	-0.5302289164852246	0.5413494302365083	-0.7568334958983842	-0.9643601893443363	0.24975723998420982	2.9560387764151326	0.5070712555236453	0.4861506743955461	0.47588735509517904	0.6433364699721601	-1.2360343991603089	-0.8143954115514956	-0.9023900262102492	0.8796750835827418	-0.8824055002194471	1.4761460626361487	-0.414570114458286	0.14582500629977588	0.72888869657486	1.604049293025029	-1.3503163961200688	-0.6108541896380548	-1.3099235187025071	1.5205137425603603	0.9629458232993143	0.45389203366071124	0.37409115869199017	-0.6932268901626031	-0.44231445761771965	1.7106712584000712	-1.4933067325368445	0.005833314390771836	0.6005568209852542	-0.7606651772780448	0.11942582614238213	-0.26336258376211147	-0.34729859197914537	1.9233187306411492	0.6650190019024464	-0.3619130115976796	-0.18675645338407437	-0.17151556879140725
-0.36027677453989265	0.15562782118424032	-1.1378575503686057	1.1938332824474887	-0.8634690013815516	-1.1359528977952253	0.007544796283901977	-0.6205018309189848	-0.36731597667111615	0.7037507744633664	-0.7662933419989711	-2.1280071511307628	-0.06972111735062511	2.6555853385494905	0.0752423427555863	-0.3318845624404973	-0.5672897756223761	-0.37220471389147747	-2.285506920064509	-0.6938846190346096	-1.4142253076666664	0.351036389816914	-1.99741291843358	0.3037004744426703	-1.076793267531436	-1.4555365050849967	0.19419889459330533	-0.34389328316333534	-1.475332836632892	-0.8315165044105666	-1.1040039196836728	0.3757354115818754	0.91239327902377	-0.36336274978748373	0.42085039569583804	-0.7116135940379249	0.1982345541238971	0.39339121604199095	-1.8506086281734864	-0.30968509160308644	-0.1341504184524848	-0.6936679916337676	-0.6662600590906465	-0.8547592910127939	0.004611412871113488	1.4695214554244673	-0.4020641073116433	-1.6795777174602644	-1.249248859668675	-0.5509710738771635
-1.543823425697293	0.6811368220450951	-0.552977578396799	1.1599700964653965	-1.9728024864109248	-2.0070466952671233	-0.07234660529221137	-1.342138438554679	0.34038083904214794	0.7477975581865325	-0.18144642453275586	-2.002571989606266	-0.4722005269104987	1.1403470747211228	-0.09857091968538247	-0.7565037380765599	-0.6599640376735744	-0.5256472624580515	-2.178990034613905	-0.2532480029043443	-1.3051394048007328	0.3528129752526274	-2.2214176339375427	-0.5217416308363652	-1.121588021016503	-2.137854998988954	-0.0803744130137984	-1.9227739073472792	-1.1641829144182572	-0.17506260888330544	-0.46069061139101436	-0.44262379888164344	1.0214256439236875	-0.7977354934921662	1.1430433221676919	-0.6574784064445659	0.7133824358461551	-0.8425385390816521	-1.4072667875936449	-0.49274815680708806	-0.7162380424691074	-0.34767043099324874	-1.0443932545212617	-1.0143714121073446	0.5342117238928763	0.5415295995440421	-1.0652693739039463	-1.7957446507683321	-1.4150029072780776	-0.36404783304860444
-1.8406942669874433	1.2462619633905283	-0.2867812930392186	0.9497793997911009	-1.6303354037135487	-1.526109639264978	0.2439079509706807	-1.3375914667522828	0.8822089589723062	0.520818960454346	0.6173053080686695	-0.7968457353808363	-0.7213773468139516	-0.7767954106939347	-0.19833483832188273	-0.715785400202843	-0.28420584305465385	0.3209270694703241	-1.178135790181136	0.4133054881405584	-0.7357878099995548	0.588389573853446	-1.2711724024081437	-0.8174598679248496	-0.6993566545830565	-1.4765685078366073	-0.34124058645124755	-2.222643465664868	-0.6334582062801737	0.5140871905473148	-0.08432215523764437	-0.8280467068106817	1.0273193097545956	-0.8229301860565038	1.7686731790334058	-0.5949721411186589	0.785388292324623	-1.4588972147237473	-0.8547415551990252	-0.4966450979430594	-1.154739149937446	-0.419264675880959	-1.1425691604492334	-0.7529214144217634	0.8093029448151658	-0.2016567977196113	-1.2002042699704945	-0.5701504659274256	-1.1054844303061195	-0.03353622893440154
-1.4307106060302666	1.0353768411712325	-0.5475136174765858	0.4825154180327538	-0.38598150440670104	-0.6185908195341088	0.30566647454700235	-0.8452753068161807	0.7411061410494659	-0.07975247936463627	1.006756126587351	0.5116660487047872	-0.8658451862506161	-1.9311398152998356	-0.4256243785319008	-0.40257287873165876	-0.33289511552683815	1.1805100078128579	-0.09307139445211676	1.024226501342607	-0.17995508225703039	0.5157548288300474	0.13374162583576688	-0.9824348832248871	-0.41908836538983063	-0.1986995271823482	-0.9984653824986709	-1.4112211296021102	-0.12831646824902135	0.4312819583108796	-0.504574210944669	-1.089736419930936	0.5811077206945576	-0.6282905089394738	1.4005962157372471	-0.5580028684923815	0.5013966790283907	-1.3471153227039283	-0.5167263271901279	-0.39569702424829345	-1.3329360353552815	-0.9143675968060246	-1.0248807544078382	-0.40224899263401553	0.3753233661162176	-0.5361997160867787	-0.9847406338657659	0.8363402183913483	-0.7846977070224472	0.03318077810891774
-0.8194930800926822	-0.20336532419323153	-1.1903877286454345	-0.33849729904865056	0.5702001952972874	-0.2700748698835401	-0.023564076644306826	-0.2658650252977861	0.06631748759090103	-0.8935146838351479	0.6607100111228799	1.0660647882128624	-1.0940055847035226	-1.8385401525441916	-0.7132246601872891	-0.08298993774795277	-1.0604275265043366	1.089503436109033	0.45746582153188	1.319202282248596	0.04915997478289364	0.009451312549303616	0.979209506807912	-1.408499241026615	-0.671223652085281	0.6373554732119855	-1.9902231057673523	-0.3620945699536269	0.15638422065193408	-0.3784744728110297	-1.4527778077000575	-1.399553358856409	-0.28194543987141557	-0.3074609554987835	0.039721419667590636	-0.674663841662088	0.11782433658346916	-0.7166658781150272	-0.14793249063366368	-0.32582503224197534	-1.1283173241720994	-1.2362386661977476	-0.6419402334129498	-0.2765939197753046	-0.7192720419257166	-0.6637732756673914	-0.6686180964734885	1.0684440039566125	-0.5289781533352766	-0.16465207301556006
-0.3814066094909098	-1.6830726905648283	-1.8340493535584634	-1.2630564784518754	0.553191649516941	-0.4522308238486586	-0.26819343934473583	0.1466754983998165	-0.5874560988161345	-1.5542431225389604	-0.1772834568949591	0.7613869059365641	-1.3617311592652295	-1.0800333874898238	-0.7768271412769882	0.07594808276864007	-1.787985915255891	0.1745659643571681	0.457290907052283	1.249895032933197	0.015269435861232254	-0.49940518644015097	0.9077184578482319	-1.940246175041193	-1.2147399897700113	0.6243210598150345	-2.6138940899275105	0.24363344617264523	0.1307338749974887	-1.124469838258059	-2.015162186437965	-1.561845349288704	-1.0600434273723391	0.17569925076346488	-1.287210320643036	-0.9444254410413843	-0.19993848395762034	0.07519924216464141	0.5288004082407132	-0.3556263858270538	-0.636230748954939	-0.9223685592282189	-0.04601460253496191	-0.3689037718655727	-1.8151868512944396	-0.7597139684194881	-0.4007933581494982	-0.05298047912606608	-0.15298404660470347	-0.3172998663120736
-0.18405628248217337	-2.18364163830533	-2.059902726119141	-1.6961235727113562	-0.13017758099446314	-0.38489685963790743	-0.017325162253160258	0.33337110702223877	-0.8471489611030407	-1.8074912270113184	-0.9350305683416379	0.16030436870262982	-1.2965639171668009	-0.5889103000420512	-0.4055596642775293	0.06384786735644431	-1.670283676908545	-0.5771705142656148	0.278138276875072	0.9452238779660367	-0.027123960037323067	-0.5331072560307826	0.4001634352348538	-2.0107171500750924	-1.4704855826395349	0.16414697196810263	-2.204520382586829	0.3754776868185886	-0.15047843147786202	-1.053360013262978	-1.514664815205595	-1.2906902497146744	-1.21619303701333	0.7835927316488218	-1.4904470365605844	-1.0044522340844164	-0.4211601623897018	0.6383236336296805	1.288820065595063	-0.4474691508390231	-0.15455724030997586	-0.13801263633473113	0.5038026799401569	-0.4309957596952212	-2.1993406594792524	-0.7638476769161346	-0.21692782848206577	-1.3800759019595243	0.3779242611726556	-0.23032217553979473
-0.15939693940266517	-1.2280853368261393	-1.6654830976340904	-1.2172116418844916	-0.7244415508772032	0.32120990444067077	0.5163796241081672	0.3010736477077645	-0.7443576804436017	-1.7177890807993481	-1.1801432286215552	-0.0802780235276105	-0.5957857510400669	-0.6388727277259734	0.3246629063679963	-0.023641086523681767	-0.6358641259875941	-0.48041427317786917	0.20730732025400037	0.5168208266011043	0.07644012295187066	-0.12124722470617393	0.10555236114194778	-1.2832601900169054	-1.1403983741308725	-0.15832635037767065	-0.9590797060727367	0.34968362465855934	-0.5057041978561945	-0.08150647512027566	-0.2373806068913906	-0.5548574730405481	-0.6786786404675063	1.2978502465049593	-0.47198203923099025	-0.4263744889116612	-0.5686454821973915	0.7118771579862069	1.5525879512289549	-0.5455562917683311	0.07924070153486863	0.5428823369128866	0.7394417405152804	-0.321183161270011	-1.7721001546539834	-0.611979010353425	-0.09309287415395301	-1.6606585626538586	0.7854723034532011	-0.06695159407483564
-0.29896363522419833	0.39922909389697075	-0.8384963625501476	-0.09420850559760736	-0.8450077293277082	1.111871860571619	0.7169443696340353	0.05511100681077808	-0.4626764147667236	-1.507682589840819	-0.8854367000220116	0.27518336395216453	0.5035372401453554	-0.6960549832085327	1.0744374002901975	-0.08909706525353853	0.5299952726196034	0.15207589030194904	0.23854086291636123	-0.04048401759874319	0.3061829724034328	0.2068170539852172	0.17977636975875305	-0.06870369942734018	-0.44040221044340194	-0.1495762709120982	0.13337028313132812	0.3132695164653455	-0.7210225247579736	1.2138458721231986	0.7955053307543872	0.3991547407330727	0.09259901770263243	1.4618571557975488	0.8087467042701579	0.6301560728904134	-0.6906463473869194	0.35932785210844953	1.0245562231667869	-0.6444963540715654	0.07598889877641618	0.6832514049811875	0.633807042462447	-0.1772358034569355	-1.0642478996098657	-0.4566887318464586	0.023446207982337243	-0.7856804933178785	0.7460191633728274	-0.1520934262704509
-0.6131010843148419	1.3853510266240718	-0.045398545742103905	0.8360149849559317	-0.6697238327895054	1.1719045082703294	0.23191546397943566	-0.33138554868886994	-0.09050157375805284	-1.2390482310060233	-0.3603897091013617	0.9402573632465494	1.3047722265675648	-0.261547043781496	1.4202783007163813	-0.11601513709915809	0.9831157784076806	0.4904703321130937	0.22907288366147857	-0.7369442319813919	0.5925772288163568	-0.05352250569994116	0.35189045078952697	0.9221546740206056	0.2438030976975513	0.02953329773386081	0.3120501440478803	0.1622207580120795	-0.6611610362220376	2.0557328816849325	0.8176344136167848	1.2405081668059064	0.5063551519568498	1.175306102664687	1.2593583834753235	1.2770152816834923	-0.8748585771013789	-0.04751441009333375	0.048394806762797477	-0.7211001281490579	-0.00037353770658165046	0.2375763707278092	0.37408776881783956	-0.20232959085253382	-0.5794370263014674	-0.5015522983891338	0.17295070194979392	0.24775897241962833	0.25551427120079584	-0.6104336419818951
-0.9662711157944166	1.1249361431559273	0.35120795652993664	0.8951237441747785	-0.4724140789743469	0.43221869456202194	-0.7185069251448509	-0.6608728886711099	0.2944510513315938	-0.763332998994058	-0.013559502469804419	1.401470057678109	1.3203729429850717	0.37944567426703407	1.067960749628324	-0.15820094044847235	0.5790195356651343	0.1276052487271426	0.12079712000200746	-1.4347676134109164	0.9002823729752676	-0.9012271858617202	0.4762804737661911	1.185967217454581	0.777410880917673	0.24154088088066522	-0.1258712217706047	-0.12169559513873342	-0.31634240475277475	1.9411471272564786	0.050034321201814266	1.6653999271465478	0.3001498203723847	0.5114910796240134	0.5764331246553287	0.7063875712471563	-1.1809787508402954	-0.16623869252660828	-0.7289194428114434	-0.6375680342390309	-0.04768192714563287	-0.5857584936210914	0.11037269463232677	-0.3475911526742043	-0.2541158139577353	-0.6863916818870427	0.29628260209448215	0.48882725064568	-0.33384982169073113	-1.261488337426259
-1.0820229569260613	0.17992857930364667	0.3948352864261671	0.1846011962551469	-0.22506011821040814	-0.3545037517594055	-1.6428465647432264	-0.7082706980185737	0.46775011630370916	-0.02360571332428008	-0.11681094144759269	1.3411115105583367	0.8234130999791082	0.46235013235789774	0.047885430034442435	-0.23711163928904364	-0.16270041701566731	-0.6362051456643872	-0.0270491900140992	-1.8839848567420516	1.1757066033088293	-1.8254256852977744	0.7745273903001483	0.7612337455622943	1.2567554579099907	0.5155016157676813	-0.20911002762026942	-0.2609384583200086	0.22383829343349612	0.8985177861026817	-0.5734589089051666	1.4180905743522487	-0.3195059283396024	-0.3844356659586007	-0.6824770221517423	-0.8236800682599443	-1.5129673304686206	-0.022213227662915933	-0.9724307388827401	-0.22126547653726591	-0.08122959462755866	-1.4965674863036644	-0.171229276800395	-0.30979014030368	0.3129193905870813	-0.7059716020272163	0.2039656277665878	-0.039866926849125926	-0.6488267227234462	-1.8282463596748684
-0.7850056845373479	-0.4409132164405439	0.4197127964567892	-0.544474853954719	0.23840370743106926	-0.5117744025206873	-2.1960018045687484	-0.40314616414944165	0.2162173475729215	0.6917103921876185	-0.6334185551537848	0.8725931484083932	0.5995085026673007	-0.270923260260388	-1.1961270818738696	-0.2608070151568884	-0.6848917952510707	-1.3062395041379633	-0.13639169479639368	-1.9310104906007275	1.2986884138758923	-2.2052000048606084	1.4515421590256923	0.044783914104517715	1.6528644160842065	0.8489083611282262	0.5074220649048805	0.06998936731571924	0.8061298177857316	-0.5085641720167146	-0.36642646883356494	0.431286946427782	-0.8875400340388853	-1.3074968500221251	-1.7456209623788779	-2.032188668873061	-1.617244262354666	0.08507184505164951	-0.8684300379259653	0.4914280362289907	-0.11298439896184771	-2.131432542074313	-0.49966687927648884	0.126281839142447	1.1709822282260427	-0.38419411435861867	-0.2681004896504631	-0.566576711054688	-0.6422092771205968	-2.1434455684897795
-0.2221318144892447	-0.3231173590826343	0.6333848172737917	-0.6456042266312508	0.810762391022286	-0.16820172764136979	-2.240261400896381	0.09742075588390711	-0.319253565455065	0.9301110653469248	-1.1871215574854865	0.39967329147907027	1.0869121084950055	-1.1609129850077111	-1.9908235739006492	-0.09246380026324832	-0.8362457924548021	-1.688738678343813	-0.16836115301646074	-1.646805758966197	1.1542886235701284	-1.7383291575258404	2.2115944993931023	-0.5933707615515786	1.658308001960389	1.0538579505818078	1.353296375375827	0.8194472906130034	1.21900725667923	-1.4769258134314625	0.4725576368870077	-0.9512055775843172	-1.019933735958928	-1.9282900395144322	-2.2204357456340493	-1.812939693496114	-1.2895823667396535	0.03681298817379173	-0.7790278838335947	1.1334130684759598	-0.08127619259783161	-2.104095870193189	-0.7517480162326676	0.7908264673314179	1.7676606828464165	0.07703987827940231	-1.001486469777145	-0.503985284616373	-0.5954050025012874	-2.127639823457628
0.20739191204831728	0.08276588163260104	0.8815895681889911	-0.18860698923236316	1.0745901545383034	0.02802559745087124	-1.7009963645826096	0.5258132612721131	-0.6436588960865353	0.543758028912838	-1.2828506771398762	0.19352736307505555	1.8399975161033273	-1.3540759254906796	-1.9039483788019311	0.25994262856145595	-0.7541963495662477	-1.7932661935931642	-0.12602048621205614	-1.2054254549934331	0.7274535934848682	-0.6206830409993216	2.345601904761962	-0.9888161129441069	0.9920644157222271	0.9025332260757832	1.3073815847959007	1.4719483962887365	1.2153150105118795	-1.5131925971948084	1.1397742511569986	-2.0303270144696604	-0.6675316934893095	-1.9051283066286229	-2.1587403219716412	-0.3245847900975815	-0.5978036740762489	0.10874598185105104	-0.8267685554258406	1.2272047342307213	0.04656174256784881	-1.27748089715737	-0.7605619005197497	1.213582508582203	1.4999263259738018	0.29992632847532347	-1.5418420775173172	0.026913611248267494	-0.7928266295572675	-1.688014451543053
0.17608817735339913	0.09513363205680976	0.8694506735194073	0.16880833637238343	0.7293545247685631	-0.24979809577968087	-0.6322366881791118	0.6891522060938502	-0.40912348431360707	-0.09973194333027798	-0.7092532474404428	0.07396399898800311	1.9570205556257183	-0.7949132653338914	-1.1526539130480897	0.5414545393402468	-0.540764762671018	-1.5092674714112473	-0.08754454938939901	-0.6539057700269791	0.07894956265994622	0.5708298030201043	1.375632219093749	-1.1091640661156743	-0.19214477516948236	0.3586615585342767	0.22494368141358614	1.435339577005693	0.6250992051260321	-0.8703972110647243	1.03695668646127	-2.2477811145952704	-0.1644919057255835	-1.2381447990449648	-1.7973950784807908	1.2462151073040115	0.14714602748820615	0.5671279852133836	-0.8754265008717219	0.581703518896182	0.15368621452497425	-0.009831898404636446	-0.5861304591472676	1.0016953041806216	0.42324401799378736	0.12467724812277305	-1.426493317920769	0.5335398117572745	-1.2142015432702784	-0.794227300182929
-0.2921823396604301	-0.47650989645277647	0.5508814201697996	-0.11768096521072882	-0.049664521316345016	-0.6879946599055298	0.5537594374656326	0.5568993229212318	0.13187753543786293	-0.44736067021521553	0.22247122011444362	-0.42861218467292744	1.046766100302047	-0.2540602678391337	-0.48234746104427506	0.4109302455602364	-0.21529801859297198	-0.6993118195909281	-0.2267552881995846	0.13442339658573535	-0.7339841396183829	1.2146310488768128	-0.4150728887641558	-0.9633603391269197	-1.3032194353840454	-0.41871450642762187	-0.9498260584682618	0.5350819822810956	-0.4689475574492527	-0.37982645566992684	0.2695841682914927	-1.6951335453607028	-0.013416308508749692	-0.48070129029224257	-1.3794342752752924	1.9503433270660213	0.6710469480142821	1.1027524638338864	-0.8175616888232293	-0.5360882811099086	0.03925747948493018	1.0241737813716172	-0.5441206778044725	0.1485251608707419	-0.7348086493694083	-0.2743580349286244	-0.6401585406790342	0.762705847414093	-1.5490509557554903	0.32666679115845765
-0.8300514013731332	-1.2454303068212338	0.19438730793619557	-0.9214705136531441	-0.7616153884921624	-0.836862081189183	1.1837172040124257	0.22295665584736085	0.3374680261411482	-0.2830198117577808	0.9059621592596283	-1.5021415713760236	-0.31813356526232606	-0.3332158026862857	-0.4948429725632074	-0.22964193142178163	0.09284400000154001	0.3781020979606215	-0.677303615436049	1.2366044521904522	-1.6119952720413941	1.050393714413196	-2.1217680178425757	-0.6212351262926872	-1.7558498512898228	-1.2441598579174156	-1.241602207610822	-0.8266773079101822	-1.6521655794503034	-0.668885985482546	-0.5519309950552128	-1.0271386634724735	-0.4751230920235238	-0.3768091787160704	-1.111687878151249	1.8993397353558943	0.9639411589672766	0.9320396486767507	-0.7301726804866738	-1.6214727998728535	-0.369755771458349	1.3826058993728654	-0.8556332909511353	-0.9551204381592839	-1.269148999750402	-0.6094385645542807	0.2917308527048705	0.8402078147061857	-1.4986174118203184	1.206038398606314
-0.9989090539654905	-1.6870817042370925	0.05821659049036793	-1.5578635894500443	-1.0428235907738281	-0.6711363661474083	0.9010067600369603	-0.16427268236633513	-0.10494713957445141	0.1359687886722704	0.9741421583130233	-2.653990938516032	-1.1595110475447796	-0.659520342877797	-1.0409636031308225	-1.0596272825472293	0.12689377809845406	1.0323744971370443	-1.2886031526694108	2.4276927562457384	-2.2726666016271655	0.39438504657822077	-2.8945737884968437	-0.23045598261757302	-1.4086484372473018	-1.951438192507745	-0.688592507088389	-1.9445007476679437	-2.345958768300798	-1.479883317080393	-0.8651316700507803	-0.7770753878407418	-1.2577103422125775	-1.1069115387858153	-1.0629968567525667	1.7800046928844462	1.1972945081392805	-0.33285772801858543	-0.7140560108644936	-2.2824561249709263	-0.8996131187752797	1.2099295034983324	-1.3036094216705838	-1.7485156461708484	-1.0852765494366645	-0.684316736102987	0.7436115042952993	0.9248477630325703	-1.0551248205246184	1.4816102128349737
-0.6096220841938228	-1.5117680528276587	0.10935555964554775	-1.4222866692876615	-0.9057606070230648	-0.47189402591258006	0.12820237312028643	-0.44530315416558264	-0.7849018492102828	0.4424297153901871	0.5970074719282117	-3.0171275854252833	-1.051481310178662	-0.27947250640349564	-1.347945436307049	-1.5397158451082886	-0.20924110422114306	0.7682303092724906	-1.5897659968240887	3.2065073574989333	-2.297666021044011	-0.08297485773758341	-2.540433485690885	0.07650166939118383	-0.6020920316523554	-2.281928073129684	-0.14139825195141445	-2.26658955962093	-2.1758311745070826	-1.8714698149545324	-0.5193285721684578	-0.8043353971971426	-1.6649553877227914	-1.939204415320851	-1.022976477435753	1.8067003641412265	1.4328362767943952	-1.9961446864383137	-0.6897559994903166	-2.3703078362492858	-1.241414922832527	0.981399074015525	-1.3650475695588884	-1.7999695286842998	-0.5688858454318719	-0.3834544815280658	0.5493302258029885	0.9421077753315386	-0.4977390311499677	1.237279346988855
0.12204197700354871	-0.7042843940659751	0.14020916362656957	-0.5386104167455511	-0.5655366327678696	-0.29574853844887933	-0.25866316613065293	-0.5028389995386415	-1.0079629727009096	0.5497284043411232	0.2185656688681623	-2.1816737840160427	-0.46261506605027514	1.1714639719474236	-0.8172147091089694	-1.341317824391499	-0.6404749636608535	-0.10630029636248399	-1.1618141154678494	3.1304055688586394	-1.4997170210159805	0.06056512599433582	-1.588210912520543	0.2844060783346416	0.14352422591827402	-1.927523144592228	-0.14864861386617234	-1.7205955735546796	-1.264493639944151	-1.207673553191846	0.22642859074524077	-0.520299624491735	-1.2086425395499918	-1.8331897691333499	-0.6098457587022957	1.4678864068101136	1.4777215343879764	-2.7283163067322795	-0.4673373837494172	-1.8818554183382699	-1.1791901501720188	0.9283192283003924	-0.7533934565327935	-1.0595270100359238	-0.041743500868263256	0.33764932865237357	0.09459929985295217	0.7231454753091576	-0.13581424152755386	0.9124150241649501
0.6845073192777561	0.535218634348121	0.0901159336745316	0.4662070666015653	-0.17920734289256599	0.13723123930863115	0.164951193890743	-0.3471848825980254	-0.5821803196031647	0.6096365970781249	0.04896942991639006	-0.7094159949313805	-0.19067983793860308	2.878454339413429	0.3365735360618669	-0.6069046593265359	-0.7510808544463123	-0.7095940669595743	-0.11900107146173809	2.1731666084655097	-0.2693170243848734	0.5974078291000096	-0.8453284887482697	0.4498381317360063	0.43836721107883697	-0.8708452926345492	-0.3625586338264994	-0.7352360564815069	-0.16754125801852707	0.09052357928244253	0.8969686319899534	0.3491128321978874	-0.15140004155203837	-0.5158644324679323	0.30400056066923736	0.3248999521898313	1.0817115390693657	-1.8588817822857564	-0.009616316664364414	-0.9098503336515844	-0.7301871088095244	0.8236179315238257	0.22587931885543716	0.052167267924278976	0.45836078810179404	1.2621930932727405	-0.14402177276680217	0.28034143959109137	-0.05647981545536356	0.8379969908156161
0.6047692556787231	1.7581878517708096	0.10971998694632099	0.9058400093211301	0.16857692591972387	0.9350995299230346	0.8935437398704452	-0.15023679257958186	-0.02119509604464233	0.6627316603325705	-0.07937629671639221	0.30130449938464277	-0.5691860133697983	3.530626702530765	1.3086510555685922	0.20558153100419313	-0.4442106932547091	-0.4901470234709549	0.8706342319181337	0.7903258428469724	0.5959176330511455	0.8238313789580164	-0.8150661397917875	0.5616745488391591	0.1609834498495804	0.3582495830997165	-0.1593849200802828	0.04190686614922338	0.5454243605082155	0.9036847621017502	1.0328019271848417	1.3539005891692308	0.637177351047435	1.1123146608917693	1.2868045669051082	-1.2327653092496818	0.27783942518831545	-0.12730937461597472	0.4761451524193382	0.24979646690937252	-0.12025196967978807	0.36648549258832247	0.9496862489890014	0.8594290242226346	0.892627318871795	1.7901534908649115	-0.07896960080850482	-0.17549616325274783	-0.09253641959071554	0.9258976392770576
-0.17951446119949543	2.3465674678994803	0.28117341519080374	0.6027762027256258	0.33022296739539125	1.6401592162466354	1.0578545362536165	-0.13250216185764965	0.08027759793639186	0.506336231170402	-0.34111790890794064	0.24550504367650808	-1.258127748670882	2.5485491806489753	1.5414879607052492	0.7273596313428831	-0.05921079256224955	0.22877726100719623	1.1705813647224472	-0.3616307664016772	0.5660479261409244	0.28272501939686623	-1.3629553815667714	0.5239748864035942	-0.5147109869482418	0.98597732670118	0.4238728673131935	0.17316769215412708	0.718355807570069	0.5607298056592888	0.4520216080891902	1.754777389769235	0.4897659028537576	1.788234022764356	1.6430126473037598	-2.2694469825542707	-0.5161892975671392	1.0188822403972815	0.7671261533538287	1.0859183755104862	0.3470915772064031	-0.3370871151257008	1.1118304371510352	0.9144802181621152	0.9857008594748646	1.3052483868709595	0.02511664919316426	-0.4573931344016055	-0.0010991626119651184	0.8740512079453168
-1.1913280012471965	1.9164034942486996	0.40864893019623555	-0.0038502289562493694	0.12807405909310096	1.6093983252727366	0.43136408990330055	-0.3637092918714548	-0.2578310157461661	-0.0006981567162728029	-0.552601102926912	-0.42314492256022124	-1.6945015508649859	0.5912064745343918	1.2306154153675464	0.9242222042254706	0.03672646156342499	0.6951967534130272	0.7903584143923064	-0.8285890036736977	-0.10585017224549019	-0.7097024058722398	-1.8378656951564931	0.3176896421736709	-1.1569850262775305	0.7025531412779615	0.713664064672178	-0.27344605104632275	0.6530861291506068	-0.46327791471057733	-0.5410809628377261	1.3054709906163262	-0.3678039739982563	1.1372698069107399	1.1301035941796567	-2.2647626165492816	-0.7879000657711718	0.8724415063518274	0.8894710058238089	1.1873004466612234	0.45627603177343484	-0.8180749010478242	1.0051513335782192	0.3775532108066133	0.4972216612547388	-0.13278621932292245	0.002072271675530961	-0.5415450309932793	0.3267862878382554	0.616196309484923
-1.6996689421116975	0.748735365308822	0.21887234323169868	-0.28623434915158286	-0.4155362011627389	0.7884216931151615	-0.30286376427703193	-0.6795051660255162	-0.47530523204762887	-0.5982764462291079	-0.352060544369188	-0.7125156675240598	-1.6107619916045497	-1.0709286677273917	0.9515974668027449	0.9627195158028328	-0.10817507192633902	0.5949568459781869	0.32697586588723476	-0.6038584752101652	-0.6319319135574704	-1.3358546669325413	-1.5817382751714926	0.11194288591298776	-1.271880481023863	0.003445847214412686	0.348244467020399	-0.8041201767475894	0.7287886638644427	-1.0725310056363986	-1.2482901320078172	0.4906939099617524	-1.0099660823469518	0.030161183126941316	0.30665458217385066	-1.5709042202070473	-0.36462549926111537	0.0727023016589963	1.057891713305956	0.6551483608533704	0.22417448526926825	-0.7739586742925789	1.1170453983339579	-0.13100117488861723	-0.323193234577388	-1.5667186526856054	0.04142518673819023	-0.49637003348817926	0.7873402816260459	0.4313920281630423
-1.257659514870511	-0.3324229036119669	-0.2572031131601911	-0.004589314841729202	-0.9783923962411989	-0.12137321449512653	-0.35845405852986245	-0.828319769999183	-0.21118864780855692	-0.7668350624491966	0.2458983290370232	-0.14844014085994645	-1.132970309340744	-1.5865879766481221	0.9065473908117915	0.8924370148270201	-0.11732349396480171	0.29177542009324287	0.26285416077455426	-0.08440474275326011	-0.48228546003045275	-1.1048190564006863	-0.4773168921942937	0.11262492156042525	-0.6607392309944022	-0.31891706878101517	-0.1516356171059751	-0.9196354497892625	0.9813915606878894	-0.7086682555431583	-1.069708381758578	-0.014668776730353158	-0.7464964784544441	-0.3596714348274837	0.017865247727509293	-0.887464766631412	0.41057349632092005	-0.26856218449071834	1.3338072565422154	0.09721305564188351	-0.07511329195262811	-0.4311419976687881	1.4929629672424505	-0.15311717398378363	-0.7887783535495184	-1.8800611845140252	0.406468120778256	-0.39641031390969333	1.145231509181428	0.5572549805853974
-0.05531277707230854	-0.6953763875795037	-0.6366078237773419	0.4911417382207838	-1.1808047032772837	-0.41056697343421605	0.2277070770724308	-0.7071083333004439	0.21712782334036512	-0.27717657193930034	0.659921431006163	0.7769083162616183	-0.5418260359399512	-1.021293258116603	0.7291925383957771	0.5350025198984397	0.19785406660236202	0.23777266602034147	0.4228368154026003	0.20222063678287025	0.14075630255667343	-0.34471822857324735	0.9185670653389731	0.29268416906450456	0.34611476349621173	-0.03145299301873736	-0.017723054578039164	-0.5205154432257361	1.079764674893982	0.14979812784542387	-0.04295544131020755	-0.004671796799658766	0.18337954624338665	0.22505543890916196	0.5111648044008528	-0.5069665669097201	0.9333254584304032	0.13709017191092954	1.4310167686558777	0.07225424579742937	-0.09380366164486278	-0.2803650472907584	1.6100978336225993	0.13651620403288459	-0.4239753310509475	-0.879067098692225	0.9806486781939654	-0.3616806975785264	1.1992478376142894	0.8031198423491538
1.2371363987825816	-0.5145868195645978	-0.575106964382339	0.6336575454934952	-0.9293463582643616	-0.15980024069674323	0.6535216838641369	-0.42908689543809353	0.20643713892160076	0.49701533316475777	0.3016498570487961	1.2251245685180716	-0.05900205604578699	-0.09500058145994882	0.07934762104220021	-0.2677183929501562	0.5624168852068497	0.4000142369511464	0.24375448626356958	-0.0687279536666693	0.652625282926532	0.19191200029622676	1.8218104067762237	0.3732212437213645	1.1063128001105307	0.32503802321558756	0.7161413108487336	0.06984787763765989	0.7239792494138002	0.6567813526196129	1.1276972478037475	0.2078662762211574	0.9199064363032209	0.9560965134563847	1.1813139111954158	-0.24180467586144394	0.807279431074323	0.5323317986785688	0.9665387918825518	0.5303970335171623	0.28795554192699263	-0.48651466493590734	0.9409527303866708	0.1685293767138396	0.5150211072197425	0.4749665749605945	1.2708012445974333	-0.561464777748993	0.9282558754448605	0.7015821327550529
1.9955828379207614	-0.5223840835878061	-0.12767065571644726	0.24685287202681028	-0.4562841175129633	-0.0919257859006586	0.3149372463529584	-0.1570565513242571	-0.3298494217322208	0.94168762110334	-0.6599728691874069	0.9618772522859782	0.203075117701667	0.4065091143583492	-0.7418246987776834	-1.3147303135370139	0.5880413738137397	0.4420197867734686	-0.44934419066370135	-0.8110109532752638	0.7940659300678578	0.16372270658922364	1.881968903809532	0.15451443401841	1.2315746526970635	0.14805499610357406	1.1654003989379005	0.4600465038463483	0.034674910198239685	0.5984800201725745	1.6739573048098126	0.2981861775859407	0.9555312444333108	0.9376980194460558	1.2694368437409913	0.061604619479263045	0.1284728993067698	0.1379570072766281	-0.06843953248702224	0.898574534596251	0.823625911742464	-0.6742869098455236	-0.39693976895149885	-0.2959474856467526	1.294629138722953	1.0453935009899957	0.9421053200430503	-1.014904749725187	0.5245213981091803	0.08024549098574783
2.0518910128181305	-1.112499762859157	0.3544862079272878	-0.21100431511048154	-0.02034459455988091	-0.6256576249174265	-0.4808052417886633	0.0837770602641282	-0.739221779832429	0.8746935218692343	-1.2618576185123525	0.5602917135172211	0.2500793760345087	0.09414180653637907	-0.9809245145378286	-2.0320262486708778	0.3208974223193231	0.32383651153849113	-1.1013042094696042	-1.5705885550986267	0.8287342399282371	-0.03219389636232165	1.4370716788179185	-0.17741346220442486	0.9435044544988994	-0.42245242301714125	0.7057264824789424	0.5447200629717678	-0.4980596747278472	0.5492314698909495	1.436133218698789	0.3062543509341731	0.6817509451686222	0.23074983485000924	0.7175109364968872	0.25213898160365916	-0.6420707944939087	-0.8640859668954735	-1.1445889000785818	0.7548845335385911	1.1138137284033374	-0.3546413240976699	-1.6266452012257364	-0.7964355231629545	1.4560823225734056	0.6766110560049053	0.2609519085965159	-1.3937380455691735	0.267096442197646	-0.6218774782922212
1.6577370088532581	-1.8224193369913901	0.6232741563319384	-0.06005755396766622	0.3441369445393142	-1.288749532733683	-0.8735478195504698	0.3808972828643633	-0.3134105953537713	0.7319893256890831	-0.6487536600893947	0.6769070378756776	0.22393280094920362	-0.8369752379249126	-0.2718410644789971	-1.8904575267985757	0.2583805454797578	0.4112543726276008	-0.9747139669982796	-1.8139762057913114	1.0436415216551136	0.20995674608619735	1.1152420572876334	-0.19053171459987467	0.7953105075348804	-0.5994274300967228	-0.14975052249935616	0.5190890559318142	-0.46607794627648186	1.0535730238009522	0.9155260807020493	0.451692392427215	0.8974847622517748	-0.248237543837553	0.172956799728197	0.19411977212104217	-1.077535925613146	-1.5346747379625214	-1.573573417089872	0.3214619353616124	0.9924573850380111	0.4862147605415001	-1.974716783887168	-0.6535273442729472	1.1817574041401264	0.22128740424558888	-0.12929290287045422	-1.209140549995233	0.29839529701023126	-0.7224396608576359
1.1538875388969245	-1.8331307116195066	0.7087786272699091	0.8897516669570695	0.7339737491333392	-1.2404213815300862	-0.40792359189931326	0.7426168595401984	0.8704737138568734	0.9956154052843134	0.9586705150274587	1.2853178817438164	0.3120326509286026	-1.7203455751770556	0.8573911605198952	-0.8957080261977854	0.7438281474659268	0.8951450676837829	0.013437364458937048	-1.2937744031059435	1.2694560329252862	0.9703925104031642	1.2048231853719182	0.30040135069716717	1.0264741514722338	0.12499400229467696	-0.29653959319756473	0.6119989269039809	0.0758520292469059	1.8659633286443662	0.6670256535564503	0.7095585095829203	1.8410968356334665	0.22734061404856865	0.15415014865502658	0.10003898932284946	-1.0856685823351402	-1.231692913589435	-1.091285580700477	0.18431253867404462	0.6757321962193548	1.2980376661523763	-1.3363190320280276	0.21267060065504897	0.8902658809406073	0.42565514482972405	0.10602192941921293	-0.3419751513801037	0.4887063288066914	0.0031002783249009305
0.74406770880486	-0.9197728411669869	0.7085390036953382	2.036881117162972	1.1188417694036588	-0.30274211771806675	0.5357346177750952	1.0085067778250427	1.9166051191617566	1.504742019815996	2.3013872959509207	1.748579114099321	0.5425805874242512	-1.8531073858422233	1.449065971278207	0.3421982195771924	1.456156268231423	1.3446811807677073	1.1318325586569262	-0.24495529977070274	1.0992972711727003	1.7218371421804162	1.4462074169801868	0.9517777919191166	1.2810581171320317	1.3104260574553845	0.5877224437990323	0.8723904969578217	0.6841070169758925	2.1817077164050533	0.7134448736967864	0.7531561010312664	2.8368377335804733	1.409988772076637	0.41811510555175674	0.28111223581827965	-0.8578215205267536	-0.2195916597992902	-0.08103971275214009	0.5644593436922871	0.5004122850127969	1.4822065652869947	-0.292606244067399	1.1016591943488443	0.6469387209125042	1.017976835089323	0.6218562066576686	0.6760823986513355	0.5498586775980365	1.0336333705031044
0.5294985996506981	0.27910336940607694	0.577475413259598	2.449259100033815	1.3079368260313617	0.7328647087937205	1.239614650916695	1.004447939444294	1.9587325523312749	1.5022347746384623	2.2026929208437047	1.588597758970256	0.7191918027559558	-1.061714916410491	1.0673869266607887	1.0779574958221565	1.6604059886086893	1.1205487434928547	1.54772213175515	0.739100182625836	0.5348280723614254	1.9358761118680397	1.4129785984502703	1.19060188288443	1.045238409120524	1.9708044273742886	1.5502958594989507	1.1992546615130293	0.946012411171826	1.5821952177284033	0.6181380707611659	0.3608861588653524	2.939301877919296	2.3657498580354264	0.3315849354077866	0.6296427023400152	-0.5754976510357803	0.7823586446513919	0.7633558554548254	1.0226225768291488	0.5495677992680943	0.9682831707868618	0.4683297740893003	1.2602040709276812	0.17335478032745522	1.0966772158591103	0.7634609456296269	1.090626397206711	0.3304163523297674	1.5310260908333315
0.5877680619034789	0.9985280010292347	0.25915848078970805	1.6858135807741341	1.1972708687657558	0.9031772744445337	1.3657400923135903	0.7586325874813054	0.9928811029245833	0.4635023710444721	0.6965659725382857	1.012115738195973	0.6726762151071571	0.08286320527042568	0.18943478192756133	1.0275477444646417	0.9922872894111293	0.21416314243588866	1.1222451975135082	1.0805747222672584	0.16019992628650898	1.5970024456044374	1.0009913963295107	0.7940731139662399	0.31845108667705174	1.6057091866173723	1.4272875178137532	1.478109036430927	0.7984007014507477	0.5582711791633802	0.0889320480595889	-0.23725571032307213	1.8567254298524871	2.4000483397592807	-0.20957761866607752	0.6459948912728091	-0.22912330036665876	1.3905296126058928	0.988504885853695	0.9753912849754488	0.6001243487571992	0.26757450875471855	0.6940540443620126	0.7060929584485399	-0.5858378810829193	0.3177346172299398	0.24890428963857544	0.702115489553591	-0.002993489056709143	1.0413290977688128
0.881796166370938	1.1929384498911084	-0.06685418129877889	0.1913332860441452	0.9431815573767895	0.0655276501311902	1.0647667614804832	0.49522396217788733	-0.16326748750478315	-1.1785686531015969	-0.9709245792559436	0.6023873763301554	0.5673763712535786	0.7235084724470191	-0.3582517321653986	0.5406478298509935	-0.1087520971453213	-0.6017243190333306	0.4479641495831992	0.591305469061128	0.5009954900901805	1.0377574605587718	0.48157671194995627	0.1052974230010596	-0.28358938607549483	0.6881711954883968	0.21052965986078734	1.6160360863333303	0.47269779527948214	-0.016609273423317507	-0.6056460964535578	-0.5435324298710656	0.1900271622917288	1.583896725047748	-0.49735234211953344	0.11876062137600862	0.24056225980456933	1.6845847704082655	0.6461602669988419	0.42111790483648165	0.4392333638237584	-0.023176031618802224	0.5841793674135405	0.18786618020734283	-1.1469361187107163	-0.6137913085405936	-0.5913545491583214	0.10817465739427404	-0.12171952616728463	-0.1896216150770671
1.134303223047259	1.4624475974226363	-0.08570937300478212	-1.1084010662107	0.7965842225168057	-1.0044247299476767	0.5487558661450218	0.39665789338915125	-0.6801138223469458	-2.2674641148760823	-1.4791918043981607	0.6066265598016173	0.797928960190575	0.5035678858933013	-0.23871398634972701	0.21037554655334073	-0.8152117192816537	-0.6299935791534469	0.17956839964284732	-0.4041895026028651	1.304456550891977	0.4260807636481687	0.1371384899999092	-0.3396726447922071	-0.16435389711185994	0.09599665345052912	-0.9393667695106367	1.4994438958140908	0.22653116921094504	0.15654190903446025	-0.8779343096668536	-0.3252177856489712	-1.1588062057858306	0.46839238510586817	0.19145576317185473	-0.42033989149935314	0.6729920666340906	1.699571836236134	0.11933633384491596	0.004400437181301118	0.15118587270107878	0.24140348035283646	0.418833924565644	0.3255376798060443	-0.9282164852836756	-0.7833011178162591	-1.207552802427773	0.05760561892997033	0.11368143088006492	-1.475073919230711
0.9701316952872135	2.167163510485206	0.2357689394747007	-1.5884650353121401	0.804761485598785	-1.4276070207178997	-0.145907365125553	0.42859321737128475	-0.4105611940215592	-1.9596582443042936	-0.5902532475948937	0.6941671123954466	1.4677733680557201	-0.11390536530018373	0.19232774330406574	0.33272719413997676	-0.7012038872581878	-0.10672363369701938	0.4478227782944942	-1.2791528725735524	1.6831902659963136	-0.3354358582938063	-0.0263747998702787	-0.3221554820891001	0.5782976948345698	0.19511268723981143	-1.0375504212817617	1.0520755968383466	0.18660275686740455	0.5327062397178859	-0.43236206160194485	0.12332987422751204	-1.6922356950590753	-0.476886331046524	1.6225969853921407	-0.19625782823204554	0.6907322359163814	1.1842849257173587	-0.22090918303746296	0.3204357618930507	0.025772134083370604	0.6825004928895487	0.301124314666767	0.93781555374764	0.03817582622843255	-0.1992207398866797	-1.3237754322461748	0.6137925524027577	0.5039698645786724	-2.1723296145450846
0.3075022605868258	2.8411846659922264	0.4965967961973469	-1.3229660786433517	0.786193047725418	-0.9869694529682389	-0.9003589346135006	0.4475188995602945	0.18654214323338303	-0.5264720839072492	0.7696165333725442	0.43437923954612606	2.063419228788981	-0.3625177111467683	0.42007982663213683	0.741141674075284	-0.04228331427252074	0.06052638392055238	0.9138991467730313	-1.5143259580138364	1.0563638846343284	-1.167144655903983	-0.16861409981870445	-0.02611050192386641	1.2105407309427294	0.6038438855056387	-0.33315938028162695	0.395668208532798	0.3821553561678011	0.4314682564457628	0.4180823414313127	0.30370624534750656	-1.4680935613113384	-1.0486475893435814	2.6562314354235936	0.8437446229442029	0.08787071159890569	0.06860760610616783	-0.20254632824100555	1.244952797984818	0.21382966357524202	0.8125959183793418	0.24653559316413828	1.3147546061528086	1.0093701859997701	0.2183905128456768	-0.9988792100630933	1.1071403636334616	0.7507531705280605	-1.996285777043496
-0.4413259151769948	2.6492475299596747	0.29775753911390634	-0.7992998819744189	0.6162111431982524	-0.09994585502131785	-1.2784633774654057	0.43654296931226416	0.6564178763792655	0.8893406082707638	1.4861931250599225	-0.14109813025754858	1.8515722493209938	0.029391353666731335	0.318503621737243	1.10706368276966	0.611455678588565	-0.5644212151659516	1.218785467809915	-1.038855795033383	-0.18672769232538952	-1.5363018929866206	-0.33058739865605163	0.3022197970608966	1.099039828836265	0.7788839941608109	0.15680019351235952	-0.1298555336372084	0.7761411900950909	-0.1385973826147874	1.0154646954404403	0.059613847173017466	-0.780748321784963	-1.1460719975755185	2.35365529433292	1.8015788489776445	-0.7918766987301591	-1.0421117332257233	0.16418148013194608	2.0268048044923925	0.5535553419908288	0.5059588011245506	0.3576011737359857	1.0538540973007082	1.2131882946039105	-0.18027078318133788	-0.35821036442968807	0.9467078524748817	0.7952036340327332	-1.079102425646119
-0.7025644637425025	1.3515796497161703	-0.2304322700360717	-0.36957802245699	0.4217256739762244	0.7503974805408924	-0.8577836758924455	0.5302448184891255	0.938298831853917	1.293101381712982	1.25399244112756	-0.5907989301841465	0.6793076349629682	0.6372229805798301	0.10976278870621818	1.3054757668130772	0.9900612918831847	-1.320833560823588	1.2305586508313369	-0.2605166063157171	-1.1044724472455758	-0.9284549595957676	-0.3959464224495147	0.6175852289050976	0.3075986476634399	0.6192652457484744	-0.036723066241458574	-0.23438070118597937	1.1785784006621358	-0.5186111012453856	0.8728837701284158	-0.2682616050563426	0.08117843877997746	-0.7374319436314489	0.9161702667693151	1.7295177081316961	-1.199653274724379	-1.2201726405203488	0.7400891327492218	2.000047178223162	0.7533717957457614	0.0740039547952439	0.7443431315075534	0.4448221813994544	0.53580678675909	-0.8876335702365428	0.5168709749009561	0.3253864645734689	0.8168965695981295	0.11527038166693268
-0.3389993984931975	-0.36363099574266156	-0.5530100767639584	-0.046060127670658126	0.3929659047321377	1.3735869424926	0.1750224990720549	0.7654335986048104	1.1677261092545383	0.6131626279375941	0.6481763321295051	-0.6370449594122185	-0.7354401431946131	0.9033624104672937	-0.06040496351918693	1.4392191910508436	1.1524655847838108	-1.1823866258439575	0.9241796009829838	0.26036398096752317	-1.2331349458203806	0.38169157910000595	-0.331696452025223	0.9405866784026732	-0.5670825197592543	0.4042748429631353	-0.34469077316121177	0.004383117206596161	1.2159208207889163	-0.24116277300102323	-0.03432581984995856	-0.24485311948389676	0.7786719200450061	-0.07471334242311778	-0.5875852521307566	0.6660983633355213	-0.6453028700329945	-0.19699398567349713	1.2669253778568184	1.1307088647411327	0.6778710543853119	-0.09681270481371419	1.2665119727349867	0.010170601959096545	-0.5278199547847335	-0.8072198845395653	1.4058332012285681	-0.02490341162334065	0.8835373664350051	0.991826888842097
0.1529338785043485	-1.5368828706655016	-0.44203611934250037	0.2498864363366873	0.45962722165778297	1.74296144498044	0.9966745964784206	0.8939467889791873	1.275317550177262	-0.44427787858251605	0.3506376160262469	-0.5214620397636384	-1.4371338051218816	0.7387291651387677	-0.2922281429501757	1.5699052702387042	1.1246223346112425	-0.019463250825982	0.2588990064209076	0.2643328681461945	-1.0246476057241571	1.3017600240009892	-0.32604153559720395	1.0918079082431131	-1.047098697006387	0.2966001008940068	-0.04688191231624573	0.173548627544556	0.5705106264953693	0.3409397197429167	-1.3266147998380913	0.1533544886343657	0.8920023287542781	0.2849870143879101	-1.34396425018295	-0.4020896800094486	0.555608055211914	1.2031363225256224	1.444325506170719	-0.09039549394069019	0.40586567675518015	0.0454631266069804	1.5069128887271086	-0.13731235522848437	-1.477802853185887	0.34328593281856956	1.8702451528711812	0.2852584455832227	0.7450994885425596	1.1539708698241629
0.13387505072471287	-1.7779135075521204	-0.34358005708626066	0.41794489368741394	0.3107395550654675	1.7743895923269843	0.9125489908744568	0.5722797556988897	0.9736382583422515	-1.1542888750763167	0.4426629832584237	-0.6885165152897552	-1.1277317819972918	0.46367385198372596	-0.6456144451504406	1.5524879254813828	0.7344807735855555	1.1447344413558591	-0.6735935884975018	-0.0035089817132378316	-1.1954925380873649	0.9235741597979177	-0.57112888866283	0.7580991132160964	-1.1331565751616035	0.13998552499985673	0.674116293492443	-0.049708775393802765	-0.6417146922602383	0.40617226810377866	-2.4342512624443757	0.48332188272386073	0.21129056892243278	-0.05353329987649616	-1.4594324082143257	-0.6051097015335262	1.4784556616917366	1.8269643209745112	1.14381179694378	-1.1320106005171733	0.06556255565893077	0.18685847624800367	1.1471931311703332	-0.3011052352005836	-2.1627870565816685	1.5043217354572045	1.5855412410397793	0.8639049647336484	0.14222417062401752	0.6895913236867407
-0.5028024617919454	-1.373727367044943	-0.7965754712280259	0.26952945616252383	-0.20064877751263047	1.3927337649766105	0.09965732412770124	-0.22947628726801636	0.17367118430737896	-1.3136390459879517	0.47717908870223696	-1.186971603236026	-0.33702639536270407	0.2787991772023739	-0.8699856124718482	1.197104223752991	-0.0941288907018263	1.2435319586484666	-1.4784732751872294	-0.05115562126845325	-1.7911045992169563	-0.46191798543422646	-0.9484218535839827	-0.11216475504694634	-1.0516512654738916	-0.21515382382364293	0.8850750969294375	-0.5337183034742045	-1.7903327005240355	-0.3910179607913788	-2.8239818448277854	0.2828064497713479	-0.9147484198324497	-0.8084205839844004	-1.4914736243703355	-0.05564312408699264	1.411174182001457	1.3529962684158359	0.5744596120608121	-1.7202445391502978	-0.28547984281186367	0.011451835622505895	0.36298255537560065	-0.6422317400668186	-2.5310709063315686	1.3545799492579478	0.7527902793925214	1.043673534105789	-0.6986283151267235	0.10536380917644035
-1.2316869801158432	-0.7366700396186636	-1.5626161766630042	-0.16582576889158557	-0.785532424381445	0.7269117918248068	-0.5841722455168323	-1.0971135264017013	-0.7318326694297993	-1.1367826946207027	0.11599681472590337	-1.5412387669107863	0.24603240772634571	0.03885659209506183	-0.623133701744072	0.5281565457414402	-1.0257285955318407	0.345011460701127	-1.6690473374601231	0.3461195950666113	-2.095577718427165	-1.5651048627898725	-1.0701159773323627	-1.0928442498046849	-0.861340772732794	-0.5818190623346104	0.05732072905982281	-0.8344935834638773	-2.17390888046906	-1.4766615551153497	-2.25737432006048	-0.46097718707953367	-1.7073625093079197	-1.1816417950833018	-1.5657582368557588	0.3964590365444698	0.48712504532643885	0.5028169499654923	0.1303994863720172	-1.8002439119178546	-0.6116247856851812	-0.45823861582693204	-0.2876375483680741	-0.877517652987077	-2.303307941040553	-0.1838484322627164	-0.010904155872841218	0.6512447095021596	-1.1013438243702358	-0.13968747885223862
-1.493964278788851	-0.02864569486713979	-1.6815907689425826	-0.5695797206235742	-1.0005838220725647	0.05638917367872685	-0.5593390479302288	-1.544129571190253	-1.172007971173863	-0.8350234531013558	-0.474036634082062	-1.2871163051031325	0.41078823825226435	-0.377231445029875	0.02383718033315252	-0.22389774803854262	-1.505130047472701	-0.4923617227711484	-1.170799152258657	0.8770146505520643	-1.4922434441734256	-1.4288206036812743	-0.7101262904151417	-1.5977720963840516	-0.4974752611087747	-0.6259399400827333	-1.2398164032759438	-0.7170689864032228	-1.6386333008525136	-1.9447167904239246	-1.0155776185850274	-1.2976964806770632	-1.6143075667537736	-0.7029941223891144	-1.2457748668589737	0.11176344237102333	-0.5143303767980982	0.07447841548017842	-0.029576749939737922	-1.4530524088832786	-0.8451888471923453	-0.9345916620524937	-0.4582423872090955	-0.6891246151959448	-1.1935425422599943	-1.7593946555347888	-0.3164409803158355	0.07346571598076389	-0.6705379821628552	-0.07995913176854237
-1.2983281495407573	0.6135372401737536	-0.6046238655379723	-0.6450007355591534	-0.8010877151076773	-0.46836138146909556	-0.13626898411719632	-1.4977623795030994	-1.0159181927616652	-0.43597870891927337	-0.896565117197351	-0.559798982462888	0.3175695305621885	-0.6854233881649644	0.46558404914680035	-0.8925439485080757	-1.3232273638161838	-0.4831358294109463	-0.5256905727600387	0.9899088876773325	-0.25264758711953805	-0.4412334797287101	-0.13299159511893957	-1.432068705700524	-0.13974087176692718	-0.36447626601665584	-1.9488925812145335	-0.45396280813148066	-0.7399445638039059	-1.520530122958385	0.17321610856875355	-1.7302103604004007	-0.8500107067085793	0.1543694730924448	-0.2978062916740312	-0.7764632337033679	-0.9510537542451653	0.001369502969938101	-0.2162533140127817	-0.9441941867661129	-0.9741129824716164	-1.2397652491720748	-0.4286748734663177	-0.29966339441907097	0.5166399368717318	-1.980120202975158	-0.43892109332967044	-0.38266614332109006	0.07234252728303654	-0.16416513068392966
-1.118343410155613	0.7746762852806308	0.9215157674952688	-0.4380024311853383	-0.6592366741394824	-0.923295813071712	-0.05671952018501256	-1.317490638670503	-0.7631913541822122	0.04069402210025685	-1.0527356333232547	-0.025106471199429735	-0.008011284930179606	-0.45057924573191876	0.11353589611935859	-1.5177207666064538	-0.8693505676234943	0.03687666306529867	-0.4244744393259784	0.49926902997587186	0.672094309147924	0.14971708426261923	0.11660219552579779	-0.9495644584020472	-0.2519498124636766	-0.2844149151683098	-1.646056200702565	-0.5239878137381471	-0.22654872716977204	-0.8068759527170102	0.6364750388476412	-1.600441780588173	-0.18056754666933494	0.39694940422080144	0.6964139659006203	-1.6259082959608615	-0.8251336967726973	-0.40775033733901284	-0.8801128823425401	-0.6880415729655992	-1.1287206364044005	-1.4722288293370025	-0.7788961749701184	-0.36160047576436877	1.8796748046438205	-0.8351728282741179	-0.9328034101242096	-0.8936652219085539	0.05474816515858692	-0.6817492549336128
-1.22099041510849	0.04924650233262035	1.4696128999435192	-0.2460329893215258	-1.005726642731966	-1.3546889983867454	-0.5339308394220098	-1.290331639202036	-0.9835763158704861	0.40875253903857156	-1.2054682024805325	-0.17815997908980338	-0.7200499018248685	0.26536280864070066	-0.9058920559515181	-2.1191039192496164	-0.6994724466668087	0.15945064539477277	-0.9702754812837625	-0.14206378568471323	0.6242002634814218	-0.29927691865230766	-0.2126307619754834	-0.6309896731085648	-1.0364738567736036	-0.8256813766513419	-0.8352256717627066	-1.030112661815672	-0.33662795687759606	-0.5360395024438906	0.33416047742419186	-1.0725001811156842	-0.1192568848754859	-0.37903129451146866	0.7857472401323712	-1.8569939835479417	-0.5279685264629741	-1.380793189369064	-1.9615999501054546	-0.919642569093173	-1.4365337512826355	-1.7006599814360819	-1.6036566040944846	-1.1513956777434124	2.0132208554219964	0.4093587859766833	-1.8082537598676878	-1.678285318008894	-1.1525116260302504	-1.322481509426269
-1.2583340494498203	-1.2990499004583735	0.5272984558623903	-0.20368977894746637	-1.6018828015957194	-1.5411589838821989	-0.9671510313248977	-1.2013522989365062	-1.5763076417987307	0.4337971712797603	-1.4879678121529032	-0.761836497218122	-1.629847811228131	0.7531234067883388	-1.6987941886443945	-2.3932134669982164	-0.8871254997835825	-0.3927411021062316	-1.4827064632832991	-0.2688137757134453	-0.09970913185282311	-1.0678557327644378	-0.7670958370533489	-0.5798995799099439	-1.9231995789767427	-1.7826150453975655	-0.21222607221179562	-1.5026581317709704	-0.6187770341442146	-0.6930229976038395	-0.10292111259528146	-0.32311446471091054	-0.3926372418427038	-1.4259784548302923	-0.25902641435679075	-1.2387899942406668	-0.24624207949102536	-2.156637855863758	-2.6671182989961277	-1.3404201986144748	-1.7372644198125422	-1.5868143224369518	-2.1853697340417684	-2.017404997779669	0.955062614081507	0.6462459390073123	-2.301114841357113	-2.3106989156501174	-2.603361856940564	-1.4164162441567374
-0.6566174691468525	-2.2401498607001864	-0.8000442455958778	-0.07187726502056616	-1.6328541072395244	-1.1866095558992686	-0.6744321697953901	-0.5454628306831466	-1.7406149568304499	0.09632800738270715	-1.5341335953198794	-0.9607999484725855	-1.979518321519541	0.36269365079239707	-1.357053230991088	-1.8389833327491343	-0.9356247787371504	-0.9162998173437958	-1.1364935447445008	0.25819246632606735	-0.5803273294844099	-0.9158115707889584	-0.9022990535221302	-0.5146146628910028	-1.8898328468505847	-2.349808902730115	0.04882674104721144	-1.3323482462278429	-0.4516979771039093	-0.5339313985454082	-0.02882674626307554	0.6305479918569679	-0.277194796462732	-1.5433872883668882	-1.503149388413436	0.08359932975665527	0.1963895340732754	-1.7474088775951286	-2.1026158683956644	-1.2564275567387764	-1.5623172244101065	-0.5763514930346827	-1.6381183186299366	-1.8662709788318135	-0.3508839733931705	0.03876375880218776	-1.6547386444630279	-1.8661553538919773	-2.712828758157244	-0.6541489990386106
0.6217579453233296	-1.8466122631107986	-0.9598711005672071	0.4553998156231748	-0.5334759930390273	-0.3631412565603802	0.2532828686269505	0.7980197881907222	-0.8213112989029563	-0.35414922094114776	-0.8306215106744003	-0.2114476033694933	-1.1207735822270746	-0.6922120361751726	0.1751418038925561	-0.33594607993762027	-0.3895492422499244	-0.638182413974168	0.17747758740744338	0.8081409011703021	-0.19141856302254184	0.43202284036161664	-0.3066829320200615	-0.21974224421549288	-0.4956466084524167	-1.8371011276032458	0.15466016368395916	-0.3766158408995098	0.2890118949770699	0.4937599660590971	0.5008112766153593	1.7429604896262825	0.5515558866064475	-0.3367660027704074	-1.6856805947566942	1.548790185381876	0.9020864787585672	-0.1164029001786037	-0.2556720078629671	-0.26215547433094377	-0.5719440269557882	1.3437733082236598	0.06457775331948093	-0.29786520453372944	-0.9873677127280803	-0.3738032712851004	-0.08687367066665634	0.01263198543718266	-0.8820876385178662	0.49188275685896
1.8477789935204598	-0.30436009674756886	0.2594773815415244	1.2570770641610036	1.3072158305613655	0.40664372335158183	1.00321453110593	2.204652947119474	0.8365745511328428	-0.6292246499087726	0.524001724661769	1.185860308987592	0.5759707812713944	-1.4432627574200345	1.9617644625950101	1.4462658846197538	0.5568039720782417	0.2697645125401118	1.6582272417029071	0.5850849883844162	0.8511722258992518	1.8745880596368916	0.7046222681868937	0.1262004815512741	1.4692824083614167	-0.33124737112230956	0.1241019273448804	0.8896771647556079	1.0990518970179326	1.969055473544818	0.7680964696018832	2.661584165514294	1.588073861342977	1.3308133812240532	-0.5061911690305416	2.272056650767346	1.5053640782697038	1.6345306651429923	1.7247924422918102	1.192994395249644	0.9372756622666173	3.174003453015868	1.8174859664092056	1.819240854141176	-0.8879986886211605	0.007771088378107146	1.2355621218783441	2.3332602119113366	1.7000304225389897	1.140333043480402
2.1483785235092507	1.1271690844991133	1.4414873800873407	1.7267531691069453	2.7464528424811725	0.64525450727729	0.9158271761753338	2.744220386985016	2.023816458341104	-0.6258162796746025	1.6141538943240272	2.2756501859488836	1.8336373919213815	-1.1658543405303912	2.8048519673607673	2.3969436721627635	1.1768136920120948	0.8326184418301996	2.2802562585118933	-0.49164136029152555	1.7672463820546085	2.0710189748041494	1.4951265278564188	0.15006742010365184	2.583317776600848	1.3547980881176966	-0.25253487134180275	1.7877181258920962	1.3469374741089242	2.7754867522368807	0.23164556472124276	2.8083532684003067	1.9538183104423905	2.18324623905514	1.0248481229120792	1.609315385239217	1.4290600547066492	2.303050927914498	2.4062221089883926	2.056398193525398	2.069044397281536	3.502410444601762	2.285211558034153	3.0137594683400954	-0.6435978745177008	0.6711660818448939	1.3118504047727395	3.369215369395642	3.0495146767100407	0.8098876075653273
1.3330987110598638	1.3100343596839168	1.1686679435664893	1.315215451022956	2.8271777979722015	0.438734233275864	0.14442380177244404	2.017838786958567	1.7717644210910246	-0.3897123505191696	1.4976247850796438	2.282435508344105	1.7376981570285157	-0.1495044684131521	2.1826256298790163	1.868129677294213	0.9434895982097822	0.3936905612398669	1.6753758612374343	-1.589674910519667	1.927445309479972	0.8311995258237334	1.66202169752014	-0.24346592585063673	2.152778331652714	2.3459418912513597	-0.850319518993287	1.9447484557410046	0.861188183482009	2.192488548982781	-0.7289585919731523	1.8780730709258406	1.250148194531085	1.7397545578334885	1.5601707542919572	-0.09628564493368894	0.5529916149024797	1.66691278064955	1.3437611367488038	1.6128973406504554	2.015992348315066	1.817768943505962	1.1240838895526428	2.496323528341617	-0.593239006022678	0.673993422645029	0.31998648952166975	2.2468853572741514	2.2251126320887313	-0.15747067711371596
0.04702720416574074	0.3481771340335223	-0.32368450113300995	0.1326336993433786	1.5314627711982252	0.305696381109426	-0.6085903756175948	0.5227188516819312	0.3110867835819051	0.0639787049035239	0.23773903828170262	1.2732252732624034	0.7592127498810765	0.6501557645732825	0.6002653624492417	0.2527266159210764	0.06561220144933601	-0.63503507537986	0.36665944961347974	-1.738145893219305	1.3115428230552795	-0.7654115635009678	1.2965901306901182	-0.6986424865606653	0.8927178489139919	2.308805863107321	-0.9684548724310234	1.4356584695343395	0.023451340011148267	0.637595651290551	-1.050761538699871	0.2608885027646699	-0.07575343098732858	0.619825738854969	0.6937550346635423	-1.5071638626693225	-0.5328035299189727	0.46381046821996536	-0.5282977847625892	0.18418875865746834	0.7846202206713786	-0.8054887589638257	-0.7261330879184728	0.8017694418196919	-0.3528972651955765	-0.20421489147533423	-0.6089374090618227	-0.1434088992271051	0.11738038719548521	-0.9499857022417743
-0.8693620912811889	-0.5780997634908619	-1.4306635816114333	-1.0550045427905104	-0.3252693894951706	0.525955680772604	-0.8545387712645037	-0.8220148151999095	-1.1370696853215667	0.762422169117831	-1.018252919005889	0.04338264866350031	0.2188509933148435	0.6577568817618682	-0.8669293242417879	-1.3704887819617724	-0.736635211887464	-1.2471554335911446	-0.791158035022086	-0.8018052074939606	0.4037355123412893	-1.5406894667760873	0.7747296949590956	-0.7308795517056391	0.13928472364591557	1.505420780632289	0.003005825913953632	0.5712476784942404	-0.6535296044134438	-0.7356307167416543	-0.05396006420793041	-1.138478104964474	-1.169489293234653	-0.24463560087038552	-0.7408551383505186	-1.4114690846890217	-1.077945039963928	-0.5186481807769342	-1.8032563218802369	-1.1550569171400056	-0.7602442233408063	-2.5286605157857753	-1.9621118817649865	-0.7803145641788076	0.618128407642447	-1.1877329562635255	-0.596156866306089	-1.9473160044823217	-1.564808856745549	-1.001151256141985
-1.0882155548421337	-0.4713593428651616	-1.0483563655555221	-1.470609035915972	-1.8220027807488266	0.7582800963923696	-0.6504476088600952	-1.4577858356399893	-1.5222369383617005	1.5677349555713935	-1.135635324367433	-0.6163359559743737	0.7124441625816419	0.20246254861008042	-1.3852440419856615	-2.1610616164672085	-0.9175904248549073	-0.9128942626209612	-1.3343893499727462	0.3902036166181728	-0.2508819083478013	-1.2820033777254176	0.3718406924658167	-0.16910859413422805	0.42166698706611166	0.4250617233170045	1.7117161005476154	-0.3236027308162702	-0.9710062731765821	-1.1375000773609218	1.764017638756902	-1.6064453431338823	-1.4937520182573283	-0.49971850083757396	-1.5462009347636816	0.01992842052471144	-0.9409336821438014	-1.0810298701889487	-1.872334209685662	-1.560851765906489	-1.5819586087830018	-2.3714558244805657	-2.055794628198822	-1.3414846147225015	2.109812560962701	-1.357868266973969	0.15902543984998152	-2.057807691228374	-1.9236363816797637	-0.3621647274761014
-0.867785703584311	0.5021884075579456	0.22126281234769718	-0.9669167389980151	-2.51476977245002	0.46849587595131864	-0.2393830492219385	-1.4795347274038062	-0.8525033752706039	2.0683414393767525	-0.12751770126192433	-0.5516323105036857	1.3821762884413036	-0.0225523410090051	-0.8819913935584092	-2.0725122925709547	-0.49849432825736767	0.009522659584254469	-1.3842140097550577	0.9175337501765445	-0.423665341383743	-0.6017957178149962	0.08580513190445067	0.7423828787769294	0.9660414678455941	-0.5484011911313829	2.947088066832566	-0.9605382078216936	-1.0732275063303176	-0.7660982776025513	3.0756169097976285	-1.1739997356655458	-1.1229502110929914	-0.42838310988076805	-1.2315775282120245	1.3048456997143572	-0.6870800454167713	-1.3626784639881488	-1.2663819642005887	-1.093150025682013	-1.2406702095939177	-0.9890841193620149	-1.4631604127867273	-0.9609775660524996	3.0771781452910973	-0.59494225910162	0.8032212172759992	-0.9645660198127773	-1.3982327326999708	0.5109134813323944
-0.5750946724973103	1.3048112109003	0.9380744362257478	-0.04959415031554388	-2.450277431291384	-0.32983548266329876	0.36508949132021984	-1.2663965694657495	0.055577404495814324	1.8395220054392019	0.9285948069968822	-0.21842065964928462	0.9846463128644335	0.18280198646410364	0.04125075861076144	-1.5742834002915822	0.15893294075490216	0.8651371640570107	-1.2533887531554844	0.6951081153359944	-0.27446464299240514	-0.008070044890822359	-0.2381980109091512	1.6089915467779206	0.6648162133382205	-1.198019203009159	2.7980648721428727	-1.1148480501265943	-1.1173136118913138	-0.36485260367522604	2.891483732867561	-0.46381751673403965	-0.4543021204195059	-0.33585464967838	-0.2628981372912073	1.1687055631678682	-0.892590274536652	-1.299547330547477	-0.8276249947458718	-0.4473672803744501	-0.09812915647531693	0.17101938088429375	-0.854140312064763	-0.3551419462360378	2.598774390892518	0.42812114925052003	0.8962227769106865	0.03528745243075742	-0.8675887174444462	1.1976891107397252
-0.3171713972061139	1.1524340226480665	0.618768311986184	0.6518835934554359	-1.8646583307277678	-0.9710277781489755	1.2442972150744096	-1.0122012348825227	0.5326867106233326	0.8804378504479016	1.0939658744936862	-0.12088058490808662	-0.5089704600278065	0.4062544829200598	0.6289491637993889	-1.014943422463823	0.7955540570022397	1.4171530454199848	-1.0100643531919344	0.43469540644663446	-0.13225436083216122	0.5639924932788725	-0.6840628148258728	2.167185107276278	-0.6184396284391317	-1.408686602228938	1.5916165854263618	-0.7840395535532959	-1.014976613566287	-0.3248341010774227	1.3898856430349404	-0.03407687445394707	0.2096211740787365	-0.1606094694949874	0.5577967200140722	-0.11890821333039352	-1.4653254018044308	-0.668175900613696	-0.7420258180454723	-0.1434602897248669	1.0784886888090397	0.34369405731841807	-0.37341744795484205	-0.10122610854193645	0.8549097469708772	1.0613488631239467	0.8208243918343321	0.24353156463961165	-0.6050034698618373	1.5353574604239633
-0.06491355370097743	0.21466008808400844	0.215627840319221	0.8604469693674255	-1.0210360290583915	-0.8734175673530162	2.1263268245856044	-0.7045981426125212	0.5757798521940076	-0.27194588991896385	0.5059882253448837	-0.3331882780402301	-1.784457966588247	0.29243790232644373	0.4933029673145773	-0.402679991428162	1.36150616542229	1.7985152624172445	-0.49723839288226934	0.7104830244220003	-0.18084228340243888	1.2795830570472582	-1.1697664401403833	2.3261542320946735	-1.8973368906088115	-1.1888202351273116	0.49613647444028497	-0.3272961621204099	-0.5514180167661237	-0.3852799247193953	-0.34803241572748617	0.04735178483150046	0.7518737161213117	0.23528543655945572	0.8136091529267396	-1.154188770475176	-1.7617911096200196	0.3412804388291169	-0.5168340020234803	-0.08868487077420849	1.6554540512018567	-0.058321265917949255	0.24158549235593665	-0.23293844073728157	-0.9672595054729358	1.2682498870809953	1.1125026326023968	0.019594456927603834	-0.28966007170827823	1.5533793573850951
0.045667294731743115	-0.7342259136442331	0.7364864466704099	0.6471365718421467	-0.2513953713586439	-0.25705032886972407	2.353012153599895	-0.43278459249793627	0.46257070643707093	-0.9622829528378981	-0.001344238938638204	-0.5605932785924669	-1.7552852116257935	0.055059798630706945	-0.2096961576243842	0.257231234578628	1.7609996992058596	1.927747547036449	0.27505319199438444	1.227544613675532	-0.311090991226044	1.7917242122200545	-1.5224369473931503	2.062134635567566	-2.187080917809564	-0.7515756148272017	0.2309542773039992	-0.29204628882425754	0.26477650756167787	-0.19591421378546472	-1.3103195119082514	-0.006910062065706311	1.0477318548547485	0.601962415376641	0.6368218130158654	-1.0982081604528913	-1.3261887012718612	0.9266154943515534	0.19144711211526674	0.09404447074821176	1.416875242037821	-0.29815668635619763	0.9859418216385444	-0.45764648520925993	-1.7535479955949465	1.3585785256912264	1.621016279350027	-0.027056767444239755	0.20017443716663902	1.3475761270250461
-0.2357179658965031	-1.1385715829457326	1.8116207273507556	0.12938097379599434	0.09084285937021319	0.0628497343511225	1.468698708866318	-0.4655717675645683	0.16190467924477123	-0.9775134944835803	-0.050669992527424115	-0.5838901344757466	-0.9068635541890404	0.15229088438300586	-0.9986068504789745	0.660149005342882	1.6956801115894327	1.3486867767575195	0.900115614451916	1.169385388863398	-0.2826109874156192	1.4354258311977874	-1.6064114855008793	1.3859134192750597	-1.5489226865923953	-0.4556305207100536	0.3812268210187369	-0.9361334466303742	1.0468405636989762	0.05164401767611393	-1.2382169544825121	-0.16105031494309693	0.8750448123883756	0.3956157157640139	0.36510294555447137	-0.6140330264242823	-0.36327210285635136	0.34782910063339717	0.9887781099939079	0.47564777694059973	0.5577900919746609	-0.3011126575212609	1.330110721114772	-0.5870860805583951	-1.3825218332739873	1.348409430070173	1.58455686953915	0.05444427711872655	0.4402801066771165	1.0343809626418068
-0.8649181119829346	-1.029242789148554	2.0633678380425478	-0.6550429322273628	-0.09638977989497709	-0.3734579140749627	-0.21450219401649967	-0.891031418858209	-0.5736900784677138	-0.6546961864948588	-0.1725063643603965	-0.5376451130176376	-0.6928067046518399	0.5840052412440228	-1.4500751502937304	0.44045758093928195	0.9097178304829544	-0.15026387274528136	0.8692502175569473	0.2453129420298218	-0.04861876267154071	0.0609024303176169	-1.3871611007551032	0.4129036984991774	-0.8519790788270443	-0.5422718339514115	0.06892728568193283	-1.8801231044839577	1.3060733551614032	-0.22250012502378008	-0.5153289394528963	-0.5993526889069253	0.1260555953439797	-0.5942385600496704	0.18244083119989177	-0.8746279901873324	0.5673597037966881	-1.1916843844235283	1.136252747491429	0.7055476571543873	-0.4694232734133556	-0.540712606256474	0.7820948291708479	-0.67312924796491	-0.5902185352751019	0.8683996485274021	0.5412890568956311	-0.30293568244279223	0.061081959261900735	0.7141434776935209
-1.2980364862993627	-0.7303474447746183	0.8393386415186368	-1.559992264708779	-0.4551253836374372	-1.0784793790112754	-1.783546886560264	-1.2818566432263372	-1.5584459719130963	-0.4236825396719799	-0.9733733602633887	-0.7076093906011981	-1.6674926848979754	0.7853770320006321	-1.447240908324197	-0.306431189028346	-0.42378030038224995	-1.9197344226770998	0.1368742462572289	-0.7961919610932469	0.11362169390943098	-1.562714204837845	-0.9144103732540285	-0.6163546995509567	-0.6246039685355302	-0.8844330159242405	-0.8955070119428752	-2.3195908190749437	0.9252411993636205	-1.1930305022177277	0.3566990050531886	-1.2956526333764726	-0.9256504926006169	-1.8501609649778843	0.060023759811654656	-1.869637870458746	1.1820414436936322	-2.5379337166007145	0.43884091844579903	0.4759093531619836	-1.1799186571381977	-1.1035742491241407	-0.40669086771184615	-0.7812760752423141	-0.07823766316650253	-0.2185000734282902	-1.0326303815571016	-1.2404150031635028	-0.5675147658807718	0.38572330908938746
-0.9008124064400257	-0.4574014857275307	-0.8730665117946367	-2.173762983065698	-0.38588648340440324	-1.1112755816923603	-2.499795550438793	-0.9477482756643721	-1.9634040694130397	-0.3099017342151628	-2.088834017565621	-1.112210204896968	-2.674726060914202	0.31751403586724164	-1.1545630325018457	-0.921141849842486	-1.6774796564213255	-2.777922402919158	-0.680925648333664	-0.8608371318768303	-0.13496373628406114	-2.369485863849589	-0.2838289717718716	-1.4418375063429072	-0.4494136956620131	-1.0364256627826205	-1.7724425778552588	-1.7018814941073097	0.3325433422448306	-2.189654227808679	1.0518959150225948	-1.7561557416360989	-1.6880028314626798	-2.5091405863890826	-0.0964424535995273	-2.192830452852612	1.6271202299109477	-2.607585967860861	-0.45939573072059414	-0.03712341968910049	-1.3136945216132325	-1.3007377890772678	-1.3086477719358758	-0.7661201092222106	0.09667013651816214	-1.3169144683913812	-2.139224661540922	-2.003464404863133	-0.6051638353750679	-0.07151398928050766
0.3555537413640449	-0.26641837780793176	-1.5342839473397094	-2.0368562719610814	0.3933100578436474	-0.12971881527147505	-2.3575922433916183	0.3391431925902332	-1.0721787173761927	0.028439989612458357	-2.338504287589272	-1.3915491979584358	-2.1752573510074953	-0.504996142960105	-0.8175790546177792	-0.7426573628091651	-2.22440386928719	-2.1215379653809023	-0.7998314803523393	0.2935277401617677	-0.7849485352279023	-1.9947953107880736	0.3729679348846355	-1.9108950666487656	0.357664003724955	-0.6163032622311685	-1.7895973207079632	-0.25989468622830897	0.12906843642559185	-2.2522553941406627	1.3458071767362727	-1.4350815205611656	-1.6867517986539708	-2.1555483440486776	-0.325700454168239	-0.7215044583645596	2.028145673677825	-1.4021171811621564	-0.7383489591224589	-0.3165385708079031	-0.9800052724397185	-0.46223173028112957	-1.1818189080809132	-0.38112622189359635	0.2898827650446616	-1.5008322107147476	-2.2543662809379184	-1.6455162062302593	0.2526406180831293	-0.7369449924645357
1.6859064694621024	-0.195413135334994	-0.8396487260869167	-1.0900903240596964	1.492395111903746	1.1784071312926427	-1.8768287593007245	1.9187949201511192	0.7679486654488066	0.7712591431811597	-1.050043335862663	-1.1667078263107338	-0.1548313510746903	-0.8834159502979123	-0.5877608838821178	0.22769384296668702	-1.9433332416873184	-0.6179159211860832	-0.03960453064631598	1.6811361038184585	-1.3938652834453482	-1.0354265034438197	0.8849210475116353	-2.0083222925854116	1.6629166079269881	0.29698811634351685	-1.0447837492140413	1.1287995805897284	0.4821483266631825	-1.146998662502948	1.0405844966582847	-0.42960922517078154	-0.9823246211812725	-1.171854446950724	-0.5890773630170328	1.7923561647233728	2.114070478160053	0.05401461496430179	-0.24399199255549586	-0.08538491822091963	-0.5282257003927295	1.0572814355894837	-0.19731262929317084	0.3683879164164804	0.6436439782391705	-0.5144070990543766	-1.7714537610237984	-0.14423128971933624	1.2889479008217024	-1.4470702380460663
2.1096669084237702	-0.2315281533800468	-0.03132688972916159	0.15262603005867026	2.12709477081721	1.7606777226977877	-1.4630317289129329	2.6928820491419803	2.2257253865900637	1.5392178664125344	0.9880148019337234	-0.47004952324762955	1.715655892642187	-0.43224069607334764	-0.47816111734540623	1.2954272684780013	-1.2719671516402549	0.37944115370370396	0.9240736465751896	1.9987055494449613	-1.4795252295715375	-0.32746317930202884	1.0810007360469114	-1.81472968133635	2.431996514547586	1.1493173609606444	-0.3644660744902179	1.661393236801867	0.9056701284991199	0.30246794589762216	0.1307215435964496	0.4433385589818628	-0.1356290228374377	-0.2985021674355363	-0.780255324152614	3.237617328115013	1.4950989120047942	0.7535937656830762	0.45086784057085877	0.3543656329549858	-0.22241811097258454	2.0262792999317583	0.7684985506204774	1.0577669232073412	0.8672548184649767	0.7723503883860569	-1.4430843315270216	1.4020289071684444	1.4949567773454264	-1.8342366818064768
1.351358209078938	-0.16155627737237724	-0.367974413347934	0.9750412198069532	1.8257599818063899	1.2203582217347937	-1.085039664692837	2.107784391701174	2.2200231590736297	1.6262038793431854	2.163199476955094	0.25532172176590845	1.9036864537316585	0.36382987111296383	-0.40716924210249644	1.727195206155498	-0.77155294311016	0.1496478378513416	1.1750955019411486	0.8864178428321406	-0.9891849265747735	-0.11177335263466036	0.891570957378472	-1.4754276702320548	1.8357449166070907	1.3585568630886802	-0.3727783298637328	1.2557635434909011	0.7275377348418914	1.0026987225067856	-1.028201668757896	0.4506896106723703	0.2853240125047212	0.07923048543841332	-0.7444228091989848	2.327035040069141	0.2863135551643063	0.6076408678490304	0.7726705398956482	0.44790067112869986	-0.040666763838254454	1.6122841633422216	1.0355110729337886	1.1491311868845482	0.6124435563744807	1.113790497983749	-1.5200981554524648	1.8139757054879797	0.7101709989531553	-1.6492723380992598
0.12161175357017942	0.3074245609771686	-1.6136144065501496	1.0541511955542864	0.8838958205483627	0.11794688471645294	-0.5387829136462464	0.7005639087293892	1.0152196985684414	0.6657560573208413	1.6485667232431593	0.6014418428475024	0.6657317435103183	0.6924531607020109	-0.252228721621586	1.405809405795522	-0.6431402089272267	-0.7332520413917388	0.48665936628504114	-0.7704916171273788	-0.3223619445001683	0.01081165859791811	0.4397661990536402	-1.1610027262108644	0.2535361030689991	0.8474205227184453	-0.8966505646860837	0.543616889430604	-0.16050511585130797	0.6806397757631999	-1.892465655866069	-0.20924189597159998	0.20474220663691856	0.17406387818595137	-0.3612249654315202	-0.006790159447515691	-0.762037558270444	0.32873093948933335	0.7644311719552646	0.04552003074656787	0.1881362727840074	0.31420028329706673	0.7376706955630157	0.541382811612648	-0.08908602638871924	0.15547548844843187	-1.5552334841181483	1.0035231050960651	-0.17791357991988097	-1.0369193928289064
-0.5278029614460866	1.119114799107901	-2.334530220695903	0.6970797429341844	0.09914913460919421	-0.6651089758935887	0.1439927164480889	-0.37173714002793956	-0.08400030792631075	-0.9472045690825128	0.20300848880919575	0.5909389954863561	-0.3886800176378812	0.3178198941575915	0.09525757635441567	0.842280666439735	-0.634403740379084	-1.088757634330392	-0.38953753850023703	-1.7604881834887849	0.11477547698818909	0.4289211235220324	0.011390919188520091	-0.9524806248575185	-1.0390305341567816	0.14618504733881849	-1.2956881495336399	0.2539622609757135	-1.0509646890722582	0.10541415828089679	-2.152250802045246	-0.5421392183453431	0.06418666533900542	0.4212339076780131	0.3202223291587111	-1.5896578807736588	-0.924861611855605	0.5531200988537325	0.9081049001123984	-0.3453875346634206	0.48880399747754283	-0.5753160090922332	0.5548530334166808	-0.2198474509069709	-0.844675981303958	-1.1482032804132307	-1.0029939101058318	-0.0004281495273821036	-0.21436319246843807	-0.421175738273472
-0.14910734413292362	1.6713635818458723	-1.584592285011354	0.4963710398177504	0.033129805300694544	-0.7311918976808538	0.6658288049053209	-0.37506096569009517	-0.140174845611172	-2.3077387011539843	-0.7041259197693275	0.5929569935379205	-0.19467648413130137	-0.21389893904062215	0.6529467076068782	0.6157852530918713	-0.3608707105597688	-0.400732755258564	-0.43099940044359963	-1.6666839392428863	0.3072592691176535	1.0309198238114763	-0.11938115747260768	-0.7257893534699114	-1.16248763921307	-0.07509637645908622	-1.1756868780824106	0.5867387878200209	-1.021938208299091	0.22570469016750244	-1.930669267120497	0.17186022849360616	0.3456179148356628	0.9892558076607652	1.0330727500140149	-1.2321249261045968	-0.26465646689082695	1.191018478841639	1.4515820809129556	-0.04313590930858906	0.6616048337718409	-0.3555273471403363	0.9393379472116912	-0.3950253056452904	-1.2810607634420306	-1.4819339504254536	0.13578447488521467	-0.18145018204008126	0.6193071934134013	-0.0932991628862893
0.771506839584281	1.3023345388131247	0.042565708818597885	0.7652327611134985	0.5275457145864966	-0.33546534808403033	0.7958174029039893	0.40324940274989285	0.4872775025960975	-2.6763719569556703	-0.4058847795477298	0.8886168563146086	0.7174858634029121	-0.27841699339090764	1.2947022854119454	0.8634424716817579	0.30447922570624647	0.693009010598265	0.6295429072489022	-1.0598087399341676	0.544351737472553	1.4043346950229625	0.1200154738646571	-0.23273849969023883	-0.42747451619070037	0.3868549262102285	-0.6377371243828579	1.1415535666466947	0.13194966661349417	1.183879036443768	-1.5195315476989117	1.5456536959127063	1.0614992223395066	1.6762676921746984	1.446098086841986	0.2612592139394221	0.40012297822254805	1.6177717419553397	2.0757782018056794	1.0578018158169034	0.5293019938642519	0.4625663746747065	1.6807359842975365	0.21160207923670818	-1.3033044683610768	-0.5083108371210587	1.31892840131785	0.4353487570723105	1.507605909267186	0.0319471263679608
1.3731684128738961	0.08586491566901806	1.1430686387057172	1.2966615278212876	0.9459695629517968	0.07587521280658607	0.6252270749433128	1.0457804529193553	0.7223916218943115	-1.9625793915504413	0.48905910236585576	1.3955068221149018	1.1515149821979977	0.07798058142602256	1.8093836260286362	1.277090338400214	1.117947600482631	1.1602406108539272	2.007508070170273	-0.7208644897015554	1.0037851265895947	1.3664035502066805	0.5665542907136758	0.5963204319635864	0.2182038074185007	1.12960863746631	0.04760751381528133	1.4050491516666572	1.586811994643495	2.246626813592605	-0.9940458048202196	2.458583231486691	1.7250024306207326	2.169021265650153	1.4315078045681882	1.2423964041221185	0.3416643545163502	1.3895875980489678	2.2439470990296444	2.262130292862747	0.20614291391445022	0.939116791617002	2.176801601360363	1.009703614236367	-1.0113421634727648	0.8318387273169936	2.010422212601328	0.956171178804672	1.7762729383658629	0.20719866780070317
1.2589671188010827	-0.9934414770881437	1.0255054449078698	1.6198517954336065	0.8721984504056582	0.3206806334753995	0.47728868095800475	0.9359303388702769	0.13230755480745648	-0.6691965496358555	1.0268882999450777	1.823379362495431	0.824579038914749	0.2275020096773591	2.0582503438819852	1.4833496493277352	1.6818625983737558	0.702070998099381	2.6090880261374805	-0.8530092164251327	1.5283972444333023	1.1450731506918554	0.9730068831833689	1.4369827425456505	0.3343405080688182	1.6105547880338735	0.7530882613918433	1.2742798036487908	2.1856185997498105	2.6327162198069507	-0.21815211663814718	2.237042791460847	1.836631124782245	2.292062771872775	1.1990716548336848	1.0230717697243736	-0.3387615861620874	0.7102549652436764	1.7534772643445167	2.654579076735391	0.047901470723575604	0.8309388324925726	2.01671693378897	1.2193154493639236	-0.5194527815233192	1.3549462395800467	2.1144736345552344	0.732084785422484	1.5245879214129066	0.45879235945831986
0.7817688864139298	-0.8713861842960255	0.25680993346661096	1.442328195019395	0.5297890198994243	0.4828490289710597	0.636396418154695	0.2924917241827618	-0.555693409653764	0.5248307560996993	0.9952225610702471	1.9994169486670268	0.5992531719708486	-0.24825888870003696	2.0728908636123413	1.3618320222251261	1.7692398530702536	0.03662771686502443	2.0421800602566256	-1.084064012128757	1.820641600425659	1.0606717768886256	1.1877270329515968	1.7775637873706143	0.3435926378222979	1.6969591715750596	1.405779809579042	1.1017150117113148	1.5007821763347247	2.2623230864483816	0.7563747967707926	1.3092232348578317	1.3875872987138234	2.03566962261383	1.1306389984390492	0.31815605158828136	-0.8922684175429428	0.2383567394999215	0.8651629396880558	1.9319056361296756	0.32139736164851124	0.6896116919356677	1.2773562412262358	0.731326274371012	0.04189521292231962	0.8392782774731036	1.8958159111410724	0.1252352695768075	1.2529405437330363	0.521933565201416
0.5622652563429326	0.5178775528592858	-0.19572403112225284	0.8592792452681721	0.48236909032772707	0.6339217772932232	1.1821169454155762	-0.15871837267108352	-0.36858163764393187	1.1487446154932996	0.9140189800038385	1.9417866064252725	1.2021450591008438	-1.0189244470305354	1.9621453338550638	1.0434878709678186	1.481571965303872	0.09377865576118659	0.8699815119182697	-1.0638785051737096	1.7458072539613925	1.1654771862643736	1.19221225606756	1.433214536441451	0.7709234210935353	1.6779154781943026	1.7812876810314406	1.2538134443429365	0.19944373324379766	1.6509105060916716	1.4566610129614577	0.6207023709575813	0.8440946656233241	1.4830671638205817	1.4194791886220117	0.1142051673655909	-0.7876449935047904	0.4858431147399234	-0.02134939564982764	0.6544794127620115	0.9491422092563516	0.9476631329892455	0.3573019235711875	0.2681250776854956	0.4376343072922309	0.0911624609877321	1.6085943254653092	0.06910863209687945	1.1105136164346168	0.21850657986005348
0.7994509516279014	2.0777480822664964	-0.016872543390975832	0.21121919896518973	0.93661923608577	0.7005613689976178	1.971176363987176	0.033253539206434465	0.6858768907595084	1.0921838053546422	1.140996554035423	1.6499433716010208	2.1724130006993625	-1.3475098936658765	1.7204422453004218	0.6938576222337456	1.127061298997848	1.0249262156028685	-0.07670255795596637	-0.8467818761888148	1.3621305457642106	1.2435024743108138	1.0063589372437858	0.8116621311903187	1.4187581631691366	1.742201407865696	1.6233055700444996	1.662851631034859	-0.660963876301332	1.2044293319677326	1.345928334066094	0.5435920566749544	0.6167017848817286	0.8008418027342991	1.8235219583743656	0.5163712744530847	-0.2634010857442564	1.3615621732212364	-0.6779026296276661	-0.3254225375475352	1.5702280254693126	1.2719819460424853	-0.37060727648953323	0.5734735001518902	0.43875067500285164	-0.10507726789032673	1.2930259881759323	0.9312987559832187	0.764782434542755	-0.18866104363657274
1.082479997173665	2.546074929051655	0.39325704226350894	-0.19977633485433033	1.4079219652488653	0.5942367050129059	2.650115777655865	0.6071571501286955	1.5473011630237323	0.5799436722253658	1.3439667195793892	0.9858432420664124	2.388742523914209	-0.9104184557661953	1.1901198947790061	0.3299588548128338	0.9398168252308159	2.052741572902461	-0.5183252660758745	-0.6603890489700608	0.7339775627474989	1.0619560121850873	0.6242072542404917	0.5536821808548402	1.5406870112123905	1.5917616912368115	0.9959969486520739	1.840215914219314	-0.6707267330283165	0.8053278245189645	0.4601955457458263	0.565568205734141	0.5919374620990462	0.2409346118795516	1.784628262336555	0.8529734361944245	0.029862173267865878	2.211364432469001	-1.0482225237999843	-0.654290811044892	1.8060923027188207	1.0261851760565677	-0.7702136851739373	1.471946906213444	0.11303852431269601	0.12352654260770245	0.8883257074914407	1.9665498854304204	-0.018324155616409706	-0.1621710207701804
0.8467402544482767	1.6481916396542855	0.636274604735792	-0.2784615855000029	1.1471442165753534	0.354671445535389	2.7253228792388424	0.8782957196687659	1.263599224706198	0.05129655535289146	0.9916429373288017	-0.10628533980789685	1.4563665261967687	-0.16068683401014253	0.28415789182469353	-0.18618614227083982	0.8936386129526119	2.2522297615624867	-0.810206910202456	-0.48053624892262153	-0.11062014273885774	0.5317424582972582	0.074956114180157	0.8737132808042817	0.7781016381077724	0.7448499533197148	0.3576576099316079	1.3378924214776247	-0.36473674417523877	0.13243274064851368	-0.43394330150395727	0.0690266409376791	0.2749477186721006	0.019096505263991672	0.8787222099571425	0.6400436516073015	-0.1747945635159105	2.2978890116255957	-1.1214766590017013	-0.6762848059095128	1.4756675305577034	0.18943695640928482	-0.9405813561384883	1.8993750650472603	-0.09613404174457989	0.025649516170611	0.43121101256802313	2.0033295396779995	-0.9290374790575047	0.5311125902084114
-0.032690434360287374	0.23493867379651354	0.7475156209441088	-0.11908910896590662	-0.07728856821337182	0.09974287624889126	1.8431524876990764	0.40938994925750327	0.026980427719225635	-0.06199481904379684	0.1542527332756459	-1.2971022567593813	0.18452802292895082	0.16282111788631962	-0.7539476592926131	-0.9884300964153024	0.7830194695160614	1.4233680446103847	-1.3111696206769123	-0.03008050930445344	-0.9795712740182984	-0.299905002793045	-0.492204372254647	1.337267755929095	-0.3255929503020222	-0.7555858065754893	0.160272013361081	0.1942854827870865	-0.5110257573632133	-0.7560183901595832	-0.46998160963570557	-0.7959815465999409	-0.5667458234450548	0.13153974352420603	-0.7367533946514224	0.10732008648438258	-0.4788488334377002	1.3629985663681266	-0.9513721812245444	-0.888101171185208	0.6640487035695096	-0.5103513430252529	-1.0840836055037555	0.998157283741109	0.24972899354060535	-0.7263370624202742	0.08931879895678041	0.6656381486237439	-1.4103496471309485	1.473200345539194
-1.101318786273158	-0.6537924410724845	0.9068780780578063	0.10371373927755105	-1.650462577497774	-0.12089014401773143	0.20012907629161142	-0.5934703267205227	-1.0741312369716007	0.38250572893081053	-0.46351051682877853	-1.9485678738823915	-0.39232212727859966	-0.16920380709411276	-1.3938841307936842	-1.9929098204589617	0.489689712687617	0.217289749361241	-1.8415173208891278	0.7849269419880136	-1.4209530272194082	-1.2381463966092088	-0.8568141994592209	1.363908026178067	-0.868873133656801	-2.0982745428373657	0.4101128784671257	-1.0652350337634593	-1.2019058460551602	-1.3315601900193472	0.47917908673340753	-1.2168002610685809	-1.4700144747133517	0.3429092744994908	-2.2758035092953715	-0.22454894992923422	-0.3608231996243101	-0.14087001243541428	-0.7436382005854063	-1.3042938408116431	-0.29841791056159217	-0.44917546351967874	-1.3241767891693812	-0.8571995296409162	1.071086839168462	-1.5319627047004025	0.02790305708529795	-1.1558053861750583	-1.2901057036551253	1.9242049447746268
-1.730426272943461	-0.7402866511521095	1.0412143009809405	0.23476421748660095	-2.5997545368799746	-0.3530837616831391	-1.3481938324917155	-1.486021145595212	-1.2289130809782731	1.0940828948072854	-0.3184225230198354	-1.6223226000841573	-0.16854211033140995	-0.6337887446342714	-1.218508725834511	-2.8072350980071183	0.14993471367593755	-0.5082508094619675	-1.853954947313563	1.584417805441574	-1.032051531192512	-1.8776936298945508	-0.8951195230758697	0.896666994211466	-0.5291856122191027	-2.3537832893602713	0.7085755847318951	-1.8443485452264923	-1.7373636543641433	-1.1268134076956708	1.6348482056759386	-0.6717751432764353	-1.6102016315787475	0.4206725171778981	-2.8065800593371417	-0.20048444847946467	0.12861560648705933	-1.3529656506682757	-0.743581838563228	-1.453523893669906	-0.9445686251864002	0.13548368703859107	-1.5633251249057196	-2.270144967769953	1.7282267947507848	-1.5159668648044662	0.2712504995903043	-2.0938724602333285	-0.9229846051554189	1.5254829493154427
-1.633018435824375	-0.5235906710913394	0.9500986986614977	0.19937589122354615	-2.428122362414871	-0.6242271888418692	-1.8070150691952171	-1.7404527298520602	-0.6441743419908879	1.5296322016760937	0.3319511171913587	-0.5212100121915076	0.09580276391508286	-0.5145256605584586	-0.32681482244681004	-2.9177331238731052	0.019642622355539492	-0.4089321540200257	-1.0806209040117936	1.7918224953158879	0.0744182305054761	-1.7319499879965743	-0.6787082722666069	0.44877524364886917	0.19474491797334148	-1.4061428102705593	0.7078366765504138	-1.8925918698353676	-1.399080854223434	-0.2742372696462117	2.0253338211827305	0.4036347664421369	-0.6409409514851969	0.36773987250319234	-1.9505834705898664	-0.0972161097740423	0.3632608473241765	-1.644301503405521	-0.9530163554545148	-0.9825878166680939	-0.9261181090073342	0.43189655835740504	-1.5204223491221363	-2.135418814761021	1.5960204534385374	-0.5462417695863059	0.6664253469504232	-1.569671444599633	-0.7002035124679925	0.635649524416799
-1.0183680246152356	-0.523629712849801	0.6971842238877793	0.027821451240445154	-1.474264615153696	-0.8614796102023641	-0.8805565068765778	-1.3297016885653954	-0.11410167877808994	1.3058265843787138	0.7106093746763729	0.6322613024102145	-0.16855064397636557	0.31864896931654724	0.6719936561193057	-2.0979564039309397	0.16436771070933243	0.19347800877432725	0.09849064339674021	1.2060351828068483	1.2151821830714562	-0.655884247496124	-0.3830586160302883	0.45943972438061925	0.6169150937135739	-0.13249525388977734	0.42890354495544275	-1.3760270545438744	-0.25234019658900236	0.5609125268240073	1.3619915056945482	1.012706284694678	0.8349934531153244	0.3599720899173027	-0.23112004734495234	-0.18455533363164586	-0.1430541328165211	-1.0853548187979603	-1.0542998465524174	-0.14006686025876136	-0.31167257803193765	0.005544671275368494	-0.9931777944643567	-0.7038423287339198	0.6853366030348208	0.5989558001210566	0.946971486886523	-0.2773311313533183	-0.607512815601333	-0.05492505278551965
-0.3263034281157913	-0.7120936489745546	0.5810951950621985	-0.16764408605036946	-0.4934017904349819	-0.9491037144641283	0.6663009223709419	-0.6508472938057348	-0.06739630735692971	0.4879169490754398	0.3561463523397707	1.182408402525845	-0.699984571043845	1.1976437460783524	1.101499757996715	-0.6954694971888201	0.33394408143177773	0.7268459007678482	0.9573408553418881	0.22548213418558707	1.6581674481492057	0.815536417605673	-0.12051424557425698	0.7308552001824735	0.5288797251323382	0.430671894472672	0.11424276887085635	-0.6475274469446033	0.8801988125289228	0.7747500862368735	0.2130167197300489	0.5945193530030218	1.7251011543001524	0.44364395502642917	1.2733349057805836	-0.45065989015236413	-1.1186853310418599	-0.32862579390340557	-0.7414903448246172	0.4432204345148807	0.38254715184405585	-0.7622856261837506	-0.13172309379083602	0.7098544194864455	-0.3657401535860864	1.085679988442128	0.8638733023893357	0.5519410470463931	-0.3856146326413316	-0.2047938568037705
0.12713273349479845	-0.7116111979114448	0.6561675228369943	-0.2661672845010879	0.04557549943355826	-0.8319291414573216	1.578602307914953	-0.13897917382043612	-0.22337413438791015	-0.5037212091684141	-0.457190163384507	0.9986401068917162	-0.9028984432082371	1.2385045931828147	0.7042969468455974	0.5541814804017062	0.21171366334134759	0.844107793913983	1.0439935080220257	-0.5239253236875756	1.2099478288843084	1.7183340285771105	0.09683574493003037	0.6467913319841734	0.1611026750019143	0.06547215213717718	-0.11227840197753729	-0.017143534228443676	1.214106764449489	0.31321093123576615	-0.6244850733678651	-0.47243808951026217	1.4306372248721049	0.3748594237737778	1.728502023679759	-0.7511147894057699	-1.73451031286164	-0.007973540523899513	-0.11257540183405945	0.43063192708456144	0.586991998568011	-1.2137990671869372	0.6035596494271078	1.0290589994120423	-0.9236677281801899	0.858791421487978	0.3424841576875012	0.3269288729113357	0.0007951062923771369	-0.07620292042615126
0.26864948427905183	-0.37742158004513693	0.5316561864290318	-0.22371357117247576	0.22527978312078323	-0.5328398859899746	1.1492573533426893	0.045675992181690224	-0.12581568052491318	-1.2440010104916384	-1.0974029745383655	0.39320515690793023	-0.6839650328118211	0.19165409159100022	-0.2393866201632022	1.111663227243336	-0.20680680321690698	0.5350730592550978	0.49449591518419866	-0.7398439917555845	0.2617011431236103	1.4337098271116056	0.24305209421064267	-0.06417157543608688	-0.3085690699459465	-0.5479307348037872	-0.32307098923620936	0.3033301668850268	0.7169938603615358	-0.4027230211090361	-0.8422438579532565	-1.3254646163527757	0.36286185731992493	-0.14994901889307782	1.1211068817208147	-1.0009620075722092	-1.4291746541872867	-0.22305210111317145	0.38902730840709143	0.12262805192832034	0.18162349381717519	-1.166616792597002	0.839877657406627	0.3382668525479936	-0.9135714231945435	0.499917070754581	-0.4326933014212134	-0.44929271211325733	0.2718617770889264	-0.1450225046053245
0.14590693223760304	-0.0014192614624574575	-0.12685922284294013	-0.11101174815227995	0.3397330274457169	-0.10363727686584143	-0.25070104179391833	0.02000329375687147	0.22167265062252223	-1.5481072989993128	-1.203514692277692	-0.2968673287596156	-0.4967595937233013	-1.2212969990127458	-1.1970603886853517	1.0690030806343722	-0.5560176234053754	-0.07630838400121094	-0.1809772103352074	-0.5985861360809086	-0.6841588041887743	0.25070227476857593	0.20755260709891382	-0.940466356216642	-0.9291498116810519	-0.6814521610028683	-0.5693804945352725	0.18390346509350872	0.04123069802522546	-0.9437862706263913	-0.7254224134963766	-1.4427360412341166	-0.5323983072196695	-1.0968030774342892	0.1178191954031774	-1.0961126785292663	-0.4723238403822271	-0.5877963905060238	0.46923180120202973	0.061790443747820174	-0.4310048636891939	-0.9501069484779158	0.6501841838805354	-0.4555147971944151	-0.7151962119584028	0.3851637770725565	-1.1164571302091673	-0.8225901073394759	0.23324184959683894	-0.5507649124499873
-0.19924545092451007	0.053083259598318874	-0.9944081479428415	-0.07486356542395016	0.4478224658997353	0.3784480644277658	-1.6206831929678065	-0.041436229816680936	0.3891759794351596	-1.4292537346036316	-0.8798170309021467	-0.9488818569220515	-0.6347979410791612	-1.8258599083580773	-1.764287803522649	0.957540871625622	-0.49284024923664166	-0.8981256210492717	-0.537316442770588	-0.4254372069172704	-1.412301864531534	-0.9097286928174643	-0.09259783449219434	-1.2740556093753572	-1.6342485413518764	-0.34147313936652846	-0.7419317594300138	-0.358261219929958	-0.17463023960812396	-1.2072770644570687	-0.6740385455695563	-0.9801032390037665	-0.7259813223386231	-2.0002507602218573	-0.615813172775562	-0.8103893891585577	0.3329600714726658	-0.7309940963562525	0.31456200749600327	0.3636681879838122	-0.7982655964370974	-0.8182831561215674	0.44420791151357597	-0.6930367464951244	-0.6080086853396501	0.24999634857649441	-1.454619746825939	-0.3983101129589701	0.06763564617577379	-0.9897464877795967
-0.7015617729729798	-0.2329009374575948	-1.2833162441178303	-0.24366254629099157	0.35103040053795986	0.7638118280890681	-2.2406045711839493	-0.08034264704981321	0.08963659376438142	-0.9448060254112882	-0.4280458181358448	-1.522360022210627	-0.8234425274407604	-0.9654862702158461	-1.8399733964347404	1.1023510148197648	-0.13632014875741325	-1.8023448968627824	-0.4623346704420581	-0.31430712777874315	-1.913608297845073	-1.3590809141558056	-0.5456052159847911	-0.9266472555919006	-1.9903369131443491	-0.12931057288525674	-0.7269306594016566	-1.0671102114253173	0.11401342123932233	-1.3417465392370627	-0.758527365214776	-0.4330990851924554	-0.5333294689237269	-2.3347273806808406	-0.9522874377391324	-0.023156809449865763	0.4774059362746006	-0.6755096876741707	0.31446692542894644	0.5638406753771493	-0.9052885258223841	-0.6221831820841259	0.47243945060409576	-0.536066278152685	-0.47636990554691183	-0.31087803228795746	-1.4728918460817868	0.3117159441398092	0.06321702650713136	-1.1057916529471625
-1.1750543810697178	-0.571992510182217	-0.669097798494586	-0.6279918917519721	-0.04903452656229213	0.8594723512402589	-2.1304314021388455	-0.12867760638472006	-0.4654415230230103	-0.1887473477161071	-0.08632234790121311	-1.8578746176399676	-0.6752764534348228	0.8979421914859892	-1.560291703981653	1.2351955059934354	-0.028173426640512297	-2.487466957650604	-0.15822869202084316	-0.10887445850153814	-2.0872035384651455	-1.189217335525876	-0.8694262301793317	-0.5134068321861389	-1.5510191467630188	-0.4343053475307259	-0.615110677496388	-1.5263563613181754	0.4250320304984098	-1.4582985537109638	-0.7624354923877634	-0.14041991982121996	-0.6191442349863753	-1.9874966336006468	-1.2035151675657196	0.9276629990976077	0.22248771447676555	-0.704202538619335	0.4980667236477494	0.16806896177747763	-1.091561516515045	-0.1704058622582214	0.5101188204283859	-0.532332011155866	-0.10690161867489373	-1.1060478786861843	-1.4039184020077264	0.49085179897731546	0.13834828999246776	-0.8850591768447955
-1.342001169624999	-0.7423855339082241	0.16805679125818435	-1.075601283231083	-0.5161966767077889	0.586169074487471	-1.7322249549766557	-0.17517790549775986	-0.8183651563198354	0.5887944029893161	-0.017378277019955438	-1.7482167460069251	-0.3314818796685331	2.499281867748324	-1.1446094743526096	0.8298236844302455	-0.5814243265532855	-2.5583605757816033	0.041644596107715225	0.308386000162574	-1.73860767655179	-0.9634116465986574	-0.8559015198953472	-0.716125697780112	-0.4593954496570813	-0.9561559186113029	-0.6245936499880086	-1.4424734919412687	0.29422341691857096	-1.4884763435370552	-0.5454723126072858	-0.12442180327254569	-1.1844873862844674	-1.3377840208045406	-1.586652896381467	1.346721092474418	0.24877085078252598	-0.9288450391103845	0.42258430781912976	-0.7304132392339362	-1.4956612940276248	0.30202299994016807	0.12778564551106503	-0.8442617527593389	0.36180756509098566	-1.3864722331225068	-1.4169514250042181	-0.11641988750893	-0.13184258918945407	-0.6207309125201721
-1.0287626161608638	-0.7854068246566217	0.1784137560066651	-1.3303402362695538	-0.6819777411126857	0.10934316896562096	-1.3300691677812753	-0.12375781594687765	-0.7559644366292532	0.9988507381568117	-0.3282890192193819	-1.2033365645264718	-0.3412008169713166	2.7689198692301153	-0.7770079811327979	-0.19908888691571247	-1.5779305417681868	-1.8457856100581318	-0.10640958650009907	0.8021498177783419	-0.9096960310627108	-0.9844858062134689	-0.5713961655622731	-1.5016530926691372	0.5152009859216182	-1.0861939098113738	-0.8039498891135226	-0.8864694789331342	-0.2863893406353256	-1.3005353676456881	-0.23960320492634857	-0.2465755989401537	-1.7414002949230996	-0.8683729100601538	-1.8951653323967002	0.8310894304923833	0.8822399792452267	-1.104434760928633	-0.2744629980816481	-1.479410025350929	-1.7435687017186021	0.2993826932464132	-0.7298146102325491	-1.0817193486691454	0.47359668908095165	-0.6896723480936472	-1.4402107991616488	-0.9648752575908962	-0.9255998442984091	-0.5468036561883612
-0.3474937374962529	-0.8203870054998188	-0.8686172283508129	-1.192641367626969	-0.4380375529767919	-0.24984091476247944	-0.8782903731626511	0.09217757973824509	-0.45608204305229044	0.7879051518873752	-0.9246307342328894	-0.5334517851720488	-0.8909040344127177	1.6672071381814015	-0.539324531319961	-1.2477837925684392	-2.2821709390456717	-0.6521709917824321	-0.5755198189227863	1.0823510134025345	-0.04342474869169871	-1.007878659259798	-0.2735250303840015	-2.1309214000656205	0.6873557740896566	-0.629798830916366	-0.9194284304228092	-0.23041773389092637	-0.9094594696238222	-0.8834648004956284	-0.07602559815225922	-0.3651403345545392	-1.677331947770992	-0.7301095948261481	-1.733744915634209	-0.2220141254300458	1.7224604064261804	-0.9089593243883946	-1.3027560033314878	-1.509907026752988	-1.334141374388188	-0.28549147186120666	-1.5408309886555787	-0.8431550486962665	-0.01426798522465513	0.5268770791210455	-1.2691415346078336	-1.2834098974011419	-1.765136423478757	-0.5963762386872511
0.3417193236962771	-0.7959730309395487	-2.0305416764693347	-0.6849257892082182	-0.043538136949343526	-0.28493244500919107	-0.3024155924437677	0.3831814880539748	-0.20416399171668245	0.1185300000981782	-1.4102256461432543	-0.09213140869984311	-1.4284643940948905	0.133741215116065	-0.39045460608461435	-1.5575389262524395	-2.103330687801098	0.3892130920200043	-1.0405314241180654	0.9741200621072603	0.35151591954224876	-0.6700911062140896	-0.13558506662649358	-1.9364605998388482	0.1454734109923519	0.0012058744929793904	-0.7152813600906919	0.1766130665322832	-1.142186946568562	-0.382015592853034	-0.10738298669735775	-0.36514572678566126	-0.9349837177957071	-0.6958321389290361	-1.0125717301466184	-0.9248350017997093	2.0393440987381806	-0.34282743524499976	-1.870470718811125	-0.8761053061778715	-0.3004601420006197	-0.9091249280556829	-1.66696396785711	-0.22936096157684155	-0.7522818585125551	1.271032564270265	-0.8278573976160422	-0.823943747250768	-1.8959881889262191	-0.5384116678126198
0.686592578544851	-0.5473290778818788	-2.15188618084682	-0.07291870290444201	0.16889761791993918	-0.08242205774130071	0.2297431392989415	0.541181385777174	-0.09253698029158329	-0.49948163233828585	-1.337102952073918	0.040482072168516445	-1.2514820940790337	-0.7706480140614015	-0.21909291735991085	-0.968226394886457	-1.14398750002359	0.7802494871776837	-1.0984680399041051	0.5618390819270193	0.2036735541810477	-0.03310971291771699	-0.09951038328403498	-0.9963665008139969	-0.38320829465165296	0.29668185149172205	-0.24093621544639973	0.26820852495822606	-0.8669894768411647	0.02682503320622454	-0.1719187330279638	-0.17994255690555316	-0.05987304654767928	-0.4907754340242589	-0.11378613033682086	-0.7719477783544071	1.4992966847459839	0.2311454706333815	-1.4670464552394444	-0.13257671937868193	0.6786442339226779	-0.9222920564000114	-0.9984419935232599	0.27858267985153734	-1.082246168838455	1.018168978640596	-0.2800073739359104	-0.033748098636754036	-1.0936360325918333	-0.2834952376197937
[truncated: 72 more columns]
