# Supplementary material for: Diagnosis of autism spectrum disorder based on functional brain networks and machine learning
Source: Sci Rep. 2023 May 18;13:8072. doi: 10.1038/s41598-023-34650-6 (PMC10195805; doi:10.1038/s41598-023-34650-6)
Supplement: Supplementary file 1 — Supplementary Information. [file 41598_2023_34650_MOESM1_ESM.zip › matrices-bold-time-series/ASD/ASD58.csv]

0.4925065196840533	0.6265045791519568	-0.7480033583779706	-0.2268861969596775	1.0325124598489481	0.45928295154476795	-0.19792722892609413	1.6181402610916147	0.2250690908972552	0.41430303374594535	-1.0515955849047398	1.2550012164812463	1.094146111971814	-1.1747421997337388	0.3155322103284966	-0.06343090320141116	0.04969200075253768	0.23072374429503917	-0.1269634970327903	-0.3440263156035623	0.3292092004018137	-0.22417029455641968	0.9564712106225288	0.48571445073012565	0.2652241495942813	0.4409820544740391	-0.7302375951798563	0.7626624963126131	-0.8204641547857489	0.7588112929843771	0.7486870444018635	1.33547763601467	-0.06334170259720126	-0.2279833862647231	0.8229145590512777	-0.42622422566368473	0.8214467945052335	0.42056879349167237	-0.30898190662578223	-0.4248814763429156	0.7869959709672686	0.35162639987881356	-0.11429727643152188	0.7741436283069643	0.2582755401940298	0.10827515325256598	-0.2050350389952977	-0.11542629287633685	-0.5484471932785064	-0.3440888642311345
-0.7621052282055736	0.5113283821692437	-1.0199716342231029	0.4328972679337079	0.12341782701420886	0.3418404757462964	-0.7709934571003296	0.786721148089272	0.32986775207971863	0.22072397612488984	-0.7983626267512175	0.9044815411426881	0.5096932279702805	-0.9119756062146053	0.27723745199538224	-0.43216435298219397	0.6282590695850888	0.12845709074200923	-0.6041755438555128	-1.6710529861396142	-0.703948941713756	-0.8548397284787345	0.3147230230063755	0.4537480240456059	-0.5884293848008533	-0.03272801776617107	-0.4367403137251984	-0.1299235591016782	-0.686140511086145	0.8213335619412064	0.4634503966471978	0.5682694807466948	0.010405269733600779	-0.12830365777999142	1.0294070239506803	-1.1256996787770257	-0.2621007268777901	0.29373953480573456	-1.0044484381443484	-0.5007538038350375	0.8493527290597274	-0.053171608777528766	-1.0739277785616306	1.0533466287306843	-0.07002287974041811	0.1117661145384162	-0.8764886218774063	-0.47748071368960143	-1.1882110656120042	-1.2251093574835035
-1.7641561278722315	0.17428081593692618	-1.2699465724409735	1.049572994466992	-0.8278790520974851	-0.10899627239508217	-1.225109789574168	-0.7629613629770258	0.0429145614345823	-0.492351261491113	-0.3199371689838872	-0.12029719656432923	-0.3090337827019361	-0.49928831467682017	0.2659561615826753	-0.7999857326344987	1.1339531818199575	-0.09639318877961012	-1.314373141979077	-2.3224970377131897	-1.5203770485022006	-1.2475677358852924	-0.7794375579282908	0.4157221181116902	-1.1982110379212867	-0.6454749178998427	-0.001905144190399737	-0.9514100299073285	-0.5288237505684161	0.714432173611652	-0.26143197701559856	-0.0871583488526465	0.1657905593339676	-0.07745329253997753	1.2014181216050266	-1.4902601923262866	-1.4311917884284686	-0.14900133489476092	-1.2850540843492784	-0.6743572560779237	0.48099353104675513	-0.7354650480252755	-1.514051572618494	0.6786017070557355	-0.711802453114479	-0.08328335434433849	-1.1409318433474371	-0.8630209326778346	-1.4437054292959317	-1.6681679499521227
-1.7914726412346171	-0.15519770608465594	-1.3032364973244877	1.1526557970577418	-1.0459360145516854	-0.3071534569176475	-1.1599958607766043	-1.7252224333116004	-0.4042236226800616	-1.1903175073828745	0.030597709097819215	-1.1298613735987477	-0.7172140544463471	-0.32616725214861797	0.20386640984862506	-0.7878635742696934	1.2633351809593139	-0.4273441362839333	-1.671712935794681	-1.6879361504827806	-1.5321880222781887	-1.0538177273587679	-1.5165914982274205	0.4770550044212514	-1.1610519613110646	-0.9628144841441678	0.34612528326577074	-1.001638411947847	-0.4334488888093948	0.4400221380397982	-0.9694511382948943	-0.1565657528016728	0.3221878183643429	-0.05967760517797858	1.2827495880647823	-1.1843244355948006	-1.5901141457106982	-0.5534567741182437	-0.8386451894905728	-0.8162217628325462	-0.14565090130278058	-1.1867908086492756	-0.9754824214637307	-0.15374706119871398	-1.3723119719869852	-0.4201743032845364	-0.8575391428003278	-0.9383560282194642	-1.054802551850477	-1.234210187141037
-1.0416899158855208	-0.26325193296302785	-0.9544804924076788	0.6491270909780277	-0.6104848478451887	0.13910364348337234	-0.5500608335665553	-1.4014205678647564	-0.49458076969886877	-1.1609421500452421	0.19682978402075763	-1.420339195150641	-0.4871331965791994	-0.4452480338009781	-0.07555099340602425	-0.29785254001216294	0.951729548455716	-0.7895399840269642	-1.1724584397713853	-0.3369513236414036	-0.8853756779964229	-0.4042931863228983	-1.2950641998445782	0.49551059601994607	-0.6222572645513326	-0.7589170421005101	0.6595808166762224	-0.44303574986813216	-0.26197089286572334	0.005446191419736894	-1.160233680336176	0.0641517297944671	0.32443173100245126	0.07329622104394214	0.9988318517143341	-0.3623443349641208	-0.6685846890876229	-0.4785155456478738	-0.02364177112313269	-0.6373759069654418	-0.6849525703031939	-0.9396943092999506	0.0954396874174492	-0.7759587803125573	-1.557440743340347	-0.6947412721482822	-0.344406186998668	-0.564434980175807	-0.23098600279622744	-0.18688553359541266
-0.32794864840637805	-0.07398008889251609	-0.3473697722949061	-0.13862094153644128	-0.26889932176976195	0.8078828552543633	0.21044021076517022	-0.4304592912783498	-0.036417584309356224	-0.21987568912695063	0.3315753275407232	-0.9532753278028332	0.054286847897082595	-0.5171695045794241	-0.5393053327292138	0.31089246356956185	0.33065735729315243	-1.0268229224536873	-0.031731676871059385	0.5961682995033186	-0.26409102509899485	0.2707003719798593	-0.3419993047741905	0.24189050058060607	-0.05439539373209932	-0.2516207426674298	0.9767816842007305	-0.08363640393876544	0.059331192651876814	-0.5382478363532737	-0.736441049366846	0.02584547522921975	0.07778420141520916	0.3336127234076287	0.21347123571862783	0.4039064197925814	0.23715506997460686	0.06989395678702395	0.45284767586083713	-0.08959906041202319	-0.8511670696896876	-0.0879077734299281	0.7778033537309863	-0.7331599381546977	-0.9567469665146551	-0.7598232642868072	0.01622846074505786	0.015089539673120515	0.49036532501301183	0.673316806290384
-0.19094830085699135	0.2628140355293354	0.12736268550171834	-0.7606155400067094	-0.4890912104042198	0.7912667920290224	0.6662352641585018	-0.04408014965281246	0.4897774545354	1.0090892109420895	0.4260073212253919	-0.3935262525427593	0.3616919842012948	-0.16497909561609767	-0.8918333491681781	0.5197735785308335	-0.4055194366753513	-1.0233923179292521	0.8504076748971812	0.5977946889359752	-0.20362500016436041	0.6741532254796065	0.4150720008764682	-0.3016712025295103	0.17711433430164744	0.06734118387009001	1.0186769214587383	-0.4143953297558185	0.3052629614815031	-1.1111821802163526	-0.11479322444913817	-0.35342184359020373	-0.3430268095753218	0.4667989136094746	-0.7321265925940417	0.5644709190003748	0.08228431569403655	0.49160920797099467	0.2220663689616789	0.4175348142018914	-0.6491712000882588	0.6591757304977552	0.5839209164482609	-0.297041907082483	0.14699645407762776	-0.708850966409807	0.11782556304876236	0.3611939602210197	0.6545591906755421	0.7324795046725476
-0.41261743491749353	0.4177549185998818	0.17003021418555478	-0.9430933791725923	-0.8880069976048143	-0.23379335149011488	0.6993076933434986	-0.6593177246728621	0.37066512355141773	1.5993990958205502	0.2393750107736017	-0.38296867828788717	0.13034506214561203	0.5845710370684241	-0.8861905231534707	0.17410430038745842	-1.0113310183339579	-0.8645023299053619	0.730852437944697	0.20156095741828126	-0.6088834954089608	0.827887386834607	0.22223007241167456	-0.8408692192168467	0.06098438872325816	-0.07804262339264821	0.46439150742208607	-1.0116896943063167	0.16012850639764092	-1.615974634107925	0.16615538637598856	-0.6888463824603553	-0.7184836223785874	0.22839405378315714	-1.2080528554943568	0.06838849961487321	-0.8902646990292437	0.1720528098273458	-0.4012988241458957	0.3702788758144108	-0.39418464658256624	0.5903556201043678	-0.09895648868403772	-0.15771536898361088	0.9468825150916624	-0.7982240408079878	0.09841121029687522	0.2559628725628681	0.23738345232777291	0.15650681437314495
-0.3817478046204351	0.1533867896553891	-0.09126771239238714	-0.693792119938921	-0.7096401852539626	-1.440645425919372	0.5555087750832902	-1.4077147197117266	-0.48050322484659713	1.158824504259305	-0.28818226035907923	-0.8083149397659313	-0.4715626156144862	1.2297277560654991	-0.6267367172831142	-0.30773767519921225	-1.1743615846420954	-0.7661645535182027	-0.15214685181073	0.23912412226596147	-0.8973555086114967	0.8647851273871221	-0.7000382905494278	-0.9909283667228025	-0.1138135634864422	-0.41683568385755393	-0.4635545363234461	-0.9988977564032058	-0.333595671594486	-1.8926871299640875	-0.007364944140759003	-0.7452372166575296	-0.8190465210751254	-0.24609534215019477	-0.9004103401976469	-0.5284618719756569	-1.3566149362670064	-0.7452011246335832	-0.7409728616783003	-0.23113109490555792	-0.41560721143063867	-0.2622654131621454	-0.44862186899228756	-0.5766951135126448	0.7936820177952871	-1.1092078730426684	0.10948964777316676	-0.06099129113382618	-0.33236112388549266	-0.27719430494141367
0.17866011716496913	-0.3619897546318906	-0.18451833105821341	-0.24054381490619012	0.2141456474564115	-1.6344075634516173	0.4934729445421986	-1.157838430475322	-1.2316481850136354	0.15674094552830733	-0.6993806613069307	-0.9206162500974231	-0.9343301042554213	1.2391943640330956	-0.4374979526692189	-0.3221737998665572	-0.7148419994047741	-0.7635812969781416	-0.7404558682034487	0.8392133540417381	-0.5728775435731683	0.7643371083221083	-1.3084432862938948	-0.6299858211171184	-0.005614401651628028	-0.3857714745270626	-0.9853435721087079	-0.055758657504444885	-0.6867307578083873	-1.718487406433968	-0.20766962239420841	-0.7539607128405579	-0.550064132090301	-0.5252240272122038	-0.15599631227688232	-0.5033508052694058	-0.42178878984395113	-1.342466944435219	-0.39794804412299584	-0.7410909035809671	-0.6702360990604941	-1.0554863761869702	-0.03882572284414859	-1.000455847125763	-0.10451914966800376	-1.3075097153979325	0.18344679656016516	-0.11229087673785844	-0.5004787425877044	0.0036240975096842954
0.9053404526817893	-0.6037337432948325	0.22907222338201624	0.08965759393804337	1.1485144396713982	-0.6308253237002724	0.4657877601113198	0.12367224493481314	-0.9092098551637773	-0.5899548778213738	-0.375114339113028	-0.23287636000025236	-0.8213480978808867	0.6188082386143526	-0.4362877319361062	0.2603788207249558	0.08809454156732834	-0.5669185865776979	-0.26436215937920704	1.3080940048025416	0.30425246510839876	0.3873266588242234	-0.8011426247364533	-0.06545899143721745	0.4800613566170602	0.2061590895247919	-0.5725076709264608	1.1446448096817166	-0.4549660705352501	-0.9781427436454606	0.0316410955843419	-0.9923375594270952	-0.031636213251265026	-0.41748719473480345	0.3599724077243141	0.3326816313665563	1.2358376049126292	-0.8794928629981733	0.3986475749814628	-0.5125711000177261	-0.7158653999030261	-0.9184586165018305	0.7611229960435585	-0.6870410394230554	-0.7778400227801678	-0.8908275888757814	0.23771285719304908	0.30254362093449916	-0.045609726219747494	0.7181964793263143
1.1538894078064812	-0.22474946546096755	0.9584578771398121	0.03391674134663473	1.174259182990377	0.4038512822677904	0.20435256210542732	1.2400959830991425	0.4561076078305227	-0.7142019247807343	0.6579789049755501	0.8296569321653291	-0.18636148190568605	-0.02231654239782522	-0.38585654055944363	0.8467433087094051	0.5145602406628487	0.08426757334487957	0.8573068721641137	0.9496744750577899	1.1416080981947194	-0.25272407567055294	0.4699703091549298	0.17086877105398973	1.019183375755602	0.8406243155208974	0.34031974677337035	1.552861721588855	0.21409243652803883	0.10729784897877895	0.6000157667123104	-1.2586251252775882	0.4299366917625902	-0.277728252352979	0.31390465746458357	1.314902678425285	1.9286992134444467	0.2705504925507199	1.0018556922034507	0.3305571521363876	-0.21216801098181853	0.16879343323725582	1.1538152199502938	0.3069694190130462	-0.44800655857236704	0.18704144104702294	0.10423827413380063	0.7993421744202732	0.6819161468503545	0.9654929495183712
0.6070783844715086	0.4328126533537679	1.3976724980168298	-0.4091450817156068	0.16859174105709293	0.22171485466782126	-0.37800461020563714	1.0497998453489432	1.6004031302560748	-0.5300689802185988	1.4535086079509076	1.3463983695317259	0.3892720587422742	-0.07734161811476213	-0.05635975752931357	0.6395903639453933	0.00515035814559422	0.8984791915691128	1.377267449519647	-0.1483722078480399	1.3096750144515612	-0.8475700827434577	1.2704123848197562	-0.20853504308173165	1.0473334687325035	0.7884116309368367	0.7480985461676782	0.7704433694327053	0.6601106985096593	1.0080346991897149	0.808059355384107	-1.0501402045127097	0.5157491976911909	-0.5715618535461691	-0.08167492225554418	1.423702147000306	0.7116689551348369	0.870464292389622	0.8955962131899261	0.9167141400539369	0.5263506138967093	1.320257589847768	0.6599208970222695	0.9773148515246843	0.6079545509255375	1.2009821171866195	-0.38239345714703227	0.690821776995311	0.9947780684671256	0.16790501072129457
-0.41815707559192716	0.5336118921566365	1.068917290332102	-0.8913433669732211	-1.0001438342499458	-0.9872361684567166	-0.9361521563429187	-0.25090800927340606	1.161533713506626	-0.49516382565195116	0.9655163268965643	0.969701914025098	0.2954872419748085	0.37514414496899545	0.378468667868642	-0.4934674019923732	-1.1609218282287552	1.0946646274118728	0.5497688981261236	-1.1871520582938095	0.7140097321272169	-0.9848463571754192	0.7586866388311858	-0.8924757423356089	0.2875692540217089	0.0050591987085910365	0.2527243964841277	-0.5474566509578227	0.39556997839644387	1.281993444827926	0.11477999839982266	-0.27327009984419387	0.16720315602035443	-1.1409077818860145	-0.4796796361037573	0.2761708956377662	-1.5305210643322809	0.1634001179999728	0.13672199103197766	0.5348136581185458	0.6487264161773472	1.5762072221811023	-0.4305179031590512	0.3856186116040087	1.2876980739744097	1.2060433414146576	-1.1510816354302575	-0.3079129135579429	0.47488414567869314	-1.2219405628088615
-1.1751442600993953	-0.3629741792955681	0.07035817865602227	-0.9154642782813339	-1.2611811080949311	-1.650461937829418	-0.9282264966723861	-1.2781503923306057	-0.8612928963363128	-0.5695463861281109	-0.7543305820161653	0.39186994805803704	-0.45322152105232316	0.6148515210887702	0.5011372499586736	-1.6813312937739853	-1.940324112095208	0.23804829294292484	-0.9843396148192661	-1.4079737047897538	-0.0469501821194069	-0.488620042328025	-0.5584576414239042	-1.127050542799993	-0.8176534437546427	-0.6301122801950039	-0.411870867832619	-1.277736769346728	-0.36138849989676897	0.9929687634770122	-1.1507204554293902	0.480374156509124	-0.2603335748960814	-1.1551940323568437	-0.8465798895116246	-1.3420193025828722	-2.833512816826886	-1.1414595168389006	-0.6375455545520466	-0.5336786447046555	-0.35322931860587403	0.7575720276182084	-1.2715652451454578	-1.2119910388095887	0.8512754946358269	0.07966845541875527	-1.7091237562594965	-1.6122770628971337	-0.5472197020945104	-2.029449641180828
-1.029546296634927	-1.6367228709477009	-0.9907444589278942	-0.25782426825421534	-0.31375451889133976	-0.5423897918683103	-0.15485664218717657	-0.8902466347510039	-2.867387908309168	-0.24291984719701012	-2.3343817710393835	0.5890875274885697	-1.1064012802197032	0.11468172108650124	0.2290534689297405	-1.7163225295250193	-1.4798881429716493	-1.0187679151589066	-1.7590112116333694	-0.6997710572853764	-0.14757333922253357	0.41664806934749576	-1.272199471746516	-0.39467519649036964	-1.3343708196968669	-0.19086793532732418	-0.2762274682769293	-0.8141235071500201	-0.9185348374827411	0.6670317310809933	-1.919743104157405	0.546124739980944	-0.21645264386762753	-0.015561201858159273	-1.3493100687287574	-2.060795247638656	-1.9913702127131725	-1.4754166393342574	-0.6712184126887872	-1.224826519097195	-1.8679913645290591	-0.47871026966248464	-1.1544568867225176	-2.4249472630976396	-0.1993691842634312	-1.089793839912488	-1.3918433898034839	-2.106020936417561	-1.1562833365053538	-1.4513389894309434
0.02801780134370341	-2.0291790560428398	-1.4798847376775397	0.7595663097103473	1.132423022510941	1.7105513115705544	0.9436850401071966	0.6454598462874614	-3.026173161064269	0.7813906359494941	-2.2728665139992006	1.6563747104794848	-0.8682628417105298	-0.7329725996273947	0.032675253875441505	-0.2106789256255875	-0.02290003664826148	-1.3350317980477933	-0.9358497728967119	0.44049306847501046	0.7060225899761221	1.2408819118221972	-0.5174530075942158	0.9427918139935191	-0.6945984137819596	1.1523010518254626	0.5648455374966831	0.4395326086286769	-0.8318755102938391	0.7634152920840117	-1.35791230853633	-0.03578395927377055	0.5106716814088952	1.7529779525766498	-1.8643300308915265	-1.1810453134007957	0.3504750003939456	-0.09860677528286287	0.27354054349260193	-0.7770400762191378	-2.4699513995810407	-1.2938450130528427	-0.11624306644380694	-2.028977664329037	-0.5819539495980316	-0.9412946188192525	-0.030009589732309213	-1.1211106466673044	-0.6389565328936836	0.129598409082804
1.2786233822564743	-0.8828427866799826	-1.165275813847156	1.4738131776196595	1.9979298103925238	3.1180546554243636	1.5817824914152572	1.9627398841038495	-0.9830978340004138	2.0402040349221253	-0.41671145251321984	2.58790897924658	0.23969998740616966	-0.9154694194510272	0.3857642997164184	1.875187120685382	1.2681157058017365	-0.059545121039561846	0.875949239737017	1.3747990838107609	1.9138047444998523	1.523908257968341	1.1070681530825182	1.7618731752749732	0.6355231824555121	2.074745767437737	0.9148282353848903	1.4464223770180686	-0.2911795592793813	1.204368533787829	0.2658030763740549	-0.5655412381472993	1.4367886737608333	2.7721744575796086	-1.847458857555994	0.627479548361059	2.3459587997503877	1.9648028186813808	1.6074495001300697	0.4738950660700327	-1.2181903130961098	-1.270779407510074	1.0523578587946956	-0.1774015448207529	0.3815413190931267	0.681862893667275	1.6387384208333104	0.8214147622523357	0.7923282731279121	1.4434587037622921
1.7581367477953453	1.077990264825499	-0.26878714708175283	1.4365106341898835	1.7151497228339703	2.3584546774371664	1.2835683733800545	1.9865659344854956	1.7796312094790099	2.580742004617523	1.8186089321038998	2.3041733138858436	1.3042030765287378	0.07608728930179985	1.0601112230955472	2.9547083424028284	1.4677994050601582	1.881414105499344	2.2517156507510334	1.7151676930529454	2.4424222885460853	1.090930202618489	2.1416449792583054	1.1547742256859241	1.4833460058735244	1.4011428242156028	-0.10371329168646082	1.4132417111425966	0.21609404776015906	1.4787853951277874	1.730661330040649	-0.5048998019284671	1.68986458377493	2.1314154793321163	-0.8781688675627997	1.9319414774414363	2.594245355902162	2.8634606413060752	2.2920250060546916	1.4468745232467186	1.312531723990315	-0.4891104706311416	1.4507378908564688	1.740652935445142	1.9425495615992032	2.343489343042692	2.453853088604029	2.3101954801835105	2.087232925355751	1.4835958553787636
1.0520380728175613	2.3298267120278418	0.7724623967867393	0.7957573553761459	0.6093004856936034	0.14323830210354727	0.28997336851525296	0.9190197796251283	3.273775228363008	1.8317482735082264	2.753064451474992	0.7923822222423987	1.418986347416858	1.5327644848194277	1.223054771596608	2.1975069666532536	0.7797536717060817	2.752898460903308	2.2941856134941205	1.416786872144031	1.7567664321792593	0.15121333994520939	1.7468885476124696	-0.5890153772681567	1.0903102173652985	-0.5382851907225318	-1.8332752426381609	0.43468243872343715	0.4770320323905347	1.1926575939898256	1.9323059925036843	-0.03913018971176033	0.8398980041019711	0.36023663611198903	0.7107656327164971	1.8583548874294333	1.2043251945144533	1.7910027993127964	1.7045585896314943	1.4018259699378546	3.4058651685337122	0.6957784526258454	0.8405857179286137	2.413170663007141	2.592165184902884	2.3645101053598774	1.8942613070876215	2.231973665052138	2.2599297988979017	0.39166930683417495
-0.2755162820999939	1.9642794762283118	1.541200860126666	0.11717927543878537	-0.4421158337091981	-1.5514098073876834	-0.6687675373797498	-0.11535210466721046	2.7016165954325078	0.18654347902079846	1.9314538781551185	-0.8925460162620897	0.630107381110324	2.1174412097524997	0.38555598997562585	0.26430637755656994	0.17341183435630428	1.7803741231786248	1.2874755498762764	0.6858840101681272	0.3328720539334239	-0.8018596523997623	0.4859945844426668	-2.0709782899124463	-0.11545083315909428	-2.04353923837819	-2.6128089828218393	-0.6019897402550656	0.656941866999676	0.4447124877707884	0.8373692371670841	0.2869309548332839	-0.5609295251293294	-1.0579117928668835	1.9331698306901188	0.7994448717160637	-0.5355410081310151	-0.2123978631386404	0.24150767260111183	0.5778654984785571	3.6920892342600085	1.7675018872048815	-0.15788441330548117	1.7144018923232272	1.546470789344392	0.6201086363900564	0.5928055817893713	0.7651850859579524	1.2560779331851752	-0.7659226152535931
-1.1238207866511878	0.4970950316088968	1.7457496265739891	-0.172301178107354	-0.7199860478777051	-1.474132074335177	-1.0080928646602756	-0.2510073532950893	0.9229525171459528	-1.3027174109711974	0.3188398709865289	-1.6967305616735229	-0.12883340383843422	1.2018391913939317	-0.8777360138282928	-1.3293505356333217	0.21285147081156316	-0.013974479038596622	0.15461624647155986	-0.15070144061400748	-0.7826533506154688	-1.2675154180383175	-0.36360007200263	-2.0314704752845802	-0.9474305738058335	-1.6758110737145784	-1.5351095773895103	-0.7760284381015903	0.8913251086962131	-0.3431874481073352	-0.5645417921125752	0.30020703860474546	-1.3952495416983095	-1.1271300837554046	1.999066723510156	-0.13784713741873345	-1.3404070481267323	-1.3662735853217265	-0.9835252593464145	-0.21748312665638167	2.2713817578190643	2.118966772051371	-0.6655880614910211	0.5762844852759901	-0.48178316070215343	-1.2056309401619973	-0.34356425622685427	-0.806741478086865	-0.07669524423087595	-1.052632534467783
-0.8660546525686497	-0.7081652401610381	1.2934171225241613	-0.1424447479934369	-0.19213101827439927	-0.14517062329318162	-0.7199149698163415	0.37030608204612514	-0.5717190251660285	-1.8080938285904453	-0.8374734198168985	-1.4680059112149846	-0.06130159578040025	-0.5021769629462748	-1.3948912358129806	-1.589764935292874	0.46628313757227446	-0.9148431309928731	-0.48671052033437856	-0.7814253219002977	-0.9348625314832747	-1.0490846058133518	-0.13857810062545217	-0.5681446435753305	-0.6561949768708257	0.28012054332026615	0.5822732070836583	0.05652093583766809	0.9846865050370279	-0.848374053172221	-1.1892516980169299	0.3045185689939064	-1.0447839947703992	-0.1791728142906853	1.0494469705586882	-0.2579787750238869	-0.8388330426912182	-0.9185352814181564	-1.148136939058968	-0.4791662903589922	0.4020520151486572	1.3908520241089821	-0.37882964262671043	-0.04222099314580175	-1.9683087026145543	-1.3363958570928567	-0.478931137447186	-1.3048208043280953	-0.8530305386266024	-0.4642272764958234
0.054377512973429916	-0.7259717722826176	0.38799895133612106	-0.17213650893121624	0.502579775997482	0.9855913284354456	-0.22658181702462143	0.921809010623503	-0.9999895027807426	-1.3328058428859455	-1.1535914192954744	-0.7911121434267023	0.6527041033063304	-1.704568244368788	-0.6437347291816374	-0.8060474348213738	0.1766179752390062	-0.3597995238268005	-0.647421264340147	-1.029203582374745	-0.36943543555237035	-0.37058743620880524	0.6676585448247508	0.9710896655556687	0.37360567915900567	2.0697950366954414	2.0878287742818418	1.1046714866089815	0.6539906835527384	-1.0006509111312931	-0.74706802818032	0.49167397088802134	-0.010157388401952263	0.6957015555221536	0.002658381233373145	0.20490238803287789	0.3965978951702509	0.302458459137029	-0.4595041895498608	-0.34563567467865897	-0.7695036163719035	-0.06285737567703374	0.2023464674846308	0.0634530722165175	-1.9547600577781088	0.19828682189673563	-0.32833869756405076	-0.688484763138834	-0.9128228056907987	0.27267095579287853
0.6123512586526586	0.2348036425540609	-0.490284383860834	-0.46540571570307243	0.5920244997234498	1.0964659081715031	0.10911241005018125	0.7806449244760403	-0.6686589155738941	-0.5425195397227874	-1.1235197452324135	-0.18560319293093908	1.125333086878946	-1.8087907392964127	0.6283905113215542	-0.021091822107802055	-0.6614898970458069	0.5640628342679354	-0.5723425986950252	-0.8858260242236389	0.1753831468434269	0.3127362836223936	1.0875986438286172	1.3571989639617363	1.1073082620321906	2.1684746223050517	2.130776436443297	1.3344356563897792	-0.002938239164072217	-0.8035722756616459	0.16426498068801956	0.582164025061026	0.6171075091507425	0.8221286455501802	-0.30259711280256407	0.5540261177485014	1.4603712434971383	0.9754555042587979	0.14725572727969707	-0.17881957145461405	-1.0430200731173196	-1.2211157323850426	0.3839311604248818	0.453323509964271	-0.7668031591189041	1.5895112569606753	-0.4772896865899056	0.09481509418469487	-0.7129742894848378	0.5752767275626531
0.309764978207837	1.2387766615458853	-0.8568852046991298	-0.8187968300223953	-0.16304534042513893	0.540210332160548	0.2649158437041748	0.052503699272130805	-0.2961501822589876	-0.10631580182356594	-1.2390458004698632	0.270025141702114	0.7745144053297286	-1.287770867217959	1.1769233967698225	0.10793651642218222	-1.176311307858991	0.5063341468254045	-0.3465526530099125	-0.45659722825512256	0.25893477234041773	0.6458995252156751	0.6936277507112217	0.6577502821281741	0.9125936253646152	0.6561502245186214	1.1886246059136472	0.4390794615837799	-0.4662223113497506	-0.23877652089767762	0.7041324402994721	0.27683234360979453	0.29363652867817946	0.37843592136989035	0.2191852737835734	0.39967610567751327	1.7636591694950616	0.6544810128637387	0.032140979561164074	-0.054149363594642425	-0.8618741385402648	-1.219435455789888	0.049779635539089546	0.6500963907995286	0.4598697362925365	1.2179206095703243	-0.7092471453477529	0.2035706838085546	-0.6032992156064794	0.5571369208890427
-0.29353476551903257	1.5030973134620405	-0.5891644180954316	-0.8694506567732926	-1.2120109755295407	0.07556408074980778	0.3838584332873202	-0.6503648602765202	-0.20957661463458455	-0.20646939798741495	-1.3640701195096057	0.5774060647945505	-0.09691827411512209	-0.8830368515570238	0.5881265386046824	-0.1758304280560221	-0.6436378172670055	-0.54629486856123	0.014175560883214438	0.08733038202108848	0.0318468515994657	0.5577230207825493	-0.13431979357241752	-0.028593929157575193	0.054857019877860305	-1.0538387045832558	0.16274558463682692	-0.8240667174164629	-0.30506327769892794	0.517738029253038	0.5106053706671608	-0.12443311692769747	-0.4643601374954672	-0.1603825247116452	0.9892329004742163	-0.08253515467044174	1.3168770249211288	-0.03980373575352402	-0.5211738188425752	0.20136230867718435	-0.5348469454407616	-0.22559040437135225	-0.2704115218700633	0.5078347069310731	0.8011707744301004	-0.5955337995032202	-0.31668107376753524	-0.26381307865954046	-0.4259457131147401	0.7042084273671231
-0.23682727710386317	0.8754487374263482	-0.021194061798301383	-0.502804500472598	-1.6449130549817095	-0.031374397841141995	0.45921870041063667	-0.8071862669169524	-0.22211158344644802	-0.5620272991648642	-1.0174162397949622	0.45266851542912334	-0.7438794814470266	-0.7144452952163675	-0.3322267708109127	-0.2674515421223798	0.5667579071807274	-1.3290341864113737	0.3028914442529066	0.5074145249806145	-0.1748145087323412	0.2006586507914623	-0.7724149416345399	0.10204586526619853	-0.7376054276863587	-1.6682880355027188	-0.5678672428251996	-1.317835599568157	0.3419578444917972	0.9289555396532636	-0.08610988999679295	0.05548298121845525	-0.7385185704875761	-0.6233869971404096	1.3504220994423606	-0.47632853979945666	0.5878626739036662	-0.35655534834019464	-0.7452069668302989	0.5908056066830949	-0.02145439979573661	0.6669122172437668	-0.10269507964057417	0.13297933226485384	0.1563364081633756	-1.9734002525207845	0.782899731373918	-0.5344066799077226	0.09335767892683733	1.1391281852298627
0.7161317513939122	-0.2800874335421974	0.377415098469802	0.05135922851697477	-1.0133707802385887	-0.019471331449953277	0.34142552470683035	-0.393174110731484	-0.08454143389996328	-0.7804651597930089	-0.0756157785326229	-0.3772528810862324	-0.8165974990296919	-0.34900936479470124	-0.5156290424689906	-0.021533899566308953	1.3008914798968516	-0.8624793100089253	0.22358305659782074	0.5612324719155574	-0.34040089800896667	-0.18109912953317978	-0.9597843848466779	0.7391101465876121	-1.0041954872505103	-1.0888630137677264	-1.0112174613119198	-0.6260973612850605	0.888805467592156	0.4462120551704115	-0.4369895511168559	0.9291096327022308	-0.24660706585135117	-1.0131154599850511	1.0111715029069837	-0.5195386344709929	0.09854843806580292	-0.21839775414717968	-0.34880008145827796	0.8013555522859076	0.613645441137222	0.5582843714784597	0.3370768086355951	-0.31139035432393786	-0.8854727181306108	-1.5142029012055715	1.6509585324304334	-0.120997798330143	0.7386433975022982	1.3863382135272264
1.7548749733642535	-1.3960405760076955	0.42597046618948947	0.5071414478941189	0.18638242970947058	-0.05873318283198627	0.06774934087940075	0.14728435302853798	0.15644534237889626	-0.6634683164318156	0.994374373124907	-1.5867599053952284	-0.6085312965619022	0.41977226500157466	0.20111275039982493	0.13068891042679467	0.8788325682884488	0.41000301217773616	-0.21604269559479233	0.20896410274698896	-0.7056226886333734	-0.3014057372823586	-0.8466826794085937	1.0378503136515973	-0.8223698493843303	-0.19673916140377767	-0.9168986236607926	0.5107107418350239	0.8885870372412319	-0.8249792828218617	-0.16840164766107105	1.643599262353286	0.4297708626466469	-1.0557570878150275	0.0876534536869863	-0.22207036081284803	0.03196318173003582	-0.047574886350290314	0.13873401463957838	0.5601077379295244	0.9063804141264925	-0.32537125733941297	0.35214684728398815	-0.6635883483566506	-1.5766243733943728	0.3011319918024177	1.3397374160291275	0.6374986165963146	0.8679226578238175	0.9372313788308403
1.871974207425303	-1.9357849289134723	0.31049403279823956	0.8108087958561815	0.8918882002657326	-0.033571770441142575	0.01936649827075673	0.24188375892566924	0.2602802503007289	-0.28715508601819767	1.586691039202731	-2.293731468232179	-0.5555597666735624	1.185890782250491	0.9991366250549942	-0.18432764841780472	-0.1464274555982424	1.2238678107992642	-0.6074167824925185	-0.2285457843428872	-1.323740127231979	0.1020632328128108	-0.668564426302811	0.7768706672201431	-0.5450209759214804	0.14157883812172944	0.11296508425297577	0.9013960215698525	0.4270848223676081	-1.9526277491269466	0.49047191563793635	1.2606453601024048	0.6176980329971967	-0.33546064508057427	-1.036981922497103	0.1971652056398112	0.13568455349161787	-0.07697737051371402	0.02675468834430757	0.01176085262933296	0.41420415229156193	-0.9641234486357405	-0.3963270568545385	-0.790577390478082	-1.4801110448856794	1.7695607484941753	0.13797336718712924	0.9999731272633137	0.18160183903935478	-0.04782809320472963
0.9248752912506443	-1.6228058293125294	0.26274890838718284	1.0719949102307174	0.45080148207356296	0.09752698801430261	0.5530158829156572	-0.3832681359750981	0.10953025074517983	0.09808138176229667	1.50620606625992	-1.9004226346748534	-0.707226691294841	1.414963268981442	1.0567831243532648	-0.7593036001021108	-0.6088416123752948	0.9814280541148448	-0.5796794289707901	-0.2595142111318485	-1.8591368783881965	1.0347867569089317	-0.5510562620701357	0.6048969055398021	-0.44612699108692494	-0.2394077800461031	1.750983266221582	0.08219398436018972	-0.05842404834342944	-1.934266525332065	0.9252779503923336	-0.030216274070919483	0.3249183643840939	0.9909629289221759	-1.840154645703451	0.4063137488710065	0.019946432907445404	-0.11755674907393117	-0.6846968296499191	-0.4038226497866152	-0.6483294170345916	-0.746478503484867	-1.3963976483745315	-0.7060611456966491	-0.6750052641658277	1.768178575204896	-0.5965998638676948	0.6453775785975302	-0.7493415571783836	-0.7624105122456517
-0.2627397608924743	-0.6757638904613799	0.26174297216498393	1.2491361071150746	-0.7194336040930661	0.05463676084436345	1.4461713971268393	-1.4280502197794598	-0.16683548565898065	0.2543106986234053	1.0376243203287911	-0.7903524733451581	-0.7714454734466074	1.0849101226994025	0.3699861095551203	-1.0472838950257533	-0.01636124299132618	0.28157623748026367	-0.2558068943574764	0.2916813541769288	-1.913602371148528	2.011619993368894	-0.5534856894333481	1.0837268149242278	-0.565157389209824	-0.8832196805404844	2.6865851964679406	-1.2103205248689726	-0.2438627371308012	-0.7232277222765896	0.7418619992183249	-0.9501214327608923	0.07817798825974943	1.9341174951347802	-1.8706371892317852	0.16165326434641297	-0.4074101190669108	0.023963967328981813	-1.2819553737152274	-0.4353274001753608	-1.4512608098789332	-0.09760921173270337	-1.7394545481300996	-0.6088909437867698	0.32936485899969503	0.6664144411461017	0.01173024246064804	-0.035882117720240074	-0.9714254301395762	-0.5517797707977781
-0.8094862836744668	0.24199206981421006	0.12974185669427982	1.0373655309217962	-1.4901615546016707	-0.4159910759398868	1.886017737919131	-2.1273513097864605	-0.33592522794342367	0.14435785059067888	0.5938596919466765	0.031026156643522686	-0.5322495977136829	0.6149982252430274	-0.45136687343920356	-0.8150858553956817	0.9437938385310216	-0.0188056156991625	-0.10373714683583808	1.00679785995148	-1.453807490974817	2.2333128817915	-0.67646284944516	1.7889958307514655	-0.6992055173561479	-1.1979162078233183	1.7691584573850885	-1.7587610624813863	-0.13809999251144287	0.6320933003139372	0.20504035490095834	-0.5587758067488834	0.11051947515474102	1.516296882051293	-1.1002425532206979	-0.3938992638466791	-0.815231182174185	0.17869601836290497	-1.1509747748831765	-0.2535582764601602	-1.341188748601258	0.1858594281819813	-1.0409324346847741	-0.656021455450003	0.9460324129867158	-0.41154137312707934	1.2533510919669484	-0.4106938434305723	-0.21653405320010946	0.3710577052634092
-0.6297434369362841	0.5236415018797483	-0.13551906640036518	0.1865859467062718	-1.1158842107650275	-1.0769100709507529	1.2169300563089362	-1.8015691444397812	-0.2468158971150715	-0.01472956296959924	0.401714591893355	0.020834996535730475	-0.06529844126338274	0.24514690940397288	-0.9654301714402811	-0.3520876995265719	1.1982629039781392	0.13393098846191367	-0.32380621879279875	1.2152401836427422	-0.804841653772032	1.2504018479169317	-0.7514365154915283	1.6852636957186198	-0.49848546577668923	-0.8706387093332771	-0.6027206026067937	-1.063444128789985	0.06948225642621463	1.0309454368257343	0.005111741901378732	0.615145855697068	0.005151592314979098	-0.08984996758282308	-0.0996150470824855	-0.6956285783695713	-0.8046027917984699	0.042065167781324686	-0.440827029045788	-0.1601975694680632	-0.48842306320629136	-0.018248442304162765	0.17601105828119834	-0.6932135207423943	0.9451307679736762	-0.8212056136634495	1.5940932083863022	-0.22259429323810193	0.6933999382634023	1.1012970380761768
-0.33190347590557384	0.1585050578608138	-0.2822160597623138	-1.0664299229711165	0.013255902259637322	-1.3718446556794355	-0.2760735015339606	-0.4918941171478367	0.09114318962664543	0.05135734641796389	0.4582127967843845	-0.35112756582423116	0.4017332973411288	-0.21271695239477492	-1.2231463249696248	0.0011800261064745297	0.43971622571811	0.1566852124025496	-0.5611301624120808	0.6735671035102598	-0.26620215865043817	-0.474531898068438	-0.4969711949323506	0.38696373274724766	0.24069844926869466	-0.06481863461217847	-2.645659230797001	0.17255838445382565	0.22013655409787128	0.47845944418288316	0.4780927705246407	1.212705908839499	-0.7047380261432266	-1.5563521795842035	0.3407382532052663	-0.27880636537900866	-0.3883650983162617	-0.35660541977125626	0.18211653223352586	-0.18553942156689196	0.35708500067804544	-0.103545275678862	1.0156441358396966	-0.3841025770255556	0.60216948906186	-0.7080121250148614	0.46938696774733285	0.27461318010266905	0.6823025140946483	0.9479168872668139
-0.4129184747420267	-0.32147231193633313	-0.1389475491319546	-1.9925813343288652	0.7624518989534315	-1.121627773139358	-1.4914979618566655	0.9372819628772456	0.4984823792435496	0.3438021961930939	0.6108490264768164	-0.2514187959919283	0.6585580059053934	-0.8935868441886938	-1.3678364351575756	0.3227288016764943	-0.6141103664874613	-0.16075031208430773	-0.3611231463756753	-0.1757100531643889	0.1264406797136155	-1.822483857451082	0.12468421839117214	-1.2398238105966375	1.2063639506384076	0.6222538088416422	-2.9554744662955916	0.742845678785601	0.20694786173390367	0.042123680350821036	1.0853102360187994	0.7432367998263055	-1.7481960007058484	-1.7414043706977798	-0.04862277718724445	0.5566147106511333	-0.04459273758203785	-0.6432784295809092	0.32326221603224226	-0.11432497185699396	0.6666642484137109	0.28695323362533526	1.0405188902594291	0.2796746723256224	0.35690147766089086	-0.3897015206216963	-1.0345484123231896	0.6523658625424246	-0.37442946964019214	0.09943377157079683
-0.7344161352045644	-0.49158320362682323	0.07213177372335208	-1.926375301188128	0.4321606979738206	-0.8084416286382057	-1.5664078002045523	1.4847996366886613	0.6629155421942139	0.48593370442392364	0.6090848962494333	0.4453461518740444	0.5248603636295417	-1.4055309319267546	-1.2394933548592009	0.8994130125184613	-1.0324005066460082	-0.2993250023836236	0.18353793833245216	-0.701205128808054	0.43834922542959104	-2.0142906429701237	0.6583895842001567	-1.9245004053874055	1.605140927843664	0.5497032476155993	-1.8797257925426976	0.12133701771441856	-0.0719970299634603	0.5785859579015483	0.8522732305871717	0.19324364188819385	-2.2107801608611903	-0.9135271143566829	-0.6820373487334211	0.8204351985630854	-0.22797901055253483	-0.594765570791579	0.2105158166827271	0.11938667745989413	0.5270574457801461	0.6152183324552922	0.5388144256191938	0.7352891657712557	0.30122928560883483	0.09014681322733446	-1.4470126877747955	0.649077912250331	-1.4594264524977065	-0.6450320332694105
-0.8013932556240669	-0.5055062470742578	-0.06730215926806586	-0.8891837308174992	-0.48722398786658744	-0.9562430493045763	-0.7784426774411213	0.9374053328818969	0.31642576546227985	0.07211545315946061	0.20840119733178242	0.9642778644398055	-0.08096186196035698	-1.1654870871653011	-0.6132278652424394	1.6066799818484025	-0.5916791425808221	0.1675912836989706	0.45766855577087956	-0.7670387979898667	0.6029054140716656	-1.3565765553495437	0.5020439149644551	-1.3314459950896067	0.8584216240315469	-0.3374781045585104	-0.8794083566064732	-1.0230988583312575	-0.6140515369155679	1.6375202847486512	-0.5355851811516603	0.667575536858546	-1.502079094654569	-0.38885651433851376	-0.6845088384253147	-0.1414454167747637	-0.8450389727721854	-0.45520371932104015	0.2466418963504316	0.24577840633577236	0.2617129308532238	0.09933372813950096	0.07896051181334034	0.37386002323931056	0.09463757628720317	0.6769648513961147	-0.5981878632254501	0.2565103813386032	-1.509849632184039	-0.7350383224323123
-0.39197117464146863	-0.7667636890798024	-0.6150897925575799	0.36433944809907026	-0.8078820841355306	-1.3368664498008687	-0.2541405578786452	0.09093238815096738	-0.46951996508246346	-0.805560336490461	-0.6001401306118256	0.5672966750377644	-0.8954892385579706	-0.21913710906250908	0.28625417503512385	1.7912390942757557	0.13120315465194282	0.7504404743625517	0.06909436363449482	-0.7782094593624749	0.5168295642250196	-0.8744538938323448	-0.36917341762847505	-0.3480946790214594	-0.6220773130957373	-1.225855050761813	-0.7121575120583776	-1.4634689564659404	-1.1582632428465012	1.84454467030862	-2.1581202934997696	1.7264099362083878	-0.06749824872480543	-0.9406462238878257	0.14758357279893963	-1.7084252345554563	-1.2882400498381852	-0.6032149342525805	0.42554375755070495	-0.008322136862403802	-0.08427163894941798	-1.1216884238317757	-0.0501866977228249	-0.6241684266909903	-0.532881783722695	0.943545289774168	0.2915540839634606	-0.3222626112343247	-0.5773687078973656	-0.35789817649662614
0.21593473632624388	-1.208561045686979	-1.0546590150535016	0.9789573538238296	0.09468440880483497	-1.097906363358778	-0.7313112164731645	-0.05510700680354698	-1.1718953562592238	-1.4522350014239127	-1.444550110491831	-0.4945709961759819	-1.255169146027395	0.5777089066145444	0.8224245181638477	0.9929810620770394	0.4414682010056566	0.48473818615159897	-0.5861890211680415	-1.044116174405879	0.32271113284628367	-1.168280337306312	-1.1652519056405375	-0.04475800604433956	-1.5695830602317584	-1.039356273395965	-0.7117202530734476	-0.5830686036849995	-1.2810689098255283	0.4369623195207402	-2.599503206266456	1.6555039942255851	1.0285898273795626	-1.8446566446761459	1.0624992159245024	-2.381541571378156	-1.0326521871911043	-0.9898737036343054	0.3949185325113947	-0.47757955078123165	-0.6653816573198248	-1.8955333768009797	0.05002941396086152	-1.205679488535069	-1.273726632639123	0.4273014895838961	0.14709983277406033	-0.715663121144678	0.2798127287937418	-0.08382893161476132
0.5832164263078694	-1.1874323703262746	-0.8083319562937876	0.722032073606641	1.5773175064520786	0.18971541453507107	-1.7367125960499936	0.647780197644649	-1.1686238451979993	-1.1377460903843173	-1.788754386299846	-1.1603840911180947	-0.6123733554185308	0.4300089852804394	0.6377189456135145	-0.30371495506565	0.179843384419957	-0.7956507067540401	-0.6959068007690942	-1.2940263774563951	0.38502716572690426	-1.7640592109656474	-0.999594895370161	-0.5647040118683067	-1.0495026782459136	0.4344782128169707	0.014670948535264315	1.0291222182339548	-0.7790945519621134	-1.7281175194602207	-1.3678378240411873	-0.4177231716473554	1.1839204207402485	-1.7256325254122875	1.1506418620654386	-1.3340169579321155	-0.17389699684600995	-1.1243692883554814	0.05182705661555896	-0.6320419597764022	-1.3283284850072488	-1.327986509263838	0.17354162846319496	-0.4674917843206687	-1.4222665628735318	-0.6649659977624055	-0.7372221105395049	-0.5475781666312916	0.2466139529535061	-0.17417459105301736
0.532100185221657	-0.26959182608697585	0.03992482161122693	0.10169261238113309	2.351997688987304	1.8052797543293855	-2.1303323541936523	1.329470971201	-0.34358394104381157	0.16132049713527236	-1.4001068456027714	-0.69112987674656	0.7521981258220104	-0.4435525297832057	0.14327899060903365	-0.9283337714950861	-0.255980526468081	-2.0196930597341543	0.029685276574679485	-1.0026063954807007	0.8559210177493337	-1.7151105383964598	0.11790951874327336	-1.165860615269198	0.48882107907723604	2.0970633239071454	1.15073341780505	2.110670050942054	0.05652213938593309	-2.883616487845184	0.527371123757844	-3.099952872735992	0.7643202187619377	-0.2360690319388115	0.384658909711086	0.5751892210131367	0.6597788036333535	-0.6891496627045066	-0.16808018722697218	-0.17037646793358305	-1.4915388250411068	0.09422361793632554	0.2556731398394872	1.2286808448358086	-0.6441016854720629	-1.424209920001001	-1.2326618408084526	0.21399272075588474	-0.31944980612679813	-0.37727802409287586
0.21191089838629024	1.0345337461407376	0.7060971806236463	-0.20966797789314146	1.7991685586800916	2.4653214921526665	-1.4163528373359855	1.0562044473025245	0.6999195722093666	1.6381281549447178	-0.5727053424762961	0.525162713513725	1.7469923588749996	-0.9797370591344744	0.10012523114494568	-0.20873756300460658	-0.39444289973266977	-1.990338845400742	0.9595775042716232	-0.12865641263289643	1.3643983778388422	-0.7627605689968816	1.1899793523088928	-1.19169863363564	1.5890468811795988	2.4881584269006125	1.4693103655992323	1.8899304755798414	0.6539108268220136	-2.1111628978943586	1.5532690478090456	-3.9493293607770625	0.517938095934354	1.4193225111636998	-0.29631043950079844	1.62083123175046	0.9131980034951219	-0.008637269094092955	0.24139618376673028	0.5632947957894988	-0.7333511297565554	0.9869241784025105	0.3559240730504994	2.4070199704712887	0.5460785349798444	-1.1373488329518966	-0.8672991336388208	1.0499076316772773	-0.3691066405175795	-0.36682164619566404
-0.12687946438694073	1.632736846027844	0.519469932066705	-0.043948212355708054	0.5828304420942974	1.6714993255182546	-0.3123551322652429	-0.10005540584062617	1.1751573261284187	2.3485648203105147	0.18201737103060606	1.3841917215060893	1.49567727766445	-0.4447631533429926	0.7214367557545044	1.1954684801032165	-0.13630215910860868	-0.7724887411430615	1.1991852417371454	0.7102343342336278	1.3302733505211044	0.31532312973576054	1.283049690773022	-0.7392336536689044	1.3434507760714818	1.2987665824233978	0.5086162540275263	0.7952003437550594	0.7033265786182229	-0.2906286916106148	1.1769113318715403	-2.1490764961482425	0.6791914944374787	1.7586578468828977	-0.018560947672956254	1.0658971776811443	0.5851098559502549	0.2781614223259047	1.1797860661896862	0.8964842016563487	0.590284698488147	0.6535971068310406	0.530296269898615	1.9384183611212147	1.2353713871831535	-0.09860635560927056	-0.33671422340635765	1.2329416877643926	0.5203519494219808	-0.1888581817084357
-0.32185598293535034	1.0455250320895546	-0.29118136860137694	0.16825113271118505	-0.08034096326809867	0.2878321387621385	0.08815854398480011	-1.0644260582603706	0.9154522118087021	2.033611600200169	0.6348132551862935	1.2113758920593656	0.35499161747168456	0.7522029915456767	1.392911549719722	1.847140358301154	0.1955952075220474	0.36173464546276873	0.575113211176065	0.9094474612322823	0.6371658402577035	0.5886322879869811	0.5835460617735939	-0.35486012292083735	0.3957562199878876	-0.2248720180773503	-0.6316288850428435	0.029764092265902868	0.44256333498297984	0.79709748110917	0.2711863833739099	0.46471023350901636	0.8269452883458178	0.6336704946104664	1.0096352898006151	-0.07672121666823613	0.12517571003454805	-0.007973052023696246	1.9204030020994989	0.5681292687554443	1.5425516589796904	-0.15242951161108187	0.7806717455385399	0.28656157281021244	1.0489546573236714	0.7007724665875232	-0.45852961443506646	0.5504548586101801	1.5589299172047444	-0.14544389340172065
-0.32327712897023786	0.029087390140383015	-0.7931276860256106	-0.0676782662396015	0.3009781129271539	-0.3544713647813911	-0.42170477508269716	-0.8673845367053225	0.5421593712724143	1.2258599150486291	0.9316168398293366	0.4007619858527758	-0.3582402320306671	1.550937857283506	1.3906220806508551	0.9859062842408073	0.1596175110530357	0.404312243012321	-0.18287189785898403	0.5652766603161827	-0.1386688247229405	0.035020303544020456	0.19803112639096326	-0.3328718045132804	0.15438747217852547	-0.5701886932531088	-0.5546450077114902	0.3937394153951633	0.34493454198200046	0.28780220358751796	-0.0026279070004763105	1.3467854059996016	0.5558035626189858	-0.6603050270739352	1.6616203784354344	-0.30579481223864496	-0.06513058902806201	-0.32259043526932335	1.8316481558250723	0.028478177408248657	1.5067631923290636	-0.23357044204691788	1.0476502094830407	-0.9032660925882625	0.49993501533796375	0.6745938857243412	-1.0220734843914876	-0.37216820569519193	1.6039585464304986	-0.3270903615080048
-0.17266177248345752	-0.2198532689948276	-0.3834966810776833	-0.7254882216997441	1.0389482036148296	0.16349583805536574	-0.9581529674552577	0.3316763775236757	0.7247208288706927	0.5851902433945059	1.1945789049448368	-0.0664733534642044	0.17675535925567828	1.406882661405337	0.7365695876025689	-0.6740031018646454	-0.4168192394667833	-0.28315490523703635	-0.26826921836438195	0.28362753093626775	-0.2939999647684562	-0.48410062540415283	0.8488126656580863	-0.5126972530407733	1.0623915246603806	0.41403060010141907	0.6508787808167792	1.478705768929986	0.5471084201194562	-0.9353286120577445	0.49600591804281297	0.0016274187568238068	0.04120599915174258	-0.8423004060566968	1.0925808973048359	0.5710763077214099	0.027603977818675487	-0.014093294277366249	1.0148462917172807	-0.08585631645725808	0.7864922172991611	0.5365424292211457	1.1640642613342986	-0.517075384201214	0.32991012499037464	0.20585264898882805	-1.0614637771478206	-0.6528889274683386	0.47581455807488593	-0.4729207755442787
-0.002539465690984531	0.5735616778302626	0.5049522003140584	-1.218291845177296	1.083036439449633	1.018492632476508	-0.62332338119792	1.4071028709102928	1.325795933198204	0.2511586882472604	1.2017903759610529	0.3688603948748635	1.270540710015414	0.7462770298267034	0.14441759045828187	-1.684052444023199	-1.2394198725748038	-0.545619036639651	0.31662025825711976	0.3415010079585857	0.24422503320417768	-0.2755784221727262	1.9539674967490255	-0.6389054714965573	1.9782994496025978	1.3940314211090405	1.4511230605556422	2.047725816557516	0.6712706343069224	-1.246397676973233	0.880563749046428	-1.6123584333965195	-0.1839647887008446	0.042503046364974637	-0.3335596001515232	1.2740839855416564	0.1387208164489743	0.8923453581504305	0.1335443271824294	0.29021693055194026	0.20895402165029556	1.0884228380783698	0.8733882984553981	0.8668279388418085	0.6180439835457406	0.028584410691876387	-0.1732457991900201	-0.10897530418887921	-0.8023436113317374	-0.3729797317239998
0.030417422177356986	1.4447054266410855	0.8775015765305415	-0.9282744120197891	0.16729121689208162	1.1697358797915274	0.4409246960527004	1.4126233392837058	1.4563680949284332	-0.08476711417891969	0.6375777863686536	1.3518797606640338	1.4479781917923547	0.2858515431004574	0.13419969973546922	-1.3320889356460222	-1.7044045904914447	0.09080327486975368	0.8042667738777826	0.3107939422319014	0.8446452588515054	0.4057522446307717	2.2072860632104803	-0.6313635394843762	1.4808049139970294	1.0968353628416474	0.7967435137723463	1.266198477566395	0.2627477749497254	-0.018488552718916095	0.4321562603271993	-1.4602510351743019	0.12258014507082414	0.8967710274619545	-1.3966154411209366	0.708432466348088	0.06475181037193076	1.6888446652843587	-0.3217669702840446	0.5585186121204161	0.19820845126719008	0.5645716448016093	0.055349273250876824	1.6456589167369189	0.7326167156659684	0.2786496687961206	0.8713526018739405	0.51142452581855	-1.115840071480432	-0.24707919362162523
-0.1044228267878153	1.3330690268318608	0.32132796384236234	0.2142702793585596	-0.9607556253912858	0.5121250989116872	1.278200114069047	0.46135893011317275	0.4750125276530742	-0.57820408982389	-0.3655060744268211	2.0312185901797917	0.1966248350150785	0.18380595262538893	0.4240862441857586	-0.2596012875308415	-1.3557854960944185	0.9009898635366822	0.5422480059480564	-0.3082076853803831	0.869075806084305	0.7841776293169668	1.049940419452585	-0.44067594074260463	-0.3925523087110692	-0.24642746716684952	-0.4715448845987797	-0.4359449269521889	-0.635633595956577	1.7413207422643397	-0.5153959017375762	0.23789893802621745	0.6807452750990407	0.965539168429664	-1.24745834911026	-0.6196272258507807	-0.15710854145251418	1.7775084246368078	-0.4556508047570539	0.16771665852919593	0.38835604494867465	-0.541539394070952	-0.997663935193368	0.9283389806930825	0.19157163964407423	0.4308622101698311	1.0387336233243527	0.37679869776519664	-0.43091253236701893	-0.5023266493704546
-0.257184934569202	0.34730265974287255	-0.5071585393485859	1.6238202465098022	-1.4078332595021583	-0.1287733913973359	1.3145417968673763	-0.5433137814795161	-1.1644060437307475	-0.9131841872116917	-1.1426426830244922	1.859968093656374	-1.3080892166468305	0.05544797952356387	0.34121412881276153	0.355602067132587	-0.3055889024260917	0.9780208838971745	-0.3003826814069228	-1.2340042254073686	0.3303456871644643	0.6219908305288359	-0.6427614058799344	0.0909204220012349	-2.044642048859745	-1.210985729250497	-0.5962802571753265	-1.7683116135761854	-1.423527991638377	2.484792018486384	-1.038825586270599	1.425710727644166	1.0822186048363824	0.6488761940878687	-0.19140365496082293	-1.1931616572609391	-0.3455730969778431	1.3225923328574227	-0.6476404689596124	-0.6944033545351495	0.17721627564591944	-0.9699981471995357	-1.648408523561723	-0.5839605998201802	-0.6187378840048726	0.12471072330786367	0.30444009629699853	-0.44127079089428856	0.29849540070260067	-1.0969578568807115
-0.2662181691995068	-0.35638662445032027	-0.6415809236274355	2.480102410717372	-1.0724597116073624	-0.0528544626087879	1.0428406168624147	-0.9124929888535195	-2.227940769120299	-0.6840476270173257	-1.1126428895700566	1.0055712216095853	-1.4616936316428344	-0.3307177590346629	-0.29737288113002325	0.04576433906844508	0.7917560300731531	0.4146230099781159	-0.9506561511258159	-1.5004163965925688	-0.22232591964066725	0.5548892509520215	-1.4690980317769504	0.9569540957376943	-2.0268648316031213	-0.8346792806937431	0.8753867939070807	-1.86083154664655	-1.4994223577645267	1.7237896151219954	-0.7704551049898443	0.7624970344568083	1.2046175257424037	0.8438118616421489	0.7323350006826321	-0.34364997677591924	-0.3595661867897441	0.9950938346467485	-0.9813851273966975	-1.2565504841432193	-0.48412038289301945	-0.2587399898666018	-1.4385068197348378	-1.4715391210501727	-0.7837045512489675	-0.2906892056423371	-0.3366370044628435	-1.0356936395111087	0.3137774616159147	-1.3650185216958757
-0.16809302131926057	0.06244942047664532	0.06172085251926715	2.2961838436184943	-0.631782760557215	0.4852505460265516	1.3533812101104878	-0.7669225506535168	-1.909194209167425	0.006813985522002575	-0.42784173893571176	0.0974242452679846	-0.09140091396653806	-0.6945075016682566	-0.9582231822509555	-0.6345572296441025	1.264660172850935	0.13689638306223312	-0.86610191060104	-0.5240354246777484	-0.38371072056955724	1.260557398043559	-0.9972556192746529	1.6593555511083258	-0.6010975336455213	0.3267068078595334	2.392854593766465	-1.0926448644860567	-0.8689067612923639	0.4361969141775932	-0.2686765124921249	-0.8070402387547688	1.1221137706703663	1.7078561008292823	0.8166325823510749	0.9375845544675867	-0.18227009853537926	1.1327566032122174	-1.1552536277291117	-1.0200709281543976	-0.9946474997386138	0.7021716589552869	-0.5921622123860675	-1.1432807153478552	0.07650385339966613	-0.2454563775320629	-0.1107247057556978	-0.7587818723166523	-0.0992081435571665	-0.6878771923227759
-0.14911775136117153	1.1433775081530735	0.748924475663915	1.2088114195760975	-0.6915645523323922	0.5987566311378906	2.3398435454584745	-0.6696634689930555	-0.6315430079745085	0.5143306546435014	0.1487070470633759	-0.3427659458789367	1.2592721776503841	-0.6593188070712708	-1.085193291185784	-0.9135551885328889	0.9832864953644553	0.6567862836012952	-0.2539126966964005	1.1039600239717455	-0.2963782697758541	2.483046444249275	-0.1796350099229118	1.4995626840311498	0.6081478897358034	0.9020086142370672	2.1586203568629316	-0.5951930941831762	-0.16937619044408767	-0.08256363904972351	-0.21944870149433668	-1.291451964967543	0.7743177493218697	2.359647591948326	0.2495174170042004	1.221486703290707	0.09350989838107288	1.3293386040565534	-0.9286869753199023	-0.3326969637259287	-0.7728435478046402	0.821483596505071	0.112639717833103	-0.3263989700821578	1.2480143142640479	0.2019673223953519	0.6324055120267008	-0.04158165707121539	-0.06388425106688608	0.6837193103141443
-0.26434440814770493	1.6606272949597884	0.5661819198934942	-0.1589461119737603	-1.1245583556795704	-0.18755502719796066	3.0599918876705967	-0.8676229196437968	0.42004660377360004	0.2843840132642617	0.06110085949222578	-0.26932660622551857	1.0129254270413761	-0.2842479814696418	-0.7977895560279518	-0.65974641888579	0.39455750107525145	1.3804590894518778	0.22514791640965917	2.107058935270708	-0.34700254883646164	3.142023262999154	-0.24798989573450547	0.39551209923622943	0.39879860706951903	0.23468580355680285	0.22984501198669052	-0.9782736953960308	-0.06448050717728024	0.3932420493650595	-0.5674894206830764	-0.09692616726557765	-0.0005189785704901897	1.8585670115258726	-0.2880588491289396	0.33624973130316854	0.3046442295048222	0.9416919541852745	-0.47495075126792496	0.0040177552333827485	0.09996107425272577	0.18180741670519604	0.08607640313134358	-0.09235759138156555	1.5628318381479689	0.34598750131580486	0.9535637813571174	0.09369270615248773	0.7274883792018492	1.6889770457315003
-0.31537558777097363	1.008466453858384	-0.34208968869040324	-1.1158054426991724	-1.3059851902471216	-1.3729386883710142	2.56943091587673	-1.0551253100269253	0.4941773360221536	-0.5530921711704971	-0.4603240324588463	-0.03995409874677699	-0.6936016782951251	0.03872948026645646	-0.6880968232603096	-0.33660728041364907	0.011851914902875921	1.3465705909837176	0.16691767377548633	1.789607709520277	-0.612376277170117	2.456121794652567	-1.3427406521171255	-0.7576724322093218	-0.8398873658053796	-1.0410299240282903	-1.5757028117744973	-1.6799762371335722	-0.599459791170726	0.9008676895602816	-0.6896191528500223	1.3118198829022438	-1.0509104656643868	0.30333775945475716	-0.39013375293881214	-0.5645849628699732	0.2920210524504123	-0.09375777251519567	-0.17988806623242432	-0.3387183445668854	0.9526378842226335	-0.12018366833867052	-0.47756138599737546	-0.6615882634260398	0.5853911607533758	-0.261636304497548	0.5297488981297458	-0.7145034271804115	1.5507298301295018	1.4793911429112507
-0.12381729959428461	-0.18284828744355686	-1.0126949083062016	-1.3234894873348528	-0.8792256828169954	-1.992886508692689	1.0041147685910887	-0.8437794748298599	-0.11065184672632387	-1.3093626652102475	-0.7381190886659227	-0.048628764215405046	-2.174170889845767	0.12119110275105728	-0.9911845897786037	-0.28860303723609015	-0.06483574072867351	0.4211731264794849	-0.2200986150514604	0.6484463287457956	-0.7667285325280353	0.7962990424586971	-2.370475626876551	-0.8465127163056055	-1.7605716634800461	-1.8707914424506302	-1.8000948755509982	-1.6511159311614474	-1.1582013789320271	0.49402778585375307	-0.30816688705803613	1.2646236180978516	-1.7751009858503144	-1.2071353959237618	-0.20841980731107107	-0.5498534622612576	0.03475453530764137	-1.1091786736144427	-0.17698236718367483	-0.8340292970993162	1.166461995808962	0.5419125487875001	-0.8350939037338875	-1.3167954584591244	-0.9247222146327528	-1.151982301902736	-0.03921273336712531	-1.66822799922635	1.4211135921801097	0.31272635947014066
0.11770906208961801	-0.8324648432016607	-0.8086722117159627	-0.973361879280286	-0.1418286003934233	-1.6111119325537837	-0.5602506709022063	-0.2870493180380669	-0.5840252788292967	-1.43545931300725	-0.48927057259528806	-0.4017390842657623	-2.037565526494395	0.14123099583172657	-1.2328168366110148	-0.3460064660208635	-0.085833917900725	-0.5683112835486006	-0.4183980651238114	-0.30734109236857887	-0.5278437091269247	-0.6928277796574384	-2.1820021823722535	0.2582474245635463	-1.5669190744108163	-1.887180294775578	-0.8811793880542211	-0.5929943358686843	-1.0778376580794584	-0.6331565510865558	0.11150877787858815	-0.07889433330614173	-1.6610827030858686	-1.6845845567883024	-0.09035117679470307	-0.037544847195818506	-0.2686151385986186	-1.4123677777139017	-0.2434328952787158	-0.735481455035238	0.6820735037323161	1.426290314872117	-0.5415432608016585	-1.3482005487222992	-1.7596572354452031	-1.4301819644769742	-0.15051872120585513	-1.7142156531432065	0.18480699969679867	-0.7194785530742115
-0.05645414318204132	-0.5899412063114264	-0.17170407530257162	-0.6084940770831325	0.3163328998609932	-0.7295842603809024	-1.269094613318647	0.1666171731190766	-0.5541597268714651	-1.0228885164030688	-0.14789265702411378	-0.884079335631157	-0.6051262080730185	0.2151450948689575	-0.8572652895379094	-0.1983242276934082	-0.20769686082607963	-0.8815772130661363	-0.17502917729019682	-0.6481592080996674	-0.046827488563689866	-1.2419939811372882	-0.753604676638215	1.4365363995698919	-0.6625762703865127	-1.4876678293625591	-0.3279721645257324	0.6516726781195051	-0.3210514560235231	-1.367238252244507	-0.000175753573083748	-0.986008456639739	-0.9570216903568546	-1.1954192324821276	-0.13195305872598537	-0.09524040355014524	-0.338008862565008	-1.04651283585528	-0.1794122769328038	-0.015438639609342315	-0.0702482984578945	1.2911562317573078	0.033136979947925894	-0.8198832921002049	-1.4231390193426596	-0.8499791781656945	-0.058137314538041794	-0.7989396169516537	-1.309934863230469	-0.8571718156954103
-0.8293069687874783	-0.07314890297052058	-0.07940682970489306	-0.6968606074943181	0.21908591253132367	-0.22414340137097688	-1.2861306650134585	0.1784774893641576	-0.3460145867888328	-0.6089436236832684	-0.28246107718922703	-1.1924241295230367	0.5985872617950542	0.06989453278451703	-0.05691001935943208	0.058643628690696156	-0.2835008956312519	-0.7289187521834214	0.25416010496463426	-0.7613695551273199	0.2408565471602876	-1.0966280966059034	0.8447020441513085	1.4196141752805147	0.05411331582185356	-1.0637506140993946	-0.7242321497288514	0.9946888288704903	0.4791359617215187	-0.9584257974312689	-0.5264798867654873	-0.319038364345299	-0.5654272978176516	-0.6503091817134815	-0.16198749446656585	-0.9129873324138136	-0.10937432714262822	-0.7285385340344916	-0.13105789543925803	0.5169072992715004	-0.6207764786328447	-0.02436706433404171	0.12717875442413715	-0.336978134378913	-0.5212079988904922	-0.12657482908160655	-0.5008158289104446	0.03846888062242803	-2.091408299453632	-0.4073984825074903
-1.7233139201818448	-0.04589631336776849	-0.8271406533296161	-1.2586403507182304	-0.21506426648561922	-0.4245974010581314	-1.3554659877966238	-0.1355779867977434	-0.37502236668989913	-0.5757129069975608	-0.8257590607143963	-1.1902985794229377	0.548203550897534	-0.5996382690014683	0.2992691179991158	-0.0003273316521856679	-0.15259451595535112	-0.8801156325967471	0.3966619023525243	-1.105526265207852	0.09631957143761186	-1.0396891512674722	1.544334435171627	0.10806532450422385	0.18453070279336248	-0.5401200909549726	-1.096440888393493	0.2780761275396083	0.6828474444858857	0.11056709192225982	-0.79933740409607	1.070084147455769	-1.094947932430119	-0.7425538484095295	-0.06393557464148107	-1.4852885742094437	0.1430142794659031	-1.0194039915403061	-0.37670726819140643	0.1390522518681184	-0.8127609612106018	-1.278800331027471	-0.49500497819927636	-0.2556958553598966	-0.05355621898438834	-0.07721538325663926	-1.5773219002945384	-0.1234234373935643	-1.9496940927828879	-0.22050262146249722
-1.9321076713138452	-0.6041327759862867	-1.5593909023710546	-1.8487576073327832	-0.5805493369474393	-0.7831516976026837	-1.7671053980989384	-0.3669822672463594	-0.5391151235826503	-0.8047432596287034	-1.0663055588191723	-0.9590187345734015	-0.3299472565200927	-1.5197876630620482	-0.3426259075493091	-0.490846283131895	0.009728458887844458	-1.5706778256260205	0.06702313737233732	-1.524008603491062	-0.29235871863247487	-1.4546783425397976	1.223789379283232	-1.338786208454449	0.004976051266893013	0.25544912318525065	-0.33064673572393727	-0.5701830266778325	0.3551084491386175	0.6476614638846809	-0.47780148409113604	1.3941247107486516	-2.0901631709454676	-1.212966225657516	0.03643481948188703	-0.9094199057795216	0.09245204117974033	-1.6480288005095665	-0.8182754722098319	-0.8291933770281068	-0.8121117041938539	-1.2024401340503423	-1.1597520423334147	-0.33864165418909425	-0.3917866454307643	-0.6364310184554242	-2.3644231454648357	-0.992220107489399	-1.3964524595487353	-0.5635317280571699
-1.074506455820996	-1.2387582074725465	-1.1331576648129034	-1.922660132687736	-0.6177478080072601	-0.4621687703627547	-2.011903032965356	-0.2254862057246051	-0.37887521864367923	-0.8706027419351653	-0.43797082567756673	-0.6624214687064832	-0.8439914807930877	-1.8863485899395365	-1.462259752412699	-0.87167418794641	-0.16183754487749552	-2.107108401682763	-0.4196763309492427	-1.4509601263953484	-0.5588032000680279	-1.9705619433428119	0.5981654468549338	-1.7090568585009307	-0.0819534267550329	1.0837046483850934	1.2652201460948889	-0.5375908083287024	0.24612585776301346	0.050250769635677005	0.019056847560531415	0.11116236956603565	-2.3968765698265813	-1.198317077545599	-0.058569117671655464	0.41037476445137117	-0.19869345430220317	-1.7579049371359883	-0.8780596395629908	-1.1893344613206704	-0.875091037920226	0.06042862123166282	-0.908128353585578	-0.17356705713556111	-0.9727155728010645	-0.9345886997354073	-1.8514059509159573	-1.3651101231623395	-0.9133793272959444	-0.7607973476814804
0.4535568503950815	-1.5066788700566278	0.6116151451598677	-1.276448625096248	-0.2599878406919867	0.7373600757233832	-1.4829208883006995	0.2528019121402914	0.2447333276723361	-0.4752895882918472	0.7987845464258766	-0.42968299183648984	-0.3873519954983176	-1.1761192791925734	-1.8902170051706078	-0.4427831988359824	-0.6954060162741313	-1.6464841022181123	-0.5375702829300045	-0.6504028907094107	-0.5407580738736566	-1.9478942060612698	0.3308410772131043	-0.8849038837310342	0.031790048699048036	1.4544173934587403	2.232374972058743	0.43928290393710395	0.9730299791564541	-1.0920888523936618	0.10949217206186204	-1.406983198304102	-1.3617629981683572	-0.24736952723204125	-0.347779030027461	1.2117371873672422	-0.23369041240910582	-0.847437444825225	-0.07001336575624788	-0.10666123034804761	-1.0959397457719133	1.1296547386680185	0.48745113624508285	0.2695967241920129	-0.9544875170744214	-0.3160971800984535	-0.10570822530438707	-0.4717790453239602	-0.4608965532124006	-0.045263573448373465
1.899905366565549	-1.4374922852850665	2.5566405283084643	-0.18549230394179134	0.44415462232955333	2.034997037649722	-0.29954022445632156	0.8155727147874607	0.8539501224146755	0.30716977949288604	1.7551741503704712	-0.366258757286846	0.53704165114332	0.2304894712581044	-1.0042244349309553	0.8004980736422301	-1.0769302205813984	-0.184524796265371	-0.07973773594236985	0.4766326735880107	-0.3622771518613176	-1.1616132785587414	0.3848439998959056	0.2426948763247347	0.2452972395593201	1.2342140466183091	1.66226138603115	1.4905814658866063	2.2230481228562553	-1.719511937674708	-0.14074713941955905	-1.4779335589492453	0.4328663011085331	1.0853275395165163	-0.6216845953806729	0.8728628320849078	0.384395319761052	0.5881812290894672	1.328703199580523	1.85984222848497	-1.2981962318198603	0.9276737915450436	2.160950056487975	0.6276832726203497	-0.13147146035628818	0.9225927690162526	1.7138050795281252	1.1816017779701387	0.2410823018042156	1.4017400164912466
2.8150027674976195	-1.3177236606601828	3.3010923222168995	0.844333840558633	1.2867640804998657	2.3132903573198673	0.7452253526009623	1.1941507236778965	0.8447712794963458	1.0992620912465854	1.7601630068746048	-0.5661676687900098	0.9714918861594528	1.4119797718714577	0.6209414694947405	1.9563270236488544	-0.7465900662073421	1.3851962534554083	0.5856533231712769	1.327627444336233	-0.202616194782463	0.011059407263770249	0.2427497726093887	0.8051853679934962	0.4546427370054173	0.8210232770102247	0.1894826444109224	1.7530737393650648	2.895060737687032	-1.449265405171706	-0.1119605964944896	-0.034759656239060355	1.7214736971891218	1.6946890720124859	-0.72078479013647	0.04684172914131233	1.3749169587200138	1.4242647882900683	2.3141382025586816	3.119266012323147	-1.1502163561396355	-0.22613999864743267	2.8355734304315523	0.6105182578088476	0.8108380491781341	1.872610867198331	2.492937431994369	2.365180561319145	1.142274811257711	2.493323342322586
3.1947535044402255	-1.285328148105238	2.4104579859581317	1.4468358452352543	1.844355969295168	1.1906273769031295	1.000048203860639	1.207574748183668	0.19006429282300524	1.459176616897476	0.9494266856337423	-0.9805661101970967	0.454408512736136	1.823883008378682	1.8061834207496137	1.9859312601252461	0.22556162810648944	2.113464862189929	0.8270850160856685	1.649087740212258	-0.08733783149182428	0.9443995453601705	-0.34834119207005976	0.7062917897582893	0.5331630704789759	0.6276422579326544	-0.8493591111381645	1.1633616526152246	2.1687044095217183	-0.824860078442229	0.4860909831074369	1.367733573236896	1.790036057777782	0.9850948745150598	-0.7270817599504673	-0.27846864686528183	1.8892811145874433	0.9617514495442194	1.9975323061632089	2.5421772260039504	-0.4645444726098244	-1.123411256731753	1.9193242875392913	0.32924903727305427	0.9574275335503386	1.9315245955718219	2.1375376895355296	2.3668672468600196	1.7736216768233304	2.3614611467098894
3.0838006475907074	-1.242641495614955	0.6996888226732871	1.5674000900067049	1.6943642329322546	-0.5133465571167015	0.5520144285114077	0.8150431912015377	-0.4804225921233471	1.153706696875927	0.056180050355389734	-1.2741736304777547	-0.6454337371944748	1.659469786982441	1.910149393563763	0.7188107169992514	1.1296449449617239	1.75142887898863	0.3808382895961668	1.5650760507600352	0.07459372447085244	1.2239525070921964	-0.9655918974405747	0.42540281326508383	0.30966038942585455	0.600420253211772	-0.9140573801787021	0.34276228821490917	0.43968844904152893	-0.4786705064087922	1.1603897927349016	1.3676365567245954	1.062581016141431	-0.5129283390921392	-0.8395426701121038	0.03984283231705404	1.3365217946696637	-0.37033464084390744	0.46108583444291107	0.5853917665591953	0.5437774258126704	-1.031804396547676	0.016474628490098463	0.13618912968150193	0.10948945233369378	1.257531489608758	1.3956168229303443	1.5519985211026834	1.7371871243589037	1.2832429098042868
2.3226104834932104	-1.0561152496516817	-0.598903862785945	1.3747752046598902	0.8313790071906355	-1.4517005230487798	-0.004021833431950738	0.18218950183760682	-0.522717799332209	0.3762683139954679	-0.2730518481953468	-0.9789009938489217	-1.4953710380526082	1.3129391551315448	1.2913821338791365	-0.9301634313871986	1.3641770642555153	0.7431760180338502	-0.31987815475167675	1.2320541874883968	0.32104471745226576	0.863918156315341	-0.8934253293372562	0.370536103558244	-0.177439571294465	0.43203246482804364	-0.591177152595089	-0.12945885168098267	-0.9281182735449145	-0.31942586503973003	1.2793350877539449	0.25090108455742144	0.4919337072700885	-1.5873728152240414	-1.074524716081935	0.39123168052910934	0.07411262379491657	-1.3772250277339084	-1.239815632282382	-1.1233107510728437	1.3272704374019828	-0.3294572853383292	-1.5696413736772261	0.24072393465337494	-0.9186328514265067	0.4310979968226773	0.9348392147299115	0.7915022446693517	1.1483286998919013	0.35230442936769857
0.8636678564603938	-0.6929131581222268	-0.859871123655725	1.0932668290496967	-0.2021873532811246	-0.9910507904886933	-0.2205184717991526	-0.345513864869027	0.07421137885180189	-0.26497655867834263	0.05415943273621627	0.03071196144818695	-1.3990088062223625	0.7886477300616037	0.7255632415843224	-1.7446954971345736	1.085025979125197	-0.26962075826035126	-0.5143104861657574	0.696064915583082	0.5628283776324046	0.24616539182172822	0.0816059899603062	0.5833199834765842	-0.46109797627971627	0.11059530651389292	-0.5781705983108987	-0.20424553501579865	-0.8864575925197868	0.23904799238399202	0.96686533764662	-0.5533033591829984	0.5377921296209497	-1.441343828089926	-1.15650656951414	0.4587015569730237	-0.8673090903671331	-1.1896579158035945	-1.958548097171542	-1.3277789454626276	1.4324385251743623	0.12965262377275552	-1.8768851998449094	0.5468349797222982	-1.0053436352048188	-0.09902257845874918	0.801045412368031	0.5664275764208707	0.510208900561039	0.28213668805951475
-0.7903118510502823	-0.18663040665175126	-0.35766481981635967	0.9104660247239011	-0.7567008885146391	0.1855321628565929	-0.10230838445751908	-0.4742190917374179	0.7145791822264704	-0.15149422066578305	0.6352676262593194	1.2094321148961167	-0.256601246385074	-0.10888285086323615	0.5787423459526466	-1.2186618631455624	0.9597587763310111	-0.8139292186991239	0.11425960575649381	0.07903371059725792	0.6575649290098807	-0.12669604470332785	1.290470438840799	0.9056117930722635	0.005399889986327088	-0.048960829395849385	-0.8047587687253066	-0.2068646602879424	0.27201569146300203	1.3306608979025456	0.9695812008625938	-0.17232927987913274	0.8625772040029308	-0.3999203632732513	-0.7636208830257061	0.6261208262548049	-0.8253324379349428	-0.03003706908856739	-1.3901735413589937	-0.2493912622077687	0.9093432520296173	-0.020136974484977085	-0.989971537426361	0.8007434122430567	0.18178918780975073	-0.20418562271332077	0.6986078829456892	0.7026988919749682	0.21156822142744017	0.6940272225929975
-1.759674395114019	0.3801629981920627	0.2231338742011066	0.9366358438601724	-0.6901602852689224	0.7547494092994367	0.12670990288521916	-0.23982673751991304	0.8036617158410052	0.743743496551439	0.9421531313363274	1.6597963305213221	1.2819346296467848	-1.1411371850237308	0.6583680404553728	0.120924089731027	1.3000015563972	-0.6731035403764881	1.0377753184235363	-0.3423911972550607	0.5141421373360096	0.0319054876224559	1.6685440259373665	1.1474473795878615	1.1152536966845403	0.028741254338451264	-0.7677466197253106	-0.38317072512022177	1.2318847906738561	2.2164564430170453	1.5591754629278405	0.8469385736474154	0.9405555093400628	0.442241264189338	0.10621706628030074	1.158974986484834	-0.19518083338537	1.071344558762516	-0.21201652889094905	0.8045251418530504	0.26737622345980094	-0.46157159722952384	0.13163633626711468	0.8013623883153875	1.7633503462103088	0.03851827131603776	0.505954334890224	0.7884114164419741	0.23248377056289693	0.6455399531830506
-1.5557869005386333	0.8134316780208392	0.4124593798167137	1.1410352504627497	-0.45583892742009	0.06755643092675563	0.33225916662982496	0.0009135500261231555	0.2762874246316451	1.6485940529563905	0.6729073396283985	0.9480945489265413	2.1386195355217086	-1.5878626341599407	0.7289169081715853	1.2593271553955048	1.6283824330213854	0.05896734229845976	1.321735923976332	-0.413527069262749	0.14399284601133422	0.5562711431337749	0.7226272137240377	1.061651782581017	1.9246056629078347	-0.10361616910489234	-0.42067902675469576	-0.6763026364558051	0.9841455357158143	2.002706425733501	1.926508177483227	1.3636620578083114	0.7401631372937092	0.2812495339549117	1.0394595492857632	1.4341893584487677	0.03796671624862584	1.2927735268914622	0.6119172664055346	0.8121490974831401	-0.010819736987447485	-0.765621596491986	0.5144200210831243	0.49286130234947745	2.3899395655699798	0.4168906124439917	0.3521170264496408	0.6237100912256515	0.3039693505362789	-0.25261434323063703
-0.5868689760864731	0.8727017646339177	0.17104019360366046	1.3161569843259655	-0.5162773849110501	-1.2206205460775257	0.4779768520100458	-0.056555253442271164	-0.4170806935708635	1.5823099682344637	-0.05654512431065546	-0.38263715103225554	1.6064476117483764	-1.0248124619255252	0.9018107515586345	1.5132826685428349	1.2387844646788124	0.9299419225532327	0.5219560359204657	-0.34404726674238756	-0.3227842422291236	0.9421429934081715	-0.9225386170041152	0.42745450620700315	1.5172867129656609	-0.8296070015054041	-0.2821280190310073	-0.8451396802856584	-0.24436257596476887	0.6956871661391996	1.0493947830582917	0.9969497029754976	0.6800526501464607	-0.654615777441758	1.5139503499234355	0.5588867053416112	-0.5546388712610709	0.749051348120678	0.6459518473064928	-0.06764658906675639	0.11062393504513154	-0.8705890878277777	-0.013175555451344013	-0.012115244933160633	1.5016038017946478	0.6071694656786009	0.32478688886890733	0.27994651954189614	0.22367313819724147	-1.3810426964796325
0.2468031687266493	0.5503863268719839	-0.2797980713000756	1.1879377042576904	-0.7454176889039942	-1.8344883531359215	0.49245981618908263	-0.3011603204957196	-0.7299276745000765	0.33175483876217177	-0.7383696509680779	-1.218247680234524	0.08711048123261217	0.05399936406852828	1.3892679647123565	0.9338381495966281	0.0980135344676378	1.358379570625133	-0.8488424413190987	-0.45623195866021243	-0.6507510557221219	0.804417875855632	-1.9676319456621854	-0.611403082919471	0.09958887978301575	-1.6979662523908559	-0.619442337797545	-0.6708789078952695	-1.3910921967095897	-0.6711085163311995	-0.876290251859353	0.40872811685795646	1.0035041734019445	-1.3744538319425292	1.3339335133585848	-1.2313286876481417	-1.3079951740508537	0.24528288047860014	0.1991127856924177	-0.8859590098855025	0.31005102589576655	-0.9455942410121795	-0.7333819984946985	-0.4260072739325393	-0.12392235858042107	0.39143046006952315	0.33159886605730193	-0.05777844764609226	-0.03477029037473531	-1.7605918981274904
0.4476387805868857	0.24131052395738384	-0.6794991077057647	0.6420504116625455	-0.5424095150897077	-1.1425759651286616	0.31024280209037564	-0.29157637707446205	-0.4113135045325317	-1.1880353298585427	-0.7932170840740037	-0.8724880803059557	-1.0568966560974506	0.6836393683304417	2.0010876456108804	0.10288361785713628	-1.008346048953247	1.1340433452897127	-1.7599314793943064	-0.6833452297189067	-0.5996959309070491	0.2561443347926364	-1.5297548764555564	-1.3998069657987509	-1.0142395624597704	-1.6394448562896127	-0.9097914681122528	-0.07112985538764394	-1.7258726479172017	-1.039881204176186	-2.2694962780444277	0.3600475702665225	1.3837271097566861	-1.094078269684018	0.7805317253488959	-2.338826087355988	-1.1795160447679267	0.3793004816917509	-0.12114932150090497	-0.976200959201037	0.3590505775292288	-0.9902872698625519	-0.7466787516586213	-0.4006908195984104	-1.1121904092238244	-0.033083602491238255	0.27209969715885984	-0.18010507894387928	-0.4055767121933912	-1.045531285232704
0.2853594131985265	0.44139249128489005	-0.8224715855275926	-0.14838082879453443	0.43359972888235976	0.3035088389804289	0.024213767570614858	0.2500347402395105	0.37641104752365534	-1.712784995760012	-0.08221254607020671	0.31053282759908934	-0.6795061367456332	0.4929727641387306	2.1197803840844744	-0.36682362947578523	-1.2940805193848914	0.658968555967681	-1.5646665375774496	-0.5455124797327102	-0.10983515229728082	-0.23440841649749505	0.09597073614627867	-1.26667549670593	-0.7112818305132113	-0.18784573970621443	-0.43225744767501306	0.8329526872043287	-1.4400785655486101	-0.354460788061038	-1.7175182056003135	0.8041462945384081	1.2355867121685562	0.061516720680134106	0.3399217072051436	-1.4157487698748106	0.051641566233223093	0.9465990594431313	0.01393412360396656	-0.5011949036879954	0.3722693761420526	-0.7734848109501835	0.166827521182772	0.182952118473217	-0.7997785671467934	-0.1300851744053752	0.17150126158477363	0.07180041639981109	-0.7720190672405062	0.17264434409592339
0.2606075422269852	1.175935582309357	-0.6036214937315574	-0.8485564661116269	1.739010181420846	1.4251707880901447	-0.16384459511017097	1.0656672198395387	1.1775409468182463	-0.8614209696649625	0.8291732784606346	1.3392982638676314	0.9754370742935476	0.06523689916481988	1.2966578058824074	-0.2169412217216981	-0.8037618044309215	0.5154500666048848	-0.48570147976185385	0.2182665385846352	0.5824046557879231	-0.3890460990515563	1.697145930093712	-0.28953695559398435	0.6997917990339273	1.706220597019542	0.7125130785688232	1.6713218888395716	-1.1046346568403602	0.5015423672425352	0.4016791196616308	1.042928009315721	0.3616921388867727	1.2564640630486685	0.28154020295924354	0.9219301663084585	1.4476813765132492	1.2255689854749177	0.4742007261900527	-0.025621781365597014	0.5710620307380676	-0.16153447749151287	1.339556143047842	0.9877880268087734	0.2110079205800795	0.3818986097402462	0.04684925681557919	0.605293383652427	-0.9295841259206024	0.9671373985195405
0.39601950158226173	1.8349959040560608	-0.09346235466379843	-1.2206423189436824	2.448712168645362	1.6679681870481395	-0.20040426600265598	1.5394030139401937	1.5001752886365762	0.4701195702633749	1.0718608625518427	1.5010515999911356	2.3957262597898503	0.121103800386087	-0.1765569709029649	0.384589047636666	-0.28624386065816804	0.763264602408781	0.7095361513830534	1.1348758342264582	1.0634305010528908	-0.4202216043766403	2.1674553529633003	0.6216680101987382	1.7680474393213474	2.433209528850736	1.5202196790805091	1.9450186285848048	-0.8177831711098167	0.7030748034325257	2.1345356573167895	0.5985650972704345	-0.7916464581904039	1.7524620322476727	0.4888533716718147	2.452880031135336	1.8391353846563032	0.7794605533539511	0.9319862952663854	0.21422173655199772	0.9016450584510409	0.6309875610928145	1.8701721777183278	1.3951946907316102	0.7847336596919338	1.0490974178038208	-0.22611109264384163	0.9575542593442409	-0.6685660895693686	0.8965927097644067
0.2536783100813564	1.7470630457381546	0.44589634461031213	-1.2458505306074525	1.9903565288007266	1.3453422481876873	-0.25539956773659583	1.2566061270583047	1.1355730113414773	1.0319635572728532	0.3229980777570992	0.8923473187965257	2.2566866802759638	0.5668711605974773	-1.3974619995077537	1.0390102800089647	-0.28523697248705	0.8375224496631384	1.4063442581596517	1.3850525934420717	1.0467999908288033	-0.6791985892889727	1.3491332589897334	0.6246678140327401	1.4178942010482318	1.3859058296347868	1.1606956058625413	1.3805859902988977	-0.15730783731132297	0.263636866151001	1.8889379151804833	-0.29530048356155075	-1.5223904414398646	1.4973822205821714	0.6677505547905722	1.622624895679212	1.0138793535538775	-0.08581076666313965	1.1988621309277334	0.46740643444961005	1.0305711204216534	1.189901704323037	1.4965846372000624	1.0471591235683684	0.45298683267652257	1.0299398538420403	-0.7279985339707183	0.6137961466207866	-0.01821613594200634	0.2779596203675629
-0.38378843658685396	0.9384429734576016	0.7115609076602126	-1.023142753329761	0.6586650790279001	1.0730794375140544	-0.4190625743554398	0.3701365151080926	0.36767524708730054	0.5037521594969858	-0.7474139485410851	0.1500685053623093	0.7462325338869873	0.642828323627345	-1.6123224468659443	1.4013353950354046	-0.5475955862152567	0.27094973610317724	1.5087317738369668	0.7617667619848931	0.5984360672597507	-1.066708975252847	-0.0008392732626119253	-0.11331516265566886	0.028323440005050913	-0.3524612076323218	-0.04636426223431274	0.2511887960637102	1.0399679470068917	-0.17983265047941488	0.015042339542544986	-1.0412820737524242	-1.4757971719905276	1.0025664504640748	0.6693894881657265	-0.7692631231093724	-0.11149406567190817	-0.6435662060609288	1.3032524493556161	0.9839339468463197	0.7445849441068041	1.264169980062054	0.8030391933777642	0.23677466012490198	-0.19208265163363591	0.04817749128433581	-1.2052264278942388	-0.38518225029424774	0.6420440802226854	-0.2157259783907725
-1.0922863448329032	0.18927005196793045	0.5914954963319411	-0.6378514992387048	-0.6596305039954339	1.0666673867644	-0.4220332198838482	-0.5650311713313991	-0.1774021587557732	-0.25180082018694583	-1.0505671939251147	-0.17241304473450533	-0.6727673032550527	-0.01623676741058797	-0.8689208459890989	1.3568102758527876	-0.4436410429764772	-0.6048656170613874	1.254979539000122	0.008122192422571119	0.06940753313685866	-1.00674800070641	-0.9463565611798498	-0.6013750983313471	-1.075461299879138	-1.1533443641878132	-0.9426375300109586	-0.7349397265571765	2.134699817117934	-0.16760110496916317	-1.6566278085616017	-1.2953308046368004	-0.8793835012198623	0.7678340842448079	0.5778984292924885	-2.4036662363250105	-0.48237746985145263	-0.46050988110823915	1.3180540179790539	1.5759567678629953	0.24295615789859235	0.9554761539719933	0.5511424078175524	-0.3266973422345383	-0.2596496552425235	-1.1357878592922437	-1.1923376186405041	-1.2618732944765068	0.8602599809741022	-0.16864281806523948
-1.2349659086311084	0.228487636399544	0.24728727304952489	-0.19214449636993208	-1.2148712910917687	1.0451154433897285	0.10543555532997961	-1.0642072473432052	-0.05590130238629686	-0.23048958884313592	-0.2194250378464708	0.051208695619116326	-0.8188002285338329	-0.7961603408648416	0.046027470803942816	0.9835220989177083	0.14027576749704201	-0.9190867544763279	0.8513632523861852	-0.01987115179079242	-0.20131499537554762	-0.14431790184999005	-1.0618106548677602	-0.22972057060105253	-1.0551113445543097	-0.5592235996109323	-0.7747211145837767	-0.997585342422628	2.16820176608649	0.15673579556356623	-1.740025082942191	-1.1399186258899363	-0.2647293405682685	0.8617577311692608	0.5108368704332427	-1.8714127628093638	0.039904701360393535	0.2205406718534715	1.196043422573888	1.7547204862053525	-0.07420653282399681	0.5956346260781551	0.849109421828411	-0.21130557681547396	0.42230450798209773	-1.4130147959775121	-0.5790835825212581	-1.1789812894254135	0.5553250190008125	0.2682122202519661
-0.7326374892058166	0.9153657980057699	-0.056622808292508514	0.09461043649664012	-0.9011441486612284	0.666438487675232	1.0129047975989753	-1.0230902900087853	0.5235270202856297	0.5555085696454817	0.8935876045422483	0.5861212326241523	0.02650963017610154	-0.7863637886080401	0.27939399569138607	0.37850183057921083	0.5487943928103487	-0.28686811828368697	0.3414184003055337	0.5567985851877771	-0.14782914066025268	1.0303043831573162	-0.5548839373102736	0.4220639890388312	-0.3095096463393028	0.36603909813885105	0.0689398731940864	-0.5906148906382898	0.881930148876112	0.3467099091779213	-0.5801245703894923	-0.8120041765574237	-0.016699038813214613	0.9640673459163746	0.4164712112498133	-0.004690852743849386	0.6477813417583138	0.7346984481092165	0.8002315549164332	1.2242551009667124	-0.0840843036505069	0.4733419927453896	1.0492969340642608	0.293731055335262	1.1305722330214256	-0.5100791334715489	0.050865159505456635	-0.18694473617674898	0.1009202158312622	0.5442514263516922
-0.20547008874232506	1.3326989696004534	-0.21045237367993316	-0.03367745523123416	-0.20835992161966285	-0.10975069008524788	1.4720573703106374	-0.6641269487605173	0.8175666208807111	1.0983182828456495	1.0135015532818845	1.0259488062474151	0.5542398459260127	0.10359555510477744	-0.43495054857185667	-0.4386657978605694	0.08975914693289624	0.6048563955836835	-0.26927846915651615	0.6718633966398743	0.006416174421635018	1.4799162059785722	0.06943796358325326	0.22741748312959473	0.14193125536650483	0.38189916779213245	0.6107872803952908	-0.12056023344989963	-0.9134219475642393	0.16601896749524153	0.34394062623055716	-0.4845097551863147	-0.15541405426215013	0.6966359178247455	0.1384156281835572	1.224172265263901	0.5066067209885858	0.5640714104174773	0.07142439455575954	0.1411602425691053	-0.09617720136017752	0.6260113028694154	0.47569545688888926	0.47301469557135467	1.0203753248936822	0.6566512708717257	-0.1148979867068792	0.6617648290164354	-0.10977026326469706	0.1776420304326031
-0.27563649315900796	0.7310254504568022	-0.33407940568510225	-0.5904540239292202	0.2065530383311403	-1.0488046718437287	0.7178981508238887	-0.29349060811473965	0.2600078166533711	0.544549090990251	-0.21689683982965546	0.9568495722303916	-0.08900035948275041	0.9852781379068322	-1.6478245469686552	-1.4143159813547708	-1.0847612094693213	0.6317392800020892	-0.887190489851031	-0.4378501485594286	-0.033392334535943785	0.6520032300919443	0.3865864538154976	-1.0707419409587686	-0.21664423234687555	-0.5166043655903844	0.3944576846701267	-0.13616582654723314	-2.0670844009308724	-0.2770803797502727	0.05448018209270052	-0.31078148659269006	-0.4498231799081896	-0.07886919343682133	-0.3263461892705957	0.8176017801552976	-0.41277932919239907	-0.2903741885432596	-0.8556179769078919	-1.0714054139887963	-0.4738395483652187	0.8162170464984081	-0.8118570747265801	-0.07344764982422032	-0.03443096171509326	0.8918211159157311	-1.2147234343992273	0.32892409667831435	-0.12516973159901706	-0.8200129170410054
-0.8528938310072501	-0.6680303852777393	-0.5932132724104777	-1.1944001828269082	-0.023502608311854804	-1.8338576219250895	-1.0005178814895026	-0.1126955430029792	-0.9057782117083601	-0.8321733715862958	-1.7905639514785225	0.20765652833659987	-1.4240838514521537	0.9760216026478111	-2.584203424879475	-2.277521619178308	-1.9901440911759212	-0.5537198129089894	-1.343942283097488	-2.196512303370737	-0.3615591643403654	-0.8733208593744992	0.24591868596994193	-2.3669011060352703	-0.9922490430248335	-1.2252067103923456	-0.12312372018564996	-0.6104770877371182	-2.1069428751787562	-0.7494675006644425	-1.0382810909173832	-0.44632974261663266	-0.6633528616643426	-1.1491237802819616	-0.7111906963094796	-0.45459929024030205	-1.3959559465478626	-1.3502353195415886	-1.691334570639552	-2.0308176207948585	-1.1567663285045622	0.7236133789149811	-2.026298300961634	-1.013470917413427	-1.359904083571907	-0.08942651409127779	-2.3923630428753793	-1.0866963966927052	-0.3367777154590445	-1.8850960330103963
-1.2517748860625404	-1.8379194293250114	-0.9605924743835216	-1.3285732367777239	-0.7416236958769836	-2.157568623436274	-2.4140367282144357	-0.15178858987319965	-1.772671661905976	-1.8989778056418931	-2.3200394701814204	-0.8688046698332191	-2.2198389331348647	0.12160749372966793	-2.6796398367692955	-2.5742480264073393	-1.7577746011180169	-2.082831215533426	-1.4720290629869923	-3.1506791378230026	-0.7572047680671455	-1.8895312514720317	-0.18674717953600373	-2.3079130776312025	-1.424969318881407	-0.91464788145462	-0.22340300312849506	-1.0319714823120927	-1.4736875004386625	-1.05925131446104	-1.748259685089517	-0.8424130406062751	-0.6992821449193549	-2.0276290647470043	-0.6933267161201702	-1.1739842793239317	-1.735831068319618	-1.9847710256053128	-2.136024070922353	-2.490310714821133	-1.643780495106131	0.2576700234372549	-2.390104968213948	-1.6077758611779842	-2.1054482719969623	-1.4514680743742614	-2.5400111459930717	-2.3830103701458363	-0.9072516829171728	-2.3031956584947553
-0.9906657991552512	-1.8863380283329765	-1.1898100032804397	-0.8305416451876908	-1.3788855866908805	-1.797178321696184	-2.3792371233161824	-0.2843661970511642	-1.6178515897209491	-1.825861166525564	-1.4321400282242733	-1.4809588931437798	-1.7605266305732739	-0.780666411373915	-1.9060322271157129	-2.0107567033801175	-0.5206487228472686	-2.701402716157838	-1.1686197918579144	-2.4811100996670787	-0.8444583598744609	-1.716098495821041	-0.515068493326588	-0.798673313253746	-1.1199511409821201	0.03439530009736139	0.2393436899832091	-0.9654517569547896	-0.8660963185489998	-1.0377862536013922	-1.3606778054568955	-1.1025988132472468	-0.5859557180010271	-2.215019545840364	-0.2315848963599032	-0.7829982243196886	-1.3393055360887594	-1.7949337962370457	-2.0267125872445955	-2.302130757070558	-1.4662419246020926	-0.2778028396450884	-1.8058986004336237	-1.4145572548287837	-1.887599177277474	-2.120998561312086	-1.394436051381602	-2.461154500384189	-1.4438181862272286	-1.791027094262601
-0.32521309822864586	-0.8328050056177229	-1.0467779520114424	-0.09435878985947123	-1.3903120201834984	-0.8305789702880592	-1.0232783482994245	-0.32452144634002766	-0.6051779606738648	-0.8572968580979936	-0.08660865442811053	-1.051150751219014	-0.44747871258371097	-1.097054807643099	-0.7452425300101162	-0.8143865595434956	0.6934844156871885	-1.9605456587862782	-0.4870421192025483	-0.8607286410813741	-0.4459786231206999	-0.7674984923020033	-0.3840307276435782	0.8289591635875082	-0.28064742044030694	0.5793108025848986	0.7470486352995392	-0.47125432530705286	-0.5582564272936669	-0.5838595687346271	-0.2184578511597767	-0.7783392207992583	-0.3988051978643043	-1.5617116190209568	0.3475382677993632	0.1213805362257735	-0.6713012073662789	-0.8790506828132528	-1.4253696015454416	-1.502296938043215	-0.6446423441027604	-0.41747045890107315	-0.8229135818659009	-0.6586990238059375	-0.9558519993342085	-1.729939616941471	0.1742804223072444	-1.396230244091551	-1.3883153335208895	-0.7548005592971971
0.0873668745859816	0.4532344206970516	-0.5652651923500395	0.2814117042424345	-0.7321043506445704	0.21559899991196835	0.384440479684994	-0.19242470666594305	0.38993181984013264	0.06170459663825519	0.4957981621746495	0.1040875120913954	0.7065128256411409	-0.8654011569424321	0.13649061806924925	0.3060236858944623	0.9330757297941437	-0.5384984274917386	0.2642979876142806	0.2992851775609496	0.17207006621287196	0.012659987242135587	0.1748299989057038	1.192999373334507	0.5437949075091187	0.2671596723493157	0.7499142823162601	0.02262852747710759	-0.39229809988644804	0.1320846758932435	0.7360801423009524	0.09485758045983593	-0.22078124393525808	-0.4671095865148153	0.6251598986993553	0.6721314752640177	-0.24719316122867668	0.1813964061262208	-0.6165120077483542	-0.46244025734868843	0.32233711824048233	-0.031129693888292034	-0.059894932488066176	0.046637991482877866	0.06598430521079236	-0.7202520248218012	0.9927736677539073	-0.22786589879025795	-0.7047243130422556	0.04947526421250623
-0.035444017873593976	0.9956143019426884	-0.04941177863200024	0.06150109279361731	0.06710195017705901	0.6652237684976533	0.7301050595068106	-0.007687158903336705	0.6451973989281896	0.27818006817469243	0.10309980357378809	0.9234109641024981	0.97786769219701	-0.46587427529722986	0.3285177857709032	0.6710609210923189	0.1654368425135185	0.5034586203451932	0.6060851434687133	0.31701486459912775	0.47342406170309304	0.14413768668344815	0.6844861569974123	0.24086286298674095	0.8324276001945926	-0.3211790543536631	0.2486824227239329	0.1938474642688445	-0.21917601042749338	0.6234816543827423	0.8246729516342455	0.8843316463146976	-0.13943752798194226	0.36188910411125835	0.4394437078487042	0.5677770850881265	-0.21714804756315786	0.7009577304400979	0.020396341633140826	0.22805041291305425	0.8704756548888	0.44690361619648455	0.25313173147091905	0.2779627135239911	0.5727485237708947	0.23734283525450853	0.6601012907396576	0.20898929447911033	-0.011596795226411251	0.16450236998867182
-0.29946061135275354	0.448899757341975	0.2030879249725896	-0.4315684345274406	0.39686913536648244	0.3327906910248156	0.11269514841406769	0.03637987348367949	0.23699299799947368	-0.04642332377595574	-0.36054967105346813	0.6487768011729909	0.36461365381965843	-0.1128347657113722	-0.04402296810643212	0.18611357862999423	-0.7962553481106489	0.6382073392930223	0.2600781579857634	-0.22836696632207334	0.18702560011527622	-0.055303630182501916	0.6494587642181389	-0.8518969608055981	0.3953829188649453	-0.35624774661050884	-0.24957047780205097	0.11171269226194677	-0.09798752772165892	0.47003597904883804	0.10911952856331099	0.9420364810525738	-0.21247159682147007	0.49361198095050457	-0.0421960817649822	0.08636252329924744	-0.3433837402717806	0.43681927174051144	0.23907325837957846	0.22768583476669432	0.7610717778807972	0.4175316952834581	0.23218778365108408	0.10440853837338554	0.329753910533287	0.7479182512164192	-0.2011508704934448	0.057892172143189	0.0708564804612134	-0.22923076398360911
-0.13690239681322267	-0.7145642159191364	0.1805346286688658	-0.6754668272609746	0.16025278847024454	-0.19861220342153088	-0.4486883949571107	-0.08752432495431119	-0.1755353859322778	-0.3110169784717258	0.024156292248856057	-0.3000074841041766	-0.609871360549477	0.16482444952305397	-0.431517435388238	-0.5903436121133697	-1.1121229549944764	0.10132831677355912	-0.48383904057105603	-0.3673398410213001	-0.32348339427433814	-0.020068882205526488	0.09886656167254769	-1.021816193534713	-0.4593208384587276	0.24964652434429038	-0.25382545087535796	0.06052048448782081	-0.06858382134186145	-0.19676465995378634	-0.7745881982514828	0.2867269905238968	-0.39139328945586993	0.15771482346716892	-0.5504019457089613	-0.3781501402538011	-0.28406214460175616	-0.17475402682486396	0.09796996399497242	-0.19662758858325347	0.15404768666803134	-0.20901910100023846	0.024554617651514028	-0.10786048508062773	-0.3403144474227232	0.7461610881825376	-0.65732294806932	0.03247559503254307	-0.3767304399111851	-0.5918789780311237
0.48023456724418556	-1.6226124644965878	0.1302071449792244	-0.4453404673752629	-0.19974486108102862	-0.14640332405647472	-0.22134815674909372	-0.205027094655699	-0.13335205716875453	-0.18549169447265318	1.1317858323810257	-0.7170436317668493	-1.3331965759110393	0.2685974610538933	-0.33116678541433264	-0.9531542735077768	-0.6367140900410776	-0.5468725494785163	-0.9003373695624023	0.13351888305399892	-0.3701566982439282	0.390188427531446	-0.4079967896639011	-0.3348541434347579	-1.0769607828287615	0.7757082107239379	0.2646424344427541	0.14062467736475964	0.023662240120510766	-0.7385503097760021	-1.1668057175675666	-0.4270404092242975	-0.502220645796662	-0.016655395686138646	-0.9458420100880903	-0.6061379401365843	0.07254550235412376	-0.4132310773869473	-0.11602365405406947	-0.41180049446509936	-0.5856544381012998	-0.8579475658851637	-0.3409047846457216	-0.12541602989927317	-0.7408020046568231	0.3530576273372387	-0.32384397540937077	0.4466127373501409	-0.6705530592219571	-0.5822084172049803
0.9296037581183096	-1.6820078448270503	0.22769881357798802	0.056023112346307635	-0.30750643365719954	0.5586479341831669	0.5203275047898939	-0.21783934395693338	0.13656654738716992	0.11929273664824339	1.900749395049556	0.020126509557464627	-1.4530162555426376	0.08650126394715699	0.24962870435271953	-0.6628678604251265	0.08705150416805855	-0.9099942613484688	-0.5189867253110565	0.6716181319101933	0.250584627571408	0.8413540768141339	-0.43370065692121923	0.3390997874946418	-1.00034287287136	0.5149533203778394	0.8676996475535537	0.1122082300098773	0.28922055129738533	-0.6701421151474451	-0.8972471212117895	-0.6522974134809203	-0.37580593881967056	0.3033882567854749	-1.2208026106486902	-0.5673279589759888	0.46235056237975053	-0.0020554744129909538	-0.1947903929774999	-0.11100574164061187	-1.1330861818803488	-0.934918628978272	-0.8275937383980261	-0.08568244446870442	-0.39335016071487294	-0.18561638667586447	0.43347244828945247	0.8602330809204637	-0.34203192841802005	-0.29799813044800244
0.5703514356427702	-1.0281826433366568	0.3056508706423607	0.47813663758883773	-0.3476548549724529	1.0896715791052778	0.9691554761650217	-0.33932973120952853	0.019800623913233242	0.1801393060210492	1.433802117351503	1.1382560373472383	-1.0504848256498893	-0.2000116049357845	0.7729972254924853	-0.09651809331605198	0.43092066654912	-0.8986876105982847	0.285962136832735	0.6672586799507598	0.836337123352867	0.9987173967420809	-0.24653609602855	0.4151576300148855	-0.47243080177028335	-0.4842297975062884	1.0310093317185707	-0.3228655742054092	0.477134993678976	-0.206146411663447	-0.3998869938880947	-0.5167928532947208	-0.04728112243133115	0.771100437499518	-1.3565008672644416	-0.41499333831625596	0.4379094539687665	0.5775189772703161	-0.24054828299867884	0.30436532918697373	-1.3578299983485205	-0.5698010095046033	-1.239657070031878	-0.340835041382504	0.41645514554559127	-0.5731363054283757	0.9776022216314482	0.6689965706189036	0.2781037916205583	-0.015774302205132408
-0.5319524785236985	-0.3843752656533379	0.0013474151780833274	0.6314953713785612	-0.751562016547461	0.624057375696751	0.7477033904378597	-0.8609321190929659	-0.764699290916651	-0.16955655246361956	-0.09201219911682922	1.250868423868331	-0.5627188191141062	-0.1904204664283323	0.6667654572769065	0.17673374976146866	0.24139183766402897	-0.6268602809716602	0.5567487423654008	0.22819695137342663	0.40203126190454663	0.8619468740153531	-0.5450083131405806	0.13378333963370365	-0.23816678751305118	-1.4702417378117658	0.586721640458696	-1.0814689975268985	0.1552416744022657	0.011210354950095293	-0.2956291141792302	-0.515038962070036	0.20946645959479482	0.7483057202257674	-1.2812354663611345	-0.44855578925934964	-0.1678467230171986	0.5923609540724302	-0.5158175378119199	0.16366432033000886	-1.3427893404862992	-0.5206552183693564	-1.273718188950639	-1.0537203030788151	0.8016945088781389	-0.6744007897267402	0.9710456077808913	-0.1499093116235945	0.4189739632411313	0.1780077890988471
-1.5319974752148195	-0.3860649752263949	-0.7595282220533217	0.5319675884208714	-1.4104489785204324	-0.6214194389274729	0.21761605617112298	-1.607013541147334	-1.7870427881139193	-0.6856866817344692	-1.58654367587776	-0.05734318080283813	-0.3962187053478414	0.16206963907341723	-0.09068618360184064	-0.033723071450412645	-0.13003081875752948	-0.2786151945968121	-0.23540438453764587	-0.10966145423593475	-1.1426426076469542	0.6290488813747831	-1.5172001702872953	0.07620078485540498	-0.6652637907829059	-1.6450504450620258	-0.11739458693842192	-1.5952037900870477	-0.6757590439009287	-0.2651361112564731	-0.7319781846071335	-0.7270409146723299	0.13661504620636863	0.06212682860714401	-0.9898781808325081	-0.8318459647183454	-0.8984271408836089	-0.10185860356755537	-1.0118586703434715	-0.6306352330166547	-1.2544140656431608	-1.2429861504143083	-0.7285640291251547	-1.903620301333667	0.18694753817791943	-0.6381724258435616	0.5531175848429387	-0.9921767838138795	-0.216219041258541	0.4186218681346613
-1.4922036061107333	-0.9347287012267074	-1.4726919754764747	0.2775429208330408	-1.5008515837649656	-1.4628166329876466	-0.07125559226452534	-1.8092768193528384	-2.2413492207604286	-0.9168030339239439	-2.0231281298261634	-1.6622205571171549	-0.4862967424335895	0.2780573761022433	-0.8584580694369796	-0.35894261687835055	-0.2571711453620704	0.01614212032740281	-1.4626811711997743	-0.07339130983107726	-2.5827900949347695	0.4088613875686657	-2.3559327732740596	0.4034737509068589	-1.1566198597429775	-0.7721550131536608	-0.5005365040461245	-1.2528099877902408	-1.301269496722485	-0.5278863245258509	-1.1141098777684997	-0.6087835225844079	-0.17362564891571525	-0.7237032069363886	-0.6332125399076334	-1.2388169463541523	-0.9195496240861244	-0.8154399336683636	-1.238905371985642	-1.3153425231618416	-1.1306203945959825	-2.1967901296412835	0.3213631959888844	-2.209785484787403	-0.9261313081608911	-0.6536703961279515	0.12765742620916914	-1.2351471577798057	-1.0244187692469078	0.7920606988301306
-0.2211078998277215	-1.2442895684334037	-1.3942670746031678	-0.000670703950939082	-0.37693176088243985	-0.9638009493228529	0.02372159881924281	-0.8161738900991544	-1.656054545601186	-0.5337177820942578	-1.254215503337205	-2.0676158397247875	-0.31251460554411403	-0.3912051424806471	-0.8395275443958311	-0.22318038578539312	-0.058872015515297055	0.29066021854433827	-1.8007150698314893	0.1456833217507027	-2.44112217201843	0.20383724808498616	-1.9739390762624893	0.7369970473454125	-0.7179691021498281	0.672895605927612	-0.2794375742493593	-0.03835852269646468	-0.869154004536049	-0.1322231312271648	-0.6263348015571139	0.28512309429364496	-0.25831663670975347	-0.8520075496063044	-0.415578906431627	-0.9804853921782274	0.17421092416677225	-0.7037726506634687	-0.6036739080125247	-0.9486662356838691	-0.7851061463261967	-2.3002465489143873	1.5064915937486725	-1.4702321389661628	-1.3075411097705465	-0.5846655780362428	0.047884940315730394	-0.767309178731642	-1.0607510761619148	1.1687674202054439
1.5003573270198316	-0.6375493043818367	-0.29016163833944786	-0.10399790509266932	1.4320589370882395	0.5274321553698492	0.29001060392744643	0.9971411132784782	-0.3269816668459038	0.4238993099371679	0.0011579771584068735	-1.017450684312625	0.49278238844161204	-1.439377415574603	0.23367884739240635	0.6120612828173837	0.18974230597290925	0.6968575505257286	-0.5463290808150534	0.3241022414905481	-0.5370759686806438	0.10464465270258203	-0.25109567617643186	0.7034849224702332	0.8051894423474247	1.8097756320116911	0.2385677829667025	1.2925408876184485	0.6716131378605491	0.8204486684466539	0.8668413568578708	1.509229595153095	0.301033860056053	-0.14077254805027034	-0.4057688541334208	0.2667324426144129	1.7430719789380396	0.33978650999377674	0.9128107534294152	0.5973811692405379	0.002457159022028597	-1.118367868650484	2.306823197164434	0.09147784567297194	-0.27460901154211365	-0.060758028662004644	0.4160363445511493	0.04405795304847307	0.01905161584400401	1.3619396133334092
2.5404819326409585	0.6790351682957683	1.1770290891967994	0.16123686428353587	2.4772817061983696	1.7047654645677623	0.6049553696598587	2.2738056213753226	0.8936089809643559	1.5081780882043414	0.8350664024716695	0.28080406660826784	1.570567907151813	-1.6385989061191284	1.849834918431303	1.7984995588395738	0.229238471294841	1.2575826598392605	1.5596286427123411	0.5728051494242984	1.6575499423122009	0.3125017207436802	1.6377356084871473	0.413377320939466	2.3167556568444305	1.9344800701536593	0.45053353532796825	1.8109922016799054	2.331261459105807	1.4578915991756551	2.503851343830083	1.947375012126185	1.407038904080304	0.8573079365820541	-0.4968828734318805	1.891437245007216	2.489597046033693	1.5638953480735576	2.52290609734891	2.3907341049906754	1.1380268192350123	0.5588781054122144	2.3321185647370046	1.527462108032115	1.4618475976051304	0.9267682247162983	1.0561615682814538	0.7445999816371275	1.6191322677786706	1.3772638343180668
2.3660085606168497	1.737716975958916	1.9568565785697578	0.7768826003949544	1.8854771450634717	1.6502930183757065	1.0630187314089004	1.9388427851599324	1.2710770573033547	2.1129458413492612	0.8434121182923788	0.5516317647452452	2.075623972334185	-0.3011310350592517	3.11412117479965	2.650071904765888	0.17249871826789795	1.6955716317058367	2.9493893179772708	1.1222869927043522	2.4263726230087426	0.8788063484669666	2.3350145597171643	0.34592030815844105	2.576897376969105	1.0745179319034226	0.10109452554368079	1.3108017454225964	2.9322285863722457	1.1039513247453199	3.164023359764718	0.9717141751654969	2.44631784493547	1.4381072298118736	-0.5563210569736953	2.7659759353677646	1.7049434295267083	2.1414451226663305	3.2298198319953135	3.2423033720990095	2.105866598111569	1.4693471435148195	1.6237031802785864	1.8850858108033468	2.4317123170957196	1.7045926422005444	1.6464571427066068	1.097875533606751	2.760487523451825	1.4124905184047278
1.4668540603497602	1.7903470662326977	1.6276845193802467	1.430793210637047	0.4497079948391316	0.7096451442284624	1.6395733300743243	0.45379210260213615	0.7863618209848816	1.9335815456766854	0.3356536258632615	-0.16315790975664274	1.614972514668764	1.6732612836470069	3.4152275897592315	2.667599423190836	0.4554716356888557	1.66770940533039	2.7275936018929583	1.8676578723462658	1.5638163022400158	1.5040949970186854	1.6912339332588102	0.8468356453014416	1.644392116654176	0.0725575372078774	-0.425325397919484	0.575712614483158	2.2354730766411235	0.12844593496095283	2.5673650423541554	-0.7232614941131548	2.8219003512921894	1.395631167012911	-0.5474123613800214	2.3774671025002725	0.1441411500621564	1.962028820421711	2.73599519586499	2.767678810286922	2.3401064195860437	1.1762906129861097	0.7190272927603446	1.1010999379149728	1.9361110848140466	1.5263169605626576	1.939329107439412	1.1558477579431612	2.9063221844499902	1.6114904717010994
0.8406893792612881	1.1042407322427166	0.8803320700620422	1.7574594734981128	-0.11080608083108627	-0.021475104237376415	1.9631696059337431	-0.450936356556773	0.16763683932350157	1.2742087532269002	0.010288607031226409	-0.6871794801020332	0.8008484746456839	2.544580931092952	2.791568862716163	1.9001629769755706	1.3812799968961789	1.2364524948826339	1.5139978393605367	2.3437881643023863	0.5382581953918549	1.7169804107804878	0.845724034288331	1.7868773388659487	0.861165960248842	-0.07382774201303688	-0.5577908039506463	0.6012004200767472	1.1531806518044827	-0.37009210523123387	1.5355288184024578	-1.633664602145833	2.474494982274095	1.0639676428456066	-0.44644443895106695	1.4019772639256147	-0.5627967359485019	1.5557400929968521	1.7039823089364288	1.6570613701437813	1.7805338898499623	0.49336473778405715	0.2746643212516086	0.1808945103847454	0.7756422150541714	0.5697463230049546	1.9079151401389052	1.1977690448491916	2.272087925635998	1.885179326376084
1.005312581470944	0.644509430813353	0.8538241018691496	1.6920162282452942	0.9249611145667358	0.06729229939721053	1.6264747562839412	0.46155678238394815	0.2765150391381098	0.8096410525270694	0.37728123560115046	-0.15519748547249995	0.621741528252245	1.6573221786425327	1.754393229827502	0.85406394104722	2.680898764497278	0.9550708667892314	0.7408963955376208	2.1947209224367685	0.8118511830954631	1.2787426538905153	0.8641499557163032	2.6360467693875362	1.2325158447751	0.7973788462549575	-0.26807261061023996	1.470217186848196	0.798188501834374	0.2496024664576751	1.0790084741712984	-0.8597032595835059	1.8296195027314042	0.8163834778676311	-0.08973973818802662	0.9570663731508435	0.4353269066925819	1.306526430222353	1.0345618601491233	0.9242302955585509	1.0095922042405185	0.5915995127227197	0.4533004858096015	0.31920209457897214	0.30276105561521094	0.013547570844715829	1.6787770143087728	1.552102818438812	1.4699758324830776	1.9884282445616746
1.5118671316820553	0.9484972955390514	1.8995841978072054	1.5096917355680706	2.3581119819985044	0.5454139207985792	0.683393211018315	2.4877271506824434	1.3001397909746852	0.8950535297454508	1.3194939417367153	0.9961722105931126	1.241402306646412	0.2897668987835201	0.8161372651764617	0.044640639480137995	3.557477967088006	1.2817149134848123	1.131578615011098	1.5293711260505993	2.1523399146701383	0.37036583836089765	1.4933355114216869	2.796076236029052	2.0951580455259466	1.6795266349345999	-0.18503778209856492	2.1201581549052766	1.3467883308329964	1.4499337892561461	1.3073912877062632	1.0420313997040016	1.2537588030117812	0.6532082365481969	0.7562189079718024	1.3243158114893605	2.1965440469005864	0.9442323064730688	0.9083912252908242	0.916770007198831	0.7314827031204997	1.7702014125235996	0.6794580602268864	1.6857260424258933	0.849115736939804	0.7948523030380684	1.3207650882806532	2.2603858917659	0.9573143546507055	1.7108385700668596
1.474441787039912	1.4702332763477552	3.060801800419761	1.453554426345186	2.3464186672577863	0.5770620223459018	-0.3369263909866113	3.5455176625575797	2.4587931327893795	1.1049174007533997	2.1140538947327694	1.5677470330917207	1.6782157666933653	0.2368916645383337	0.15988548910416311	-0.40694659243133935	3.257989290012496	1.9238688184971737	1.9406433572138169	0.7261526935040697	2.8452897990801413	-0.6104522853460409	1.4982412645589123	1.9457319229009455	1.7964260706313961	1.282847465687755	-0.851790421938438	1.4231251680035109	1.8791608345964075	2.0660558445132664	1.3887828958589354	2.6236621690394064	0.6724617202256389	0.3011328765353881	2.0648285547159095	1.6413310883951577	2.825743763823132	-0.05615070802109629	0.653009287463943	1.0525699070404364	1.0694577403062946	3.1520115666722224	0.16659191708728488	3.0990257317891654	1.3511758305531971	2.358201325518531	0.7462213589268714	2.816532128340213	0.7726754681567136	0.9714901602969782
0.5757419894402589	1.1900307625709499	2.921003556993404	1.3761963371367418	0.5294184402980788	-0.10368068001038434	-0.9601902280459234	2.3142715585559936	2.601580822776144	0.6067495480652204	1.9641548072159853	0.9338001991693944	0.8989255974614181	1.6466691125021007	-0.33440068106345133	-0.7684676951976256	1.7019963328362053	1.9977770135091295	1.735477738407462	-0.005371632917888717	1.6062179763290585	-1.361706552607844	0.20696490647443788	0.26715808604896657	-0.2709318439944361	-0.5787210937045791	-1.9401039204145092	-0.46755716047091106	1.3405783761746366	1.4900981246009006	0.585231720713189	2.8716225500287984	-0.20458582231073316	-0.38162802988241823	3.3155953074127074	0.954209795404637	1.4197114556124681	-1.6524852405630772	-0.38802334273814476	0.49213314979710143	1.4185473500676675	3.5077924519400847	-1.1819125262021444	3.060030799013522	0.6341567491925745	3.016541601337862	-0.13035148022094906	2.4186723785604074	0.6451584459116794	-0.16457757123346053
-0.5448475058234576	-0.16703266216590537	1.0564172963822647	0.8633053896796005	-1.453244286891875	-0.9779712037597215	-1.1861960044941728	-0.30911281231318544	1.2684439252914828	-0.8877480225972025	0.6832263226511853	-0.36200663134174066	-0.8620264395691872	2.6927039201585155	-0.8353850347056252	-1.2980588099510582	-0.39611766449783603	0.9992627404991158	-0.08664416959259338	-0.7085040460295192	-0.9276018749115709	-1.7675579700948176	-1.5478174790135064	-1.5512594493128562	-2.689490721452454	-2.568287390693419	-2.411088816008544	-2.0355141230260654	-0.35758952513605063	0.18923701436316653	-0.8469096406702568	1.9304841327343594	-1.3605846524327527	-1.182902276851703	3.729373465659509	-0.6079302633836693	-0.9386876303940003	-3.009255733062955	-1.947499673153045	-0.9386925506118119	1.0464885895398395	2.3111004666591035	-2.4556441514508967	1.2324580823009483	-1.131170884274202	1.763613334818282	-1.1564191357448543	0.7518416541979247	0.27715461803630664	-1.4237472523102341
-0.9795514885933583	-1.6962909664940884	-1.3895547215685518	-0.24607776314101873	-1.732356297845729	-1.3857700047884884	-1.2957674169132956	-2.07231732162	-0.7587566138176219	-2.602986298967022	-1.0543204582124106	-1.2829008300044282	-2.1607176683509635	1.6090109969774247	-1.3507525992607332	-1.859317300755971	-2.0276853290500303	-0.5030851601076137	-2.572222000040849	-1.3535019582734433	-2.7785859419979504	-1.793835792069531	-2.2258637393602227	-2.640512844784911	-3.385028502868831	-2.9955627193064465	-1.572076336320045	-1.8668812966161068	-2.1731991167107085	-0.8992058568283838	-1.9162550806226617	0.6622427811007169	-2.332853085348617	-1.695284071635215	2.8822380367306435	-1.9228884016081302	-2.2616472406490793	-3.208999057063811	-2.941894682693708	-2.4606032880193247	-0.15054795273573005	0.09907096401431166	-2.4973503123468386	-1.1171133253409522	-2.5089936542206805	-0.4871941742597657	-1.9436546534259054	-1.4300332170661907	-0.4012854603496469	-2.2980053467435955
-0.568181511185353	-2.1836562619773137	-2.6715752345678054	-1.5326424300986337	-0.2875031889862763	-1.181626676048514	-1.3671973849919519	-1.6686544266549752	-2.0419836132684974	-3.2921190656493997	-2.194331182175825	-1.3300923872402899	-1.840641352105693	-1.2076335439132249	-1.720259943985435	-1.970396100105242	-2.5712597540347195	-1.3791694940218924	-3.982153022372593	-1.6478651554923156	-2.6225030349161798	-1.451817250566691	-1.2361218844745139	-2.505465231035216	-1.8630385304621255	-1.482479382261567	0.10812071533916683	-0.18759395363408551	-2.8363990160914376	-1.2951965089278914	-1.9695197506605158	-0.2601559856401077	-2.65579249629507	-1.643912106649088	1.1484043882707173	-2.095927465421609	-1.6847412373911967	-2.156173601058528	-2.53594128033947	-2.962405017853045	-1.4968570157797427	-1.9777377582566635	-1.0771350975173797	-2.2429877544916965	-2.341088428203154	-1.7989623796676621	-2.160552571969455	-2.728296988786451	-1.1364066145537681	-2.2903457741212607
-0.07758077684421755	-1.323299302407556	-2.0447631681806877	-2.281727462838997	1.0517340950739105	-0.7185778155970893	-1.1995569031935163	0.0031154052532908066	-1.7530374583672788	-2.4297422463711986	-2.148798441703479	-0.8098954769829815	-0.30021460160853186	-3.4855741563858293	-1.7689688730095592	-1.2825056961389285	-2.095652385098038	-1.1748998669791844	-3.3062482071587453	-1.3443765005248267	-1.0173385340274559	-0.9013179268874807	0.4204498366352387	-1.4064444401318543	0.2552915372071831	0.6245348617885339	1.3740098095953612	1.2580197949124488	-1.95626113224621	-1.2206264890692933	-1.3233835098053082	-0.7355053992154698	-2.343163576172523	-1.0898633840491836	-0.4962062739427083	-1.3612348006151203	-0.25480910007130453	-0.6910986513516685	-1.0271611278412862	-1.9822352979059246	-2.1215884778654615	-2.9077502373100175	0.7599627629881515	-1.5349849779974578	-0.9815503309725715	-1.3318916611860516	-1.8103365992582572	-2.3429567322200633	-1.5081231659730563	-1.3816910742848019
-0.30950237011235854	0.04086370789637878	-0.42358684765887494	-2.1247962423397637	0.6821000950404535	-0.35587843069816605	-0.7468314579533367	0.9457794917851992	-0.40631026463312175	-0.7545306296795841	-1.2350731303335325	-0.2748359225591313	0.9392697576563901	-3.455188921446965	-1.4706562879060052	-0.01966304002789806	-1.1344852684281848	-0.6218745165932321	-1.1145089589903303	-0.6757172050399031	0.36127150488506543	-0.46855433318812867	1.2282612648578761	-0.18829036621587614	1.0139000351731953	1.5719606362057488	1.3845802321070402	0.9930026221925811	-0.3380961637478303	-1.0918463213206149	-0.7928357226037728	-0.9267821566353656	-1.8152467383871231	-0.40312588844966724	-1.1940704393483805	-0.6785433756631718	0.3343682709010501	0.20598296717145279	0.40910790972452926	-0.17425585141516553	-1.6833619381075988	-2.3823029047715645	1.6337854610870852	-0.007229290395397226	0.162220848650305	-0.22724195939437772	-1.1912255503447025	-0.8989560823289593	-1.299450711841098	-0.23355030218947917
-1.1580633920445982	0.8348378153944441	0.5446367413997485	-1.381831379403352	-1.007576370406419	-0.14472897483410727	-0.4066112703218625	0.24144772662603114	0.6973460520612316	0.44791640145657324	-0.2890443354768388	0.0404787553213156	0.8763792000734039	-1.6114177700572985	-0.9933971393353573	1.0959704564863664	-0.2574192658529389	-0.7400985811152364	0.9720568743195999	-0.2735381588991042	0.4815929654171233	-0.42089939977756086	0.7197387387090312	0.3507390226146834	0.15897870066326908	0.8676412156794134	0.45747074890377953	-0.6208623296101504	0.7222688094151657	-1.0224224106447022	-0.7626249989853553	-0.8906116884211679	-1.3863603451792899	-0.047024564109991736	-0.8355174105459564	-0.6233913148848443	-0.40741815316836805	0.2766293333658507	0.8338115877861184	1.1756138556462798	-0.571646074372914	-0.952439692049756	1.1316424015163358	0.8079426081024044	0.1930821094521505	-0.17297648528357554	-0.6071442805104904	0.13133587744171266	-0.7808723116020604	0.2687791679841157
-1.7326658784716735	0.7486264357453771	0.045969721860668535	-0.7664658236607874	-2.1659297807775104	0.04023389835872708	-0.6441206432648714	-1.1160024979134588	0.7596946006670066	0.564626701872364	0.14819168782820485	0.21662965677377244	-0.004177528611414805	0.04995203537572599	-0.5938121416307156	1.4091600889671774	0.17867989394493994	-1.5630527055611982	1.6355194584515582	-0.5416364929166689	-0.2312452951744749	-0.699541659852132	-0.19076797844208904	0.005148433456985632	-0.8443720693045422	-0.4256778005285942	-0.38592385825708697	-1.7732175928488436	0.5064821248392525	-0.8849313915819444	-0.8931123842204423	-0.6254733343799658	-0.9839623621636142	-0.2605201587098808	-0.06919936930189652	-0.9004063153829892	-1.3881893536601453	0.053984463863142894	0.33179899871954066	1.1907115154107404	0.49855823750283673	0.3031167963888072	0.10810540548400886	0.3758499560996714	-0.4192262236541856	-1.3404233063641613	-0.1716727338855705	-0.09142852156230132	-0.5552624828220765	-0.18448343996966243
-1.4219370623319603	0.26992228468494284	-1.2372326795943442	-0.7640765457010422	-1.6124235084730736	0.23579670130145866	-1.3412940344998385	-1.5422317380519026	0.1672430037690241	0.08130890141867807	0.2413094016074635	0.32742660083116587	-0.4937187272729732	0.27829091035170384	-0.434070410160301	0.8582612698285488	0.04515132572978209	-2.054772638472918	0.8240276599785935	-1.1870534622398863	-0.7150619345090691	-0.946540769622582	-0.36293739744147263	-0.8234955389360603	-0.667411480419884	-0.9551290050379571	-0.47737768450972196	-1.1780418580177947	-0.6151017176925455	-0.6682882035956513	-0.6929182690959907	-0.3112328378581678	-0.44050613716572784	-0.8132814194313978	0.27220595653086244	-0.9044795320016381	-1.34562374154193	0.16322481800633443	-0.2914753627597858	0.09658489682118689	1.0297603632376784	0.5179232507621147	-0.31559993663016844	-0.48561983217985744	-0.5842875284541492	-2.1828186264711937	0.11442380083178368	-0.9676575192683402	-0.9937174115989288	-1.0225617446349187
-0.6398647452644236	-0.07646036502727904	-1.9409284532594147	-1.2642064035932519	-0.09986034048342855	0.35168747955978247	-1.7386752521020197	-0.7128927855989515	-0.11897860721117563	-0.15663887484447847	0.48842056363309594	0.326846707041568	-0.15340594834995827	-0.31760192197429166	-0.4640152691274293	-0.03348089389108855	-0.5722384636283059	-1.3874923233351648	-0.4314365291244518	-1.499220878310358	-0.5568958535121387	-0.8411320563583738	0.3042998497643023	-1.5451559507835146	0.4102450388236695	-0.431907735747176	0.004719573235215863	0.5255644156034005	-1.6099236351035022	-0.5530745768080912	-0.16429269947836841	-0.25475552609611046	0.09011372721042785	-1.0930161500213535	-0.1845121900290332	-0.4850590164992942	-0.3375095278237944	0.6478703982916305	-0.4501074978212803	-1.0471619047054628	0.959575063946519	-0.2725871113298623	0.06869599954602629	-0.6859931243550801	0.051773792604646054	-1.3638171219157553	0.2031218142341038	-1.2233174732830079	-1.7974414252814828	-1.3842614996322384
-0.3455577895793888	-0.2635992776956859	-1.403687959284546	-1.7148621186324766	0.6455897772077029	0.328036750923689	-1.181295462799925	0.16397835283349466	0.2712714413016644	0.09057159995828908	1.0360084269799357	0.21929266906806474	0.2576751685097295	-0.3612037646584991	-0.4786831361996672	-0.6548490578145849	-1.3290013713655127	-0.05164186890386668	-1.042993986499786	-1.0963899400471282	-0.25959209424560475	-0.3793433406488434	0.8738856920234488	-1.7734648825548611	1.0235845573588438	0.32199078794255925	0.4911380463359282	1.4862617957668014	-1.704257378862827	-0.6183642244239593	0.24670342819922092	-0.5380163682951254	0.23020929882227975	-0.5999119252031747	-1.143352089620768	-0.0005869571479723996	0.394499836761389	1.0000055205682548	-0.2791553728068875	-1.3130648943426841	0.5121930226068392	-1.148077142664812	0.4843987625553218	-0.10347608074237029	0.7526406256122192	0.511236857149218	0.03263535480041317	-0.38078435975815805	-2.208692609415933	-0.9937213407931109
-0.8860619397346545	-0.5011203411412077	-0.23479583943560267	-1.5909364759834268	-0.12210641183023153	0.23012025558523358	0.1389545183012958	-0.1508579495550983	0.7346520590900273	0.37139215841990936	1.4672846948212974	0.16789712747215174	-0.14063577174115843	0.5276706248723494	-0.3175987175394552	-0.7744032735773777	-1.6983659910912992	0.6057780942606293	-0.7502565007947593	-0.29619991934548395	-0.3814099751885451	0.20215959804190914	0.5094975448263079	-1.42082687966131	0.41988119343449376	0.46135081748358014	0.7181022395629104	0.6608613187296669	-0.9670018106530339	-0.6343795709283918	0.24036851651301488	-0.8529984340121685	-0.07455222409374405	0.5230097409741181	-1.9519106522350316	0.21889088362157372	-0.06136622550207235	0.7873212287409809	-0.23809112698099094	-0.658601328414921	-0.04067239120835204	-1.171608336437085	0.2132751851070524	0.38385336375064066	0.6741129014155353	1.4864376041326046	-0.2790037941539884	0.7335753749978966	-1.7378930959293046	-0.3412260403051702
-1.5403294633259887	-0.6822410313885336	0.39647593991470337	-0.7912544655540465	-1.4509988008998034	0.1856042166251973	1.3275343759412284	-1.4682163607804202	0.5045548748401714	0.312185972956148	1.2846471932097443	0.35322754053882943	-1.1498520217012407	1.390615112555505	-0.025787725544912554	-0.5624901880722047	-1.3186765592152954	-0.059342284577751536	-0.12822172026303247	0.2860254194130479	-0.7495488335562166	0.716596613191792	-0.5897455984203085	-0.6245238743467486	-0.7307976516462824	-0.008900837127267342	0.8400298887239556	-1.0955320528339656	-0.09539199969117139	-0.26834576706970426	0.017965676004890144	-0.8054800312184345	-0.30934697599579497	1.5011163791717037	-2.1211192178505547	0.1984558050020527	-1.2155573002559412	0.17708456004751563	-0.41769485178172444	0.20707482721933465	-0.4924920201356131	-0.33736275753611705	-0.5002648906606517	0.02560442668229631	-0.06407513126305249	0.508766897899212	-0.3949714031739271	0.9884397492720791	-0.6667048244036801	0.0034006305381799723
-1.3277715414407352	-0.37749596484992887	-0.06959299631869365	0.2805688539222002	-1.8590984660050345	0.2832484011277641	1.6798782576405713	-2.4006621874529492	-0.3382113633439787	0.18490140078156858	0.5103585399612798	0.7805849316066095	-1.6515652588576253	1.2009026921764157	0.19022196716847045	-0.2699233145087663	-0.38851944361857615	-1.1771265348060536	0.1421658219915362	0.39960686868299544	-0.7057568376596007	1.1468048242291216	-1.4393322746359813	0.29564150330905153	-1.2173442139895472	-0.45359559409473105	0.9911673758435228	-2.019845882448034	0.2947166499311205	0.5292508056049224	-0.0007883231123166559	-0.35306436363133725	0.09650687764506738	1.6054160689046462	-1.6453681835783838	0.0929582483513002	-1.76478404947645	-0.1891066556878654	-0.42125951501013764	0.6077805164679435	-0.7086524883206181	0.4226672256077038	-0.7400571857323555	-0.8764065548335195	-0.4948492385834892	-1.319577721424951	-0.04261964398383665	0.24615878382640652	0.22235973894962532	0.06536724238712084
-0.14652300438953897	0.5553729677119834	-1.117809719662166	0.9820961665069067	-0.9106157098399641	0.5187915130880546	1.3054357678010111	-1.92182374768001	-0.8891743969901055	0.5276099318150491	-0.2938809565475784	1.2629206665343269	-0.934135131462875	0.07317585403460698	0.1797601939051113	0.007858811265824989	0.35831621048921425	-1.3097050733776443	-0.05393296207342761	0.308079067788639	-0.009473506558021011	1.4746824107314571	-1.3227942748732422	0.9021539763560945	-0.6531868140210393	-0.44404260310072236	0.9943347109606597	-1.3359932496241413	0.15433169543312053	1.4152673802847906	0.299535503176302	0.1496795446265752	1.0244336848705011	0.8686311902369787	-0.9291625289898754	-0.11491684473176114	-1.0840880526684349	0.15561708459877435	0.07225239580211204	0.4761114018607002	-0.6457070491086375	0.2607093755305455	-0.05283038375391295	-1.3256326628069688	0.06065018943360002	-1.9659670107647704	0.6372311038972003	-0.5534476777606295	0.4053640157155066	0.28100544902558505
1.0841111392806915	1.5336573905265192	-1.7390849442543213	0.9000376314853112	0.5128024379268386	0.7563386976444616	0.8156074225771914	-0.4386428482736949	-0.4874074251802416	1.3107850005350985	-0.6120956559616293	1.5265308778052356	0.3984661646165471	-0.9415197129356411	0.015721216129833196	0.26149439991447526	0.254053928860407	-0.08706260659232488	-0.28430479308808465	0.3276757373227432	0.7472988450778729	1.5151741044831537	-0.4765775046998429	0.8815042067241041	0.2453419099488572	-0.15402093513673096	0.6072695776410586	0.041209030277501515	-0.13608869527360673	1.9205573153284097	0.5967625775243721	0.33641939746707883	1.637472734699151	0.05465697186881265	-0.4312116616541378	-0.4967433323904429	0.12565469807818608	0.9728093825552707	0.7932133229759356	0.18707870293658155	-0.40114030426840935	-0.6276070072055667	0.9121693821052628	-0.826986923694151	1.1757130804754403	-0.726948832996482	1.0994796979149026	-0.558892100833475	0.05709050331522757	0.7362157276310648
1.4268804945544522	1.640994007025958	-1.367102377880691	0.21363444405330287	1.2956435317103219	0.730592171532327	0.544909483987804	0.753740012912586	0.4312093582843727	1.7588407910036952	-0.4969279560131103	1.295798065427931	1.016397921999181	-1.0250129341411478	-0.07161622026844316	0.4031151073205744	-0.6142445590071047	1.3600064007418118	-0.14747034868457068	0.4039756846880365	0.7385255565958704	1.0554756778632135	0.24061680140649175	0.3431214952371296	0.5828110500530534	0.021927188169038752	-0.07115513900178912	0.6500308096125522	-0.2448092562991484	1.7759413424489268	0.5003735135504608	0.1636604150662722	1.238206980133239	-0.14014684530954105	-0.32204183992288704	-0.8543728303490603	0.7146256869209169	1.4506680375831658	1.077406552591996	-0.003134035154061922	-0.19923308238646767	-1.1997261636961152	1.0388036387316608	0.008552887526913754	1.7393546165305815	1.0736462142344678	0.8521130784241367	0.017148566826057626	-0.23901214044066646	0.9033464757536959
0.899923343641154	0.5391451389832538	-0.26523358728554225	-0.3885181656003696	1.146340267844286	0.21733479290578445	0.2858747135556597	0.889399847201521	0.7486655207697496	1.155558777086314	-0.4427826402753597	0.41151229199336825	0.29684435158869016	-0.3036034986227129	0.07138922910935128	0.3086681028981848	-1.364003238768869	1.6560091247438968	0.2821489643295356	0.27315436018244893	-0.14673522847608986	0.17977512157275818	0.23949713210008097	-0.19109087301273572	0.2037128556343787	0.0012204729252282913	-0.6117697851684952	0.07779534651585587	-0.13886253501963453	1.017094851708034	-0.02488249212547772	-0.16380483080073852	0.08874261364775075	0.20952008598026056	-0.4120838322859449	-0.7640831561209374	0.3885025289284796	0.9335954147972696	0.5843714790572925	-0.1730326783417033	-0.25078414875204047	-0.7154441742205898	-0.018325987103350032	0.1849419578739447	1.1201466375065485	1.6473013109661814	-0.043169889430539996	0.26473412769200416	-0.09782079907587925	0.3318181595921764
0.33155693258333624	-1.0649665815971028	0.8634732103149724	-0.28324280363976395	0.5856726066755064	-0.6595134747997009	-0.20288464521012084	0.4074426082748715	-0.07057388804619147	-0.2691739633860451	-0.7661228411964784	-0.9230359584642855	-0.9862617343951016	0.508631297255564	0.37295447480144045	0.028905130479435548	-1.1012104636432485	0.6666777924140668	0.6091563569851325	-0.040337227104018034	-1.0599200955391663	-0.6392785335211821	-0.28126022504027176	-0.2320757420792002	-0.33011269811759775	0.029647941391796277	-0.6880635983910963	-0.7404977894197672	0.07705955538526638	-0.08591477672205389	-0.614911217086982	-0.4764669647725656	-0.7822398142892192	0.443734352722872	-0.3775166114227257	-0.048319075219649454	-0.060276011570456464	-0.39868102263916216	-0.2739574581319121	-0.4066259548746303	-0.5640061300684865	0.4674669774048244	-1.3667847151826287	-0.46857822293458024	-0.19893368856633936	0.6736782920090343	-0.938306171752118	-0.2180074980416714	0.4193506821900326	-0.5638196596429232
0.3475730215728987	-1.95209766267665	1.5117717596120959	0.48489414123880714	0.1991858603807258	-1.3264492138031652	-0.6641611350470459	0.2635667335939778	-1.310744383856811	-1.445060178519898	-1.204702996964804	-1.9981819038218354	-1.4425188904456823	0.8612020249947162	0.6271606291146355	-0.16390830953532373	0.17273117712981725	-0.44458674369876916	0.6184024583020868	-0.1045584257616136	-0.949964994331905	-0.8756333998672732	-0.6260732249018724	0.20147569799198237	-0.42776897269219727	0.2736302090429391	-0.3911264483493323	-0.6877817743371998	0.3815598479303262	-1.1126599439363813	-0.8296747769464629	-0.7105445382988399	-0.6249401634610869	0.16370950801073456	-0.062073631003242945	0.9148354069794458	0.2329177133218731	-1.5729471854623407	-0.6967732114042946	-0.4787736411603697	-0.878489978539993	1.3330716273703034	-1.7256234224220135	-1.0410341607367013	-1.140875981886301	-0.5436373152289389	-1.1246476222211808	-0.7869120279193865	1.0448024262081645	-0.7599604401448475
0.7091274368398488	-1.4580072036341463	1.6285760955008293	1.2090460039706703	0.1443418767050209	-1.1611121412139094	-0.5480550556172329	0.8025498870054744	-1.7358858675675513	-1.509931626508378	-1.1929282875003546	-1.9647826200338094	-0.46055536829081667	0.6651413320624114	0.7053695406210229	-0.04942415794021256	1.4746452899379012	-0.5541114892358094	0.48950808806755647	0.41102351025826805	0.4082151957480093	-0.4114980259481244	-0.32278644648792804	0.6170498322281229	0.030873051018160753	0.5820435771757408	-0.060953602248005605	0.32422953999177123	0.7647973795504317	-1.6081505201715884	-0.5117664013037213	-0.7349420925207396	0.2884946184405874	-0.27755469952221284	0.42013389020882674	1.4885038896790455	1.1864124349576073	-1.6340869115780317	-0.2842422100408711	-0.09271568827360474	-0.834132873560318	1.3118261501562762	-0.715546220418873	-0.5914602242678589	-1.0972046998814544	-0.6682272250210506	-0.46812823932180603	-0.5445255234061839	1.5745463035630785	0.1838389633055936
0.7164139533599889	-0.06601518825075613	1.4107777121852194	1.2320809964427786	0.2860020174855307	-0.1377712182180918	0.2613212155442895	1.4592550126006558	-0.9305929137005683	-0.656829540112722	-0.5088403809212209	-0.6384404724326598	1.2047915629220456	0.11058623707840358	0.6425214447205672	0.24006372142454666	1.750125434752741	0.2626190640796324	0.48679226701159545	1.1845768204425078	2.1009637521147044	0.34485536699469177	0.4366534409794617	0.5970433133590812	0.7372610866570884	0.6919389452311556	0.11565466155022432	1.3773673383725369	1.0137501338090797	-1.3298602170574414	0.09790045295487203	-0.32050890672805005	1.0338880567532323	-0.23428774248304488	0.8477945613100388	1.3650405356148414	1.888012623163359	-0.5240379564718607	0.568924698226921	0.5912135721203056	-0.29107634178307085	0.7573542728247752	0.7527180243997424	0.6794483518630684	-0.4351671748921295	0.26966050639413425	0.43130558775341243	0.5038493341603328	1.8299691314420095	1.4009394454674278
0.1119878375757351	1.0254484300025284	1.0128489426046334	0.6652608810215287	0.5013446749885964	0.9863569261659201	1.1329722782010139	1.48393591348047	0.24875822279721405	0.1428589161699506	0.4235087169663037	1.0514643123139393	2.1636570202794263	-0.5064347165980229	0.525604326072196	0.3056812947722937	0.9101262110471058	0.9743665164820322	0.5601296317093725	1.395095483238202	2.787769686690813	0.8067506550905196	0.9986220382852263	0.25859545605855305	1.2429531535046643	0.5503396695070722	0.24008442239570799	1.5926379671738187	0.7917893874130063	-0.496775139473134	0.5360704941219736	0.5519122491402382	1.0487835342030245	0.3839170376225865	1.115483767851138	0.7771775056801096	1.6204141878085585	0.821087281658161	1.0715822327080562	0.912710449309117	0.46673919332787256	0.3483370115784773	1.3791988972468103	1.5234843788780101	-0.01670319189066759	1.1291468425768318	0.7387552692048838	1.3429365551338996	1.5471966551609613	1.4977925390548188
-0.5996603114554351	0.9509099615759339	0.5084422102306264	0.28873759486030837	0.7030049111759883	1.296557379545876	1.2605578056836386	0.7682696754312957	0.6140573929940756	0.1955282205265289	0.9115259974736324	1.6855455390962844	1.6515133576548222	-0.8052295235295203	0.36137361549144015	-0.06237179799636274	-0.07776134393956492	0.8052449734282346	0.4029715318851666	0.5528867784261667	1.8276204471022859	0.6821638298455704	0.859256007889824	0.09396564731758371	1.1925669340928031	0.3352834469993418	0.45562115163511485	0.9576126499402973	0.06618054948736135	0.28189592651366163	0.46018762463101864	1.4144562194175636	0.6257776471488502	0.9223314756144585	1.2642474756986077	0.16332813762008933	0.5982393046136305	1.3066908869802552	0.8025204107123198	0.39735975991004824	0.887401465780979	0.2714278931079693	0.727365011651032	0.9751363072859764	-0.29964117271155893	1.0232663075206248	0.13411072657530926	1.0511053584929055	0.5853156496379579	0.1164832050846059
-0.7314253424645225	-0.10394847688504279	0.029195467155810208	0.6591536971823025	0.7220745159765776	0.6028101846725284	0.5105853425171877	-0.10705189807326922	-0.07922179972366832	-0.2610535643908585	0.653250274393455	0.6714762710226172	0.1399558660012484	-0.48121039079871636	0.10884895586032686	-0.569523937437092	-0.17560796418318256	-0.0017881777749500242	-0.08767026012396478	-0.8581676889612223	-0.1487644939075912	0.1506368680942477	0.12291727927887454	0.37441110632271735	0.5148308496688534	0.2056353521835978	0.6828463090352243	0.15129191877687748	-0.6450675478219511	0.476026994208306	-0.0634151582973952	1.5633454340076263	0.4010300272853021	0.7072011684605113	1.3105955506711688	-0.23313799942924998	-0.3329887696209377	0.6726672718886254	0.07538368886225363	-0.5770452099224961	0.6148236357472596	0.18476952775358543	-0.42263102577246164	-0.5402048122150893	-0.9217601665190297	0.16029694930487726	-0.8563006065026181	-0.1530737543843303	-0.6865612326701618	-1.5050601755692288
-0.1644565332349892	-1.1255379646082724	-0.21908884398607717	1.3966104078313195	0.4042311335855367	-0.3760530683906088	-0.4254861497274996	-0.5189748333135072	-0.9236338908653978	-0.46869551329230574	-0.0033943361386063655	-1.0762185022052047	-1.157428526075789	0.3446473418734402	-0.17948103095222923	-0.6666005494518901	0.6627803174038365	-0.5951618804236102	-0.5605324799726477	-1.6981462239731622	-1.7253496044202405	-0.35315410390882146	-0.5919743350633623	0.813470192430718	-0.4310202972489054	0.1381928129321615	0.6755148246673285	-0.2326999309480061	-0.6725924473362276	0.09755715707432647	-0.5685048040859983	0.7354540713597393	0.5410241173782834	-0.16683873753218714	1.1235192938654688	-0.39370060986745725	-0.5844015012360978	-0.3302480840471466	-0.4246505109338896	-1.0324379813534137	-0.13448415160201108	-0.1352369965156892	-0.9135302770848566	-1.5761443743052401	-1.115350126374719	-0.5919519667251741	-1.2892513111387085	-1.1192113877633139	-1.42563142122825	-1.7398025718084462
0.5620342603524203	-1.1992738559863625	-0.15348350955983636	1.517944825668046	-0.1456647026519326	-0.7751150423389109	-0.7557589253781413	-0.3649703499432621	-0.897639619942855	-0.07109280214506054	-0.43835529629810843	-1.9486189930548492	-1.3384688603527986	1.04413849860685	-0.33323603248537487	-0.15276160377505768	1.463507628692276	-0.4694880261371865	-0.5560954667357069	-1.2280320672117604	-1.8564398500308261	-0.503156603481274	-0.7075618523045961	0.8796023344000012	-0.9976099362105234	0.029104716976594613	0.3068163979066467	-0.15802965944732225	0.0666840384111538	-0.3390032635464383	-0.5649582511893732	-0.511329083837362	0.6047831924348599	-0.9212861787986576	0.5549524574007816	-0.3248562030582966	-0.3009946298054718	-0.746170890548015	-0.3261758558692622	-0.43111072803664063	-0.6921888413888209	-0.41805124488169315	-0.3472344120225362	-1.1432447157028067	-0.49472065308192004	-0.6742314521360427	-0.6610421869004652	-0.9837653856043377	-1.0058166750582787	-0.29560066682134495
0.8301650742810402	-0.2979291293961053	0.027338205977957202	0.5251905259976518	-0.5680206156799207	-0.4680405770189917	-0.37654678322601787	-0.013928563394145919	0.03956069306040034	0.5126685250223652	-0.35082103459817254	-1.2179107256515331	-0.4903296467060125	0.9834320800851758	-0.23949280808370693	0.5393032384769345	1.2702350813945256	0.10739173377209835	-0.07349192274962041	0.14230159526493577	-0.7074704565231753	-0.2935975789541332	-0.19446373055398747	0.390822016015303	-0.7723155738963215	-0.13186374201800627	-0.2663175628271891	0.040548284892581735	0.852350786163284	-0.34579101021393416	-0.0016971813689337315	-1.2309550077324956	0.1691854618892541	-0.941890752762608	-0.29179230369429293	-0.027326872627203104	-0.028335132574138996	-0.3568223959561766	0.10858726298797067	0.6498025977413899	-0.528008999104269	-0.2898667342561194	0.6041300680535652	0.29668826209655325	0.5470412796222253	-0.24060238992277086	0.584447321485376	-0.03971894281628614	0.2709422486167067	1.445855663493028
0.4997297363197702	0.7593863089272673	-0.009173767706083866	-0.956501415939732	-0.599105657313372	-0.08915381363997416	0.11975052904768496	0.1539290918642239	0.9742834066437839	0.6182117372913659	0.03272066712191826	0.27328719343746494	0.5184222264160019	0.1727425867856625	-0.015886653256058543	0.7452635734393681	0.15070374395630784	0.5016864714129824	0.3575148978559277	1.2045781375058733	0.562784022295274	0.01429734367339381	0.4391448700797317	-0.2850086032332669	-0.029554980593882733	-0.25518650804054555	-0.7290195840344158	0.09614497015917184	0.8478510445433889	0.07646617627766626	0.6472616419206831	-0.9642508730270571	-0.6032108758232968	-0.39591408853188237	-0.9928083560082026	0.34449138317784483	-0.07649766159503202	0.20764285581103759	0.3089190642113467	1.0674699007502064	0.23087390371145652	0.15422231921290158	0.9458961172592698	1.3645590871744306	1.190337032599983	0.20313755415092455	1.414847082958655	0.6533733425407359	1.309786196444653	1.8587083895732353
-0.08615806052196053	1.1038739405433011	-0.3673131725257002	-1.751273715882248	-0.3537785931253611	-0.20655101896905487	0.15019981213437095	0.0716652190145611	1.067176009230936	0.09849965376759574	0.28143051481129705	1.0517061875352396	0.8622376910070944	-0.7001229733063847	0.06738221672094605	0.2608711430444358	-0.8855214531736314	0.3613323732326995	0.2529395552641488	1.0836529101348062	0.883821762572016	0.12465783990518946	0.6578567368223414	-0.6229739170451176	0.476855445570488	-0.2821656228682095	-0.8587819400262511	-0.0069088249997568876	0.016276841939083672	0.5162021890584649	0.8284154774153482	-0.1447695688861239	-1.1280241456374547	0.05448771014301916	-1.098153619287174	0.4908317978313316	-0.28768584123785135	0.24341254109520935	-0.002719065240567686	0.35447349400536726	0.8980169040734328	0.41675955122066183	0.3542010340964581	1.195724425790228	0.9449954787036683	0.3101078046947346	1.151742207636909	0.4169335737251023	1.2214466120140401	0.701350826171162
-0.501776363621676	0.6022869569476611	-0.7466991730012451	-1.3189846786260586	-0.16437074853477482	-0.6452802786272737	-0.26507444092300886	-0.08102903162613267	0.3997904366923606	-0.5358653163717613	0.2149910502104304	0.5447709845330623	0.4416559592573597	-0.9562500183353877	-0.12360685285122615	-0.4298255259838764	-0.9442102269573677	-0.15427434695332376	-0.2560241437371228	0.033412812223751615	0.20928362636449893	-0.05680226131554322	0.39374425846227673	-0.4593710363400022	0.28635311911958466	-0.24651277032753025	-0.6555618774584322	-0.15621066013591464	-0.7834889087928004	0.6214913171555709	0.46296155413839546	0.39279728287793275	-1.0424440005766313	0.029788710824791318	-0.5461649387801729	0.2712124849037456	-0.3384363861742857	-0.2602205242259254	-0.5440394045767146	-0.7397917814847235	0.890061055637713	0.23023600534164812	-0.5682369060077024	0.21897487137943772	0.09729216867534748	0.05406450988340298	0.10758803019484192	-0.4007999273615443	0.1844929138905338	-0.7809465996734198
-0.5602120911624968	-0.10722852339495302	-0.7043900349661011	-0.2564396265315793	-0.1737324888340883	-0.7471210575152148	-0.6232112947021674	-0.1377980078022186	-0.23344043787122282	-0.6861528700395024	0.019327166888717134	-0.45252853913140034	-0.1564646715804654	-0.5669940478718587	-0.4102125363566905	-0.6526340231291986	-0.1356095817237658	-0.6242511470812699	-0.5560024495911178	-0.8738491184082873	-0.5727798923229286	-0.34836984100242796	0.03175473738403283	-0.08238470386767589	-0.2741946333485514	-0.2000515274090845	-0.29221337168991696	-0.2630659074832802	-0.7002090442825254	0.4108356886052654	0.005690438036197044	0.25558081643998265	-0.5451646009963725	-0.22802723220368534	0.22934358989214013	-0.07521096100401013	-0.13125514922994255	-0.6856606016780129	-0.7825185072208098	-1.050995860372456	0.28962695757022205	-0.10073810922301048	-0.9542612465364146	-0.4610310131183798	-0.569570691530757	-0.3763999932533428	-0.7225822583068255	-0.888175616202707	-0.7662423046446761	-1.252394410511461
-0.3251728045405575	-0.3193533293802825	-0.12655465337671587	0.40396882203252554	-0.20693598759218126	-0.21001479446736446	-0.5326005554176411	-0.08846598416021424	-0.23817054189976364	-0.2638324501815053	-0.030428393159409248	-0.7835864791930103	-0.3191390842970762	-0.04153731191330327	-0.46751524075615597	-0.2318556121532979	0.6224756217933645	-0.7215080541427157	-0.2583576552868591	-0.8126070283622897	-0.6169596846487942	-0.4474314092151725	-0.05969692142475323	0.13048012329283434	-0.4891326328334251	-0.140487317616693	0.013264969321844818	-0.28402145899235975	0.18438271342043044	0.1378378660302497	-0.07488491267077732	-0.2064168189905476	-0.09685097603186764	-0.2698995501426355	0.6464298007792372	-0.16641285883179002	0.14494425898080668	-0.5335056173896635	-0.47778712292903086	-0.2580881683200108	-0.27792847411815225	-0.11590359343558318	-0.5213537995164091	-0.2771082347688372	-0.5076801425042148	-0.6905358108804853	-0.6229931452665326	-0.5378626113951125	-0.8075677448872705	-0.5675047060316483
0.033590811283249825	0.04088486853380662	0.5939899305338268	0.2639402069743041	-0.06850627480520907	0.5262738176454029	-0.08477525636927434	-0.021116641192532728	0.21755671448092206	0.30093652560598205	0.11689486947172603	-0.18192305270313006	-0.005285834168941562	0.2189303803241746	-0.17282405105194493	0.368379932858285	0.6067870818055295	-0.38933218641389594	0.3473948043179623	0.05723381851849049	0.04552469348828449	-0.20650156971026054	0.08865917105160598	0.07766486612975514	-0.10350923310468163	-0.0498797906252806	0.11355874216860778	-0.19970808218752642	0.9511298693610802	-0.027683080683760027	0.19200097629383953	-0.3855678434267966	0.07784792495500462	-0.010944904221222632	0.46265289067773563	0.05789148556491556	0.25862639433807183	0.038491975820606615	0.0969747178616113	0.8088325248533068	-0.31045789610593755	0.1811906076921738	0.23632048129183916	0.33322695981108325	0.1196833403815071	-0.6125346844112629	0.19302086417813868	0.3152496028719609	-0.09940146419086628	0.35502629515946216
0.33946855271219367	0.4361835177986031	0.8995123080994889	-0.18367233768964372	0.15777699448643243	0.7906735835287008	0.3283486378326452	0.00014930710915818108	0.5279542815877925	0.5523148241479994	0.27302437317392947	0.602811537690535	0.30768397588185065	0.2755913269017732	0.2504502287387184	0.5701522029566083	-0.017568774351514552	0.16913064534426872	0.6290106165085132	0.8641710983568155	0.654631246268728	0.213994095128165	0.16355047769009232	-0.06153730013087786	0.39763147811189314	0.0355012079470076	0.007004091837392113	-0.04318653388776514	0.8498985808073934	-0.09924997562454412	0.3668242844042873	-0.0767611088862732	0.10074196774835376	0.23328073137014024	-0.058723833900676495	0.24582212125966757	0.16119085598212418	0.4575467187449541	0.45303260418145586	1.1149279095658855	0.08927154406219621	0.3316000068443811	0.624091270696825	0.5857158411795927	0.6658244485937518	-0.09435109334726997	0.8847812867886022	0.9320906582675096	0.5233790879657864	0.6790868949059831
0.4564716665389455	0.37331044023781923	0.5972181186125982	-0.28071798722641916	0.21674059722405348	0.4378024611172468	0.44201427918350983	-0.016119387433530075	0.3709502870469234	0.4189743239124175	0.25694885400651785	0.77763875423746	0.217777057646043	0.36065470186296295	0.4590320251706765	0.27071263146278507	-0.504663842319865	0.6156892981443097	0.33154691483742543	0.9390096452925004	0.6080213251873342	0.482083375310101	-0.0004840791600387737	-0.09303436109091516	0.4133462027702609	0.051046079806604826	-0.1639706046420515	0.08627761491851683	0.07507794952314784	-0.1218763254521805	0.16428323976327586	0.3953972388261525	0.1418109242965917	0.19924932471391496	-0.4399663511949527	0.07965033735855832	-0.015070009453442586	0.3989158646155612	0.3664737625648112	0.5085494819831817	0.4126878197319712	0.0465889018779184	0.4289566507520595	0.2528482295208363	0.6665261185037932	0.542322094432487	0.8718451666758764	0.9067289631729509	0.49861929124426424	0.42244619777132136
[truncated: 72 more columns]
