# Supplementary material for: Diagnosis of autism spectrum disorder based on functional brain networks and machine learning
Source: Sci Rep. 2023 May 18;13:8072. doi: 10.1038/s41598-023-34650-6 (PMC10195805; doi:10.1038/s41598-023-34650-6)
Supplement: Supplementary file 1 — Supplementary Information. [file 41598_2023_34650_MOESM1_ESM.zip › matrices-bold-time-series/ASD/ASD59.csv]

-0.14209008331387182	-0.8794346978655883	-1.1027060593795919	-0.6143695862524685	-0.2276426018987182	0.17328552968103997	0.3115727283301158	0.4047976825622685	-0.5142179775791687	0.49060774177498995	-0.7023609812080146	-0.3779795296757717	0.27272563404391176	-0.6201372325627243	-0.07095941769502681	-0.49966282218413777	-2.356838213970443	0.49950426220323335	-1.1043838572101947	0.9383806092748981	-1.5505226257818587	1.4480297094682628	-0.5230279524282192	-1.6725314590977476	0.1093918241462485	0.6299216209626487	-0.37272661546598745	0.4330882588527637	-1.5901581030857275	0.24461633231116128	0.6866876832124301	-0.34093272950515047	-0.04324964827026036	0.8165464249886573	0.09301924024689871	0.04818401442790235	-0.8273561428814029	-0.15407136809882813	-0.17668561920638481	-1.08492748193448	0.0723364771652422	-1.6094412794481168	-0.45320214707997014	-0.7125196565887827	0.23534932911939452	0.43976671663320877	-1.3862305248311164	-1.364482614682111	-0.39196189110907714	-0.5764697806711621
0.19227883281029995	-0.30903415800932516	-1.2258353181875803	-0.09100100791796444	-0.1172215780115221	0.9600131127550907	-0.46456379632200684	1.2756623856281333	-0.7679134134459303	0.7464664137061262	-0.8871055641636044	0.4384378551987441	0.6525664738708775	-0.9136541709510441	0.6017451305881425	-0.36959814801580165	-2.1328507660872926	0.7520041239751878	-0.6542536212431956	1.2632173340048194	-1.796231131987076	1.6274078268285697	0.47717521284949677	-1.6586206169738233	0.6276170597778508	2.0545677692730178	0.045640711237663875	1.0909402568753475	-1.4970375371754439	1.2987597617204274	1.5711432341679974	0.7200943344198343	-0.13062452165710323	1.0439186973100654	0.51402191855326	0.31608777248511005	-1.3108352065065465	0.07182022782143316	0.5262489189763389	-0.8172699586465225	0.6313230419531323	-1.7577828336135637	0.003962359401681296	-0.6900905608881819	0.9901717310971345	0.5202411921452964	-1.1914047493926914	-1.3381497822025752	-0.568562393209225	-1.2008790950475325
0.9666548669936741	0.8729746818899943	-0.5026763918223158	0.05692630651225896	-0.007099872122402467	1.7526728417787607	-1.0897857264442377	1.9520459030778468	-0.07497639572491921	1.1412345585661878	-0.3332448439630825	1.3270693714070962	0.770088974513329	-1.1932764865728995	1.3573191033488095	0.43220382337698227	-1.1035980071964262	0.8145979854534683	0.4110984101960817	0.7791917478088263	-1.0995534031606051	1.0135843761526093	2.0030395800519027	-1.1113462403610388	1.3000319720620506	3.043718543645542	0.3791259871640201	1.4996749846145139	-0.3357095683522392	1.844166616626155	2.1115908792750155	1.5343988255625494	-0.07451973456034165	0.8146404933853078	0.3414187884066231	0.5256230520902974	-1.1933277724617495	0.43302522494590423	1.5518530651292373	-0.019015036193828008	0.9474065928661446	-1.0006508439724493	0.9618663642007308	0.25086400423648697	1.6159711667588699	1.0175788456168415	-0.48407698730570003	-0.6327040511941797	-0.47473147079331063	-1.2758825816922263
1.7493749664298381	1.7779269507408553	0.5611455287099153	-0.5248040487548474	0.15094986473394426	2.063490303391152	-1.2631351033463045	2.0463193461091196	0.8827130179019471	1.3697855817242606	0.45635418490770246	1.585514852842268	0.5963915261870855	-1.0077523202781866	1.6788238588370612	1.4891502350327606	-0.3119955076741739	0.23512357643353118	1.3709696346281666	-0.4924876782670305	0.261781174291178	-0.25032159850347446	3.078106292296143	-0.7428029258193832	1.679348318990448	2.780218865362042	0.38636252696551654	1.5307389078598046	1.2210358541980126	1.2566049323811266	1.8316093940389855	1.2913371214337805	-0.026771169993810063	-0.09363537563199759	-0.42089191087305133	0.27075580891865914	-0.4106408738410903	0.836518772592217	2.064127469425387	0.9492274402512233	0.9190286039729529	-0.08775603426207586	1.685844763946281	1.4660419170755719	1.4882943553984722	1.6599047948987313	-0.005025738360163494	0.20103362701729768	-0.3292054808409874	-0.7058255861385543
1.8040448450584294	1.5852813050516559	1.0350314013142956	-1.1700516159294851	0.5314459538727612	1.6398311296478136	-1.2024496022586104	1.5106759351753112	0.9790145888394982	0.8723563563736645	0.5362946377163085	1.0692679421207327	0.1807168136576866	-0.08099279962017557	1.4311635108133598	1.9614510575571953	-0.20572424715425366	-0.9285634117333328	1.5992977370780408	-1.7453347592493982	1.4714953872267353	-1.4810049102835594	2.8162219097769414	-0.7302665800661067	1.2345317087351662	1.368123115792725	0.23922885998692422	1.2411910261117862	2.1344232972508212	0.03546679908899265	0.8077549695362303	0.2865109868942426	-0.13420076633955227	-1.3260459346677496	-0.9285163373095038	-0.46857627948669	0.638637004387156	1.073339216706413	1.4600859983956527	1.6369211206674474	0.7100414392643872	0.200720444843002	1.5144699999826214	1.8594357956176557	0.3977324272237714	1.7083491661308754	-0.09362621761318393	0.6037753491185116	-0.39172735473216574	0.10626894905489068
0.842069103660699	0.36407010379691684	0.6080037962509638	-0.8587159467366255	1.0939644164222446	0.7215023514136183	-1.2511887279622567	0.5844031012193217	0.004523807019582233	-0.45502889580740546	-0.4031637763626534	0.312311937835069	-0.39995533752380463	1.202829658937684	0.9463932922975911	1.4094155638660462	-0.14511502352598718	-1.863592782654121	1.1938543048286807	-2.0634889125145786	1.8098237988684613	-1.9382511481648041	1.2265029523270516	-0.466824833920759	-0.08155873930415383	-0.23843036665703254	0.31180886706143	0.6869488744366987	1.9797266919109464	-0.6151385039316225	-0.3445320556735571	-0.3607159853018306	-0.29077757761696266	-2.0452274081126727	-0.34324655927230435	-1.0741598349322736	1.389942491884212	0.9503748749396761	0.06955130586779505	1.8416219029066643	0.5176286398421885	0.0037532476043088286	0.5690779460471955	1.0581353965740825	-1.1404034513139296	0.8474879469031955	-0.24246528370844236	0.48824480650909097	-0.5861716849684467	0.6754069391806565
-0.5359794488573609	-0.9416332155661578	0.003001442455008597	0.5380051156817592	1.4267441256787898	-0.12852386909263508	-1.3567783444055952	-0.4200887902782317	-0.9496220252568804	-1.83895720810886	-1.5135930091162173	-0.0500207744085303	-0.9466385347857986	1.9751849653696165	0.6349140442485106	0.2463744299793567	0.6823763298607507	-1.6377683256100741	0.7890970359986307	-1.2979555486248624	1.2001111528654949	-1.4637569757736975	-0.6927966214063871	0.6043924572104815	-1.551788966113275	-1.110196035743569	0.6954533098402019	-0.09896915939971596	1.270533134417473	-0.057967457744114534	-0.9851390462339907	0.01552556909788966	-0.22194429071053826	-1.6461577501178317	1.106485570126033	-0.8032771222749634	1.5261552392642794	0.45932275419811697	-1.0155003052430245	1.6582812109681897	0.34776676638341875	0.19580204391017614	-0.31790546790803625	-0.13313663388748467	-2.1710920158334597	-0.2744920251589902	0.2612751368493613	0.1895136220195825	-0.4738750894595424	0.8677084855999936
-1.3133649934546834	-1.423116434495581	0.15707491184467096	1.9015212184995638	1.1078842893827732	-0.5018980560050476	-1.1116682950587828	-1.2475646038144186	-0.6759373730982035	-2.187850201426705	-1.544444133436136	0.09490817851908726	-1.1205252570039868	1.7021537798415183	0.5753173919071202	-0.7143117578219643	2.062916723422814	-0.18497299452457136	0.740695844365186	-0.19021807423683343	0.21177692191015432	-0.6211392785909226	-1.751436525883016	2.084677199211942	-2.177814911074121	-1.1294243794484504	1.0221545613869494	-0.926863638935184	0.7799442797839596	1.0639159344091156	-0.9851667823443453	0.8319425148030801	0.15886250477783787	-0.41496529331244303	2.1424563213245684	0.35686152242967323	1.129658174413841	-0.18152222426221823	-0.9322570653406262	1.2229268603998755	0.07162400759540649	1.201905526402375	-0.4368753383376214	-0.5920717718175239	-2.033760068111534	-0.6469709890886985	1.3400948937633428	0.05797064146775249	0.27123524573455243	0.8750030766273599
-1.0305192946576176	-1.0826566095371308	1.0702421933054966	1.9163137699050679	0.2499522629291964	-0.4692902120450535	-0.32182262046846005	-1.6999945271750425	0.7210350860817315	-1.1928278239217018	-0.15697179984231044	0.33053182317152563	-0.7040784998970141	0.8093331948359751	0.5079218596014555	-1.0868748851763588	2.8103095684959647	1.4608019373691046	0.6764380963801151	0.40745399931048454	-0.41882328112833334	-0.1318996137298332	-1.5520176737270748	2.8301374406377398	-1.6015090776753906	-0.9116620546369795	0.8372312341054134	-1.3900247001089114	0.6766446990170998	1.4991437312170084	-0.7750064463579862	0.9040814729572403	0.5647993560296893	0.6384882956651883	1.6871445279863952	1.481363765546636	0.5029348881053208	-0.6597899735397229	0.10904146521934222	0.5223953381247851	-0.3186207679279154	2.2672251754037758	0.08841181211830308	-0.08897365365249504	-0.9358867716516894	-0.03274499006669753	2.046457493109825	0.1878744511652971	1.3580150686099715	0.8463437842582149
-0.20882121737876203	-0.7331894964572441	1.7286462717192967	0.4226313775207504	-0.4525771608691912	-0.4220648266273667	0.6257068838588777	-1.6432205457472528	1.8662229297141693	0.25016290130665514	1.630258123433118	0.25315042194091336	0.07905269655818802	0.3411330940739612	0.1773780650041322	-1.1573242400013524	2.094751092606734	2.0830881775911356	0.01579900211853948	0.349535322312477	-0.3157920994247169	-0.17224048150672688	-0.7271237248210911	2.138392617593438	-0.514139667258625	-1.0281036873769362	0.11264421229392711	-1.1461240376822757	0.4836751370169342	0.7029904849518749	-0.8653681071077076	-0.19040334222787453	0.5963557872965985	0.7049787209997291	0.039537313705754445	1.534732127180461	-0.08009228366231337	-0.7627929225669406	1.0133320278044653	-0.4450713912152676	-0.5940897722820794	2.1940307825748397	0.4808067423062055	0.5643073882857393	0.18126417185410948	0.7374622103690193	1.601744315454071	0.47070167580087496	1.9767632176347087	0.6953072099533149
0.2512302175806236	-1.0306061810302967	1.2670525993073414	-1.404105738727937	-0.3594083223419887	-0.6103720847283145	1.0963040928223375	-1.096015272694405	1.630181860791882	0.8791499899773807	2.3808631987815843	-0.10548112445696643	0.6390633529068721	0.8933260833055109	-0.37919346526474285	-1.3362745662803033	0.4566647193716359	1.4536149371968266	-1.1459506805812154	0.15893564200715246	0.3351151252174679	-0.28855719464849366	-0.22465343876027297	0.5465881071179955	-0.006380677792221768	-1.4102574431665376	-0.6859392878609628	-0.2995017703327527	-0.16098945498985603	-0.6570093241864201	-1.306617011884259	-1.6049969448461934	0.18083167426438457	-0.07855860664217781	-1.3609823330939304	0.4276988755205279	-0.4590852320191109	-0.4879612056674753	0.85060651677628	-1.381323931458638	-0.4890311515731115	0.7621700709349958	0.16131030488561485	0.5666332258160792	0.42128348440248353	0.7460438717784721	0.33435059057768846	0.7422229197010392	1.5259191157336414	0.30900859647040174
0.013489727542878976	-1.7106212082491428	0.01046782679932099	-2.206834202540688	0.4264478894521971	-0.8872606503986525	0.873900123119355	-0.29786383469943756	0.35777768772324475	0.3193453033428773	1.5794623401265417	-0.42578049152147573	0.5497136043729056	1.9249684192121814	-0.8736851170048946	-1.5823958492914063	-0.7602042691351559	0.4789725086911223	-1.9289401741815495	0.2516697916362299	0.979405020290674	-0.006088408872610155	-0.3987608254086008	-0.7154789321230188	-0.4558426995382811	-1.5420490770565647	-1.0542441965691625	0.5785441040252071	-0.9390925206401358	-1.493969478746528	-1.6137700090391625	-2.133210944997114	-0.3191166911625732	-0.8501355862290589	-1.381833188087495	-0.8680941462629874	-0.5625896434275999	-0.023245634852326967	-0.2902857838901131	-1.7585270352156113	-0.0012722756678981777	-0.8900082405152326	-0.6652259279253094	0.06997376858353668	-0.3214687151475061	0.09445553302464398	-0.6644040280606621	0.816559369953571	0.24795044493897697	-0.18668113324721555
-0.45850875648039685	-1.8792864195678383	-0.8622807310875242	-1.6510702344599917	1.0995715980822942	-0.9286537114594744	0.373705909441935	0.3805669257366817	-0.606980662998908	-0.623252508747658	0.004343756396234376	-0.548859951331091	-0.008913308887572162	2.2434034024989677	-1.0385116263534808	-1.5189703468147353	-0.9059856949492636	0.14187829241688943	-1.5844053112015077	0.39737357215006613	1.1070447463032187	0.5929460726818707	-0.8193356267115048	-0.9936314278491695	-1.1481277316819891	-1.1370425067983332	-0.9132053838708031	0.9026194439314212	-1.193227076656846	-1.4227988469162938	-1.2505777502178606	-1.4572657011231878	-0.4622797615426027	-0.9466381590253758	-0.29807653399074063	-1.3137338293144565	-0.4405016209660596	0.36027522177552734	-1.4582295704380301	-1.3189021430526873	0.5591132488422433	-1.4611842269195303	-1.2747822946051137	-0.12503312949137882	-1.3231344790965864	-0.24539238801943833	-0.7962541178978545	0.5211134305213911	-0.9297740764459757	-0.5177681534791295
-0.5559427787881278	-1.0267443121365123	-0.6337100360637131	-0.473927064751829	0.9424987864072274	-0.6448226374530126	0.165232758329789	0.6602403797146992	-0.4753404736012627	-0.9289225135044081	-1.1193116656668867	-0.625429008810355	-0.4300567630515284	1.219230432607056	-0.8410357163800268	-1.0081104787365966	-0.6475144202176185	0.42693987488928214	-0.39075689454657964	0.06465785375026292	0.626539896651648	0.9960517669521941	-0.8920705590901783	-0.7400185197656481	-1.0801713619247197	-0.49600548134373723	-0.5911981139738692	0.5749086270728619	-0.7202550658058021	-0.9798967565373977	-0.22508872928557117	-0.345887462741718	-0.14596893429866786	-0.5093167769154038	0.611319247206954	-0.8097777887810085	-0.3163872367259019	0.4533645141203707	-1.753926433845325	-0.4417434825294794	0.842239121921741	-0.870615957040308	-1.1629783275810683	0.3252287380537861	-1.7117360122687304	0.30387932791801986	-0.5878934750835966	-0.11164376816601697	-1.2252570014141064	-0.5968720930194698
-0.21606214121063072	0.37253056842966364	0.22618574398944472	0.44960334915607114	0.044533461353965215	-0.27846715768281505	0.3867190589501847	0.533429129875176	0.212399249290062	-0.45077878331059834	-1.1828705908751336	-0.8001840300075294	-0.30955265066365456	-0.5315911458539887	-0.4779843054566279	-0.3553085812547568	-0.9750721185889681	0.44931588655344795	0.5833378091668118	-0.8004910727878048	-0.04842242442328906	0.9048020024571057	-0.5151846716744919	-0.7631649373161723	-0.06379792176852006	-0.16524545517954675	-0.41074719847257946	0.028934805059157936	-0.006848900751659111	-0.8450454972704041	0.8044738449059853	0.29231603473098106	0.36874246752036577	-0.16131941745903294	0.45209459785210543	-0.11475182091618694	-0.4586284322787708	0.24330275152541594	-1.0470523179328848	0.16521475931429797	0.7617013235512082	-0.18149926272594807	-0.4411832377393277	0.8400472775321477	-1.200850516054876	1.10834208264286	-0.8980234181200669	-0.6830817294535746	-0.6601439762857588	-0.6146823425712983
0.14932551435912653	1.331549591222828	0.7224973228842149	0.8627861886133269	-0.8189222842131725	-0.07795269011698962	0.710088828681554	0.2467533606429846	0.413254174119849	0.10930755277021238	-0.453858260280623	-0.8970284664830233	0.196156959498904	-1.7265210535792461	-0.20700046616006812	0.13058201354557217	-1.8435447262404576	-0.394282685275995	0.6296802677098561	-1.5520008266092156	-0.31768441988209994	0.5813417298338942	-0.06332362252558549	-1.1841112497617243	1.1122656356394507	-0.3307475707276711	-0.38943457755680866	-0.21892096443566197	0.35879650507174243	-1.0722570244766045	1.092716067462686	0.3109554494995833	0.7922437880936398	-0.2269568359140022	-0.4472934492751489	0.13755697725206253	-0.8790954484063305	-0.054424400736771295	0.10154521029293058	0.2027978499243965	0.5224924749221886	-0.20339301720816033	0.41711386013432017	0.6765259138287515	-0.20101937038117124	1.0246016068997184	-1.688469276748133	-0.6532404324562298	0.0839025841551654	-0.7244427052644702
0.2726784105721987	1.3481988246261278	0.475739950184797	1.001442887882434	-1.0068340795375603	0.019924642771778234	0.8057980147362829	0.09124286518707594	-0.12940677856590138	0.19721245704441717	0.44886618735744677	-0.5927693591459742	0.6608576613129152	-1.649625056396327	-0.17429237392858468	0.5663565950192206	-2.1562551470576543	-1.629430709100567	0.11178897817928139	-1.4892841562086567	0.06124041056688264	0.46913505727342186	0.14665605253248198	-1.3679647352442965	1.608531220536409	-0.6527905301966238	-0.35889483354257123	-0.05366873702764801	0.30884909288416107	-1.1720284885585521	0.5483732974075644	0.21022390120714715	1.0666843208890695	-0.43303089674691186	-1.0467638114103124	0.09964584188614949	-1.2104037017030598	-0.1596915024642287	1.0262798953515453	0.07783046278664937	0.3824418420052974	-0.5382326228232415	1.038046425054087	-0.08471827053167064	0.6961498952904674	-0.19037662474843936	-1.9513452091636254	0.10418659818802149	0.3639914639056608	-0.755026313262292
0.32261538694458264	0.8262012094788345	-0.05943107898015361	1.0261514665345093	-0.6424682692455399	0.2522476448911022	0.6837600740606754	0.15004965820513746	-0.7200667977242005	0.0828948541769555	1.0889809171822278	0.06710270765605907	0.887437334071975	-0.7558104310287747	-0.3624986959539104	1.241446654036693	-1.141586592817768	-2.205848905378524	-0.11233302919335134	-0.6238682015763911	0.6659187829669624	0.5864920992609963	0.16690626003772466	-0.840566609986754	1.4173721203623053	-0.7021765470189716	-0.2734101438918146	0.1693853689801484	0.16845645907383064	-0.811535115345878	-0.11065708771806305	0.3310023045265641	1.2687594621238336	-0.3769029863429227	-0.7365288929186882	0.3009877476669775	-1.0352258916390247	-0.019332444614390924	1.3767083998276985	0.3250923227320848	0.4123005927791606	-0.24455548179328546	1.2843052586340409	-0.6287312371258089	1.2416056614690052	-1.5094117271122736	-0.9729691546260515	1.0117261098050332	0.06844893511580409	-0.40859842146662534
0.5098296102188877	0.514858189074408	-0.4084326135432933	0.8330956333502985	-0.39346095032407935	0.5789831153738285	0.5385572355152408	0.20299574642123	-0.740288043202608	0.3874144889419385	1.2783733180077868	0.4736154501463395	0.9576179717485133	-0.07554768825764253	-0.6795566240262535	1.980131448707337	0.5646442133266016	-1.68711894920631	0.17309504128841277	0.335592356955079	0.7083107019705033	0.49001212050912546	0.15648722926958794	0.0123375201466893	1.1621711986951169	-0.45916710647973025	-0.2830515642453074	-0.008123248687215827	0.03462399599616758	-0.24895631979486543	-0.05169515571388407	0.42579510561282885	1.3478251318229562	-0.1009758672206404	0.1495644147026243	0.7892722725167051	-0.39007160086266945	0.05164184227412242	1.1048507844481998	0.8053319210070167	0.456722395443056	0.7777983491741715	1.0866193062982341	-0.47520336197287105	1.5301086555594083	-1.8166880462988433	0.6043043573408056	1.2293970149538453	-0.4839062930934281	0.25749264953553025
0.6186850117907758	0.6714728260912872	-0.7088295587999974	0.3700329771300942	-0.6759055669271695	0.5379162637709427	0.40887149166617864	-0.09018621678212563	-0.45816298410914047	1.11535274995496	0.9308468130201687	-0.03199863747867579	0.857772090162411	-0.14082980293261918	-1.0843347292903092	2.064772593427066	1.4933633339592072	-0.7082642412372328	0.2801173061724109	0.7558134716997478	-0.22954434924506922	-0.11591842397549003	0.012736482890673528	0.3557965540615792	1.1430334064826362	-0.2818616537895025	-0.4882115773491895	-0.6990779441106528	-0.40959176726761215	-0.045073233923369274	0.7606325109021034	0.05999175257309518	1.0813923118660194	-0.025099323173808034	0.8256402948186979	0.9845065091085952	0.18363137293889184	-0.37451163684200917	0.3099934670165688	0.7284332292114599	0.26930409892607365	1.5041237948280797	0.38356304058227103	-0.14064241172517336	1.616842592326213	-1.222684720504029	1.3185337782142499	0.4818784435073002	-0.923155669540347	0.7323717312358067
0.20125598482466805	0.8972626043095108	-1.3069937168373327	-0.12849976955460035	-1.1615422163830673	-0.2652077983535899	0.1636181302836613	-0.8133296434340569	-0.585625032354581	1.4908013436660377	0.11372237892320144	-1.3705707704399188	0.34532930502705217	-0.59396908595124	-1.5839757634499603	1.031602045055518	0.9423737933493681	-0.18158187805748807	-0.41762365247617883	0.7044057783399825	-1.696707564159208	-0.8901246310343834	-0.4921427253693612	-0.0807185320967089	0.9117944598708887	-0.38901113664489134	-0.7126692120878317	-1.5101267038722157	-1.325385698733929	-0.4429631154887228	1.4243371321558833	-0.7594946339964852	0.32616635787391485	-0.3273144590356588	0.8281802939628967	0.4475850175741712	0.23424871948875103	-1.3219377687003613	-0.753674220170622	-0.3742798797503482	-0.3079128515740989	1.0134904812870327	-0.6756455478509452	-0.49007170608497286	1.335263701007083	-0.8808399918744576	0.5092911594345743	-0.6187232333435989	-1.01125960333538	0.585038420900554
-0.733840542453135	0.7539194239674012	-1.9671301453186971	-0.37510491132177654	-1.118944657982037	-1.5098799754386785	-0.17870026572186204	-1.5461863908256692	-1.2125275080106759	0.8842814831314288	-0.7871117810383107	-2.537890099141981	-0.6192815839350697	-0.7938180341661902	-2.063048899644151	-0.5442625545132533	-0.262667970960172	-0.23830708603287576	-1.5021598896172081	0.733607504301788	-2.652553719800437	-1.1447605416304865	-1.1999502353154428	-0.6387429876128328	-0.02763331247313841	-0.4940359364798432	-0.6143855018773192	-1.7900382121236533	-2.170397217120993	-1.0898900259853361	1.0115298439761025	-1.5167013331732797	-0.7404897322895116	-0.5771887321407482	0.27316159381407723	-0.45266893756047916	0.008125797329256165	-2.1566272119484338	-1.6153870241248591	-1.834739030044451	-1.194739506847143	-0.31056829299056266	-1.600515715416075	-1.543853783929616	0.5943544767249919	-1.4983227863567885	-0.8587075957026262	-1.1612639473832302	-0.6022950432010739	0.03642274566706674
-1.4570957133397622	0.3627787155532178	-1.9180713105708045	-0.3890169388768904	-0.23217172347468118	-2.193246416997427	-0.2948225417833605	-1.5826399353376919	-1.5356604081624377	-0.29585592839542085	-1.191612108122455	-2.380674300782056	-1.460540508305609	-0.6122205981707913	-2.1621137850146352	-1.3494394681595432	-0.713460706300465	-0.1828030192220567	-1.8060236271111292	1.1356424956081976	-2.3270746070165016	-0.6234513083767561	-1.448867138978982	-0.4726499578726982	-1.2950843029469614	-0.08399943337100214	-0.04289881047875459	-1.135226543971163	-2.0476764117648405	-1.3318642710523665	-0.35423547389643506	-1.6964637267259817	-1.6854029433252267	-0.14201051083895688	-0.42834782675942656	-0.8869445656166908	0.26493090080138604	-2.0032821798166944	-1.770645866426864	-2.283652646034437	-2.0080318240688926	-1.1443403759076738	-1.8360855331005486	-2.2514863930905165	-0.25188676487799944	-2.368840351574115	-1.182238933453881	-0.8162850156052488	0.30994726678105494	-0.18365556394887694
-1.1714113030803184	0.262428363288578	-0.8142894895335878	-0.43203662776832613	0.9492611207708067	-1.5281941361288713	0.12260315713979344	-0.576463620429534	-0.7748862152629733	-0.9167904252368493	-0.7922543277683545	-0.696959699632421	-1.3606237615772632	-0.4876953828074756	-1.4926414293751575	-0.5951387174542828	0.0532383825710015	0.5184900730040148	-0.7340352845900477	1.5665124750821062	-0.86848510098482	0.14665738798179032	-0.7184211826289896	0.4736015841972484	-1.7840236312260225	0.9073367923472013	0.7465358229379666	0.18585548367834803	-0.7080615765532452	-0.7619390034183139	-1.4717950130532764	-1.2271077234293941	-2.1336085036049006	1.0486911164307589	-0.8944449310612742	-0.5357914895655569	1.3552002360785667	-0.5904695523806301	-1.0883745029031187	-1.0364685073495585	-2.2006211383623353	-0.7314524075581007	-1.2580082045873031	-1.6080187107872175	-0.5609066229342353	-2.1622557921857566	0.06377680801260653	-0.05297642362058916	1.3926553379238347	0.3701305660979845
0.05884781772190233	0.7106135771916109	0.6398899796754473	-0.5721186076400617	1.4052520561856054	0.1386486440550946	0.9000866404351171	0.9380434729193359	0.8132587436800837	-0.37975913319369015	0.10681219551975438	1.41848499809359	-0.21051129373758765	-0.7522455456415512	-0.1243388380645307	1.0846034773702413	1.1746614192668656	1.4446289518828843	0.9357814546729921	1.4430065934973184	0.8105311761737951	0.365763744857485	0.6218376673590905	1.3879647567115205	-0.8867440442522989	1.8044042551467887	1.264632197910862	1.2632952760759577	0.9699170356581175	0.4339622997214933	-1.264230401993845	-0.4184969205479313	-2.0186293055489153	2.2621608551271604	-0.8774114004503382	0.03488960181021006	2.5831294037765344	1.2840302814837017	-0.03373581067047998	1.0590614064994117	-1.4578791606708634	0.3088216462963335	-0.34227293148680965	0.14000524096131475	-0.06889308206095891	-0.574133221145907	1.7892209225580669	0.47433894317661185	1.9710143742027884	1.3047190412642082
1.1878715222066727	1.2702508753142652	1.3260862224961179	-0.48880452753389425	0.5452961769154733	1.4462452967331065	1.3705159848486475	1.7773161476553525	2.023149628409182	0.6219726562065759	0.7961243376985613	2.4178647221415313	0.999876106092177	-1.1155325968878098	1.1861600212620198	2.141481394461664	1.5459236828358913	1.6020016758800961	1.761947454561706	0.6078304598578804	1.782434160746153	-0.2272563852344065	1.4464101243907879	1.4768678566438036	0.6332213781719565	1.7191728957184575	1.1888530234410002	1.1635399469621652	1.7014919060323284	1.5697915107379308	0.011070207864095735	0.3878645501723836	-1.5618606204107324	2.575919044698397	-0.32106035538768507	0.07698388023304416	2.7169748310461097	2.261283417104635	0.6104905712139763	2.3188433250896905	-0.10897545583132119	0.8096791523692289	0.22227610055556002	1.5919105421667061	0.6692309370633174	1.1383582335951894	2.4664826836304	0.5798342825491178	1.467698467815268	1.7431442963883004
1.1225484220174011	1.184109502397641	0.9121652574473645	0.13620289043773248	-1.1972488244441866	1.2349432900043462	0.9335241798055705	1.0807832373888333	1.7930853755480485	0.7845740466885999	0.7417826059897273	1.6244496946089042	1.0404229670912715	-0.9674337460950798	1.4908875954328547	1.558308359656124	1.025720767311394	0.5444521632840928	1.0925505681243985	-0.4835080641333885	1.725386231575127	-1.1277340363549186	0.9437177523424541	0.7943847168568607	1.2804681277149352	0.46549584263359745	0.6245843939536336	-0.23719708964110262	1.0091090849326827	1.934647504635549	0.9182622760575297	1.0099553966586736	-1.0572972871023498	1.7417485728216333	0.5159650485950954	-0.4405408987344851	1.2465573940225065	1.5748674028271705	0.3352978646929144	1.7879719453780263	0.9084799095551312	0.41994434021394417	0.09433829781130425	1.5050956172582997	0.7081340317456538	1.4163889437505264	1.6583730509248689	0.5008093578512168	-0.038445689212885416	1.2138432308608769
-0.21407433724818142	0.15136823560746349	0.14066767176967995	1.0798413977326284	-2.618023819656584	-0.29231166099736733	-0.34785139902388856	-0.8092014194738701	0.13997905247012993	-0.38128326244096034	-0.017381560384483012	-0.17671642678550878	-0.24323073756989344	-0.14747238415624103	0.57897928953435	-0.244978146513665	0.43310097556528077	-1.0615115473514913	-0.35034184456642203	-1.1813337364187089	0.9542001185158769	-1.6078144277668522	-0.4829675952170131	0.12029706120282142	0.38618250775792023	-1.0856788280620204	0.014265119383043118	-1.9431701568216484	-0.3763153368353131	1.3490276889342998	0.31967244718109505	1.3648660623460527	-0.674776361862067	0.42245258932869756	1.1008106330279408	-0.859821569271464	-0.9548611019550861	-0.20395097035222962	-0.7110710536695563	0.051575322158454305	0.7169941810254856	-0.172577992855598	-0.5371162065576377	-0.07682556782180347	-0.2900291315884333	0.03934833782987517	0.2912259551194331	0.3667333212420891	-1.7399407108114613	0.09314795026011986
-1.776244649355726	-1.3077432182488706	-0.1413047945555782	1.597518616902125	-2.654532909702119	-1.679319937095233	-1.7223781261314433	-2.483223981337692	-1.912067631613787	-1.9426468451085441	-0.9663861992602047	-1.433542427226073	-1.6549023054227598	0.750357483639541	-0.6287280518602811	-1.8959637829207867	0.5062266405191062	-2.0451292736055	-1.3217695555361897	-1.145641977613039	0.04240137426183157	-1.3751550107491566	-1.5286358846493509	0.09603968734313573	-1.1527763821638004	-1.6739309636961806	-0.2015538488649677	-2.5110591598940064	-1.3065595849949683	0.3646987254695629	-1.3671092854896316	1.3984860298561665	-0.4113560114004246	-0.41918289581767165	1.0108196571782477	-0.7159226838825198	-2.351592766656105	-1.5938049985979699	-1.8581462608333792	-1.4683791728760742	-0.672612416683173	-0.28781097952251583	-1.235463026455272	-1.959816969016072	-1.5414269169838375	-1.677984880835562	-0.4114609438349379	-0.00648625213043049	-2.6725652485397315	-0.8332209958498326
-2.3338126599386926	-2.2544994717798357	0.03686023554713311	1.0900267073324683	-1.2195465584600695	-1.5602736477081032	-2.3299038120680136	-2.6296270079485904	-3.154271415305685	-2.4262072692473655	-1.5150437085710484	-1.1614370453787002	-1.835009312988712	0.9343439504821996	-0.8366763968700238	-2.324337940952392	1.1085611694523207	-1.8043274926576036	-1.2814096071942829	-0.4736768681379992	-0.5222164024198066	-0.683749826290813	-1.2450006284452193	0.5953784700109601	-1.8081768055128649	-0.7690203123872826	0.10772332233199397	-1.2782501554689762	-1.2663339194027043	-0.156968608875953	-2.5179855679090233	1.1367580650906326	-0.1787952033809622	-0.3545155453294455	0.34856519868320474	-0.3111060615179729	-2.137130130636505	-1.4640680980637524	-2.394600478296546	-1.8525407830522547	-2.1925285000937746	-0.10694641541497023	-1.661295029077122	-2.8790184338352485	-1.7858224589297222	-2.2591193509205234	-0.042340323607456716	-0.7127456559707699	-2.4116212190469652	-1.1215290918780423
-1.5178018312124408	-2.0849909240523825	-0.0007301084820363417	-0.2634495693287647	0.7204363574389092	0.07406041299888419	-1.8490801279608995	-1.1806197527653632	-2.955846549284271	-1.2565711935984871	-1.3539579450932029	0.2962758174318499	-0.6477882554903279	0.22839881503695916	0.3275261030557897	-1.5159024862571056	1.4924070302156884	-0.7162799609044592	-0.6573829047927863	0.47831661742439857	-0.48820576861989856	0.05388041479925849	0.08614254821399354	0.948325284767939	-0.9849187141130821	0.9410853516665787	0.6998003419915952	0.9504697683390649	-0.5957831999881732	0.1835769178486584	-1.9229206831155898	0.719739985681935	0.06153840074467907	0.2381099281713767	-0.3338160845277738	-0.2499997601378526	-0.8551360441379517	0.029257205260948792	-1.990183733089645	-1.256676616249813	-2.526906901282488	-0.26293976260608315	-1.6422504668026334	-2.392867715782466	-0.5465766439893631	-1.4194297729739898	0.8796803230258958	-1.3729297262661893	-1.2724256863914156	-0.9161342723976992
-0.03075118622101842	-0.9517386172013349	-0.5207108201950168	-1.583155207040194	1.8860969920731487	1.9251310242750406	-0.6796026066592075	0.6688902295084652	-1.5151701276938143	0.7191017847748417	-0.6136676896015826	1.7052080124165219	0.7573367283834092	-0.7518126698278095	1.851588775879524	-0.2350114699346799	1.145262692905158	0.3891993444821408	-0.0712296686455467	1.262671651312127	0.07091909846553451	0.6032790786412967	1.3507722151474508	0.6825708251650808	0.49460031560638307	2.183393078046151	1.1596879293810447	2.5011536823400577	0.13045625477526937	0.9279968628763413	0.03628869856836479	0.30440404320798353	0.22820034433203995	0.6362156556618952	-0.6045133101945108	-0.5801292007902145	0.30713529532066247	1.6731168445494253	-0.8186081661281428	-0.36682487039925693	-1.2483131040030424	-0.8471426803363359	-1.0821913245495465	-0.9495683727586786	1.2881893625357093	-0.02668906186241908	1.5841729560789741	-1.4335395236791022	0.0497458294848885	-0.5783786250290401
1.047040218208567	0.4253722405058273	-0.9472396130639855	-1.9999786098317855	1.6491222861509451	2.6378724747015148	0.4123119746484718	1.588544778143987	0.32899323506594697	2.0615303968110754	0.18555920618691726	2.067647510364898	1.222265838189071	-1.218179807715787	2.3399602472556937	0.7267422907213008	0.23012960845909758	0.9750682963713793	0.3810715271206086	1.4441899607108108	0.7121071539031218	0.8918746572703489	1.7394689953335059	-0.02119685763862536	1.3913129217720404	2.224888884482372	1.2016806496919954	2.2614949313709936	0.6822785626580745	1.2176539641558588	1.84532053706668	-0.03379254008728706	0.1993548625152764	0.45336922476153846	-0.5696471764960054	-0.6958340149167271	0.6669953008590223	2.3027962659950574	0.5874162225019418	0.37838400213287526	0.7871851314563104	-1.2416653380685558	-0.011100192984022894	0.6049394163084038	2.235985580889519	1.0044284960768737	1.6247135286302505	-0.8594672051850966	0.9621313233244198	-0.2819523993999561
1.1486218763701181	1.293309106646883	-0.6219190447182236	-1.3008387800787067	0.45043265083088463	1.9629656189203477	0.8459714232903249	1.274001614485025	1.5609698949140924	1.9980594341761428	0.4429448903224013	1.3764412757372062	0.7138443366063294	-0.9150345315493392	1.492193253445154	0.9978240977771133	-0.6976710468249918	1.0222358792145696	0.9808459550703257	0.8218805491916719	0.8367155574094577	0.8720899214399173	1.3665903108577386	-0.5549136925482238	1.2810412576736803	1.389195800922656	0.8468032471978534	0.6300486697102641	1.1199733383457062	0.7039012482218152	2.3456684670344856	-0.24301775049241997	0.0031003608908351946	-0.09495235823629619	-0.6169782927906962	-0.13934012069836849	0.4204918292955144	1.7103145946004132	1.6202677564273251	0.9282831205970905	2.1905480070387275	-0.9733891571568052	1.238803027808975	1.5427161270320158	1.6125722575534849	1.4937565552383176	0.9630049645024962	-0.2788137795652842	1.2204366543750336	-0.019303263448323688
0.5806432611658455	1.3101668464189038	0.2971887663251041	0.03330558769064527	-0.6317934209961527	0.7481384242276289	0.580116429314562	0.5472926816805497	1.6143100939610715	0.9121303491985554	-0.011878953449623367	0.4127333661540877	0.1161479929423061	-0.19431229168147543	0.42914999800023845	0.6138863163044165	-1.1867922185927313	0.754705448816305	1.758993182230442	-0.2851554511955147	0.20145816358859778	0.5727756011202699	0.8556723833944251	-0.4737629618191011	0.6912477626785921	0.5386544388542656	0.3438551463693102	-0.9078458014476428	1.4380595639010536	-0.06661652842619376	1.6309950725701046	-0.18823940707704034	-0.08539758998317433	-0.4992001382241908	-0.8054550845879906	0.7715550492492208	0.08087883772576028	0.5973176293486014	1.9145429579143687	1.2630800004537168	2.224306800810608	-0.34676696864077017	2.0766760502533366	1.5932218823096067	0.13598991877247565	1.747539823066461	-0.13989647397547525	-0.24647474061312927	0.9556802929118008	0.17586190454140554
0.16529257982983925	0.6653416101342283	1.031926687674669	1.288521271636305	-0.761400776945645	-0.04729664688478644	0.07321753507541245	0.41535366694668524	0.8316559977708334	-0.21156996193446156	-0.6092961336613498	-0.05621689312020495	0.10746666428297195	0.47251228284215835	0.4457259647380159	-0.12239352661108761	-1.0821586357856774	0.3781430366672505	2.3055592861438035	-1.0921958655412258	-0.7225379554976393	0.24397052669784194	0.5762142848333813	0.1324924350689608	0.2528195793817283	0.17068290972387776	-0.08507767264358082	-1.1393747423909821	1.5203085533084482	-0.26352339134686337	0.5800495727713401	0.26680929728822483	0.2709137813150988	-0.4674159228045084	-0.711942266765513	1.3348663274180679	-0.12891676275958305	-0.19775105662387005	1.560998001458388	1.2544479778426212	1.3074351995501097	0.05683656176734316	2.0753602870457297	1.0941410345169897	-0.8603553735817961	1.9128354278404573	-1.1709897547076669	-0.4748568621157533	0.5993249692783335	0.20482807117903462
0.5125352217428615	-0.1109575071925865	1.201856402632598	1.9803678079333313	0.06808858012688011	-0.19947753793931358	-0.09520612774349645	1.1061496971861065	0.25611493669252183	-0.6729491839998016	-0.41644386841842107	0.1235547240855079	0.5058172271545832	0.8951505801680106	1.5522222326550423	-0.7417694640516925	-0.4647677350129095	0.08104188156824098	2.2284990045730613	-0.9512368702249536	-1.0738284122847217	0.26311805520004744	0.432586008898931	0.761280659753398	0.05515830424522126	0.08697086889763754	-0.4274161310905541	-0.10770415841112754	1.4015222818736328	0.27867995943184537	-0.17090016682619968	1.0194441003669334	1.104593740773826	-0.15653584975297458	0.01021354853116189	1.349545032158594	-0.23752766959703706	-0.3654658553150913	1.0427482636600103	0.9380345054205621	0.451396684504998	0.2834314394875283	1.405088677920149	0.7964889487042781	-0.7562685153121577	1.8521394089545857	-1.5470058396039195	-0.07834962032899061	0.6467382404146079	0.075476430678554
1.4803236554500765	-0.5127379855299032	1.2439941254309914	1.998139975166072	1.1612146603837283	-0.15185864599965895	0.31846485310326933	1.9812174894291634	0.7097760470328787	-0.4619969261664449	0.9196696130180321	0.5333006894195791	0.7068861429773184	1.0924324477511882	2.4519830973854155	-0.8266473842535508	0.3669801806917196	0.07606428855556328	1.5909059349405952	-0.021610583624608586	-0.4688162296781104	0.7768335019149875	0.24038481194659375	0.9252787350151382	-0.11898493903119024	-0.14357735668937133	-0.8054584762530085	1.130406227752669	1.3074376299057862	0.8714617993750364	-0.5910695176986699	1.6661288853800034	1.9844725157052945	0.04217105334015266	1.0492699675936918	1.2861588521751357	-0.16379864027540353	-0.15459136605023335	0.8636362156385735	0.6572248038724408	0.2929444370718565	0.9361605717232825	0.7502746089494732	1.2446011180945227	-0.13076397459509478	1.5375670560976318	-1.0767898750975302	1.305216650109671	1.2372429511651948	-0.08366874324321766
2.2446561940834076	-0.39578508934713524	1.625140165234359	1.4964066950466002	1.7469565541858885	-0.3204163475923258	1.0334596786597037	2.24585290873551	1.9492922093281262	-0.017746310499305702	2.5713767010698554	0.6475226763976049	0.4756052271387235	1.0333162417441526	1.9857900040503664	-0.36289306862180415	0.9025149344971367	0.46492524584226996	0.7621866712060587	0.7725474541659046	0.47032893713900137	1.4802150009957171	0.016372352954043528	0.5088605100516835	-0.2472165378315424	-0.5937094208416962	-1.2294955381282486	1.578169632708542	1.2987688754864346	0.7811601480518546	-0.7879968686502787	1.8014455783879142	2.3300497590227804	-0.08062296072793793	1.6168515754675443	1.495038902915139	0.24804000562689224	0.043381430633450534	1.1354789613947638	0.6955261089155258	0.6733079768771263	2.091855188048506	0.6916441990724854	2.1730689515199892	0.03421883552695196	1.2291057850254405	-0.28560031340761377	2.8218782248823944	1.8898913813495715	-0.2517358101664764
1.9844580367565912	-0.05252655845028073	1.9466422935735792	0.7424709616258952	1.5263271786712158	-0.6279317051302007	1.506104511624666	1.6553260741729854	2.8391118655210343	0.2526935978012556	3.097666795712219	0.24702699804571976	0.10144937322178074	0.6542949747679996	0.4011640744250652	0.15196292015516305	0.6763948132828295	1.0829734919527692	-0.03157023087780771	0.6208850678241843	0.6334588852619492	1.85799073017246	-0.17642918158526866	-0.1909769749748532	-0.07617726525912619	-0.9518226007680997	-1.4741801997939603	1.1006150642847705	1.044457486440345	0.09016535410768893	-0.598574253727994	1.3822910292616526	1.9579298654630886	-0.33343373720416836	1.2500382431802823	1.557345754026412	0.8003151543281306	0.036795976501598826	1.509050522308771	0.837631795829419	1.0276506563673773	2.7234622918915754	1.164990287290935	2.635360143351726	-0.5047004870123688	1.1160792671178963	-0.04200853044965715	3.0850003833033806	1.8349895072495965	-0.6084708782026071
0.6650086843233188	0.07890366058344035	1.301000388229911	0.008722112658528689	0.7595530388368551	-0.6922054418399824	1.4299912787451816	0.6086468388889024	2.491128880030341	0.2623618326107423	1.8336397000378282	-0.47380986601404496	-0.0869256526104694	0.11928025579819754	-0.9659726329083571	0.145866117284504	-0.28436887909144887	1.5923080765933413	-0.797572881454385	-0.32309397757391445	-0.4146872277156639	1.6706635008813635	-0.4371912714738916	-0.7200520306161129	0.3757062431601345	-0.9811578478061311	-1.2666719477135246	0.30876098230727955	0.20374256266351937	-0.4099452237267794	0.1394366697931955	0.7181848431427109	1.2847205421042909	-0.30955000075834005	0.29556673733172895	0.7776001136991516	0.8739637967289587	-0.134803455320988	1.545243345505884	0.5554310617277155	1.0258142831085386	1.695421525546689	1.579895525714472	1.9432098148317272	-1.0194627877186013	0.9777345606994042	-0.6761378198653808	1.6068425943951798	0.8053252495917875	-1.2272910599937623
-0.8050430810023168	-0.14500263641919506	-0.4200813704870932	-0.5118640631039773	-0.02764424674629529	-0.31769059631021124	0.9883731054745901	-0.275642455113095	1.1954411180113451	0.21601153401576242	-0.298639423591718	-1.0573136061762458	-0.07053898199709005	-0.1471162687682291	-1.1614187599532564	-0.38507450086187356	-1.3304913027083725	1.7619145945462469	-1.4363402263991158	-1.086513037866067	-1.8554175063197378	1.1472453486024714	-0.842435397444973	-0.8036722138405485	0.6537240202183197	-0.8077385542067498	-0.6267924214394823	-0.14258793978267584	-0.9554849883231784	-0.15808792345141173	1.0984019194865033	0.10015932522380917	0.9166368822060893	0.17794278549537196	-0.49026422340695086	-0.716804354111868	0.0881993105332154	-0.32694970976823917	1.1704514028292015	-0.2764158574257066	0.7978137280124049	-0.6764085243887671	1.4700990349520875	0.4933437673028022	-0.6948990420818582	0.4617637946907884	-1.5486577416714724	-0.5900342332337959	-0.5332418330171667	-1.7299151681312865
-1.306927706981504	-0.41376324495390676	-1.991291124796572	-0.7649387514578921	-0.3945734190890373	0.2861313219182286	0.5820516875120555	-0.6124244798101598	0.10494155286595637	0.3777964017889228	-1.5438836516649455	-1.0674474439282162	0.0338260742530807	0.14587431671361317	-0.5262050430518459	-0.7719777326276588	-1.701287568077684	1.6003355694546897	-1.5822923137640372	-0.9241937313772834	-2.3400388262376475	0.6746865719358526	-1.1184098471172776	-0.5195707769201215	0.39460960379795434	-0.684595544556841	0.015493238034332184	-0.07423287838797829	-1.5782378078462915	0.5261988820280787	1.5806590979368027	-0.4496378842563398	1.0276687565214797	0.8056355556881379	-0.7142944662492211	-1.7666584217523436	-1.0387551700884228	-0.38339614819255985	0.7450801623438843	-1.0474782308014492	0.6482586166750296	-2.5207891062051946	0.9565422230584911	-0.5193443192666016	0.3860305449224161	-0.30713031259883333	-1.6898440680193507	-1.8940594549688037	-1.1360789976507577	-1.4952932982873488
-0.5352328203614273	-0.2982759178315224	-2.0136535682663226	-0.8287249320728599	-0.18296952159817978	0.7082493526890274	0.32373395148347844	-0.4183270258041879	0.007384911043178407	0.8071020219166012	-0.9832379318613825	-0.4114859303318511	0.22219964298036288	0.7660808766375651	-0.10876050263598462	-0.35500391531679715	-1.259177558810937	1.2066925114096838	-1.008269199211751	-0.12153986739900023	-1.3313967949731709	0.36095547772471764	-0.790470351139133	-0.20310937484585478	-0.14414176026971873	-0.6088760204980446	0.11537767126453796	0.25306180311596926	-1.0859947612774556	0.8236684864318862	1.2245537380323976	-1.0018148090058028	1.1897848615931002	0.9000489715312718	-0.5721942473900608	-1.3648316623324337	-1.419533500558491	-0.21278588002542953	0.6653731240796107	-1.0241205154185895	0.6821690649816992	-2.2110728643354647	0.5277342982193162	-0.3227440724957282	1.2471681404879902	-0.657148122090268	-0.8958782492460484	-1.5873339738784473	-0.6541676870826219	-0.3693936608914928
0.688607999951731	0.22866345994939793	-0.5337791610068674	-0.8480790903086594	0.44102896077039583	0.6600805470380866	-0.1055594337325913	-0.021552322012096302	0.5475178208952219	1.234959756325909	0.5921061290039493	0.48333232013274846	0.4586813470514857	1.1223208634544006	-0.4228156877761794	0.7285660329837045	-0.6498164186210846	0.5931083407378995	-0.11806375777167706	0.3606134918733585	0.35475344825403277	-0.023524406171482066	0.18523391155950283	-0.18897905056214806	-0.3526683923415311	-0.3506984895223082	-0.5077761654609859	0.48816135933916494	0.04019866179020781	0.3182593847145943	0.40205367449289287	-1.4266502310356526	0.8282869132554651	-0.016428349950529688	-0.37018988097025984	0.0808445811076869	-0.576579687578596	0.08995242515006396	0.913696840675135	-0.2690549700164644	0.7246436715466451	-0.14538370919109161	0.4270749622085077	0.5952148422809318	1.0003705437557155	-0.10159883260617303	-0.02678045248877063	-0.350765810270101	0.1670377822309821	0.9491059869743441
1.1865072770664138	0.6633492712043074	0.8670516818786167	-0.9619372624048323	1.0604671250299067	0.1290344265471203	-1.021748517575389	0.15416907527325635	0.7185925758420516	1.2106986955442944	1.5185532336271081	0.8813101784516522	0.4274795158428356	0.8831341977671038	-1.039784444916061	1.56305222395629	-0.6452206508331053	-0.2575307880757386	0.23744363027469087	-0.010158718893620152	1.3963018592287981	-0.6919876829481928	1.111497052928517	-0.5970567085891759	-0.07526855392074418	0.13662572772941237	-1.4532877132728395	0.44630355139499317	0.5848429070725274	-0.6506432059805051	-0.24713870385833372	-1.4848886534383554	-0.20741491427745018	-1.7248613105073145	-0.0890735043889586	1.0186106965139936	0.670996140409903	0.2026754595014466	1.0337146893441216	0.2899578539808715	0.5236250246934845	1.59990575375769	0.37371228147196844	1.0063512296254835	-0.25292452840203133	0.9435581525447319	-0.09368463398971665	0.6006816333486595	0.29862037744262176	1.4706122557757972
0.5388775928731369	0.44545290770824975	0.7623066254640897	-1.242384638584955	1.213321970682864	-0.6447764116066278	-2.201624811620999	-0.14639622198620006	-0.013508299697071069	0.4701616801691561	0.8965843264086129	0.33055714805982994	-0.22408018947797373	0.3378797798902034	-1.330954447557191	1.3489487649829435	-1.3373379333733775	-1.2093977624616468	-0.3933247893294395	-0.7659165201608842	1.282948895405086	-1.5199652185786785	1.1498457629471932	-1.2857926601186145	0.11572626903655468	0.5124743205661348	-2.0083997716348456	0.1406942206552047	-0.15722895461353265	-1.4920367998571633	-0.5622669726182424	-1.2429767864919745	-1.5416669962994753	-3.315823685185203	0.4118206341001365	0.4132121835646679	0.9810994864314176	-0.20170492752837332	0.5688821565302584	-0.1420514876634102	-0.016366351754125194	1.451937698916157	-0.06466584823301406	0.2604503067559484	-1.5261896202609617	1.4079632966843025	-1.127228019637044	0.6834954667274792	-0.428084373940607	0.9432248621302995
-0.5887643132026079	-0.41848496187674195	-0.566657876735958	-1.623562385324797	0.6865938800397776	-1.2619224870080716	-2.9123915624315786	-0.808981452510896	-1.2214357452492723	-0.763772775190359	-0.6865252057652759	-0.8301221803277744	-1.2834319672016723	0.03839034447907064	-1.262211155558547	0.24502843979307887	-2.0383108118093176	-1.978001151879076	-1.4737541989599379	-1.0414706208420432	0.7003993388309686	-2.126700050353664	0.27510192786093024	-1.9385617148607996	-0.36102777679684755	0.39565785964887534	-1.6876210469778878	-0.29270389047161277	-1.552885291587758	-1.975742096390218	-0.9055801438795098	-1.1885472203038094	-2.6412674196828085	-3.779811932308134	0.917262659687707	-1.079014615285008	-0.009888949620554083	-1.0766816201874492	-0.46575012626173623	-1.268637519519769	-0.7446015772791832	-0.08187674261040398	-0.8936194597160247	-1.0732645950001407	-1.8935472313782902	0.6402720475286964	-2.0999183294887747	0.21470789884649602	-1.1746702706828782	0.182832737669925
-1.2169700807525257	-1.2618943740284065	-1.5195572204153203	-1.8592526806928016	-0.3052385544929157	-1.332873608248007	-2.5708541839102734	-1.3983748226084531	-2.072693437439031	-1.8635896695100072	-1.9623624608264512	-1.6259941072527497	-1.8825392871052862	0.13157775339673694	-1.24207709423325	-0.7552832207409601	-1.971755973306526	-2.3539574927784557	-1.90457567669991	-0.5974704789131113	0.6396664637272891	-2.2388405574908625	-0.5850946933913876	-2.196088256927044	-1.2458070284522427	-0.1404283921859207	-0.592152129391046	-0.6774302973892169	-2.199929906794809	-2.205031762975345	-1.4496084104097007	-1.7123994657546069	-3.169916690810394	-2.7529818068043097	0.9035622169106344	-1.8210273860613717	-1.191698020958442	-1.8838950776159897	-1.5333319096162366	-1.9333339789458233	-1.3313965449346008	-1.173526576569047	-1.5900369733947712	-1.9050741157020432	-1.276757083531806	-0.8618077205941511	-1.977085738989491	-0.2398299652843418	-1.1182294332578828	0.22776740334980258
-1.0614279084603604	-1.3549715354419531	-1.023558888047308	-1.625003551358489	-1.257929598882185	-0.7461720177440928	-1.3572864759631493	-1.5082528546861145	-2.1482788873175234	-2.2586869453596505	-2.2647537818971637	-1.275653799435976	-1.327158736170197	0.20431611811962566	-1.372176982088573	-0.7916754504066297	-1.0042729740742435	-2.3388734581820136	-1.0971306792467075	-0.03353060220920369	1.2809155239679895	-1.917804869027971	-0.5362551927685911	-1.8109453110812974	-1.6061124238903024	-0.584875300609774	0.6896833628627675	-0.8893506768446435	-1.33997658971703	-2.1584135529193467	-1.7127432461222092	-2.501327816632256	-3.0190304996497486	-0.8089632896938936	0.1768914157794347	-1.0041561610564569	-1.1727143803086433	-1.9922166978449536	-1.9930527683903674	-1.3330697904235713	-1.4527541201394165	-0.7840309560591442	-1.6100657504115525	-1.7767929824057482	-0.3443289949840178	-1.9170239205272623	-0.7207197386348033	-0.4940305530066391	-0.4060437608114365	1.1922484426896625
-0.7092883785057785	-0.6173810524201659	0.33051798477912747	-0.789264682953618	-1.7540599833571386	0.14257695997406677	-0.10435348097094459	-1.1404581672327607	-1.63609668059175	-1.8854952882318279	-1.9083994066582537	0.042921420652824754	-0.006348049608711034	-0.14952279086185585	-1.2221699499813337	0.05991304433048218	0.29817758968616015	-2.011228577241937	0.4294075562882958	0.020485886064165994	1.8632577015737881	-1.4383414485964126	0.2530863276381116	-0.8160104010099021	-0.9423113772625248	-0.5622037466107946	1.5323359494758284	-0.9367993533745724	0.3858764065415025	-1.5885115860838075	-1.0894297635711248	-2.6818813341684478	-2.209977905631543	0.9642927044531591	-0.7439720515094055	0.5096102129603165	0.1379371835660671	-1.2798731399405834	-1.6147922023895818	0.1382197333409609	-1.03164802739429	0.3302078938652529	-0.9539686617120713	-1.159564758108061	0.22555405282239435	-1.8406160848300563	0.7839671276824527	-0.6904909589199468	0.10176513939235876	2.1015884977059662
-0.8562684967129419	0.27462025728698125	1.0949770577101978	0.3541314037209379	-1.7319419080907572	0.6809941434233653	0.4501550977394773	-0.7206946331636205	-0.9244699312431047	-1.208471595179644	-1.5002226791120943	1.2878255656602304	0.8102421761803328	-0.7411565448140862	-0.4696954862509035	0.930316208188873	1.2267420447721178	-1.3650931249440457	1.5356780056699784	-0.3058952754349657	1.5841231307559167	-1.0075978667999819	0.7214610460501808	0.4013178211448096	0.09331431631025838	-0.2767357266118992	1.7023692832106945	-0.9352282568029955	1.6026008415598054	-0.49523136039979027	0.20606752012851562	-1.7313701759350257	-0.9594325026821552	1.760386301094463	-1.1336493115513575	1.2091175693019125	1.394514657026325	-0.29865347328477454	-0.7619793284527859	1.3222919645989482	-0.3804953236535372	0.7151695364593985	-0.18306810426897743	-0.7256314274676015	0.2835871272776696	-1.0631059059019103	1.644050211267895	-0.8802955622325234	-0.06489973697735173	1.9191964495022336
-1.5136209568630394	0.502191878016773	0.6228434818976429	1.1793630861236633	-1.3985104994093989	0.43996346919913604	0.28274338380700687	-0.686458443525169	-0.26278148924843137	-0.7943280115747567	-1.2052055892882199	1.4770112463691343	0.2596336246179761	-0.9448595930583715	0.49089589159087604	1.0092732874319799	1.4615564191630803	-0.4304285270251588	1.477794625503829	-0.33827862674876075	0.46242026572250244	-0.6336266215539035	0.1419126935396102	1.2715927334074926	0.3235992165761072	-0.257113488787096	1.4442691910335772	-0.9633691447064167	1.5062546456018082	0.5194808849360169	1.0498538656661256	-0.16382151692946487	0.2131108660004072	1.5629913309709405	-0.9237366690921632	0.5497921678930481	1.3221970203977644	0.24622941312047034	-0.11180514187361922	1.4438393762133641	-0.053546272414162856	-0.06671027410615885	0.10814124773070685	-0.6210330578054968	0.0895511959317757	-0.5666226833492423	1.6534705905582745	-0.9064031763638741	-0.44227848397356206	0.6478651073650149
-2.0316658990237397	-0.15566741062257394	-0.3840409284016956	1.170865568327146	-0.9368766747418243	-0.3612892686153549	-0.01676944099785471	-1.048581197194129	0.19398234380749305	-0.8412671379111096	-0.7884746271956994	0.5378729758834583	-1.1489550040681005	-0.464907971529306	0.8803273836112724	0.2146225509252531	1.1419982879853243	0.4761879531585267	0.4265043940823653	0.22022701054395596	-0.7396350160748361	-0.21939783938105767	-1.0203184683399673	1.4285116878379716	-0.6244536449454142	-0.6814775457560568	1.185439409941286	-0.9539457194236044	0.44151529090200664	0.6721199895366334	0.5026670214086597	0.878842990910986	0.7041354610613879	0.9813430028266928	-0.8060936014657234	-0.6626340405421919	0.14373219928286624	0.19831478826795834	-0.14707696969892267	0.6919796379958059	-0.4253118675104145	-1.1227928821346944	-0.20144367872208685	-0.571677565807403	-0.13301095557732334	-0.8284504589047728	1.1805271141492297	-0.6919848106144882	-0.30346937051043615	-0.6664033061723563
-1.8121294160840093	-1.136003276381055	-0.8929255001495797	0.35902596511654955	-0.3810166728649759	-0.9906009703965796	0.12427108807892405	-1.3785479441548487	0.29175026496854944	-1.0741134227594435	-0.1415289944104318	-0.7378084448160169	-2.0355268827755046	0.20434835455112618	0.4692350678352469	-0.8782063675484266	0.6135873744347154	0.845891839869405	-0.8684862326130965	0.8523973348819607	-1.322344118238844	0.28933918164073835	-1.6248662449329445	0.9992748813032204	-1.820207127512206	-1.0959538970741158	1.1247692478196534	-0.7665572645779878	-0.675959242955858	-0.15087644883416293	-1.0685593161926228	0.76794774838587	0.35089142417205765	0.6427584145013533	-1.3338377832758883	-1.3447090294530795	-0.7116306630859126	0.08672367981070417	-0.8089837110926416	-0.23873706732067138	-1.3296595193067913	-1.4610755857029734	-0.7566729892560689	-0.46766341578143705	-0.35979816183787167	-1.42464005154566	0.6615545712087401	-0.42959963071655105	0.3690500574829415	-0.9693638841692138
-0.8716448886305649	-1.5761349330677281	-0.712333291540018	-0.6621830277424071	0.2210722665849779	-0.8341737361573246	0.7831965463777809	-1.2201960412928892	0.044343501512180174	-1.0409457495178644	0.5232754374528905	-1.4910263925119258	-1.5681766885113941	0.22378981746376944	-0.07976268444318106	-1.5956161120836796	0.21001692299904468	0.498905168835583	-1.7277304314516941	0.8541283217678586	-1.2319735730836583	0.8633061057979684	-1.1141902979685814	0.4927835459711503	-1.9570799953389098	-0.8784267504283055	1.0669725971212103	-0.36594395065076435	-1.2644944007393533	-1.1205643953619642	-2.184376624756757	0.009276167980974739	-0.306135434979964	0.7348396307046549	-2.090236210252723	-1.214800282353227	-0.24561649699952953	0.5391398961227892	-1.5615513951044748	-0.8991107175162018	-2.131983474575003	-1.0945210049955039	-1.1349194052664735	-0.5116014635198084	-0.5256451737530458	-1.6162785149944021	0.3665892898536436	-0.3469783664499216	0.8824850191942514	-0.14791162522006954
0.28166907379587336	-0.9946162295529278	-0.4412294069052815	-1.1716127373438554	0.6482789345913108	0.06918910655255298	1.6087639870548354	-0.48699574130477347	-0.20061616586839573	-0.5019088874524583	1.0045584779003243	-1.4576749363197976	-0.19175675555860522	-0.6934809036370726	0.03432938951603552	-1.6037912186536047	0.16952239430496593	-0.06599804715459412	-1.8522970158369865	0.24495489766302797	-0.8730036300475512	1.4355263937871992	-0.03419581997294816	0.35101258495218846	-0.6739265197176288	0.08337391177546549	0.6647860388976812	0.12474970850841169	-1.3370395491453375	-1.1947580095953168	-1.6741697429498674	-0.3421913412461585	-0.463366637953466	1.0537163421522306	-2.031217368852671	-0.6946475869365624	1.037876246175893	1.5954242736442936	-1.803366604714404	-1.2376755298859625	-2.2195143417174616	-0.7450338250982979	-1.1827059145872663	-0.7564829410053772	-0.34070879225696415	-1.1569468459299683	0.4848855892255542	-0.3691819483971573	0.7724430018209852	0.9970105920023179
1.1761415654085932	0.378586110003879	-0.4919553905816834	-0.8269734381106527	0.6608303105521175	1.0958558372219058	2.1987303407474554	0.520373650015275	-0.012765526450076859	0.40171747342784553	1.382314984022463	-0.9069892667513365	1.0495120413921775	-1.919159220704997	0.7859079583868301	-0.9508145277519249	0.5476508984194443	-0.07420229423404107	-1.2452709220716804	-0.20686747906673308	-0.5304709726434325	1.9205594743681467	0.6995680844387688	0.5907104339095537	1.1502495953549199	1.2538555389810886	-0.1420150729562429	0.570129605227423	-1.0891227647301516	-0.11238931576945942	0.15789444787568122	0.211864259737173	0.16373702689769265	1.3567062540006716	-0.6995788291833884	-0.098484977753154	1.8055868070015189	2.6376450170185763	-1.3011976453319096	-1.2184877193538488	-1.4646596577631081	-0.7500881297667474	-0.9829386885356562	-0.7953425835983666	0.44459483121545706	-0.43867772698645463	1.0990140883949586	-0.1740998800609859	0.40111980574203404	1.547171081266274
1.6805083237620708	1.792247117615477	-0.5622694774618678	0.16902496940124287	0.33131757770779535	1.5929052157144474	2.336365087632808	1.3945728765298633	0.6165980010343562	1.2629729840708595	1.7817324781813109	-0.16716023699229318	1.6234425336532152	-2.4656037053641513	1.333094116277832	0.0883020865186788	1.1126402296020568	0.672322190298271	-0.11446573264199662	0.07849773011287604	-0.1297601995916444	2.1792924470532844	0.7908035616490197	0.8718706178361195	2.3182796589584767	1.9440131526390254	-0.9309963906594695	0.9617685110941051	-0.5444912156292928	1.3973910137570722	1.8419747885783735	1.212695056877807	1.0719203557237564	1.5549184538996903	1.1291180333536874	0.6287152057497152	1.4144663640667485	2.964446419007607	-0.31808770103642187	-0.6589333922474355	-0.2439747627297444	-0.6728274416379978	-0.6261987438256292	-0.17862976029480881	1.568111242699631	0.05504232283477409	1.9344441973780646	0.39442450641947546	0.39958611888391454	1.1649073843519293
1.8667933940704244	2.4700417956854173	-0.16229083500955746	1.2968535789069642	0.08473831286643344	1.3561609683930747	1.9651828215612743	1.8598908920265722	1.1600201296416226	1.6727030579583102	1.988621072487419	0.582179136295962	1.730673497467263	-1.8537033428474072	1.002560383544406	1.1137912406560921	1.4216372890500024	1.476974549929421	1.10430195725722	0.7394819911493281	0.4690995794666043	2.020730766732915	0.6283294611145559	0.8657169050502982	2.3479533044291103	1.8485815886429628	-1.10507646461576	1.3360723002642194	0.2947632020909237	2.3477561915591587	2.155608627826703	1.8795597237702197	1.542224497007868	1.5843024761395992	2.2001343831318034	1.3669019214197142	0.4701612947650361	2.3752533273362695	0.6250379463825559	0.4110708596700526	0.9320638033244802	-0.03624070238255934	-0.13500439500559663	0.9178749610483597	2.2208239501333775	0.26523917696364246	2.324966975415587	1.0913387657559384	0.7120055037466179	0.16611341681825728
1.7541199332145645	2.0837066028310285	0.6271578145000493	2.074886089566135	0.2694816165548332	0.6504781033342375	1.1300042341800984	1.8115042111396404	1.072479763801352	1.467713430119451	1.5625202659968855	1.117960029541279	1.6317950741216356	-0.44177004207228393	0.06114797105636977	1.6814218180386935	1.1561994859206077	1.4428618583754964	1.8518914379848055	0.8682976974190899	1.109219575467674	1.3229924021364525	0.5367605341319327	0.5071600852378972	1.6162069397621812	1.1320283294337399	-0.4718799674549123	1.5739919775566726	1.1424998783213087	2.3293293437713753	1.1716219329571023	1.9254436576522405	1.3981228663356453	1.2615082393407682	2.086615756463547	1.5023309307795891	-0.10806305388336893	1.2187302168001055	1.1157065657835008	1.448993918517489	1.7536046954698872	0.8970550661425435	0.39738551458187055	1.705668467517925	1.6961591214953011	0.47757663517113463	1.7117225578664244	1.5272920598805246	0.5827690641507707	-0.8494479148813713
1.2846153991007356	0.9535905358160782	1.1933888258141576	2.277899985440569	0.7044093399896235	-0.08787872347730481	0.037574066070311864	1.2909353196739253	0.36697925496361866	0.847791740242012	0.425278994792047	1.0902596245309362	1.2269164355402309	0.9663125576708266	-0.6231754168179207	1.5126806665320256	0.43893894517706167	0.45305697726385113	1.8183530474279068	0.12502555108217353	1.3892604318114368	0.2172983892955573	0.33572643357091564	-0.06283015090421297	0.7644113053637269	0.1827415711330826	0.4760958343371142	1.4072303392034993	1.5290630691918345	1.6491087725964322	-0.003100728369137118	1.6429954363975208	1.0776195250307283	0.45381424489374766	1.518931819061907	0.5826775201887484	-0.22966972468480706	0.00686732245743679	1.0521661281202301	1.769515555300777	2.1318685945594242	1.3604619936018734	0.7312926771490815	1.5876415005604798	0.16284614837648492	0.845127335882594	0.26778588424618704	1.5866045680300496	-0.40222769295029476	-1.3837035950179326
0.5001618137596701	-0.14416071651448856	1.1162981518980943	1.9653967886073964	0.7983479039849002	-0.5066865662970937	-0.91473652494389	0.5208001332200107	-0.4422202484890534	0.28056281949148293	-0.8207677050983921	0.37835019937524017	0.48784102874116175	1.7171296027442904	-0.5618955998761332	0.7576594528414873	-0.23210586782745682	-0.6975247290778697	1.2529974028658524	-0.7629986721868195	1.0599544985465381	-0.8495129442931123	-0.21713495767742225	-0.654122935228205	0.19506341848390216	-0.5776408724038574	0.9320674738595288	0.7265617691839606	1.271346342227712	0.8492344161439572	-0.34784058005174817	1.358104898471048	0.9982261778363363	-0.5867621934451417	1.384578263026245	-0.8101726871917448	-0.5576910249555963	-0.9077295734016225	0.6050996047504958	1.2812090978202682	2.0541199926811426	1.0122267226772625	0.6788752645894344	0.8191048881153319	-1.2884063068405978	1.1405237642946198	-1.0947661905809778	1.4708417916326577	-1.5650016044000354	-1.258649911815878
-0.35456728135034954	-0.49814444299611016	0.5974372440991141	1.390472313890261	0.213703690691845	-0.42966355331625833	-1.3371489520071849	-0.11389236937195311	-0.9191438272276983	0.19610491478194986	-1.3520674752623023	-0.5374984838534127	-0.04809330466341233	1.606682381787634	-0.07952283367324592	-0.0018433962995945412	-0.4118118445591264	-1.1690173812401632	0.7733675398317423	-0.751721426135768	0.2907396184569137	-1.3286892749091845	-0.8206763425200817	-1.0343456154308466	0.03891150310646098	-0.7732303741553865	0.5123303425738002	-0.15315468535663174	0.7145229972591421	0.25720511789794825	0.24687498479610548	1.064974546755742	1.051437079847938	-1.232247377188772	1.6495695812428262	-1.32417987991489	-1.4130975006895956	-1.3496229544550677	0.07773529577921423	0.663525361523503	1.5648539921681817	0.35300317684371424	0.3852642646594566	0.20903904760975603	-1.5221621596504005	1.0227008027950082	-1.4722989847316135	1.3373052011066842	-1.7523696540786755	-0.6830139598461799
-0.9405851061107011	0.006811351388210978	0.10855867254513575	0.840636901543799	-0.6638291328997679	0.08200141056096963	-1.1607669790783521	-0.2887623661478382	-1.0507805564110535	0.6480557732333614	-0.9156062023067492	-0.8465965152540119	0.28542128899623453	0.8614174574472339	0.2206792280847835	-0.16758193958387066	-0.0676480628836002	-0.8961806141941544	0.7605034085259443	0.35026266709658443	-0.48180957337118335	-0.9913561116060339	-0.8369412875851671	-0.8867293594779058	0.25725175748653034	-0.274106133682215	-0.34605603449585143	-0.6774253795533296	0.38426320720603657	-0.06901364742332065	1.0714466055290608	0.6405997582922683	0.8400909150545646	-1.0207333478772675	1.5028903330724275	-0.26797209998231153	-2.1546160221147845	-1.2519890999895233	-0.2151334065927878	0.6391220840272948	0.8754912481552993	0.12916189233897715	0.29052246468023196	0.20977032835114673	-0.3908147572384658	0.47434767006081824	-0.7482848674289855	1.0395541687507464	-0.6735098836649123	-0.13186679231432477
-1.0345298264621543	0.7780467416497306	-0.16432958767996708	0.4595444285678398	-1.0656583757776321	0.66463352346863	-0.7225924918749175	-0.036782738409689625	-0.9871005619327856	1.2320114945856449	-0.05472425081677341	-0.23240006601353239	1.291172704751186	0.005630101227804728	0.17660752748774805	0.3328970874479924	0.478468450647659	-0.4222303745019734	0.9714152504832997	1.6101207596801905	-0.9315220395599773	-0.2242994388774816	-0.14075524637790968	-0.0012982579146229192	0.581583680179775	0.5232391136381738	-0.7601659863415966	-0.5973351684438962	0.4207219435600066	-0.20224381098158306	1.2926894706532097	0.18195935808747066	0.2767550488879066	-0.21874479242027642	0.4838763168505459	1.4123991366781226	-1.8934472486773029	-0.7454582114712688	-0.07970019047988204	1.1242607561097329	0.3336985003602488	0.5011236534855261	0.6832966924665155	0.4767245561585822	1.089007280532965	-0.11197462862391488	0.37372884745794777	0.3365548095815218	0.6685428760460945	-0.01444457700029612
-0.6718348312294344	0.9919105908222493	-0.341530259125991	0.16962874871222894	-0.6840057359196001	0.778302589819232	-0.474336718705144	0.22383383533033713	-0.6799412641909068	1.3973259788352346	0.4875252123273199	0.6671355973323165	1.7732239753210433	-0.364202855010349	0.07536986732895537	0.9056337874012306	0.8920626795709526	-0.09106089476363811	0.8293918254233136	1.877018553348719	-1.0525137694087734	0.16038383767186215	0.5370936091305066	1.355270580973254	0.5389214314393912	0.7883650707534263	-0.23418479271759063	-0.28904787646557145	0.45601352836007814	-0.28338661519559194	0.5814241647247083	-0.09090871599831503	-0.2892255715496638	0.3105608201066745	-0.8463064843643349	1.9635623840505139	-0.6692841096830111	-0.2618893640858744	0.3850118814549084	1.2795099312430056	0.1495019759798065	0.9713154043183758	1.282092935728091	0.3689132374725173	1.6316891583122817	-0.2997537526637744	1.0410246782844543	-0.6919898376090109	1.0209178952623952	-0.3457246164140733
-0.14806242858298233	0.30674726248937095	-0.4479944835515787	-0.19877252984815905	-0.05279186250784267	0.11386945468068893	-0.5841992763471867	0.051112402305786835	-0.033557580134271334	0.9233928844635818	0.4950553248784227	0.8326456073766051	0.7687551060199351	0.03883934793031061	0.07371163381751338	0.7700150960222459	1.0372959331003337	0.27144702415286204	0.0984801259342476	0.8523737903794784	-1.049319264056114	-0.41099641989535696	0.3563804763886257	2.3768792055088745	-0.14198120588473706	-0.058069929171031924	0.8369333299948142	-0.41422444901121064	0.07770571128441275	-0.46856827847390226	-0.7063539824902216	-0.20085086017000423	-0.5666507796262559	-0.05028994240730913	-1.5108621765548598	0.7188148217938684	0.4208430232522674	-0.3309280617599712	0.7381048273737403	0.4622718613327623	0.16819589527316187	1.0495360462687953	1.375027481129339	-0.2822452301684103	0.8170724452994799	-0.02853627701596501	0.8891171789657659	-1.576488823270361	0.18496926191996568	-0.761425509518127
0.1311336935682705	-0.8192854352772505	-0.29577557031762614	-0.6607290937516479	0.03704470801437566	-1.0398433634239	-0.8326754125175627	-0.5962992897922362	0.6544627357891223	0.12113671050085771	0.34316941859702543	-0.045849378165677676	-1.1889357061838368	0.8825339555795789	-0.08407963691573463	-0.32429493839941986	0.8943434775681953	0.806270756395913	-0.8081787584352975	-0.7587789392875499	-1.0931248927456232	-1.670352170650718	-0.6416901113990745	2.2792459831266525	-1.0872385324636864	-1.6366250479380111	1.4818800780399142	-1.206063613465206	-0.6663299662486004	-0.7437888911838395	-1.7891663236695117	-0.4268537450049914	-0.7117661800294955	-0.981315629981306	-1.2115045667472766	-1.094638317449942	0.3848179963351454	-1.1072732681479784	0.4816734854728159	-0.9929053374989261	0.02409576576776179	0.7682342991527664	0.5033106381545851	-1.0442947517316663	-0.5953652563976751	0.34480249565451304	0.10618343935914708	-1.860255180503104	-0.9076275111025845	-0.9005230429141506
-0.08268916243382401	-1.514559012780265	0.13701199424714533	-0.9774758287481125	-0.5360531893809042	-1.933271937466347	-0.8834976967916197	-1.311073111685326	0.7517730013703371	-0.4527079945182297	0.4303921814122956	-1.182975312604923	-2.430563394450967	1.4038853093957686	-0.6389914241652961	-1.8094419178369454	0.4326928815529766	1.0943453628876731	-1.236520671363658	-1.9939489225778997	-1.1951747280852894	-2.605925494720207	-1.5447043930294788	1.0654612913706099	-1.4798621190696886	-2.7528150235216327	0.9949198430946256	-2.141446798770466	-1.295402249717175	-0.797163202272849	-1.9798410283149024	-0.8422526407648735	-1.0240641678291993	-1.5093102216138097	-0.5540228902769454	-1.653090336928434	-0.5624297971994553	-2.1177154262267077	-0.4328063412744367	-2.0636257454819598	-0.4348280348695903	0.4888563768485859	-0.9676292578592762	-1.4251558463457592	-1.4146637184784576	0.40139624758149317	-0.9001864333812076	-1.509145969911504	-1.2990452456264197	-0.7369119157476127
-0.6488376594578639	-1.2334758968051278	0.44314593719112555	-0.8580864886652865	-1.0401540100952356	-1.997795236838012	-0.6142989151687108	-1.6064490671736025	0.020303970152731006	-0.49813264308975086	0.7094010811780972	-1.5111228035079305	-1.922640595346795	1.1057874609612437	-1.290004391681695	-2.7409960096245807	-0.29995772957202393	0.5765328135682547	-0.9638066652953797	-2.3619378894023844	-1.2536459740881256	-2.313642460137237	-1.6043273249117789	-0.3461058946705643	-0.911148644311599	-2.4583503898030377	-0.4682174055900959	-2.396869791978639	-1.394758892411601	-0.27433216474982697	-1.1777396434606113	-1.0201937457425903	-1.3553392297504883	-1.0398351823926388	-0.19676567686345287	-0.513237703137179	-1.2620954168630443	-2.6014642546078632	-1.3794288075604735	-2.069576285542096	-0.9448246485316707	0.39503692399895646	-2.0377741549406228	-1.3252775348116346	-1.0601890413035502	0.04122245356635678	-1.7520975518867443	-0.8607167346731087	-0.8845921147641714	-0.4868340323358588
-1.0785983213489432	-0.17262265375236663	0.1729087954297735	-0.2810358855738062	-0.7106879556038098	-1.3780466918159406	-0.1675920475711663	-1.3013278228113863	-0.8643766925288516	-0.1914651043418939	0.8228279902942461	-0.8047667456598625	-0.42137155940986365	0.2934794225188675	-1.3607125967698985	-2.579216983110112	-1.0039742676516406	-0.5069068932464096	-0.4001273573067933	-1.9103360983310298	-1.156610592129362	-0.8487176307837652	-1.022696608240671	-0.9161167384100297	0.060373017770154996	-0.9883962332449138	-2.046162021536072	-1.6440911108103236	-1.0015652460734064	0.7134937695644423	0.035076031891947745	-0.4479756506816677	-1.1215297007126666	-0.004140763017385734	-0.06958958365963336	0.9848675310186492	-0.9177260099702698	-2.174332640500723	-1.5025829256277732	-1.2932663240640336	-1.1196058465523375	0.36991130597831917	-1.930759235311017	-0.9131040841778879	0.06636990522472448	-0.46054182058211296	-2.1347491250251553	-0.2210201507797594	-0.14560109672866262	-0.26602344062861655
-0.9114146257860667	0.963683741088254	-0.5282911142695365	0.4131774728988777	0.34719157241513615	-0.7574464956008158	0.2734742147364969	-0.559543962102378	-0.8527424941351596	0.0790152957653093	0.5757895565205249	0.15409049718222598	0.41181065275171164	-0.22492833903295803	-0.5520011693724625	-1.5876237371233082	-1.2227921771803127	-1.0080694044691958	-0.12552164119380418	-0.8832659066184152	-0.8396159242623449	0.8003224510291429	-0.5372090988038042	-0.45738848363484214	0.44215829307529014	0.47551137733120946	-2.8737925019019106	-0.3622195431567454	-0.47604564736106325	1.4599598998504146	0.8604365977355998	0.7487039878653204	-0.045253509339719916	0.6393721787319558	0.34783402904508237	1.3109004841098721	0.09512082643975792	-1.1381803930102847	-0.5378046005033968	-0.5622864105634453	-0.9053045329743615	0.3176626316261845	-0.806270638236765	-0.2779237137667996	1.1001652397621815	-0.7212344903714559	-1.8545101043269723	0.3684534672340638	0.633806890795943	-0.0006590763285771582
-0.1252938987677984	1.5412374266562416	-0.9157427303216397	0.7759789988736912	1.2313965559428064	-0.6217049425245363	0.6833950484771698	0.34174911080964704	0.3092912223620653	0.14252538579410667	0.1370425466533775	0.522751180885659	-0.07852457874602221	-0.04872155427580393	0.6305113260651993	-0.5033131770039624	-0.7537988639853496	-0.04854532020107453	-0.29477919202280456	0.438131667201585	-0.30575442859360985	1.646169761879201	-0.399327324473094	0.2468958618196659	-0.05424249386799234	1.0004474121843272	-2.6751096212244874	0.6377161322019445	-0.07533758863577317	1.2706929570282466	0.9601552712674074	1.7127608413991566	1.2896334172718826	0.4965257039212974	1.1202300637307416	0.4324233286420516	0.8046715369920375	-0.12118959105731986	0.8206058496228615	-0.3539298300702316	-0.6344682830126043	0.3710296536903657	0.3907093903722949	0.5607860244762355	1.4931412326170477	-0.5546920465622596	-1.0190487267131154	0.9316356694543703	1.505295657352384	0.2848120287785142
0.8359671753074503	1.3645159216776739	-0.43723253548913393	0.5941672941622917	1.2235096610710747	-0.7555677019228487	1.1354237696214753	1.175584285340228	1.6482897080562644	0.15524774418168913	-0.2144493885225869	0.3157797279332765	-0.8878634929108988	0.32662783172425286	1.3359999288611375	0.14915453927270653	0.05014224153699501	1.7870357855899914	-0.5459787049825766	1.6216956148687978	0.35112139484227467	1.5880126104817145	-0.11007288240617412	0.32218732228433505	-0.6321352244053976	0.7389614659411079	-1.784897719151793	0.9461317245206404	0.24508936334001996	0.2610161988571317	0.6779120144226156	1.6582437633330482	1.8830838836159103	0.1442791325438207	1.577421466761218	-0.34614957665533697	0.8145324370811423	0.5264936486598173	1.494595659599935	-0.43822728156032353	-0.5982301828771174	0.6493636921782306	0.8008831610925239	1.3454401893487615	1.3078297220586068	-0.06146372032147259	-0.07804038001936851	1.2514952179880952	2.287208478006594	0.2794504309968454
1.4636603601747007	0.6188611938802137	0.5710571710941902	-0.006791226298027336	0.543709595885413	-0.5349045784549737	1.5763514631325508	1.72994404152333	1.9037131301062677	0.2868742003175132	-0.4174189121393416	0.23491369446036978	-0.7179215482943361	0.09110367915044887	1.2084009840804026	0.4089878112334134	0.507254683666221	2.799803537139028	-0.4635769232242518	2.1170391165295634	0.9413579659019236	1.3046231406102147	0.7500919068448662	-0.2861042047448709	-0.3598247404461354	0.5165475517263094	-0.7081659815085914	0.7966777008129837	0.6093570065048695	-0.6178722680940756	0.5502305059229029	0.7026475659030924	1.3434273621727113	0.3600701751614077	1.0830206459882352	-0.0889505543682935	0.6349993355349478	0.9209758359214916	1.0407512087431188	-0.34600560703606836	-0.6716059030890367	0.920121538356951	0.37618744543989524	1.5612378069446318	0.8956483165474272	0.4908387809189584	0.48299366854798437	0.9434922330349738	2.333149379742278	-0.28787976243370156
1.581081035276942	-0.37584897923081867	1.1645293602191342	-0.7304642738947412	0.02033133029645234	0.3159881838047119	1.7280517989454507	1.7805204003220876	0.8487349176062594	0.38438097233978646	-0.6352409289908699	0.6917414233257254	0.346997300850987	-0.8493838633007641	0.6529312366799487	0.6138115608091886	0.21939419711979016	1.8951007023237514	-0.05446751471323736	1.6436454649939116	1.249849203275835	1.3189997419492703	1.7410915933424431	-0.8612185994764868	0.6148873663578208	0.7570110012513139	0.29476837178249826	0.6636033021846881	0.9164636119814128	-0.5243682574814476	0.6469614306006337	-0.270613978670271	0.2771892108977404	1.0951213475484032	-0.12051783835226668	0.6343969190551413	0.861413606024998	1.2930357953054699	0.06120424864659802	0.012652266485877405	-0.4833820435735476	0.6981384942400847	-0.22031248235497305	0.92329709579364	0.444916457257275	0.8268257677999438	0.5431907122232111	-0.08127098773216672	1.217926616710776	-1.1326054897691504
1.3284720290052434	-1.300938276540914	0.7846154080308939	-1.3014590020008499	0.10897060367742123	1.35765496876447	1.281789897241693	1.252204423425592	-0.5081481617746166	0.05777185620960197	-0.9929359561472164	1.2571261156003675	0.9257345334252088	-1.6503937142233553	0.2808168260816949	0.9155670478475597	-0.5431270171012204	-0.2239842519283134	0.2753762732240526	0.5447275732241716	1.172013588055669	1.364031835458286	1.9529036105662019	-0.8057330216783885	1.1088824091928065	1.070084993018394	1.2331439290452932	0.7514230375955869	0.8794398348970341	0.3209584336248495	0.5205610641151254	-0.5986051215296453	-0.44071191296988377	1.454177798949175	-1.102089569450422	0.521834329845302	1.3319174276496313	1.6085357782583205	-0.44649018197997214	0.32026882139913015	0.06345190793229134	-0.2460886337306457	-0.34487535453962004	-0.1857697572866725	-0.1157049934401169	0.7555745601900187	0.3843122496958198	-1.293073007864942	-0.48804975312758636	-1.4579274206348
0.8578462302806447	-1.8587596465694038	-0.1615859407213847	-1.5123301813454915	0.44748158611793926	1.8609451887537847	0.23625477043303875	0.4027661583499947	-1.0419068911377949	-0.8514419677789463	-1.3893637142153596	1.1954896059858542	0.06803128456839438	-1.4767212151113716	0.23779604773846888	1.160236477851429	-1.0944582801251017	-1.79508976773319	0.1880371910141524	-0.3899412840474613	0.8067282413346458	0.8232519916142208	1.1444939108427021	-0.306041532422186	0.28870706560953224	0.9255042900571816	2.095143557712149	0.9236295865311719	0.3916292877198619	0.7843539661341956	-0.16212159436795145	-0.5206664732534994	-0.6200550479722786	0.7492232568290762	-1.2738889908903026	-0.7771683742954053	1.3647234138879174	1.6344933047148662	-0.1050238726539247	0.35052277828072503	0.5874095986310496	-1.5464533951281885	0.0646808430984883	-0.960221405897593	-0.8610028354683703	0.23237117502916815	0.3172881458871276	-1.8280144733114974	-1.5364884349811827	-0.7150734113459208
0.20856030811115725	-1.8570900024847716	-0.77704042242138	-1.227787515484819	0.4337288808150039	1.5309100742979753	-0.9557124608032403	-0.28695203102883887	-0.6255862443468545	-1.9336781056723293	-1.5707723001794753	0.38851281823658773	-1.512446024152849	-0.5396513719403546	0.17416938985671315	1.206844129163854	-0.9626004865505446	-1.8452204589177723	-0.20292494676968367	-0.5502035629269335	0.3986319250914844	-0.30269092927533964	0.15655691232718535	-0.024780589023926707	-1.199715789987436	0.452379217143516	2.626301748819954	1.0181083274061915	-0.2308171278199144	0.0024306060355241597	-1.0826250821598098	-0.7536485425047073	-0.7702971288192636	-0.6224816517377072	-0.9943315653558294	-2.1274729790474964	0.7448118881172067	1.3068015151901988	0.552168991192778	0.2932279702616959	0.6398785357303889	-2.477917191803626	0.6028028510283445	-0.9275796783843894	-1.6359279260637205	-0.568634912883613	0.3602527547090253	-1.2131866573424246	-1.263798612208498	0.7195991937209418
-0.4833042036277238	-1.371991560894721	-0.6133584205994264	-0.4997016629873101	0.038247833029917626	0.7404467680518123	-1.6342291932742	-0.5107639143140863	-0.024517853446751503	-2.4376550136342496	-1.340390933124485	-0.49774684009726655	-2.2004711292607637	0.06832921943978625	-0.21265520075337557	1.1903694327824421	-0.2608769374147862	-1.037347687211406	-0.45209612810795463	0.029108804180036228	0.15503338812117315	-1.1570812017441703	-0.01904887339594725	-0.2586316150950694	-1.7776067842215675	0.28896155055620226	2.4616556155798857	1.059213700629625	-0.4796773911435773	-1.6548523545460687	-1.526718448442835	-1.497861612901589	-1.2324158697451255	-1.5502233442943847	-1.0066249249855022	-2.1545611848332014	0.13184168657788187	0.8726862521930315	0.7699541681002309	0.47986231703147797	0.2519117687765349	-2.533808768941837	0.9096279259235576	-0.38182417340640723	-2.116499468753828	-1.2548182609994547	0.3446272304846101	0.15238202143052434	-0.3324843299273078	1.8035218952755057
-0.8440492801808379	-0.7640186093994333	-0.010151754548898653	0.304257324740109	-0.19682984078351556	0.09123532119349909	-1.4227984589542477	-0.4101234255258341	0.11646287493173339	-1.9085772190766612	-0.7024029290397611	-0.7769052770658335	-1.2927691314738377	-0.3593566217808847	-0.7714349638471656	1.3207380991339532	0.504214447638505	-0.6371102701650546	-0.2761872771078118	0.785825392987904	0.10319717304027907	-0.9256277893619138	0.5950113405972538	-0.610504313380476	-0.6437720697545294	0.6893303676245259	1.5031025834221503	1.107141801836064	-0.16695686375655133	-2.8959955564191953	-1.163449970863138	-2.105951084554421	-1.618201818707801	-1.4150476717040006	-1.4465162805750351	-0.7810568174619488	0.2771137945910589	0.6110727217211778	0.39498207342724967	0.8711305453292344	-0.07299484402585048	-1.7813973089627069	0.9471640549068776	-0.00565832593097113	-2.0687157507798197	-1.4043831918085101	0.2387525888874877	1.2724184134229928	0.017869485861281748	1.8224905231468673
-0.5654461263992853	-0.4064357295960693	0.4292985972759025	0.6262894887777487	0.053572982363656714	-0.1356368595360005	-0.5480075335400828	-0.3785476210475968	-0.11157680544895898	-0.6273706771358911	0.12149180605091513	-0.46775359308558084	0.2990213449016908	-1.2489567665153885	-1.0665213366961015	1.4667043317414055	0.8876808510548592	-0.963314895436536	0.1146170080736561	1.1211289217877682	0.13696072769705517	0.15089005428235575	1.034598544270416	-0.5517202119385662	1.2809109128739613	1.0976456684915121	0.14104016433301866	1.0299860186623861	0.3391263083210075	-2.758161852469352	-0.4087034121773825	-1.8405433838155856	-1.3188701088861539	-0.7071852564011729	-1.683213580067317	0.7165690266631044	0.9895540514982738	0.5153063708750215	-0.08814340986609355	0.9861723383111538	0.05218839166537288	-0.7368059953003174	0.8172717638924067	-0.134088442782925	-1.5230173501023796	-0.87600276732652	0.19390586586758785	1.3796928054089572	-0.6170142196315477	1.022377607128606
0.13315779625641275	-0.34068989081471934	0.48670745603286897	0.13962937843565548	0.3887235854348621	-0.05764925770548878	0.3282871524613779	-0.5816520639753141	-0.2659200806094109	0.5928305141532014	0.7732454960652025	-0.11394840630923095	1.1901574315997772	-1.3453206224544314	-0.8384745306593574	1.1514183322339508	0.7416050424739811	-1.190452217783755	0.22791347327746722	0.7667171427826072	0.20650931219273336	0.9237321698465362	0.6500709282814524	-0.14404081748202613	2.2798567864572115	0.8109787383170531	-0.9631290033096903	0.6069268501295906	0.46030872302016607	-1.4641423189534464	0.07280294219971073	-0.8159814971686309	-0.40243176215222637	-0.34819873435103843	-1.1788325742008896	1.1147702477729722	1.213847808485692	0.3743004063142964	-0.23269521338231847	0.42763271634556194	0.43349913712522087	0.024897803682413296	0.5061213291006982	-0.4814480181933263	-0.7263709090838991	0.03736033666593604	0.2425335703465104	0.5631398349177685	-1.396203797218136	0.19878191494074002
0.5601676732136062	-0.24439684391141464	0.36458934201117726	-0.8947389570697956	0.17822903076658148	0.14291573605051755	0.6555797038249568	-0.7384876119527467	-0.20925349785983466	1.069137624527472	0.9301973946604877	-0.0043451831061688114	1.0374835209741462	-0.17961683149272012	-0.20927520632352645	0.12354917217338615	0.1274315457523956	-0.5926025292350623	-0.1509245781076025	-0.1609934070504302	0.42132515306552853	0.5820034783716277	-0.030329571944282582	-0.005934885498423769	1.6151125992252264	-0.08162744417248118	-1.3775937481888476	-0.10062621062232302	0.013603394551483815	-0.05439459191692965	0.1135412279981971	0.02413438120576772	0.33685802853237	-0.5742384287889961	-0.24609629367570734	0.45193892094999116	0.2719575963741748	0.1406564802141989	-0.11410615846086068	-0.575359025458409	0.5406592644934488	0.19105773984532332	-0.0306297758582036	-0.5464940334565572	0.026730092476985653	0.8145093206672932	0.12723207885763452	-0.38222464583156746	-1.2799808429974981	-0.1832939930025692
0.254545460296178	0.19524185472681096	0.245858157561099	-1.7480028566077779	-0.5367663490999042	0.4444149191775834	0.4335357410740178	-0.4378480750669452	-0.12057678137801839	0.7519531438620409	0.5301523394711471	0.16058006881256004	0.664518453457508	1.2930359224072288	0.5013574200599391	-1.1293958182671404	-0.8075694689391634	0.4534058723038957	-0.6472599287816556	-1.2466467294017936	0.8969801758452874	-0.41980586880283177	0.042146208541639085	-0.5474335926301728	0.19009235358041682	-0.7098043915807009	-1.2075174985090689	-0.6190287463137173	-0.5639046521573554	0.682798121855778	0.12819960757050222	-0.08915239637252417	0.31888572483814803	-0.7363391740841718	0.28292141089622985	-0.24225577599616896	-1.1705850298615736	0.0631861096870881	-0.056738957092311935	-1.2577677472036375	0.18478649528498414	-0.16526416631490667	-0.571400353973975	-0.1384894713250876	0.5197710976207653	1.1244693992287662	-0.38984467669025974	-0.7198968373789952	-0.23128768950592793	-0.2615058613899297
-0.4277120747796622	0.8714237497908488	0.07154513983889141	-1.7894561894044025	-0.9461338510011958	0.8382994208987539	0.12764266192719365	0.3509799968686019	-0.0003601638183422338	0.14220578942224968	-0.111639292327791	0.7277723462842792	0.8480604208043413	1.6689440483129998	1.0308205116275546	-1.654108249866531	-1.7839645625501837	0.9598338369848075	-0.615141101953783	-1.893828426909389	1.4781786522188691	-0.8651287894705895	1.0390292732497897	-1.40200386755973	-0.5461799421413343	-0.43381614481386227	-0.8985036040140165	-0.4710345462738846	-0.63402968764032	0.8039771517737703	0.47167933245078975	-0.8986347644493158	-0.08491770066832031	-0.21131239669298113	0.06699122890302418	-0.19542297125115057	-1.6605502697419794	0.35675158859649686	-0.06027496187968261	-1.0128653072291334	-0.1988490193155834	-0.6402199788609813	-0.6232802124741984	0.5435507891525224	0.6474170310126661	1.0578968902119033	-1.078720061603708	-0.3958591882142057	0.840928897192938	-0.236042186731945
-0.6371191429959043	1.2727603281829167	-0.18991649250062856	-0.9943664306663283	-0.4267986515035208	1.1100933135806932	0.15254758662044904	1.1524010344529771	0.45062946173250634	-0.21998789862127113	-0.46561480714402	1.4149536541719503	1.373513868338577	0.6088543043073562	1.2388420434387657	-0.9567316038789868	-2.344027610802267	0.5937316519995445	0.19356870892440198	-1.6045742870699684	1.695996572310916	-0.1558329024198464	1.8813207894316504	-1.75976858381654	-0.13300576711951093	0.3706409292398217	-0.7458550949417629	0.2571813117797797	0.0047278791794347075	0.8289032118273888	0.914992710746467	-1.382031615259456	-0.012346907853783281	0.7519702330622184	-0.33985792335659654	0.3866132172849695	-0.5365169969228283	0.8199418796267297	0.23908046251947604	0.015511382179345242	-0.03648844775804662	-0.7291192490412229	0.11564583934002588	1.212685000447128	0.4135436236300602	0.946417207093504	-1.3058817236959712	0.07782113096094	1.2004470597661805	0.09701518605029846
-0.013254220711352188	0.9652779822128091	-0.259389396750878	0.07492164634497286	0.5796986355498834	0.9568447985028223	0.4554185017542135	1.4016050420191069	1.308935670933752	-0.17714904283757613	-0.17335904896438298	1.4581269002886488	1.4333840356966425	-0.8044311547467152	1.070699545988909	0.4036323886579551	-2.074685085885732	0.04591667174446842	1.3049825029502045	-0.42072832269517024	1.1419254237745675	1.024790912404184	1.4381317949043657	-1.2390106445328164	0.6010590760042377	0.7281639052209826	-0.6408414843915957	0.8751723642816364	0.9270148213905369	0.9989805493087284	0.9124443458868957	-0.8273689334894508	0.7632104004962477	1.3092933123969954	-0.20800306028090398	0.8019323489843463	1.2303586895872174	0.9431392892525751	0.9838052732927544	1.0647477746687453	0.6860686247703127	-0.18535344960419398	1.2949094861717132	1.7127751856390134	-0.06308397302400828	0.9837101556414508	-0.6821226545829543	0.3017324777221089	1.015235788415741	1.0035152658802005
0.8076359620393704	0.08391817259866569	0.22113474126606555	0.7681391776189146	0.9296529145850422	0.3630058106943532	0.6190186364638482	0.9635796202527493	2.033969575201925	0.047647840760514405	0.6529689068673376	0.5137909875637257	0.6984893905872189	-1.2244529226921015	0.5943412693590524	1.284758835716011	-1.0067756575430085	0.07041810081456351	1.9226008851859369	0.8845088492238928	-0.0410677397730251	1.5093296193196857	-0.10715170594363352	-0.3020946432820671	0.6141069685489067	0.1733414261249135	-0.32173549107585286	0.7286382732191303	1.5126322041527291	1.059674607648572	0.3143620514604461	0.4504977754717245	1.4681896433929142	1.0508494463376763	0.43882192831861655	0.7411680911476899	1.9408603236657114	0.45468349284692433	1.6834255712744262	1.4713740184697872	1.3460226880759087	0.7240386241745522	2.0517991327563525	1.957201415731202	-0.5600267475706269	1.0608732235959106	0.42177410076714444	0.4410747929092056	0.8834935596299749	2.1199286461275704
0.828557559439543	-0.6742196002216899	1.127300565995624	0.8412953281688499	0.06977186737919931	-0.2634325363112119	0.3355825897266615	0.2113449554053926	1.9085826259711522	0.15482871797517944	1.4824328086437824	-0.7631266566515132	-0.3185604924791052	-0.37994137534172967	0.04454086328557376	1.0542954547694212	0.25505216811762077	0.5044788454050556	1.6622284700735226	1.2825763344446683	-1.1122156106566896	0.9268745244033472	-1.3960710739233222	0.24540803656858984	-0.25279469691518214	-0.788072097784132	0.18659018532664068	-0.13093290416179648	1.4963282623403305	0.7080447550193931	-0.3846369380222737	1.4701499403842984	1.2264303249630435	0.47569407181969603	0.8721012267641294	0.4702253985783688	0.8716753413407214	-0.3362846469487457	1.616044108916726	1.2234542668062254	1.3369316437660546	1.352150254969461	1.7323386407251475	1.8286231880287243	-0.8183682533353138	0.9505586410497394	1.1542377351126403	0.9050949108527823	0.9243884374198061	2.4847357958450185
-0.21071042580425672	-0.6052338720376483	1.6895212983730779	0.532330482001086	-1.2519888602761833	-0.46079069022942776	-0.2886652444728521	-0.3897573986399803	0.8754737390290201	0.023849668086538902	1.7226192639902913	-1.2593381922286606	-0.9367044880835613	0.8451515841057059	-0.3129266635909784	0.1276514950479172	0.9398054729078009	0.5556628665218155	0.853165975082902	0.3793630217973725	-1.328901590966718	-0.022038082009565838	-1.4268364196868797	0.09174635042175962	-1.3109219944794535	-1.363798741174917	0.4932933823634651	-1.007516143683673	1.0466531817293863	0.06542275827014243	-0.5826010734427305	1.5547423502929665	0.12659913907426631	0.3179403148853148	0.6269127070952144	0.24915275021161243	-1.064096782251416	-0.8501656047574109	0.6447359994231414	0.7962724714709257	0.7027733261942348	1.1789225105009302	0.4926918577525511	1.266488302197621	-0.6590346132151128	0.5662965188742819	1.0070177258432802	1.6142646608482514	0.6726999780893534	1.4913023598387867
-1.5398435792723708	0.3667800233569361	1.0970913360175392	0.2441979386837756	-1.7595052599248437	-0.22316969634181597	-0.9020027444867856	-0.7236630564108928	-0.309469015780804	-0.26432145519884687	1.1036935112102366	-0.5631944952536867	-1.0462549927872151	1.5165426819225096	-0.43182223403010095	-0.6117911561003486	0.743048884749188	-0.061558207778831725	0.10703471276436273	-1.155716634567868	-0.6714304006737545	-0.5111330545716178	-0.6794278234863701	-0.329963156407753	-1.9016808594737338	-1.3802586285265224	0.25084353139304544	-1.312128373659368	0.38973410251866103	-0.407067066441218	-0.23881788273673715	0.8777986256128882	-0.8560978525272677	0.5846618134219626	0.14678994465451325	-0.09638179311340629	-2.350552413946673	-0.8686093613757392	-0.5431754781935024	0.5175597130610545	0.03186982670935765	0.2710946160305212	-0.8426353838992657	0.4103639381318859	-0.09403657875725314	-0.008640380696287243	0.26938782275037465	1.7934805732846688	-0.14612186750031222	-0.3127617495336648
-2.1842822956760406	1.5455150671940785	-0.6425882133379964	0.18735200932900142	-1.0450591219376502	-0.04114057993975011	-1.2804731242916798	-1.028559653672815	-0.8678440482205804	-0.5424938133211533	-0.13917091359641243	0.5352087654988794	-1.0219779256391337	1.5721543135825544	-0.5247365538323575	-0.7930066509149217	0.06591760637594642	-0.6753706147339951	-0.3229110870442947	-2.168092590303304	0.08349434506131824	-0.5158350890166447	-0.4962272606831596	-0.39484555558834655	-1.9715130238338818	-1.2871948464880896	-0.41687489117631354	-1.1518683455943948	-0.4547130098968893	-0.41569991893603375	0.12101581872948552	0.12365132038668528	-0.9649352489346802	0.5317772389699114	0.25040996158019846	-0.8368103545455643	-2.3654332293983096	-0.7423946993936983	-1.116618485914446	0.22082708578052837	-0.2369226548900331	-0.7416070341534773	-1.5121672469058511	-0.4500185659910895	0.6389289193351123	-0.6728325112639852	-0.3718530796762278	0.7244033498020389	-1.0635573755863814	-1.6243069337886664
-1.9046803000714494	1.9799375354072462	-2.490807652813911	0.2797618414817006	0.04743660110266377	-0.36076445592977213	-1.4346862608492756	-1.4964304783124776	-0.7702967983081954	-0.647664829931707	-1.3439780829138812	0.813090097296383	-1.0797710607034208	1.5729387863244777	-0.7552911252440718	-0.8012964207462091	-0.38741914523625975	-0.5078398022280063	-0.653098669996897	-2.073549985669239	0.11856069402698458	-0.6198201741784254	-1.443542140044289	0.031822322450258664	-1.8068948315086608	-1.3652409694598386	-0.9874647661115631	-1.0710639348658026	-1.4580124576764224	-0.14176335771271528	0.036018879024356486	-0.23405137890123445	-0.4172442784405395	-0.3642224569671737	1.0589574608127568	-1.7103355093937198	-1.7069344496925145	-0.9220844678380768	-0.930248349350604	-0.412450332545488	-0.27278752411136814	-1.1617390144631565	-1.3869075461525044	-1.0795101162675904	1.175576835220612	-1.349145793456661	-0.5627236749225748	-1.262408102085672	-1.3048014638498544	-1.6257894100320485
-1.1929403808540076	1.2537896960901818	-3.1426172219640502	0.32004274613104294	0.4849257476651526	-1.0330679958767885	-1.3852104352353931	-1.935640415861386	-0.5544426043248788	-0.4612745870248723	-1.7456652059710278	-0.1250547331870203	-0.9942664771142318	1.7564458773365559	-0.925243002467504	-1.0901925364841774	-0.2380191954348841	0.2814910095543355	-1.081587053154221	-1.2784252599506343	-0.5769037818175493	-1.072137799491752	-2.5824234691410854	0.5365325244156897	-1.495722593599118	-1.2644135951619428	-1.047726216780397	-1.2694360913563463	-2.233184352190623	0.007735840391452623	-0.38252232460599017	-0.24674230827590612	0.05756321536585306	-1.623856898123471	1.7424925234304693	-1.9236242705721334	-1.184598080338319	-1.3765116506412545	-0.5488695694608708	-1.2594843328926886	-0.564344275993419	-0.7392550432201238	-0.8712375550231545	-1.3936323062623586	1.2481989571047374	-1.844454023038682	-0.4816630983709466	-2.7600503262808935	-0.6572292348244043	-0.681487882317414
-0.5121386967901669	-0.11164623158701154	-2.142436249315285	0.23311856921715277	0.23989323378468574	-1.3921078971799112	-1.009608057045587	-1.8944365363400082	-0.5207600182644979	0.0360854869130776	-0.974083123060096	-1.427451908868776	-0.4874574586067451	1.633719010624956	-0.6129970744227989	-1.5032357335065523	0.33623397872790983	0.734868445033675	-1.3854601535819178	-0.5486108379863299	-1.1980095849478896	-1.3818498356036821	-2.508544396673861	0.7172253415378326	-0.8764240331655438	-0.5133428908794939	-0.6503770653754007	-1.2845208718841872	-2.180917569155073	-0.09310379734412384	-0.6142485291487072	-0.19015968946633788	0.1917974876683528	-2.1469509065880423	1.4592560772194754	-0.9369554317416207	-0.8393358897297778	-1.6078139057901808	-0.4985828594291524	-1.6946421358507073	-1.262327039083491	0.21205291631514672	-0.38766793819788864	-1.3739901110534543	0.9032582279524904	-1.8122851011961376	-0.3756775741657369	-2.5122593120342747	0.3191859355722412	0.24002194524599463
0.1336155917417361	-1.037496276062828	-0.3297864699141566	0.1692391304163203	0.16584180061619147	-0.9331344742130168	-0.25261158172730847	-1.1491613460454635	-0.4312011267232507	0.7069881937790156	0.5467033719384136	-1.8590276976573208	0.31543989478716195	0.6170325205474918	0.29066229174346	-1.478157273478476	0.9143136459212613	0.2667478067481702	-1.1762901350953128	-0.12361621497936628	-1.0226709096251447	-0.9736617852705456	-0.9659238640714563	0.6666657257168881	0.057424557909556605	0.6865587352915888	-0.12963148954926057	-0.5903417653123513	-1.1537133182874717	-0.12008268766762017	-0.30564133520721803	-0.13020336503443147	0.37082119658385215	-1.3509099398744748	0.3749768725618058	0.8220458975665201	-0.15841281002109572	-1.2519888483923054	-0.6969807872525193	-1.2390761285066245	-1.938949292645019	1.106070793394086	-0.07226087291510046	-1.0267475951917215	0.51105937661098	-1.0445318217868456	-0.13914668995588578	-0.7336139315976427	0.9343823418378356	0.6223135736882505
0.8073107976957449	-0.8027607325131352	0.843254148936675	0.3694893278232115	0.7609571581521428	0.10934180773689947	0.5734244891852155	-0.048418888846324476	-0.07403560816043205	1.2932187044721417	1.7292214129819532	-1.047034728188165	0.9780359672227333	-1.1064680000368798	1.2661545765172726	-0.8390851952838021	1.253918324303576	-0.6122309711584254	-0.5068086849502208	0.3691756423912278	-0.257646178875134	-0.021349575026338486	0.8032736600028633	0.8231912200907586	0.9536014216474452	1.4829898215816648	0.3378610801548628	0.5882450068563854	0.13487923468232157	0.3123838759712945	0.3930195145418079	0.11703577786759456	0.8692784824094182	0.2176729432190527	-0.48916291479888535	2.185979774349215	0.9342392205447809	-0.5397346620079045	-0.7234306509811818	-0.20304206033148867	-2.0275826818220044	1.483427305334344	0.08370373911697428	-0.5114608598926655	0.48215933391653054	0.16450802064820544	0.47836599124316453	0.9545264709245124	1.0006583804536768	0.6757232870998454
1.1583206027503694	0.27786799294441206	0.5679494436638338	0.9015564523864207	1.4278860963849656	0.9122766545223071	0.9106507601639595	0.6995285146163351	0.20108207565815833	1.5658037980244057	1.6179987181729962	0.16451597490509767	1.2264601165212117	-2.5250864135383093	1.546970692000069	-0.1096676503896522	1.3612523428531433	-0.9196634218066821	0.015532522782658957	1.1793303126143682	0.13759407187443698	0.6559334818982334	1.3503903710768188	1.3850359630304265	1.4225518216334223	1.2737699872107995	0.8399227030706136	1.311020038432943	0.6314434007895356	1.1164135791436982	1.003293774661882	0.648815325039217	1.2681596403265996	1.441716475730609	-0.4237255051417342	2.26978661305365	1.7038980121985468	-0.05295138270339076	-0.48593116618665977	0.5054439394980657	-1.4149756201225545	1.2542700924081849	0.007394876497963756	-0.19763888974473717	0.8858394907018281	1.094644987372012	1.3394406420637373	1.0759897709342887	0.7477343415830692	0.6928628833599222
0.7278785436170923	1.0811772866006424	-0.6053635757698964	1.508306458563529	1.2125920053364962	0.822231764164796	0.5206243396154511	0.6636007647313206	-0.1415963471621761	1.4574673391065078	0.283330234414965	0.5767914735402614	1.177455260426683	-2.6900814656339977	0.8946009103525057	0.10645934158115462	1.260146958808441	-0.3729891978979797	-0.10920395790540982	1.9012294661921272	-0.48728739757944073	0.5333524238538323	0.5006817676527022	1.9825868908155324	1.4552579387672955	0.4031704053288457	1.3894246997013682	0.9113219499332889	0.016018934963401486	1.6692017884173573	1.1218868511710405	1.231268497908709	0.9359501487253638	1.6864799497242389	0.18117018476012126	1.2611284643851572	1.4131027955765938	-0.05727909911195979	-0.35296277160806755	0.3175161921456116	-0.5244847262128566	0.7112924090962555	-0.3660715654872039	-0.37958936170590296	1.3374025471366369	1.199213227279201	1.8423853477397099	-0.22010321831581992	0.34733077097421494	0.5316055604067567
-0.2600629383577827	0.6975515581882162	-1.2775027573263162	1.7602254810695364	0.10856787508167758	-0.03244116483960127	-0.13870810773748632	0.14071215815824145	-0.977234284453081	1.0472379487329362	-1.1012291061330166	-0.1898771225316899	1.0960821837351442	-1.6108446191079548	-0.07658210615176339	-0.09288096634886295	0.8846319638559673	0.33638427199545734	-0.5862238838976788	1.8940194057702615	-1.680021450562768	-0.025436478059616217	-0.5714431738933939	2.0082742832180878	1.374632336139113	-0.21142355781012453	1.6624955038938234	-0.16541529658721585	-0.8524120424591217	1.3780417933373705	0.6730862355493189	1.4746019915613429	-0.022683779550739226	1.2224556095604397	0.370882537543893	0.18785471946843824	0.31866938293529434	-0.20395421837599634	-0.570276433914922	-0.3337269418811746	0.1470649579907856	0.3367837102532083	-0.8156959719313838	-0.8691982966388663	1.3261141507713257	0.6327741918826277	1.5082042533312119	-1.3505163491392982	-0.18874828883544037	-0.03703480360025594
-0.7935282381950222	-0.6696013240528235	-0.5197281206718595	1.4290823684437595	-0.7710161272279108	-0.8828286549397409	-0.27571527949378277	-0.08713999573646822	-1.4371555276469776	0.44838150173528607	-1.2708849119168737	-1.373074835486016	1.0712334302326474	-0.2377081659223894	-0.4642767638135193	0.0028792067001267873	0.2841876054085193	0.4328517295038758	-0.5423691288695797	1.1393554929342615	-2.2657281306229557	-0.26283548342426527	-0.664302727590218	1.2652817858932182	1.3864787987506046	-0.08535874228364537	1.2787372534402839	-0.7367582685927269	-0.75862318262581	0.3319604327455757	-0.0795227892603667	1.2334597716439886	-0.6726161195031954	0.718017919270187	-0.17045349869187038	-0.07048817440736826	-0.456558811839053	0.03748250424846658	-0.782490232440763	-0.44625585187553474	0.47292581490561525	0.4698587070336788	-0.8545826193898255	-1.0343364895140614	0.711908038393427	0.07346122361093059	0.5488220078602236	-0.9905600914746674	-0.6730984920011658	-0.7013886049204184
-0.07505943985820047	-1.8424374501602838	1.221486805523116	0.7311488594230251	-0.47951017824066566	-1.0626259768395936	0.4169395773682296	0.4683212549098561	-0.8940949477824096	-0.23278653617234582	-0.08551986908015832	-1.8573880589643001	0.998992357243782	0.4262314076409965	-0.006050233574326912	0.7983589295489365	-0.18193162548774428	-0.05290669234962342	0.4572204687356748	0.39216461893480464	-1.5261742395621574	0.026826001146478456	0.22035082698886943	0.22948135847742918	1.3220237824131673	0.37608209887694394	0.3500104349010756	-0.16870283421951054	0.5571227737293817	-0.6811399028259263	-0.6740530933820186	0.7589852466548498	-0.2831233877477968	0.5113756582974678	-0.7089113024021745	0.46751337547432	-0.14102019895616222	0.7134301571174629	-0.39519732241355	0.4164347293512305	0.6545381985528788	1.0205171085514495	-0.20132629723217083	-0.4316629619466635	-0.10969385491276204	-0.020604448437478315	-0.3103441684900984	0.5583805235654781	-0.6520266193697372	-0.7665018037298791
1.4546512956123294	-1.7966890553186308	2.539678483445553	0.15410833027843357	0.5573721487626512	-0.6151903869703714	1.3864187138638655	1.445755388579385	0.17535351009121714	-0.8289762199553575	1.3120189541501457	-1.2428858942522238	0.7746963313039732	0.19663020466563902	0.6122299393634114	1.7608790778520107	-0.06396945930983784	-0.4435323808208682	1.746674922637946	0.33765058106593376	0.07534345666875156	0.29318760850713393	1.0044712202099984	-0.3791422809638374	0.900094993772839	0.4429561651562248	-0.4429417804153914	0.8662124783256487	2.042118445855157	-0.9072837527600137	-0.7109998795795662	0.4152876609491162	0.737457613387859	0.43586682763260504	-0.34651450205718554	1.0481578016615354	0.7882185029878463	1.2607625244698524	0.5926673790527385	1.549758082191801	0.8391520785971682	1.4979054831116754	0.7830281631660779	0.6102279764311861	-0.5772061033460936	0.11778687085012698	-0.5902914996941215	1.7949874330869644	0.09398850229911968	-0.07751437983250101
2.410482973538303	-0.6885752976852545	2.4392272307508023	0.0011438885418177576	0.9627100175237809	-0.18996530351034163	1.7610953231251931	1.9245844052053	0.6475149871212095	-1.1014237465767283	1.6348379553619383	-0.1531578340263032	0.3688794478482593	-0.24354182031115718	0.4420438327411184	1.905630727116891	0.666473633741309	-0.28876348280471736	2.1249072942371794	0.7638075398601716	1.3678761353722397	0.0005299608466212848	0.7541097140343611	-0.28038320868843164	0.15612151750949282	-0.09776687594964842	-0.49665876307493734	1.0932095233815284	2.3907416230695806	-0.39734540675740404	-0.17573521296567557	0.28939206515892496	1.2244904173762898	0.20880444647849308	0.8474274974753698	0.9846067246712604	1.1253316085933252	1.0796589543210469	1.3649833643991145	1.7948139726178636	0.9049125032096355	1.415828226342989	1.284378050824182	1.2142131314683338	-0.5083862298077693	-0.07502538858999389	-0.5157127212946928	1.6970839835181277	1.0731608626421185	0.5135574234112961
1.902406544019242	0.29985495281728675	1.2841640734890443	0.12454991724805045	0.05460803854296364	-0.3692789561360317	1.2503274060892335	1.34417925061834	0.08074960852522906	-0.9153451685389279	0.7177220041186244	0.4471067609766839	-0.24563773615317747	-0.10126299979257584	-0.7213421603973937	0.8913194332810717	1.416498530397348	0.1957343719681515	1.1193484335892505	0.8217196985828008	1.5888886165066227	-0.6291820872740135	-0.3689597931287075	0.14337424167973364	-0.5202797647384404	-0.7977652277250331	0.01953553714136135	0.079815019631425	1.3880106682727253	0.031255552183370665	0.43831471747090034	0.15933359457496768	0.5817345436809448	-0.18750823831190785	1.8017709913887567	0.2531351828956003	0.3120488106799199	0.18222950160948256	1.0886150837903625	0.7703692259471823	0.6498776011414451	0.7378354264820026	0.7851990761437225	0.8589932489739679	-0.25079432636671145	-0.7370357549112931	-0.6365260868874202	0.7412724110580606	1.4080551385949671	-0.03376137166149484
0.4942909833737078	0.1943644296953406	0.31998770954732936	0.14561794653600746	-1.238466444105118	-1.102299977249635	0.4152216562492344	0.12404833520157371	-0.726802003532387	-0.44535978631205325	-0.4370495305795269	0.18987331203616795	-1.075354330941096	0.7139137133659169	-2.050300625255686	-0.5360001570545735	1.451388376780576	0.5573742026015815	-0.4649596143195497	0.12116254526978533	0.9667452104803235	-0.8514523537923603	-1.3554970280768837	0.3115409465000284	-0.7867172763683651	-1.134489223028524	0.2836864130238991	-1.207007590986522	0.05226913906129901	-0.3284882298306422	0.47073682646199605	-0.1434070343826754	-0.5245493835561252	-0.5236765172584095	1.5542662108637195	-0.6403793919035412	-0.910480655584506	-0.773502520038354	-0.12421542193685901	-0.7174039744830023	0.10875386284245277	-0.10159188140964426	-0.384322791125635	-0.035499462532474144	-0.27874984510108736	-1.3611307125413068	-1.0822385594947346	0.18322536065826234	0.7464078123355522	-1.654128289443094
-0.45806000622793713	-0.7306792534385722	0.27180649258409734	-0.09089713687023544	-1.364227611441596	-1.7696811472672178	0.03390301458706359	-0.7049876254923859	-0.7045253511420015	-0.1077649035602736	-0.8319646416980592	-0.415128627366294	-1.947440611493331	1.4823616827523134	-2.4370134914162485	-1.2687133805733835	0.6420065581955794	0.6798365600368896	-1.366484429684915	-0.6781713491816914	0.287380435085054	-0.3168012548839684	-1.3973410945427815	0.07765885265976218	-0.688469732960072	-1.0230407189824382	-0.26642337394713955	-1.4045165071772876	-0.5485425572522411	-1.2789538897655435	-0.2789112421075848	-0.4431072865730814	-0.951702353757397	-0.598488884721147	0.2389926544115937	-1.259270359692631	-1.3156531697345024	-1.0789654758562797	-1.248733639637818	-1.5373343664226982	-0.4053013930296783	-0.6503814878221663	-1.325686995530235	-0.5603528120846352	-0.6803374316884464	-1.394176790511905	-1.3513156683811365	0.5484161381734726	-0.3261927103254345	-3.004030672885159
-0.3151899853378006	-1.2311733614016338	0.5785752107738742	-0.36357761888333656	0.03925147937817546	-1.7610670044821137	0.3031166099896007	-0.5212407705584591	0.16960269756350166	-0.18383371789587918	-0.5068219951319305	-0.5507054822302998	-2.488561051506788	1.368411602534633	-1.5561203554172074	-0.9111549028221936	-0.3403385192071224	0.7306483419443418	-1.1471307539672748	-0.571682073883325	0.07804336350237663	0.47725666146022294	-0.5869404202881005	-0.17366466020958288	-0.5392157607931647	-0.7041768047100236	-1.2222221267221192	-0.23049478714539828	-0.4176491651827002	-1.908586493826737	-1.2640745678660583	-0.4152645222003126	-0.41848885080803483	-0.4248920522026211	-1.1263795523326459	-1.6120126270584714	-0.5224603316825587	-0.5778063231387525	-1.4090894377477807	-1.3740969581001816	-0.5751997625996378	-0.8737288858299396	-1.4357149302576044	-0.3213168441300211	-1.0940463594735181	-0.9097606338703867	-0.8919586548190468	1.1210751617528094	-0.9466670283899722	-2.799740587168731
0.2579537284620559	-0.42874339321531785	0.1623474429585643	-0.401754858286	1.6028267943553351	-0.9825779935331899	0.7456524356851992	0.28277697198797636	0.8521401105676171	-0.5117328155907833	-0.2960751635545927	0.12548673834932295	-2.406383173873497	0.26954273590072336	-0.1957107988963005	-0.03619231500132559	-0.6731358322216875	0.7111709097936887	-0.49566608822755365	0.5672418830439482	0.2960167429714594	0.7540691445892094	0.3608306463257242	-0.06352564073176864	-0.5261741664045265	-0.3336578210700446	-1.5481035479281287	1.1979178561858732	-0.411780661188226	-1.5923171802190152	-1.6502034459718733	-0.07792273381373897	0.18972702292246948	-0.19688473790519903	-1.7279263825520288	-1.9417518180662092	0.6503616951719005	0.2826934321988717	-0.7769234022480829	-0.8742038173891693	-0.3448313142051039	-1.074692746258551	-0.9506201574580498	0.17417156060945913	-1.1440820534556861	-0.5019843249534192	0.20395369656449022	0.9357926061676897	-0.9508580315773151	-1.224286942669627
0.23348838980567663	1.2150166897713952	-1.1308045642589086	-0.2786933532981715	1.6256181560305112	0.14376502724903814	0.8239826482869445	0.7590807322777908	0.5485727795336066	-0.6362183527877306	-0.7044621153771203	1.2449266808003554	-1.7864221264941762	-0.9985084240330743	0.4612028371780473	0.5449957313346983	-0.22876124420276253	0.400916909086985	-0.2783254963978862	1.7043881012941688	0.6519999585311574	0.3401634738474589	0.9094998140546668	0.2509007130238151	-0.5365650836347465	0.10963160398739215	-0.6695699939242874	1.5316845048644012	-1.0219450823056708	-0.6738055495987919	-1.1214849401183224	0.05954114079748175	-0.11581775858805053	-0.1385885247335801	-1.6610493396954724	-2.2426698004694825	1.1200299892355148	0.9063089011656269	-0.27968199189639226	-0.7265174136082819	0.09678768778277157	-1.4105184901635979	-0.5989556748723941	0.19222222897768404	-0.8661859597821094	-0.5260314568146053	1.195282842963257	-0.02318227527721539	-0.9671113160690407	0.22479014413181617
-0.5421410050548778	2.331378114047815	-2.146354713180528	-0.36019525016867343	-0.12768765805819207	1.0872674466450816	0.47879712442674865	0.41947295494886333	-0.30131866490182524	-0.3055558457304682	-1.2954482175653137	2.1563478548200323	-1.0038207544834432	-1.4109080309531687	-0.09008892335544316	0.585176569847827	0.29959799807396564	-0.16893772298886378	-0.5203621961969657	1.6891394185517494	0.9697714356937627	-0.19454588361872563	1.1141806497908975	0.21109439268257496	-0.3829972285796004	0.562520577007173	0.8666475453011392	0.5399274722841836	-1.6760408254845607	-0.03228419751741934	-0.17340354356032647	-0.49716969799542005	-1.2692679558924653	-0.34660671489461725	-1.558867489860603	-2.1176510063768474	0.6332287665354492	1.012716832633237	-0.4769329037638341	-0.8410054019008512	0.5302771449663818	-1.6162334004566687	-0.7662306315734695	-0.3220588557724108	-0.6453039666177662	-0.6526127494671118	1.3839566919010413	-0.8656324355337381	-1.5086591288823696	0.3131204251604006
-1.2912634394842404	2.0134956920602307	-1.6709532153411908	-0.8467310620093602	-2.186253961880995	1.5758034639729708	0.024285997942230953	-0.30454744637921155	-0.6031890137535236	0.23972852504755712	-1.2865936506102984	2.4748470052906617	-0.32357492062284765	-0.7009488591463121	-1.2516748477546173	0.4305610389510666	0.1458837767761656	-0.4744747379878534	-0.5178098572238167	0.4598498758337439	1.147513879577876	-0.2509066028993261	1.297527033797614	-0.4560266201907876	-0.09699539264884625	0.7796967559002028	1.8834303145480673	-0.7736686714936716	-1.4276212873544165	-0.043424515540187114	0.44411688711330005	-1.5632037201931441	-2.2206257176085944	-0.6877124328521164	-1.72285957774803	-1.2019205569065106	-0.15286542564610767	0.7303048452826242	-0.9256311196021433	-0.5884076817599511	0.8445828181666385	-1.30448248460843	-1.097467323418261	-0.7044590882160803	-0.753722498089229	-0.3197898989555071	0.7543624556452636	-0.939246236575372	-2.2113216348753104	-0.6877988308088817
-1.3386506277805084	0.6625206625529639	0.05348161805105373	-1.4690714477956976	-2.8605733915498077	1.6380465271726334	-0.3231399995393992	-0.6238782747575836	0.005836186652613258	0.5432336436067576	-0.5529345319417143	2.216223511046031	0.30155972660625363	0.36546735736954156	-1.8996261817156272	0.4312260439378762	-0.7160320707903053	-0.03709480513638779	0.1384462475262497	-0.9393195658275783	0.9786959798640609	0.13854168916934992	1.4950700560026071	-1.3078018073892268	0.09816528201335935	0.6443953364523507	1.6858318631879847	-1.266618288091436	-0.19140028087399208	-0.18674894493605337	0.501377476934717	-2.2740478066422725	-2.078260998792003	-0.8469973197007549	-1.801997218087694	0.2885428197290453	-0.5052282318370805	0.3672698636479774	-0.7559246383258741	0.27823520562005977	0.9913516189881721	-0.4945653942102971	-0.9480365854913259	-0.4161574218994638	-1.0219743622138886	0.48350905372578973	-0.08398493129313254	-0.597132610360293	-2.1954309221361847	-1.4203604555930975
-0.83710266522946	-0.5273663327583744	1.3719037240050436	-1.7289140948353212	-1.7889625556817748	1.4343910901704044	-0.6273361432251564	-0.2868808427043382	0.7276167501888505	0.4630448619686922	0.20809606583141885	1.550041360347032	0.977581400254209	0.7249843615599472	-1.3762999354279437	0.5367456703947366	-1.5680888723333541	0.8329573467620877	0.9479265879831965	-1.4982674881787803	0.2981663720017438	0.46411036078575607	1.3728263195410662	-1.586760757809947	0.0928543360278325	0.4531374958261516	0.6321569713515359	-0.6880542563008403	1.0008614657883699	0.21876208813563214	0.4061482744763937	-1.8991479956254498	-0.9850673727846959	-0.5821359285872945	-1.2942288874313357	1.5384955643344718	-0.30184082518989613	0.15853663637877838	0.25265022083161	1.2119278674635428	0.9063702422915499	0.2819825858902411	-0.13448067830908714	0.28405321899288477	-1.003808063402067	1.1179141273496196	-0.5193826775330952	-0.6522086333102615	-1.1268891552865494	-0.9314169524891833
-0.35440677661836406	-0.7907594203790231	0.9270582149223358	-1.4142250708610533	-0.017312958928125694	1.139853035796786	-0.9680731625541559	0.21071579826598028	0.6381939842678941	0.3135773194549872	0.3092553164889021	0.6106276097915286	1.5424912860418853	0.053223858791323485	0.012984987339806353	0.4903115759852472	-1.7158063289622256	1.1378559309373961	1.0722117025044378	-1.2186310973319627	-0.6399533227524719	0.4222467500114477	0.6991695119529842	-1.0620577203128225	0.0720090968573269	0.6622523686065809	-0.34874556021568665	0.34101083457157727	1.0880169597123015	1.0683331397228524	0.587109860654629	-0.6419424216150835	0.16655445676063785	-0.006507872448894967	-0.1779543324918635	1.7815216680470183	0.09568538002514516	0.17281560952622593	1.3673324437231495	1.473930863238052	0.5566886370821361	0.4579657702790681	0.8695812439066948	0.6495343556333927	-0.44203203650297795	1.0404377616443066	-0.4495249585919138	-1.2576467363465742	0.319228398543409	0.4624522315395432
-0.05537916446986539	-0.3869866457679029	-0.8174889235318181	-0.791181162960291	1.1809853201877483	0.9313094489788427	-1.2023891052129232	0.2683237147079477	-0.16844370967996267	0.4356497582193648	-0.1514717600151353	-0.40913950820721184	1.6772633419277612	-0.9530955202936734	1.3721540356139683	0.23908714545042822	-1.1561018716982783	0.23501873434113008	0.37789890599645937	-0.8943450911568784	-1.1525765523515419	0.23417871389793432	-0.23178286932435305	-0.3369488506872449	0.31767629189560737	1.2910385264471962	-0.6787732944716196	1.0920200476804418	0.16060790609072498	1.5269314215996428	0.9343971289653958	0.5040006909299215	0.6948676416705635	0.437222942656112	1.0462649633779981	1.0129868563992266	0.3796015547405694	0.3388305632241842	1.7038294818791984	0.9724867144201887	0.04913349997637797	-0.03804810784711568	1.4725581203549194	0.3227370596923356	0.4573994050579702	0.47085975313733186	-0.22055668348948623	-1.656282280416171	1.1482005841707241	1.7280836884138202
0.3458918381034283	-0.06129692374239364	-1.9984568370000346	-0.2856196120901484	1.3360602101195747	0.9232694764163651	-1.135914043006378	-0.14378407545132427	-0.7627116200624663	0.7327345036557642	-0.48311612947409416	-1.1402607701546899	1.3467457121547233	-1.3320570372158895	2.0079879962403666	-0.003078416942354513	-0.4563402978806535	-1.3312198259079606	-0.3553711608129541	-1.0823038099141578	-0.7388343040797167	0.2485930706239936	-0.783223513520174	-0.20075693760667723	0.8410686515203828	1.7335977854183406	-0.5304336801569215	1.262318814959572	-0.6456970549082599	1.0632847745936176	0.9633471556560831	0.7575592496317967	0.6454886007138307	0.39685536755142947	1.8318410924615476	0.016805388515540014	0.49420578552115507	0.49226589203810983	1.1761560787931449	0.2983545724158301	-0.38886522003040086	-0.764362416276164	1.5699576900138124	-0.29466958397064974	1.190472501419242	0.1282102804530875	-0.16923794975556744	-1.128237209178834	1.0509475314054335	2.22319955839414
0.8850841725085489	-0.1448885539616115	-1.3222883256906315	-0.0795532338949926	0.7826959452048838	1.0153089313056771	-0.8505015094090114	-0.5514711861020175	-0.5750389298757939	0.781415344984632	-0.2400919038259744	-1.2254115251714575	0.9353916231021216	-0.8285745530840646	1.891109195352732	-0.06100611876776273	-0.09277019409933532	-2.2607538966589273	-0.3421772498988349	-1.4994365745027067	0.28651049737783707	0.41131343865085007	-0.6044334880545591	-0.7239288367303464	1.273830378135572	1.3306277865385412	-0.439814868147532	0.8880910088938945	-0.42416003673406594	0.17717826022327196	0.44349626749190624	0.31730429970111207	0.45616791930244305	0.01629949053017434	1.9610169604461356	-0.375244622077073	0.41356310170266924	0.4413969246503887	0.5116268873024707	-0.036237169118423	-0.5904767900453918	-1.214860353882759	1.5140643108450353	-0.5691195755091546	1.355028864306517	0.3602972085073881	-0.2922849820637602	0.043481051900567336	0.5738058141849698	2.077994171949005
1.0332337997957903	-0.33209663040929444	0.5729161758511427	-0.08488813783626172	0.047985843904761426	0.8808987725160838	-0.6670957507013655	-0.6099285219094948	-0.0265468617863762	0.4039412177233058	0.3426999042570707	-0.685002848517361	0.8001963028484863	-0.047907224081760444	1.4645535353185926	-0.019912594054269882	-0.05816158443825311	-1.8013364641615495	0.27550504642831036	-1.4573946766350294	0.9631227009021371	0.32264672013433265	0.007391590128758379	-1.1622151006386419	1.1790772783333774	0.12504107121982666	-0.695299152711429	0.10408108974442377	0.5267364047502264	-0.13657390912467748	-0.3079586441381302	0.026901483032222614	0.3736275519310095	-0.17610078786346028	1.4948893722727037	-0.055443418552279175	0.04107435603700123	0.09210104309474032	0.37581386968011327	-0.15427684815278697	-0.5979429891397523	-1.1985688557315923	1.5451139029245193	-0.34709684210293473	0.9187510600816147	0.7654444227248225	-0.34026668027077345	0.8015584650170045	0.37605944392964946	1.680267730860313
0.3607373119219878	-0.2385755054543633	1.8464448120482244	-0.21172885206717712	-0.5248402329319494	0.2817635360016012	-0.7224230685596403	-0.47400882546809087	0.1598640767860472	-0.037072991533708646	0.7518719938985556	0.01873588462253839	0.7913643880543696	0.3046403098162148	1.13771072823168	-0.09012618652835905	-0.11114126174765832	-0.4867456563869828	0.5987177899342265	-0.7184754923560638	0.6427956908954184	-0.18443674639688942	0.44488682229803234	-0.836846737046531	0.4888155425695959	-1.0695027854861863	-1.1354344390150983	-0.8048884131909018	1.1122083665304803	0.4272161305389829	-0.7869181767973995	0.34247057095571637	0.3298286658100887	0.15406137003615986	0.5795207106953372	0.3579268506534677	-0.5200194763425485	-0.42368823176533754	0.6615455426773967	-0.47739666500932465	-0.5948302225389842	-0.8136852266710184	1.4385339856958521	0.001656095154014342	0.19693900507797862	0.7753892420873473	-0.16310393772210824	0.49195872897108023	0.549442384125518	1.1616279326622243
-0.6903202446447785	0.07138517518822397	1.4224400560054644	-0.47825751627303703	-0.7373942101861818	-0.5369374911567537	-0.7246376890088712	-0.4917102903324017	-0.033800680994998666	-0.0614838902298734	0.80756765069221	0.40394737467496605	0.4381958851896835	0.17523052443996898	1.0074265590195701	-0.33778315931486036	-0.21136183704461342	0.48783510691734877	0.052451400155350665	0.2246830490608202	-0.269164738581646	-0.699767491470662	0.44872425867403115	0.013596140839553234	-0.37612816756730605	-1.4125243386288309	-1.4086640576504459	-1.3106240739941537	0.7127766594129031	1.116782921280261	-0.8122394886980788	0.8285913724554633	0.25198005402379786	0.7496379746454827	-0.5367254285573472	0.2793176402749294	-0.7905929084169558	-0.7646708810932596	0.7318644483797078	-0.9894955040885623	-0.6931724931428576	-0.21565523685728513	0.8423026497263565	0.15134329271436378	-0.36023714282684927	0.42562192812883404	0.08739386817900606	-0.39589733994149795	0.7412467023202759	0.5256984732458617
-1.1106467713158301	0.22959218030552372	0.020736943412453714	-0.8059515702950744	-0.5080886689801506	-0.8936478231838768	-0.2864479168455787	-0.691159001652733	0.040859699431925474	0.26751648390063837	0.7181980705433941	0.4313202595686871	-0.34811420908227153	0.06459788160699548	0.9722878534973094	-0.6337655445412104	-0.5136707804260536	0.49671947412609163	-0.8943819594793978	0.6774954271868906	-0.6869808111609452	-0.6113006659013139	0.318039112198994	0.451731623679205	-0.8448836432004702	-0.8076814212794492	-1.2970659848935053	-0.9717220560190764	-0.1478142840672534	1.0500022136646192	-0.5752398405918451	0.7669670606969092	0.2599697179268538	1.0406513854759418	-1.390953390998874	-0.16182632758616275	-0.3140145521928192	-0.6105935725985061	0.25827525466221957	-1.1122653820159527	-0.8227420383526145	0.4651557753166085	-0.10574104800520825	0.20389338615971944	-0.4149035537729446	0.2917695888649593	0.10472707343666747	-0.7759752849918353	0.7453447809504905	0.029968057127959146
-0.5024784684865369	0.09969386657675103	-0.780672049949746	-0.8699809169080954	-0.020883550323786946	-0.3101629273201008	0.5248071208115441	-0.7435256656314457	0.7091279357650372	0.31144981351872864	0.6517528200860011	0.43236155601797477	-0.9716483585186332	0.29863337726170897	0.9528842286846237	-0.8305530240543026	-0.9578299539291774	-0.04268974239933549	-1.204700575888508	0.4229252132943389	-0.0222045842965912	0.1915051122254101	0.4312584365043842	-0.051313134302406756	-0.6884396148133857	0.0902463679341399	-0.8136842363115132	0.011184712571060044	-0.4434962299478707	0.2858897261217598	-0.28514163652041824	0.10208528397306121	0.48487791959920973	0.7901612819124058	-1.477213350230645	-0.27211721475506667	0.7062125345990845	0.0397623117115397	-0.35717714663151373	-0.4022569857941858	-0.8366736143866144	1.0432795627042142	-0.6984484180401863	0.43810320964365723	0.06902474248291401	0.663654978622425	-0.23237882968631843	-0.13977891017621658	0.7310960362865437	0.0977532493051112
0.3526913132513142	-0.04300542826134006	-0.27867943093308256	-0.358921320790986	0.31223298815140066	0.8424887037365274	1.1360821098207878	-0.4098911996768424	1.4179246440580477	-0.39180960002963067	0.512969860223058	0.5647003417052796	-0.7616364615963921	0.6175654735747917	0.9153513488380652	-0.8889376600109054	-1.0937723495064124	-0.33616099992036497	-0.39092234350788685	-0.13911327402730203	1.106356695894854	1.0971597147540264	0.6784650565113817	-0.8930879498505223	-0.2036469110104111	0.5590305635099999	-0.1292559689095879	0.7861841462910844	0.19825550291117727	-0.3051224567537651	0.04537685745592314	-0.4653922427685681	0.8130079106218999	0.32430952008885094	-0.699743859630537	0.38974688305452493	1.389578643501593	0.7755285259114928	-0.4364329645049872	0.8002355492933388	-0.6736963187798989	1.2974676089345047	-0.3336753013333938	0.8494165291090611	0.7761896475952402	1.0605614686869096	-0.6783060357906016	0.9651403407976837	0.8965507382834326	0.7836739153049844
0.3905301201701542	0.08996201394359689	0.7459361852029944	0.5897976017721166	0.2752568443520485	1.4868998385319572	1.0608343713857717	0.14791654706618831	1.4061742542167066	-1.4461681708190643	0.21514851234586493	0.4964167146236563	0.164269239329005	0.5721270492504886	0.7558682244726631	-0.8151953805460206	-0.5126548934765041	-0.11034685039071294	0.9729274018496351	-0.41350946154006124	1.4625982492674008	1.3196490404432681	0.5396093319490304	-0.9122536697988216	0.08618232074034524	0.41338626820461283	0.5115863325496152	0.6558572167531389	1.122971281567246	-0.19827318005482492	0.4371532968835492	-0.36182411075428217	0.9390359176028602	0.06798886591772121	0.40573437515761174	1.4464713482604326	1.0171718874640558	1.0287531777739725	0.21149453743846422	1.6126321316850154	-0.36160169737966535	1.159233114764781	0.7706863450776475	1.1335991250572985	1.21568757998986	0.7930064105780319	-0.805809876372012	1.5920036088202791	1.1215675918464847	1.5380992433865732
-0.3924541231116404	0.37329429683902954	1.051951286858605	1.3722897761288657	0.18068115074355873	0.8161079386595129	0.46150368216036214	0.5817929399005534	0.7268713488029331	-1.8776933921656567	-0.0348115696557553	-0.20156898220394182	0.8810294773273718	0.1698828711487106	0.3238866512875002	-0.5724924041000783	0.5706728049605795	0.25376936582236786	1.8467051820525042	-0.10422065332954605	0.4981723386439059	0.654269996410125	-0.24235327863033956	0.30394334612671325	-0.07246944816800845	-0.02448728364777663	0.8694466642999436	-0.12097109617811473	1.3907401202806096	0.0957688883663723	0.7509413700943789	0.11352883102486798	0.6740810877616217	-0.004408809890521885	1.069952962330388	2.0245754865272167	-0.14630624663234948	0.5163497274027339	1.084727345224619	1.4903472613821322	0.11073645946861888	0.8083769486781496	1.6711280721385586	1.1045035234629972	1.069723637126441	-0.09363435385507568	-0.4119567675081986	1.3510484052074128	1.1167809452400905	1.689743991940624
-0.8597384569926534	0.383289499057557	0.30004859562699954	1.4781714574272862	0.5327589784199368	-0.8360964791835402	-0.006027908342141982	0.760645913056868	0.2420727192801325	-1.1847817464543522	0.0576402758691252	-1.3792353260648105	0.6206865504581726	-0.08789256078753044	-0.35580880840766693	-0.1424722576281487	1.3507659758015327	0.3103901639944438	1.6998353872637038	0.6103748626559595	-1.0272017865210066	-0.3332396994154431	-1.218775938014864	1.8376014344363565	-0.45464417849736116	-0.39010459329770014	0.8322171332537613	-0.5588912536298827	0.7385888701260575	-0.28184296991295826	0.812620472227283	0.14850303911467105	0.13719861482350915	-0.2695435759142647	0.9804056095632805	1.6171582512082505	-1.0604437349246623	-0.49643475946516996	1.508313891636524	0.7204197575719387	0.8097134361588243	0.4858010682775284	1.5785122993482397	0.9326839356548896	0.4468539879407341	-0.7399588136744576	0.24798885546167812	0.6431129118049392	0.8280897167812731	1.1245808828125414
-0.1306970938992903	-0.08790196311221171	-0.7198716515669741	1.0427588192148785	1.2857158139840164	-2.217192902935024	0.09383103888426209	0.8086065233484192	0.5473570361324585	0.004662960356806405	0.4216338713893575	-2.233022048583498	-0.36715591405438924	0.16396895243329057	-0.9526346617466144	0.3543321202441557	1.1823535464494617	0.0412263881910975	0.8395273167339742	1.2405567140062526	-1.7914732240728835	-0.850516238699358	-1.6298037740435154	2.298246157234927	-0.6414768814674564	-0.5993597823763679	0.5053579483260583	-0.0818330521736102	-0.2539434966158451	-1.3392888649451045	0.6605504081590471	-0.5275940019208468	-0.3590289889852931	-0.8211400527635521	0.5171050120608423	0.5541462239829187	-1.0062112873555487	-1.3647300437796126	1.2450503030998217	-0.0002804167536253611	1.651332599184437	0.2432369601640396	0.5990553699689134	0.8633145460415019	-0.2246466418403976	-0.4761635860989615	0.6668123902132848	0.09876905581976168	0.5188484581094929	0.3486961578559265
1.2254892062118947	-0.7642265179288034	-1.0518350509280394	0.7183417764535188	1.6725248385603346	-2.345732168076273	0.5383674850539146	0.7855362154237561	1.199201424583363	0.49145066485772154	0.598640956685794	-2.065521206600148	-1.0857849393412329	0.6648497045062327	-1.0554871633049994	0.6944374978516412	0.26981888340461524	-0.24391956449301905	-0.0933763011865504	1.319155649080137	-1.2360979018378726	-0.5853437076766557	-1.2323328608329966	1.2488805038917663	-0.496148961059699	-0.7653952989245166	0.13933214953813935	0.7444847808500806	-0.8425884020872643	-2.083949642249053	0.47998296082362496	-1.2094482385595455	-0.5531394200970191	-1.160980663154844	0.25471702740457947	-0.38878448428421464	-0.3309082843315649	-1.5536329963825506	0.5653269143299429	-0.32604344316317974	2.2169043116964153	-0.017020262445279766	-0.4566484183334956	0.8167571144738592	-0.5924823082142882	0.27957504006402173	0.5715118879585401	-0.016148900147365957	0.43057502231839306	-0.12445869240038174
1.731745132284885	-1.174502204370619	-0.537258948054488	0.952890826913956	1.0334153910978912	-1.4456962130473738	0.7791251691374094	0.5434781392610913	1.2521163832888886	-0.23955643469849916	0.2850171993265098	-1.061993289890034	-0.8895608112536258	0.8081086913534653	-0.586575846439664	0.7450488185311525	-0.497248382354927	-0.28998611405508584	-0.7509902291400005	0.7401038044484648	-0.08216580584240081	0.10049817330406795	-0.5750554067964277	-0.3198450022653208	-0.30926425444905964	-0.9418964039055016	-0.06843906031886113	0.8423616985983822	-0.8159360897991872	-1.6731879781280998	0.26611432136457175	-0.9885000208841122	-0.36486546295958233	-0.711240804030278	0.3011849751618641	-0.7570324785142907	0.04211998606933515	-1.0379054447738603	-0.1594507032639296	-0.4562226092167607	1.9389557305908318	-0.25976751705270096	-0.9504456184343432	0.4586619997025514	-0.6618487973597235	0.4049636494497227	0.2059218913087856	0.14734934687134146	0.49832318658860625	-0.3027742792770838
0.7202949472626714	-1.1113136753168449	0.18343876980800117	1.4797761675298846	-0.23763356735230523	-0.6117709997449499	0.6067441636192159	0.023904036530491782	0.43584937116936256	-1.4115190568145046	-0.23715605926731645	-0.13638935052448511	-0.13072631640810603	0.3446838066404566	0.06356234086767429	0.5788181763072996	-0.42980022056476824	-0.05041260694921088	-1.1623722657495887	-0.09416980743358211	0.4612478429730231	0.6042964724475905	-0.34816949072396536	-0.9737040356687602	-0.4309459245780865	-1.0207799240350746	-0.08915466765516888	-0.04685719731466341	-0.524481086082856	-0.4513368152559801	-0.24081123939961316	0.16362334825500832	0.11420634438159101	0.42020507409866886	0.24380454769887436	-0.7207354335185172	-0.24252417559692446	-0.26390677958921127	-0.7739633386019894	-0.6461371913818121	0.6348293054365977	-0.23498369434313587	-0.9804678461603148	-0.3076945842046639	-0.6625563526020369	-0.5993164233324454	0.08416350039401474	0.33524151426626614	0.48059620992520047	-0.5530750465633594
-0.8179280596238201	-0.7168509016925053	0.4211443777739505	1.602345856699359	-0.8911914732015823	-0.5720731806171021	0.3339293928807112	-0.4383733587857184	-0.5110285450186871	-1.6850585976867927	-0.3948704046185272	0.049310232751367644	0.3471978906684437	-0.3515566194591592	0.3854278893059629	0.3647337311369248	0.2929025722541503	0.41472584586682765	-1.3751104819086375	-0.5146769326832012	-0.08179585479855082	0.6495840784664568	-0.5591516817033197	-0.24330999884685153	-0.7889204547688669	-0.8394969494290668	0.00904061969218231	-0.9349599667173292	-0.3702984378979039	0.4327953225273134	-1.105218424777987	1.3035365916380721	0.6602786482883415	1.3929912603264964	-0.24772341807761775	-0.6788289623752906	-0.5597242048690826	0.2757841517933349	-1.2432886535658334	-0.7666149789663887	-1.115855636722893	0.18885030970980166	-1.039973657031909	-1.071643081680477	-0.6842941973236402	-1.887517263483927	0.4296477954587511	0.3889290971838837	0.27439585988922693	-1.0279349199685088
-1.3037686433732878	-0.18978522921412275	0.04933107489497305	0.946660497212736	-0.17072732480078848	-0.9311374599731497	0.3088430801793546	-0.35484650799214407	-0.7523106074850913	-0.49189607217266323	-0.03256917415222129	-0.22176723179497526	0.18003930715203256	-0.7381165519688522	0.2297997281408962	0.18657420671978872	0.8680482972008	0.9772835425984446	-1.2407981393668457	-0.1519613866748143	-1.0622673623154528	0.4307189491379541	-0.5444777948399522	0.9740385190672389	-0.8749981245077018	-0.33970293257390943	0.1695940209580191	-0.677820777080292	-0.3985392804752471	0.3642606512863971	-1.7900987825659873	1.5337344400765125	0.976636146028942	1.446758297072692	-0.9027790970927181	-0.7298636496462053	-0.13355844626168697	0.44061225050587005	-1.4125220506728395	-0.49281299260792494	-2.247052460309373	0.684506983121955	-1.260804008875467	-1.2658300951595967	-0.5562586636223413	-2.083583103819122	0.8838655766807686	0.2211426012083944	-0.02727448876276215	-1.4352946578046168
-0.33028258107163144	0.4136550374255386	-0.5277973117280678	-0.15791157594904415	1.1777861931489535	-0.733865534464958	0.40340981902031087	0.30085065911073383	-0.34633649690232887	1.3848228189192502	0.3610168689873479	-0.13747275781650886	-0.2502882098682948	-0.6633443884400771	-0.1149324497221248	0.020087197593969503	0.7182538334520004	1.359068821101589	-0.6261486874679565	0.6466031108529009	-1.4574526964067112	0.25860912529671154	0.1562965564450195	1.3526184235146768	-0.2975390505075882	0.3451697109731537	0.3156775316972489	0.6274913709930945	-0.37232835435313205	-0.09745528108381436	-1.509941710337602	0.9252363307269565	0.8428261177248296	0.6555366845637857	-1.0645354862918512	-0.6456426569616246	0.8985824563948271	0.44023059504641254	-1.058633215572796	0.17247424487912946	-2.026710904737517	0.6760014751826917	-1.2058813821731296	-0.7561953071273771	-0.1487543990157061	-0.7876917495370966	0.8305017429342373	-0.17478390279601325	-0.3538058158177438	-1.4085092154292
0.9226279004899975	1.0193845698758395	-0.8084930123083691	-1.0401989107228748	1.5372367403694862	0.32314201143554466	0.13554184514081646	0.8868730253696926	-0.09863877527412819	2.526638163997017	0.2313172288795713	0.6030020744637983	-0.4551842982053668	-0.3598028361601889	-0.32148266965439365	-0.14367184920967668	0.024364538053198208	1.22321846392548	0.2712192548901902	1.04611217574165	-0.8989056921211335	0.14329435360362403	1.109978769947975	0.4086470400556747	0.6731470261648128	0.9011074926843013	0.2681693386287287	1.6083269142711791	-0.1270268903805951	-0.03322398728415777	-0.1540333303226969	0.2941201310743677	0.29352966115756396	-0.24138727032066426	-0.417597251356926	-0.3038866233556663	1.5073361744708618	0.48257191700519697	-0.2333023279633599	0.7683062892102308	-0.7022224059216714	0.0007351129831446162	-0.48150688833838223	0.015452267021288576	0.292084563219811	0.9167445506044313	0.039326586648180846	-0.601224534733558	-0.762304887988229	-0.966042743006036
1.0451693706640304	1.325511008652656	-0.5508220004080644	-1.3171734690585992	0.15211710011355184	1.4496067569929048	-0.7091245850240088	0.6950335103102524	-0.5202458806414656	2.12719058424096	-0.3614172012309637	1.3698866115916428	-0.4633549015437333	-0.0025041070432645497	-0.41049137387304546	-0.24682293432067057	-0.5541228049154702	0.5300044730950039	0.9561088173958033	0.5043465170514929	0.06736586517240696	-0.21081941027647197	1.36556300634219	-1.114542007342949	1.2248691752029581	0.9716387360353466	-0.1391123753389228	1.0725514450993368	0.23031688409176282	0.6389896462605048	1.3023892962859511	0.18376150774724812	-0.3754788702521109	-0.6830114388100995	0.601941416126597	0.02996218274524272	0.9066053169942921	0.49011050469574646	0.5619664097531426	0.8318118240178036	0.6728321345924521	-0.7558098649365913	0.5890115159357451	0.47783708363706023	0.28016557953190896	1.5470639061945581	-1.0285211031778707	-0.691367468917	-1.2465654987080765	-0.48656855625249784
-0.08722244467769559	0.9757469329531997	0.12968923394966697	-1.1073246538274435	-1.9465260904505532	1.607743358104637	-1.7041018903911989	-0.24764365567125898	-1.2219530863990673	0.5866543245130574	-0.8136808160837616	1.3205530654567266	-0.6352547719920307	0.47979995155202193	-0.6583550393405099	-0.2687475121769615	-0.5669269542737315	-0.25760956977830785	1.0305594835420406	-0.6455451532601864	0.63630585026809	-0.9807928185371037	0.523018908090429	-1.9841823558241067	0.769077068512951	0.4211977815552549	-0.7626819124907582	-0.6642605257178167	0.44291724851629555	1.0986305054966643	1.593072898588001	0.3132909613507206	-0.844139336764541	-0.7726963740287759	1.1859979246981904	-0.03720786189193464	-0.5097570484331245	0.2130376235681116	0.7015813140187802	0.37695959218284586	1.1155077245501837	-0.783459801305232	1.111415534161307	0.42549253852294394	-0.35244885359747763	0.7124202155909231	-1.5851299150284133	-0.2644537000905692	-1.5649143110787624	-0.2761728962434166
-1.315110740579548	0.017987054980059435	0.8442314839966336	-0.7252284136798514	-2.92254524005839	0.671295629171717	-2.114052982201617	-1.1341698208545596	-1.4494760922630003	-0.96008508879701	-0.7138730653480048	0.4085106253690115	-1.0019220090221246	1.0777312929709648	-1.1511211720104964	-0.3012736342352441	-0.11836169242793168	-0.5259373018493717	0.5312783589201919	-1.4605279782625846	0.5348326041411742	-1.847364082926452	-0.7377693643817392	-1.5352953968738154	-0.40883680243641035	-0.4500258685861806	-1.0634243855536596	-2.076708880140073	0.3552106698436761	0.7237180988583647	0.45692805829188626	0.09363905641521827	-1.0190839955264386	-0.8909379318457414	0.9124956187342471	-0.530545393164076	-1.5240328232604254	-0.3938079273120705	0.011126824838539193	-0.17377562423278847	0.49360050481447704	0.05147874879982463	0.5150151598569936	0.04602471360457974	-1.1102460867472892	-0.5866822246958414	-1.2018848269022986	0.3446568898992828	-1.4316947127821367	-0.2885518931361426
-1.5413947026376227	-0.9337219684410218	1.1367690836735223	-0.3374652211632168	-1.9891443353433294	-0.42756076342012833	-1.5784826453629082	-1.2097073823974906	-1.0140997296727465	-1.5830316138715461	-0.31633404929526004	-0.5151543930296099	-1.082381049512815	1.3945770281864065	-1.5543057747769087	-0.4271145117305939	0.38274244312782085	-0.15295001037004177	-0.1335584708441056	-1.283487072690009	0.15500826478880608	-2.1406949547355025	-1.312232349168594	-0.11885838049792866	-1.3302351509394816	-1.0190881940071461	-0.5245812054921687	-2.000555083383875	0.031088630688934638	-0.08449284236692696	-1.0069373561703234	-0.5249917514270024	-1.0179405703018376	-1.0431200703018595	0.08853625180032408	-0.991739233228433	-1.3403674466744406	-0.9849224021793166	-1.0078522609634082	-0.47224941693496214	-0.48771112144103346	0.9627638603701364	-0.785698279856472	-0.41342004205972016	-1.2000343970675154	-1.0852753254883267	-0.1589457426645866	0.48333577373447495	-0.8910535130175269	-0.2966357614614515
-0.7946097178452787	-1.1614555075376676	0.7821689188784857	0.03866131430758152	-0.12514726214297753	-0.7072466750463919	-0.42758227656240744	-0.553579520438232	-0.45426101111139816	-1.1208678949895226	-0.17200185887815134	-0.627784399846075	-0.4672756583225274	0.9386067120485747	-1.4166973772763234	-0.5421718228827984	0.6610164085734662	0.3114224266350001	-0.5526805428124121	-0.3507663298992222	0.019768346949893087	-1.4517905655208052	-0.7954317976088705	1.2919965242594664	-1.207180502253739	-0.8204924224506626	0.7373720092387464	-0.7291519240958931	-0.32760240755549686	-0.4020275752328033	-1.4185968288854351	-0.9561868946938714	-0.926526021265202	-0.8378061952737197	-0.6121105443889306	-0.9168219644424354	-0.3287654123467793	-1.087975846832876	-1.583195225912492	-0.534453617709571	-1.0049451503121947	1.021213025441171	-1.7302207529578744	-0.8500697521046104	-0.31911086035236075	-0.5114811876364045	0.8344288425554949	-0.15168481151590957	-0.35618289415896187	-0.22207713406912943
0.06543315391167338	-0.5166476067172805	-0.00047078965601094576	0.3409168740585727	1.0476458111646545	-0.13689552767646682	0.6443688281147882	0.076139350408796	-0.3122177940279777	-0.07326947682594658	-0.40869862530763446	-0.0043333260817077866	0.5808349494477468	-0.22935148161263147	-0.6785015414065003	-0.41086278705449203	0.7159889862171991	0.2296654782160427	-0.6081813362572183	0.5080749983246263	0.2377728598475472	-0.11131074890609303	0.16748772674175558	1.8650148317667163	-0.1557114666287973	0.003036920522451533	1.87117098662943	0.4754493952148416	-0.5416053504942118	0.05765839537979462	-0.5026241394468853	-0.7101313395916553	-0.6645845844118835	-0.10588541371031834	-0.7628517677431693	-0.27261622298072735	0.48547710727337906	-0.56713418769027	-1.335238176653818	-0.5510123365206502	-0.8052833111186966	0.1356274896930304	-1.6165084959899756	-1.1886329486070701	0.9652865093861207	0.3263008833241777	1.2262496476447462	-1.0852019973993012	-0.18265045998547313	-0.18706815331139973
0.40566600011828474	0.42455821745815636	-0.6691585065096304	0.43457554412958643	0.8886553989593606	0.4641288895332238	1.150215106048115	0.11953967938095987	-0.5023389960441639	0.872057441864008	-0.582638483805117	0.5503331324519101	1.307293610119875	-1.3321648298579198	0.20525732146814227	0.03785672391038787	0.6443289038366236	-0.39892064190533055	-0.4606314571732299	0.7105010986092595	0.49456042529681365	1.0048002083678362	0.6411616901042645	1.425473795582922	0.9626313643894505	0.7737686320148186	1.9716301851501663	0.7505046068456759	-0.5537387048700689	0.6083946509739875	0.7233293105207914	-0.004894153093948595	-0.1541012142943125	0.7036886332595184	-0.4379218420500868	0.47036625702643603	0.5103568305716741	0.21194737680983136	-0.5579916442386746	-0.5607420702446826	-0.25769120262918893	-0.8552893316853325	-0.7105720565253186	-1.2456761607428295	1.6979987816962707	0.5416591091938209	0.9698173480522568	-1.4408732211431527	-0.2766447630742263	-0.2777079895097502
0.33545807539130984	0.915834652756058	-0.795971554014283	0.29112438982221445	0.1143549680533271	0.41617299948292086	1.076272569893907	-0.22764602194125322	-0.5277457986605676	1.2553492585848396	-0.27385060006956985	0.444942435079218	1.2400923776309905	-1.544962269337733	0.6778262244923585	0.533014911317404	0.4749551369868851	-0.9310030971182173	-0.3182146855410186	0.38731340014950455	0.48094422749283255	1.2195788539864434	0.3625600289757757	0.4432035504738736	1.3671668502686047	0.8854732372405499	0.9378490277816123	0.3262406465766906	-0.42104096353777465	0.47854594227354413	1.1065743878783838	0.4868167279915966	0.4375927239868648	0.9351645096295442	0.014260605914842862	0.8025001235133598	0.041268200446597895	0.7064907098649299	0.12059329000202296	-0.4372317662837357	0.14307890339640755	-1.0776035872246565	0.13413218476340433	-0.8722352313938034	1.4129488211925807	0.061432863952139156	0.41135743795358326	-0.8112975955265541	-0.246384654375378	-0.38380212488087934
0.27407566980014664	0.7196327652993505	-0.42506689718893437	0.07510391723939726	-0.2635785111237826	-0.12006432817895885	0.7151115140485883	-0.37508692474562727	-0.17220016019350523	1.0191986879587114	0.3482578702477989	-0.10208146641679763	0.6409869159888296	-0.8181971817276239	0.5784771819276379	0.6843864341957386	0.2134378698633091	-0.8189943627252152	-0.2497260821047978	0.05818575220312078	0.22912383823901727	0.6318557092668203	-0.13895858943748576	-0.3890209678872754	0.9988635551846665	0.3594287691947525	-0.3965068646005562	-0.03829873234985348	-0.24048349976783823	-0.23215680833512073	0.52142642150424	0.3979630887094428	0.7482939803131746	0.4683099115615042	0.31458461712144	0.6241967000409484	-0.2696516354533042	0.6778830652339399	0.3171892959368746	-0.15059620690677286	0.232310826336456	-0.49433576378284183	0.35827469689259894	-0.21240736186931988	0.5099780910764202	-0.4820527351432396	-0.05928947126107615	0.3035007001557404	0.07684773732031952	-0.33124357624033635
[truncated: 72 more columns]
